# Supplementary material for: Coagulation factor IX analysis in bioreactor cell culture supernatant predicts quality of the purified product
Source: Commun Biol. 2021 Mar 23;4:390. doi: 10.1038/s42003-021-01903-x (PMC7988164; doi:10.1038/s42003-021-01903-x)
Supplement: Supplementary file 6 — Supplementary Data S3 [file 42003_2021_1903_MOESM6_ESM.xlsx]

## Sheet: Notes
The tabs contain the following information:
FDR	Peakview output of the quantification of FIX PTM abundance during bioreactor operation and in the purified material. FDR measurements
Ions	Peakview output of the quantification of FIX PTM abundance during bioreactor operation and in the purified material. Ion measurements
Peptides	Peakview output of the quantification of FIX PTM abundance during bioreactor operation and in the purified material. Peptide measurements
Proteins	Peakview output of the quantification of FIX PTM abundance during bioreactor operation and in the purified material. Protein measurements
Peptide FDR filtered	Peakview output of the quantification of FIX PTM abundance during bioreactor operation and in the purified material. Peptide intensity measurement filtered based on FDR

## Sheet: FDR
Protein	Peptide	Label	Precursor MZ	Precursor Charge	RT	Decoy	FDR 20190204_Schulz_Luci_1 (20190204_Schulz_Luci_1.wiff (sample 1))	FDR 20190204_Schulz_Luci_2 (20190204_Schulz_Luci_2.wiff (sample 1))	FDR 20190204_Schulz_Luci_3 (20190204_Schulz_Luci_3.wiff (sample 1))	FDR 20190204_Schulz_Luci_4 (20190204_Schulz_Luci_4.wiff (sample 1))	FDR 20190204_Schulz_Luci_5 (20190204_Schulz_Luci_5.wiff (sample 1))	FDR 20190204_Schulz_Luci_6 (20190204_Schulz_Luci_6.wiff (sample 1))	FDR 20190204_Schulz_Luci_7 (20190204_Schulz_Luci_7.wiff (sample 1))	FDR 20190204_Schulz_Luci_8 (20190204_Schulz_Luci_8.wiff (sample 1))	FDR 20190204_Schulz_Luci_9 (20190204_Schulz_Luci_9.wiff (sample 1))	FDR 20190204_Schulz_Luci_10 (20190204_Schulz_Luci_10.wiff (sample 1))	FDR 20190204_Schulz_Luci_11 (20190204_Schulz_Luci_11.wiff (sample 1))	FDR 20190204_Schulz_Luci_12 (20190204_Schulz_Luci_12.wiff (sample 1))	FDR 20190204_Schulz_Luci_13 (20190204_Schulz_Luci_13.wiff (sample 1))	FDR 20190204_Schulz_Luci_14 (20190204_Schulz_Luci_14.wiff (sample 1))	FDR 20190204_Schulz_Luci_15 (20190204_Schulz_Luci_15.wiff (sample 1))	FDR 20190204_Schulz_Luci_16 (20190204_Schulz_Luci_16.wiff (sample 1))	FDR 20190204_Schulz_Luci_17 (20190204_Schulz_Luci_17.wiff (sample 1))	FDR 20190204_Schulz_Luci_18 (20190204_Schulz_Luci_18.wiff (sample 1))	FDR 20190204_Schulz_Luci_19 (20190204_Schulz_Luci_19.wiff (sample 1))	FDR 20190204_Schulz_Luci_20 (20190204_Schulz_Luci_20.wiff (sample 1))	FDR 20190204_Schulz_Luci_21v2 (20190204_Schulz_Luci_21v2.wiff (sample 1))	FDR 20190204_Schulz_Luci_22 (20190204_Schulz_Luci_22.wiff (sample 1))	FDR 20190204_Schulz_Luci_23 (20190204_Schulz_Luci_23.wiff (sample 1))	FDR 20190204_Schulz_Luci_24 (20190204_Schulz_Luci_24.wiff (sample 1))	FDR 20190204_Schulz_Luci_25 (20190204_Schulz_Luci_25.wiff (sample 1))	FDR 20190204_Schulz_Luci_26 (20190204_Schulz_Luci_26.wiff (sample 1))	FDR 20190204_Schulz_Luci_27 (20190204_Schulz_Luci_27.wiff (sample 1))	FDR 20190204_Schulz_Luci_28 (20190204_Schulz_Luci_28.wiff (sample 1))	FDR 20190204_Schulz_Luci_29 (20190204_Schulz_Luci_29.wiff (sample 1))	FDR 20190204_Schulz_Luci_30 (20190204_Schulz_Luci_30.wiff (sample 1))	FDR 20190204_Schulz_Luci_31 (20190204_Schulz_Luci_31.wiff (sample 1))	FDR 20190204_Schulz_Luci_32 (20190204_Schulz_Luci_32.wiff (sample 1))	FDR 20190204_Schulz_Luci_33 (20190204_Schulz_Luci_33.wiff (sample 1))	FDR 20190204_Schulz_Luci_34 (20190204_Schulz_Luci_34.wiff (sample 1))	FDR 20190204_Schulz_Luci_35 (20190204_Schulz_Luci_35.wiff (sample 1))	FDR 20190204_Schulz_Luci_36 (20190204_Schulz_Luci_36.wiff (sample 1))	FDR 20190204_Schulz_Luci_37 (20190204_Schulz_Luci_37v2.wiff (sample 1))	FDR 20190204_Schulz_Luci_38 (20190204_Schulz_Luci_38.wiff (sample 1))	FDR 20190204_Schulz_Luci_39 (20190204_Schulz_Luci_39.wiff (sample 1))	FDR 20190204_Schulz_Luci_40 (20190204_Schulz_Luci_40.wiff (sample 1))	FDR 20190204_Schulz_Luci_41 (20190204_Schulz_Luci_41.wiff (sample 1))	FDR 20190204_Schulz_Luci_42 (20190204_Schulz_Luci_42.wiff (sample 1))	FDR 20190204_Schulz_Luci_43 (20190204_Schulz_Luci_43.wiff (sample 1))
sp|P00740-6|FA9_HUMAN	QYVDGDQC[+71.03711]ES[+426.13734]NPC[+71.03711]LNGGS[+802.28552]C[+71.03711]K		1186.8	3	8.69146	FALSE	1	0	0	0	0.25	1	1	1	0	0	0	0	1	0.166667	1	1	0	1	1	0	1	0	1	1	0	0	0	1	1	1	0.814815	1	0	1	1	0	1	1	0	0	0	0	0
sp|P00740-6|FA9_HUMAN	QC[+71.03711]S[+802.28552]GGNLC[+71.03711]PNS[+426.13734]EC[+71.03711]QDGDVYK		1186.8	3	9.26576	TRUE	1	1	1	1	1	1	1	1	1	1	1	1	1	1	1	1	1	1	1	1	1	1	1	1	1	1	0.888889	1	1	1	0.857143	1	0.866667	1	1	1	1	1	0.933333	1	1	1	1
sp|P00740-6|FA9_HUMAN	DD[+15.99492]INSYEC[+71.03711]WC[+71.03711]PFGFEGK		1084.44	2	24.7626	FALSE	1	1	1	0	1	1	0	1	0.173913	1	1	0.88	1	1	0	0	1	0	0.8	0.833333	1	1	1	0.833333	1	1	0	1	0.814815	0	1	1	0	0	1	0	1	1	0	1	1	0.75	1
sp|P00740-6|FA9_HUMAN	GEFGFPC[+71.03711]WC[+71.03711]EYSNID[+15.99492]DK		1084.44	2	24.5706	TRUE	1	0.777778	1	1	1	1	0.777778	1	0.8	0.956522	1	0.666667	0.8	1	0.72	1	0.761905	1	0.434783	0.869565	1	0.782609	1	0.636364	0.592593	1	1	0.769231	0.769231	0.642857	1	0.615385	1	0.833333	0.952381	1	0.666667	0.857143	1	1	1	1	0.818182
sp|P00740-6|FA9_HUMAN	DDINSYEC[+71.03711]WC[+71.03711]PFGFEGK		1076.44	2	23.7312	FALSE	1	1	1	1	0.947368	0.736842	1	0	0	1	1	0	1	1	0.0869565	0	1	0.56	0.181818	0.96	0	0.695652	1	0.782609	1	1	0	0	0	1	0.785714	0.538462	0	1	0	0	1	1	0	1	0.4	1	0
sp|P00740-6|FA9_HUMAN	GEFGFPC[+71.03711]WC[+71.03711]EYSNIDDK		1076.44	2	23.989	TRUE	0.666667	1	0.909091	0.8	0.588235	0.588235	1	1	1	1	0.666667	1	1	0.56	1	0.72	1	0.72	1	1	0.857143	1	1	1	1	0.88	0.592593	1	1	1	0.56	1	0.4	1	1	0.5	1	1	0.6	0.461538	1	1	1
sp|P00740-6|FA9_HUMAN	NSADNKVVC[+71.03711]SC[+71.03711]TEGYR		944.42	2	8.05394	FALSE	1	1	0	0	0	0	0.333333	0	0	0	0	0	0	0	0	0	0	0	0.105263	0	0	0	0	0	0	0	0	0.25	0	0	0	0	0	0.8	0.88	0	0	1	0	1	0.625	1	0.923077
sp|P00740-6|FA9_HUMAN	YGETC[+71.03711]SC[+71.03711]VVKNDASNR		944.42	2	8.06285	TRUE	1	0.555556	0.727273	0.363636	0.352941	0.842105	0.352941	0.555556	0.26087	0.272727	1	0.5	0.363636	0.4	0.8	0.64	0.47619	0.583333	1	0.434783	0.5	0.869565	0.625	0.869565	0.518519	0.64	0.461538	0.5	0.615385	0.214286	1	0.758621	0.466667	1	1	0.357143	0.75	0.47619	0.413793	0.307692	0.666667	0.714286	0.272727
sp|P00740-6|FA9_HUMAN	IIPHHN[+2204.77244]YNAAINK		928.149	4	8.06496	FALSE	1	1	1	0	1	0	1	0.947368	0	0	0.105263	0	0.72	0	0.48	0	1	0.740741	1	0	1	0	1	0	1	1	0	1	1	0	0.692308	0.24	0	1	1	1	1	0	1	1	0	1	0
sp|P00740-6|FA9_HUMAN	NIAANYN[+2204.77244]HHPIIK		928.149	4	8.05586	TRUE	1	1	1	1	1	1	1	1	1	1	1	1	1	1	1	1	1	1	0.75	1	1	1	1	1	1	1	1	1	1	1	0.72	1	1	0.583333	0.857143	1	1	1	1	1	1	1	1
sp|P00740-6|FA9_HUMAN	TT[+947.32303]EFWK		879.864	2	11.891	FALSE	1	0	1	0.1	1	0.352941	1	1	0	1	0	0.923077	0	1	0	0	1	1	1	0	1	1	1	0	0.16	0.0833333	1	1	1	1	1	1	1	0	1	1	1	1	1	0	1	0	0
sp|P00740-6|FA9_HUMAN	WFET[+947.32303]TK		879.864	2	11.4721	TRUE	1	1	1	1	1	1	1	1	1	1	1	1	1	1	1	1	1	1	1	1	1	1	1	0.96	1	1	1	1	1	1	1	1	1	1	1	1	1	1	1	1	1	1	1
sp|P00740-6|FA9_HUMAN	IIPHHNYNAAINK		752.905	2	7.8342	FALSE	0	1	1	0.5	1	1	1	0	0.0952381	0.521739	0	0.166667	0	0	0	0	0	0	0	0	0	1	0	0	0	0	1	0	0	0	0	0.0909091	0	0	0	0	0	0	0	1	0	1	1
sp|P00740-6|FA9_HUMAN	NIAANYNHHPIIK		752.905	2	8.31407	TRUE	1	1	1	1	1	1	1	1	1	1	1	1	1	1	0.96	1	1	1	1	1	0.956522	1	1	1	1	1	1	0.923077	1	1	1	1	0.933333	0.923077	1	0.965517	1	1	1	1	1	1	1
sp|P00740-6|FA9_HUMAN	T[+656.22761]TEFWK		734.317	2	9.97832	FALSE	1	0	1	1	1	1	0	1	1	1	0	1	0	1	1	0	1	1	1	0	1	1	1	1	0	0.0909091	1	0	1	1	0	1	1	0.0869565	1	0	1	1	0	0	1	1	0
sp|P00740-6|FA9_HUMAN	WFETT[+656.22761]K		734.317	2	11.4809	TRUE	1	1	1	1	1	1	1	1	1	1	1	1	1	1	1	1	1	1	0.96	1	1	1	1	1	1	1	1	1	1	1	1	0.933333	1	1	1	0.827586	1	1	0.8	1	1	1	1
sp|P00740-6|FA9_HUMAN	D[+15.99492]DINSYEC[+71.03711]WC[+71.03711]PFGFEGK		723.296	3	24.8038	FALSE	0	1	1	1	0	1	1	1	0	1	1	0	1	1	0	0.692308	0.2	0	1	1	0	1	1	0.454545	1	0.846154	1	1	0.0869565	0.866667	1	0	0	1	1	0	1	1	0	1	1	1	1
sp|P00740-6|FA9_HUMAN	GEFGFPC[+71.03711]WC[+71.03711]EYSNIDD[+15.99492]K		723.296	3	24.0196	TRUE	1	1	1	1	1	0.947368	0.444444	1	1	0.608696	0.3	1	1	1	1	1	1	1	1	1	1	0.363636	1	1	1	0.56	1	0.333333	1	1	1	0.689655	1	1	0.285714	1	1	1	1	1	1	0.875	1
sp|P00740-6|FA9_HUMAN	VSVSQTS[+947.32303]KLTR		718.341	3	8.57496	FALSE	0.2	0	1	0	1	0	0.235294	1	0	0.0909091	0.285714	0.181818	0	0	0.25	1	0.909091	0	0.1	0.173913	0.782609	0	0.266667	0.2	0	1	0	0	0	0.08	1	0	0	0	0	0	0	0	0	0	0.153846	0	0
sp|P00740-6|FA9_HUMAN	TLKS[+947.32303]TQSVSVR		718.341	3	9.0513	TRUE	0.222222	1	0.222222	0.846154	0.941176	1	0.153846	1	1	1	1	1	0.88	1	1	1	1	1	1	1	1	0.272727	1	0.111111	1	1	1	1	1	1	1	1	1	1	1	0.714286	1	1	0.733333	1	1	1	1
sp|P00740-6|FA9_HUMAN	DDINSYEC[+71.03711]WC[+71.03711]PFGFEGK		717.964	3	23.7258	FALSE	0.181818	1	0	1	0.888889	0	1	1	0	1	0.909091	0	0	0	0.0952381	0	0	0	0.173913	0	0	1	1	1	0	1	0	0.692308	0	0.0769231	1	0.642857	0	1	0.916667	0	1	1	0	1	1	1	0.75
sp|P00740-6|FA9_HUMAN	GEFGFPC[+71.03711]WC[+71.03711]EYSNIDDK		717.964	3	22.7691	TRUE	1	0.352941	1	1	1	1	1	0.470588	0.56	0.695652	1	0.416667	1	0.8	1	1	1	0.962963	1	1	1	1	1	1	1	1	1	1	0.692308	0.357143	1	1	0.666667	0.666667	1	1	0.583333	1	1	1	0.75	1	1
sp|P00740-6|FA9_HUMAN	VD[+15.99492]AFC[+71.03711]GGSIVNEK		713.338	2	11.4311	FALSE	0	0	1	1	0.133333	1	1	1	1	0	0.1	1	1	0.173913	1	1	1	0	1	1	0.1	0	0	0	0	1	1	0	0	1	1	0.62069	0	1	0	0	0	0.818182	0	1	1	1	0.96
sp|P00740-6|FA9_HUMAN	ENVISGGC[+71.03711]FAD[+15.99492]VK		713.338	2	11.3837	TRUE	1	1	1	1	1	1	1	1	1	1	0.380952	1	1	1	1	1	1	1	1	1	1	1	1	1	1	1	1	1	1	1	1	1	1	1	1	1	1	1	1	1	1	1	1
sp|P00740-6|FA9_HUMAN	LE[+43.98983]E[+43.98983]FVQGNLER		711.331	2	15.1158	FALSE	1	1	1	0	1	0.666667	1	1	0.769231	1	1	1	1	1	1	1	1	1	1	1	1	1	1	1	1	1	1	1	1	1	1	1	1	1	0.190476	1	1	1	1	1	1	1	0
sp|P00740-6|FA9_HUMAN	ELNGQVFE[+43.98983]E[+43.98983]LR		711.331	2	15.2143	TRUE	1	1	1	1	1	1	1	1	1	1	1	0.916667	1	1	1	1	1	1	1	1	1	1	1	1	1	1	1	1	1	1	1	1	1	1	1	1	1	1	1	1	1	1	1
sp|P00740-6|FA9_HUMAN	RYNSGKLEE[+43.98983]FVQGNLE[+43.98983]R		709.675	3	18.5618	FALSE	0.333333	1	1	1	1	1	1	1	0.0909091	1	1	1	0.75	1	1	1	1	1	0.5	1	1	1	1	1	0	0	0.24	1	0	0	1	0.0833333	1	0	0	0.0714286	1	1	0	1	1	0.571429	0.1
sp|P00740-6|FA9_HUMAN	RE[+43.98983]LNGQVFE[+43.98983]ELKGSNYR		709.675	3	18.6031	TRUE	0.5	1	1	0.105263	1	1	1	1	0.846154	1	1	1	1	1	1	1	1	1	1	1	1	1	0.941176	0.285714	1	1	0.0833333	1	0.962963	1	0.769231	1	1	1	1	1	1	1	0.275862	1	1	1	0.190476
sp|P00740-6|FA9_HUMAN	VDAFC[+71.03711]GGSIVNEK		705.34	2	12.4645	FALSE	0	0	1	0	0	0	0	0	0	0	0	0	0	0	0	0	0	0	0	0	0	0	0	0	0	0	0	0	0	0	0	0	0	0	0	0	0	0	0	0	0	0	0
sp|P00740-6|FA9_HUMAN	ENVISGGC[+71.03711]FADVK		705.34	2	12.465	TRUE	1	0.444444	1	1	0.266667	0.133333	1	0.375	0.181818	0.117647	0.2	0.0952381	0.0952381	0.0952381	0.1	0.0833333	0.111111	0.0869565	0.111111	0.0909091	0.105263	0.956522	0.705882	1	0.230769	0.0952381	0.740741	0.105263	0.461538	0.0833333	0.0869565	0.0952381	0.142857	0.0909091	1	0.142857	0.0869565	0.909091	0.344828	1	0.166667	0.307692	0.545455
sp|P00740-6|FA9_HUMAN	NC[+71.03711]ELD[+15.99492]VTC[+71.03711]NIK		705.324	2	11.4068	FALSE	1	0	1	1	0.235294	0	1	0	0	0.1	0	0	0	0	0	0	0	0	0	0	0	0	0	0.88	0	0	0	0.173913	0	0	0	0	0	0	0	0	0	1	0	1	1	0.8	0.0952381
sp|P00740-6|FA9_HUMAN	INC[+71.03711]TVD[+15.99492]LEC[+71.03711]NK		705.324	2	11.3988	TRUE	1	0.235294	1	1	1	1	1	0.266667	1	1	1	1	1	1	1	0.846154	1	1	1	0.916667	1	1	0.307692	1	0.166667	0.48	1	1	0.0909091	0.758621	1	1	0.214286	1	0.105263	0.428571	1	0.190476	1	1	1	0.615385	1
sp|P00740-6|FA9_HUMAN	NC[+71.03711]ELDVTC[+71.03711]NIK		697.326	2	11.9021	FALSE	0	0	0	0	0	0	0	0.25	0	0	0	0	0	0	0	0	0	0	0	0	0	0	0	0	0	0	0	0	0	0	0	0	0	0	0	0	0	0	0	0	0	0	0
sp|P00740-6|FA9_HUMAN	INC[+71.03711]TVDLEC[+71.03711]NK		697.326	2	11.9006	TRUE	1	0.133333	1	1	0.166667	0.25	0.285714	0.133333	0.1	0.869565	0.111111	0.190476	1	0.190476	0.56	1	0.952381	0.173913	1	0.181818	0.2	1	0.153846	0.222222	0.0833333	0.25	0.166667	0.2	0.333333	0.148148	0.846154	0.166667	0.0714286	0.26087	0.210526	0.0740741	1	0.0952381	0.0714286	1	0.461538	0.166667	0.916667
sp|P00740-6|FA9_HUMAN	RYNSGKLE[+43.98983]EFVQGNLER		695.012	3	17.7108	FALSE	1	1	1	0.347826	1	1	0.266667	1	1	0.105263	1	1	1	1	1	1	1	1	1	1	1	1	0.285714	1	0.153846	0.0869565	0.444444	1	0.384615	0	0	0.733333	0.275862	0	1	1	1	1	1	1	1	1	1
sp|P00740-6|FA9_HUMAN	ELNGQVFEE[+43.98983]LKGSNYRR		695.012	3	18.0921	TRUE	1	1	1	1	1	1	1	1	1	1	1	1	1	1	1	0.4	0.3	1	0.88	1	1	1	1	1	1	0.923077	1	1	1	0.896552	1	1	1	1	1	1	0.166667	1	1	0.166667	1	1	1
sp|P00740-6|FA9_HUMAN	LEE[+43.98983]FVQGNLER		689.336	2	15.0568	FALSE	1	1	0.833333	0.0952381	1	1	0.947368	1	1	0	1	1	0.521739	1	0	1	0.210526	1	1	1	1	1	1	1	1	0.24	0.307692	1	1	0.0740741	0	0.666667	0.266667	0	1	1	0	1	1	1	1	1	1
sp|P00740-6|FA9_HUMAN	ELNGQVFE[+43.98983]ELR		689.336	2	14.1688	TRUE	1	1	0.4	0.190476	1	1	1	1	1	1	1	1	0.190476	1	1	1	1	1	0.26087	1	1	0.0952381	1	1	1	1	1	1	0.888889	1	1	1	1	1	1	1	1	1	1	1	1	1	1
sp|P00740-6|FA9_HUMAN	RYNSGKLEEFVQGNLER		680.348	3	15.4067	FALSE	1	1	1	1	1	1	1	1	1	1	1	1	1	1	1	1	1	1	0	1	1	1	1	1	0.296296	0	1	0	0	0	0	0.0869565	0	0	1	1	0	1	1	1	1	1	1
sp|P00740-6|FA9_HUMAN	ELNGQVFEELKGSNYRR		680.348	3	14.7876	TRUE	1	1	1	0.923077	1	1	1	1	1	1	1	1	1	1	0.173913	1	1	1	1	1	1	1	1	1	1	1	1	1	1	1	1	1	1	1	1	1	1	1	1	1	1	1	0.636364
sp|P00740-6|FA9_HUMAN	LEEFVQGNLER		667.341	2	12.9372	FALSE	1	1	1	0	0	1	0	0.444444	0	0.0952381	1	0	0	0	0	0	0	0	0	0	0	0	0.588235	0.210526	0	0	0	0.190476	0.166667	0	0	0	0	0.25	0.956522	0	0	0	0	0	0.428571	1	0
sp|P00740-6|FA9_HUMAN	ELNGQVFEELR		667.341	2	12.9395	TRUE	1	0.888889	1	0.64	0.705882	0.705882	1	0.777778	0.347826	1	0.47619	0.25	0.272727	1	0.333333	0.24	0.222222	0.416667	0.347826	0.782609	1	0.727273	0.823529	1	0.888889	0.72	0.518519	1	1	0.428571	0.24	0.4	1	0.416667	0.47619	1	0.5	1	1	1	1	1	1
sp|P00740-6|FA9_HUMAN	YNSGKLEE[+43.98983]FVQGNLE[+43.98983]R		657.641	3	20.2185	FALSE	1	0	1	1	0	1	0	1	1	0	1	0	0	0	0	0	0	0	0	0	0	0	1	1	0	0	0	0	0	0	0	0	0	0	0	0	0	0	0	1	1	1	1
sp|P00740-6|FA9_HUMAN	YE[+43.98983]LNGQVFE[+43.98983]ELKGSNR		657.641	3	19.4927	TRUE	1	1	1	0.72	1	1	1	1	1	0.454545	0.571429	0.333333	1	1	0.5	0.56	1	0.5	1	0.695652	0.4	1	1	0.916667	0.740741	1	1	1	1	1	1	0.48	0.6	1	1	1	1	0.285714	1	0.769231	0.533333	1	0.454545
sp|P00740-6|FA9_HUMAN	C[+71.03711]SFEEARE[+43.98983]VFENTER		654.283	3	19.7569	FALSE	1	0.117647	1	1	1	0.125	1	1	1	1	1	1	1	0	1	0	1	0.769231	0.0952381	1	1	0	1	0	1	1	1	0.181818	1	0.142857	0	1	1	1	1	0.689655	1	0	0.533333	1	1	1	1
sp|P00740-6|FA9_HUMAN	ETNEFVE[+43.98983]RAEEFSC[+71.03711]R		654.283	3	20.2221	TRUE	1	1	1	1	1	1	0.555556	1	1	1	1	1	0.454545	0.48	1	1	1	1	1	1	1	1	1	1	1	1	1	0.64	0.538462	1	0.48	1	1	1	0.761905	0.758621	1	1	0.482759	1	1	1	1
sp|P00740-6|FA9_HUMAN	YNSGKLE[+43.98983]EFVQGNLER		642.978	3	19.6869	FALSE	1	1	0	0	0.153846	1	1	0	0	1	1	0	0	0	0.0909091	0	0	0	0	0	0	0.181818	0.375	0	0	0	0	0	0	0	0	0	0	0	0	0	0	0	0	1	0	1	1
sp|P00740-6|FA9_HUMAN	ELNGQVFEE[+43.98983]LKGSNYR		642.978	3	19.6849	TRUE	1	1	1	1	1	1	0.888889	0.888889	0.72	1	0.761905	0.75	1	1	0.26087	1	0.666667	0.64	0.583333	0.347826	0.3	1	1	1	0.444444	1	1	0.26087	0.25	0.689655	1	0.25	0.285714	1	1	0.214286	1	1	1	1	0.307692	0.461538	0.105263
sp|P00740-6|FA9_HUMAN	C[+71.03711]SFEEAREVFENTER		639.62	3	15.5195	FALSE	1	0.125	0	0.272727	1	1	1	1	1	0.111111	1	1	1	1	1	1	1	0	1	1	1	1	1	1	1	0	1	1	1	0.62069	1	0	1	1	1	1	1	0	0.0689655	1	1	1	1
sp|P00740-6|FA9_HUMAN	ETNEFVERAEEFSC[+71.03711]R		639.62	3	15.1673	TRUE	1	1	1	1	1	1	1	1	1	1	1	1	0.782609	1	1	1	1	1	1	1	1	1	0.4	0.545455	1	1	1	1	1	1	1	1	1	1	1	1	1	1	1	1	1	1	1
sp|P00740-6|FA9_HUMAN	NSAD[+15.99492]NKVVC[+71.03711]SC[+71.03711]TEGYR		635.281	3	8.05294	FALSE	1	0.333333	0	0	0	0	0	0	0	0	0	0	0	0.16	0	0	0	0	0	0	0	0	0	0	0	0	0	0	0	0	0	0	0	0	1	0	0	0	0	0	0	0	0
sp|P00740-6|FA9_HUMAN	YGETC[+71.03711]SC[+71.03711]VVKND[+15.99492]ASNR		635.281	3	8.05194	TRUE	1	1	1	1	1	1	1	1	0.923077	1	1	1	1	1	0.88	0.769231	1	0.814815	0.190476	1	0.761905	1	1	0.818182	1	1	1	0.72	1	1	1	0.692308	0.733333	0.846154	1	1	1	0.761905	1	1	1	1	0.727273
sp|P00740-6|FA9_HUMAN	NSADNKVVC[+71.03711]SC[+71.03711]TEGYR		629.949	3	8.05191	FALSE	1	0	0	0	0	0	0	0	0	0	0	0	0	0.181818	0	0	0	0	0	0	0	0	0	0	0	0	0	0	0	0	0	0	0	0	0.2	0	0	0	0	0	0	0	0
sp|P00740-6|FA9_HUMAN	YGETC[+71.03711]SC[+71.03711]VVKNDASNR		629.949	3	8.05012	TRUE	1	1	0.6	0.434783	1	0.470588	1	1	1	0.545455	0.857143	0.96	0.608696	0.64	1	1	0.857143	0.8	1	0.26087	1	0.636364	1	1	0.666667	0.8	0.25	1	0.173913	0.571429	0.64	1	1	0.5	1	0.642857	0.833333	1	0.206897	1	1	1	1
sp|P00740-6|FA9_HUMAN	YNSGKLEEFVQGNLER		628.315	3	17.2198	FALSE	1	1	0.2	0	1	0.952381	0	0	0	0	0	0	0	0	0	0	0	0	0	0	0	0	0	0	0	0	0	0	0	0	0	0	0	0	0	0	0	0	0	1	1	1	1
sp|P00740-6|FA9_HUMAN	ELNGQVFEELKGSNYR		628.315	3	17.215	TRUE	0.833333	1	1	0.285714	1	0.375	1	1	0.64	0.181818	1	1	1	0.72	1	0.16	1	0.888889	0.833333	1	1	0.190476	1	0.727273	0.814815	0.166667	0.32	1	1	0.827586	0.173913	1	1	0.173913	0.380952	1	0.25	0.571429	0.137931	1	1	1	1
sp|P00740-6|FA9_HUMAN	VSVSQTS[+656.22761]KLTR		621.309	3	8.05941	FALSE	0	0	0	0.769231	0	0	0	0	0.333333	0	0	0	0	0	0	0	0	0	0	0	0	0	0	0	0	0	0	0	0	0	0.16	0	0	0	0	0	0	0	0	1	0	0.153846	0
sp|P00740-6|FA9_HUMAN	TLKS[+656.22761]TQSVSVR		621.309	3	7.32717	TRUE	1	1	1	1	1	1	1	1	1	1	1	1	1	1	1	0.923077	1	1	1	1	1	1	1	1	1	1	1	1	1	1	0.928571	1	1	1	1	0.896552	1	1	1	1	1	1	1
sp|P00740-6|FA9_HUMAN	RYNSGKLEE[+43.98983]FVQGNLE[+43.98983]R		532.508	4	18.5502	FALSE	1	1	1	1	1	0	1	1	1	0	1	1	1	1	1	1	1	1	1	1	1	0	0	0	1	1	0	0.1	1	0	0	0	0	0.769231	0	0	0	0	0	0	0	0	0.782609
sp|P00740-6|FA9_HUMAN	RE[+43.98983]LNGQVFE[+43.98983]ELKGSNYR		532.508	4	18.5811	TRUE	1	1	1	1	1	1	1	1	1	1	1	1	1	0.96	1	1	1	1	1	1	1	1	1	1	0.962963	1	0.814815	1	1	1	1	0.8	1	1	1	1	1	1	1	1	1	1	1
sp|P00740-6|FA9_HUMAN	RYNSGKLEEFVQGNLE[+43.98983]R		521.511	4	17.7099	FALSE	1	1	1	0	0.142857	0	0.25	0	1	1	0	0.173913	0	0	0	1	1	1	0	1	0.818182	1	1	0	0	0	0	0	0	0	0	0	0	0	0	0	0	0	0	1	1	1	0
sp|P00740-6|FA9_HUMAN	RE[+43.98983]LNGQVFEELKGSNYR		521.511	4	17.7134	TRUE	1	1	1	1	0.470588	1	1	1	0.416667	0.782609	1	0.833333	1	0.24	1	0.32	0.571429	0.333333	0.521739	0.521739	0.666667	1	1	1	0.37037	0.4	0.666667	0.583333	0.4	1	1	0.56	0.533333	0.75	1	1	0.333333	0.666667	0.666667	0.923077	1	1	1
sp|P00740-6|FA9_HUMAN	RYNSGKLEEFVQGNLER		510.513	4	15.405	FALSE	1	1	1	0.48	1	1	1	1	1	1	1	1	0	0	1	0.08	1	0.166667	1	1	0.47619	0	1	0.190476	0	0	0	0	0	0	0	0	0	0	0	0	0	0	0	1	1	1	0
sp|P00740-6|FA9_HUMAN	ELNGQVFEELKGSNYRR		510.513	4	15.3971	TRUE	0.363636	1	1	1	1	1	0.666667	1	1	1	0.952381	1	0.695652	1	0.64	1	1	1	1	1	1	0.545455	1	0.47619	1	1	1	1	1	0.285714	0.4	1	1	1	0.666667	0.571429	1	1	1	1	1	1	0.833333
sp|P00740-6|FA9_HUMAN	IIPHHNYNAAINK		502.272	3	7.84901	FALSE	0	0	1	0	0	0	0	0	0	0	0	0	0	0	0	0	0	0	0	0	0	0	0	0	0	0	0	0	0	0	0	0	0	0	0	0	0	0	0	1	0	0	0
sp|P00740-6|FA9_HUMAN	NIAANYNHHPIIK		502.272	3	7.61144	TRUE	1	1	1	0.521739	1	1	1	1	1	1	1	1	1	1	1	1	1	1	1	1	0.869565	1	1	1	1	1	1	0.846154	1	1	1	1	1	1	1	1	1	1	0.866667	1	1	1	1
sp|P00740-6|FA9_HUMAN	NC[+71.03711]ELDVTC[+71.03711]NIK		465.22	3	11.8923	FALSE	1	0	1	0	0	0	0.142857	0	0	0	0	0	0.181818	0	0	0	0	0	0	0	0	0	0	0	0	0	0	0.56	0	0	0	0	0	0	0	0	0	0	0	0.153846	0	0	0
sp|P00740-6|FA9_HUMAN	INC[+71.03711]TVDLEC[+71.03711]NK		465.22	3	11.532	TRUE	1	1	1	1	1	1	1	1	1	1	1	1	0.96	1	1	1	1	1	1	1	1	1	1	1	1	1	0.962963	1	1	1	1	1	0.8	1	1	1	1	1	1	1	1	1	1
sp|P00740-6|FA9_HUMAN	TTE[+43.98983]FWK		428.198	2	11.493	FALSE	1	1	1	0	1	1	0	0.352941	0.48	1	0	0	1	0	0	0	0.285714	0	0	0	0	1	1	0	1	1	0	0	0.32	0	0.166667	0	0	1	0	0	0	0	0	1	1	0	0.181818
sp|P00740-6|FA9_HUMAN	WFE[+43.98983]TTK		428.198	2	11.9537	TRUE	1	1	1	1	1	1	1	1	1	1	1	1	1	0.88	1	1	1	1	1	1	1	1	1	1	1	1	1	1	1	0.933333	1	0.866667	1	1	0.96	1	0.916667	1	1	1	1	1	1
sp|P00740-6|FA9_HUMAN	TTEFWK		406.203	2	11.0891	FALSE	0	0	1	0	0	0	0	0	0	0	0	0	0	0	0	0	0	0	0	0	0	0	1	1	0	0	0	0	0	0	0	0	0	0	0	0	0	0	0	0	1	0	0
sp|P00740-6|FA9_HUMAN	WFETTK		406.203	2	11.1247	TRUE	1	1	1	1	0.823529	1	1	1	0.5	0.363636	1	1	0.545455	1	1	1	0.380952	0.25	1	1	1	1	1	1	1	0.32	0.384615	0.416667	0.846154	0.5	0.32	0.32	0.333333	0.333333	0.571429	0.285714	0.416667	0.380952	0.551724	1	0.875	0.857143	1
sp|P00740-6|FA9_HUMAN	VSVSQTSKLTR		402.566	3	7.82804	FALSE	0	0	0.545455	0	1	1	1	0	0	0	0	0	0	0	1	0	0	0	0	0	1	0	1	1	0	1	1	1	1	1	0	1	1	1	1	1	0.0833333	1	1	0	1	1	0
sp|P00740-6|FA9_HUMAN	TLKSTQSVSVR		402.566	3	7.69424	TRUE	1	0.666667	1	0.56	1	0.777778	1	0.666667	1	1	1	0.583333	1	0.32	0.416667	0.48	1	1	0.666667	0.608696	0.571429	0.454545	0.5	0.380952	0.307692	1	1	1	1	1	1	1	1	1	1	1	1	1	1	0.615385	1	1	0.363636
[truncated: 53 more columns]

## Sheet: Ions
Protein	Peptide	Precursor MZ	Precursor Charge	RT	Fragment MZ	Fragment Charge	Ion Type	Residue	20190204_Schulz_Luci_1 (20190204_Schulz_Luci_1.wiff (sample 1))	20190204_Schulz_Luci_2 (20190204_Schulz_Luci_2.wiff (sample 1))	20190204_Schulz_Luci_3 (20190204_Schulz_Luci_3.wiff (sample 1))	20190204_Schulz_Luci_4 (20190204_Schulz_Luci_4.wiff (sample 1))	20190204_Schulz_Luci_5 (20190204_Schulz_Luci_5.wiff (sample 1))	20190204_Schulz_Luci_6 (20190204_Schulz_Luci_6.wiff (sample 1))	20190204_Schulz_Luci_7 (20190204_Schulz_Luci_7.wiff (sample 1))	20190204_Schulz_Luci_8 (20190204_Schulz_Luci_8.wiff (sample 1))	20190204_Schulz_Luci_9 (20190204_Schulz_Luci_9.wiff (sample 1))	20190204_Schulz_Luci_10 (20190204_Schulz_Luci_10.wiff (sample 1))	20190204_Schulz_Luci_11 (20190204_Schulz_Luci_11.wiff (sample 1))	20190204_Schulz_Luci_12 (20190204_Schulz_Luci_12.wiff (sample 1))	20190204_Schulz_Luci_13 (20190204_Schulz_Luci_13.wiff (sample 1))	20190204_Schulz_Luci_14 (20190204_Schulz_Luci_14.wiff (sample 1))	20190204_Schulz_Luci_15 (20190204_Schulz_Luci_15.wiff (sample 1))	20190204_Schulz_Luci_16 (20190204_Schulz_Luci_16.wiff (sample 1))	20190204_Schulz_Luci_17 (20190204_Schulz_Luci_17.wiff (sample 1))	20190204_Schulz_Luci_18 (20190204_Schulz_Luci_18.wiff (sample 1))	20190204_Schulz_Luci_19 (20190204_Schulz_Luci_19.wiff (sample 1))	20190204_Schulz_Luci_20 (20190204_Schulz_Luci_20.wiff (sample 1))	20190204_Schulz_Luci_21v2 (20190204_Schulz_Luci_21v2.wiff (sample 1))	20190204_Schulz_Luci_22 (20190204_Schulz_Luci_22.wiff (sample 1))	20190204_Schulz_Luci_23 (20190204_Schulz_Luci_23.wiff (sample 1))	20190204_Schulz_Luci_24 (20190204_Schulz_Luci_24.wiff (sample 1))	20190204_Schulz_Luci_25 (20190204_Schulz_Luci_25.wiff (sample 1))	20190204_Schulz_Luci_26 (20190204_Schulz_Luci_26.wiff (sample 1))	20190204_Schulz_Luci_27 (20190204_Schulz_Luci_27.wiff (sample 1))	20190204_Schulz_Luci_28 (20190204_Schulz_Luci_28.wiff (sample 1))	20190204_Schulz_Luci_29 (20190204_Schulz_Luci_29.wiff (sample 1))	20190204_Schulz_Luci_30 (20190204_Schulz_Luci_30.wiff (sample 1))	20190204_Schulz_Luci_31 (20190204_Schulz_Luci_31.wiff (sample 1))	20190204_Schulz_Luci_32 (20190204_Schulz_Luci_32.wiff (sample 1))	20190204_Schulz_Luci_33 (20190204_Schulz_Luci_33.wiff (sample 1))	20190204_Schulz_Luci_34 (20190204_Schulz_Luci_34.wiff (sample 1))	20190204_Schulz_Luci_35 (20190204_Schulz_Luci_35.wiff (sample 1))	20190204_Schulz_Luci_36 (20190204_Schulz_Luci_36.wiff (sample 1))	20190204_Schulz_Luci_37 (20190204_Schulz_Luci_37v2.wiff (sample 1))	20190204_Schulz_Luci_38 (20190204_Schulz_Luci_38.wiff (sample 1))	20190204_Schulz_Luci_39 (20190204_Schulz_Luci_39.wiff (sample 1))	20190204_Schulz_Luci_40 (20190204_Schulz_Luci_40.wiff (sample 1))	20190204_Schulz_Luci_41 (20190204_Schulz_Luci_41.wiff (sample 1))
sp|P00740-6|FA9_HUMAN	QYVDGDQC[+71.03711]ES[+426.13734]NPC[+71.03711]LNGGS[+802.28552]C[+71.03711]K	1186.8	3	8.69146	1310.5	1	b	11	24.3749			37.5323	36.4335			66.6129					186.304		35.4864		45.8994				94.4933	80.6007		149.636		65.7056	187.664	37.531	22.9877			130.544		112.596		175.598	345.212			75.066
sp|P00740-6|FA9_HUMAN	QYVDGDQC[+71.03711]ES[+426.13734]NPC[+71.03711]LNGGS[+802.28552]C[+71.03711]K	1186.8	3	8.69146	1553.66	1	a	12				37.5061	37.5043	37.5339						37.5353		73.5932		76.1633		93.848	149.254	75.067			37.5317		75.0678		36.436		65.8907	37.5352		37.5325		112.677	75.0685		191.011		58.8365
sp|P00740-6|FA9_HUMAN	QYVDGDQC[+71.03711]ES[+426.13734]NPC[+71.03711]LNGGS[+802.28552]C[+71.03711]K	1186.8	3	8.69146	1581.59	1	b	13		76.0815				37.5345									37.5298				37.4578				23.6926	37.5089	75.0675	112.596					36.8133	150.136			44.2249	35.0412	38.6329	112.597
sp|P00740-6|FA9_HUMAN	QYVDGDQC[+71.03711]ES[+426.13734]NPC[+71.03711]LNGGS[+802.28552]C[+71.03711]K	1186.8	3	8.69146	1736.63	1	x	11	34.4865							37.5336	35.8084			26.8959						111.418			37.5303		30.451		39.4403				59.6957					75.0646	37.5067	37.5336	30.1221			37.5304
sp|P00740-6|FA9_HUMAN	QYVDGDQC[+71.03711]ES[+426.13734]NPC[+71.03711]LNGGS[+802.28552]C[+71.03711]K	1186.8	3	8.69146	1020.46	1	y	9		217.394		228.483	37.6913		221.786	67.4768		204.784	36.8295		248.509	71.4517			23.6833	34.2391	32.8451		775.825	144.692	105.569	289.985					51.5881	291.058		916.268	139.784	117.674	96.1071	1001.72	264.677		36.345		187.591
sp|P00740-6|FA9_HUMAN	QYVDGDQC[+71.03711]ES[+426.13734]NPC[+71.03711]LNGGS[+802.28552]C[+71.03711]K	1186.8	3	8.69146	391.198	1	b	3	37.5355	36.8139	37.5301	91.5717				67.7781			36.3507								80.5437	75.0684	57.3216	38.2785	91.8662	35.2786		102.606	47.9151	26.885	9.23084		54.3147					151.207		75.0676	32.2518		73.8846
sp|P00740-6|FA9_HUMAN	QYVDGDQC[+71.03711]ES[+426.13734]NPC[+71.03711]LNGGS[+802.28552]C[+71.03711]K	1186.8	3	8.69146	668.292	1	a	4	37.532						37.5352						112.568	87.2076	36.6189	98.5651	42.6604	70.0172			41.1132	46.9155	22.4415	95.3607		108.819	146.77		65.1222	176.079			190.741		133.614	69.9104	447.322			37.5355
sp|P00740-6|FA9_HUMAN	QYVDGDQC[+71.03711]ES[+426.13734]NPC[+71.03711]LNGGS[+802.28552]C[+71.03711]K	1186.8	3	8.69146	806.332	1	b	7			35.5008		111.412		16.2443	17.9511		37.5144			37.4004				72.6836			36.8352	138.192	21.3075	71.3971		84.5374	192.389	64.2404	30.1141			72.9505		177.973		170.393		438.862				37.5339
sp|P00740-6|FA9_HUMAN	QYVDGDQC[+71.03711]ES[+426.13734]NPC[+71.03711]LNGGS[+802.28552]C[+71.03711]K	1186.8	3	8.69146	292.129	1	b	2		117.171	37.532		15.5845	35.8559	220.617		154.401	74.4894	343.627		181.822	250.785		228.851			833.601	84.439	138.028		265.311				169.692	137.176	537.919	89.4463		329.354			353.284			74.1795		62.0512	67.766
sp|P00740-6|FA9_HUMAN	QYVDGDQC[+71.03711]ES[+426.13734]NPC[+71.03711]LNGGS[+802.28552]C[+71.03711]K	1186.8	3	8.69146	1165.48	2	a	1		75.0012	150.103	222.456	149.142		217.821	167.845	36.828		36.8291	80.6418	111.046	37.8431		108.405		42.6086			45.1691				287.009	710.897	473.434	53.8166	157.359	80.0916	345.149	402.648	484.339	314.478		349.78	522.552	70.5987
sp|P00740-6|FA9_HUMAN	QYVDGDQC[+71.03711]ES[+426.13734]NPC[+71.03711]LNGGS[+802.28552]C[+71.03711]K	1186.8	3	8.69146	129.066	1	b	1	75.0692				30.1153			37.508	26.8973			187.668	36.004	149.805	75.0581		8.31099			75.3955	46.6951			147.811					149.166				37.4533		26.5627	116.643	159.461	37.4706
sp|P00740-6|FA9_HUMAN	QYVDGDQC[+71.03711]ES[+426.13734]NPC[+71.03711]LNGGS[+802.28552]C[+71.03711]K	1186.8	3	8.69146	321.159	1	y	2		37.5315	21.5789					93.8454	46.0928	75.0673		98.3612	133.373			139.134		31.7521	60.2282	168.709	246.506	175.899	27.1689	167.991	172.484	21.9394		87.1028				276.473		532.082		417.763			58.8057	37.5368
sp|P00740-6|FA9_HUMAN	DD[+15.99492]INSYEC[+71.03711]WC[+71.03711]PFGFEGK	1084.44	2	24.7626	1315.56	1	y	10		151.226			321.016		166.717	94.4121	930.357	157.145	132.47	863.716			1044.45	178.582	217.089		595.037	1325.72	1526.66	517.965		953.867	421.069	1448.08	4688.3	359.479		3602.38		2713.01	3836.15	204.1		4144.67		643.621	3738.51
sp|P00740-6|FA9_HUMAN	DD[+15.99492]INSYEC[+71.03711]WC[+71.03711]PFGFEGK	1084.44	2	24.7626	1444.6	1	y	11	11.2666		112.533			375.191			575.207			963.04				137.237	200.178		534.878	1194.41	1938.33		163.461		559.538	1518.73	2584.74		815.442	3455.65	623.898	1495.95	3047.18	65.2116	942.249	2484.49	1314	414.751	3372.64		112.595
sp|P00740-6|FA9_HUMAN	DD[+15.99492]INSYEC[+71.03711]WC[+71.03711]PFGFEGK	1084.44	2	24.7626	1141.51	1	y	9		37.5224	45.2549		86.5344				344.802	147.708		842.872		877.576	1106.74		592.383	258.687			942.197		2667.64	677.155		1238.62	3077.29	983.165		2795.97		539.566	3015.25		511.082	3420.02	564.669		2563.51	37.5082
sp|P00740-6|FA9_HUMAN	DD[+15.99492]INSYEC[+71.03711]WC[+71.03711]PFGFEGK	1084.44	2	24.7626	1387.49	1	b	10					101.395		65.7772	37.5194	91.1246		65.5908				348.167			195.771						208.295			947.905	251.764	463.898			316.952		186.53					534.531
sp|P00740-6|FA9_HUMAN	DD[+15.99492]INSYEC[+71.03711]WC[+71.03711]PFGFEGK	1084.44	2	24.7626	1607.67	1	y	12		38.6287				147.082		133.7	312.583			692.247			249.604	277.854	113.536		478.501				406.77	715.313	506.628		1518.54			1358.81	581.341	936.105	1430.89		239.165	2533.29	542.367		1903.04
sp|P00740-6|FA9_HUMAN	DD[+15.99492]INSYEC[+71.03711]WC[+71.03711]PFGFEGK	1084.44	2	24.7626	1694.7	1	y	13	37.5323					75.8745		185.833	184.018	65.4373		396.034		300.04	337.981		240.484	282.82				586.378	376.61				1913.4		517.147	1477.72		820.586	1572.2		170.772	1445.49			899.119
sp|P00740-6|FA9_HUMAN	DD[+15.99492]INSYEC[+71.03711]WC[+71.03711]PFGFEGK	1084.44	2	24.7626	1213.45	1	b	9	76.2198		76.1627		91.7454	77.2568											156.871	335.912				123.228	360.177	337.089				355.047	217.96	921.994		297.846			188.888				748.756
sp|P00740-6|FA9_HUMAN	DD[+15.99492]INSYEC[+71.03711]WC[+71.03711]PFGFEGK	1084.44	2	24.7626	1631.61	1	b	12	37.5323							16.5192		37.5356		95.8949				157.579	197.496					166.495		175.656								596.473
sp|P00740-6|FA9_HUMAN	DD[+15.99492]INSYEC[+71.03711]WC[+71.03711]PFGFEGK	1084.44	2	24.7626	1688.64	1	b	13					682.81	74.1792	74.9748	225.124	135.46			146.431					984.184	173.572																80.7926	66.2772
sp|P00740-6|FA9_HUMAN	DD[+15.99492]INSYEC[+71.03711]WC[+71.03711]PFGFEGK	1084.44	2	24.7626	781.388	1	y	7	111.055	203.546	647.213	32.2254		629.994	185.796	264.078	2490.86	352.51	50.5422	3629.56	219.007		3813.17	733.425	149.288	3074.67	902.148	3130.6		480.559		4347.22	387.864	5384.09	13855.3	487.768	6226.63	11885.1	811.239	6803.19	13071.8			15223		1016.91	16521.3	32.9753	79.9598
sp|P00740-6|FA9_HUMAN	DD[+15.99492]INSYEC[+71.03711]WC[+71.03711]PFGFEGK	1084.44	2	24.7626	955.434	1	y	8	37.5355	239.014	382.887	37.5251		384.035	161.081	131.185	1088.05			1012.4	119.315	377.422	1500.95			647.654	789.012					2147.3			6180.06		2156.17	7459.89		4560.09	5243.1	318.298	1866.02	6519.74		413.057	7286.7
sp|P00740-6|FA9_HUMAN	DD[+15.99492]INSYEC[+71.03711]WC[+71.03711]PFGFEGK	1084.44	2	24.7626	537.267	1	y	5			210.874		112.078	331.773	45.9812	101.176	441.441			1489.67	34.3314	1599.07	1685.92				1001.25	1404.75	4548.58	466.598	498.313	2180.73	1793.94	3938.99	6756.22	1716.35		6456	1353.47		4847.51			7252.8	992.058	928.584	7728.9	74.1183	117.245
sp|P00740-6|FA9_HUMAN	DD[+15.99492]INSYEC[+71.03711]WC[+71.03711]PFGFEGK	1084.44	2	24.7626	333.177	1	y	3			135.828			99.6451	125.908	307.398	619.649		60.0468	976.308		2541.66			257.452		2509.13	4271.9	4276.75	267.911		1481.11	2873.34	5324.33	4757.21	2231.1		5064.18	2635.16		4463.41			6265.31	1275.59	2463.03	3434.3		58.2783
sp|P00740-6|FA9_HUMAN	DD[+15.99492]INSYEC[+71.03711]WC[+71.03711]PFGFEGK	1084.44	2	24.7626	561.215	1	b	5			64.169	37.5351		136.372			221.433	110.411	71.8586	600.123	168.959	607.366	634.729	157.442			494.076	984.1	1118.05	343.681	185.938	421.642		1309.08	2123.92	721.483	581.44	2509.11			1683.38		509.528	2839.1			1667.26		75.0104
sp|P00740-6|FA9_HUMAN	DD[+15.99492]INSYEC[+71.03711]WC[+71.03711]PFGFEGK	1084.44	2	24.7626	853.321	1	b	7			67.7764		23.3244				210.66		36.1575	168.961	36.5404	1325.43	644.735		99.572		1720.63	1957.97	1211.8			1444.36	1115.04	2329.09	1983.91	983.481		2592.52	807.828		473.228	85.6941		1215.29	1165.14	1123.58	1567.97
sp|P00740-6|FA9_HUMAN	DD[+15.99492]INSYEC[+71.03711]WC[+71.03711]PFGFEGK	1084.44	2	24.7626	360.14	1	b	3	37.5335		118.665		486.782				797.163	112.761	69.5779	449.293	80.929	3065.99			563.487		1996.42	4855.35	3007.62		1352.97	2125.32	2974.58	3700.13	3321.19	1426.8			1968.37		3050.14			3418.05	1670.76	2745.31	3173.79
sp|P00740-6|FA9_HUMAN	DD[+15.99492]INSYEC[+71.03711]WC[+71.03711]PFGFEGK	1084.44	2	24.7626	684.335	1	y	6			112.373			86.3171	116.284	291.76	215.827	90.8097	205.195	531.742	55.2096	1225.3			503.042		2650.09	2530.47	2569.51		868.038	1872.65	2170.69	2039.48	3091.34	1517.16		3265.53	455.777		2622.84		213.118	2260.82	1781.38	699.997	1915.84	37.5082
sp|P00740-6|FA9_HUMAN	DD[+15.99492]INSYEC[+71.03711]WC[+71.03711]PFGFEGK	1084.44	2	24.7626	904.874	2	y	14		37.5323	75.0701					26.5679		57.7706		147.129	37.5226									124.163												30.4296	132.74
sp|P00740-6|FA9_HUMAN	DD[+15.99492]INSYEC[+71.03711]WC[+71.03711]PFGFEGK	1084.44	2	24.7626	474.183	1	b	4		38.7173	35.5274		1200.53	44.3353			235.062			1784.72	168.423	6078.73			666.8		7911.75	12277.8	9010.47		743.482	4271.08	6680.22	11916.4		4550.15			5248.02					8039.08	6584.56	5004.94		64.9953	36.9152
sp|P00740-6|FA9_HUMAN	DD[+15.99492]INSYEC[+71.03711]WC[+71.03711]PFGFEGK	1084.44	2	24.7626	1027.37	1	b	8			37.5333						180.989					413.616	348.27							263.287	92.6946	507.213	342.376			318.637		627.144		339.067			322.17		215.081				38.7123
sp|P00740-6|FA9_HUMAN	DD[+15.99492]INSYEC[+71.03711]WC[+71.03711]PFGFEGK	1084.44	2	24.7626	480.245	1	y	4			54.0702				227.872	139.146	452.658	88.2609	84.3445	285.276	106.38	1394.79	683.948	116.918	180.737		996.119	2079.07	1796.24	809.666		962.025	1183.59	1594.53	2405.96	599.941		843.979	671.22		1965.4			3977.05	1590.96	1082.28	1909.54	75.0163
sp|P00740-6|FA9_HUMAN	DD[+15.99492]INSYEC[+71.03711]WC[+71.03711]PFGFEGK	1084.44	2	24.7626	724.278	1	b	6			31.2135		60.3377		145.96		227.962	50.7831		353.625		577.434	176.727				646.515	927.819	1266.57				1039.03	984.945	1142.78			1545.64	834.752		1118.08	525.179	672.796	1528.22	648.168	305.039	808.385	37.5082
sp|P00740-6|FA9_HUMAN	DD[+15.99492]INSYEC[+71.03711]WC[+71.03711]PFGFEGK	1084.44	2	24.7626	961.416	2	y	15		75.0646			205.718	177.133	122.844			98.4158	94.7423	141.637		1699.08			643.928		1569.53	1690.76	2090.5			818.753	1636.81	2478.03		1241.6			879.943					1144.37	2279.07	1290.78		37.5039
sp|P00740-6|FA9_HUMAN	DD[+15.99492]INSYEC[+71.03711]WC[+71.03711]PFGFEGK	1084.44	2	24.7626	847.852	2	y	13		36.3488		37.4481	36.8417	75.065		26.2421			133.62											150.902	130.457
sp|P00740-6|FA9_HUMAN	DD[+15.99492]INSYEC[+71.03711]WC[+71.03711]PFGFEGK	1084.44	2	24.7626	804.337	2	y	12					418.278							315.896		549.106			512.414		1154.04		1232.93			688.535	993.806					669.743				689.671			877.45
sp|P00740-6|FA9_HUMAN	DD[+15.99492]INSYEC[+71.03711]WC[+71.03711]PFGFEGK	1084.44	2	24.7626	204.134	1	y	2			36.827			147.914	46.8455		684.131	131.02		276.402		899.543	393.081				711.889	1337.38	1473.63			1436.01		793.997	3014.05	452.775		1985.23	767.877	1967.25	2894.52	208.512		2095.07	615.991	769.929	2276.52	36.3464
sp|P00740-6|FA9_HUMAN	DD[+15.99492]INSYEC[+71.03711]WC[+71.03711]PFGFEGK	1084.44	2	24.7626	147.113	1	y	1			476.839		881.165			226.346	207.469				117.694		306.348	209.803	1146.32	280.909				984.613	657.731						291.87	534.48	394.882			259.52
sp|P00740-6|FA9_HUMAN	DD[+15.99492]INSYEC[+71.03711]WC[+71.03711]PFGFEGK	1084.44	2	24.7626	247.056	1	b	2		54.5086			75.0213			97.0315	273.879		36.3475	332.243	113.782																	443.377		836.202	519.863	92.8846	121.775				687.506
sp|P00740-6|FA9_HUMAN	DDINSYEC[+71.03711]WC[+71.03711]PFGFEGK	1076.44	2	23.7312	1444.6	1	y	11	36.842	75.0657	74.9751		138.607			904.138	929.519	26.8138		1590.32		795.904	964.13		1012.84	773.106	310.971	1025.92	2195.43	681.053		993.109	219.857	1393.89	2950.4	344.936	1440.57	2702.19	712.603	1602.68	3503.16	68.2882	884.176	3175.25		282.112	3189.82
sp|P00740-6|FA9_HUMAN	DDINSYEC[+71.03711]WC[+71.03711]PFGFEGK	1076.44	2	23.7312	1315.56	1	y	10		75.0374	95.4285	75.0657	270.397			529.428	1685.97			1481.05	220.176	1170.21	1775.39		1322.64	772.051	198.75	1655.58	3214.23	358.927	229.554	1603.84		1628.31	5023.75	272.304	980.715	3589.86	456.397	2282.03	4298.3	116.115	1187.48	3427.96	221.54	522.018	5036.13
sp|P00740-6|FA9_HUMAN	DDINSYEC[+71.03711]WC[+71.03711]PFGFEGK	1076.44	2	23.7312	1141.51	1	y	9	36.842	35.422		38.6297		111.895		457.435	1157.73	16.9666	69.2876	1885.65	246.833	973.476	1031.12	674.717	1870.67	1425.25	389.745	1745.31	1995.12	188.214			150.841	980.434	3655.77	503.946	1254.06	3017.67	619.11	1971.51	2801.86		601.336	2605.8	79.9995	982.133	4015.87		31.7116
sp|P00740-6|FA9_HUMAN	DDINSYEC[+71.03711]WC[+71.03711]PFGFEGK	1076.44	2	23.7312	1371.5	1	b	10		37.5342			206.808						66.5877		148.579				257.576		270.716		692.778				45.1545			216.474		952.294	248.115	705.368		127.124	377.737		124.627	167.751	971.752
sp|P00740-6|FA9_HUMAN	DDINSYEC[+71.03711]WC[+71.03711]PFGFEGK	1076.44	2	23.7312	1607.67	1	y	12					133.979			504.829	486.997			523.6	111.028	678.181	946.845		719.019		155.895	688.91	1225.83			1346.5		601.738	2355.46	160.667	552.102	1048.89	263.414	742.369	2055.02	253.576	458.326	1903.74		474.862	1628.7
sp|P00740-6|FA9_HUMAN	DDINSYEC[+71.03711]WC[+71.03711]PFGFEGK	1076.44	2	23.7312	1694.7	1	y	13									301.792	66.6127		672.378		407.793	723.107	169.682	216.877	627.112	222.908	326.603	691.258	428.943	422.731	456.575	255.765	623.752	1379.37		636.02	1326.82	73.2917	1145.1	1706.26	172.921	540.524	1850.33			1775.81
sp|P00740-6|FA9_HUMAN	DDINSYEC[+71.03711]WC[+71.03711]PFGFEGK	1076.44	2	23.7312	1197.45	1	b	9	102.941				223.675			197.662						161.476									680.677	709.754				30.5817			95.9308						375.53	171.052
sp|P00740-6|FA9_HUMAN	DDINSYEC[+71.03711]WC[+71.03711]PFGFEGK	1076.44	2	23.7312	1615.62	1	b	12	36.842												36.4212	134.824					316.766			281.636							370.645								160.804			37.5334
sp|P00740-6|FA9_HUMAN	DDINSYEC[+71.03711]WC[+71.03711]PFGFEGK	1076.44	2	23.7312	1672.64	1	b	13				37.5323									30.1233			142.608		181.15					382.413		90.0993			86.3997						220.583			175.797
sp|P00740-6|FA9_HUMAN	DDINSYEC[+71.03711]WC[+71.03711]PFGFEGK	1076.44	2	23.7312	781.388	1	y	7			104.924	51.8401	342.551		283.852	2754.12	7699.71			6867.68	211.176	3609.74	6479.14	1088.72	4651.47	4331	850.435	4303.98	10083.9			6917.61	100.558	7198.42	17404.2	1124.44	7863.26	14798.1	860.988	8799.73	17469.8		4568.89	19658.7	355.86	2927.82	18207
sp|P00740-6|FA9_HUMAN	DDINSYEC[+71.03711]WC[+71.03711]PFGFEGK	1076.44	2	23.7312	955.434	1	y	8		30.4497			529.236		252.885	986.42	3215.38	176.551	80.0456	3193.68	211.49	1807.56	2345.84	643.733	1914.95	1604.89		2459.87	4622.66	621.182		3795.98		2862.83	6810.81	606.175	3292.53	6501.67	619.687	3432.23	6649.89	282.435	2038.28	6737.27		1157.23	6992.92	35.5907
sp|P00740-6|FA9_HUMAN	DDINSYEC[+71.03711]WC[+71.03711]PFGFEGK	1076.44	2	23.7312	537.267	1	y	5		248.918			1527.33		184.2	823.06	2895.48			2407.3		1992.59	2092.26		4028.56		389.018	2659.84	4204.27	655.791		2589.77	386.601	3228.55	7919.13	430.601		6015.02	1138.93	2833.89	8565.48		1939.17	7032.43	168.054	966.728	5827.46
sp|P00740-6|FA9_HUMAN	DDINSYEC[+71.03711]WC[+71.03711]PFGFEGK	1076.44	2	23.7312	333.177	1	y	3	74.5473					125.753		858.947	1339.24		100.755	1628.76	288.154	1760.96	1531.99	608.901	2684.16	1261.08	743.307	2059.77	3219.91	188.88		1477.23		1521.11	4416.08	811.395	2012.3	4216.23	586.567	1608.67	3340.21	203.751	1118.42	2953.09		1012.69	3661.51
sp|P00740-6|FA9_HUMAN	DDINSYEC[+71.03711]WC[+71.03711]PFGFEGK	1076.44	2	23.7312	545.22	1	b	5		36.8127	74.0979		595.568		81.673	721.739	1047.83		27.6908	1187.13	325.306	301.953	627.831	423.167	816.127	1973.63		860.374	1047.84	389.241	295.782	3257.76		1089.04	1978.29		563.946	1884.63		1829.29	2366.37			2641.25		666.264	2063.09
sp|P00740-6|FA9_HUMAN	DDINSYEC[+71.03711]WC[+71.03711]PFGFEGK	1076.44	2	23.7312	837.326	1	b	7		37.5277		29.8133	126.495				398.632			336.568			665.701		298.743	627.205	583.626		1144.59	122.214	273.405	1243.41	188.066	428.792	1422.67	82.125	464.994	1405.59	210.129	997.379	1216.86			1656.35	228.365	787.816	1166.31
sp|P00740-6|FA9_HUMAN	DDINSYEC[+71.03711]WC[+71.03711]PFGFEGK	1076.44	2	23.7312	480.245	1	y	4			372.784					908.698	672.346			1067.45	76.6492	676.313	1330.86		2127.78	831.76	611.19	737.327	1791.14			2831.46		2102.88	2124.55		1516.04	2331.69		1663.17	2707.79		966.404	2587.28	355.474	646.047	2386.3
sp|P00740-6|FA9_HUMAN	DDINSYEC[+71.03711]WC[+71.03711]PFGFEGK	1076.44	2	23.7312	344.145	1	b	3			73.5434	106.078	771.538				611.637			682.725			1139.8			946.387	229.015	543.961	1688.91	250.752	884.574	747.915		1069.05	2094.99	252.596		1713.34	115.209	1987.94	2326.27		675.788	2079.66	147.349		2351.8
sp|P00740-6|FA9_HUMAN	DDINSYEC[+71.03711]WC[+71.03711]PFGFEGK	1076.44	2	23.7312	458.188	1	b	4	147.823				623.259	70.0583	181.522	190.119	728.51	126.402		632.208	218.79	262.08	530.977		1235.2	830.275		1096.22	556.82	275.114	5032.97	1122.96	84.8241	333.778	1659.09	330.264	2123.46	857.169		693.218	1723.1		621.388	780.422	200.374	691.704	1844.09		34.4793
sp|P00740-6|FA9_HUMAN	DDINSYEC[+71.03711]WC[+71.03711]PFGFEGK	1076.44	2	23.7312	904.874	2	y	14																40.4761			149.743									31.5953			147.664			106.6			65.4075
sp|P00740-6|FA9_HUMAN	DDINSYEC[+71.03711]WC[+71.03711]PFGFEGK	1076.44	2	23.7312	708.284	1	b	6				74.95	418.835		325.599	106.912		239.142	51.7851	488.301	200.853	394.988	633.171	210.383	781.623	476.993		869.135			902.418		147.264	881.057	1168.93	310.675			584.462	1543.11	1370.63		226.272		691.163		881.392		37.532
sp|P00740-6|FA9_HUMAN	DDINSYEC[+71.03711]WC[+71.03711]PFGFEGK	1076.44	2	23.7312	684.335	1	y	6	22.3386	28.6798			452.198		217.668	326.461	1153.39			1676.59	326.916	569.075		753.779	1021.15	1392.52	858.531	980.918	1172.27			3029.68		1974.08	2322.1	305.573		2351.82	890.943	1078.58	3534.13	702.61	409.672	1539.82	168.583	927.974	2012.44	75.0151
sp|P00740-6|FA9_HUMAN	DDINSYEC[+71.03711]WC[+71.03711]PFGFEGK	1076.44	2	23.7312	1011.37	1	b	8			37.5337	74.2677	87.4949			201.051						505.547		44.5781	577.634	209.118	398.24			382.507	297.599	804.508							333.393			48.4438	282.617		226.144	226.728			37.5321
sp|P00740-6|FA9_HUMAN	DDINSYEC[+71.03711]WC[+71.03711]PFGFEGK	1076.44	2	23.7312	961.416	2	y	15			72.3531		464.446						24.7283			153.83	321.872	297.476		1854.74	415.075	633.146	1130.82			936.094		846.454	1019.97	496.868			314.798	601.241			303.147		215.439		1448.07		73.1857
sp|P00740-6|FA9_HUMAN	DDINSYEC[+71.03711]WC[+71.03711]PFGFEGK	1076.44	2	23.7312	847.852	2	y	13		30.4496	75.0647													73.5427						91.9692						63.8894									232.779
sp|P00740-6|FA9_HUMAN	DDINSYEC[+71.03711]WC[+71.03711]PFGFEGK	1076.44	2	23.7312	804.337	2	y	12					276.276			180.546					77.8295				437.415			948.543			305.321			322.356					512.832			267.36						75.0659
sp|P00740-6|FA9_HUMAN	DDINSYEC[+71.03711]WC[+71.03711]PFGFEGK	1076.44	2	23.7312	204.134	1	y	2		35.8248	150.138					353.274	907.993			982.077		615.521	824.906	76.0279	562.514	891.194	185.908	991.498	1504.1			557.404		1118.19	2243.37	207.379	1717.68	2164.06	47.9577	789.869	3137.07		1250.72	2466.94		659.688	2471.69	37.5334
sp|P00740-6|FA9_HUMAN	DDINSYEC[+71.03711]WC[+71.03711]PFGFEGK	1076.44	2	23.7312	231.061	1	b	2				37.4878	124.677		49.1734	194.312	514.005	59.6478		692.964	23.9455	389.566	702.849		468.166	505.83	152.821	658.316	744.633			947.745		722.526	1542.59	159.862	443.819	1507.51	110.444	875.233	1832.09	74.5589	413.53	1575.79		476.402	918.121
sp|P00740-6|FA9_HUMAN	DDINSYEC[+71.03711]WC[+71.03711]PFGFEGK	1076.44	2	23.7312	147.113	1	y	1						64.623	278.223						525.921	329.886	538.496	761.113	597.012	815.772	1412.91	260.687	787.205		691.771	4738.1	241.84	1590.47	1272.52	1149.84		1317.62		597.607	1877.98	90.3939	851.861		583.302		1384.9		38.7073
sp|P00740-6|FA9_HUMAN	NSADNKVVC[+71.03711]SC[+71.03711]TEGYR	944.42	2	8.05394	1159.49	1	y	9	37.6148	130.357			722.478	37.5335	194.538	3091.92	2308.76	130.148	4842.2	3581.58	1397.27	8572.28	10768.7	1331.5	14681.2	24814.6	1760.49	479.651	28360.3	1302.93	12926.9	17514.7	4930	33208.9	31115.1	195.635	19080.1	25067	2352.95	25875.8	28008	5336.8	13865.2	21343.1	13589	1705.09	33578.9		429.906
sp|P00740-6|FA9_HUMAN	NSADNKVVC[+71.03711]SC[+71.03711]TEGYR	944.42	2	8.05394	1258.56	1	y	10		225.017	30.7786		615.666			2174.17	1757.65	22.722	2301.11	1663.85	583.27	4464.38	6920.01	767.261	8806.03	16319.8	1484.14	92.816	18173.9	1099.02	8816.65	13757.5	5922.97	22637.2	16384.5		11439	13251.3	1976.45	16377.4	15502.4	1752.06	9403.67	15142.2	8712.93	1401.78	18354.9
sp|P00740-6|FA9_HUMAN	NSADNKVVC[+71.03711]SC[+71.03711]TEGYR	944.42	2	8.05394	1060.42	1	y	8		361.864	101.805	77.2246	915.76		377.43	1976.84	1323.33	39.2664	3344.34	2866.63	822.968	4517.6	7017.46	968.588	11418	20395.2	1990.56	380.26	21688	2013.26	8550.77	14112.3	3781.16	26991	20984.9	49.9551	13992.8	16017.6	2141.55	18428	20896.4	2743.81	8737.44	11681.9	9345.38	1550.1	25685.8		561.012
sp|P00740-6|FA9_HUMAN	NSADNKVVC[+71.03711]SC[+71.03711]TEGYR	944.42	2	8.05394	1386.65	1	y	11	37.1836	112.6					93.8381	310.046	459.001	32.617	509.113	809.499		1137.55	1144.71	437.37	1115	2783.01	370.138		3615.55	518.12	1356.69	2553	836.901	5236.74	2873.79		2508.58	3442.81	328.526	2147.07	2544.62	682.312	1542.45	2341.87	1000.24	385.953	4273.64
sp|P00740-6|FA9_HUMAN	NSADNKVVC[+71.03711]SC[+71.03711]TEGYR	944.42	2	8.05394	1002.47	1	b	9		111.957	85.2645		32.4622	73.883	64.3891		362.406	33.5301		244.674	258.679	530.454		262.826			103.13			241.594			417.95			43.4757													75.1159
sp|P00740-6|FA9_HUMAN	NSADNKVVC[+71.03711]SC[+71.03711]TEGYR	944.42	2	8.05394	1500.69	1	y	12					37.531		37.5087		148.57	36.8433		262.643		603.878	631.866	181.091	948.454		222.046	132.807	2348.5	220.475	724.633	2062.37	420.656	2302.98	2831.57		1694.91	2674.51	205.362	2026.41	2038.39	187.539	801.029	1529.75	1237.12	298.826	2702.21
sp|P00740-6|FA9_HUMAN	NSADNKVVC[+71.03711]SC[+71.03711]TEGYR	944.42	2	8.05394	1615.72	1	y	13	37.5333	36.293	37.532			37.5336		261.856	97.0383	37.5066	294.146	268.274		773.753	866.752	76.1254	918.475	1499.62	326.798			193.465	1034.94	1249.58	331.094	2427.3	1492.88		1134.02	1668.88	183.042	1758.83	1768.44			1575.4				37.5339
sp|P00740-6|FA9_HUMAN	NSADNKVVC[+71.03711]SC[+71.03711]TEGYR	944.42	2	8.05394	1713.72	1	b	15																																									36.8261
sp|P00740-6|FA9_HUMAN	NSADNKVVC[+71.03711]SC[+71.03711]TEGYR	944.42	2	8.05394	1493.64	1	b	13					107.686			353.685	150.142				153.751																		110.81										37.5358
sp|P00740-6|FA9_HUMAN	NSADNKVVC[+71.03711]SC[+71.03711]TEGYR	944.42	2	8.05394	1686.76	1	y	14		37.5308								36.8433						65.7916												74.9935			122.25			186.224							37.5366
sp|P00740-6|FA9_HUMAN	NSADNKVVC[+71.03711]SC[+71.03711]TEGYR	944.42	2	8.05394	729.353	1	b	7		405.694	91.9882		425.653	30.4509	89.4938	853.525	498.677	65.5857	1654.86	481.651	942.313	1707.86	3476.81	445.305	3436.26	7255.25	881.333	241.117	9201.55	416.064	3377.53	8266.55	2438.54	11663.9	9922.66	38.608	5444.62	7378.23	852.972	7198.75	7761.6	1304.99	4860.68	5917.56	4838.16	1173.74	10807.2	35.9219
sp|P00740-6|FA9_HUMAN	NSADNKVVC[+71.03711]SC[+71.03711]TEGYR	944.42	2	8.05394	886.372	1	y	7	36.8606				177.324			778.211	657.932		689.962	885.41	264.29	1406.59	2645.56	504.874	2773.45	4894.51	407.114	1329.47	10454.9	833.982	3911.75	4551.47	1749.23	7550.84	5000.7		4697.1	6001.25	776.35	4647.37	10754.3	566.021	2764.6	5566.94	2610.05		6594.62	102.284	123.11
sp|P00740-6|FA9_HUMAN	NSADNKVVC[+71.03711]SC[+71.03711]TEGYR	944.42	2	8.05394	395.204	1	y	3	107.182	260.835			700.71		465.215	959.35	1394.82		1491.34	820.767	879.906	2337.26	2188.47	235.512	3561.15	6833.79	1279.77	509.456	8558.25	853.56	3938.7	5479.1	2180.73	9224.71	9027.3		4929.1	5867.34		7043.03	8134.7		3486.66	5660.11	4487.03	991.998	8119.99	42.6915	228.783
sp|P00740-6|FA9_HUMAN	NSADNKVVC[+71.03711]SC[+71.03711]TEGYR	944.42	2	8.05394	750.85	2	y	12			29.4853		53.7986	30.4516	122.77	226.634	298.492		324.765	358.936		645.124	958.636	144.463	1085.9	2192.97	277.907		2936.26	266.66	1716.36	2232.2	412.576	2354.96	2760.21		1514.13	2675.83	315.825	1589.82	2557.38	156.001	1709.78	2248.73	987.521	334.036	2605.77		35.8382
sp|P00740-6|FA9_HUMAN	NSADNKVVC[+71.03711]SC[+71.03711]TEGYR	944.42	2	8.05394	828.421	1	b	8			24.4805		487.301		241.925	359.01	314.109	280.642	1200.52	585.849		1538.08	2276.98	719.624	2000.25	3108.83	698.461	338.429	5981.88	931.333	1782.77	2902.02	1284.94	6005.01	4218		4029.1	3026.41	414.766	4429.11	4064.4	1176.36	2505.6	3542.68	3266.97	888.745	4392.3		15.8578
sp|P00740-6|FA9_HUMAN	NSADNKVVC[+71.03711]SC[+71.03711]TEGYR	944.42	2	8.05394	273.119	1	b	3			37.1252	74.545	228.948				228.601	33.5301		460.112		568.344	741.35	216.364	1455.42	2009.52	450.16		1773.68	220.846	1031.46	1741.68	397.538	2548.01	2384.14		1651.28	1405.34		1055.87	1901.57		1031.4	1729.18	987.964	257.045	2853.65		107.678
sp|P00740-6|FA9_HUMAN	NSADNKVVC[+71.03711]SC[+71.03711]TEGYR	944.42	2	8.05394	843.882	2	y	14					37.7103	37.5253	73.9626		160.756																247.482									174.011
sp|P00740-6|FA9_HUMAN	NSADNKVVC[+71.03711]SC[+71.03711]TEGYR	944.42	2	8.05394	502.189	1	b	5			174.836		89.7748			290.619		63.4035	464.922		184.821	913.108	907.768	83.3301	1064.08	1896.46	416.441	199.822	2144.77	184.822	926.299	1723.93	509.248	2690.1	2799.38		1860.42	2288.44	272.655	2109.42	2595.21	459.933	1143.03	1156.97	1024.94	393.571	3007.7		111.036
sp|P00740-6|FA9_HUMAN	NSADNKVVC[+71.03711]SC[+71.03711]TEGYR	944.42	2	8.05394	388.146	1	b	4	32.8154	151.225	120.927				59.2775	422.397	402.125		329.622	1134.2	231.673	1022.44	1793.79	396.667	2009.69	3550.38	254.606	203.984	4224.11		1737.09	2983.44	542.123	4345.79	4418.78		2587.41	3070.64	197.401	2968.37	3648.23	420.403	1805.25	2928.05	1462.86	236.504	3211.23	28.6143
sp|P00740-6|FA9_HUMAN	NSADNKVVC[+71.03711]SC[+71.03711]TEGYR	944.42	2	8.05394	799.34	1	y	6					234.129			398.828	140.167	74.1821	329.582	223.119	383.926	869.388	791.519	86.4393	1363.39	2454.74	409.034	147.684	3152.43	364.886	1230.43	2387.86	559.891	4029.91	2717.45		1757.37	2600.85	414.871	2519.67	3195.05	254.434	1293.03	1912.12	1273.85	269.916	2861.18	75.3867	60.22
sp|P00740-6|FA9_HUMAN	NSADNKVVC[+71.03711]SC[+71.03711]TEGYR	944.42	2	8.05394	625.294	1	y	5								802.496	363.97	10.771	929.566	848.322		1177.06	1777.8	349.829	2567.16	2192.46	450.422	370.232	3498.57	292.497	1576.13	2635.05	3858.61	5585.84	2519.84	366.433	3898.87	3265.57	965.281	4655.38	4362.15	1287.72	2510.91	3636.03	4328.11	450.323	2988.41	49.7364
sp|P00740-6|FA9_HUMAN	NSADNKVVC[+71.03711]SC[+71.03711]TEGYR	944.42	2	8.05394	524.246	1	y	4	30.1221		59.7786		196.458				389.922	173.918		581.664	192.503	638.056		366.359	805.591	1824.23	537.158	312.476	2975.23		1437.85	1313.74		2911.36	1771.84		2311.66	3244.02		2405.42	2776.36	452.193	1915.88	1309.56	3472.56	739.061	2652.88
sp|P00740-6|FA9_HUMAN	NSADNKVVC[+71.03711]SC[+71.03711]TEGYR	944.42	2	8.05394	808.364	2	y	13		75.0402	70.6446	150.133	35.8524				281.917				181.961	415.201		151.493						119.402									123.66							122.856		33.9073	36.7478
sp|P00740-6|FA9_HUMAN	NSADNKVVC[+71.03711]SC[+71.03711]TEGYR	944.42	2	8.05394	693.829	2	y	11		37.5342	36.8449	48.1374									99.3874			181.086			148.187			110.005						36.4359										112.596
sp|P00740-6|FA9_HUMAN	NSADNKVVC[+71.03711]SC[+71.03711]TEGYR	944.42	2	8.05394	202.082	1	b	2	102.439	29.7939		258.636	215.324		66.1967		384.82	45.0993	346.121	421.466		560.139	1390.36	142.61	1486.09	1787.93	228.903	464.715	2838.28	309.397	1353.71	1772.68	1354.4	3879.13	2388.59		1412.27	2683.18	250.846	1962.64	2792.32		1578.44	1358.92	1608.16	179.097	2874.25
sp|P00740-6|FA9_HUMAN	NSADNKVVC[+71.03711]SC[+71.03711]TEGYR	944.42	2	8.05394	175.119	1	y	1		87.6277			296.681	92.8466	101.849	431.724	484.318		712.106	489.114		623.109		116.253		1378.86	369.967		2102.61	176.719	923.794	1754.78	704.91	2255.78			1561.77	1694.17	417.38	2068.76	1613.02	481.711	1209.05	1465.05	1480.48	346.503	2143.82
sp|P00740-6|FA9_HUMAN	NSADNKVVC[+71.03711]SC[+71.03711]TEGYR	944.42	2	8.05394	338.182	1	y	2	35.9082	117.72			176.522	36.1477	283.639	330.636	326.549	51.858			389.625						613.494	315.359		155.674			375.01			534.337			196.567			189.983			767.403	379.399			38.1283
sp|P00740-6|FA9_HUMAN	IIPHHN[+2204.77244]YNAAINK	928.149	4	8.06496	955.984	2	a	3									75.0647		26.558		4.69698	73.1129	75.0691				75.6297	37.2942	88.4803	37.533	35.956	112.426			113.943	17.7793		301.764	223.843				173.564				86.9269		37.5323
sp|P00740-6|FA9_HUMAN	IIPHHN[+2204.77244]YNAAINK	928.149	4	8.06496	1481.71	1	a	11						37.5336							36.3331	112.576	37.5346	65.8326		23.6781	134.437	75.067	37.5968						26.5712		212.828	160.27	190.367		229.031		82.7434				8.64386
sp|P00740-6|FA9_HUMAN	IIPHHN[+2204.77244]YNAAINK	928.149	4	8.06496	1131.57	1	b	10		37.5361				36.4367		36.8297		110.03			127.827	84.5629	170.197								68.6137	87.1263		300.815	87.5994	67.286	127.218	72.1945	299.898		236.632	22.954	100.321	208.328			100.767
sp|P00740-6|FA9_HUMAN	IIPHHN[+2204.77244]YNAAINK	928.149	4	8.06496	1263.61	1	a	9				37.5304					115.243		33.4172		148.807		222.918	74.4225		278.425	184.114	37.5328	349.265		149.073	619.416		399.86	171.987	46.1053	151.303		251.176		139.151		378.929	315.939	211.674		143.058
sp|P00740-6|FA9_HUMAN	IIPHHN[+2204.77244]YNAAINK	928.149	4	8.06496	1447.73	1	a	11									80.7079				150.13	38.6932			37.6234		22.4386		424.273		22.2119		72.7266		37.4849		145.705	77.8804		73.1675	48.3696	76.0718					35.9343
sp|P00740-6|FA9_HUMAN	IIPHHN[+2204.77244]YNAAINK	928.149	4	8.06496	1110.54	1	a	8	37.5566										167.975	45.9193			200.72				42.4415		135.275	66.1765		231.028		434.98	222.431	77.8136		418.339	253.289		62.8921	485.452		179.35			152.278		37.534
sp|P00740-6|FA9_HUMAN	IIPHHN[+2204.77244]YNAAINK	928.149	4	8.06496	1247.6	1	a	9	74.957		36.8449		36.5047	111.917	36.823		44.1475		55.1893		34.1407		62.2297	26.2405		33.9393	434.466	37.5362	61.8022		195.001	148.569	59.5917		193.909		216.793		215.856	186.88	216.906	23.2859	30.467	150.109	484.352		43.3427		37.5365
sp|P00740-6|FA9_HUMAN	IIPHHN[+2204.77244]YNAAINK	928.149	4	8.06496	1278.63	1	y	11						36.3497			10.8096			75.1522		60.892	50.5565	36.0211	99.1933	115.601						577.766		27.2804	114.972		59.0035		107.885		161.016	54.5678	86.0197	88.8031			216.401
sp|P00740-6|FA9_HUMAN	IIPHHN[+2204.77244]YNAAINK	928.149	4	8.06496	1334.65	1	a	10					26.6972			37.1746							26.7927			88.4582	29.8362	38.6017	60.5098	61.8385			36.3357		223.514		119.638	74.7671	14.7735		120.996		57.3516		137.346		52.6083
sp|P00740-6|FA9_HUMAN	IIPHHN[+2204.77244]YNAAINK	928.149	4	8.06496	1358.7	1	b	12																		73.9731		37.446			36.3856	186.317		37.0638		36.5075	56.9536		109.232		35.5139	69.9658			112.137	37.6189	28.8915		37.5088
sp|P00740-6|FA9_HUMAN	IIPHHN[+2204.77244]YNAAINK	928.149	4	8.06496	1384.66	1	a	10	75.0647								37.5329			37.4884	111.598		26.5584			121.734	37.486	36.3321	84.2373			156.851			112.81	38.631	59.3177	124.795	80.7056		149.995	210.521	97.6623		424.421		100.532		117.576
sp|P00740-6|FA9_HUMAN	IIPHHN[+2204.77244]YNAAINK	928.149	4	8.06496	1594.8	1	a	12									37.5236		175.87									37.5336	74.0961	36.8117	112.601			185.141			158.886						26.8973		216.885	37.5083	117.069
sp|P00740-6|FA9_HUMAN	IIPHHN[+2204.77244]YNAAINK	928.149	4	8.06496	1707.88	1	a	2						37.5342	37.5288					37.5339			37.5327				75.0637			111.8		37.621	30.1296	76.0832	37.5355		13.3633	37.5349		111.471		34.9188	110.441	37.5094	36.3495		37.5346
sp|P00740-6|FA9_HUMAN	IIPHHN[+2204.77244]YNAAINK	928.149	4	8.06496	1504.8	1	a	1													36.4363	114.794		149.57			37.4699		37.5336					103.108	37.6251		168.378	112.607			75.0136		146.513	9.72502	70.5835		122.775
sp|P00740-6|FA9_HUMAN	IIPHHN[+2204.77244]YNAAINK	928.149	4	8.06496	907.463	1	y	8			37.5813						148.216				142.547					154.502		74.9608			15.333			140.03	120.897		132.21		283.529		74.9833		233.061		223.302	71.413		71.6114
sp|P00740-6|FA9_HUMAN	IIPHHN[+2204.77244]YNAAINK	928.149	4	8.06496	445.277	1	y	4						37.5342								143.737			117.673	54.8655	36.1704		76.0445				112.414		75.0688		37.5323		150.135		30.4396	37.5069	30.4624		149.281		225.16
sp|P00740-6|FA9_HUMAN	IIPHHN[+2204.77244]YNAAINK	928.149	4	8.06496	793.42	1	y	7									102.948		90.7822	81.4154			154.963		69.4883	574.438	35.9575	47.4948	390.538	57.3682	284.186	179.958		360.643	84.3311	190.967	393.494	421.773	58.2664	77.9018	32.918		238.921	213.459	222.809		252.785		37.5317
sp|P00740-6|FA9_HUMAN	IIPHHN[+2204.77244]YNAAINK	928.149	4	8.06496	598.346	1	b	5	37.5315				20.0572			38.6303		36.1323	80.0116	24.646		41.038	122.708		9.23649	67.3935			143.765		67.3047	372.894	67.9328	55.6094	62.4218			322.331	239.236	36.6578	55.7264		328.944		44.9145	37.5355	49.5832	36.4392
sp|P00740-6|FA9_HUMAN	IIPHHN[+2204.77244]YNAAINK	928.149	4	8.06496	875.452	1	b	7	91.2826	37.5357	26.8982	37.532			125.825	28.8655	99.718	52.1773			262.068	97.2171	159.666			215.296	91.4076	65.9341	245.813		35.8719	428.007		71.8214	142.813		105.21	64.8699	387.243	128.501	104.421		159.633		447.014		105.38	30.4429
sp|P00740-6|FA9_HUMAN	IIPHHN[+2204.77244]YNAAINK	928.149	4	8.06496	374.24	1	y	3		37.5361								37.532	22.6937					3.48462	116.021		224.264					8.15253		235.336	29.2119		101.579		37.6266		37.5084			23.9879	211.471		89.8085
sp|P00740-6|FA9_HUMAN	IIPHHN[+2204.77244]YNAAINK	928.149	4	8.06496	566.288	2	b	10				37.5317	36.0574		57.8166		39.9505							26.8971			120.881	37.4979			191.079					172.797	73.0609	237.91				238.295	234.901	119.603	1040.69	22.5327	614.971	36.724
sp|P00740-6|FA9_HUMAN	IIPHHN[+2204.77244]YNAAINK	928.149	4	8.06496	712.389	1	b	6		38.7567	12.9023				154.055	229.967		36.8262	118.825	188.066	117.071	626.359	499.485	37.5214		1049.37		383.1	1750.01		310.585	790.869	112.549	1020.59	578.19		1157.26		812.087		494.619		1211.9	882.634				38.2262	37.2119
sp|P00740-6|FA9_HUMAN	IIPHHN[+2204.77244]YNAAINK	928.149	4	8.06496	854.444	2	a	2	52.3076	37.4987							36.2796		69.8311		63.4743						26.7139	224.322	192.558		78.2977	175.754	57.9064	44.5872	110.104		470.05		71.8939		20.2379		293.564	127.785		61.5773	343.568
sp|P00740-6|FA9_HUMAN	IIPHHN[+2204.77244]YNAAINK	928.149	4	8.06496	261.156	1	y	2			66.6135		32.2696				66.4956		53.4478						118.777		75.3165	74.9787	36.3332	48.334	122.867	419.834	324.873		310.332		99.0058	149.451									148.344		37.5061
sp|P00740-6|FA9_HUMAN	IIPHHN[+2204.77244]YNAAINK	928.149	4	8.06496	227.175	1	b	2				37.5304	37.5353						37.5336				131.28		18.0213			37.5096				18.3294	113.613		72.0451		112.478		150.126		111.576	142.672			137.197		38.705
sp|P00740-6|FA9_HUMAN	IIPHHN[+2204.77244]YNAAINK	928.149	4	8.06496	147.113	1	y	1							96.6739		296.34										54.2314	90.1502			155.671	396.326	37.39	192.558	95.2316			95.9356	32.2837			225.651	28.1465		1755.14		1158.79
sp|P00740-6|FA9_HUMAN	IIPHHN[+2204.77244]YNAAINK	928.149	4	8.06496	752.905	2	a	1	37.5324				22.0949						37.4691				315.002	23.0056			247.915	76.1625	344.224		262.553		540.77	413.362	53.1031		215.221	75.1939	104.045			148.164		448.298	60.8684		82.5396
sp|P00740-6|FA9_HUMAN	TT[+947.32303]EFWK	879.864	2	11.891	1176.53	1	a	3		36.9363	76.075	36.4311	144.868		52.5687	139.643	57.0201		597.189	374.89		257.207	247.919		1027.9	1662.2		799.14	222.601	305.907	1154.55	960.914		200.78	250.947				412.548	1751.1	53.5812		227.279	237.76	769.696	56.2447
sp|P00740-6|FA9_HUMAN	TT[+947.32303]EFWK	879.864	2	11.891	1014.48	1	a	2	34.9534	52.4098	105.709	36.0261					47.4466	115.829	122.769	354.206	231.448		200.413							301.426	987.255		351.325	511.437		410.671		380.016	1347.45	286.312	1481.59	265.582		804.914	1515.31	159.289			33.7696
sp|P00740-6|FA9_HUMAN	TT[+947.32303]EFWK	879.864	2	11.891	479.214	1	b	4		53.5815	223.347		63.2726		72.273	221.766		246.919	395.368		175.135	282.478		229.868				303.252		526.261		82.9022	562.969	344.847	137.588		199.851	915.211	225.367	388.469	276.995	498.805	415.666	163.704	420.048	515.48	211.362	75.0196
sp|P00740-6|FA9_HUMAN	TT[+947.32303]EFWK	879.864	2	11.891	609.303	1	y	4	26.8673		130.197	83.9428	22.2304		65.9359	28.6813	101.782		78.6157	156.706	194.804			191.344			300.464	116.224					115.106	375.418		515.453	639.453	367.546			390.969	240.12	66.2495	471.202	265.56	185.038	386.193	50.6061
sp|P00740-6|FA9_HUMAN	TT[+947.32303]EFWK	879.864	2	11.891	588.769	2	a	3	47.1935		37.5235	37.5317		36.827		36.3481		103.752		73.7856		72.9247	122.753	34.4575	263.08	151.439		50.8442	69.0076	268.19	188.703	131.941			58.6437	132.375		88.3068		65.8119					59.3879				37.5352
sp|P00740-6|FA9_HUMAN	TT[+947.32303]EFWK	879.864	2	11.891	665.293	1	b	5	13.5285	122.883	98.2793	140.689	140.675	173.023		229.105				95.501		540.862	85.0163	554.982		137.676	155.545	205.651	820.677		672.998	166.111	491.419		674.397		66.6969	205.016	469.872	497.556	860.146	245.131	75.1285		294.92	216.17	235.282		59.2836
sp|P00740-6|FA9_HUMAN	TT[+947.32303]EFWK	879.864	2	11.891	811.399	1	a	1	73.896			95.2304	238.704		57.633	129.672	278.945	158.852	270.844	140.561	178.859			296.736	177.905	368.914			897.143		929.419	725.64	786.907	168.207	492.479		372.157		1890.6		1728.72		163.465	2154.06	3134.87	442.807	372.374	64.4454
sp|P00740-6|FA9_HUMAN	TT[+947.32303]EFWK	879.864	2	11.891	507.743	2	a	2				23.7692		37.532	75.0374				36.7986				37.538					109.52	67.7858	39.5793	312.907	265.432	18.5799	180.396		259.92		60.8564	72.9501	464.066	42.5433	23.195	26.8956			178.459	597.852
sp|P00740-6|FA9_HUMAN	TT[+947.32303]EFWK	879.864	2	11.891	333.192	1	y	2	111.833	75.0428	90.6241			69.4955					88.9361	94.4065	48.6303		154.801	148.041	130.167	87.4203	276.423		458.954	397.255	241.439	1026.44	139.834		814.251	46.4421			619.226		833.308			1164.84	418.121	72.6204	356.092	35.8523
sp|P00740-6|FA9_HUMAN	TT[+947.32303]EFWK	879.864	2	11.891	203.103	1	b	2	75.037		37.5313			156.677	129.59	344.83	74.382	133.622	112.699	101.872	163.291	150.183		72.9504	52.0224		263.746	217.69	65.8374	79.9249	308.763	116.487	106.032	132.284		164.382	201.794		92.7283	440.055	251.813	159.407	107.161		696.321		281.255		72.3179
sp|P00740-6|FA9_HUMAN	IIPHHNYNAAINK	752.905	2	7.8342	1044.52	1	y	9		52.0736			301.879	270.953		1654.27	374.499		4228.66	3723.52	6042.09	8560.71	6277.95	6122.82	9181.95	9273.83	10726.5	1731.78	16617.3	5483.42	2717.7	3905.29	24479.8	24631.8	10393.5	4629.74	18257.8	10743.5	12181.7	19500.3	17268.3	21035.5	15145.1	15611.9	38055.2	2295.31	12285.5
sp|P00740-6|FA9_HUMAN	IIPHHNYNAAINK	752.905	2	7.8342	907.463	1	y	8			41.4867	137.276	404.442	994.614		1794.67	289.924	80.6714	2605.08	557.337	2416.85	4566.19	3378.1	3746.56	4888.61	4088.23	4512.45	639.321	9535.43	856.563	1283.65	1598.37	13725.4	11906.1	3996.26	2810.47	8420.47	6939.29	6270.32	9803.74	7400.26	9885.4	9584.43	8064.62	20668.1	1017.45	8303.82
sp|P00740-6|FA9_HUMAN	IIPHHNYNAAINK	752.905	2	7.8342	1131.57	1	b	10				12.758		134.559	28.7615	428.875	368.361		1201.42	402.498	1516.32	2072.29	1378.89	1372.21	2744.74	2393.94	1891.61	378.256	5820.82	1166.91	823.008	1128.46	7351.72	6854.85	2000.96	1279.68	4082.17	2705.87	2859.33	4241.86	4461.45	4636.26	3452.12	5056.68	9193.07	386.425	3505.4	26.6278
sp|P00740-6|FA9_HUMAN	IIPHHNYNAAINK	752.905	2	7.8342	1278.63	1	y	11	72.9169					165.227		720.393	560.818		2029.98	1258.21	1492.19	4686.14	2731.58	4020.9	5528.3	3822.93	5686.92	709.304	9390.2	2176.8	2403.98	1405.68	12466	12620.8	4917.65	2796.86	8264.66	6032.59	5995.67	9535.71	8739.28	10834.4	6747.48	7683.3	16750.9	578.764	8175.35	57.6544
sp|P00740-6|FA9_HUMAN	IIPHHNYNAAINK	752.905	2	7.8342	793.42	1	y	7					269.449	180.377		475.13	474.223		978.45		1134.44	999.59	1277.25	524.855		2461.64	996.092		2838.8		643.238		2844.73	2680.13	2489.33	739.547	3190.07	2004.6	2130.67	3415.49	3074.76	4815.94	3283.17	2689.53	6202.81	527.981
sp|P00740-6|FA9_HUMAN	IIPHHNYNAAINK	752.905	2	7.8342	1181.58	1	y	10	37.5193			135.335	314.616	134.781		221.132	623.941		1083.95	248.092		1281.12	1094.77	1192.48	2255.74	1609.73	2887.17	212.31	3703.7	724.009	829.621	798.93	4547.81	4995.24	2158.73	805.915	3242.79	2727.57	2821.96	3811.56	3731.34	2644.84	2742	3180.9	5275.14	899.967	2874.87
sp|P00740-6|FA9_HUMAN	IIPHHNYNAAINK	752.905	2	7.8342	989.495	1	b	8		31.3479	36.9996	184.06	58.3349	233.904		348.392	105.436	137.574														412.594																	37.4878
sp|P00740-6|FA9_HUMAN	IIPHHNYNAAINK	752.905	2	7.8342	1060.53	1	b	9			102.964				30.4532	174.168	186.623	43.1593		404.97					955.715	1060.5		147.538	1875.54							531.641		1185.37					1779.95			455.292
sp|P00740-6|FA9_HUMAN	IIPHHNYNAAINK	752.905	2	7.8342	1244.65	1	b	11		76.2197			122.752	104.046		349.451	355.353	116.822	881.231	517.415	1658.94	2220.59	1279.59	1204.38	2623.49	2166.57	1778.27	295.49	2952.43	446.749	600.665	312.646	6230.78	4735.95	1768.5		3668.04	3756.75	3497.26	4661.22	3387.77	4921.63	3340.11	2868.64	6664.42	497.017	2355.93	36.8432
sp|P00740-6|FA9_HUMAN	IIPHHNYNAAINK	752.905	2	7.8342	1358.7	1	b	12			33.2782		256.351					35.8346
sp|P00740-6|FA9_HUMAN	IIPHHNYNAAINK	752.905	2	7.8342	875.452	1	b	7			36.5013			34.2274					496.25	359.224																													37.4938
sp|P00740-6|FA9_HUMAN	IIPHHNYNAAINK	752.905	2	7.8342	639.821	2	y	11				278.442	942.636	1168.92		4145.25	3997.63		13472.3	8096.38	13807.8	21890.8	15049.8	15261.7	29236	22767.6	33266	4067.38	54582.2	7111.96	12207.3	9675.42	67844	58709.8	24745.3	13051.8	46091.2	29020.3	34227.9	52041.9	51546.4	45436.2	40656.6	47525.6	86066.7	5937.05	36804	36.5401	27.095
sp|P00740-6|FA9_HUMAN	IIPHHNYNAAINK	752.905	2	7.8342	591.294	2	y	10			101.948	124.788	264.952	316.784		164.872	410.439		1801.6	539.538	2838.18	2233.8	1135.5	1151.44	2749.07	2127.23	2768.38	151.07	4473.29	358.414	923.274	916.977	5852.88	6047.97	2373.45	1297.49	4005.38	3294.96	3266.34	4645.27	4652.84	3982.06	2243.67	4231.38	9209.76	892.174	3209.56
sp|P00740-6|FA9_HUMAN	IIPHHNYNAAINK	752.905	2	7.8342	374.24	1	y	3					130.582			521.513	412.779	10.7911	960.673	569.166	1362.83	2417	1735.18	1446.42	1691.25	2779.79	2082.02	380.041	4279.6	912.672	1007.85	616.641	6990.61	4955.42	2381.25	573.425	4135.21	3227.76	3070.01	5118.19	3921.07	3969.91	3712.75	4116.47	9153.64	333.029	3661.65		37.5342
sp|P00740-6|FA9_HUMAN	IIPHHNYNAAINK	752.905	2	7.8342	630.357	1	y	6		142.814		36.3953		135.059		245.587	599.623			249.008			843.978	819.16		1221.19					728.456	506.846		2698.49		1098.91						1976.76			4376.65	250.022			141.696
sp|P00740-6|FA9_HUMAN	IIPHHNYNAAINK	752.905	2	7.8342	522.765	2	y	9		79.1605			298.39	218.754		272.121	151.707	183.379	749.268	938.836	1898.05	1563.77	1405.87	737.626	2062.28	2046.71	1403.88	363.998	3832.62	837.494	584.41	456.151	4941.2	4964.83	2412.65	980.736	3486.61	2936.28	2642.28	4529.17	3543.73	4057.13	3134.24	3472.26	6369.28	404.065	2992.28		112.601
sp|P00740-6|FA9_HUMAN	IIPHHNYNAAINK	752.905	2	7.8342	516.314	1	y	5					151.654				251.581						479.867				2137.29			269.879		636.161			1925.15	565.421		1581.78					2405.91			509.332
sp|P00740-6|FA9_HUMAN	IIPHHNYNAAINK	752.905	2	7.8342	461.287	1	b	4	74.3995	30.7773		37.4895				265.854				259.024								225.296									2712.92						1938.31				1786.35
sp|P00740-6|FA9_HUMAN	IIPHHNYNAAINK	752.905	2	7.8342	445.277	1	y	4		107.398			67.089	179.055		377.717	423.457		723.325	641.828	1084.66	1627.94	1173.81	885.989	1500.78	2202.09	1963.04	579.658	2759.53		849.188		4351.11	3877.48	1761.43	572.426	2958.88	2268.48	2931.03	3080.8	3559.26	1878.44	2974.93	3136.84	5254.69	438.18	2910.47
sp|P00740-6|FA9_HUMAN	IIPHHNYNAAINK	752.905	2	7.8342	696.363	2	y	12			28.1885	102.591	175.198		72.4388	275.665	341.719			261.639	711.469		948.492					194.786			363.341															143.954
sp|P00740-6|FA9_HUMAN	IIPHHNYNAAINK	752.905	2	7.8342	598.346	1	b	5		7.22126			209.754		38.612		72.3634					917.279	978.209					228.038		564.535	611.481				1467.26			1792.88
sp|P00740-6|FA9_HUMAN	IIPHHNYNAAINK	752.905	2	7.8342	712.389	1	b	6						161.177	75.0651	323.056				465.015								173.942
sp|P00740-6|FA9_HUMAN	IIPHHNYNAAINK	752.905	2	7.8342	324.228	1	b	3		37.5365		75.039					74.9958
sp|P00740-6|FA9_HUMAN	IIPHHNYNAAINK	752.905	2	7.8342	261.156	1	y	2	43.892		35.8983	224.569	482.874	439.799		1167.92	343.18		3292.36	1042.59	3937.35	7781.23	4691.9	5720.76	7682.87	8078.99	8615.18	1111.07	15090	1212.72	3890.98	1698.98	24457.6	19665.8	10988.6	4451.68	15136.9	10122.4	10861.5	16673.2	16244.2	16723.1	14295.9	13338	28372	1771.58	12757.3	16.9724
sp|P00740-6|FA9_HUMAN	IIPHHNYNAAINK	752.905	2	7.8342	227.175	1	b	2	26.2318			127.302	68.3336	265.39		617.657	412.809		1207.01	754.19	1216.57	1950.19	1244.03	1191.5	2019.53	2085.65	2486.81		3885.93	662.383	861.222	519.219	5375.99	3751.18	1309.77	1076.63	3812.03	2779.6	2666.86	3813.31	3853.55	3570.5	3657.57	3226.01	6861.28	382.038	2602.51	36.8433
sp|P00740-6|FA9_HUMAN	IIPHHNYNAAINK	752.905	2	7.8342	147.113	1	y	1		24.3966	40.3507					457.904	420.42			369.093	1091.69	1997.19	868.943	1147.86				212.973	2133.46	514.513	487.087	280.936	3606.4				2667.56		1393.69		2340.73		2743.33		4460.27	357.214	2175.26
sp|P00740-6|FA9_HUMAN	T[+656.22761]TEFWK	734.317	2	9.97832	1176.53	1	a	3	61.8382	49.4568		180.373			415.565	618.044		793.094	902.922	840.47	2054.21			201.861		49.7246		3359.37		2049.29	4391.13		2897.29	372.566	377.368	280.832	3995.16					3202.29	3024.6	3473.6			3066.48	118.701
sp|P00740-6|FA9_HUMAN	T[+656.22761]TEFWK	734.317	2	9.97832	811.399	1	a	1	99.617		104.767	217.569	101.452	110.61	651.004	969.888			1492.11	804.147	612.758			421.867		1721.11		906.122	1129.73	331.998		2350.27			392.345		1763.64	1064.53	870.007	3548.05	3148	405.331	1346.18	818.383	4674.8		819.708	25.7268	480.451
sp|P00740-6|FA9_HUMAN	T[+656.22761]TEFWK	734.317	2	9.97832	1014.48	1	a	2		35.9246	18.2085					66.226	501.029	77.1927	533.492	229.494	65.1556	624.856		473.244	145.755	540.678	294.743	843.707	809.842		6444.3	500.294		790.096	151.985			333.605	366.278	1122.54	1199.28			334.39	1379.26	217.484	861.757		90.584
sp|P00740-6|FA9_HUMAN	T[+656.22761]TEFWK	734.317	2	9.97832	332.145	1	b	3		219.894	167.432		262.981		311.733	376.297		482.245		213.432	838.525	715.961	462.489	146.509	533.766	498.906		1505.87		1600.83			1953.37	977.439	239.52		2368.4			155.617	335.115	1926.24	1596.49	2071.78	340.891	155.144	1537.47		83.8901
sp|P00740-6|FA9_HUMAN	T[+656.22761]TEFWK	734.317	2	9.97832	479.214	1	b	4		36.6573	71.0966	30.1232	255.331	400.196		172.699	58.3849		572.056		80.9813	1394.29	2580.68	254.042	1270.75	803.72			1203.59			2509.95	414.129	3384.28		296.013	653.449	192.209			1319.84			1030.06	1057.11	208.641			65.3998
sp|P00740-6|FA9_HUMAN	T[+656.22761]TEFWK	734.317	2	9.97832	480.26	1	y	3	27.7701				19.6014		463.336	1083.91		312.122	577.925	470.334	630.315		143.571	463.595	434.964	128.453		576.982	165.222			1233.83	354.018	266.66			1613.43	201.856	87.6467	190.042	1371.33	284.852		145.217	343.383	371.332	412.269	50.7503
sp|P00740-6|FA9_HUMAN	T[+656.22761]TEFWK	734.317	2	9.97832	588.769	2	a	3		149.819	109.682	181.826	130.292	80.5464	92.2109	231.694	57.0273	196.292	279.074	295.012	124.105			40.9236		216.39				144.548		385.421			72.7255			201.833	139.769	237.774	113.445			177.979			237.859	12.9448	30.0915
sp|P00740-6|FA9_HUMAN	T[+656.22761]TEFWK	734.317	2	9.97832	333.192	1	y	2	35.9105		91.2267	87.4673				408.822	296.41			339.431		491.124	136.54	205.287	664.747		247.26	428.028					733.005	520.179	187.37	513.316	169.9		596.541		513.118		324.43	566.434	137.427			37.4814	112.487
sp|P00740-6|FA9_HUMAN	D[+15.99492]DINSYEC[+71.03711]WC[+71.03711]PFGFEGK	723.296	3	24.8038	781.388	1	y	7	105.394	217.458		140.365	214.935	1487.93		1480.74	9375.1			5986.61		2385.91	7417.88		5031.47	5196.08		732.24	13532.7	2898.79	2131.92	4856.55	1529.02	6483.12	27175.6	1151.58	6487.81	24054.7		10972.3	24385.3	1585.89	629.4	30523.2			26837.9	65.3938	87.8159
sp|P00740-6|FA9_HUMAN	D[+15.99492]DINSYEC[+71.03711]WC[+71.03711]PFGFEGK	723.296	3	24.8038	955.434	1	y	8					204.066	275.351		926.947	2532.76	80.3278		2694.01		691.101	1135.8		1494.77	353.145	696.027		994.761		1047.54	533.583		2151.93	4669.31		1989.66	2780.9	115.947	1442.4	4054.44			5409.95		919.463	7298.7	73.1821
sp|P00740-6|FA9_HUMAN	D[+15.99492]DINSYEC[+71.03711]WC[+71.03711]PFGFEGK	723.296	3	24.8038	1141.51	1	y	9	74.9448			30.1221	182.578	104.615		325.696			139.685	785.092	140.395	154.654	486.845		732.058	525.411	267.838	558.184		888.807				810.097	1014.13		832.288	619.47		650.222		92.2812	270.331			119.438			39.2702
sp|P00740-6|FA9_HUMAN	D[+15.99492]DINSYEC[+71.03711]WC[+71.03711]PFGFEGK	723.296	3	24.8038	853.321	1	b	7	75.0698	16.8292	85.861		426.759	222.844		282.892			195.907		226.257	864.792	955.427		1737.72	759.895	562.721	202.178	1479.9	1167.18	949.089		511.671	1664.82	1509.62	295.836		1396.27			1313.3	376.858	697.176			608.563		19.8478
sp|P00740-6|FA9_HUMAN	D[+15.99492]DINSYEC[+71.03711]WC[+71.03711]PFGFEGK	723.296	3	24.8038	1315.56	1	y	10					26.8972	36.827	150.074	125.579			99.0004			271.623		38.9085		197.138		55.0233						258.421			616.517			626.245		205.237	461.513
sp|P00740-6|FA9_HUMAN	D[+15.99492]DINSYEC[+71.03711]WC[+71.03711]PFGFEGK	723.296	3	24.8038	1027.37	1	b	8	36.4585	75.0695	38.627			51.6595		47.3302		30.1152	72.8527		251.926	383.562	457.422	143.384	613.335	315.251	102.392		1100.81					814.611		203.658	437.069	1333.73	440.103	445.652	1213.7		88.2611			302.724		27.6949	29.5946
sp|P00740-6|FA9_HUMAN	D[+15.99492]DINSYEC[+71.03711]WC[+71.03711]PFGFEGK	723.296	3	24.8038	904.874	2	y	14	37.5636					110.891		88.1943						245.808				370.414	96.2538				1344.37			458.519			322.786		206.302	943.762			50.9965		351.294			75.036	30.7792
sp|P00740-6|FA9_HUMAN	D[+15.99492]DINSYEC[+71.03711]WC[+71.03711]PFGFEGK	723.296	3	24.8038	804.337	2	y	12	37.4171		155.752		641.084	35.2807		68.413		186.7	171.051			597.392	412.39	515.646	242.541	1346.77	567.393	2270.35	417.4	8864.26		3054.17	318.402	312.982		1230.43			1776.65			426.112	846.116		204.062	503.229		115.272
sp|P00740-6|FA9_HUMAN	D[+15.99492]DINSYEC[+71.03711]WC[+71.03711]PFGFEGK	723.296	3	24.8038	1213.45	1	b	9	37.4491				71.0335	150.015		193.577			218.717	287.667		219.801		102.768	446.641	624.782	519.653							543.758	1157.36	243.09	644.938			662.301			176.027					29.5295
sp|P00740-6|FA9_HUMAN	D[+15.99492]DINSYEC[+71.03711]WC[+71.03711]PFGFEGK	723.296	3	24.8038	847.852	2	y	13					92.4062	109.017		112.224						117.29	319.485	317.087			141.58						183.357	566.691		226.862			819.527			148.022	247.749			79.2451		37.1348
sp|P00740-6|FA9_HUMAN	D[+15.99492]DINSYEC[+71.03711]WC[+71.03711]PFGFEGK	723.296	3	24.8038	1387.49	1	b	10		32.4422				76.1662		148.914						114.123				232.461	331.893						106.169									170.916	90.2185		73.0974
sp|P00740-6|FA9_HUMAN	D[+15.99492]DINSYEC[+71.03711]WC[+71.03711]PFGFEGK	723.296	3	24.8038	961.416	2	y	15		37.2964				34.219	206.378	532.544			815.953			202.323			135.587		112.238	1864.71		987.027	2778.74	1789.87		195.395								427.106	668.13		173.142
sp|P00740-6|FA9_HUMAN	D[+15.99492]DINSYEC[+71.03711]WC[+71.03711]PFGFEGK	723.296	3	24.8038	537.267	1	y	5			84.7074		360.562	273.951	82.82	565.532	3291.89	130.721	212.525	1233.28	395.213	363.384	2515.54		698.388	617.307			2632.22					1584.35	4373.26			4362.44		1831.31	3330.27	447.865	788.526	4550.05	183.083	2454.06	4675.86	83.9674	126.936
sp|P00740-6|FA9_HUMAN	D[+15.99492]DINSYEC[+71.03711]WC[+71.03711]PFGFEGK	723.296	3	24.8038	333.177	1	y	3						94.7103		720.368	693.268			972.597		575.551	1049.71		2795.13	561.901	1417.32	462.038	1643.52	1918.03	1840	3068.66	1575.72	1327.66	3286.78	272.864	1984.92	3341.17		2234.67	3438.84		334.888	5120.06	646.837		2876.46	85.2049
sp|P00740-6|FA9_HUMAN	D[+15.99492]DINSYEC[+71.03711]WC[+71.03711]PFGFEGK	723.296	3	24.8038	684.335	1	y	6	172.824	96.0726	263.459		335.618	486.095						763.757	146.67	937.345	745.572	475.442	879.045	500.734	474.402	1215.25	3083.93				267.559	1477.4	4070.26	414.76	1566.06	3378.57	514.519	1017.76	2075.67		374.879	2042.56	732.521	1947.59	3370.68	102.603	181.08
sp|P00740-6|FA9_HUMAN	D[+15.99492]DINSYEC[+71.03711]WC[+71.03711]PFGFEGK	723.296	3	24.8038	561.215	1	b	5	91.6403	234.157		66.6354	581.437	199.236	128.963	137.925		151.76	172.142	700.103		1358.77	721.397	284.708	860.735	1400.86	422.94	233.824	1279.29	1641.99	1892.78		1404.28	891.702	2645.73	243.266	1366.32	1826.89		1622.47	1699.97			2376.05		2043.97	2173.02	216.896
sp|P00740-6|FA9_HUMAN	D[+15.99492]DINSYEC[+71.03711]WC[+71.03711]PFGFEGK	723.296	3	24.8038	360.14	1	b	3					169.484	175.686		555.484		55.192	65.1542	473.355		592.8	276.139	595.836	1425.16	544.233	404.325	379.236	793.347				474.47	1185.2	1611.6	599.95	419.759		350.628	591.472	1920.48	492.377	571.626	1771.84		342.499		66.0697	65.0585
sp|P00740-6|FA9_HUMAN	D[+15.99492]DINSYEC[+71.03711]WC[+71.03711]PFGFEGK	723.296	3	24.8038	480.245	1	y	4	48.3833			110.122		89.8226			430.2					980.275	527.649			481.079			1154.69	1059.86	5734.55	2360.29		837.323	1422.39		358.942	2197.14		2212.92	1591.59					224.42	1661.72
sp|P00740-6|FA9_HUMAN	D[+15.99492]DINSYEC[+71.03711]WC[+71.03711]PFGFEGK	723.296	3	24.8038	474.183	1	b	4						172.126	150.972	196.297				600.748		317.601	330.599	241.379	1191.91	1574.66	909.289		834.767	1066.04	5165.69	2763.52	961.031	1637.67			1461.82	1070.67		1216.36	1462.56		340.889			1566.24	1703.2	85.5953
sp|P00740-6|FA9_HUMAN	D[+15.99492]DINSYEC[+71.03711]WC[+71.03711]PFGFEGK	723.296	3	24.8038	658.284	2	y	10			299.328		182.306	54.2957	194.358	499.663		137.085	72.0913	233.786	83.3181	656.187	267.26		794.741	519.721	1643.9	435.843		2926.95		545.074	1506.84	262.998	2120.27	485.699	966.981	2249.53	504.004	195.283			1543.24		918.35	553.219		162.629
sp|P00740-6|FA9_HUMAN	D[+15.99492]DINSYEC[+71.03711]WC[+71.03711]PFGFEGK	723.296	3	24.8038	571.26	2	y	9			52.4782		291.66	151.021	128.779	827.692						181.009		1524.62				371.042		393.741				561.379		210.974	229.46		899.714			851.758	990.927		1656.36			155.02	47.5391
sp|P00740-6|FA9_HUMAN	D[+15.99492]DINSYEC[+71.03711]WC[+71.03711]PFGFEGK	723.296	3	24.8038	204.134	1	y	2	67.8087			46.6182		161.583		383.076	568.575	138.569	108.568	1138.96		1601.38	2042.43	122.435	1254.18	1385.17	1800.44	599.87	2171.75		771.446	1336.35	1215.55	2369.42	3569.56		1952.62	2418.39	141.044	1934.58	1703.11		292.673	2966.41	861.893	487.707	2099.5	74.1183
sp|P00740-6|FA9_HUMAN	D[+15.99492]DINSYEC[+71.03711]WC[+71.03711]PFGFEGK	723.296	3	24.8038	247.056	1	b	2	73.6609		49.2377			28.7008				61.7164	334.461	404.655				189.077	432.089		63.5405									141.475	375.8	1027.12		620.075					270.26	77.3589
sp|P00740-6|FA9_HUMAN	D[+15.99492]DINSYEC[+71.03711]WC[+71.03711]PFGFEGK	723.296	3	24.8038	147.113	1	y	1		159.953		184.365		376.7		92.1865		102.265	252.883			184.751		750.062	1149.44	435.894		1081.25	458.78	7031.03	18817.2	14791.2	224.854	1915.9	1415.97		958.835		581.27	706.813	1429.38			815.852	638.123		913.554	28.8651
sp|P00740-6|FA9_HUMAN	D[+15.99492]DINSYEC[+71.03711]WC[+71.03711]PFGFEGK	723.296	3	24.8038	722.805	2	y	11				150.025	57.37	44.8007		124.423			162.11	360.609	58.3433	76.9638				173.209	141.175	74.1352					360.568	780.585		202.442	268.207		206.892	1301.67		62.2211	259.09
sp|P00740-6|FA9_HUMAN	VSVSQTS[+947.32303]KLTR	718.341	3	8.57496	785.912	2	a	3		50.0182		1285.08	1421.28	1088.46	2381.54	1820.16	1825.31	1061.74	2701.73	2454.24	5440.18	3358.85	3830.88	6790.23	4715.72	3726.41	7606.79	1688.11	172.122	5781.65	3963.46	3424.17	13234.2		6441.82	4256.74	6035.72	6978.99	9879.94	6355.88	7902.62	10449.8	5163.42	8690.32	23919.8	1816.14	6157.9	408.847	258.212
sp|P00740-6|FA9_HUMAN	VSVSQTS[+947.32303]KLTR	718.341	3	8.57496	920.516	1	y	8	15.9609			138.754	471.141	203.61	718.71	605.115	890.148	321.373	1089.43	533.057	1793.25	1039.37	1245.26	3702.73	2189.49	1682.36	3799.14	886.817		2851.95	1616.14	2532.46	5645.94		3020.4	2070.89	2401.6	2585.09	4020.75	3335.32	3451.27	4085.33	2613.7	4155.49	9963.31	1087.06	2348.8	185.416	147.743
sp|P00740-6|FA9_HUMAN	VSVSQTS[+947.32303]KLTR	718.341	3	8.57496	1019.58	1	y	9			193.169	168.516	186.271	255.887	194.716	327.334	387.667	104.126			695.355	623.237	787.411	1509.67		1049.67	1809.41	178.703	169.037	1542.81	855.252		2448.25	348.164	1178.26		2087.51	1254.71		1409.32	1790.35	1764.4	1677.69	2306.25	4492.69	446.657	1272.24
sp|P00740-6|FA9_HUMAN	VSVSQTS[+947.32303]KLTR	718.341	3	8.57496	833.484	1	y	7	53.018	74.6146	32.9351		204.323		145.657								516.613	1074.71				434.427	254.746		1359.08		2532.51		885.258	1102.87								1525.65				153.3	75.0752
sp|P00740-6|FA9_HUMAN	VSVSQTS[+947.32303]KLTR	718.341	3	8.57496	1123.6	1	a	8		30.1234		234.613	315.573	173.804	309.861	315.761	161.82		349.242			526.76	609.738		834.705						1083.55	1652.26	2441.11		1555.23			1544.77					1354.65	2308.67		345.505		94.0137
sp|P00740-6|FA9_HUMAN	VSVSQTS[+947.32303]KLTR	718.341	3	8.57496	1106.62	1	y	10	185.92		339.994	527.513			334.253		306.896	151.139	536.016		555.8	665.116	849.554			774.518		662.665		1345.6	1049.24		2690.66			1084.07		1580.02				1780.14		1434.96		543.424
sp|P00740-6|FA9_HUMAN	VSVSQTS[+947.32303]KLTR	718.341	3	8.57496	908.505	1	a	6			29.3671								405.595				585.79					428.886	366.301		496.048																	176.66
sp|P00740-6|FA9_HUMAN	VSVSQTS[+947.32303]KLTR	718.341	3	8.57496	930.525	1	b	9	248.464	36.8112			222.694	132.834	305.254	404.937	217.42	133.327	526.946	456.238	800.854		418.408						377.463			1081
sp|P00740-6|FA9_HUMAN	VSVSQTS[+947.32303]KLTR	718.341	3	8.57496	1570.82	1	a	3							381.599	291.103						448.455																										75.071	75.7497
sp|P00740-6|FA9_HUMAN	VSVSQTS[+947.32303]KLTR	718.341	3	8.57496	1036.56	1	a	7										109.311											1008.34																	311.237		110.309
sp|P00740-6|FA9_HUMAN	VSVSQTS[+947.32303]KLTR	718.341	3	8.57496	704.886	2	a	2	96.7256	101.944		1242.26	1965.07	1830.99	3935.02	2918.62	2803.39	1427.07	3683.43	4352.87	9043.69	6225.27	7403.26	18133.9	10760.4	9032.29	19847	3218.24		16883.6	10743.3	13124.9	32632.3		17034.7	11713.4	14923.2	16775.6	23489.3	17916.7	23258	24788.6	13094.9	20194.9	63612.5	4113.06	14610.4	1065.43	629.832
sp|P00740-6|FA9_HUMAN	VSVSQTS[+947.32303]KLTR	718.341	3	8.57496	807.457	1	a	5	38.9496				172.764	138.449					281.245										2867.35					41.4948														225.069
sp|P00740-6|FA9_HUMAN	VSVSQTS[+947.32303]KLTR	718.341	3	8.57496	817.441	1	b	8			30.6611			150.659																				160.788														29.7763
sp|P00740-6|FA9_HUMAN	VSVSQTS[+947.32303]KLTR	718.341	3	8.57496	1205.68	1	a	1		76.1636		1604.97	2180.88	2204.91	4144.99	3503.46	3965.65	1373.72	5437.27	5452.68	11688.8	6937.69	8691.03	19957.8	14087.1	10995.6	26546.5	4936.62	503.098	18428	9440.86	9852.88	38430.7		18396.5	14511.8	20931.6	21756.7	33714	21695.2	24508.3	32680.8	17140.7	24495.7	75825.8	5117.59	18401.3	872.331	778.482
sp|P00740-6|FA9_HUMAN	VSVSQTS[+947.32303]KLTR	718.341	3	8.57496	1309.7	1	a	10																					1574.31																			36.3472	37.4894
sp|P00740-6|FA9_HUMAN	VSVSQTS[+947.32303]KLTR	718.341	3	8.57496	1408.76	1	a	2				111.011		150.135	337.715	396.256	337.798	112.598	529.073	401.456	1591.9	1046.56	762.196	1707.52	873.662	1009.95	2358.88	367.605		1482.45	1015.1	1142.6	4048.58		1298.56	1341.31	1368.06	1822.73	3304.76	2219.75	2213.84	2305	1579.36	1973.64	6851.27	328.007	1676.71	97.0492	75.0659
sp|P00740-6|FA9_HUMAN	VSVSQTS[+947.32303]KLTR	718.341	3	8.57496	460.762	2	y	8						200.29		260.037	135.367					596.974						347.402			570.328																	66.6869	36.3203
sp|P00740-6|FA9_HUMAN	VSVSQTS[+947.32303]KLTR	718.341	3	8.57496	510.296	2	y	9	21.32			154.657		225.117	233.149	529.842	274.845	186.759	528.716	308.27			788.156		1297.07																					429.739		52.2222	189.022
sp|P00740-6|FA9_HUMAN	VSVSQTS[+947.32303]KLTR	718.341	3	8.57496	553.812	2	y	10							480.892	261.617	312.006	154.387				311.522	413.066				1341.88				551.033														3356.22	534.472		183.853
sp|P00740-6|FA9_HUMAN	VSVSQTS[+947.32303]KLTR	718.341	3	8.57496	389.251	1	y	3					140.942		167.236			154.495				346.402							203.688		358.99																	36.5939	120.376
sp|P00740-6|FA9_HUMAN	VSVSQTS[+947.32303]KLTR	718.341	3	8.57496	373.208	1	b	4	36.1999	36.3488																								682.948				2691.63						2332.88
sp|P00740-6|FA9_HUMAN	VSVSQTS[+947.32303]KLTR	718.341	3	8.57496	517.346	1	y	4		37.3764		68.7644				300.268		131.828				318.472						375.327
sp|P00740-6|FA9_HUMAN	VSVSQTS[+947.32303]KLTR	718.341	3	8.57496	286.176	1	b	3																					2438.33
sp|P00740-6|FA9_HUMAN	VSVSQTS[+947.32303]KLTR	718.341	3	8.57496	689.346	1	b	7			196.776				411.529							1049.49						499.082	2095.52		1312.65																	189.361
sp|P00740-6|FA9_HUMAN	VSVSQTS[+947.32303]KLTR	718.341	3	8.57496	603.346	2	a	1	17.6998			880.942	1365.42	968.44	2389.24	2010.18	1420.15	1012.09	2858.88	2073.45	6287.07	4177.23	3537.55	9783.09	5992.23	5069.42	11545.5	2423.69		7990.73	5210.82	5989.98	22992.7		10733.6	7711.18	10822.2	9700.5	13926.6	11398.2	14630.1	15127.7	8583.57	13360.9	37835.6	2364.41	9401.24	435.265	425.797
sp|P00740-6|FA9_HUMAN	VSVSQTS[+947.32303]KLTR	718.341	3	8.57496	276.167	1	y	2						256.866				44.695	657.341										2833.97			1416.08		292.789	1311.68													207.078
sp|P00740-6|FA9_HUMAN	VSVSQTS[+947.32303]KLTR	718.341	3	8.57496	175.119	1	y	1	168.524		457.458	265.313	2135.28		480.098	2528.84		1501.11	747.582				3031.61	6819.02		2056.12					4215.93		5508.04				5383.94		6587.99		4174.36	2941.74	4456.92	5411.83	12719.4
sp|P00740-6|FA9_HUMAN	DDINSYEC[+71.03711]WC[+71.03711]PFGFEGK	717.964	3	23.7258	781.388	1	y	7	57.6714		470.649		1457.18	1734.93	570.444	3442.58	13266.5	247.893	2199.22	13569.1	699.3	4260.24	11192.7	1397.27	9441.58		3228.23	8175.79	20279.9	6469.61			3330.82	10730	31623.7	2436.18	10086.4		3730.2	15663.2	29812	3772.09	7839.05	30037.9	3562.95	864.051	31414.2	148.129	40.5701
sp|P00740-6|FA9_HUMAN	DDINSYEC[+71.03711]WC[+71.03711]PFGFEGK	717.964	3	23.7258	955.434	1	y	8		86.3434		229.678	623.757	730.95		1194.29	3787.77	513.793	628.713	3289.08	301.711	1635.2	3205.35		2047.45		2905.83	2512.94	3706.82	1812.08	1809.79	1358.05	1650	1655.9	6076.83	1989.39	2532.19		2047.25	3552.91	6660.16	1075.34	1758.4	5956.14	4166.25		7758.69	11.0889	112.309
sp|P00740-6|FA9_HUMAN	DDINSYEC[+71.03711]WC[+71.03711]PFGFEGK	717.964	3	23.7258	837.326	1	b	7	75.953	75.0664	67.7401	37.5007	175.925	191.883		505.891	680.071	119.449	278.722	1201.31	490.322		879.083						2669.94	982.454			849.614	647.573	2275.96	529.193	566.014			1238.72	2882.92	693.309	432.199	3508.81	697.837		3849.68
sp|P00740-6|FA9_HUMAN	DDINSYEC[+71.03711]WC[+71.03711]PFGFEGK	717.964	3	23.7258	1011.37	1	b	8				112.525		252.971		509.188	907.887	75.1368		986.182		681.273	978.406	353.135	645.707			464.115	1689.35					580.09	1971.38		1158.23		950.296		2261.45			1652.17			2522.1		24.2048
sp|P00740-6|FA9_HUMAN	DDINSYEC[+71.03711]WC[+71.03711]PFGFEGK	717.964	3	23.7258	1141.51	1	y	9		75.0114	106.803		48.5783			626.277		211.429	398.563	1644.66	82.6597	937.416	1069.45		1168.16		1289.96	326.806	2224.83	925.634		712.829	1604.7	3376.51	2485.94	1055.24	1779.13		1921.02	2481.79	3259.33	1669.42	1384.31	3041.82	2803.87	250.128	2754.89	36.4372	173.675
sp|P00740-6|FA9_HUMAN	DDINSYEC[+71.03711]WC[+71.03711]PFGFEGK	717.964	3	23.7258	804.337	2	y	12		52.9802	261.408	508.29				2194.72			1076.81	2504.51	1481.52	3629.56		2522.2	6545.84	4897.03	5264.49	5142.94				716.114	5334.82	8849.3		900.745		7787.17	5060.95						1787.94	5644.34		98.1061	105.837
sp|P00740-6|FA9_HUMAN	DDINSYEC[+71.03711]WC[+71.03711]PFGFEGK	717.964	3	23.7258	1371.5	1	b	10				37.5355
sp|P00740-6|FA9_HUMAN	DDINSYEC[+71.03711]WC[+71.03711]PFGFEGK	717.964	3	23.7258	1315.56	1	y	10					131.318	111.684		414.989			474.629		459.263	1059.13	1213.09	985.007	1956.95	2180.36	2184.84	1973.79		707.203			2436.81	3733.95		826.697		1636.54	2041.56			515.32				1570.02
sp|P00740-6|FA9_HUMAN	DDINSYEC[+71.03711]WC[+71.03711]PFGFEGK	717.964	3	23.7258	1197.45	1	b	9				60.2134	188.227	187.659		349.598	680.077	72.7017				528.569			938.861		432.099	814.178						927.388	1970.53		1241.73			1943.97			416.886	1748.99	835.336	849.492	2077.86
sp|P00740-6|FA9_HUMAN	DDINSYEC[+71.03711]WC[+71.03711]PFGFEGK	717.964	3	23.7258	904.874	2	y	14			28.4187	37.4884		185.747		296.811					187.631
sp|P00740-6|FA9_HUMAN	DDINSYEC[+71.03711]WC[+71.03711]PFGFEGK	717.964	3	23.7258	1444.6	1	y	11		37.4872																						154.266
sp|P00740-6|FA9_HUMAN	DDINSYEC[+71.03711]WC[+71.03711]PFGFEGK	717.964	3	23.7258	961.416	2	y	15		90.7295	129.448		128.696	99.312		228.367					39.5015						733.335									1436.03	703.924		615.311			1753.5				433.392
sp|P00740-6|FA9_HUMAN	DDINSYEC[+71.03711]WC[+71.03711]PFGFEGK	717.964	3	23.7258	847.852	2	y	13	74.2511		33.7561	37.5356			74.9875	141.464		96.0398	175.999
sp|P00740-6|FA9_HUMAN	DDINSYEC[+71.03711]WC[+71.03711]PFGFEGK	717.964	3	23.7258	1694.7	1	y	13
sp|P00740-6|FA9_HUMAN	DDINSYEC[+71.03711]WC[+71.03711]PFGFEGK	717.964	3	23.7258	537.267	1	y	5		143.146		150.985	1342.78	1426.47		3692.03	4871.42	2125.3	2438.71	7658.13	1696.15	9413.83	8218.47	6031.74	12518.3	10365.9	8701.43	14052.9	9237.61	2964.83		894.228	9327.3	16437.1	20648.3		11092		9945.05	18042.1	16358.1	7979.08	8639.42	19818	6960.59	2506.4	15859.4	31.8011
sp|P00740-6|FA9_HUMAN	DDINSYEC[+71.03711]WC[+71.03711]PFGFEGK	717.964	3	23.7258	333.177	1	y	3		113.445	48.3834		301.567	375.704	365.405	710.991	754.609			1268.3	209.339		1637.42		1827.03			1307.08	2766.45				916.656	1836.22	3883.31		523.879			2355.08	2005.6			4394.91		885.721	3282.77	140.689
sp|P00740-6|FA9_HUMAN	DDINSYEC[+71.03711]WC[+71.03711]PFGFEGK	717.964	3	23.7258	684.335	1	y	6		167.009		178.738	575.37	620.681	71.8946	1502.09	2028.68	632.809		2547.4	846.584	2619.47	1893.57		4855.04		4702.05	3756.02	3554.34	1884.97	2714.09		3057.03	2823.41	8466.6	4567.38	2373.47		5060.43	6268.97	7929.39	4356.87	3186.89	6494.7	6997.24	1234.44	5881.88		358.292
sp|P00740-6|FA9_HUMAN	DDINSYEC[+71.03711]WC[+71.03711]PFGFEGK	717.964	3	23.7258	545.22	1	b	5		108.699	74.1781			501.288		984.762	875.305	199.29	1394.74	1237.96	342.061	2172.49	1348.47	1329.63	2191.83	2847.52	2099.39	3370.41	3826.1				1508.34	4645.11		1188.35			1645.61		4942.53				1914.96	2459.78	4420.11		236.156
sp|P00740-6|FA9_HUMAN	DDINSYEC[+71.03711]WC[+71.03711]PFGFEGK	717.964	3	23.7258	480.245	1	y	4		54.5434	266.087	82.0811	452.476	309.388	66.0113	1909.75	1475		861	1433.69	736.822	3892.36	1666.84	1150.01	3543.43	3799.66	7306.72	4079.75		5777.84			6792.75	4874.48		7224.92		5110.59	6705.41			8736.17			6407.44	4774.77			151.553
sp|P00740-6|FA9_HUMAN	DDINSYEC[+71.03711]WC[+71.03711]PFGFEGK	717.964	3	23.7258	344.145	1	b	3					389.89	732.824		1577.49	2022.05	866.727	1813.54	2591.07	1645.49	4520.18	3243.84		5782.45		2100.13	4981.43	5292.99	10029.6	30695	979.251	3361.4	8275.34	8254.12	3075.87	6307.98		3680.91	7679.41	10198.1	3726.49	5325.49	8504.29	5213.73		8546.74	129.676	520.283
sp|P00740-6|FA9_HUMAN	DDINSYEC[+71.03711]WC[+71.03711]PFGFEGK	717.964	3	23.7258	458.188	1	b	4	41.2822	31.0036		392.617	380.437	42.6375			801.724	370.462	361.751			808.667	787.608		539.453				1618.54	1924.88	4427.16	2836.3		1230.92	2230.87		1127.98			862.149	3254.4	1018.47	1159.46	2771.63	1476.47		3278.19	129.816
sp|P00740-6|FA9_HUMAN	DDINSYEC[+71.03711]WC[+71.03711]PFGFEGK	717.964	3	23.7258	658.284	2	y	10		285.891	103.689	422.092	631.986	324.037		1174.66		420.06	499.609	1074.49	465.31	1800.61	1327.72	1633.59	2653.69	2588.66	3430.31	3303.77	3306.1	4072.46	6266.17		4313.14	5780.82				2519.01	2733.21		3368.24	4253.96	2376.73	5200.56		4242.64			122.656
sp|P00740-6|FA9_HUMAN	DDINSYEC[+71.03711]WC[+71.03711]PFGFEGK	717.964	3	23.7258	571.26	2	y	9	101.855	101.761			161.209	312.168		551.443	1643.13	919.557	1292.18	821.127	567.472	1013.84		1066.46	1951.44	1946.43	1436.36	2459.41			4310.96		1791.6	2439.78		1061.09		1690.63	970.371		2195.68			3059.28		1748.27		332.422	186.764
sp|P00740-6|FA9_HUMAN	DDINSYEC[+71.03711]WC[+71.03711]PFGFEGK	717.964	3	23.7258	204.134	1	y	2	56.0831			77.0593	424.443	524.027		889.054	776.199	283.256	721.83	1646.49	599.585	2157.45	1786.61		2313.08		967.734	818.915	3151.14	2554.04	11759.4	414.635	492.134	2448.2	4358.79	1325.61	2114.38			3384.87	4604.78		1885.87	5493.98	3103.77		4017.65		45.0288
sp|P00740-6|FA9_HUMAN	DDINSYEC[+71.03711]WC[+71.03711]PFGFEGK	717.964	3	23.7258	231.061	1	b	2		162.368		223.675		318.849		182.722			200.429	676.937	149.55		1147.25					456.378						770.096			775.401			1038.91			539.265				2141.17	74.978
sp|P00740-6|FA9_HUMAN	DDINSYEC[+71.03711]WC[+71.03711]PFGFEGK	717.964	3	23.7258	147.113	1	y	1	85.9222		360.828		168.711	161.237		671.579		1870.82		944.745	1694.41	5687.01	2479.94	3975.86	4515.15	3970.85	20216.8	4618.18		22803.2	8707.85		23049.8	10456.9		14571.9		9341.06	25504.6	5236.13		14300.7			25405.2	6191.09			317.988
sp|P00740-6|FA9_HUMAN	DDINSYEC[+71.03711]WC[+71.03711]PFGFEGK	717.964	3	23.7258	722.805	2	y	11		122.552		110.911		45.2502				181.247	349.513			793.164		402.42	1152.66	971.928	1719.61	1140.31		1494.33		268.965	1650.54	783.738		1421.89	711.663	649.726	1219.09	685.589		1974.7			1757.5	400.061		97.0347	76.0085
sp|P00740-6|FA9_HUMAN	DDINSYEC[+71.03711]WC[+71.03711]PFGFEGK	717.964	3	23.7258	708.284	1	b	6	47.4419	38.7966	347.294	102.585	289.375				844.972	154.058	242.943	1214.06		798.534	766.901		681.164	1360.84	1032.25					516.922	1902.19	1768.6	2761.26	704.006	1377.97		1183.42		2239.06	1475.1		2624.58	2397.06		2306.13	213.744
sp|P00740-6|FA9_HUMAN	VD[+15.99492]AFC[+71.03711]GGSIVNEK	713.338	2	11.4311	803.426	1	y	8	376.179	25172.8	575.211	6150.11	3906.3	22117.5		221916	13845.1	46486.2	269559		10977.5	670174				955078			1.34531e+06	130537	615776	906879	40705.5			265356	1.04081e+06			1.10496e+06	862080		825913	1.45498e+06	434323	702318	1.59473e+06	1367.5
sp|P00740-6|FA9_HUMAN	VD[+15.99492]AFC[+71.03711]GGSIVNEK	713.338	2	11.4311	746.404	1	y	7	28.95	4018.45	186.07	1041.91	1494.84	5379.01	385.973	48220.5	2005.39	8760.95	58835.1		3938.42	153629				243067			359602	36076.9	116112	215179	22255.2			53471.7	255516			309648	257450		192879	382128	97168.7	153086	428842	425.595	73.8465
sp|P00740-6|FA9_HUMAN	VD[+15.99492]AFC[+71.03711]GGSIVNEK	713.338	2	11.4311	1036.48	1	b	10			85.9086									415.908	583.466		324.506	227.39			297.02	923.882					3503.28	291.07				706.154				789.289
sp|P00740-6|FA9_HUMAN	VD[+15.99492]AFC[+71.03711]GGSIVNEK	713.338	2	11.4311	1326.6	1	y	12	37.5314						92.7152						1167.63			115.509									5434.81	201.999														95.3591	35.1351
sp|P00740-6|FA9_HUMAN	VD[+15.99492]AFC[+71.03711]GGSIVNEK	713.338	2	11.4311	937.408	1	b	9	26.5479		84.0557										544.421		152.626	699.582	289.085									525.885								618.84						35.6147	107.126
sp|P00740-6|FA9_HUMAN	VD[+15.99492]AFC[+71.03711]GGSIVNEK	713.338	2	11.4311	824.324	1	b	8			143.32	268.476	595.604		272.318					92.1028	631.781																					345.159						30.7761
sp|P00740-6|FA9_HUMAN	VD[+15.99492]AFC[+71.03711]GGSIVNEK	713.338	2	11.4311	1150.52	1	b	11	68.8548		999.084		377							235.192					75.7368			2045.02							3634.52							376.829						82.942	352.425
sp|P00740-6|FA9_HUMAN	VD[+15.99492]AFC[+71.03711]GGSIVNEK	713.338	2	11.4311	737.292	1	b	7	37.2137		61.8329												325.608		224.205		353.116	285.562						277.241														33.3772
sp|P00740-6|FA9_HUMAN	VD[+15.99492]AFC[+71.03711]GGSIVNEK	713.338	2	11.4311	1279.56	1	b	12	36.4163				271.822		181.27									310.695	137.281		225.942							515.279				897.869				1030.74						36.8433
sp|P00740-6|FA9_HUMAN	VD[+15.99492]AFC[+71.03711]GGSIVNEK	713.338	2	11.4311	390.198	1	y	3	225.247	9655.32	142.476	2595.16	2683.22	14089.8	467.135	107008	8897.49	20219.9	127175		4653.76	366344				595404			887007	59741.3	309158	511441	21231.7			124528	651803			808569	683522		543852	993023	221480	369562	1.08373e+06		542.498
sp|P00740-6|FA9_HUMAN	VD[+15.99492]AFC[+71.03711]GGSIVNEK	713.338	2	11.4311	489.24	2	y	9	27.1019	6289.47	183.432	841.741	439.734	4262.97	356.399	57885.5	2067.79	14461.5	63876	523.452	1462.61	136065				328668			422832	35908.4	174803	245213	7990.61			64631.7	249156			407142	326487		182886	466462	117690	192871	536820	27.5174	191.351
sp|P00740-6|FA9_HUMAN	VD[+15.99492]AFC[+71.03711]GGSIVNEK	713.338	2	11.4311	689.383	1	y	6		1656.79	177.924	483.515	1303.26	1548.77		21012.2	1280.06	3971.46	24920.8	2639.25	2859.79	68561.5				109268			167530	11752.1	59454.4	96182.4	10013			25359	116295			142244	116480		90812.3	174545	44164.9	66710	192944		701.129
sp|P00740-6|FA9_HUMAN	VD[+15.99492]AFC[+71.03711]GGSIVNEK	713.338	2	11.4311	602.351	1	y	5		2288.41	83.7976		397.516	2243.85		23062.3		5656.76	26210		808.733	72575.1		1061.59	979.497	116333			170017	11814.7	57362.1	97452.8	3983.01	2840.17		27462.4	123604			148009	120042	792.464	98506.5	184507	43242	70084.5	200939
sp|P00740-6|FA9_HUMAN	VD[+15.99492]AFC[+71.03711]GGSIVNEK	713.338	2	11.4311	623.249	1	b	5	397.384												1011.38		1856.92				1163.88	771.483					4121.19		2475.86				727.272			1319.21						146.49	104.625
sp|P00740-6|FA9_HUMAN	VD[+15.99492]AFC[+71.03711]GGSIVNEK	713.338	2	11.4311	680.271	1	b	6	61.2101						410.063					215.751			262.808					860.862														1645.67						66.066
sp|P00740-6|FA9_HUMAN	VD[+15.99492]AFC[+71.03711]GGSIVNEK	713.338	2	11.4311	663.803	2	y	12	94.5512		153.841				51.5267								607.902					1129.89							863.266							290.19						26.0459	29.6793
sp|P00740-6|FA9_HUMAN	VD[+15.99492]AFC[+71.03711]GGSIVNEK	713.338	2	11.4311	276.155	1	y	2	53.9523	2516.26	326.111	223.298		562.923		22750.5	1624.43	3788.9	27378.4		1010.82	81899.1	426.348	623.131		131438			185389	13849.4	67552.8	107804	4359.34			29361.6	141808			167794	134841		123461	202370	45373.4	74906.3	225353	73.7672	226.375
sp|P00740-6|FA9_HUMAN	VD[+15.99492]AFC[+71.03711]GGSIVNEK	713.338	2	11.4311	147.113	1	y	1	513.924		1714.22	262.901	3298.79	5659.36			3576	2795.38			882.255	33073.9	6378.22			45823.1	4351.04	5073.36					2738.66		28350.4		51175.7		10973.7							31383.2		165.241	735.782
sp|P00740-6|FA9_HUMAN	LE[+43.98983]E[+43.98983]FVQGNLER	711.331	2	15.1158	815.437	1	y	7	39.9284	1620	1017.69		643.693		430.109	405.507	71.6356		1653.34	435.499		1793.11		1063.27		1176.35	910.937			671.569	1622.62					1135.83	7196.04	869.721		5078.42		683.024		4417.47		1406.46			128.621
sp|P00740-6|FA9_HUMAN	LE[+43.98983]E[+43.98983]FVQGNLER	711.331	2	15.1158	962.505	1	y	8		47.0241		62.8877	364.182	82.0145	241.507	560.56	284.504				192.514		1034.08			335.098			1601.98						564.507			618.764	950.485		939.295	238.415	572.015	1599.19			530.23		112.28
sp|P00740-6|FA9_HUMAN	LE[+43.98983]E[+43.98983]FVQGNLER	711.331	2	15.1158	1091.55	1	y	9	75.0397		145.161	55.485				133.877	388		151.807	342.384	412.794	327.582			1104.57				860.015	16351.2		7628.73		1335.29	2376.47	265.902		898.004		2476.59	2531.6	1216.09	1898.76	1778.67				112.682
sp|P00740-6|FA9_HUMAN	LE[+43.98983]E[+43.98983]FVQGNLER	711.331	2	15.1158	1030.52	1	b	9		109.32	93.1274		349.117	339.822	344.309		490.109	458.822		681.771	716.179	2235.7	282.016	895.926	3024.69	268.781		1649.54	1572.7	1890.82			1462.67	3356.11	3242.59	396.35		506.732		2522.57	4744.17		1324.04			2084.48	2019.43	36.6816	88.5767
sp|P00740-6|FA9_HUMAN	LE[+43.98983]E[+43.98983]FVQGNLER	711.331	2	15.1158	1220.59	1	y	10				112.547	77.7076	233.981	206.511	409.475		229.318					414.92	387.834								1580.98	558.367		922.16	272.389	741.497	824.505		1751.13		366.216		914.962			748.791	73.2652	37.5055
sp|P00740-6|FA9_HUMAN	LE[+43.98983]E[+43.98983]FVQGNLER	711.331	2	15.1158	917.436	1	b	8			495.454				241.23				393.716		129.164	709.159									476.288		1867.53			490.429						316.815	475.053			374.341
sp|P00740-6|FA9_HUMAN	LE[+43.98983]E[+43.98983]FVQGNLER	711.331	2	15.1158	1005.42	1	x	8	33.7725	57.3506	175.6	79.5521		89.31	102.138		265.583			89.2844	247.124	283.781		466.226					417.435			292.087	596.102	1157.07		387.294			374.924			783.231
sp|P00740-6|FA9_HUMAN	LE[+43.98983]E[+43.98983]FVQGNLER	711.331	2	15.1158	588.31	1	y	5	52.1411	205.847	174.267	392.916	83.8377	325.688	1203.49	323.903		1219.59		1334.8	2053.55	2944.34	816.243	3473.66	3307.87	595.426	218.464	2610.67	2521.09				2778.77	2787.29	2347.48	459.602		534.621	3128.98		3701.5		2122.3		4976.29	2495.38	3165.04		89.5875
sp|P00740-6|FA9_HUMAN	LE[+43.98983]E[+43.98983]FVQGNLER	711.331	2	15.1158	531.288	1	y	4	15.4109		85.1746			228.593	447.362	570.548	243.946			943.85		662.874	1253.07	439.994	879.24	1497.71	528.628				7810.8	277.262		1362.53		694.561		839.871				1936.92	883.232						39.1345
sp|P00740-6|FA9_HUMAN	LE[+43.98983]E[+43.98983]FVQGNLER	711.331	2	15.1158	460.156	1	x	3		111.026	57.4805	241.34	86.1506	149.66	266.713			223.96		98.7211	440.545	637.403	737.027			748.73	304.718											390.451				495.102				1064.2	737.514		187.846
sp|P00740-6|FA9_HUMAN	LE[+43.98983]E[+43.98983]FVQGNLER	711.331	2	15.1158	519.245	1	b	4	274.148		167.397	743.694	372.124	908.171	1273.02	1523.41	431.27	918.538		1183.28	1138.37	4665.87	2687.9	3719.87	4724.19	1766.48	952.444	5104.64	4396.59		2476.79	3379.83	3456.37	3333.12	3373.36	195.719		1177.76	4213		3372.18	1130.3	2138.2		8242.85	4615.88	6775.87	177.495
sp|P00740-6|FA9_HUMAN	LE[+43.98983]E[+43.98983]FVQGNLER	711.331	2	15.1158	372.176	1	b	3			735.738		1199.9				1751.81	357.543	199.892		619.79		1663.39			1601.73	343.021	6506.35		662.279	3002.36	2637.85		5215.23				1150.11	3331.41			935.65	4517.16		3270.24	4907.59	2711.02		657.804
sp|P00740-6|FA9_HUMAN	LE[+43.98983]E[+43.98983]FVQGNLER	711.331	2	15.1158	607.225	1	x	4		97.4351	301.661	229.884	162.241			353.716			259.428	496.304	314.458	546.913	530.511			939.511	784.775				1275.03	1981.44				254.592			822.829								1009.78
sp|P00740-6|FA9_HUMAN	LE[+43.98983]E[+43.98983]FVQGNLER	711.331	2	15.1158	287.124	1	x	2					1099.13		170.469	291.757	829.881				193.02			932.125			555.499	2249.89		6159.31	4887.42		1454.68	1613.83	1478.32	550.512			1359.96		2026.63	2441.06	3186.97			3285.7	2107.11		636.446
sp|P00740-6|FA9_HUMAN	LE[+43.98983]E[+43.98983]FVQGNLER	711.331	2	15.1158	304.161	1	y	2		300.219		84.8323		268.12	97.2896	496.588	550.33		237.929	525.114			1884.42			1267.15	1932.49			1085.29		3080.19				1456.38		1183.2		3358.94		1924.62		2123.51	1071.39		1043.5	40.5401
sp|P00740-6|FA9_HUMAN	LE[+43.98983]E[+43.98983]FVQGNLER	711.331	2	15.1158	175.119	1	y	1	86.4347	125.298	416.955		533.091		2136.3					2707.59		4678.17		7039.33	6688.5			4913.46	7190.3				5076.41	11465.1	4687.5	644.226	1138.38	1363.57	7652.49	2738.74	6862.4		7773.57	2773.42	6490.55	6102.94	7513.23		412.915
sp|P00740-6|FA9_HUMAN	LE[+43.98983]E[+43.98983]FVQGNLER	711.331	2	15.1158	243.134	1	b	2	80.9044	134.192	423.808	163.706	180.994	228.389	254.362	668.695		272.648			597.66	284.885	2685.84	478.842		2108.71		1152.62							527.346	215.154	769.871							709.993	2580.48
sp|P00740-6|FA9_HUMAN	LE[+43.98983]E[+43.98983]FVQGNLER	711.331	2	15.1158	716.369	1	y	6			694.03	1196.48		476.474	5102.26	1969.25		3985.34		4489.05	3555.04	10830.1	4019.42	12118.4	18280.8	4327.45	2061.74	20333	19058				12340.6	34179.3	23097.8	5325.46	12365.3	5476.76	12479.5	30099.7	22293.2	7505.27	13397.7	18119.8	26222.9	17202.6	19471.5	191.878	172.595
sp|P00740-6|FA9_HUMAN	LE[+43.98983]E[+43.98983]FVQGNLER	711.331	2	15.1158	706.293	1	x	5	200.962	76.7382					277.249		1827.76		646.418	4971.26			2639.53					583.37		7738.86	8779.75	4557.23						5245.52					4600.16		8064.7	10488.3	9850.79
sp|P00740-6|FA9_HUMAN	RYNSGKLEE[+43.98983]FVQGNLE[+43.98983]R	709.675	3	18.5618	815.437	1	y	7	486.242	321.497	212.9	129.425	1511.37		316.709	335.605						451.362	354.823		3251.13	454.811	6049.43	2145.94		5427.78		1392.88		6009.07	7649.55	5586.22	7418.05	11885.3	11070.8	17317.5	16958.5	13070.3	9895.7	18619.2	17459.5	5659.87	15049.1		642.68
sp|P00740-6|FA9_HUMAN	RYNSGKLEE[+43.98983]FVQGNLE[+43.98983]R	709.675	3	18.5618	962.505	1	y	8		274.862	119.922	196.974			495.957	502.568	3586.15	4702.73	805.394		4384.19	2726.08	2377.72			2062.4			3487.45	1005.42	8384.42	3246.25				11051.7			12827.7			13941.2			15074
sp|P00740-6|FA9_HUMAN	RYNSGKLEE[+43.98983]FVQGNLE[+43.98983]R	709.675	3	18.5618	1091.55	1	y	9	133.367	35.009	92.831	109.403		69.4682		735.641	188.569	211.097		116.468		1328.95				897.855				1851.8				2035.43		2310.05	5629.4	4015.4	4674.89	6605.98	8077.05	3661.99	4590.44	8099.7	9493.54	5255.51	6207.26		99.2525
sp|P00740-6|FA9_HUMAN	RYNSGKLEE[+43.98983]FVQGNLE[+43.98983]R	709.675	3	18.5618	1220.59	1	y	10	26.558	36.2849	127.561	120.604	52.1651	36.147	605.342		416.06		321.615		517.967	1644.6	1341.26	853.802		1167.73			1859.95	5377.46	642.947					1353.11			3541.16		3004.98	3056.06	3841.02	2670.73	6563.21		2374.54	37.4467	50.2946
sp|P00740-6|FA9_HUMAN	RYNSGKLEE[+43.98983]FVQGNLE[+43.98983]R	709.675	3	18.5618	819.447	1	b	7	26.2304	100.094	210.749		247.838	358.344			467.256	353.043		754.727	396.828	733.527	907.16	2188.82			1832.72		663.639	4581.47							3196.67		2028.58	5177.01			1645.73	2250.89	2665.39			20.8171	55.2376
sp|P00740-6|FA9_HUMAN	RYNSGKLEE[+43.98983]FVQGNLE[+43.98983]R	709.675	3	18.5618	1077.53	1	b	9	25.8904		72.9918		125.22		624.296		307.15													2084.29											2204.56			3221.83				26.3832	103.548
sp|P00740-6|FA9_HUMAN	RYNSGKLEE[+43.98983]FVQGNLE[+43.98983]R	709.675	3	18.5618	948.49	1	b	8	31.3109	187.922	236.276	155.918			341.618		232.184		397.412		359.958					1730.66	869.688	1132.77	1717.02		2561.33	1753.63		2293.09	2812.77	719.806	2061.97	1974.05	1570.47	2455.03	5125.06	1833.46	1465.05	2075	2996.15	1509.69	3334.35
sp|P00740-6|FA9_HUMAN	RYNSGKLEE[+43.98983]FVQGNLE[+43.98983]R	709.675	3	18.5618	726.367	2	b	12	81.1329	271.688	23.1704				262.933					497.631	412.872		827.62	1597.48		1796.35				2653.96						755.521													21.1728
sp|P00740-6|FA9_HUMAN	RYNSGKLEE[+43.98983]FVQGNLE[+43.98983]R	709.675	3	18.5618	1333.67	1	y	11		37.5353	37.5352						113.615															874.432
sp|P00740-6|FA9_HUMAN	RYNSGKLEE[+43.98983]FVQGNLE[+43.98983]R	709.675	3	18.5618	731.388	2	y	12	64.7056	90.8775	309.912	133.444	352.812	42.297	461.441	459.411			276.469		240.204	1012.46							915.227	3912.25			651.917															345.537
sp|P00740-6|FA9_HUMAN	RYNSGKLEE[+43.98983]FVQGNLE[+43.98983]R	709.675	3	18.5618	1224.6	1	b	10	11.0916	215.948	67.4131			55.4653						1587.58				2442			242.203			638.937	586.936					399.321
sp|P00740-6|FA9_HUMAN	RYNSGKLEE[+43.98983]FVQGNLE[+43.98983]R	709.675	3	18.5618	1323.67	1	b	11	36.843	72.6343	37.4895		76.3335		288.21				352.287			594.946	800.951	447.253					1350.24	1799.4	461.155	314.285
sp|P00740-6|FA9_HUMAN	RYNSGKLEE[+43.98983]FVQGNLE[+43.98983]R	709.675	3	18.5618	760.358	1	x	6		227.714	149.819		104.091	67.1018	542.982	4090.54					583.948			1349.05	25263.4		3249.01	19037.7			1157.91	690.971	4437.79	35221	42463.7	1904.02	20006.6	23942.4	5362.9	37234.3	30120.5	3638.31	14517.9	27216.5	7738.77	24119.7	51490.7
sp|P00740-6|FA9_HUMAN	RYNSGKLEE[+43.98983]FVQGNLE[+43.98983]R	709.675	3	18.5618	588.31	1	y	5	74.9325	110.427						702.709	267.422		238.767		224.595		2225.92		3556.39	2508.81	4124.11		4875.18	19648.4			6047.58	15017.5	11568.4	11996.1	17883.4	20351.8	25639.5	29628.3	30008.3	14500.4	20417.4	32179.6	35290.6	15306.7	24071
sp|P00740-6|FA9_HUMAN	RYNSGKLEE[+43.98983]FVQGNLE[+43.98983]R	709.675	3	18.5618	578.268	1	b	5	48.2831	457.397	111.933		101.446	112.875	621.412		396.959	351.302	629.083	345.492	595.127	742.675			2194.95	1513.55	942.606	2138.21	599.603	593.129		1146.58		7526.72	7070.03	4340.1	11270.4	13206.6	9756.74	15633.6	15194.7	7567.18	11913.6	13015.6	11753.2	4890.58	15012.9		274.961
sp|P00740-6|FA9_HUMAN	RYNSGKLEE[+43.98983]FVQGNLE[+43.98983]R	709.675	3	18.5618	410.227	2	b	7	99.2668	30.1233	169.088		253.164		875.204		166.057		1144.3		232.493	1376.95	1106.93	285.967		1688.4	830.409		2353.69	2822.02		1416.05				1291.77	2106.6		1965.73		2415.57		1164.99	2923.27			2419.11	37.7176	385.621
sp|P00740-6|FA9_HUMAN	RYNSGKLEE[+43.98983]FVQGNLE[+43.98983]R	709.675	3	18.5618	531.288	1	y	4	34.6379	237.192						515.606		386.787		207.284				396.551			200.45	2142.27	658.718	2778.07			680.846	2070.99			4604.91	2554.89	2539.74	4038.3	4919	2047.02	2834.92	3860.18	3964.08			174.376
sp|P00740-6|FA9_HUMAN	RYNSGKLEE[+43.98983]FVQGNLE[+43.98983]R	709.675	3	18.5618	434.215	1	b	3	112.68	337.699	263.362				225.134			237.708		100.609		1104.4	1115.8	743.85		1483.93	115.571		2548.51	12433.3	2956.12		1372.56		2422.17	1234.54		2053.8	1746.56	3999.08	2633.55	2320.14	2770.64	3094.86	6644.69	1878.99	3528.68	100.607	26.896
sp|P00740-6|FA9_HUMAN	RYNSGKLEE[+43.98983]FVQGNLE[+43.98983]R	709.675	3	18.5618	474.748	2	b	8			67.8221				318.358																	147.903				633.078					2619.45	1093.13						37.505
sp|P00740-6|FA9_HUMAN	RYNSGKLEE[+43.98983]FVQGNLE[+43.98983]R	709.675	3	18.5618	539.27	2	b	9	79.5617	254.121	90.5284	57.4632	114.367	353.172	953.886				1367	839.125		1439.17	2970.36			3017.19			4704.48	4512.53		1690.78				697.891	1996.72		1534				2786.41		1747.16			53.6894
sp|P00740-6|FA9_HUMAN	RYNSGKLEE[+43.98983]FVQGNLE[+43.98983]R	709.675	3	18.5618	521.247	1	b	4	140.164	105.421	152.824	238.862			244.814		976.422	198.842	253.71	441.26		1012.02	804.012			935.283			637.594							1113.83	2009.16	2274.11	2697.56	3819.14	2909.63	2310.17	2452.09	2642.82	1841.11		3655	38.4681
sp|P00740-6|FA9_HUMAN	RYNSGKLEE[+43.98983]FVQGNLE[+43.98983]R	709.675	3	18.5618	417.246	1	y	3		26.8919	36.9445	26.4869	98.6404	256.667	289.039				353.794	195.574		1183.38	1483.9			1452.69			917.782	5423.52	278.07					367.686	1310.51		1165.38				2256.14		1535.61			169.836
sp|P00740-6|FA9_HUMAN	RYNSGKLEE[+43.98983]FVQGNLE[+43.98983]R	709.675	3	18.5618	612.804	2	b	10		10.9303	81.2888						116.32	156.497						605.46												843.901	1774.48	1889.45					1840.49		2082.23				104.128
sp|P00740-6|FA9_HUMAN	RYNSGKLEE[+43.98983]FVQGNLE[+43.98983]R	709.675	3	18.5618	662.338	2	b	11	101.578	218.447	234.22	275.335	124.686	350.529	408.176		141.135			194.276	219.934	845.625	1571.75		1277	1147.28	1081.27	3144.39	1001.28	2077.25			3909.1	6021.08	4410.71	3429.68	5224.47	4699.75	4336.18	7605.02	6876.43	4875.19	6719.07	5607.85	4300.25	5760.5	4136.25	99.0324
sp|P00740-6|FA9_HUMAN	RYNSGKLEE[+43.98983]FVQGNLE[+43.98983]R	709.675	3	18.5618	353.685	2	b	6			26.3815
sp|P00740-6|FA9_HUMAN	RYNSGKLEE[+43.98983]FVQGNLE[+43.98983]R	709.675	3	18.5618	461.235	1	x	3	62.2883	189.543	572.574	33.9736	178.775	130.35			210.683		216.368	293.1		334.972	752.781			596.799		1423.5		3508.94		656.357	1153.89			1324.98	2758.2			4881.12		1461.71	1629.42	2286.06	3460.95	2547.65			49.9031
sp|P00740-6|FA9_HUMAN	RYNSGKLEE[+43.98983]FVQGNLE[+43.98983]R	709.675	3	18.5618	175.119	1	y	1	169.642	123.209	577.266		646.092		260.014		196.589	1996.15	509.505		1609.03	2696.46	998.583	925.611	7548.28	1559.73	4020.11	4179.14		16627.2			5479.61	19883	14928.9	3921.34	16004.5	12893.9	8233.98	24715.4	26977.4	12865	13203.1	16011.4	13443.6	11155	25870.2		137.524
sp|P00740-6|FA9_HUMAN	RYNSGKLEE[+43.98983]FVQGNLE[+43.98983]R	709.675	3	18.5618	304.161	1	y	2	37.1601	78.6114	123.012	150.962		96.2982	1255.29	222.155		339.559	1054.28	185.711	161.741	2069.14	2027.65			2784.72			2774.38	4030.01			950.925	2640.2		2103.14	3244.31	3396.12	2686.33	2387.88	3151.84	2863.23	2094.59	2670.15	3669.57	1927.39		99.0076	59.4326
sp|P00740-6|FA9_HUMAN	RYNSGKLEE[+43.98983]FVQGNLE[+43.98983]R	709.675	3	18.5618	157.108	1	b	1	90.1224	89.7519	58.2206			164.038			290.954	147.314	327.192			820.939	1230.05						793.229	1472.11		263.545	1182.44				1041.5		2486.58							1558.23		75.132
sp|P00740-6|FA9_HUMAN	RYNSGKLEE[+43.98983]FVQGNLE[+43.98983]R	709.675	3	18.5618	320.172	1	b	2		74.2538	65.7818			117.947		290.522	361.138	583.395														471.054	379.33			571.364		2086.53	1953.63			1786.29	2165.91	2105.63				101.493
sp|P00740-6|FA9_HUMAN	RYNSGKLEE[+43.98983]FVQGNLE[+43.98983]R	709.675	3	18.5618	716.369	1	y	6	114.933	169.632	354.056	291.551			4744.38			466.861	4040.29		615.153	7341.75	8344.38	6421.88		8098.81		1624.68	11492.6	17801.4				9110.5	13392.1	9572.4	21960.7	21265.2	19860.5	29138	32498.3	25902.1	21902.9	42869.7	35834.5	11077.9	25570.7	67.4276
sp|P00740-6|FA9_HUMAN	RYNSGKLEE[+43.98983]FVQGNLE[+43.98983]R	709.675	3	18.5618	706.363	1	b	6	160.901		1500.77	156.248			1931.36	6945.76				1339.52	221.096			1169.84	30388.3		4780.79	21268.7		20130.4			8209.04	45298.8	51693.8	6034.2	26875.2	39681.9	14089	52240.2	48731.5	11807.9	29792.7	46288.6	17279.6	29009.8	60564.9	420.696
sp|P00740-6|FA9_HUMAN	VDAFC[+71.03711]GGSIVNEK	705.34	2	12.4645	803.426	1	y	8	9488.78	52374.1	1537.98	21310.6	100551	122387	82639.4	338757	406896	96761.2	369930	599653	137627	880212	847398	294121	1.01791e+06	1.21462e+06	386350	970764	1.72578e+06	187694	730963	1.07406e+06	548275	1.49382e+06	1.70728e+06	416227	1.40563e+06	1.49655e+06	453558	1.74498e+06	1.60584e+06	489970	1.05515e+06	1.93992e+06	622229	964025	1.8035e+06	10547.3	44963.5
sp|P00740-6|FA9_HUMAN	VDAFC[+71.03711]GGSIVNEK	705.34	2	12.4645	977.472	1	y	9	10630.9	49132.1	435.175	23869.2	106047	112220	87674.1	339409	376945	96249.3	370824	574883	143778	844211	789448	318356	945564	1.14762e+06	379604	918575	1.57859e+06	182774	695479	972736	510098	1.35249e+06	1.50858e+06	433427	1.21977e+06	1.3938e+06	463862	1.52077e+06	1.44728e+06	497545	919685	1.69046e+06	558878	874440	1.72547e+06	8656.04	44940.2
sp|P00740-6|FA9_HUMAN	VDAFC[+71.03711]GGSIVNEK	705.34	2	12.4645	746.404	1	y	7	2354.06	8312.06	938.259	4012.03	22289.9	22858	17656.9	68314.9	82079	16819.3	75498.2	122738	27135.4	212693	194343	74180.1	225469	310557	83387.1	209746	424485	47814.9	173347	252876	101001	375299	449345	97424.6	339977	377509	81323.7	461772	408949	98877.5	262092	483463	139207	216552	487440	2049.27	7900.98
sp|P00740-6|FA9_HUMAN	VDAFC[+71.03711]GGSIVNEK	705.34	2	12.4645	1124.54	1	y	10	2822.72	11046		5588.5	24352.7	28068.8	20186.2	81815.7	95518.4	18214.5	85630.6	143779	30763.3	223547	204322	70623.4	265996	325972	93749.6	241337	465096	44430.5	185334	263017	129555	409902	491909	102315	350311	408503	117979	465171	445817	126270	253676	501178	146214	225194	521620	2148.89	11037.9
sp|P00740-6|FA9_HUMAN	VDAFC[+71.03711]GGSIVNEK	705.34	2	12.4645	1195.58	1	y	11	1034.24	5237.57		1940.59	11722.5	12804.3	8823.54	38771.9	46152.6	10642.4	42762.5	66455	17446.7	112938	103268	33244	125433	163274	49429.4	115491	227207	17371.3	84589.9	121611	62111.5	206394	236122	50126.7	162422	207634	53318.4	222133	217616	63519.9	118380	257082	66335.4	111715	247891	644.839	4045.86
sp|P00740-6|FA9_HUMAN	VDAFC[+71.03711]GGSIVNEK	705.34	2	12.4645	1310.6	1	y	12	684.429				5718.16		4682.55	19747	26233.3	5384.52	23856	38856	8019.53	61910.6	54914.1	18420.5	68816.1	86997.2	25449.7	70560.7	129508	9935.32	49666.8	73644.5	32865.3	110702	123127	24343.9	87418.5	109305	31243.9	125442	118401	32737.6	71561	142132	40347.3	64556.1	136834		3094.96
sp|P00740-6|FA9_HUMAN	VDAFC[+71.03711]GGSIVNEK	705.34	2	12.4645	1020.48	1	b	10		3384.79	226.572		5145.65				22067.3	4693.66			7813.15	53676.5	46552.2	15622	55772.9	73709.7	23230.5	60541.3	108551		48443.6	49667.1	29776.9	93037.1	102379	23343.5	79895.7	97343.3	27010.8	107062	100065	29433.4	62429.9	108101	33214.8	51532.9	116045
sp|P00740-6|FA9_HUMAN	VDAFC[+71.03711]GGSIVNEK	705.34	2	12.4645	921.413	1	b	9				1061.43																																			87437.4
sp|P00740-6|FA9_HUMAN	VDAFC[+71.03711]GGSIVNEK	705.34	2	12.4645	808.329	1	b	8			269.766
sp|P00740-6|FA9_HUMAN	VDAFC[+71.03711]GGSIVNEK	705.34	2	12.4645	1263.57	1	b	12			7016.7
sp|P00740-6|FA9_HUMAN	VDAFC[+71.03711]GGSIVNEK	705.34	2	12.4645	1134.52	1	b	11
sp|P00740-6|FA9_HUMAN	VDAFC[+71.03711]GGSIVNEK	705.34	2	12.4645	286.14	1	b	3	5366.67	28680.7	2420.18	11273.2	63545.1	72407.2	51925.4	210530	252259	50527.5	224736	412460	86751.3	639193	608227	186345	739056	963951	232945	717200	1.3734e+06	112280	503769	746972	356192	1.24819e+06	1.50532e+06	279112	1.09444e+06	1.17124e+06	298812	1.36594e+06	1.35122e+06	329883	892113	1.52019e+06	412047	676872	1.5688e+06	6157.09	27483.6
sp|P00740-6|FA9_HUMAN	VDAFC[+71.03711]GGSIVNEK	705.34	2	12.4645	390.198	1	y	3	4977.89	19914.6	919.283	10211.7	50599.1	48504.9	37948.5	157081	189751	40818.2	165449	303395	61491.5	481937	462982	140948	554097	718302	174631	523800	1.02775e+06	82101.4	379992	580969	247323	941236	1.15973e+06	216080	805938	897771	209841	1.11942e+06	1.03625e+06	258258	650197	1.18454e+06	296877	490005	1.16414e+06	3871.66	20680.8
sp|P00740-6|FA9_HUMAN	VDAFC[+71.03711]GGSIVNEK	705.34	2	12.4645	489.24	2	y	9	2216.9	11950.7	221.309	4355.21	27694.8	27765.8	24802.8	90207.5	71419.6	25062.4	88303.9	146294	34165.5	185320	177637	78219.6	266296	393470	81136.8	276148	492106	43084.9	219463	292713	114872	436328	560552	111804	328853	362571	104671	534480	499519	114310	217904	529820	158262	241055	569610	2678.62	10459
sp|P00740-6|FA9_HUMAN	VDAFC[+71.03711]GGSIVNEK	705.34	2	12.4645	433.208	1	b	4	1471.28	6590.75		2478.24	13046.2	14915.7	10699.5	39687.6	55857.5	9564.29	46468.1	78902.1	19896.5	127930	125705	42290.9	145116	186212	47981	138113	266625	22966.6	99088.1	150282	68874.5	239506	280248	54801.5	210876	220096	67007.5	278042	267736	73122	171378	300305	84064.9	133734	292304	882.717	6336.85
sp|P00740-6|FA9_HUMAN	VDAFC[+71.03711]GGSIVNEK	705.34	2	12.4645	562.774	2	y	10	1441.47	3945.09	343.191	2064.21	7858.39	11948.4	7833.41	31753.6	36790.4	8434.42	35130	59546.7	13805.5	86707.6	85547.5	34082.5	103271	136373	35627.8	99213.4	192688	15351.2	70372	105275	48703.9	172297	199128	40701.9	138746	174846	45404	195282	183126	48777.7	109049	203654	57521.7	89153	215570	587.858	4962.64
sp|P00740-6|FA9_HUMAN	VDAFC[+71.03711]GGSIVNEK	705.34	2	12.4645	602.351	1	y	5	979.076	4468.26	83.7976	2214.5	9750.4	11297.1	7008.94	32458.2	38991.4	7666.11	32851.1	57882.4	11044.3	95194.2	87899.7	29387.3	106746	133552	34596.4	109135	194736	15282.7	60719	101682	47976.5	188705	214705	48248	158170	183096	48682.9	219855	209982	45914.6	109405	229735	49215.1	89123.6	220153	1907.43	4267.34
sp|P00740-6|FA9_HUMAN	VDAFC[+71.03711]GGSIVNEK	705.34	2	12.4645	689.383	1	y	6	1319.25	4557.02	407.675	1859.92	8421.49	13010.1	7739.81	31286.9	36750.1	8964.29	34134.1	56409.4	12271.3	97373.7	85993.1	32039.3	103057	135197	34868.3	94481	202677	15877.5	73077.4	107314	56240.3	173218	207632	44203.2	146468	171076	47644.8	203678	190891	50235.4	116335	208888	58763.2	89252.9	221567	777.732	4482.34
sp|P00740-6|FA9_HUMAN	VDAFC[+71.03711]GGSIVNEK	705.34	2	12.4645	598.292	2	y	11	688.331	3703.35	819.845	1559.64	7130.28	8421.6	6950.06	20938.2	24884.6	5126.89	27485.4	39327.1	8849.77	61652.6	64726.6	21975.6	76097.5	87663.4	28463.8	76311.2	134279	14678.6	56938.2	79138.3	36121.5	124410	143819	30251.1	94577.2	117851	32663.9	137945	132262	37350.5	77138	149675	42810.8	67624.3	140841	1350.52	3596.13
sp|P00740-6|FA9_HUMAN	VDAFC[+71.03711]GGSIVNEK	705.34	2	12.4645	607.254	1	b	5	711.297	3488.1		1947.69	6661.76		6229.18	21612.6	28106.2	5919.04	26056	42580.4	8057.49	70247.4	63333.8	21907.1	77652.2	98031.1	24869.4	75789.5	139209	12019.8	56553.6	80874.2	35979.5	118226	148295	30761.7	108255	123637	30924.4	150220	137399	36856.4	86509.2	157476	37920.8	71095.3	155481	899.185	3104.89
sp|P00740-6|FA9_HUMAN	VDAFC[+71.03711]GGSIVNEK	705.34	2	12.4645	664.276	1	b	6			546.784
sp|P00740-6|FA9_HUMAN	VDAFC[+71.03711]GGSIVNEK	705.34	2	12.4645	655.806	2	y	12
sp|P00740-6|FA9_HUMAN	VDAFC[+71.03711]GGSIVNEK	705.34	2	12.4645	215.103	1	b	2	4859.09	22367.9	1669.96	11270.5	52930.4	61539.2	42343.7	175501	211506	47107.8	187779	336213	69278	528541	482568	156476	607130	756066	211692	555598	1.07546e+06	96238.2	428422	643949	288358	944476	1.13715e+06	230566	899291	840034	248431	1.07982e+06	1.03157e+06	264448	740593	1.17233e+06	336493	547139	1.17074e+06	5284.04	21738.9
sp|P00740-6|FA9_HUMAN	VDAFC[+71.03711]GGSIVNEK	705.34	2	12.4645	276.155	1	y	2	1501.5	5393.24	326.217	1756.84	10682.7	11207	7893.33	35408.5	39034.4	8990.76	37774.9	67381.2	13413.3	114115	98030.1	25250.9	115128	165138	37149.1	110887	227794	19832.9	82105.8	128410	51901.3	193663	241596	48488.6	191144	187026	53809.6	243938	230051	48994.1	152587	264737	61473.9	109363	272609	967.123	4084.53
sp|P00740-6|FA9_HUMAN	VDAFC[+71.03711]GGSIVNEK	705.34	2	12.4645	147.113	1	y	1	646.253		1312.22	1094.46																									59258.3										81650.8
sp|P00740-6|FA9_HUMAN	VDAFC[+71.03711]GGSIVNEK	705.34	2	12.4645	721.297	1	b	7			348.656																			11205.5
sp|P00740-6|FA9_HUMAN	NC[+71.03711]ELD[+15.99492]VTC[+71.03711]NIK	705.324	2	11.4068	879.424	1	y	7	100.272	1246.94	1263.43	383.725	2065.47	962.066	789.337	8770.9	1394.57	2692.43	7298.84	9764.1	5393.01	34710.6	20095.2	11996.3	37971.2	33505.2	9133.44	29633.9	6171.84	8179.8	32471.7	39415.3	14305	61574	50255.1	13891.5	52573.6	63213.9	20519.6	62292	65101.2	16547.1	40945.8	13636.3	28059.7	26416.6	50727.4	172.711	686.45
sp|P00740-6|FA9_HUMAN	NC[+71.03711]ELD[+15.99492]VTC[+71.03711]NIK	705.324	2	11.4068	748.402	1	y	6		3149.87						8010.47				29741.1	1588.06	13118.7	19146.3	3436.38	12390.2	35555.8		15418.5		2491.79	8805.77	13884.9	5986.77	18756.9	61279.3	4892.56	33420.8	34119.7	5013.97	35691.1	28634.7	7362.36	15607.1		9284.52	10759.4	56581.4	42.1944
sp|P00740-6|FA9_HUMAN	NC[+71.03711]ELD[+15.99492]VTC[+71.03711]NIK	705.324	2	11.4068	1121.55	1	y	9		1786.12	414.47	106.508	2494.2	753.057	1334.31	7182.46	2662.12	1822.53	9494.41	8213.92	4168.61	29213.1	18244.9	7647.28	28167.4	27795.1	7202.74	24739.4	8226.33	6945.74	29387.7	30698.7	13588.7	52633.6	41783.2	12475.4	42615.5	55161.6	13885	57025.4	47834	12804.6	30395.5	11794.9	24110.4	23913	39954.3	202.477	842.078
sp|P00740-6|FA9_HUMAN	NC[+71.03711]ELD[+15.99492]VTC[+71.03711]NIK	705.324	2	11.4068	992.508	1	y	8		1677.38	671.954		2701.6	852.784	1005.66	2316.43	1401.38	1197.11	9302.17	9433.15	4300.25	29168.7	16616.3	9723.15	33128.1	30470.5	6428	26688.7	5748.37	11713	28383.7	31851.1	12120.4	52006.5	36102.4	11317.9	42494.6	54481	12687.2	51535.4	58175.6	12942.9	28664.7	9411.19	26648.8	22410.2	40974.3	232.646	657.011
sp|P00740-6|FA9_HUMAN	NC[+71.03711]ELD[+15.99492]VTC[+71.03711]NIK	705.324	2	11.4068	761.313	1	b	6			261.305	55.0398	280.799			1696.1		372.907	1019.26		803.046	2441.15	3312.67	1267.88	1848.08	2846.96	1200.77	1626.78				5503.9	992.67	3631.04	6110.22	1489.32	3701.95	5935.74	2208.11	4515.82	5654.72	1477.84	2603.72	1511.07	3080.18	2417.2	4548.36	187.557	71.4675
sp|P00740-6|FA9_HUMAN	NC[+71.03711]ELD[+15.99492]VTC[+71.03711]NIK	705.324	2	11.4068	862.361	1	b	7		322.508		66.6044	234.445		1164.65			299.58	955.518			1684.89		914.132	3650.61	2418.51	824.293	2362.33		1325.64	3418.01	3420.33	1940.54	4518.21		1153.54	2673.47	4584.9		3911.28	5112.37	1734.87	1601.6		2167.31	1574.78			338.533
sp|P00740-6|FA9_HUMAN	NC[+71.03711]ELD[+15.99492]VTC[+71.03711]NIK	705.324	2	11.4068	1263.53	1	b	10							53.923			128.426	1114.34			2307.41		1614.19	2561.18	3525.82		2107.85			2609.82	4347.1	617.379	5308.32		1107.16	4635.77	4611.09	1751.95	4746.41	5548.86	1744.78	2046.8			2664.21
sp|P00740-6|FA9_HUMAN	NC[+71.03711]ELD[+15.99492]VTC[+71.03711]NIK	705.324	2	11.4068	1295.6	1	y	10	26.8128			56.6458			64.5602																2445.78		959.887
sp|P00740-6|FA9_HUMAN	NC[+71.03711]ELD[+15.99492]VTC[+71.03711]NIK	705.324	2	11.4068	649.334	1	y	5	102.95	5682.02						28290.7				63520.4	5420.6	31621.6	64818.8	8835.32	22566.7	69480.7		26293.8		7274.72	22481.4	43188.8	11632.7	34202	103260	8223.7	64205.3	64265.3	11341.1	76759.7	51000.8	10721.1	39280.5		16328.6	22185.4	117047
sp|P00740-6|FA9_HUMAN	NC[+71.03711]ELD[+15.99492]VTC[+71.03711]NIK	705.324	2	11.4068	418.139	1	b	3	8.46119	470.013	210.946	50.0133	1268.42	8372.34	701.002	7718.07	19853.4	558.129	6916.41	9079	2284.52	16796.9	13890.4	3643.83	19448.9	32329.4	396.856	13183.4	27609.4	4137.33	19199.8	20124.9	7139.24	24362.4	41050.5	7065.14	38758	28421.1	6774.75	47025.4	40268.9	7728.29	23144.6	6950.39	12851.5	17109.1	34980.2	102.16
sp|P00740-6|FA9_HUMAN	NC[+71.03711]ELD[+15.99492]VTC[+71.03711]NIK	705.324	2	11.4068	548.286	1	y	4		2369.53						13313.2				25353.8	3460.75	10701.7	29346.3	6775.91	11106.9	27827.8		10662.7		3232.56	11903.1	16813.9	4924.93	15370.8	46025.9	4588.7	27238.9	25865	6905.76	20450	22467.6	4710.51	17278.4		7989.15	11420	55021.4	150.875	459.546
sp|P00740-6|FA9_HUMAN	NC[+71.03711]ELD[+15.99492]VTC[+71.03711]NIK	705.324	2	11.4068	374.24	1	y	3		1817.19	449.691		1523.52		715.808	9524.95				11590.3	1744.71	9045.54	10064.1	2990.85	11032.1	10393.4	1390.76	8897.88		5738.15	11982.2	16073.8	4848.68	27916.7	35595.3	4958.36	24008.2	25029.8	4780.27	21768	21282.7	4457.98	17745.2		8429.3	11028.2	21044.4	143.227	750.777
sp|P00740-6|FA9_HUMAN	NC[+71.03711]ELD[+15.99492]VTC[+71.03711]NIK	705.324	2	11.4068	531.223	1	b	4	24.1813	894.636	217.189	43.5061	550.141	3471.65		3091.16	5442.34		2567.53		1361.4	6485.08	4724.2	2590.38	6686.4	7427.04		4090.6	8932.3	1648.08	5324.68	7024.21	3985.08	10853.9	13757.8	2828.03	10135.1	10508	2883.1	11734.6	12067.1	2270.62	5886.2	3174.74	3882.73	5427.69	10042.5	182.852
sp|P00740-6|FA9_HUMAN	NC[+71.03711]ELD[+15.99492]VTC[+71.03711]NIK	705.324	2	11.4068	648.302	2	y	10	21.1745	601.433	120.982		764.996		99.753	3127.84			2193.17		1238.42	10698.1	5260.06	2960.31	9881.91	14023.5	340.927	10479		6114.69	27363.9		3556.85	13593.5	8498.01	2612.8	12355.7	10935.4	4105.5	16020.6	15709.3	4901.65	7611.47		8483.82	5682.82	10107.9
sp|P00740-6|FA9_HUMAN	NC[+71.03711]ELD[+15.99492]VTC[+71.03711]NIK	705.324	2	11.4068	662.245	1	b	5			47.3646	115.069	813.897					210.109	1486.67		384.883	3249.95	4836.21	2180.11	5365.58	5704.32	1935.67	3675.99					2362.53	9790.73	9988.91	1650.14	8722.7	8536.66	3337.56	11062.1	11860.7	1714.99	5009.73	2176.09	5501.57	2940.12	8277.31		293.724
sp|P00740-6|FA9_HUMAN	NC[+71.03711]ELD[+15.99492]VTC[+71.03711]NIK	705.324	2	11.4068	289.096	1	b	2		1991.61	1636.03		3884.57	15419.8	1036.4	12213.6	34826.3	636.654	9288.59	18292.9	3495.42	26306.7	20406.6	8321.61	28561.1	34452.6		23105.5	45275.8	6647.73	26659	32498.9	12074.7	37193.9	40563	9478.69	49938.8	43616.9	15045.1	61886.7	61086.4	11169.9	36810.7	5940.75	13137.5	26402.1	13728.8	226.098	1047.07
sp|P00740-6|FA9_HUMAN	NC[+71.03711]ELD[+15.99492]VTC[+71.03711]NIK	705.324	2	11.4068	260.197	1	y	2		826.432			156.364		330.68	3128.46			2340.43	4542.13	3945.18	7935.07	4965.91	7608.48	12202.9	15345		8644.91		17879.1	24417.7	25512.1	12333.9	18162.1	24674.8	13477.8	23454.2	19260.4	21309.5	28066.4	37547.7	25948.3	24755.2		42216.1	26965	35805.9	61.023
sp|P00740-6|FA9_HUMAN	NC[+71.03711]ELD[+15.99492]VTC[+71.03711]NIK	705.324	2	11.4068	147.113	1	y	1	50.4513	1124.4	373.389	158.968			436.407	2447.54			1668.45	3950.42	1820.88	3504.77	5459.65	2778.03	9644.88	14501.6	599.746	5073.36		10511.3	17472.5	15383.7	7116.11	8954.45	20411.3	6898.11	13501.9	14673.5	10973.7	11883.3	24095.3	14324.7	10989.3	883.532	25216.1	9570.25	12629.9
sp|P00740-6|FA9_HUMAN	NC[+71.03711]ELD[+15.99492]VTC[+71.03711]NIK	705.324	2	11.4068	115.05	1	b	1	24.1069						100.425															2551.83						756.936			1057.78									91.3464	48.1724
sp|P00740-6|FA9_HUMAN	NC[+71.03711]ELDVTC[+71.03711]NIK	697.326	2	11.9021	863.429	1	y	7	1369.13	43401.2	28394.2	2249.39	70164.8	97998.3	12112.5	195789	277599	16246.4	164856	391984	23033	433930	532879	35342.9	596204	783161	44016.7	505668	1.09967e+06	35951	564100	948087	58288.7	834581	1.23358e+06	60144.4	724554	1.16926e+06	61125.3	906221	1.14457e+06	54385.8	478067	1.20953e+06	91241.7	430430	1.21808e+06	2519.6	29200.5
sp|P00740-6|FA9_HUMAN	NC[+71.03711]ELDVTC[+71.03711]NIK	697.326	2	11.9021	976.513	1	y	8	992.051	39121.7	20119	3259.96	61970	80806.2	12393.2	163693	241066	13061.5	144038	332092	18340.7	352618	449005	34968.5	509066	658399	40339.8	433194	937522	29241.6	486351	773898	54044.8	722298	1.04891e+06	49810.9	626200	1.01223e+06	56561.6	755255	970489	46595.3	404480	996900	79247.8	368165	999611	2313.2	27442.8
sp|P00740-6|FA9_HUMAN	NC[+71.03711]ELDVTC[+71.03711]NIK	697.326	2	11.9021	1105.56	1	y	9	1342.65	37679.8	26570.5	2600.24	56607.7	77801.8	13455.5	162740	229872	11081.4	138835	321700	19746.5	343564	419889	32508.9	477147	613742	38949.3	409861	865970	25234.7	462342	707323	50376.9	665783	907547	51934.3	566700	895157	49178.8	678575	861919	45569.7	366824	929209	76406.8	355970	935919	2205.47	24944.2
sp|P00740-6|FA9_HUMAN	NC[+71.03711]ELDVTC[+71.03711]NIK	697.326	2	11.9021	748.402	1	y	6	618.609	19145.3	12137.2	1429.77	29018	45026.4	7716.72	90287.7	134538	6270.1	78737	183248	9787.69	201856	253693	17636.7	280652	401667	20044.6	229867	573359	12813.1	279188	478626	28466.6	433742	645982	25040.7	365073	594572	27307.1	438450	605726	25991.9	253553	626319	39299.2	212055	628511	1023.13	14313
sp|P00740-6|FA9_HUMAN	NC[+71.03711]ELDVTC[+71.03711]NIK	697.326	2	11.9021	745.318	1	b	6	104.108	5140.4	2695.5	310.687	6790.89	10440.8	1651.86	19111	32059.1	1511	19455.8	46961.9	2866.72	47504.2	62101.5	5141.55	64704.9	87123.2	6794.64	61291.8	127125	3498.87	60300.3	106342	8077.54	102582	147730	7075.86	87780.3	134835	7384.49	101945	136484	7530.54	57154.5	141686	13263.9	48287.9	137997	375.877	3419.47
sp|P00740-6|FA9_HUMAN	NC[+71.03711]ELDVTC[+71.03711]NIK	697.326	2	11.9021	846.366	1	b	7		4082.57	2634.56	291.39	5547.51	7822.67	1711.17	17617.8	26718.6	1718.32	12926.6	33066	1752.9	39033.5	43626.8	3168.21	50131	75317.9	3355.09	43639	99017.1	2764.99	45411.5	77710.6	6063.7	74012.5	113712	5278.01	59631.8	100358	4452.81	78326.2	99806.3	6168.03	35792.5	100224	7269.45	35217	109254	106.186	2122.76
sp|P00740-6|FA9_HUMAN	NC[+71.03711]ELDVTC[+71.03711]NIK	697.326	2	11.9021	1247.54	1	b	10		1986.22	1389.38				706.784			773.81															3897.85															149.155
sp|P00740-6|FA9_HUMAN	NC[+71.03711]ELDVTC[+71.03711]NIK	697.326	2	11.9021	1020.41	1	b	8	75.0396
sp|P00740-6|FA9_HUMAN	NC[+71.03711]ELDVTC[+71.03711]NIK	697.326	2	11.9021	1134.46	1	b	9
sp|P00740-6|FA9_HUMAN	NC[+71.03711]ELDVTC[+71.03711]NIK	697.326	2	11.9021	1279.6	1	y	10	110.907
sp|P00740-6|FA9_HUMAN	NC[+71.03711]ELDVTC[+71.03711]NIK	697.326	2	11.9021	649.334	1	y	5	1452.2	35902.5	21843.4	3081.5	55502.6	73933.2	11561.4	150257	229471	11676.4	137959	321053	16320.4	353221	446527	31713.7	519849	683214	36544.7	411147	981328	32409.6	471005	859239	49427.2	771686	1.11964e+06	44937.5	637322	1.05741e+06	49709.2	779051	1.05775e+06	47498	437009	1.04429e+06	81115.6	360268	1.09039e+06	2092.97	22973.6
sp|P00740-6|FA9_HUMAN	NC[+71.03711]ELDVTC[+71.03711]NIK	697.326	2	11.9021	418.139	1	b	3	981.929	23468.9	16164.9	1541.23	37397	51435.4	8704.68	103506	149150	8022.54	84900	207980	11636	222065	297382	22948.2	324048	454740	25451.8	283745	649464	18198.8	314650	546741	32132.2	501786	744939	29487.5	423238	673121	33657.5	525255	697870	32795.3	300168	697697	56059.3	230374	712349	1478.41	17403.9
sp|P00740-6|FA9_HUMAN	NC[+71.03711]ELDVTC[+71.03711]NIK	697.326	2	11.9021	548.286	1	y	4	1453.07	15705.3	10190.5	1113.9	27069.4	39342.4	4661.35	74878.2	118985	6000.98	66395.8	161350	8567.86	174192	218872	19018.7	243238	356804	18728.7	203297	510189	15481.6	238033	427652	27146.1	394386	590621	24722.4	332307	542744	23836.6	400707	554317	24111.2	225540	531813	41051.4	176088	580122	1511.55	11460.9
sp|P00740-6|FA9_HUMAN	NC[+71.03711]ELDVTC[+71.03711]NIK	697.326	2	11.9021	374.24	1	y	3	168.569	9117.39	5676.59	259.655	13689.2	17514.3	2848.98	36205.7	55013.3	2424.26	28369.6	77090.9	3863.8	82083.7	109706	7951.7	119285	168399	8480.11	105190	225348		131206	215537	10029.1	192187	280083	10675.1	161272	255770	11350.5	188381	264537	11319.6	109885	263359	17345.9	87415.2	259388	557.647	5622.91
sp|P00740-6|FA9_HUMAN	NC[+71.03711]ELDVTC[+71.03711]NIK	697.326	2	11.9021	531.223	1	b	4	298.087	7492.47	5663.5	1817.6	14881	18297.2	3442.36	39739.1	57572.3	3072.99	31990.4	81554.4	4932.07	85152.8	108606	8536.22	125142	174299	12313.2	106566	242345	5852.04	106466	192379	13891	174945	267228	12218.7	145946	233185	14232.9	182905	257702	14048.4	99530.9	259828	21813.5	91631.5	261196	518.669	5727.58
sp|P00740-6|FA9_HUMAN	NC[+71.03711]ELDVTC[+71.03711]NIK	697.326	2	11.9021	646.25	1	b	5	234.238	5948.13	3563.38	941.396	10154.1	14328.9	3133.53	28238.3	43499.6	2863.38	24324	59370.6	3264.76	62900.9	85071.4	5439.54	87699.8	128726	6791.88	79310	184342	4503.35	88211.4	148232	9726.83	139865	206851	7919.21	118909	189324	11119.7	145719	191142	9566.22	79192.3	191086	14771.3	64015.7	201910	520.14	4170.54
sp|P00740-6|FA9_HUMAN	NC[+71.03711]ELDVTC[+71.03711]NIK	697.326	2	11.9021	640.305	2	y	10	226.393	3783.19	3653.2	253.709	6670.31	9403.89	1041.86	15589.4	26387.4	1215.52	14487.7	38525.4	2706.73	38401.7	48649.4	3234.31	56276.3	79240.2	4000.97	45866.6	114423	3316.29	42916.4	98082.2	5516.23	86942.4	117613	5262.56	62080.6	111628	5709.03	85495.8	116612	5931.18	46556.7	111280	8034.5	44480.4	114360		3662.12
sp|P00740-6|FA9_HUMAN	NC[+71.03711]ELDVTC[+71.03711]NIK	697.326	2	11.9021	289.096	1	b	2	1387.32	36999.6	23582.8	3775.25	55800.5	80006.5	12043	161842	243101	12335.1	133836	355763	17404	370150	501192	32060.7	555128	784781	40262.3	470652	1.12864e+06	31175.9	519635	941652	53731.9	864261	1.3074e+06	50238.5	748737	1.19837e+06	50586.7	897382	1.25515e+06	49060.1	526729	1.22147e+06	84967.8	397239	1.29522e+06	2255.43	25630.7
sp|P00740-6|FA9_HUMAN	NC[+71.03711]ELDVTC[+71.03711]NIK	697.326	2	11.9021	260.197	1	y	2	366.591	3997.49	2213.9	285.264	6330.9	6284.83	960.144	15332.2	23802.3	1933.83	12974.2	33350.3	2024.21	35924.2	48484	3591.25	51926.2	69218.3	3594.57	41973.5	101382	4167.94	45686.5	89744	6135.38	78392	120223	5634.87	66651	107270	6875.47	83621.9	106687	6286.02	43545.8	103631	8471.48	38056.2	113251		1943.3
sp|P00740-6|FA9_HUMAN	NC[+71.03711]ELDVTC[+71.03711]NIK	697.326	2	11.9021	147.113	1	y	1		3870.26	2472.34		4748.6	5074.54	1214.82	13257.5	20975.5	1222.92	9838.78	28199	1930.44	29603.8	38450.3	5687.79	40479	52793.9	7728.7	34634.1	70650.1		42206.9	64575.7	5443.06	59350	94612.1	3451.11	47982.1	73616.8	6936.34	56607.1	75522	5208.86	37208.8	73537.1	6917.12	29943.1	76733.2	268.195	1798.46
sp|P00740-6|FA9_HUMAN	NC[+71.03711]ELDVTC[+71.03711]NIK	697.326	2	11.9021	115.05	1	b	1
sp|P00740-6|FA9_HUMAN	RYNSGKLE[+43.98983]EFVQGNLER	695.012	3	17.7108	716.369	1	y	6	25.8355		206.613		627.535	104.946	1611.91		1094.1	355.645		529.531		1029.32			2329.65		1047.64	2378.32	3724.86	4936.48	1337.83	727.167	6303.52	8660.26	8767.29	7643.38	15501.7	16598.4	19702	22747.4	22452.6	18556.1	17521.5	25893.1	24243.4	15079.6	24133.5		80.3988
sp|P00740-6|FA9_HUMAN	RYNSGKLE[+43.98983]EFVQGNLER	695.012	3	17.7108	815.437	1	y	7	53.4264		182.89	131.843		544.359		109.055	254.671					186.019						379.988	1816.79	2660.65	1899.23		3859.65	3206.26	3861	6886.68	7126.77	10133.7	12124.1	12740.1	10277.3	11660.1	8112.73	10898.9	18637.1	7384.86	11957.2	36.3337	64.4324
sp|P00740-6|FA9_HUMAN	RYNSGKLE[+43.98983]EFVQGNLER	695.012	3	17.7108	706.363	1	b	6	142.315	72.8585	91.3033	182.963		510.642		128.869	1630.55			565.285								1655.64	2319.02	1628.95			7011.97	4929.87	6535.4	7289.47	8055.05	7843.33	12984.9	13130.7	9672.45	10429.9	9084.99	10948.4	15047.5	7764.34	10187.5	107.735	157.243
sp|P00740-6|FA9_HUMAN	RYNSGKLE[+43.98983]EFVQGNLER	695.012	3	17.7108	962.505	1	y	8		229.553					146.842	380.886	159.232	503.266	218.798			1064.18	86.1508	362.131	1440.71	252.413		2083.54	3291.94	3991.93			5228.37	5988.83	5443.55	4001.61	6210.97	9110.41	7855.2	13863.9	7642.58	8434.13	9954.22	9179.16	11670.9	7493.69	12823.3	194.09
sp|P00740-6|FA9_HUMAN	RYNSGKLE[+43.98983]EFVQGNLER	695.012	3	17.7108	1091.55	1	y	9		83.2429		100.767		506.766		253.126	1361.51				883.89	1305.56		154.084		1544.42						3118.56		1103.81	3946	3226.07	5660.26	6073.27	7566.86	5548.37	5701.95	6485.54	4987.3	7672.67	6149.46	5505.72	7071.7		77.6762
sp|P00740-6|FA9_HUMAN	RYNSGKLE[+43.98983]EFVQGNLER	695.012	3	17.7108	819.447	1	b	7	70.3839			29.7845		109.258			627.611	107.522				1015.65		269.694			729.292			236.121			737.96		474.924	1725.53	3453.13	1659.41	3443.22	2308.29	3712.31	2522.39	2974.71	2426.99	4230.54	1895.51	2995.87	127.561
sp|P00740-6|FA9_HUMAN	RYNSGKLE[+43.98983]EFVQGNLER	695.012	3	17.7108	948.49	1	b	8	277.277		76.7033			203.058		525.709	167.388				290.938	1580.67		673.333		844.338	569.657			1548.4	1833.21	2952.46	2159.12	3736.54	2787.7	1832.84	3457.61	3357.27	3262.58	3156.86	2791.97	3746.68	3654.34	4111.47	3595.71	1639.03	3381.87	227.606
sp|P00740-6|FA9_HUMAN	RYNSGKLE[+43.98983]EFVQGNLER	695.012	3	17.7108	1220.59	1	y	10	36.4251	36.8309						112.604	339.261			625.719			114.315	231.244			112.157	702.49			4556	1227.3	1262.01	1201.41	1602.66	1152.95	1868.09	2129.94	2368.56	3530.05	2488.71	2827.44	2493.25	3230.54	3601.14	2061.85	4165.52	149.534	153.657
sp|P00740-6|FA9_HUMAN	RYNSGKLE[+43.98983]EFVQGNLER	695.012	3	17.7108	1077.53	1	b	9	180.224	92.3029	186.358	156.921		175.577	330.031	83.3737		787.214	343.004		173.542	1183	895.199	94.5097			222.612	1370.86	681.531	1005.46	25503.8	16909.6	1397.66	1230.8	1210.88	1673.64	2088.36	2921.7	3911.2	4833.69	2770.61	3876.16	2705.2	3174.25	3351.61	2054.56	1962.93		93.1801
sp|P00740-6|FA9_HUMAN	RYNSGKLE[+43.98983]EFVQGNLER	695.012	3	17.7108	726.367	2	b	12	142.152			117.166		97.218						1475.35		165.93	226.506								4591.35	1730.37	1002.71	337.538	541.588	1915.91		773.744		1643.11			1374.44	1413.12				197.401	247.282
sp|P00740-6|FA9_HUMAN	RYNSGKLE[+43.98983]EFVQGNLER	695.012	3	17.7108	1333.67	1	y	11						208.072							26.8956	148.605					230.407	225.658	311.675					859.816		868.202	792						922.124			941.829
sp|P00740-6|FA9_HUMAN	RYNSGKLE[+43.98983]EFVQGNLER	695.012	3	17.7108	941.968	2	y	16										103.417	103.793		96.8077		250				127.078			294.401																		37.5317
sp|P00740-6|FA9_HUMAN	RYNSGKLE[+43.98983]EFVQGNLER	695.012	3	17.7108	1224.6	1	b	10		68.5972	41.6547				380.205	125.441		242.244	829.838		491.442	598.475		176.894	711.197	248.429				364.02			614.003			419.969									1629.24	740.4
sp|P00740-6|FA9_HUMAN	RYNSGKLE[+43.98983]EFVQGNLER	695.012	3	17.7108	1323.67	1	b	11				71.3269									189.021	956.075	96.496	368.663	887.535	805.818			1196.28				658.804	888.717	1237.06	552.424				1479.88
sp|P00740-6|FA9_HUMAN	RYNSGKLE[+43.98983]EFVQGNLER	695.012	3	17.7108	588.31	1	y	5		40.5883	240.077	134.751					301.382		126.978	2331.19		1098.91	339.614	1423.8	393.971		2109.68	2117.23	744.453	2600.18	8990.56	5732.71	5238.28	4721.02	5690.51	6719.06	8114.23	12427.9	11670.5	15622.8	15431	13562.8	10215.5	14708.6	20022.5	8723.43	13689.6	182.33
sp|P00740-6|FA9_HUMAN	RYNSGKLE[+43.98983]EFVQGNLER	695.012	3	17.7108	578.268	1	b	5		394.257	205.326		2958.19	560.236			1683.17			1147.26		1724.3						1208.04	2155.77	1725.26			3980.64	4792.48	4948.46	5152.88	7094.86	8182.25	11870.4	13138.3	10197.2	9583.76	9423.39	11826	15790.8	7550	9976.31	22.3845
sp|P00740-6|FA9_HUMAN	RYNSGKLE[+43.98983]EFVQGNLER	695.012	3	17.7108	410.227	2	b	7	167.693	26.543		143.451		132.689			470.525		545.032			319.564					166.904	310.641			1949.37		400.138	1551.99	1127.89	1562.85	983.658	2492.25	2556.55		2720.37	2774.69	1577.56	2551.7	2979.53	1718.54	2057.86		127.165
sp|P00740-6|FA9_HUMAN	RYNSGKLE[+43.98983]EFVQGNLER	695.012	3	17.7108	434.215	1	b	3					13056			695.569	520.828			2076.15				1740.43			1747.06												617.27			552.242						29.5417	323.732
sp|P00740-6|FA9_HUMAN	RYNSGKLE[+43.98983]EFVQGNLER	695.012	3	17.7108	612.804	2	b	10	152.304		226.876	100.533			66.1122	82.3271					408.236	1167.7	129.58	44.6351		755.375	50.4327		1896.1	269.441			1118.75	1435.53	2261.95	1290.18	1213.23	1907.64	2291.31	2729.13	2326.48	2309.29	1709.94	2815.35	2651.08	1775	2150.71	100.913	223.311
sp|P00740-6|FA9_HUMAN	RYNSGKLE[+43.98983]EFVQGNLER	695.012	3	17.7108	474.748	2	b	8	35.3988		101.789					182.251		154.924	378.065				61.9934		757.777			283.04	728.817	258.038			704.516	889.597	1257.78	932.666	1538.09	1119.79	1847.17	2299.48	1858.06	1580.21	1746.44	2359.33	2232.06	1328.49	2794.19		36.8296
sp|P00740-6|FA9_HUMAN	RYNSGKLE[+43.98983]EFVQGNLER	695.012	3	17.7108	521.247	1	b	4				70.2075		339.043			1433.02	507.423	230.679	1198.33		571.207		512.302				278.095	717.371	2294.42	2053	761.481	1647.44	1429.61	3075.51	1703.92	1941.33	1270.75	2150.18	917.097	3472.31	3041.75	1714.57	4122.24	4494.59	2018.36	2535.41		78.0875
sp|P00740-6|FA9_HUMAN	RYNSGKLE[+43.98983]EFVQGNLER	695.012	3	17.7108	539.27	2	b	9	229.367					577.784		373.852	2092.27		455.565	2249.44					615.073			754.374		1584.33	1232.95		1924.56	329.122		2954.72	1451.06	2282.73	3320.71	4196.9	1634.23	2248.66	3689.82	2540	5068.04	1470.09	884.248	122.025	437.372
sp|P00740-6|FA9_HUMAN	RYNSGKLE[+43.98983]EFVQGNLER	695.012	3	17.7108	531.288	1	y	4	109.436			45.4547	1020.74	160.883	185.402			187.96			103.133			568.367						356.237	2496.95	3314.91	888.78			984.151	909.1	2520.55	2325.5	2629.71	3416.17	2129.67		1792.55	2606.02	1120.16
sp|P00740-6|FA9_HUMAN	RYNSGKLE[+43.98983]EFVQGNLER	695.012	3	17.7108	417.246	1	y	3	130.096	74.1892	78.536			311.366	101.41			197.9	394.153		79.0137				435.754						2137.3	1884.35		700.442		760.094	796.646			2458.62			1355.68			1087.53		35.175
sp|P00740-6|FA9_HUMAN	RYNSGKLE[+43.98983]EFVQGNLER	695.012	3	17.7108	662.338	2	b	11	173.316		411.439	312.056		576.531						989.962					866.329		182.943						755.156		1571.18	706.174	931.337		1169.73		2165.74	1792.17	1596.59	1893.14	3686.04	1381.06	1901.23
sp|P00740-6|FA9_HUMAN	RYNSGKLE[+43.98983]EFVQGNLER	695.012	3	17.7108	546.278	2	y	9				515.172					340.445			1183.87							232.837			1170.08	26556.4					733.829												149.82	41.5113
sp|P00740-6|FA9_HUMAN	RYNSGKLE[+43.98983]EFVQGNLER	695.012	3	17.7108	175.119	1	y	1	390.167	528.343	190.956		1892.17	2766.26			6028.39		3360.42	8979.44							1426.44	1459.32			11908.4	9612.4	3559.9	4474.01		1813.98	3370.84	2507.28	5015.21	5325.7	3575.84	4618.15	2513.8	1300.6	6984.89	1835.01	2695.68	77.9074	308.796
sp|P00740-6|FA9_HUMAN	RYNSGKLE[+43.98983]EFVQGNLER	695.012	3	17.7108	304.161	1	y	2	41.8922		329.599	262.036				104.022	316.143		132.255		555.669	1092.57		815.695						310.283		498.753	322.446	578.26				975.959	1013.56	1572.26		1340.39	1432.48			900.765		161.925
sp|P00740-6|FA9_HUMAN	RYNSGKLE[+43.98983]EFVQGNLER	695.012	3	17.7108	320.172	1	b	2	35.9361					270.035			459.111	233.776	420.593	497.304	210.882	59.3509				309.343				2440.44					882.057	825.98		1148.6	810.164		1133.18		931.916	1137.69	1894.65	1120.88	1280.73		37.1927
sp|P00740-6|FA9_HUMAN	RYNSGKLE[+43.98983]EFVQGNLER	695.012	3	17.7108	157.108	1	b	1			159.481			270.497					302.359	475.958		723.359					114.168	1076.29		1262.59				1123.75		1145.87													102.948
sp|P00740-6|FA9_HUMAN	LEE[+43.98983]FVQGNLER	689.336	2	15.0568	716.369	1	y	6	29.5593	202.17				117.074		538.044	218.814	475.499	257.743	960.185	776.218		917.316	1191.51	1196.95	1357.54	1544.55		887.105	2090.24		3165.76	1967.36	7535.61	20006.7	13789.3	16339.5	25768.5	1565.8	24653.8	46747	31019.7	17931.6	51699.6	46004.8	8483.31	30459.4	23.9362	140.072
sp|P00740-6|FA9_HUMAN	LEE[+43.98983]FVQGNLER	689.336	2	15.0568	815.437	1	y	7	143.4			128.765	136.337	488.172	122.648				520.534	1343.12	868.775	1014		401.066					2751.36				411.335	5958	9563.48	6572.53	9503.47	14819.5	760.908	16778	27227.5	15292.4	10158.6	29318.6	27449.9		16531.2		124.199
sp|P00740-6|FA9_HUMAN	LEE[+43.98983]FVQGNLER	689.336	2	15.0568	1091.55	1	y	9	76.9735	34.6609				553.046		151.253	454.179	146.825	743.983	783.591	476.538	1117.75	723.424	525.203	765.386			6274.16			14668.1		1365.73		6849.85	7315.38	7051.02	12533.7			20185	16417.7	7638.2	25389	21827.1	4975.6	14744.1		209.845
sp|P00740-6|FA9_HUMAN	LEE[+43.98983]FVQGNLER	689.336	2	15.0568	962.505	1	y	8		437.329	281.893	84.4582						275.049			701.547			1030.84	1012.54	5135.34	2254.7	324.17	6337.77				911.793	7527.28	11135.1	5864.48	8360.22	13562.7		13088.9	21575.9	11572.3	7334.63	23588.6	22963.5	6407.66	15231.2		64.4731
sp|P00740-6|FA9_HUMAN	LEE[+43.98983]FVQGNLER	689.336	2	15.0568	1203.55	1	x	10	75.0631				219.706					380.937	238.57		961.971		1299.85	1525.31	1106.31	921.4	1504.65	177.703	1109.36		1109.3		1875.16		3713.45		1661.92		2628.91		3715.62	1606.45	1529.18	3554.81	2725.71		2110.48		112.542
sp|P00740-6|FA9_HUMAN	LEE[+43.98983]FVQGNLER	689.336	2	15.0568	1220.59	1	y	10			74.1929				208.988	452.714	83.9405				156.118		451.486			264.526			641.54				243.89		1439.16	1021.55	1181.34	2414.01		2045.72	2623.76		1388.12	2569.1	4727.13	919.131	2609.16	30.7767
sp|P00740-6|FA9_HUMAN	LEE[+43.98983]FVQGNLER	689.336	2	15.0568	746.372	1	b	6	83.1545	358.511		113.662		699.024	538.185	9370.94	1458.32	457.834	1776.41	9999.22	378.336			3348.69	3738.37	7494.26	2464.31	2007.11	11812.2				2382.98	15767.3	9514.63	2123.74	9174.88		2768.14	16383.3	7003.12			12789.2	5034.37		10957.5		114.399
sp|P00740-6|FA9_HUMAN	LEE[+43.98983]FVQGNLER	689.336	2	15.0568	1135.54	1	x	9				24.6366				330.719	546.325	647.378	315.743		551.922		709.468	3420.28		514.653	2460.61		906.821		990.569		3250.22			1567.34	1086.32		3504.53	1419.51	1927.58		686.317	1818.09	1875.64		1479.46
sp|P00740-6|FA9_HUMAN	LEE[+43.98983]FVQGNLER	689.336	2	15.0568	917.436	1	b	8	194.06	135.953	49.1338	215.561	320.526		258.689		119.354	392.928	794.781		916.271			2160.98	1844.12	10405.8	3289.43		15010.7	13161.2	21637.9		1864.39	26621.3	19312.6		21076.1		1739.55	34426.1	22242.5			38687.3	46752.9			24.1881	158.884
sp|P00740-6|FA9_HUMAN	LEE[+43.98983]FVQGNLER	689.336	2	15.0568	1264.58	1	x	10			37.1791		33.333			165.51	185.207	464.659	638.057		258.77		1086.73	952.68	1778.64	341.705	809.022			694.592		138.015	1569.5	234.685		637.978		788.36	1202.16		1133.86	1192.91		768.626	1001.62		323.47		76.3537
sp|P00740-6|FA9_HUMAN	LEE[+43.98983]FVQGNLER	689.336	2	15.0568	790.362	1	x	6		215.789		72.9112		161.029	286.111			925.23			964.892		936.68	2416.72	1245.15		1656.15	3717.55					2354.73		388.446	703.918		470.304	1104.39		1248.68		1339.36	1231.61					77.4148
sp|P00740-6|FA9_HUMAN	LEE[+43.98983]FVQGNLER	689.336	2	15.0568	588.31	1	y	5		256.242		116.311	107.982		419.152	1103.67	342.669	227.632	57.2328	572.562	429.824	2075.29			305.832	2014.7	324.888		3483.84	2590.63		886.714	576.938	9673.2	13522	11362.6	13631	20719.4		20346.1	31202.6	25854.1	16313.7	37421.8	40952.9	7514.19	23930.1		271.829
sp|P00740-6|FA9_HUMAN	LEE[+43.98983]FVQGNLER	689.336	2	15.0568	417.246	1	y	3	49.3921	149.456			248.406	50.1743	300.257	580.101	26.4944	214.297			86.3349						636.022	712.877	1060.08	6922.34		13861.8	264.945		1842.54	1884.12	1107.26	2222.64	888.492	3363.81	4170.7		2063.74	3805.53	3900.39		1880.53		153.583
sp|P00740-6|FA9_HUMAN	LEE[+43.98983]FVQGNLER	689.336	2	15.0568	519.245	1	b	4		142.438	65.1585	37.8142			316.283	193.885	463.715	762.202	935.479	144.159	1146.04	1302.93		3742.66	4237		6484.96		1563.87		2602.12	4308.18	6710.51	912.254	2281.2		2772.56	1875.89	7961.61	2185.76	5362.6	2509.7	1555.67	5830.26	4294.76	703.696	3575.14		29.9155
sp|P00740-6|FA9_HUMAN	LEE[+43.98983]FVQGNLER	689.336	2	15.0568	372.176	1	b	3		468.638	87.3208		1503.45	579.872	479.799	2645.44	1352.8	1093.67	1175.68		1793.16		2966.03	5379.99	4008.1	2200.21	5593.92		3747.79			6347.41	4951.48	3453.69	6317.47	2249.86	2847.31		6058.17	4554.19	6691.21			7260.82	5242.92		4826.4		64.516
sp|P00740-6|FA9_HUMAN	LEE[+43.98983]FVQGNLER	689.336	2	15.0568	531.288	1	y	4	243.51		96.4702		295.499	242.395	234.946	949.301	548.14	504.832	446.103		732.806			1615.63	1490.67	1163.58	1300.74	407.126	893.798			2078.62	1804.22	1130.57			1520.47	2045.94	1836.36	2560.04	3050.83	2128.71	2117.1	3016.31	2833.03		2760.71		74.4988
sp|P00740-6|FA9_HUMAN	LEE[+43.98983]FVQGNLER	689.336	2	15.0568	416.166	1	x	3	103.772	320.69	116.514				149.241	1245.38	1334.76	2294.52	957.054		3959.52		3693.09	5745.45	5567.65	1989.38	8663.51				1170.49	2732.84	7370.29	4343.49	4018.82	3377.68	3859.92	5361.05	8145.58	5807.43	7756.28		2638.04	8255.04	8050.57		5742.45		127.18
sp|P00740-6|FA9_HUMAN	LEE[+43.98983]FVQGNLER	689.336	2	15.0568	662.303	1	x	5	226.508				814.929				199.297	827.448	737.315		863.958		796.209	2531.16	1687.35	4930.57	3412.41		4797.45			2067.78	3202.92	4421.78	3770.89		3816.87		3187	6048.06	8102.4			5555.76	4910.11		4151.35	143.74	112.769
sp|P00740-6|FA9_HUMAN	LEE[+43.98983]FVQGNLER	689.336	2	15.0568	546.278	2	y	9	320.645			141.367					301.374	416.56	638.602		1315.07	489.082		2373.65	1060.16	1338.82	1336.85		1630.11				1342.25			2015.88		1564.68	1454.57		1641.48	1384.09		2501.11		651.765	905.201		427.829
sp|P00740-6|FA9_HUMAN	LEE[+43.98983]FVQGNLER	689.336	2	15.0568	243.134	1	b	2	497.692	196.079		755.831	2562.94		3400.96						692.907			1569.98		24338.1			31073.6	6539.62		23851.1		35782.8	30261.6		26184.9			33840.8	40145.9			40862.3	37600.3		27619.3	74.6847
sp|P00740-6|FA9_HUMAN	LEE[+43.98983]FVQGNLER	689.336	2	15.0568	304.161	1	y	2	97.5198	61.6713						697.12		95.6356	371.247			2525.04			933.369				3599.68	5074.15		6756.96			3300.88	4144.8	3424.47	6141.45		5030.15	7074.53	5936.08	4142.01	6550.4	7432.1		4623.49		81.0972
sp|P00740-6|FA9_HUMAN	LEE[+43.98983]FVQGNLER	689.336	2	15.0568	175.119	1	y	1			205.528							561.44		1513.91						4305.33			3949.52			10652.1			4703.67	6070.39	6504.27	8906.2		13072.1	9414.81	8866.91	4444.96	14379.6	15546.8	3942.02	8926.27
sp|P00740-6|FA9_HUMAN	RYNSGKLEEFVQGNLER	680.348	3	15.4067	716.369	1	y	6	131.108	87.1064	130.434		180.091			176.298	2135.09	749.848		1176.1		4375.66	3828.77	276.746	3978.02	2243.95	6492.47	2272.62	3099.22	7729.92		10453.8	12768	16520.1	13915.8	19892.5	25970.2	29176	53573.5	48674.6	36074.5	49260.5	35311.5	40952.8	67504	28159.1	37082.7		63.6559
sp|P00740-6|FA9_HUMAN	RYNSGKLEEFVQGNLER	680.348	3	15.4067	706.363	1	b	6	154.519	81.7213	119.238		77.3635		1214.97		984.524	866.387	230.032	1828.21	955.069	2856.22	2251.3	362.233	2680.17	1963.11	5044.08	931.869	4468.58	4768.45		2152.34	5818.95	7905.02	7691.75	10580.2	11732.6	12030.8	24872.5	22661.4	17318.5	23627.8	18509.8	18929.4	35011.2	13082.8	16507.9
sp|P00740-6|FA9_HUMAN	RYNSGKLEEFVQGNLER	680.348	3	15.4067	962.505	1	y	8	203.138		178.357				177.832	599.664	274.068		247.661	598.287		469.895		2372.6	1067.75	882.287	2188.36	2229.23	1881.22	2457.54	13676.9	1633.57	5489.26	6629.96	5046.09	7522.14	9812.83	10433.5	23140.1	21684.3	19425.5	21426.7	16126.9	18884	28777.9	11883.9	14669
sp|P00740-6|FA9_HUMAN	RYNSGKLEEFVQGNLER	680.348	3	15.4067	1091.55	1	y	9	575.953					173.971		275.383						1221.08			897.189	1103.7	1835.08		831.498	1549.63			2927.15	2553.96	2655.51	4454.88	6234.2	5194.91	12790.1	12212.4	8853.6	13521.5	9774.4	10757.6	19435	9193.41	9637.13	205.411
sp|P00740-6|FA9_HUMAN	RYNSGKLEEFVQGNLER	680.348	3	15.4067	815.437	1	y	7	62.1163	390.865		127.485	529.329	316.82	312.847					1714.46		1793.1	1855.73		3597.38	3119.75	2300.67	1171.63	5212.35	2151.11	4943.65	1932.75	8537.13	11674.2	9305.8	13987.2	17482.8	19092.7	33778.8	33095.8	26516.3	31764.1	22910.6	28490.4	42896.7	19985.2	25256.9		80.0369
sp|P00740-6|FA9_HUMAN	RYNSGKLEEFVQGNLER	680.348	3	15.4067	819.447	1	b	7	20.8321					132.005	1132.24		1175.32	1729.54	151.226	853.612	116.353	1493.54	1989.93		2784.21	1306.13	3134.97	209.037	2087.96	6226.31			4279.21	4013.98	4938.83	4289.54	5127.91	6403.04	9962.36	10386.6	7833.34	10540.1	7199.11	8128.55	15611.6	6045.32	8381.38
sp|P00740-6|FA9_HUMAN	RYNSGKLEEFVQGNLER	680.348	3	15.4067	932.963	2	b	16			26.4155		22.6557	38.8063	197.701		340.129						474.332	275.933						253.796																			48.5708
sp|P00740-6|FA9_HUMAN	RYNSGKLEEFVQGNLER	680.348	3	15.4067	811.9	2	b	14		37.5361		73.5845	50.7137	38.8919			200.288	116.779			67.6287											662.572																	26.9111
sp|P00740-6|FA9_HUMAN	RYNSGKLEEFVQGNLER	680.348	3	15.4067	948.49	1	b	8		157.703	165.654		94.4452		261.839					819.998	290.881	552.814	525.26		874.196	596.548	1332.8						1813.76	2315.85	1603.56	2934.77	2493.99	4590.8	6777.82	5166.2	6127.12	4973.55	5632.34	4208.44	7857.08	3983.31	3539.27
sp|P00740-6|FA9_HUMAN	RYNSGKLEEFVQGNLER	680.348	3	15.4067	1077.53	1	b	9	116.593		126.188			161.873	438.424		392.282	134.116	302.15	516.424		777.03		159.419	1034.4	946.37	1202.92		778.784	5030.37			2338.22	3590.21	2403.91	2919.81	4212.83	3050.89	7549.55	4882.28	5420.64	5976.59	4360.2	5817.41	8637.48	3732.7	4955.46	177.485
sp|P00740-6|FA9_HUMAN	RYNSGKLEEFVQGNLER	680.348	3	15.4067	1220.59	1	y	10					65.3411	48.8381	174.421			81.8974		288.044	63.187					569.015	1232.69	248.902	972.914	2753.63		2488.69	3052.04	3696.1	3973.71	3959.89	4731.36	6050.8	11148.5	10305.8	8434.86	11473.3	7676.51	8135.04	15741.6	7388.38	8543.74
sp|P00740-6|FA9_HUMAN	RYNSGKLEEFVQGNLER	680.348	3	15.4067	1224.6	1	b	10			133.532		211.752		408.358				49.5833	1260.38		3369.68	2219.08		1970.15	989.276	2498.17	1131.3	2363.91				2285.75	4404.05	2630.76	2601.35	4006.06	3904.93	5676.44	6084.23	4425.91	4362.95	4326.6	5882.21	7301.74	2757.16	3499.29		129.402
sp|P00740-6|FA9_HUMAN	RYNSGKLEEFVQGNLER	680.348	3	15.4067	1333.67	1	y	11													23.7012							445.226		533.096			1021.74	904.126		1602.9	1978.36	1839.79	3373.1	2672.8	2202.77	2995.83		2390.5		2057.22	2358.16
sp|P00740-6|FA9_HUMAN	RYNSGKLEEFVQGNLER	680.348	3	15.4067	578.268	1	b	5	177.234		363.839		125.805				1337.4	506.137	885.545	2082.91	167.916	2515.19			2582.72	3259.79	4121.83		4990.78	3570.06		3022.32	8595.35	9140.01	10202.3	11733.2	17994.7	17804.7	34193.2	32131.2	25911.2	31357.2	25516.1	25777.6	41441	18195.3	24512.5	106.546
sp|P00740-6|FA9_HUMAN	RYNSGKLEEFVQGNLER	680.348	3	15.4067	588.31	1	y	5			473.273	263.11			594.048	614.637	1220.67	817.925	1511.39	786.821		2158.54	1923.75	1260.71	5321.36	3065.84	3819.28	1277.4	5182.39	6191.61	8068.96	7026.66	8125.9	12696.6	9771.19	14647.2	16800.4	19258.9	37129.5	34098.3	26360.3	38620.1	27160	30775.5	50524	22214.2	25423.7	57.1722
sp|P00740-6|FA9_HUMAN	RYNSGKLEEFVQGNLER	680.348	3	15.4067	662.338	2	b	11			210.267	341.824				490.88	261.028	250.477	401.58		261.269	1099.73					2168.11	5253.85	1799.1		4293.14		2842.07	4116.69	1220.81	3074.49	3386.58	3458.95	7254.49	4211.09	4005.11	7998.15	2338.96	4769.81	7652.57	3132.18	4085.15
sp|P00740-6|FA9_HUMAN	RYNSGKLEEFVQGNLER	680.348	3	15.4067	474.748	2	b	8				30.4018				66.2992	53.4978				152.969				539.782		486.411			994.59			1105.67	1257.07	1689.31	1927.92	2865.29	2465.89	4657.38	4750.15	4158.39	4849.91	3472.45	3362.74	7496.52	2529.79	3457.62	36.4219
sp|P00740-6|FA9_HUMAN	RYNSGKLEEFVQGNLER	680.348	3	15.4067	410.227	2	b	7		26.2318	122.496		135.785	153.24	179.609	742.112	254.433	440.898	160.186				387.97	459.761	1581.73	798.658	907.765	1672.38		1645.43			2008.49	2635.08	1953.34	2889.24	2243.32	3336.97	4875.24	5311.47	3558.65	5403.42	4635.07	6385.08	11065.1	4238.48	3282.82		329.495
sp|P00740-6|FA9_HUMAN	RYNSGKLEEFVQGNLER	680.348	3	15.4067	612.804	2	b	10	111.437				109.437		450.393	187.556				1354.77		1268.24	973.602	448.492	2394.46	1079.89	1756.51	316.165	1884.56	1059.9			2858.77	3210.13	3012.01	2867.82	4459.69	4725.18	6741.67	6685.46	6677.61	6044.05	5156.8	6259.8	10918	4222.99	5311		140.554
sp|P00740-6|FA9_HUMAN	RYNSGKLEEFVQGNLER	680.348	3	15.4067	417.246	1	y	3	174.649	62.9766	105.58	183.073	193.666		111.202		147.372		66.7203	783.132	40.1571	958.677	865.702	99.0822	392.961	437.969	898.777	848.644	1033.73					1166.77		1087.65	2390.7	2007.07	3580.5	3403.63	2198.7	3253.56	2649.48	2819.84	4340.39	2195.48	3888.28	18.0386
sp|P00740-6|FA9_HUMAN	RYNSGKLEEFVQGNLER	680.348	3	15.4067	521.247	1	b	4	304.43			35.0268		310.566	479.462	188.212		450.093		630.728		949.626	1108.16			1025.85	1247.06	1032.41		1471.76			2316.97	3781.41	1995.56	3286.1	2908.18	4209.97	6760.35	8092.24	4780.02	7701.86	4051.74	5545.54	8607.72	3660.17	3878.05	107.331
sp|P00740-6|FA9_HUMAN	RYNSGKLEEFVQGNLER	680.348	3	15.4067	531.288	1	y	4			152.011		279.536						314.753	651.542	142.576			212.539				515.558	548.775	948.19		2358.04	2458.34	1279.61	740.14	2964.2	1849.88	2453.67	4065.95	4261.38	3151.76	5486.45	3030.2	3589.01	6529.97	3813.12	2672.41	158.567	115.31
sp|P00740-6|FA9_HUMAN	RYNSGKLEEFVQGNLER	680.348	3	15.4067	667.341	2	y	11			543.975				1790.28	410.8		748.458		2596.57			658.274	522.145	4014.16		3337.43		3946.23				3347.02
sp|P00740-6|FA9_HUMAN	RYNSGKLEEFVQGNLER	680.348	3	15.4067	175.119	1	y	1	264.963	155.154	95.0664	259.195			2330.07	611.587	2081.98	715.828	1094.19	5463.15		11674.4	9712.95	1336.14	11898.1	7607.49	10537.6	1947.99	12604	1249.54	2002.6		8587.42	17968.1	13863.1	4924.56	16597.9	12503.7	13364.6	21205.5	15733.8	12897.9	14092	17772.5	17734.7	13027.5	14825.3	233.892	138.886
sp|P00740-6|FA9_HUMAN	RYNSGKLEEFVQGNLER	680.348	3	15.4067	320.172	1	b	2	65.6753	110.998	197.141	78.5871		58.0594	116.57	296.89	338.753	66.6765		221.778				358.84		574.567		1385.05					962.195		800.821		1465.22	1760.36							5268.35		1989.22	56.8259	109.689
sp|P00740-6|FA9_HUMAN	LEEFVQGNLER	667.341	2	12.9372	716.369	1	y	6	199.029	2278.4	77.0319	1607.93	5394.65		5488.43	8437.76	10830.7	5326.32	8355.22	16728.1	9723.36	20338.5	22643.4	23252.4	29547.7	20532.8	34120	27038.5	50099.2	25647.7	15927.3	28352.5	104603	102604	135054	153657	159176	210883	287838	291625	384775	290992	171596	414831	486056	135496	292641		2536.17
sp|P00740-6|FA9_HUMAN	LEEFVQGNLER	667.341	2	12.9372	815.437	1	y	7		1830.97		1115.51	2435.42		3186.43	5291.72	5996.46	3968.23	5656.2	9666.96	6612.82	11337.4	14241.4	15622.7	16197.9	10909.7	21772.1	14391.8	29662.1	17954.6	8551.42	18307.6	64741.3	63102.7	88047	101302	100921	135511	180082	180393	243219	184332	102986	269244	317562	89594.2	189855	51.6692	645.569
sp|P00740-6|FA9_HUMAN	LEEFVQGNLER	667.341	2	12.9372	1091.55	1	y	9		603.544		840.718	1581.53	126.998	3468.71	1983.89	2958.15	3699.66	3394.11	3820.8	4847.97	5439.95	5890.39	12862.2	11460.6	6297.59	20764.3	9092.89	20442	14838.7	7395.39	16892.2	59284.2	54731.8	75878.3	91831.9	98683.6	119392	170375	166912	219340	157694	98655.6	234874	284170	83068	175753		656.923
sp|P00740-6|FA9_HUMAN	LEEFVQGNLER	667.341	2	12.9372	962.505	1	y	8		991.204	215.933	776.5	1798.91	361.417	2869.41	2580.08	2768.46	1627.01	2855.62	6258.7	4768.05	5067.32	6890.49	11299.6	9636.45	5532.99	17923.4	9564.18	17373.3	17208.3	13418.4	20466.8	51316.3	42811.5	62016.8	73621.1	77663.5	102740	139374	131098	181212	145963	75433.5	194098	231690	61715	138049	111.069
sp|P00740-6|FA9_HUMAN	LEEFVQGNLER	667.341	2	12.9372	1220.59	1	y	10		83.3916		186.705	435.95		586.265	581.132	696.664	593.857			1254.31	1175.08		1945.06	1776.95	1183.96	3346.95	2176.42	3003.33	1755.89	1067.48	1959.34	8455.27	7638.33	10456.6	12522.1	13010.7	17933.4	25760.7	22843	30589.9	25612.6	14595.3	35496.9	41030.8	10032.6	26896.2
sp|P00740-6|FA9_HUMAN	LEEFVQGNLER	667.341	2	12.9372	746.372	1	b	6	172.253	227.559		205.568											830.608	1890.72		901.279	2270.19		1843.38	7720.56		8776.76	10324.7	8078.45	10301.3	15679.6	14841.5	18625.4	27322.2	27186.1	32774.3	26607.1	18951.9	32854.2	44266.4	13356.8	28654.3	210.017	309.646
sp|P00740-6|FA9_HUMAN	LEEFVQGNLER	667.341	2	12.9372	803.393	1	b	7						521.11	394.101			376.981																														140.67
sp|P00740-6|FA9_HUMAN	LEEFVQGNLER	667.341	2	12.9372	917.436	1	b	8	70.4731			179.224	620.449			777.316	1117.37	259.427							757.584			1929.02																				111.119	267.044
sp|P00740-6|FA9_HUMAN	LEEFVQGNLER	667.341	2	12.9372	1030.52	1	b	9	34.0283	220.036			361.041	271.576	456.434	682.617		318.879	269.668		1017.09	1343			2224.41	935.318		2132.14		2821.2		5655.17																133.03
sp|P00740-6|FA9_HUMAN	LEEFVQGNLER	667.341	2	12.9372	1159.56	1	b	10			115.143			940.846	297.81			136.164																														214.175
sp|P00740-6|FA9_HUMAN	LEEFVQGNLER	667.341	2	12.9372	588.31	1	y	5	149.348	907.772		1240.4	2163.48		3323.68	2697.65	4415.36	4016.45	3393.85	5626.76	8074.18	7480.26	8732.1	14824.2	11889.6	6735.01	24534.6	12923.2	26629.2	18563.6	9691.46	20259.1	74103.9	62362.2	83687.9	109135	113514	136384	202778	197967	262106	209734	124518	284667	352602	105553	213836		657.714
sp|P00740-6|FA9_HUMAN	LEEFVQGNLER	667.341	2	12.9372	372.176	1	b	3		437.06		478.131	981.963	150	1581.37	1298.71		2339.46	1529.56	2400.37	3102.98	3815.9	4492.25	8656.76	7034.92	3508.72	11986.1	5902.7	10573.3	7278.07	7028.63	8083.23	33145.7	25604.5	37257.6	47234.9	51227.2	60848.9	86678.3	79458.1	112517	84767.3	56898	115670	154191	41709.1	88947.1		588.755
sp|P00740-6|FA9_HUMAN	LEEFVQGNLER	667.341	2	12.9372	618.313	1	b	5	179.687	369.236	227.982		189.508	719.215	1258.85			897.775		1159.49	773.344	1310.12	1194.71	3428.04	4651.78	2794.56	5309.76	2138.98	5892.5	2689.03	1932.04	4108.77	13782.1	13746.6	15723.1	19815.3	20480.9	26282.9	35878	34138.2	46460.4	34902.4	23650.5	51221.8	58909.7	17314.4	36891.4		95.3855
sp|P00740-6|FA9_HUMAN	LEEFVQGNLER	667.341	2	12.9372	519.245	1	b	4		157.61		311.076	542.45		1071.67		947.247	616.715	854.4		1688.71	1107.6	3230.21	3338.67	5088.68	2483.63	6389.88	2465.56	5573.82	4637.23	2673.4	5582.34	14466.1	11818.3	18646.9	21594.1	25193.1	31739.1	43823.2	43188.5	55079	40193.4	26123.7	61662.4	68577.5	17420.3	42558.1
sp|P00740-6|FA9_HUMAN	LEEFVQGNLER	667.341	2	12.9372	531.288	1	y	4		170.443	160.002		388.146	78.0011	227.841	985.441	1029.05	598.803	785.735	947.396	1545.24				2088.89	1338.54	2307.71	1335.68	2951.13				7928.4	8662.59	11496.2	8118.54	15189.5	13855.4	23916.6	24217	29732.5	20334.5	15606.4	32265.6	31681.6	12607.8	23979.3	258.356	280.036
sp|P00740-6|FA9_HUMAN	LEEFVQGNLER	667.341	2	12.9372	546.278	2	y	9	63.6292		337.333	299.216		62.1923	724.992			333.668			728.477				1391.16							2015.61	5046.48		8261.65						20215.5	13859.3					13295		139.88
sp|P00740-6|FA9_HUMAN	LEEFVQGNLER	667.341	2	12.9372	417.246	1	y	3	147.055		330.351	68.4565	271.443	209.454				209.814	278.693		687.724				1455.17	1066.73	1627.81			1053.21		1875.05	6459.7		8717.03	8806.26	10880.7	13601.7	16701.1	18201.3	22880.4	16890.9	12529.7	24869.4	31198	7665.62	17288.9		81.4661
sp|P00740-6|FA9_HUMAN	LEEFVQGNLER	667.341	2	12.9372	610.799	2	y	10	85.4422									437.51																														38.6284
sp|P00740-6|FA9_HUMAN	LEEFVQGNLER	667.341	2	12.9372	243.134	1	b	2	200.442	680.664	339.693	895.352	1248.23	701.405	2933	1850.77	3088.76	2224.1	1821.14	3531.38	4668.63	5600.83	8306.5	12200.4	9134.06	6154.35	19568.2	9511.68	17277	19684.6		20835	49062.8	47237.5	60221.9	70377.3	74032.9	95431.1	137329	134469	174120	137379	92758.5	185648	236684	61093.4	137909	75.5795	710.161
sp|P00740-6|FA9_HUMAN	LEEFVQGNLER	667.341	2	12.9372	175.119	1	y	1		620.937			438.791		347.155	1011.7	1807.29	495.845	1889.32	1956.96	678.141	3944.88	2450.07	4971.6	5523.11	952.87	5450.24		10210.7	7658.74	10191.4	5256.93	6086.29	11371.6	16618.1	10411.7	17198.7	23749.1	22993.1	30515	42682.9	25872.3	19063	32847	39584.8	11592	32565.6	524.647	1272.3
sp|P00740-6|FA9_HUMAN	LEEFVQGNLER	667.341	2	12.9372	304.161	1	y	2		331.809	106.285	861.533	849.618	170.033	632.104	1193.98	2273.73	757.408	1728.45	1082.98	1494.33	2896.39	3447.01	3252.71	6586.21	4129.88	3599.37	5647.12	4515.59		1478.32	2466.7	9391.54	9160.48	12753.6	12162.3	21153.2	18755.7	23729.6	25409.7	37515	21975.3	15085.1	28502.4	38833.7	12810.8	23770		1597.71
sp|P00740-6|FA9_HUMAN	YNSGKLEE[+43.98983]FVQGNLE[+43.98983]R	657.641	3	20.2185	716.369	1	y	6	138.392		172.142	475.189	2104.86	315.94		516.256				5820.01		11135.5	12469.3	14354.8	18552.4	8784.59	20785.3	16460	29551.5	15550.8		17394.1	47686.9	42951	70513.7	61252.2	65739.5	106401	99355	109530	136645	98143.2	84664.5	160078	160945	65760.4	126518		392.35
sp|P00740-6|FA9_HUMAN	YNSGKLEE[+43.98983]FVQGNLE[+43.98983]R	657.641	3	20.2185	815.437	1	y	7	147.459		99.4411	86.6126	628.638			441.89	107.017			828.582		2280.71	2304.64	2892.83	2759.44	1221.3	5843.1	5575.05	6754.03	1675.42	1854.43	1185.26	13036.2	9315.89	14396.4	13139	13711.4	20528.8	21496.1	22416.4	27880.3	19480	17833.9	32498	37570.2	12449.1	28020.9		166.845
sp|P00740-6|FA9_HUMAN	YNSGKLEE[+43.98983]FVQGNLE[+43.98983]R	657.641	3	20.2185	803.415	2	y	14	75.1673	77.9618	1742.64	109.576		377.277		413.159	456.194		244.04	161.216	351.26	959.007	695.993		868.816	1338.43							3417.3	2202.22	4728.46	4063.59	4608.67		4835.36			5820.7	6531.09	8096.95	8290.71	4741.92			43.373
sp|P00740-6|FA9_HUMAN	YNSGKLEE[+43.98983]FVQGNLE[+43.98983]R	657.641	3	20.2185	1068.5	1	b	9	77.3451			73.3346	79.1885	96.5294		425.893		288.029		558.383	845.579	1111.58	956.301	1583.76	2203.65	1968.11	1643.69	3053.03	3520.46	1393.72		967.407	4548.59	5223.48	4918.68	5366.48	5653.93	7920.66	8406.92	9922.9	11864.6	8682.5	8307.25	10308.3	13737.8	6147.87	11942		166.759
sp|P00740-6|FA9_HUMAN	YNSGKLEE[+43.98983]FVQGNLE[+43.98983]R	657.641	3	20.2185	962.505	1	y	8		169.508	257.849	169.256		118.151	299.427	148.067	284.714	221.159	718.015		1363.42	1733.31		3800.93	3002.18	2025.61	3147.78		4825.6	3627.48			4350.09	4684.45	8535.12	6512.17	6089.25	10988.6	8297.72	11447.1	11914.7	10029.2	6775.31	12905	14615	8039.3	11902	82.9881	262.993
sp|P00740-6|FA9_HUMAN	YNSGKLEE[+43.98983]FVQGNLE[+43.98983]R	657.641	3	20.2185	1333.67	1	y	11					89.9894						112.802		401.697			719.706		295.098				944.163		1487.27		2166.42															74.9897
sp|P00740-6|FA9_HUMAN	YNSGKLEE[+43.98983]FVQGNLE[+43.98983]R	657.641	3	20.2185	1220.59	1	y	10		34.2721		117.809	266.494	92.2		98.4421	348.17		279.688		557.904	342.284		1030.84	845.812	387.634		1299.06	2814.44	632.604	3967.7	999.167		2578.5	3667.18	4043.73	5059.51	6469.92	5308.45	4585.35	8069.61		5274.41	9247.2	10302.7	3308.35	7604.95	36.431
sp|P00740-6|FA9_HUMAN	YNSGKLEE[+43.98983]FVQGNLE[+43.98983]R	657.641	3	20.2185	1112.49	1	x	9	45.5235		85.8375		260.665				2010.86		387.384	257.955	319.827	738.685		1249.14	1389.4	396.142	1453.58		1511.95	2223.26		3009.41	2898.55	2906.47		4172.79	5861.69	5742.23	5681.03	6785.89	8152.22	5254.01	5172.06	9160.68	8790		8393.53
sp|P00740-6|FA9_HUMAN	YNSGKLEE[+43.98983]FVQGNLE[+43.98983]R	657.641	3	20.2185	921.431	1	b	8			189.607	124.97	172.971	225.899		570.031	460.508			265.389		1440.51	527.368	1439.16	1929.45		1458.44	1373.82	4179.9	883.21	477.344	1725.02	3327.04	3079.76	6638.27	4922.91	6202.48	5938.78	6682.28	7687.76	11572.9	8159.79	6338.98	12792.7	12509	4872.67	12211.5		286.114
sp|P00740-6|FA9_HUMAN	YNSGKLEE[+43.98983]FVQGNLE[+43.98983]R	657.641	3	20.2185	1091.55	1	y	9	160.587			93.2979		71.8233				439.533	268.309	188.448		870.932		1012.94	1191.88	386.182	1759.47	1337.68	1621.73					2198.63	4909.9	3419.95	4167.42	5511.93	4652.04	6022.96	7167.26	5178.97	3641.8	7992.12	8486.5	5777.55			139.291
sp|P00740-6|FA9_HUMAN	YNSGKLEE[+43.98983]FVQGNLE[+43.98983]R	657.641	3	20.2185	860.437	2	y	15		279.509	44.502	114.674	456.24	132.46			129.836	197.609		2365.31		1481.36	2956.19	1630.07	2475.36	1082		2460.38	5018.26					2193.76	6941.95		3305.44	6103.7			7514.65		5579.88	8086.89		3253.46	6673.31
sp|P00740-6|FA9_HUMAN	YNSGKLEE[+43.98983]FVQGNLE[+43.98983]R	657.641	3	20.2185	1167.57	1	b	10				37.6206	417.825	133.649		70.1443			198.641	995.198		1374.24		2031.81	2781.61		3135.16	2600.27	2547.94				4187.42	4188.28	4252.49	3515.18	5215.76	5088.31	6977.67	7091.4		7436.55	4745.87		14017.7	5107.32	7547.54
sp|P00740-6|FA9_HUMAN	YNSGKLEE[+43.98983]FVQGNLE[+43.98983]R	657.641	3	20.2185	965.421	1	x	8	28.3719			203.343	117.83	32.8241	184.027		531.864	168.246	549.591		741.616		538.008	592.479		765.077	866.201	1267.91	2581.45																				21.0539
sp|P00740-6|FA9_HUMAN	YNSGKLEE[+43.98983]FVQGNLE[+43.98983]R	657.641	3	20.2185	759.899	2	y	13	37.5353		104.621		75.445			276.341																																31.5085	37.5317
sp|P00740-6|FA9_HUMAN	YNSGKLEE[+43.98983]FVQGNLE[+43.98983]R	657.641	3	20.2185	1211.56	1	x	10					170.756				163.16		66.9059			1079.49								836.571	612.379	1028.15
sp|P00740-6|FA9_HUMAN	YNSGKLEE[+43.98983]FVQGNLE[+43.98983]R	657.641	3	20.2185	731.388	2	y	12	37.4884	39.0851	256.175	51.3098					660.156	215.685		789.566	456.285	746.402			513.853	306.236			3022.43	3365.18																			60.633
sp|P00740-6|FA9_HUMAN	YNSGKLEE[+43.98983]FVQGNLE[+43.98983]R	657.641	3	20.2185	588.31	1	y	5	373.075			239.365	2260.05	432.269		471.79	218.015		693.294	5225.55		6178.77	8466.59	12177.7	15934.9	5684.85	21267.1	15950.9	24789.7	15457.2	15038.8	11426.3	45259	39378.5	61577.2	54092.8	60881.7	92356.2	86260.6	100762	125411	93631	77091.8	136360	150336	55722.6	117811		206.372
sp|P00740-6|FA9_HUMAN	YNSGKLEE[+43.98983]FVQGNLE[+43.98983]R	657.641	3	20.2185	531.288	1	y	4	31.1987	400.168	70.6862	98.3341		366.437		1013.86	89.0128	414.3			844.867	2976.78		4378.44	4379.65	4056.58	5852.98		9853.19	5114.5			9547.25	11782.5	10732.7	6918.8	11564.5	14607.6	14954.1	14261	17327	12091.7	18175.1	23921.2	22736.1	8114.99	18432.3	48.3622	81.2924
sp|P00740-6|FA9_HUMAN	YNSGKLEE[+43.98983]FVQGNLE[+43.98983]R	657.641	3	20.2185	417.246	1	y	3		129.356		116.204	54.5148	126.765	317.645		306.393		82.8074		364.363	383.373	444.212	603.367	672.058	292.05		1745.36	2774.46	1312.8			3557.27	4133.18	4305.87	7089.12	5844.88	11687.9	6880.23	9182.09	13260.1	7731.84	11751.7	13455.7	15158.7	6487.58	11345.3		144.849
sp|P00740-6|FA9_HUMAN	YNSGKLEE[+43.98983]FVQGNLE[+43.98983]R	657.641	3	20.2185	550.262	1	b	5		138.012	1075.51	79.3178			106.053		145.994				317.025			752.721	1238.46	687.383	1152.66			3558.97			2538.24																128.342
sp|P00740-6|FA9_HUMAN	YNSGKLEE[+43.98983]FVQGNLE[+43.98983]R	657.641	3	20.2185	365.146	1	b	3	178.695		75.1997		159.454				507.549					831.085		1015.93		329.328		575.01		2030.44	455.098	891.968	1842.42															107.281	99.9491
sp|P00740-6|FA9_HUMAN	YNSGKLEE[+43.98983]FVQGNLE[+43.98983]R	657.641	3	20.2185	648.317	2	b	11		52.8283	99.9525	167.964		208.752		525.047	356.819	676.262	370.383		557.706				1991.58		1245.51				1016.82						6036.5												202.2
sp|P00740-6|FA9_HUMAN	YNSGKLEE[+43.98983]FVQGNLE[+43.98983]R	657.641	3	20.2185	584.288	2	b	10			235.769		110.335	186.209			432.028		255.986	566.057		341.189		746.604																								110.17
sp|P00740-6|FA9_HUMAN	YNSGKLEE[+43.98983]FVQGNLE[+43.98983]R	657.641	3	20.2185	422.167	1	b	4	54.3552	110.22	161.279	74.8783		180.908		272.512	146.027	448.918	424.764					594.151		735.742		771.872																				110.458
sp|P00740-6|FA9_HUMAN	YNSGKLEE[+43.98983]FVQGNLE[+43.98983]R	657.641	3	20.2185	534.754	2	b	9	180.196	72.9668	110.359	262.654		120.965																		1116.22																88.9274	90.567
sp|P00740-6|FA9_HUMAN	YNSGKLEE[+43.98983]FVQGNLE[+43.98983]R	657.641	3	20.2185	278.113	1	b	2	134.61			30.7508	243.337	78.5465	217.431		326.626	306.27		1514.15		1533.32	1148.93	2142.9	2736.05	1189.23	2951.76	2466.35	4291.75	3493.59		3052.35	7364.28	6981.92	10749.4	9156.33	13950.3	15061.8	14222.7	18746.5	21232.1	12779.1	13556.8	25290	26173.4	10101.7	21978.1		276.545
sp|P00740-6|FA9_HUMAN	YNSGKLEE[+43.98983]FVQGNLE[+43.98983]R	657.641	3	20.2185	175.119	1	y	1			86.8009	185.882		1178.58	1383.44	257.864		990.226	955.414		2128.85						1542.1				8009.63		3735.73	5595.77	5832.06	6505.27	10665.1	8803.47	7162.76	13753.4	13038.5	5855.12	17672.3	18134.4	7289.33	6243.1	20725.7		130.765
sp|P00740-6|FA9_HUMAN	YNSGKLEE[+43.98983]FVQGNLE[+43.98983]R	657.641	3	20.2185	304.161	1	y	2		85.9991	205.358	137.933	86.092	84.685			892.097	286.736	959.933			475.282	371.912	1093.06	2603.33	618.055	2596.33		3214.27				5195.26	4706.29	6358.42	4188.7	6765.31	7099.63	7401.83	10655.1	11738.9	6575.98	6789.22	12961	13941.1	5232.17	10984.4
sp|P00740-6|FA9_HUMAN	YNSGKLEE[+43.98983]FVQGNLE[+43.98983]R	657.641	3	20.2185	164.071	1	b	1			37.4938					56.6226																																36.3504	36.4366
sp|P00740-6|FA9_HUMAN	YNSGKLEE[+43.98983]FVQGNLE[+43.98983]R	657.641	3	20.2185	663.346	1	b	6	91.4328	787.26	237.599	1136.72			4753.94		3278.6	6081.92	1670.21		7501.63																											80.617	1554.33
sp|P00740-6|FA9_HUMAN	C[+71.03711]SFEEARE[+43.98983]VFENTER	654.283	3	19.7569	828.387	2	y	13	30.1442	848.928		300.3	135.868		1051.13		1599.74	879.69		2923.41		3919.53	3372.52	5029.26				5437.26	3138.39					9385.21	6800.58			6915.79		14622	9761.31			3079.83		1078.43	14595.8	65.0504
sp|P00740-6|FA9_HUMAN	C[+71.03711]SFEEARE[+43.98983]VFENTER	654.283	3	19.7569	795.363	1	y	6		52.9388	113.726		201.065		506.122		226.978	221.266	282.872		662.366											2030.55	810.884	7435.53		1588.84	5469.84	4038.75	1803.45	5154.25	3042.62	1276.39		389.377	1776.17		12619.8		160.696
sp|P00740-6|FA9_HUMAN	C[+71.03711]SFEEARE[+43.98983]VFENTER	654.283	3	19.7569	871.87	2	b	14	35.8495		37.4592	112.837	164.926	191.666			61.3864		25.5227	154.205				161.287	294.666		88.5151	243.503						1388.12	2837.14	213.672	367.302	1383.91	937.796	1878.81	2339.2						2969.08		64.546
sp|P00740-6|FA9_HUMAN	C[+71.03711]SFEEARE[+43.98983]VFENTER	654.283	3	19.7569	754.852	2	y	12		37.4879		37.6125	306.397					181.589	232.55		234.58				442.773		458.223	345.652	304.249	794.369				1323.12	1240.23	408.369		1607.48	455.392	2600.71	1319.71		226.972				2257.62
sp|P00740-6|FA9_HUMAN	C[+71.03711]SFEEARE[+43.98983]VFENTER	654.283	3	19.7569	1023.47	1	y	8				200.554	731.713	267.212	309.789		366.467	361.579	159.218		804.327	692.738		319.409		2217.84	583.073	422.683	140.809	1360.03		1736.01		2243.91	965.984			1886.12	3338.07	4049.66	1281.5	6477.76		168.369			1751.25	71.2491	149.141
sp|P00740-6|FA9_HUMAN	C[+71.03711]SFEEARE[+43.98983]VFENTER	654.283	3	19.7569	690.331	2	y	11	86.0776	38.6109		90.4537	505.633		381.227					604.905	103.181					413.163	637.659		1273.36	2335.3	14390	2222.04	1200.27	547.32		1465.5		898.405	966.61	2406.39			287.418		2709.05		1721.54
sp|P00740-6|FA9_HUMAN	C[+71.03711]SFEEARE[+43.98983]VFENTER	654.283	3	19.7569	894.432	1	y	7	111.438	72.5373			1743.58	704.785				387.358	458.926		3873.2	1497.56			1331.59	6977.08	710.698			1900.22		6115.14			438.475	292.901				1856.52	1281.84	41159.9			897.554		4801.35
sp|P00740-6|FA9_HUMAN	C[+71.03711]SFEEARE[+43.98983]VFENTER	654.283	3	19.7569	699.803	2	b	11	37.5352	36.3479			168.062	97.7363	138.126			125.053	78.0687			603.126		290.112	355.523	513.673		389.961	223.664			393.128	255.957															73.3356
sp|P00740-6|FA9_HUMAN	C[+71.03711]SFEEARE[+43.98983]VFENTER	654.283	3	19.7569	1067.41	1	x	8	36.8854		89.3133			198.433	331.679	274.352	176.805	280.753	198.252		218.643						254.052			734.83		483.007		486.044	398.183			432.364			520.278			183.552		151.141		21.0614
sp|P00740-6|FA9_HUMAN	C[+71.03711]SFEEARE[+43.98983]VFENTER	654.283	3	19.7569	1166.48	1	x	9	38.6329											236.36	346.456					286.727	2082.09			9474.88		7690.45	2910.76		320.325	1766.83		437.901	2564.48				1146.39						96.5314
sp|P00740-6|FA9_HUMAN	C[+71.03711]SFEEARE[+43.98983]VFENTER	654.283	3	19.7569	1269.56	1	b	10	37.5323		37.5082		93.5341			287.345	68.6714					114.78	181.513	142.419			534.755	499.464	256.999	405.802	1288.29					291.531		361.126	827.681					417.85					76.0829
sp|P00740-6|FA9_HUMAN	C[+71.03711]SFEEARE[+43.98983]VFENTER	654.283	3	19.7569	1379.65	1	y	11					152.344			118.911	26.8803	68.7037									1237.7		261.999	5176.72		3754.62	1528.11			1533.97			1470.08							112.494			75.0713
sp|P00740-6|FA9_HUMAN	C[+71.03711]SFEEARE[+43.98983]VFENTER	654.283	3	19.7569	519.252	1	y	4	274.154			827.622	209.056	498.041		1403.91	1720.9	1877.12				3392.2	3141.69	4520.24				5231.86			4590.52			5060.39	3223			5705.03	1494.19	4978.1	7363.05		658.922	485.767		627.101	4165.82	340.205
sp|P00740-6|FA9_HUMAN	C[+71.03711]SFEEARE[+43.98983]VFENTER	654.283	3	19.7569	625.81	2	y	10			36.7685						298.093	357.756	69.2911	206.094	253.287	82.9796			201.058			806.189						1864.63	1519.29	160.395		1767.98		3352.81	864.092		434.14			503.318	3932.55
sp|P00740-6|FA9_HUMAN	C[+71.03711]SFEEARE[+43.98983]VFENTER	654.283	3	19.7569	648.295	1	y	5				94.3703		320.323		372.31	193.759		151.875	257.96			664.346	239.262			220.583				3184.82		380.918	2309.25	1805.58	129.419		1804.65		4045.32	1557.1			893.458	1007.52	393.439	9299.59
sp|P00740-6|FA9_HUMAN	C[+71.03711]SFEEARE[+43.98983]VFENTER	654.283	3	19.7569	561.748	2	b	9	30.4396	120.369						150.703	112.814	72.4994			365.563						700.09	193.374					583.617			613.239			978.332	1002.62			814.901		639.465		730.84
sp|P00740-6|FA9_HUMAN	C[+71.03711]SFEEARE[+43.98983]VFENTER	654.283	3	19.7569	405.209	1	y	3	128.395	58.3567	126.349	271.895		729.028	377.464													272.448	1667.56	582.386	13944.1	585.326	371.469		505.022	747.896	699.287			379.171			984.256				1072.79
sp|P00740-6|FA9_HUMAN	C[+71.03711]SFEEARE[+43.98983]VFENTER	654.283	3	19.7569	409.154	1	b	3		116.688				129.338		120.377	451.343		79.2939					697.561	589.555		565.052	1378.04			1509.94			476.416	268.033	304.056		497.323	220.594	1461.9	1539.51			218.75	2541.72		1385.44		206.669
sp|P00740-6|FA9_HUMAN	C[+71.03711]SFEEARE[+43.98983]VFENTER	654.283	3	19.7569	538.197	1	b	4	167.373	51.671	248.872	131.181		149.777		90.8692				287.228	215.335	177.055			507.637			378.383		2217.13	865.539		260.057	424.957		824.129	448.587		1069.43	742.477	471.237		454.352		343.376	143.568
sp|P00740-6|FA9_HUMAN	C[+71.03711]SFEEARE[+43.98983]VFENTER	654.283	3	19.7569	590.291	2	y	9		537.772	364.77	250.269	334.435	313.572	614.39		730.081	1171.33		335.39	884.5	2941.87	2027.36	904.165		1257.97	859.83	1240.85		3234.36	4082.21		2965.37	1650.28	1855.7	2319.65		806.363	3381.49	3071.74	1723.77	2924.83	2210.69		7753.85		2531.43	518.972
sp|P00740-6|FA9_HUMAN	C[+71.03711]SFEEARE[+43.98983]VFENTER	654.283	3	19.7569	175.119	1	y	1	564.476			185.882		1178.58	1601.82	257.864		988.036					1036.36	444.78				3432.38	4665.57	2554.85	17264.4		3735.73	2134.62	2119.37	3051.72			5223.01	5506.38			9880.92	1875.54	9917.4	1576.14	7214.1	196.634	126.305
sp|P00740-6|FA9_HUMAN	C[+71.03711]SFEEARE[+43.98983]VFENTER	654.283	3	19.7569	262.086	1	b	2	58.0844	55.7466		115.967	159.552	105.994		322.826		375.438					89.8027			500.588			681.992	840.79		1972.59	1538.03	1464.28		1457	5821.64		1374.91				931.029	488.809	1838.58	664.343	895.043	57.0346
sp|P00740-6|FA9_HUMAN	C[+71.03711]SFEEARE[+43.98983]VFENTER	654.283	3	19.7569	304.161	1	y	2	77.1417	51.6091		253.52		84.685	558.559			192.114		392.812	566.676		817.732			175.763	2596.26		2310.69	1586.67	2566.11	3007.09	5203.1			4188.7			7401.83				6789.22	2561.35	13420.8	2164.25
sp|P00740-6|FA9_HUMAN	YNSGKLE[+43.98983]EFVQGNLER	642.978	3	19.6869	716.369	1	y	6							2132.48	3922.18	3038.73	184.454	2874.86	5126.91	4711.34	7077.08	10559.6	17550.9	20491.5	9022.06	29684.6	21278.4	31682	30595.5	17905.8	26034.1	61477.5	51868.7	71337.2	81524	85187.6	112352	143394	126229	143493	144005	108866	155892	242674	82710.5	154402
sp|P00740-6|FA9_HUMAN	YNSGKLE[+43.98983]EFVQGNLER	642.978	3	19.6869	815.437	1	y	7	91.0894	151.357	188.183		73.152		1460.07	2286.57	1965.47	102.506	1307.24	2594.39	1382.47	3236.24	2437.65	3498.57	5211.72	2662.89	6139.83	4610.3	7359.3	14553.3		18293.6	14171.1	10587.6	15558.9	18455.6	17968.1	23924	31502.3	31301.3	29537.7	29401.5	24459.2	34037.1	50582.8	16995.9	30176.6
sp|P00740-6|FA9_HUMAN	YNSGKLE[+43.98983]EFVQGNLER	642.978	3	19.6869	1068.5	1	b	9		58.1161			602.819	222.619	1091.53	408.685	1341.87		725.098	1140.55	1472.69	1279.19	2235.54	2770.88	2903.65	1992.08	5220.4	3405.64	4283.19	5266.23	1360.95	2761.02	12241.8	7921.31	11556.7	11923.2	14076.2	18377.7	24859.2	21002.6	23417.5	22713.4	21258.6	27404.7	37610.3	10484.1	25587.6
sp|P00740-6|FA9_HUMAN	YNSGKLE[+43.98983]EFVQGNLER	642.978	3	19.6869	921.431	1	b	8	54.3395		102.164			324.706	834.201	734.304	441.013	90.0879	880.419	777.1	826.793	2400.11	2423.11	2938.94	2798.13	1283.97	4536.09	3335.29	4094.52			9767.3	12262	11074.7	9344.94	10146.6	13097	14345.8	21182.5	20978.1	21506.1	19829.8	17152.8	22138.1	36228	11004.8	22672.7	107.744	290.785
sp|P00740-6|FA9_HUMAN	YNSGKLE[+43.98983]EFVQGNLER	642.978	3	19.6869	803.415	2	y	14			555.845	88.0467		507.437	1485.26	2148.22	2181.98		1857.44	2948.42	2192.94	5008.7	3970.51	7952.52	5739.55	4854.33	5840.37	4829.21	9915.1	8208.74		3922.13	10522.4	9977.36	11368.1	7203.08	11241.8	12787.8	14856	14488.7	16444.9	14337.2	8291.21	17161.6	24902.6	10884.8	19237
sp|P00740-6|FA9_HUMAN	YNSGKLE[+43.98983]EFVQGNLER	642.978	3	19.6869	1220.59	1	y	10				37.5342			341.807	495.386	102.095	209.67	135.381	241.239	328.263	1460.43	1283.41	1619.97	1924.53	517.434	1691.1		2752.45	2244.54		1619.11	4149.36	4070.26	5734.26	8384.45	6284.86	8055.8	10344.2	8363.13	10554.6	9745.66	8481.53	11829.8	18373.2	5029.33	10473.2
sp|P00740-6|FA9_HUMAN	YNSGKLE[+43.98983]EFVQGNLER	642.978	3	19.6869	962.505	1	y	8						130.102	193.04	1103.83			493.777	830.398	469.067	949.635		1411.97	1383.33	853.853	1534.04	2012.86	2192.76	3307.28			4658.45	5368.26	5468.24	6610.45	6686.03	10179.8	12440.2	8905.95	8888.86	11742.2	9055.26	14721.9	18705.5	5557.83	11532.6	74.9558
sp|P00740-6|FA9_HUMAN	YNSGKLE[+43.98983]EFVQGNLER	642.978	3	19.6869	1167.57	1	b	10				103.412	105.412	160.643	88.9293		315.296		314.876	586.589		1072.35	878.157		2209.86	963.654	2800.24			2957.23		4600.13	4059.5	3755.75		5494.12	6831.35	7840.9	8907.6	8711.95	10023.7	7248.87	7162.5	11641.7	18765.4	4682.7	9452
sp|P00740-6|FA9_HUMAN	YNSGKLE[+43.98983]EFVQGNLER	642.978	3	19.6869	860.437	2	y	15	87.8457		104.978	107.572		329.677	1160.91	2085.02	1166.73	372.203	1045.79	3785.02	2426.03	2520.82	3515.01	2749.73	5344.5	4575.54	3587.76	2383.38	6061.85				3775.39	5123.15	7561.66	3706.88	5449.23	6609.48		9253.89	10816.4		5672.19			6008.97	9975.88	178.21
sp|P00740-6|FA9_HUMAN	YNSGKLE[+43.98983]EFVQGNLER	642.978	3	19.6869	663.346	1	b	6			177.381			288.609	346.879	1097.57	802.2		715.012	2504.01	1091.55	1435.98	740.886	4484.14					2904.51		28075.2		7841.05		11018	8254.03	16130.2		19992.9	10366.5	13070.5		15150.4	12065.8	19639.2	8418.44	12146.7
sp|P00740-6|FA9_HUMAN	YNSGKLE[+43.98983]EFVQGNLER	642.978	3	19.6869	1091.55	1	y	9	21.3134	73.5131				175.984	416.257	334.1	495.986		221.716	421.835		1500.08	1665.29		2431.08		2725.13		2289.3		2233.55	1694.77	4116.51	3776.96	4264.67	5573.38	3896.9	6507.63	8598.95	8600.32	8050.07	7994.19		9675.65	12914.2		8834.01		109.738
sp|P00740-6|FA9_HUMAN	YNSGKLE[+43.98983]EFVQGNLER	642.978	3	19.6869	1112.49	1	x	9	8.81633			673.772	1327.01	162.299		791.353	576.471		206.522	694.335		733.583	911.152	1430.21	2828.58	1696.15	3284.46	2626.4	3497.21	4507.24		3831.65	5831.98	6887.93	7098.88	6402.95	8146.4	10203	12108.6	11978.3	11660.1	12249.2	8111.14	14360	18956.4	7415.71	12572	1170.71	895.631
sp|P00740-6|FA9_HUMAN	YNSGKLE[+43.98983]EFVQGNLER	642.978	3	19.6869	1333.67	1	y	11							289.335	483.044	303.576		221.052	552.046	483.18	512.077	685.2				1666.53	1332.7	1936.18				3480.81		3932.93	4576.27	4678.39		6971.11	6861.84	8244.76	7884.36	5976.52	10377.1	14298.2	4221.81	9349.1
sp|P00740-6|FA9_HUMAN	YNSGKLE[+43.98983]EFVQGNLER	642.978	3	19.6869	1211.56	1	x	10	37.5064			37.5313			343.472	262.378	237.198		366.402	301.063	377.658	293.737				969.137				3632.54	2319.25	4509.28
sp|P00740-6|FA9_HUMAN	YNSGKLE[+43.98983]EFVQGNLER	642.978	3	19.6869	759.899	2	y	13				75.5304		56.8387		685.474	479.915		424.428		477.298
sp|P00740-6|FA9_HUMAN	YNSGKLE[+43.98983]EFVQGNLER	642.978	3	19.6869	731.388	2	y	12	72.4486	121.423		205.93	92.4369	161.615	601.656	296.165			473.558	1164.76	531.92	4554.9	3119.25	1960.02	3189.8	2276.77	4700.75	2683.88	4427.43					4208.48															59.9026
sp|P00740-6|FA9_HUMAN	YNSGKLE[+43.98983]EFVQGNLER	642.978	3	19.6869	1518.79	1	y	13
sp|P00740-6|FA9_HUMAN	YNSGKLE[+43.98983]EFVQGNLER	642.978	3	19.6869	836.379	1	x	7		90.7381		1121.66	3436.09	203.098		419.31															920.989	4168.24																1916.92	2003.16
sp|P00740-6|FA9_HUMAN	YNSGKLE[+43.98983]EFVQGNLER	642.978	3	19.6869	965.421	1	x	8					197.016		126.291	189.327					917.068	269.474								1955.56	1447.91																	74.1211
sp|P00740-6|FA9_HUMAN	YNSGKLE[+43.98983]EFVQGNLER	642.978	3	19.6869	588.31	1	y	5	158.59						2700.03	4800.33	3050.49		2722.87	5088.49	4911.93	7238.13	7810.48	12187.9	18200.9	9669.69	27067.2	19624.1	28740.8	28999.8		33504.2	56478	46828.1	66737.3	69644.7	77460.9	96494.6	120885	113138	128375	121000	94655.5	147739	204882	70950.9	136282
sp|P00740-6|FA9_HUMAN	YNSGKLE[+43.98983]EFVQGNLER	642.978	3	19.6869	531.288	1	y	4	35.8125					1059.02	262.016		452.884	2048.3		621.516	1590.22	766.762	1258.49	1625.95	2904.04	1079.08	3343.6	2285.99	2425.69	7010.5		7769.26	7454.16	6765.24	6518.98	9443.9	9667.46	11648.3	16535.1	14025.7	16142	14528.2	11732.5	15739.3	26218.7	9558.59	16463.7	50.5126
sp|P00740-6|FA9_HUMAN	YNSGKLE[+43.98983]EFVQGNLER	642.978	3	19.6869	417.246	1	y	3	178.89			128.259		508.378	281.275	169.042		90.3886		1284.22	382.207	1571.2	1769.61	1808.57	2524.39	1872.48	2577.91	2160.43	3281.32	6429.68	5429.77	9288.57	3764.41	4530.53	5673.22	5080.95	5629.12	6829.61	8839.86	8651.78	8445.73	9041.41	6614.12	10514.5	14951.6	6242.94	11684.1	115.758
sp|P00740-6|FA9_HUMAN	YNSGKLE[+43.98983]EFVQGNLER	642.978	3	19.6869	365.146	1	b	3	176.739	103.408			692.887				188.011		216.67						1185.93	613.234		2331.54						2775.81														108.512	274.889
sp|P00740-6|FA9_HUMAN	YNSGKLE[+43.98983]EFVQGNLER	642.978	3	19.6869	422.167	1	b	4	49.1191		133.457	351.304	314.426		602.692	358.803	200.531			432.05	451.923	304.051				456.256																						130.887	246.156
sp|P00740-6|FA9_HUMAN	YNSGKLE[+43.98983]EFVQGNLER	642.978	3	19.6869	584.288	2	b	10							441.691				167.913	1330.77	1032.63	4353.29	2942.96	4913.96	5316.41	3872.75	6522.17		5423.71	4932.53	7098.46	11253.8	8217.05	8097.7	5810.5	4920.12	6063.64	7820.56		8039.31	7572.45		6635.82	8434.93		5125.08			222.364
sp|P00740-6|FA9_HUMAN	YNSGKLE[+43.98983]EFVQGNLER	642.978	3	19.6869	550.262	1	b	5					867.084	701.638			757.238		1001.12	894.993	2645.99	2915.91	1697.73	4888.97		2644.77	2365.99		4355.69		21777.8	14966.3	5306.68	3524.54		5475.56										5645.58			98.2051
sp|P00740-6|FA9_HUMAN	YNSGKLE[+43.98983]EFVQGNLER	642.978	3	19.6869	278.113	1	b	2				597.56	759.782	497.89	1336.65	1531.41	956.991		1177.99	1507.07	2261.38	1561.01	1502.21	3412.19	3819.6	2692.77	6019.86	4617.35	5456.76	14200.1	17082.9	12424.7	10439.6	10024.4	18903.8	13449.4	15838.9	18296.9	23047.5	22256.2	23262	22625.1	22392.3	27724.5	37449.3	12945.4	22366.3	367.214	477.041
sp|P00740-6|FA9_HUMAN	YNSGKLE[+43.98983]EFVQGNLER	642.978	3	19.6869	175.119	1	y	1	112.535			745.116	433.901	1183.14	2025.11	2941.97	4410.27	997.704	2773.69	6531.41	4901.8	5848.24	8433.72	8339.84	13146.6	7527.63	13886.7	7328.03	7141.12		10776.8	10622.3	13168.5	14643.2	19453.3	16843.5	17843	19166.9	20698.6	24637.4	24217.6	21015.6	20234.2	24697.9	30722.4	16251.9	24666.5	374.78	114.986
sp|P00740-6|FA9_HUMAN	YNSGKLE[+43.98983]EFVQGNLER	642.978	3	19.6869	304.161	1	y	2		56.3641			221.994	108.573	270.767	482.713	354.897		712.583	867.859	515.189	1628.62	906.487	851.145	1390.33	2676.77	2679.21	2494.84	2610.67	3294.1	2013.42	3217.55	5024.7	4494.6	4683.4	6803.35	6774.08	7933.33	11425.1	10088	9975.24	8966.32	9114.41	10663.1	16567.8	4927.1	11909.7
sp|P00740-6|FA9_HUMAN	C[+71.03711]SFEEAREVFENTER	639.62	3	15.5195	828.387	2	y	13				51.505	686.336		975.225	1723.38	2526.91		91.6041	646.536	500.748	594.892	160.485	128.648		6419.48	1431.09	391.141			8477.73	530.087		23980			6534.21	7417.09		16798	1019.81	1130.48	7399.2	1054.1		22687.3	12707.4
sp|P00740-6|FA9_HUMAN	C[+71.03711]SFEEAREVFENTER	639.62	3	15.5195	871.87	2	b	14	8.55842		74.4875												43.0423								6363.55			8823.93					1581.95	6609.75	234.64	1358	1858.07	233.603		8922.26	5475.93	35.9374
sp|P00740-6|FA9_HUMAN	C[+71.03711]SFEEAREVFENTER	639.62	3	15.5195	795.363	1	y	6	307.148					103.609				580.278		177.443		303.261				4516.21								15161.1		483.216	4300.68	2436.43		12429.2			4500.65	2765.65		14351.2	7071.25	20.5827	122.576
sp|P00740-6|FA9_HUMAN	C[+71.03711]SFEEAREVFENTER	639.62	3	15.5195	754.852	2	y	12	37.532											247.425						3426.45					5816.01	659.574		11035.8		676.579	3159.41	2896.99		6695.54			2433.93			8744.69	5910.6		119.252
sp|P00740-6|FA9_HUMAN	C[+71.03711]SFEEAREVFENTER	639.62	3	15.5195	690.331	2	y	11	52.0665			1032.68	4846.52		10253	16297.7	12407.6		3184.02		6465.29	7826.45			13104.4	3374.79	10763	14352	16859.5	21217.6			20845.7		17826.7	5277.03									7833.86			53.7134
sp|P00740-6|FA9_HUMAN	C[+71.03711]SFEEAREVFENTER	639.62	3	15.5195	894.432	1	y	7		129.213		248.833						613.747		435.564	497.166	637.353						530.25				5187.84		5228.99					1364.65		1586.56	1124.31	3022.9	1257.65		4210.33		47.7416	226.504
sp|P00740-6|FA9_HUMAN	C[+71.03711]SFEEAREVFENTER	639.62	3	15.5195	1023.47	1	y	8											653.999			170.733							811.572		3783.48	15357.8		5134.11					603.471	4458.86	1189.17	1148.48	2378.61	1130.49		4291.57	2633.62	73.3966
sp|P00740-6|FA9_HUMAN	C[+71.03711]SFEEAREVFENTER	639.62	3	15.5195	1122.49	1	b	9			173.616	187.562	504.805	36.375								421.813	201.246									2328.32				221.29					458.431	775.47		1114
sp|P00740-6|FA9_HUMAN	C[+71.03711]SFEEAREVFENTER	639.62	3	15.5195	1250.61	1	y	10				37.5374		46.1666								311.84	58.8934																		122.375			333.358					73.215
sp|P00740-6|FA9_HUMAN	C[+71.03711]SFEEAREVFENTER	639.62	3	15.5195	1269.56	1	b	10			101.788	276.416	757.358		1973.61	2880.14	2908.07					217.356					2021.8									1746.5					320.354			106.535	2048.19
sp|P00740-6|FA9_HUMAN	C[+71.03711]SFEEAREVFENTER	639.62	3	15.5195	667.239	1	b	5	75.675		227.57	27.7842		156.524				721.764	201.654					255.542								2316.49									520.881	566.944						7.89876
sp|P00740-6|FA9_HUMAN	C[+71.03711]SFEEAREVFENTER	639.62	3	15.5195	756.825	2	b	12			21.4119			124.276					1072.22			2494.48			2096.5			2452.31	2858.24			1284.44			2655.42						158.028				1011.57			36.8446	266.011
sp|P00740-6|FA9_HUMAN	C[+71.03711]SFEEAREVFENTER	639.62	3	15.5195	1398.6	1	b	11	37.532			37.5355																														446.984			446.677
sp|P00740-6|FA9_HUMAN	C[+71.03711]SFEEAREVFENTER	639.62	3	15.5195	519.252	1	y	4	139.983			206.802	837.324			1812.49	1554.53		426.858		1763.29	1056.32	230.322							4126.48	6893.55	2661.33	7894.65	11583.5				3999.54	942.036	6396.79			5393.73	714.689		7779.99	5683.24	154.075	151.389
sp|P00740-6|FA9_HUMAN	C[+71.03711]SFEEAREVFENTER	639.62	3	15.5195	409.154	1	b	3		136.196									144.236			482.891	181.648	346.942	1419.68				1598.66						1745.15				393.375		178.999		1696.53					204.532	109.787
sp|P00740-6|FA9_HUMAN	C[+71.03711]SFEEAREVFENTER	639.62	3	15.5195	405.209	1	y	3	289.194	155.522				510.866		1533.7	1158.16	1148.02		2072.74							367.07				2022.04	887.345				188.975			238.464		146.049	938.57						91.3877	1587.88
sp|P00740-6|FA9_HUMAN	C[+71.03711]SFEEAREVFENTER	639.62	3	15.5195	512.214	2	b	8		257.494		74.9885		1475.99					635.551	4793.79	744.16	387.731									1576.61	806.346							8058.17		747.434	6912.9						62.3493	720.897
sp|P00740-6|FA9_HUMAN	C[+71.03711]SFEEAREVFENTER	639.62	3	15.5195	590.291	2	y	9		278.347		107.52	1099.51									313.417	539.244	609.843				710.333				1046.67			882.789				1397.84			564.992		176.919	429.474			157.372
sp|P00740-6|FA9_HUMAN	C[+71.03711]SFEEAREVFENTER	639.62	3	15.5195	538.197	1	b	4	144.849	483.506		706.478						1037.41	363.994		636.497				951.903	9434.66								13052.7	1210.21		9932.51	7634.15		15116.8			8128.46			14315.2	9443.89
sp|P00740-6|FA9_HUMAN	C[+71.03711]SFEEAREVFENTER	639.62	3	15.5195	262.086	1	b	2				116.755		533.45					178.452	723.381												1187.37		4609.31					1074.38			531.061				5087.97	2580.36	47.8098	97.5707
sp|P00740-6|FA9_HUMAN	C[+71.03711]SFEEAREVFENTER	639.62	3	15.5195	175.119	1	y	1	294.782	437.081		149.169							4244.74	670.991	11669.2	9378.29			22446.5			13222.3	10671.7	74669.4			67975.7	14006.6	20461.2	1027.45		6767.38		15451.3					4496.94	12802.5			301.361
sp|P00740-6|FA9_HUMAN	C[+71.03711]SFEEAREVFENTER	639.62	3	15.5195	304.161	1	y	2				554.231	949.777		937.503				965.463	456.223	1425.6	1846.73	799.737	3371.48	3645.96		610.704	4383.41	4809.21	10204.8			6542.18		4567.42	413.635						765.69						38.815
sp|P00740-6|FA9_HUMAN	C[+71.03711]SFEEAREVFENTER	639.62	3	15.5195	175.054	1	b	1			35.4812	75.0646		138.821				331.652	356.388			317.858	134.618						1108.93												90.0208							33.6403	183.735
sp|P00740-6|FA9_HUMAN	C[+71.03711]SFEEAREVFENTER	639.62	3	15.5195	625.81	2	y	10		275.191		197.057	4547.62					254.945	113.453	1441.03	607.666	447.535			1147.69			1321.76	1297.9			1799.93		13721.5	2020.42		3641.87		2885.4	8982.64		3175.96	4212.43			9196.16	5350.72	54.7874	318.154
sp|P00740-6|FA9_HUMAN	C[+71.03711]SFEEAREVFENTER	639.62	3	15.5195	648.295	1	y	5	189.674	2481.98				345.16				6117.73	3108.53		1941.02				17689.8	100350						9246.22		147083	16959.2		102287	93352		152300			69370.4			119803	96044
sp|P00740-6|FA9_HUMAN	C[+71.03711]SFEEAREVFENTER	639.62	3	15.5195	635.282	2	b	10		468.318		915.66	1354.91		2607.87	4313.1	4847.89		511.244	1862.5	931.629						2922.99			5686.03		1689.94		6048.57		2289.92			6460.48			7874.42		609.781					565.994
sp|P00740-6|FA9_HUMAN	NSAD[+15.99492]NKVVC[+71.03711]SC[+71.03711]TEGYR	635.281	3	8.05294	799.34	1	y	6	1177.93	4431.24	4140.84	910.404	13966.7	13099.2	3269.05	41089.2	43431.1	1300.74	25404.9	50195.4	6209.49	49179.3	50950.6	8494.84	106874	163675	10210.7	14280.7	176425	14392.6	84598.3	117038	31196.4	204598	127149	5385.02	168091	123496	11753.5	106620	250450	29763	90330	145490	47493.2	42094.4	278080	933.153	4062.21
sp|P00740-6|FA9_HUMAN	NSAD[+15.99492]NKVVC[+71.03711]SC[+71.03711]TEGYR	635.281	3	8.05294	886.372	1	y	7	1502.72	14168.5	22380.5	3095.11	24228	35887.2		67645.7	55763.6	2821.31	60426.1	97682.5	22066.5	146990	117261	14500	170609	195278	24660.2	29860.7	298837	24729.9	147700	219237	79801.8	217661	371312	15944.2	236362	355053	54718.5	252628	482146	59290.6	100995	142533	137592	79323.2	533357	3574.73	8237.93
sp|P00740-6|FA9_HUMAN	NSAD[+15.99492]NKVVC[+71.03711]SC[+71.03711]TEGYR	635.281	3	8.05294	1060.42	1	y	8	3564.43	21126.4	30189.6	6866.66	32393.4	50117.7		74350.1		9676.85	97528	122409	30956.1	88124.8	177210	27142.7	182828	328409	31598.5	45269.4	342108	28859	152875	217482	60539	368595	418783	55778.8	259737	381131	31668.9	329174	375351	53925.4	199718	346153	68075.3	88224	661406	5835.99	14652.6
sp|P00740-6|FA9_HUMAN	NSAD[+15.99492]NKVVC[+71.03711]SC[+71.03711]TEGYR	635.281	3	8.05294	1159.49	1	y	9	90.0747			265.915	14264.1		3184.84	47141	36307.9	1606.25	45308.6	53031.3		77121.8			115569	191889			200438	20354.1	122701	191077	50250.2	206108	204831	17950.7	144000	184272	26229.1	173946	197576	29039.8	123712	151968	58028.7	40408.2	215872
sp|P00740-6|FA9_HUMAN	NSAD[+15.99492]NKVVC[+71.03711]SC[+71.03711]TEGYR	635.281	3	8.05294	851.88	2	y	14													4319.78						3942.75									2807.81										2696.62
sp|P00740-6|FA9_HUMAN	NSAD[+15.99492]NKVVC[+71.03711]SC[+71.03711]TEGYR	635.281	3	8.05294	1258.56	1	y	10	293.164				5842.75		1068.64	20324.3	16299.7	600.633	24472.8	17295.2		41731.4			51866.5	94990			87156.2	8438.89	53420.3	81635.1	24659.2	102553	103214	6303.85	71349.3	97196.2	11529.6	76044.9	92818.8	16567.4	57216.9	67799.6	28955.7	14617.5	90590.2
sp|P00740-6|FA9_HUMAN	NSAD[+15.99492]NKVVC[+71.03711]SC[+71.03711]TEGYR	635.281	3	8.05294	745.347	1	b	7
sp|P00740-6|FA9_HUMAN	NSAD[+15.99492]NKVVC[+71.03711]SC[+71.03711]TEGYR	635.281	3	8.05294	750.85	2	y	12					2675.94		607.004	5720.56	4578.73	484.311	7681.78	7656.2		14227.1			20090.9	27939.7			28848.4	3589.89	18585.8	26203.4	8737.29	30742.3	39696	2116.82	25559	31258.7	4753.75	25830.6	29668.6	5862.36	19855	24206.9	8816.3	4694.03	30489.8
sp|P00740-6|FA9_HUMAN	NSAD[+15.99492]NKVVC[+71.03711]SC[+71.03711]TEGYR	635.281	3	8.05294	816.361	2	y	13													2846.3						4090.38																					445.742
sp|P00740-6|FA9_HUMAN	NSAD[+15.99492]NKVVC[+71.03711]SC[+71.03711]TEGYR	635.281	3	8.05294	844.416	1	b	8	190.03				7071.26		1218.94	13919.7	18873.1	878.231	24027.7	23600.3		43751.5			50189.4	62414.8			87900.8	10080.7	47790.9	83509.6	27679.8	93477.2	86905.8	5220.19	71178.7	100062	12130.5	70106.5	75965.3	14943.1	85946.9	65217.2	27497.6	17731.6	85012.1
sp|P00740-6|FA9_HUMAN	NSAD[+15.99492]NKVVC[+71.03711]SC[+71.03711]TEGYR	635.281	3	8.05294	895.396	2	y	15	109.185
sp|P00740-6|FA9_HUMAN	NSAD[+15.99492]NKVVC[+71.03711]SC[+71.03711]TEGYR	635.281	3	8.05294	1105.49	1	b	10
sp|P00740-6|FA9_HUMAN	NSAD[+15.99492]NKVVC[+71.03711]SC[+71.03711]TEGYR	635.281	3	8.05294	395.204	1	y	3	532.404	2806.71	3548.16	1393.04	15588.2	12173.3	3696.03	49334.9	38133.5	1133.73	37960.6	50494	3854.49	60978.9	43397.3	8485.27	110956	163803	6502.41	6994.41	179925	16837.5	94918.6	135966	17602.2	214867	139900	3307.57	118307	202113	19469.6	137453	229825	14842.2	141190	141784	26735.3	38381.4	266944	1162.84	2459.11
sp|P00740-6|FA9_HUMAN	NSAD[+15.99492]NKVVC[+71.03711]SC[+71.03711]TEGYR	635.281	3	8.05294	524.246	1	y	4	426.44	2314.55	2172.78	787.602	8747.81	4951.19	1916.21	17525.5	14472.5	1015.38	46935.4	22509.1	5443.71	45616.2	21142.1		42990.4	108022			163758	12538.3	58715.9	95873.4	26710.8	76021.7	158999	4677.41	107568	178075	24047	99806.8	154045	8591.42	86268.1	97304.9	50323.7	27877	166424	958.088	1683.08
sp|P00740-6|FA9_HUMAN	NSAD[+15.99492]NKVVC[+71.03711]SC[+71.03711]TEGYR	635.281	3	8.05294	273.119	1	b	3					2348.09		260.12	7936.66	6084.81		5502.1	10175.3		14148.5			20102.7	34286.2			37081.9	3016.16	17942.2	29455.6	10167.4	41151.2	43923.5		30349.2	32554.4	5321.67	35471.9	40608.2	7470.37	29915.7	33721.6	16129	9187.85	40606.9
sp|P00740-6|FA9_HUMAN	NSAD[+15.99492]NKVVC[+71.03711]SC[+71.03711]TEGYR	635.281	3	8.05294	518.184	1	b	5
sp|P00740-6|FA9_HUMAN	NSAD[+15.99492]NKVVC[+71.03711]SC[+71.03711]TEGYR	635.281	3	8.05294	509.735	2	b	9
sp|P00740-6|FA9_HUMAN	NSAD[+15.99492]NKVVC[+71.03711]SC[+71.03711]TEGYR	635.281	3	8.05294	553.251	2	b	10	103.963
sp|P00740-6|FA9_HUMAN	NSAD[+15.99492]NKVVC[+71.03711]SC[+71.03711]TEGYR	635.281	3	8.05294	404.141	1	b	4
sp|P00740-6|FA9_HUMAN	NSAD[+15.99492]NKVVC[+71.03711]SC[+71.03711]TEGYR	635.281	3	8.05294	175.119	1	y	1	74.6567	1364.43	1068.24	557.231	1430.21			4232.86	8398.04	468.896	5458.7	6841.62		9179.59		1331.42	15571.3	22835.4			29024.6	3291.96	13372.3	20607.1	3538.9	18218.6	32853.8	3677.96	28333.5	24265.6	2312.92	22446.3	43536.9	1458.76	23565.3	23607.9	6422.84	7920.89	47721.5
sp|P00740-6|FA9_HUMAN	NSAD[+15.99492]NKVVC[+71.03711]SC[+71.03711]TEGYR	635.281	3	8.05294	202.082	1	b	2	601.973				7306.08		1319.29	16696.2	12777.8		23295.9	20116.3		37694.1			46022.4	90912.6			99062.7	13352.7	49739.5	72941.8	24659.6	99233	97343.8	6573.34	76134.3	88256	14561.3	77681.1	96011.7	15529.7	65779.5	79603.1	36695	14742.1	101428
sp|P00740-6|FA9_HUMAN	NSAD[+15.99492]NKVVC[+71.03711]SC[+71.03711]TEGYR	635.281	3	8.05294	115.05	1	b	1	438.336			395.743			778.2	3986.14	2907.72		3456.5	5738.53		9202.93			10026	18933.7			18552.3	2092.24	9403.76	14816.4	5471.47	21007.7	21784.1		13780.7	18273.4	2854.96	21071.1	21629.4	3522.78	15576.4		5611.18	4947.62
sp|P00740-6|FA9_HUMAN	NSAD[+15.99492]NKVVC[+71.03711]SC[+71.03711]TEGYR	635.281	3	8.05294	338.182	1	y	2	185.522						269.407		3471.61		3384.35	3927.69		6847.4			12417.6				16435.6	1066.4	8608.96	11948.4	3605.52	16654.7	18916.9		14139.1	14897.9		11690.4	29118.2		6975.61			4788.67	31373.8	309.986
sp|P00740-6|FA9_HUMAN	NSAD[+15.99492]NKVVC[+71.03711]SC[+71.03711]TEGYR	635.281	3	8.05294	625.294	1	y	5	934.337	3835.98	1803.84	1272.75	12692.5	11883.4	4003.35	49086.7	57049.9	580.751	40819.3	64861.9	3186.84	92495.1	42385.4		158113	236715	2957.94	3176.52	338204	16963.1	138479	191297	43897	327917	328482	26736.4	153448	335852	15926.3	210389	240603	23021.5	121036	195002	40631.8	52430.1	345612		2920.66
sp|P00740-6|FA9_HUMAN	NSAD[+15.99492]NKVVC[+71.03711]SC[+71.03711]TEGYR	635.281	3	8.05294	646.279	1	b	6
sp|P00740-6|FA9_HUMAN	NSADNKVVC[+71.03711]SC[+71.03711]TEGYR	629.949	3	8.05191	886.372	1	y	7		8753.99	21534.4	2950.41	22637.1	29236		62482	70407.9	2799.88	59195.3	91629	23338.4	78526.6	171223	14405.7	163394	198966	24425.2	56949.3	221930	24729.9	139918	215841	78293	217661	231070	15922.7	225280	336128	52400.4	249323		52792.5	61441.9	144161	90378	78403.5	530148	3483.12	13496.1
sp|P00740-6|FA9_HUMAN	NSADNKVVC[+71.03711]SC[+71.03711]TEGYR	629.949	3	8.05191	1060.42	1	y	8		15307.9	23428.5	6967.73	30566.2	35162.7		73959.5	211142	9635.7	95639.9	119119	25568.7	106646	197701	26849	179260	310569	31245.4	60510.2	342071	28859	148051	219337	60539	365363	402158	55973.5	247510	367170	31668.9	319525	363094	42912.2	117602	328771	68075.3	88640.3	658216	5835.99	18033.9
sp|P00740-6|FA9_HUMAN	NSADNKVVC[+71.03711]SC[+71.03711]TEGYR	629.949	3	8.05191	799.34	1	y	6		4295.05	4140.84	910.204	11053.9	14193.9	2738.18	39490.5	31114.9	1300.74	25404.9	50250.4	12029.4	25564	93385.4	8247.96	104039	160831	10248.7	33797.9	131984	14392.6	79078.8	116316	44202.8	127842	127149	5385.02	166189	123496	11753.5	106620	202408	30616.6	40347.7	100885	34416.5	34405.2	276304	933.153	5202.65
sp|P00740-6|FA9_HUMAN	NSADNKVVC[+71.03711]SC[+71.03711]TEGYR	629.949	3	8.05191	1159.49	1	y	9		5906.06		264.998	14036.2	13635.4	3184.84	46076		1606.25	45113.5	42297.5	17539.8		88433		112793	161064		33066.5	199119	20608.2	118377	185505	55548.1	202605	201553		143175	181851	25199.6	170050	195283	27904.8		151819	58068.1	40404	214257		7299.61
sp|P00740-6|FA9_HUMAN	NSADNKVVC[+71.03711]SC[+71.03711]TEGYR	629.949	3	8.05191	843.882	2	y	14		4573.23			12491.4	13001.7	1779.16	31081.8		1282	38648.3	34664.1	10204.8		70771.4		75663.6	118681		29941.9	133136	13040.4	85766.3	125908	41862.6	157359	162205	10238.6	104158	151415	21186.6	106812	124708	24120.9		102711	45617.6	26002.6	133123		6450.27
sp|P00740-6|FA9_HUMAN	NSADNKVVC[+71.03711]SC[+71.03711]TEGYR	629.949	3	8.05191	808.364	2	y	13	37.241	2590.87			4329.09	7683.91	2134.55	12516.1			17237.7	20140.2	5814.59		42325.8		46320.6	73901.5		14981.5	79886.8	7223.42	45038.9	77638.9	25558.4	87775.6	96838.5	4818.88	52538.4	80374.1	10538.4	61459.3	76275.9	13751.7		63124.6	24925.8	15795.3	80123.9		2234.56
sp|P00740-6|FA9_HUMAN	NSADNKVVC[+71.03711]SC[+71.03711]TEGYR	629.949	3	8.05191	1258.56	1	y	10	37.5339	2853.4			5518.38	7641.2	1068.64	20444		596.517	24143.3	16834.4	6699.81		48356.8		51158.6	94486.1		19088.4	87549.6	8433.69	50589.5	82398.2	23830.9	100348	104006	6677.86	68543.7	94166.5	11551.7	74781	89088.2	15964.6		67529.8	29549.8	14617.5	90499.9		4393.13
sp|P00740-6|FA9_HUMAN	NSADNKVVC[+71.03711]SC[+71.03711]TEGYR	629.949	3	8.05191	729.353	1	b	7	37.488	2129.52			5120.36	4684.94	1425.84	15857			19897.5	19914.1	7271.22		40395.3		43432.4	80331.5		13219.9	91541.2	7403.83	42457.8	67418.2	23390.3	89060.7	93722.2	4678.21	65866	79042.1	12750.4	67048.6	81878.5	9682.76		74125.2	32512.3	16979.2	83966.6		3137.06
sp|P00740-6|FA9_HUMAN	NSADNKVVC[+71.03711]SC[+71.03711]TEGYR	629.949	3	8.05191	828.421	1	b	8	80.0649	1544.12			4763.47	4832.65	1168.77	12794.6		400.06	13953.9	14205.4	6043.82		33068.7		37398.3	61171.4		12787.9	67542.2	6098.85	38782.2	57223.5	25184.2	65427	63991.6	5133.08	44682.5	63848.4	12064.3	53069.8	69119.7	9772.99		59878.5	26158.6	15292	65810.3		1563.97
sp|P00740-6|FA9_HUMAN	NSADNKVVC[+71.03711]SC[+71.03711]TEGYR	629.949	3	8.05191	750.85	2	y	12	37.5339	1198.15			2395.9	2343.16	606.649	5720.17		484.311	7760.74	7653.88	2700.7		16273.8		19292.5	27837		6593.87	29098.8	3537.41	17824.9	26487.3	7616.95	30369.5	38471.9	2116.82	25067.3	30923.8	4906.82	25829.6	29458.2	5857.78		23393	8800.31	4694.03	30404.7		1017.89
sp|P00740-6|FA9_HUMAN	NSADNKVVC[+71.03711]SC[+71.03711]TEGYR	629.949	3	8.05191	693.829	2	y	11							297.658																											1937.22			5918.07
sp|P00740-6|FA9_HUMAN	NSADNKVVC[+71.03711]SC[+71.03711]TEGYR	629.949	3	8.05191	1002.47	1	b	9		822.254					884.436						2357.24									4407.25	8783.24	9535.24	3684.08		14479.4			13937.2							4765.94
sp|P00740-6|FA9_HUMAN	NSADNKVVC[+71.03711]SC[+71.03711]TEGYR	629.949	3	8.05191	1089.5	1	b	10							219.139																																		534.763
sp|P00740-6|FA9_HUMAN	NSADNKVVC[+71.03711]SC[+71.03711]TEGYR	629.949	3	8.05191	747.322	2	b	13							379.668
sp|P00740-6|FA9_HUMAN	NSADNKVVC[+71.03711]SC[+71.03711]TEGYR	629.949	3	8.05191	1386.65	1	y	11
sp|P00740-6|FA9_HUMAN	NSADNKVVC[+71.03711]SC[+71.03711]TEGYR	629.949	3	8.05191	395.204	1	y	3		8482.51	3657	1393.04	15189.9	16746.1	3227.23	48678.9	27576.3	1133.73	26217	46333.1	4369.52	26522.6	91808.4	3092.46	100623	162172	6502.41	15784.1	179836	15834.9	90313	111935	17602.2	206541	139900	3307.57	157895	189512	7976.23	137367	180781	13974.8		138246	45988.2	38297	262565	1162.24	4595.37
sp|P00740-6|FA9_HUMAN	NSADNKVVC[+71.03711]SC[+71.03711]TEGYR	629.949	3	8.05191	524.246	1	y	4	92.5906	3829.61	2089.96	801.433	8391.33	6160.13	1984.48	24920.9	12342.4	1015.38	43865.6	35207.9	9398.3	14861.2	64729.4	2858.02	48894.5	106357		27448.9	163747	11590	57434.1	93802.7	24925.2	125242	157494	4310.89	104498	170104	7889.88	99806.8	152427	7987.39		94514.7	21681	27747.3	164502	958.088	3920.15
sp|P00740-6|FA9_HUMAN	NSADNKVVC[+71.03711]SC[+71.03711]TEGYR	629.949	3	8.05191	273.119	1	b	3	124.406	762.186			2355.13	3102.22	260.12	7493.64			5500.04	10261	2664.94		15360.4		20092.4	34277.2		7011.71	36588	3016.16	17941.7	26801.5	6837.36	39745.7	43650.5		31554.4	32554	5321.67	36692.3	38048.8	7457.49		32880.4	8935.47	8706.55	40606.7		2037.58
sp|P00740-6|FA9_HUMAN	NSADNKVVC[+71.03711]SC[+71.03711]TEGYR	629.949	3	8.05191	388.146	1	b	4	30.1034	670.25			1743.31	1750.42	979.354	3243.11			3659.76	6093.75	1941.99		11329.2		12210.8	17757.8		4321.68	26821.2	2722.91	13724.8	17935	5791.01	26522.9	25520.5		14363.9	26036.3	3793.28	17926.7	21927.7	3087.28		19758.9	11187.4	3587.27	22436		994.591
sp|P00740-6|FA9_HUMAN	NSADNKVVC[+71.03711]SC[+71.03711]TEGYR	629.949	3	8.05191	580.247	2	y	9	268.076				1881.55			4022.61		287.098	4139.49	4777.7	1595.97		10589.5		13423.4	19882.1	1753.54	2728.51	22453.4		11044.7	12058	2577.05	17430.6	26910.9		22622.8	21402.1	1870.95	17536.2	36743.7	1759.35		16385.3	8134.23	6202.33	37935.3	289.073
sp|P00740-6|FA9_HUMAN	NSADNKVVC[+71.03711]SC[+71.03711]TEGYR	629.949	3	8.05191	502.189	1	b	5	76.0236						371.535						931.297				8952.29	15119.4				1203.2	6447.31	10046.8	3040.86	20314.4	17407.2		11199.7				17566.3			13021.4	5501.63
sp|P00740-6|FA9_HUMAN	NSADNKVVC[+71.03711]SC[+71.03711]TEGYR	629.949	3	8.05191	365.18	2	b	7	70.6373						272.468
sp|P00740-6|FA9_HUMAN	NSADNKVVC[+71.03711]SC[+71.03711]TEGYR	629.949	3	8.05191	501.737	2	b	9																						2121.47																			656.086
sp|P00740-6|FA9_HUMAN	NSADNKVVC[+71.03711]SC[+71.03711]TEGYR	629.949	3	8.05191	414.714	2	b	8	75.0565												1168.32
sp|P00740-6|FA9_HUMAN	NSADNKVVC[+71.03711]SC[+71.03711]TEGYR	629.949	3	8.05191	545.253	2	b	10	216.411						281.265
sp|P00740-6|FA9_HUMAN	NSADNKVVC[+71.03711]SC[+71.03711]TEGYR	629.949	3	8.05191	202.082	1	b	2	40.41	2533.89			6447.15	6094.91	1319.29	17467.1			21267.5	18872.6	6522.59		44564.8		46022	91661.4		10843.8	95379.7	7800.76	46266.4	71659.8	24139.6	96764.6	94436.1	6868.66	75069.6	87454.6	14231.5	77681.2	94448.4	14815.8		77826.5	36671.5	13013.8	80138.2		3142.36
sp|P00740-6|FA9_HUMAN	NSADNKVVC[+71.03711]SC[+71.03711]TEGYR	629.949	3	8.05191	175.119	1	y	1		806.151	1125.51	557.231	1430.21	2518.62		4202.94		468.896	5458.7	6841.62	1149		12701.3	1331.42	15487.4	22835.4		7574.78	29024.6	3291.7	13372.3	20607.1	3538.9	18218.6	32853.8	3677.96	28333.5	24265.6	2312.92	22446.3	43536.9	1458.76		18428.4	6422.84	7920.89	47721.5		774.822
sp|P00740-6|FA9_HUMAN	NSADNKVVC[+71.03711]SC[+71.03711]TEGYR	629.949	3	8.05191	115.05	1	b	1				412.973		1932.94	778.2	3986.14			3572.91	5428.86			8017.94		9427.66	18525.2		2450.55	18549.5	2125.06	8961.08	14112	5134.49	21003.1	19472.5		13814.4	18275.5	2183.5	21337.3	19974	3812.34			5611.12	4616.82			1366.48
sp|P00740-6|FA9_HUMAN	NSADNKVVC[+71.03711]SC[+71.03711]TEGYR	629.949	3	8.05191	338.182	1	y	2						2441.58	214.246				3384.35	3927.69					12115.2			3549.39		1066.4	7424.31	13839		16574.1	18403.8		14139.1	14897.9		11690.4	24130.5			13800.9				309.986	724.232
sp|P00740-6|FA9_HUMAN	NSADNKVVC[+71.03711]SC[+71.03711]TEGYR	629.949	3	8.05191	625.294	1	y	5		10562.7	1803.84	1272.75	12637.9	26609.7	3962.02	47627.3	27120.4	580.751	40611.3	50491.3	18444.8		120855		145587	233710	2957.94	38218	324062	16963.1	130108	184419	42354.8	313719	320115	20671.1	153448	323485	15926.3	210389	240603	21457		191934	40629.7	51228.5	338982		11170
sp|P00740-6|FA9_HUMAN	NSADNKVVC[+71.03711]SC[+71.03711]TEGYR	629.949	3	8.05191	629.781	2	y	10	81.0029		15367.1	3456.17					76386.3	3725.01				84398.3		22339.9			25860									19079.1							81268.7			23419.3	163886	2789.37
sp|P00740-6|FA9_HUMAN	NSADNKVVC[+71.03711]SC[+71.03711]TEGYR	629.949	3	8.05191	632.276	2	b	11							177.155
sp|P00740-6|FA9_HUMAN	YNSGKLEEFVQGNLER	628.315	3	17.2198	716.369	1	y	6		778.894	77.9048		5770.84		7799.56	13288.5	8102.77	5831.1	8526.68	16958.7	16058.8	29816.3	28752.8	60888.7	53438.1	34417.5	108899	60339.6	103425	103724	43419.1	76894	273833	204716	252203	353506	323317	413763	671102	545470	523822	687572	402356	603823	1.00303e+06	345672	577056	101.554
sp|P00740-6|FA9_HUMAN	YNSGKLEEFVQGNLER	628.315	3	17.2198	1068.5	1	b	9		806.459			3083.34	116.015	5045.61	6551.64	6467.7	4619.07	6095.28	8378.27	10486.3	19945	15566.2	33005.6	31332.2	19199.4	57164.7		36279.1	45232.2	33044.3	42372.4	98775.7	66090.1	77986.9	112723	104328	123533	206556	166042	145000	208769	113200	175390	305210	102411	164641
sp|P00740-6|FA9_HUMAN	YNSGKLEEFVQGNLER	628.315	3	17.2198	803.415	2	y	14	96.7265	245.949			1351.86		2122.09	3834.14	1902.28	1726.41	1494.14	2141.81	4233.52	6575.02	4479.35	9456.14	8968.67	7375.4	17722		13138.5	39824.8			41392.5	30243.4	35280.2	49785.9	45839.2	56635.4	93175.3	73123.2	68765	91978.9	52913.2	80327.8	142995	48579.9	77992.2	135.957
sp|P00740-6|FA9_HUMAN	YNSGKLEEFVQGNLER	628.315	3	17.2198	815.437	1	y	7	1064.44	284.66				211.308														94380.6		58574.2	62675		132486		150273	136858	131055	161762	224863	228047	215135	228312	115158	210800	324723	139351	199115	1157.11
sp|P00740-6|FA9_HUMAN	YNSGKLEEFVQGNLER	628.315	3	17.2198	921.431	1	b	8	63.8934	272.011	218.743		1133.15	108.097	1759.83	2884.78	2565.26	1411.19	2974.64	3510.05	2963.55	8428.91	5353.09	9659.91	11948.3	7670.52	20578.2		18231.9	26239.1		16039.8	54499.2	37753.3	46900.7	67704.6	62878	74715.1	126088	99405.6	99833.5	136215	67012.2	113345	193765	66310.9	106341	53.1687
sp|P00740-6|FA9_HUMAN	YNSGKLEEFVQGNLER	628.315	3	17.2198	792.389	1	b	7		284.673			1065.42		634.872	1695.09	1365.81		570.348	3515.45	1692.27	4030.72		7530.56	7787.02		12312.6	8798.79	9045.34	10391.5			21653.2	19709.1	21425.1	27548.1	28469.5	31814.8	48942.1	45082	37062.5	55753.6	30514.2	45444.1	79056.9	29473.8	43522.9	93.1739
sp|P00740-6|FA9_HUMAN	YNSGKLEEFVQGNLER	628.315	3	17.2198	1220.59	1	y	10			36.129		389.154	64.9287	462.036	1326.71	821.928	534.813	982.213	1173.86	1569.81	2822.68	2983.65	4296.24	3922.65	3075.78	8009.48		7841.26				22020	13353.3	16702.9	28000	24423.3	29396	48752.9	40747.7	35368.2	52693.6	26297.8	45479.5	77592	24518.1	41926.6
sp|P00740-6|FA9_HUMAN	YNSGKLEEFVQGNLER	628.315	3	17.2198	1333.67	1	y	11		75.0634			359.536		586.509		651.236	506.892			830.831	1638.87				1546.04	6825.07		5350.58	7666.12			14867.6			20080.1	17569.6	22723.8	36672.8	29930.5	28014.6	38425.4	22318.6	32491.9	56379.9	20482.7	32504.7
sp|P00740-6|FA9_HUMAN	YNSGKLEEFVQGNLER	628.315	3	17.2198	1091.55	1	y	9	37.4681	94.3531	149.913		835.1		636.625	1247.52	854.751	736.367	1126.35	1510.76		2568.03	2124.5	3331.71	4195.01	2800.43	8423.72		7463.93	17484	17863.6	16767.2	17248.9	12848.2	16275	23100.6	19559.7	26393.7	42874	32824.2	29073.2	41367.2	29127.2	37047.7	65314.4	22530	36757.8	36.4295
sp|P00740-6|FA9_HUMAN	YNSGKLEEFVQGNLER	628.315	3	17.2198	962.505	1	y	8	392.373	282.492	128.461		1317.81			1538.79	2008.28		1769.46	3285.36	2737.02			16027.8	11240.8		24913.7	16453.3	13252.7	111116	106823	85944.2	36673.6	30206.2	25552.9	39575.7	39917.9	45288.4	73590.5	58093	49903.5	76084.9	49639.8	61876.8	109821	37999.7	56062.2	330.824
sp|P00740-6|FA9_HUMAN	YNSGKLEEFVQGNLER	628.315	3	17.2198	860.437	2	y	15	143.142	47.6901	53.1029	269.632		83.7736	593.287	1851.96	988.232	428.743	802.25	1729.89	2077.25	3573.91	4037.23	4193.06	6823.94	3618.36	6553.72			32780.3	61439.7	43537.6	16957.8	12031.2	15824.7	19045	18952.9		36024.5	32260.2	29995.1	37487.1	23253	34172.6	57290.1	18881.8	29191.3
sp|P00740-6|FA9_HUMAN	YNSGKLEEFVQGNLER	628.315	3	17.2198	1167.57	1	b	10	75.1213		104.839	155.722	866.41		842.449	1383.47	921.707	1079.66	1230.66	1575.81	2278.48	3279.18	3019.22	4890.64	5879.51	3351.69	9706.79	7755.32	8791.61	11038.1	4209.03	8305.84	27391.4	21253.1	24472.1	35580.5	34565.3	44967.7	68824.7	55131.6	48423.1	73245.8	43915.6	63822.9	102906	34598.3	55938.6
sp|P00740-6|FA9_HUMAN	YNSGKLEEFVQGNLER	628.315	3	17.2198	759.899	2	y	13		37.5345	73.6928
sp|P00740-6|FA9_HUMAN	YNSGKLEEFVQGNLER	628.315	3	17.2198	663.346	1	b	6		133.195		65.4086			1074.06			258.714			1154.59		2654.8			2700.73					6315.69																		68.4357
sp|P00740-6|FA9_HUMAN	YNSGKLEEFVQGNLER	628.315	3	17.2198	588.31	1	y	5	210.638	1657.29	948.951	109.146	6400.54		8098.16	11878.3	12356.9	9131.58	9214.34	17778.7	13691.6	26629.5	28278.4	53204	54168.7	31679.8	98899.3	61163.1	89859.3	111877	73255.6	100234	235725	185422	233152	302261	286989	362538	610394	493414	450788	625222	386127	550256	909184	315670	528615
sp|P00740-6|FA9_HUMAN	YNSGKLEEFVQGNLER	628.315	3	17.2198	531.288	1	y	4				64.0611	1403.96	91.921		2540.77	2103.46	1030.51	1175.01	1345.36	1916.9	4022.82	2921.28	7664.24	7838.87	4276.73	12349.9	8675.05	12332.5	32743.2	19576.1	23482.5	30550.4	25274.7	28864.7	35901.8	36935.6	42812.8	74156.5	62405.6	55792.4	79138.4	49213.7	65271.4	115765	37138.7	61068.1	125.925	82.7481
sp|P00740-6|FA9_HUMAN	YNSGKLEEFVQGNLER	628.315	3	17.2198	417.246	1	y	3				102.043				1734.3								5257.95			10113.1	6614.02	7397.19	14835.8	6860.5	9456.13	22785.9	13528.8	17232.7	25094.8	20786.7	27889.8	51034.3	36885.4	38016.6	50838.8	32740	44566.6	72416.9	25204.2	41939.2
sp|P00740-6|FA9_HUMAN	YNSGKLEEFVQGNLER	628.315	3	17.2198	584.288	2	b	10	509.651	169.324		78.377			1553.82	1086.41		899.439	467.224	2435.65	855.541	1018.75	3920.93	4316.52	3537.98	3287.4	6660.84	4419.35	7131.36	11140.4	6945.7	5892.63	18063.4	11894.2	18867.6	25960.3	21701.6	26621.3	46495.2	36564.3	33463.2	52407.4	30677.7	43263.9	74379.4	23646.8	39015	123.692
sp|P00740-6|FA9_HUMAN	YNSGKLEEFVQGNLER	628.315	3	17.2198	550.262	1	b	5	35.2787	151.569	82.0274							178.342			1266.74
sp|P00740-6|FA9_HUMAN	YNSGKLEEFVQGNLER	628.315	3	17.2198	365.146	1	b	3					450.602				692.947	458.279																															107.618
sp|P00740-6|FA9_HUMAN	YNSGKLEEFVQGNLER	628.315	3	17.2198	534.754	2	b	9		172.671		158.128	419.96		478.39	1604.99	909.951	681.418	670.102	1219.07	1474.51	3143.34	2419.79	3732.2	4356.52	1897.63	7540.15	4563.33	5953.42	7439.4		4527.64	17239.7	12096.2	14971.9	20971.5	20457.7	27779.8	45178.2	34562.1	37835.2	50018.6	26989.7	39574.7	72496.6	22855.4	38163.5
sp|P00740-6|FA9_HUMAN	YNSGKLEEFVQGNLER	628.315	3	17.2198	422.167	1	b	4	88.5842	21.3088				72.3357																																			220.744
sp|P00740-6|FA9_HUMAN	YNSGKLEEFVQGNLER	628.315	3	17.2198	461.219	2	b	8	44.1747	49.3331		193.097				909.36		230.631			1314.28
sp|P00740-6|FA9_HUMAN	YNSGKLEEFVQGNLER	628.315	3	17.2198	278.113	1	b	2	225.145	215.32			1595.78		2008.76	3732.88	2137.18	1048.54	1527.43	3321.84	2834.96	5205.2	5178.8	10258.8	8099.42	5553.91	14787.5		15476.9	23709.1	10099.8	19451.5	39966.3	31182.9	38252.7	48972	44200.2	59725.3	97099.5	86202.7	75460.4	100880	67402.2	83695.9	152858	48766.5	85229.8	106.869
sp|P00740-6|FA9_HUMAN	YNSGKLEEFVQGNLER	628.315	3	17.2198	175.119	1	y	1	441.667	1100.49	198.329		2380.52			5688.93	4757.96			7106.28	5436.48	6810.25	12063	19317.1	15768.4		17194.4		15248.3	126659		53616.5	45943.7	38436.6	36624.9	29213.3	46730.1	46021.8	68974.9	65061.9	62337.5	71029.4	55466.4	68118.2	115360	43504.6	58376.9
sp|P00740-6|FA9_HUMAN	YNSGKLEEFVQGNLER	628.315	3	17.2198	304.161	1	y	2			343.054	265.868	381.024			2505.31	1553.3	1216.85	1274.19	1963.58	3580.75	6304.84	4161.58	10916.1	8502.13	5646.03	15280.7	10029.8	9963.64	52465.8	48694.2	44888.7	29481.6	22696.2	23674.9	30379.3	27802.3	36516.2	58515.9	48959.7	41877.5	57268.1	39414.2	49019.5	91380.2	32720.3	46360.1
sp|P00740-6|FA9_HUMAN	YNSGKLEEFVQGNLER	628.315	3	17.2198	164.071	1	b	1		37.3236				37.091																																			35.0138
sp|P00740-6|FA9_HUMAN	YNSGKLEEFVQGNLER	628.315	3	17.2198	648.317	2	b	11							3185.1								7888.7	31736.1		10215	36508		42359.8	23573.7	24224	15854.4	54857.5	44248.8	48252.2	55856.9	34968.6	47103.1	79620.2	54751.8	68503.7	75687.1	35329.3	59877.4	108317	20009	33888.2	182.718
sp|P00740-6|FA9_HUMAN	VSVSQTS[+656.22761]KLTR	621.309	3	8.05941	705.425	1	y	6	361.787	1023.21	720.56	928.31	3031.08	1235.9	3160.5	2468.96	2998.94	1489.11	4484.6	3182.4	16420.7	5597.28	6237.5	18008.6	7263.42	2619.17	20961	1422.59	7723.82	26862.2	4507.25	7936	36941.6	6162.63	7087.5	17459.1	12653.7	13973.6	36012.4	12273.6	17355.7	35028.4	16848.3	16948.2	86783.4	2493.01	9856	1232.88	923.741
sp|P00740-6|FA9_HUMAN	VSVSQTS[+656.22761]KLTR	621.309	3	8.05941	785.912	2	a	3	461.264	772.522	707.907	1086.81	3902.78	1831.64	2635.34	4049.2	2508.51	1401.94	5113.97	3264.34	17385.5	3278.82	5443.95	17543.7	7085.8	2191.61	22625.2	1340.96	6970.04	31206.6	6087.08	6206.15	39068.7	6692.23	9767.02	16184.5	9489.45	10817.6	36128.6	13340.8	18165.4	36222.5	8725.64	20442.4	94252	2723.55	6817.29	974.974	661.488
sp|P00740-6|FA9_HUMAN	VSVSQTS[+656.22761]KLTR	621.309	3	8.05941	920.516	1	y	8	223.579	788.101	350.297	463.234	1791.01	621.977	1345.6	2184.2	1132.59	690.257	2227.21	1790.8	7866.83	1826.27	2301.21	8504.05	3075.11	1117.54	10039.5	976.18	2662.58	12317.6	1756.61	2004.65	14358.2	4123.65	5017.54	8317.47	3986.28	4876.96	18006.1	5997.35	6000.3	16561.2	3821.04	9234.97	42542.2	1225.02	3980.45	804.448	585.555
sp|P00740-6|FA9_HUMAN	VSVSQTS[+656.22761]KLTR	621.309	3	8.05941	1019.58	1	y	9	151.85	112.425	127.507	261.384	823.137		374.127	731.122	561.84		727.379	940.204	3673.29	873.179	953.811	3973	1241.92	775.415	4662.23	301.451		5043.56	1147.88	1804.05	6156.31	1222.12	2280.88	3368.07	2529.88	2724.95	6346.6	2683.87	3187.24	7475.64	1506.43	4034.11	18609.3	586.275	1375.76	282.665	498.448
sp|P00740-6|FA9_HUMAN	VSVSQTS[+656.22761]KLTR	621.309	3	8.05941	1106.62	1	y	10	37.5336	159.001	299.061	266.686	446.254	461.982		1113.54	367.513	296.496			3333.33	745.792		2743.81	1019.31		3384.14		850.929	4519.61	961.093	972.992	5190.61		1345.43	2435.93	2032.69	1879.73	6825.86	2120.97	2640.99	5246.65	1520.86	3362.26	16053.2	742.313	1517.49	177.319	176.365
sp|P00740-6|FA9_HUMAN	VSVSQTS[+656.22761]KLTR	621.309	3	8.05941	833.484	1	y	7						295.59	437.407	601.368	528.959	355.42		655.631		569.247		2441.31		438.725	3491.37					964.305			1279.94	2574.05		1932.18		1525.89	1820.08	4712.67		2579.52	12200.4			185.96
sp|P00740-6|FA9_HUMAN	VSVSQTS[+656.22761]KLTR	621.309	3	8.05941	1123.6	1	a	8	169.338			112.59		232.955	559.735	655.011				727.499	2597.63	796.946	564.717	2663.89		383.384	3337.72			5343.34		1014.97	5118.4		1658.12		1579.31			1881.17	2843.75	5016.04	1326.27		12772.6	574.645			262.692
sp|P00740-6|FA9_HUMAN	VSVSQTS[+656.22761]KLTR	621.309	3	8.05941	908.505	1	a	6	37.4837		81.9466				500.21							678.934						285.708																					112.508
sp|P00740-6|FA9_HUMAN	VSVSQTS[+656.22761]KLTR	621.309	3	8.05941	1036.56	1	a	7	74.3788		75.0653																	386.742
sp|P00740-6|FA9_HUMAN	VSVSQTS[+656.22761]KLTR	621.309	3	8.05941	807.457	1	a	5		150.399	239.512	336.515		508.079			386.541			738.07		932.301						349.27
sp|P00740-6|FA9_HUMAN	VSVSQTS[+656.22761]KLTR	621.309	3	8.05941	930.525	1	b	9	49.0797						414.587																																		138.252
sp|P00740-6|FA9_HUMAN	VSVSQTS[+656.22761]KLTR	621.309	3	8.05941	1031.57	1	b	10	555.484		387.604	1024.14		518.494																																			341.77
sp|P00740-6|FA9_HUMAN	VSVSQTS[+656.22761]KLTR	621.309	3	8.05941	1222.66	1	a	9
sp|P00740-6|FA9_HUMAN	VSVSQTS[+656.22761]KLTR	621.309	3	8.05941	1205.68	1	a	1	1171.81	3554.47	1987.53	2517.11	9350.41	4203.74	6318.86	9830.43	6669.88	4222.38	13345.8	8346.54	42902.5	8092.86	13423.8	47402.3	18509.3	6106.14	58666.1	5673.26	20396.4	75286.8	14963.2	19026.4	94749.5	18052	24896.8	42813.6	28319.2	35460	101527	32073.7	38967.6	98936.8	26603.2	52032.4	239669	9216.73	24749.8	3206.06	2397.79
sp|P00740-6|FA9_HUMAN	VSVSQTS[+656.22761]KLTR	621.309	3	8.05941	704.886	2	a	2	619.648	2529.95	1900.03	3186.76	7610.98	3168.81	6678.29	8927.29	6165.6	2975	13268.6	8723.3	41091.9	8813.51	12240.8	44971.2	17412.3	6019.05	54158.5	5745.72	17253.6	71917.9	14578.7	17005	86411.8	18111.5	25478.3	38815.6	27033.6	30568.1	87521.4	32087.2	38955.3	90217.5	21470.5	45968.3	195699	6708.24	20788	2987.34	2126.37
sp|P00740-6|FA9_HUMAN	VSVSQTS[+656.22761]KLTR	621.309	3	8.05941	1309.7	1	a	10
sp|P00740-6|FA9_HUMAN	VSVSQTS[+656.22761]KLTR	621.309	3	8.05941	553.812	2	y	10	106.486		78.7948	256.821			338.916	582.577	537.5	361.351		552.047		822.675						320.307		4044.28		1133.65			1145.06	2058.66	1486.35	2111		1649.21			1245.67			776.744
sp|P00740-6|FA9_HUMAN	VSVSQTS[+656.22761]KLTR	621.309	3	8.05941	510.296	2	y	9		160.264	106.288			213.509		609.29	396.831					729.791				508.751						795.035			1177.31													246.914	103.032
sp|P00740-6|FA9_HUMAN	VSVSQTS[+656.22761]KLTR	621.309	3	8.05941	389.251	1	y	3		187.718								348.338		490.943					814.611			282.203																				204.152
sp|P00740-6|FA9_HUMAN	VSVSQTS[+656.22761]KLTR	621.309	3	8.05941	460.762	2	y	8	301.234		291.59	291.109	831.738		443.692		380.028	316.503				442.97			866.854															1698.58								297.258
sp|P00740-6|FA9_HUMAN	VSVSQTS[+656.22761]KLTR	621.309	3	8.05941	517.346	1	y	4			243.078								747.182			416.485																										240.71	121.435
sp|P00740-6|FA9_HUMAN	VSVSQTS[+656.22761]KLTR	621.309	3	8.05941	373.208	1	b	4	185.53	112.577		203.958
sp|P00740-6|FA9_HUMAN	VSVSQTS[+656.22761]KLTR	621.309	3	8.05941	286.176	1	b	3	37.4375
sp|P00740-6|FA9_HUMAN	VSVSQTS[+656.22761]KLTR	621.309	3	8.05941	175.119	1	y	1	313.204	92.0922	200.5	1254.2			544.892	569.352	551.099		553.868	996.235		438.963	870.915			411.799		281.871																					609.75
sp|P00740-6|FA9_HUMAN	VSVSQTS[+656.22761]KLTR	621.309	3	8.05941	276.167	1	y	2	143.176		112.589
sp|P00740-6|FA9_HUMAN	VSVSQTS[+656.22761]KLTR	621.309	3	8.05941	602.314	1	b	6				267.334		604.166
sp|P00740-6|FA9_HUMAN	VSVSQTS[+656.22761]KLTR	621.309	3	8.05941	603.346	2	a	1	1420.07	1965.93	1812.9	1547.38	6213.99	1847.01	4600.77	6936.03	3712.27	2764.11	7099.46	5455.28	26869.1	5775.12	8373.99	27931.7	10523.4	3512.47	38170.1	3069.42	10581	43505.4	8767.06	7677.54	56184.9	10325.6	15247	24605.9	15935	19542.1	55490.1	17630.3	24264.6	57302.5	15062.8	25576.2	132974	4981.85	12468.6	2932.45	1713.49
sp|P00740-6|FA9_HUMAN	RYNSGKLEE[+43.98983]FVQGNLE[+43.98983]R	532.508	4	18.5502	588.31	1	y	5			123.615			432.8	143.597		414.571	557.37	976.522	2152.81		4197.22	249.637	4775.58		2739.55	6367.4		8707.16	20831	42794.7	32385.8			25169.5	25008.7	33494.7	43155.4	51504.1	55353.9	56535.5	38435.8	37844	58759.7	65176.4	28871	48620.8	267.955	701.916
sp|P00740-6|FA9_HUMAN	RYNSGKLEE[+43.98983]FVQGNLE[+43.98983]R	532.508	4	18.5502	716.369	1	y	6			459.085	57.0792		386.925	551.505		756.846													23460.2	33185.2	28205.6			12902.8	7605.14		13532.6	23558	13594.9	13078.9	13769.8	13790.7		26362.4	20410.9	6140.09
sp|P00740-6|FA9_HUMAN	RYNSGKLEE[+43.98983]FVQGNLE[+43.98983]R	532.508	4	18.5502	578.268	1	b	5						103.554	304.852							529.416	590.524	238.308					1396.03			932.91			8980.18	4816.76	7604.82	12971.6	10544.5	17940.9	13437.4	9846.06	11356.5	19492.2	14152.4	5788.63	15269	70.498	112.738
sp|P00740-6|FA9_HUMAN	RYNSGKLEE[+43.98983]FVQGNLE[+43.98983]R	532.508	4	18.5502	706.363	1	b	6		86.1392	355.496		470.585	216.412	436.095		151.291		241.9				1859.64		2685.45		142.737	1159.21	539.563						6506.62	4516.45	7185.9	8887.53	7854.94	9635.53	11145.7	7395.15	9240.32		9594.62	4423.33	8980.19	319.955	118.125
sp|P00740-6|FA9_HUMAN	RYNSGKLEE[+43.98983]FVQGNLE[+43.98983]R	532.508	4	18.5502	612.804	2	b	10			24.9512		31.7252	97.6245		902.355	439.898		361.302				544.028	230.097	2126.57	2149.45			777.519						2581.73	2417.6		5237.28	4823.22	6240.91	7460.2	3326.84	3200.73	7590.92	6026.52	2193.79	5068.19		57.3257
sp|P00740-6|FA9_HUMAN	RYNSGKLEE[+43.98983]FVQGNLE[+43.98983]R	532.508	4	18.5502	819.447	1	b	7	96.3892	142.193	48.8364			124.522	139.607				57.2797	542.302		548.747		393.52		210.886			1166.64								1484.35	3191.56		4155.93	3563.06		3918.81			1462.84	3366.86		32.9919
sp|P00740-6|FA9_HUMAN	RYNSGKLEE[+43.98983]FVQGNLE[+43.98983]R	532.508	4	18.5502	948.49	1	b	8				109.888	81.0447						207.773								201.378			1465.99	2441.82	2310.18																120.549	76.7785
sp|P00740-6|FA9_HUMAN	RYNSGKLEE[+43.98983]FVQGNLE[+43.98983]R	532.508	4	18.5502	662.338	2	b	11			293.693			3119.4			3098.59	2555.11		5785.69		585.865								4108.2					1585.22						3109.58						2457.85	96.5788
sp|P00740-6|FA9_HUMAN	RYNSGKLEE[+43.98983]FVQGNLE[+43.98983]R	532.508	4	18.5502	1077.53	1	b	9	27.7423														40.0073							1878.55		1606.39																	53.7667
sp|P00740-6|FA9_HUMAN	RYNSGKLEE[+43.98983]FVQGNLE[+43.98983]R	532.508	4	18.5502	815.437	1	y	7			136.913			2119.18	365.321		5850.7	7909.25	722.56	10323.1											59286				43077.7	44315.2		44350.7	51647.9	50099.7	41228.4	51146.2	24322.8		67448.3	29211.4	24528.8	748.99
sp|P00740-6|FA9_HUMAN	RYNSGKLEE[+43.98983]FVQGNLE[+43.98983]R	532.508	4	18.5502	1121.52	1	x	9		36.7439			29.7945	98.5525	275.94	294.991										128.43				10592.7	17001.9	15619.2		900.302															37.532
sp|P00740-6|FA9_HUMAN	RYNSGKLEE[+43.98983]FVQGNLE[+43.98983]R	532.508	4	18.5502	417.246	1	y	3		78.9438	301.358			723.033					347.554			1123.2			927.74	1037.05	553.233	641.916		2428.77			2115.65		5102.55	4574.58	3018.53	6865.67	5974.94	6404.29	9163.45	6835.26	5213.76	8139.11	5984.76	1841.03	4830.16		88.2585
sp|P00740-6|FA9_HUMAN	RYNSGKLEE[+43.98983]FVQGNLE[+43.98983]R	532.508	4	18.5502	521.247	1	b	4			757.939			881.359	402.944		1833.37	3699.65	290.826	7381.14											11028.4			6427.95	16713.3	15647		14201.6	17714.8	21824.7	12168.5	18839.6	11370.3		21201.5	10849.6	6463.7
sp|P00740-6|FA9_HUMAN	RYNSGKLEE[+43.98983]FVQGNLE[+43.98983]R	532.508	4	18.5502	434.215	1	b	3	123.344			50.6169		256.643	409.289				617.898																		885.986	2280.29	2284.15	2726.56	4556.89	3221.66			3260.24		2046.14
sp|P00740-6|FA9_HUMAN	RYNSGKLEE[+43.98983]FVQGNLE[+43.98983]R	532.508	4	18.5502	410.227	2	b	7	160.403		281.999	141.475		200.604	224.383		408.13					1437.21		1926.86				17435.1	619.078	1397.05	2760.89						2716.48			3111.28	3295.7		3543.77	3784.83			3021.79	129.845
sp|P00740-6|FA9_HUMAN	RYNSGKLEE[+43.98983]FVQGNLE[+43.98983]R	532.508	4	18.5502	474.748	2	b	8					76.4689	146.272					384.775			345.419				352.189	509.702			2237.02	2564.24	1485.45																168.322
sp|P00740-6|FA9_HUMAN	RYNSGKLEE[+43.98983]FVQGNLE[+43.98983]R	532.508	4	18.5502	461.235	1	x	3						491.409				364.954					524.288							4511.81	6666.41	5155.5																101.281
sp|P00740-6|FA9_HUMAN	RYNSGKLEE[+43.98983]FVQGNLE[+43.98983]R	532.508	4	18.5502	353.685	2	b	6	37.4665	49.3453			98.0706			31.082							109.236																										27.0596
sp|P00740-6|FA9_HUMAN	RYNSGKLEE[+43.98983]FVQGNLE[+43.98983]R	532.508	4	18.5502	175.119	1	y	1	530.789		303.027			829.63	3613.75				3173.15																						5137.27		3867.4	9886.55			8694.51
sp|P00740-6|FA9_HUMAN	RYNSGKLEE[+43.98983]FVQGNLE[+43.98983]R	532.508	4	18.5502	304.161	1	y	2		35.495		262.024		94.9804					459.154				148.359			359.774							731.212		3340.15	2985.81	2223.18	3909.9	4230.68	5910.71	7671.92	5391.62	4145.5	6487.97	5943.6	2975.9	6092.31		115.842
sp|P00740-6|FA9_HUMAN	RYNSGKLEE[+43.98983]FVQGNLE[+43.98983]R	532.508	4	18.5502	320.172	1	b	2		58.4563	216.301			898.859	108.591		1631.21			1534.3						389.059			862.654		10319.4				3523.13			3220.71		3065.07	5051.86		2496.99			3162.62	2962.39
sp|P00740-6|FA9_HUMAN	RYNSGKLEE[+43.98983]FVQGNLE[+43.98983]R	532.508	4	18.5502	157.108	1	b	1	93.5489	195.589			174.1	407.891	215.202		736.299	548.461	195.934	429.492				211.344							3163.01
sp|P00740-6|FA9_HUMAN	RYNSGKLEE[+43.98983]FVQGNLE[+43.98983]R	532.508	4	18.5502	531.288	1	y	4		278.451														330.828			1111.09		3735.62	6256.81				5536.34		2089.53	5769.66		5026.83	8185.44	11615.8	4095.47	5269.61	7012.87			5973.89	534.077	214.361
sp|P00740-6|FA9_HUMAN	RYNSGKLEE[+43.98983]FVQGNLE[+43.98983]R	532.508	4	18.5502	539.27	2	b	9		664.719	310.555		190.114	322.977	3059.79				2545.04	1302.84		1125.4		3446.19			1036.35		6977.04		21108.4						5211.62			12216.5	7160		4832.05	9722.8			12141.7
sp|P00740-6|FA9_HUMAN	RYNSGKLEEFVQGNLE[+43.98983]R	521.511	4	17.7099	588.31	1	y	5	82.6923	488.266			539.169	799.054	140.492					1453.91	610.173	2217.08	1360.12			850.894	3942.09			7281.13	23359.6		15613.5	20968.4	21082.5	20377.3	29961.2	35647.7	42974.5	46581.2	43303.1	40872	36214.6	44580.9	51825.9	28212.1	43403.9	100.589
sp|P00740-6|FA9_HUMAN	RYNSGKLEEFVQGNLE[+43.98983]R	521.511	4	17.7099	578.268	1	b	5	47.8148		166.063				793.378	68.0861		418.427			325.948				2333.45	938.984	1823.15			650.86		39828.1	4274.25	5531.36	8059.03	5482.47	7988.51	7306.43	9313.29	12379.8	12767.4	11167	9847.17	13676.3	14567.1	7408.83	13183.9	134.232	64.5971
sp|P00740-6|FA9_HUMAN	RYNSGKLEEFVQGNLE[+43.98983]R	521.511	4	17.7099	716.369	1	y	6	61.4377		132.854		453.877	798.531	456.172	474.923	879.912	1353.73	529.261	1319.55		352.264		120.064		213.15	3331.08	313.714		24809.9	16252.2		11484.9	9343.8	12516.2	13848.3	21797.1	23874.9	31774.8	33448.6	27517.1	29078.6	24461.9	32375.1	34698.4	21035.1	32488.4
sp|P00740-6|FA9_HUMAN	RYNSGKLEEFVQGNLE[+43.98983]R	521.511	4	17.7099	706.363	1	b	6	70.4895	97.2062			357.255	191.558										564.823	1011.02		2998.23	744.923		3310.36	3150.05		5547.99	3523.74	6129.06	4570.84	6457.7	6113.53	9456.47	7859.88	7978.68	7953.22	7981.52	8539.15	10368	6014.65	6644.53
sp|P00740-6|FA9_HUMAN	RYNSGKLEEFVQGNLE[+43.98983]R	521.511	4	17.7099	612.804	2	b	10	73.3547						261.481				233.096		227.375			220.275	503.137	436.244	1312.55			906.042		3232.28	4086.89	3787.11	4380.25	6000.72	6945.58	7590.58	9741.69	12207.7	11158.5	10034.9	7765.21	10521.7	12172.8	7420.07	10558.9	94.528
sp|P00740-6|FA9_HUMAN	RYNSGKLEEFVQGNLE[+43.98983]R	521.511	4	17.7099	531.288	1	y	4	207.168	240.205	372.355	66.3484	903.809	422.22		1097.01	1265.25	472.323		1133.46		1162.34				469.317	1303.81		974.591				3237.28	2188.31	3492.92	3596.81	4991.91	6099.3	8845.28	7256.99	5900.03	5319.31	5343.38	6737.18	7522.76	4368.45	5995.03		481.795
sp|P00740-6|FA9_HUMAN	RYNSGKLEEFVQGNLE[+43.98983]R	521.511	4	17.7099	539.27	2	b	9	85.8207			213.987	424.355	633.324	1508.2		267.426		1530.9				954.182	3941.97		2880.43	1190.93	3249.47		747.469		3720.89	4390.27	4206.13	1936.09	4004.78	3560.98	2952.9	6087.23	5266.35	3545.01	6256.85	4124.85	4192.15	6459.94	1766.68	5761.35	131.508
sp|P00740-6|FA9_HUMAN	RYNSGKLEEFVQGNLE[+43.98983]R	521.511	4	17.7099	819.447	1	b	7	314.548				396	1004.24	195.287	192.891	730.643		208.226	1124.36	333.78	1184.54	1076.73		139.71	562.066	1367.22	228.616			2701.38		2380.54	2105.02	1660.27	3243.85	1954.8	3460.09	5150.39	3705.43	3034.33	3784.7	3320.85	3490.06	6071.66	3281.55		415.007	493.948
sp|P00740-6|FA9_HUMAN	RYNSGKLEEFVQGNLE[+43.98983]R	521.511	4	17.7099	948.49	1	b	8	15.3877			204.352	111.56			1558.92			114.857			2543.42						603.234			803.876		1671.89	2923.28	2451.94	1591.99	2863.62	3432.87	2765.11	3527.29	2962.99	2664.23	2585.09	3775.59	2952.08	3027.75	3835.63	37.5317	78.8345
sp|P00740-6|FA9_HUMAN	RYNSGKLEEFVQGNLE[+43.98983]R	521.511	4	17.7099	1077.53	1	b	9							83.044	171.794						182.835		140.026		397.148					1071.38		770.373					1663.16											75.0597
sp|P00740-6|FA9_HUMAN	RYNSGKLEEFVQGNLE[+43.98983]R	521.511	4	17.7099	575.278	1	x	4	446.379	63.3164					416.013	231.455						2385.9	1232.08		921.786			709.939		1662.47	6544.13		3457.25	2186.46	1779.58	3283.74	2397.76		3747.51	2992.29					4659.88			55.1985	404.698
sp|P00740-6|FA9_HUMAN	RYNSGKLEEFVQGNLE[+43.98983]R	521.511	4	17.7099	610.799	2	y	10		198.536	43.9184	76.0324	268.727				302.982		135.07				1007.46	118.394	592.265			257.994																				37.4782
sp|P00740-6|FA9_HUMAN	RYNSGKLEEFVQGNLE[+43.98983]R	521.511	4	17.7099	667.341	2	y	11	137.517				459.92		80.8663	441.647	219.733				651.606		521.445	476.127				488.648				6542.48																	397.42
sp|P00740-6|FA9_HUMAN	RYNSGKLEEFVQGNLE[+43.98983]R	521.511	4	17.7099	815.437	1	y	7	160.571				867.068	457.14	520.624		1180.14			2505.51	3070.27				4718.57			6292.95																					216.025
sp|P00740-6|FA9_HUMAN	RYNSGKLEEFVQGNLE[+43.98983]R	521.511	4	17.7099	434.215	1	b	3			255.308	170.074	275.878	126.209	806.113		810.729		383.722			794.001	856.389			126.435			544.083	972.537		9240.27	3328.12	1170.89	2410	1910.11	1370.03	3277.77	4190.12	3960.77	2251.47	3252.63	4165.24	2117.56	5212.25	2539.74	3365.15	337.065
sp|P00740-6|FA9_HUMAN	RYNSGKLEEFVQGNLE[+43.98983]R	521.511	4	17.7099	417.246	1	y	3	233.48						201.447			568.627	449.6	1169.96	122.457			2261.78	3420.48	1115.72	839.584	2427.22	4825.19	1905.41	4699.48		2278.1	2425.79	4824.62	3502.95	3149.4	8318.69	5096.84	10848.2	7561.02	3478.92	4668.79	6120.39	7268.04	4223.22	4213.47	144.569
sp|P00740-6|FA9_HUMAN	RYNSGKLEEFVQGNLE[+43.98983]R	521.511	4	17.7099	474.748	2	b	8			125.877			164.312		1502.78						1699.06						446.149			1045.31		1305.21	3263.34	2363.98		2268.13	2398.87	2123.3	4259.09	3354.96		2711.3	4338.91		1445.67	3348.17	244.096	194.987
sp|P00740-6|FA9_HUMAN	RYNSGKLEEFVQGNLE[+43.98983]R	521.511	4	17.7099	410.227	2	b	7			99.6594	264.598	150.641	81.0317	385.928				217.494				574.54	917.176								30796.9	933.733															188.237	134.158
sp|P00740-6|FA9_HUMAN	RYNSGKLEEFVQGNLE[+43.98983]R	521.511	4	17.7099	461.235	1	x	3	456.033	135.548	349.173	173.502	739.615	306.719					364.558	1498.06		386.575		265.749		329.595	1368.1	184.907	837.949		3615.6		754.516	616.344	1425.56	670.904												79.4127	61.5419
sp|P00740-6|FA9_HUMAN	RYNSGKLEEFVQGNLE[+43.98983]R	521.511	4	17.7099	175.119	1	y	1	460.722			2472.9	6192.47	5059.39			12388.5	11774.2	676.962	20795.9			8347.74		3730.87		15338.4		10852.1			52569.7	12826.6	7015.11	9640.89	6737.69	4240.91		16189	7912.68	10434.9		3880	4039.68	11311.6	1679.97	3975.1	1224.64	165.229
sp|P00740-6|FA9_HUMAN	RYNSGKLEEFVQGNLE[+43.98983]R	521.511	4	17.7099	304.161	1	y	2	74.3201		422.342	1069.9	3097.43	2199.96			7226.53	7435.01		11670.4		1406.7		2103.84	2260.59			1305.49		2196.38	3772.12	2338.64		5301.12				5194.12		9110.24	6229.47	6672.73	5283.56	5862.83	8957.55		2874.25	80.1524
sp|P00740-6|FA9_HUMAN	RYNSGKLEEFVQGNLE[+43.98983]R	521.511	4	17.7099	320.172	1	b	2	79.6914		174.418		321.732		84.9698		554.92			779.926	164.328			117.277	479.866	151.425		369.534	1484.68	1648					1087.67				1708.71									91.9178
sp|P00740-6|FA9_HUMAN	RYNSGKLEEFVQGNLE[+43.98983]R	521.511	4	17.7099	157.108	1	b	1	59.9601		253.638	129.2	228.265	317.61	273.24	210.053			465.816	1347.43			1353.13	881.663		711.041	1121.28	856.917	1321.21			1838.07	1289.38	791.658														176.341
sp|P00740-6|FA9_HUMAN	RYNSGKLEEFVQGNLE[+43.98983]R	521.511	4	17.7099	348.151	1	x	2	199.525	91.0085		176.469			236.677			921.657	241.992		367.191		773.565	267.501			1690.58	1138.72	5416.21			1722.97																141.141
sp|P00740-6|FA9_HUMAN	RYNSGKLEEFVQGNLE[+43.98983]R	521.511	4	17.7099	521.247	1	b	4		226.902	183.3	470.801	331.04	731.007	1072.03	871.875	683.071	437.221	1045.74	555.034	466.008	588.799	924.95	1997.48		1152.09	1487.86	1040.97	1795.76	12064.1			2996.09	1509.95	1224.22	3368.8	1238.28	3395.39	4495.46	7462.76	3154.27	3595.28	3482.46	4580.59	6247.19		3856.54	384.99	290.509
sp|P00740-6|FA9_HUMAN	RYNSGKLEEFVQGNLER	510.513	4	15.405	588.31	1	y	5			92.1032	206.331	692.833	226.306	1998.52	3525.92	2520.14	984.671		382.067	1654.29		6076.87		10739.7	7376.59	17877.5	4750.02	17409.6	34975.2	11623.6		47565.2	48909.4	47658.6	58054.6	76747.6	78925.7	151117	135003	106236	138183	107048	116572	201882	88235.6	107239
sp|P00740-6|FA9_HUMAN	RYNSGKLEEFVQGNLER	510.513	4	15.405	578.268	1	b	5	174.644			148.707					504.587	402.04	213.225	334.664			1159.4		1619.15	323.352	2162.3		3373.17	5449.99			11858.9	11274.3	9186.56	18185.1	21193.3	18474.3	40778.8	38432.3	29027.8	39136.4	28366.6	32870.6	50825.2	20492.2	29474.6		247.801
sp|P00740-6|FA9_HUMAN	RYNSGKLEEFVQGNLER	510.513	4	15.405	716.369	1	y	6	36.1326					108.13		2931.86	489.612								4328.03	5108.59	10732.1		10241	22423.2	17947.4		26934.5	26608.2	30167.1	39255.6	47464.3	49616.4	97326.5	86127.5	68365.7	88652.2	65086.5	70830.5	121820	54620.2	69072.6	237.887
sp|P00740-6|FA9_HUMAN	RYNSGKLEEFVQGNLER	510.513	4	15.405	539.27	2	b	9	85.7584	1211.87	400.18		1459.68	361.252	2376.8	759.126	629.85	2859.11			1994.03		3415.04		6194.07	5324.93	7534.69	2743.01	6123.94	4660.1			12117	15257.5	12164	16325.8	24409.8	19529.2	35627.9	34957.9	32533.9	35063.4	24774	26588.1	43323.7	26319.7	27371.1	65.2234
sp|P00740-6|FA9_HUMAN	RYNSGKLEEFVQGNLER	510.513	4	15.405	706.363	1	b	6	63.1315						1220.89		520.618	838.994			978.737													4789.55	4790.04	6975	8614.66	12383.8	22456.5	17565.1	18647.5	28036.6	15799.2	21747	33879	14739.8	21494.1
sp|P00740-6|FA9_HUMAN	RYNSGKLEEFVQGNLER	510.513	4	15.405	612.804	2	b	10	78.9387		129.643	123.436		101.407		575.509	351.956						1255.65		3068.94	2747.08	5818.53		5999.9	9838.45			18012.8	18460.6	22721.2	29580.8	36609.7	34687.2	71731.1	66876.5	53418.1	64443.7	48411.4	52329.4	92016.9	39691.1	49321.9
sp|P00740-6|FA9_HUMAN	RYNSGKLEEFVQGNLER	510.513	4	15.405	531.288	1	y	4	263.406						540.063	75.5432	525.081	1354.89	330		1733.95		613.041		784.688	839.042		3597.1		14605.9			6917.73	5660.69	6367.64	9129.34	11821.6	10789.8	24548.7	19790.7	15432.2	20320.2	16299.9	17426.7	29100.5	12700	14689.2	241.605
sp|P00740-6|FA9_HUMAN	RYNSGKLEEFVQGNLER	510.513	4	15.405	628.315	3	y	16		3100.68	742.473		7674.39		12072		1342.84	10092.4			14126.3							31631.3		3900.04
sp|P00740-6|FA9_HUMAN	RYNSGKLEEFVQGNLER	510.513	4	15.405	819.447	1	b	7		10425.9			14720.5		12340.2															1093.82												8183.27	4890.72
sp|P00740-6|FA9_HUMAN	RYNSGKLEEFVQGNLER	510.513	4	15.405	726.367	2	b	12			370.278	85.7335			1214.49		495.623	1009.61	545.446			797.145		1174.99			3199.12	2379.72		17088.9	22671.9	14006.3		3561.77	3420.38
sp|P00740-6|FA9_HUMAN	RYNSGKLEEFVQGNLER	510.513	4	15.405	1077.53	1	b	9	35.9438							155.148		369.941			777.487	666.084			896.629																							29.41
sp|P00740-6|FA9_HUMAN	RYNSGKLEEFVQGNLER	510.513	4	15.405	417.246	1	y	3	892.416						654.365				1190.98	2975.1										3244.84	45006.8	39384.8					12032.4	5485.09	12899.1	14779.6	9836.9		13850.8	9739.77	22886.3	10161	11938.1
sp|P00740-6|FA9_HUMAN	RYNSGKLEEFVQGNLER	510.513	4	15.405	474.748	2	b	8	189.566			220.171		97.2761		593.395	86.3467				1263.86
sp|P00740-6|FA9_HUMAN	RYNSGKLEEFVQGNLER	510.513	4	15.405	434.215	1	b	3	61.9594									553.682	408.169			290.898			542.249			3627.31		2788.09					1699.22	2296.42	4685.49		10622.1	8372.84	5548.3	8096.15	7141.64	6301.74	10590.6	3907.41	4979.11		181.893
sp|P00740-6|FA9_HUMAN	RYNSGKLEEFVQGNLER	510.513	4	15.405	175.119	1	y	1	524.181	3031.05			2311.68		3159.05			1503.49			2219.42	11156.4	4123.46	9916.15	10501.7	4212.65	8752.84		13077.8				16040.6	18610.7	17147.4	13503	17748.4	21016.3	29736.1	33610.6	19994.7	28384.1	27537.7	30831.1	45370.7	22634.5	27902.7	178.819
sp|P00740-6|FA9_HUMAN	RYNSGKLEEFVQGNLER	510.513	4	15.405	304.161	1	y	2	225.884				701.873		1140.48	1744.8	753.07	1702.1	278.427		2585.53	8703.21	1007.26	14014.9							116737	78909.6						8849.05	22031.7	12795	24940.6	18537	21026.4	26554.6	32755.6	14601.2	21308.3
sp|P00740-6|FA9_HUMAN	RYNSGKLEEFVQGNLER	510.513	4	15.405	157.108	1	b	1					753.67											1018.14	830.529					1129.93																		32.4326	155.466
sp|P00740-6|FA9_HUMAN	RYNSGKLEEFVQGNLER	510.513	4	15.405	320.172	1	b	2	187.129		75.9492			529.571		187.838	112.101	718.716		123.024		785.971	591.282		1478.26	1475.74	3399.82		1744.4	3461.45	7073.5	4604.71	3966.1	3009.05	4260.35	4962.9			9112.01		7227.36	9949.04	4535.01		12814.7				148.473
sp|P00740-6|FA9_HUMAN	RYNSGKLEEFVQGNLER	510.513	4	15.405	521.247	1	b	4		2493.41			6401.48	270.15	5087.49	789.753	432.332	4012.82	1359.94	695.049	3173.7					3617.1		23674.4	4934.48			4864.96	6963.27	7507.18	5697.63	6529.88	9731.36	10311.3	15230.1	18255.7	14787.9	14769.3	13045.4	10849.1	22491.9	7476.33	6227.41
sp|P00740-6|FA9_HUMAN	IIPHHNYNAAINK	502.272	3	7.84901	639.821	2	y	11	7287.1	25207.6		44946.8	73202.1	75670.6	148721	165844	125465	52678.7	339179	224676	397580	513560	424975	513506	553138	453590	570284	157862	755978	263151	338731	287352	869277	777121	593053	385963	670114	608944	673594	617904	692388	745815	627108	750249	1.05891e+06	213053	520858	4159.14	9237.3
sp|P00740-6|FA9_HUMAN	IIPHHNYNAAINK	502.272	3	7.84901	1044.52	1	y	9	2457.03	7146.44	26.7672	9302.05	16750.5	16113.4	30431.1	43318.1	32548.3	8149.6	87685.8	56030.6	102159	146465	123259	145892	165294	140360	177080	38783.7	249205	61076.5	77600.5	71940.5	360554	293022	182963	111632	238487	202746	233616	234481	229379	262813	203192	258182	396648	52058.5	175805	507.118	2501.54
sp|P00740-6|FA9_HUMAN	IIPHHNYNAAINK	502.272	3	7.84901	591.294	2	y	10		1611.18		2808.38	3024.65	4756.1	8385.18	13843.6	12084.5	2743.69	28931.4	17998.8	36592.2	60107.6	46546.4	53124	63675.3	56499.1	72733.8	10962.5	87687.6	19674.1	30545.8	17918.8	145729	114920	73589.7	36718.7	86256.9	81164.3	88878.4	90078.3	93478.9	117011	87821.2	96731.1	149374	18173.2	75520.2	579.757	772.685
sp|P00740-6|FA9_HUMAN	IIPHHNYNAAINK	502.272	3	7.84901	907.463	1	y	8	1324.85	2008.54		3793.65	5349.42	4023.46	9743.46	20245.4	14317.6	4253.08	41360.5	25159.6	50995.4	74863.6	64182.6	62013.5	76840.7	65257.8	97454.2	14667.6	124766	33839.2	36521.6	29480.6	190056	135734	87127.5	53491.9	110500	108983	101567	120239	99420.3	136876	119566	109537	165410	21123.3	105423	268.192	1239.6
sp|P00740-6|FA9_HUMAN	IIPHHNYNAAINK	502.272	3	7.84901	630.357	1	y	6	1032.68	1314.73	673.326	2868.25	2111.46	3289.76	9565.93	8658.15	6276.93	3596.72	27332.1	15542.5	40254.1	49310.8	36523.2	48132.3	54319.2	52389.5	66784.1	9627.41	78710.6	20278.3	22656.7	21738	142024	106384	64298.4	37383.8	81780.3	76884	91421.4	86428.4	83368.3	103272	71105	82865.3	128139	16986.7	78351.6
sp|P00740-6|FA9_HUMAN	IIPHHNYNAAINK	502.272	3	7.84901	793.42	1	y	7	269.94		42.5395	1525.08						2491.34		8446.08	19189.4	27962.8	21828	22607.3	29667.9	26751.4	38205.3		54606		15018.6	10686.6	73424.2	58139.4	31734.5	21202.6	53446.3	39558.9	44266.2	51043	56002.5	56921.5	44226.5	47536.4	90228.1	9586.27	38541.8
sp|P00740-6|FA9_HUMAN	IIPHHNYNAAINK	502.272	3	7.84901	696.363	2	y	12			44.8517																						45949.7	32087.8			23441.1		26355.7	25680.2	27810.2	31475.3	19599.1	26283.6	49067.5			123.655
sp|P00740-6|FA9_HUMAN	IIPHHNYNAAINK	502.272	3	7.84901	261.156	1	y	2	1430.07	4166.97		6249.41	11905.5	14318.2	20593.9	26390.6	29627	9102.93	61318.2	44878	77786.5	118973	87841.1	107624	124481	119834	157180	23942.7	180851	53530.4	60837.9	48445.2	298455	244670	154512	85733.8	195930	166555	199761	209741	212733	242587	201803	191924	292989	36766.3	168113	783.038	1570.81
sp|P00740-6|FA9_HUMAN	IIPHHNYNAAINK	502.272	3	7.84901	1181.58	1	y	10
sp|P00740-6|FA9_HUMAN	IIPHHNYNAAINK	502.272	3	7.84901	374.24	1	y	3	627.997	1124.6		2033.64	3124.16	4549.33	8428.59	12117.5	8965.64	3084.23	23247.6	12054	35722.1	46691	36770.3	37481.3	52535.7	40992.4	60230.8	5734.21	76140.3	19085.6	24029.1	15393.9	115621	92327.5	54793.7	28997	71897.1	59156.9	73843.5	76300.4	78684.9	83954.3	75031.5	72995	138117	14467.3	58292.7	241.499	797.356
sp|P00740-6|FA9_HUMAN	IIPHHNYNAAINK	502.272	3	7.84901	445.277	1	y	4	970.664	787.088		1757.03	1655.1	3533.83		9725.26	6552.06		22848.2	13560.8	29246.5	42479.2	34428.8	37616.9	51400.8	44282.7	54899.2	7349.55	76637.8	16715.1	24143.2	18139.5	110919	89888.2	52959.3	31066.7	73569.9	58157.4	64884	73486.6	76140	89973.2	71385.8	72053.3	131193	13706.6	69470.6	347.002	909.937
sp|P00740-6|FA9_HUMAN	IIPHHNYNAAINK	502.272	3	7.84901	227.175	1	b	2	1877.05	1930.54	233.973	6837.46	12497.3	15220.9	24618.3	34729.3	26302.2	5871.73	73184.9	49104	93023.5	130264	107165	111790	140995	134730	174043	27536.9	199291	48929.7	71944.8	56775.9	362873	282094	165946	86026.7	213370	179340	205266	219698	236527	267989	211815	209554	402545	42534	215682	1192.3	867.454
sp|P00740-6|FA9_HUMAN	IIPHHNYNAAINK	502.272	3	7.84901	147.113	1	y	1			279.793					5222.79						22353.3	17521.9	15987.2	25765.7	24171.5	28586		35602.6				57365.9	45673.2	22472	15260.2	41496.2	31628	32025.8	42813.3	43149	46787.7	43229.6	36620	63075.1		33966.7	532.345
sp|P00740-6|FA9_HUMAN	IIPHHNYNAAINK	502.272	3	7.84901	516.314	1	y	5	1027.44	878.13		2163.17	2636.23	3874.05	8875.91	13131.6	9077.93	2512.26	25952.9	16473.7	32242.7	51462.8	37611.4	44166.5	60523	48374.2	59812	11137.5	77681.5	19652.1	25784.8	22264.9	135660	97726.1	61693	33300.8	75370.9	73823.1	77321.6	83617.4	83773.9	95796.1	82691.7	78897.4	146303	15129.1	80146.6	369.634	673.743
sp|P00740-6|FA9_HUMAN	IIPHHNYNAAINK	502.272	3	7.84901	522.765	2	y	9	714.515	1941.84		2467.83	4616.59	5125.82	7160.06	12120.2	9349.09	2665.58	28023.5	16648.3	35805.2	51745.6	35754.8	45094.4	50318	46124.1	61576.9	9111.49	68767.4	25159.9	28542.4	21774.3	131969	106244	57353.2	35171.1	72492.1	67222.3	84154	82347.3	77165.1	100719	72664.3	70693.4	160038	17602.5	70015.8	331.005	711.99
sp|P00740-6|FA9_HUMAN	NC[+71.03711]ELDVTC[+71.03711]NIK	465.22	3	11.8923	649.334	1	y	5	272.718	11562.4	1389.01	733.443	12999.5	22569.5	3845.1	40958.3	57504.1	1684.41	31953.2	73598	3763.58	61635.6	109071	7927.04	105287	151745	10803	99778.7	207056	11336.3	54009.6	112862	7947.94	151779	249767	11383.6	123412	224121	10893.3	159414	201376	7469.18	81818	208922	21877.8	84078	234985	508.26	6050.45
sp|P00740-6|FA9_HUMAN	NC[+71.03711]ELDVTC[+71.03711]NIK	465.22	3	11.8923	548.286	1	y	4	229.951	7578.53	394.216	376.111	10264.3	15533	2830	31797.4	46177	2911.69	24883.4	55962.9	3302	48962.9	79451.9	6697.44	79967.5	115784	5258.48	76395.1	162310	16586.8	51219.3	98564.9	7982.17	111516	193760	7864.95	92922.1	169837	11290.7	123534	148073	8966.59	65536.5	158593	13893.6	61274.8	165255	571.564	5025.34
sp|P00740-6|FA9_HUMAN	NC[+71.03711]ELDVTC[+71.03711]NIK	465.22	3	11.8923	646.25	1	b	5		6936.86	522.604	492.884	10094.3	14172.2	1259.48	28747.2	41359.8	298.336	22045	54673	2912.99	43080.7	73912.5	5118.34	76413.2	110834	6268.88	72532.2	142354	5145.62	47520.5	84730.2	8318.64	104550	172382	8274.26	91629.1	151215	6284.3	106802	143003	8923.11	59897.3	156372	9297.49	58664.9	152380	586.007	4418.56
sp|P00740-6|FA9_HUMAN	NC[+71.03711]ELDVTC[+71.03711]NIK	465.22	3	11.8923	531.223	1	b	4		1944.15	734.217	58.9974	1569.15	2889.02	336.571	7513.62	7412.03		5689.58	9771.55	705.556	8542.2	16151.3	1795.14	17753.3	29733	1392.39	17453.8	35748.4	1406.53	9845.31	14887.2	2331.87	24582.3	41483.9	2194.84	20111	37121.6	3690.65	28718	31285.2	1852.48	13448.4	38963.2	1972.44	17056.8	32671.4	149.292	1605.11
sp|P00740-6|FA9_HUMAN	NC[+71.03711]ELDVTC[+71.03711]NIK	465.22	3	11.8923	748.402	1	y	6	115.383	1111.8		188.757	1853.41	3008.91	205.521	4551.81	6170.53	216.954	2862.13	9122.33	853.393	7730.85	12834.1	1352.5	10936.1	15304.5	2213.99	11228.9	25561.8	2178.74	14779.1	16356	1621.92	17667.8	27258.6	2049.77	16155.1	26902	1702.69	16897	22369.3	1039.5	8872.67	24985.1	2442.11	10269.3	25763.2	142.024	681.947
sp|P00740-6|FA9_HUMAN	NC[+71.03711]ELDVTC[+71.03711]NIK	465.22	3	11.8923	745.318	1	b	6	230.65	2392.58	187.926	81.0966	3231.2	4001.57	1545.03	8094.95	9007.03		7021.05	14542.9	780.319	13693.3	18563.6	2422.78	22233.4	29731.6	3273.85	20279.3	39565.6	1661.11	13268	24646.6	4182.31	29471.7	51826.7	2119.76	25383.4	46420.2	3080.57	32448.9	38020.2	3712.12	16996.3	38677	4797.55	14078.6	43070.1	207.066	2057.31
sp|P00740-6|FA9_HUMAN	NC[+71.03711]ELDVTC[+71.03711]NIK	465.22	3	11.8923	863.429	1	y	7			269.646				347.64			200.326			434.823			595.441						951.411	6180.7								598.153			896.936						94.2856
sp|P00740-6|FA9_HUMAN	NC[+71.03711]ELDVTC[+71.03711]NIK	465.22	3	11.8923	289.096	1	b	2		2927.29	571.786	98.4687	5495.03	8932.84	860.718	12474.3	20622.1	149.024	9056.51	24784.5	1499.02	22278.4	36971.5	1934.65	35139.6	59574	2218.93	34444.6	84665.3	1706.92	26267	51257	3681.75	53441.6	83674.9	3119.42	44352.1	78183.1	3253.96	64422.5	78858.4	2696.72	34228	81117.2	4391.32	33207	82704.6	361.09	2128.99
sp|P00740-6|FA9_HUMAN	NC[+71.03711]ELDVTC[+71.03711]NIK	465.22	3	11.8923	976.513	1	y	8	65.4589		36.336				177.571						206.683
sp|P00740-6|FA9_HUMAN	NC[+71.03711]ELDVTC[+71.03711]NIK	465.22	3	11.8923	418.139	1	b	3	63.0177	3566.07	98.8847	162.197	3864.97	5503.71	1087.46	11140.1	14516.3	320.532	7902.23	20921	1770.19	14351.2	30458.9	2670.1	26101.4	43213.7	2215.84	25164	54292.5	2747.48	21954.1	41496.5	3693.17	36735.5	71448.4	3210.41	30417.4	55224.9	3032.33	42187.5	50958.3	3088.78	24140.2	56415	3938.42	19194.7	60891.1		1445.65
sp|P00740-6|FA9_HUMAN	NC[+71.03711]ELDVTC[+71.03711]NIK	465.22	3	11.8923	374.24	1	y	3		1582.32	256.883	340.099	1411.72	2430.66		4134.06	7023.32	443.265	3244.68	7863.45	422.492	6476.82	13107.1	837.571	11018.6	18501.5	1338.48	8836.27	23510.3		3294.26	9996.29	987.548	16666	30917	1467.31	12481.4	26807.4	1172.97	21479.4	22355.2		7950.74	27567.3	1013.04	9025.78	22833.5		865.365
sp|P00740-6|FA9_HUMAN	NC[+71.03711]ELDVTC[+71.03711]NIK	465.22	3	11.8923	147.113	1	y	1			348.6		940.912				4351.3	1543.44	4873.64	4743.19		9572.91	9177.21	5822.56	9027.37	10049.3	3164.21	4934.05	11861.1	5846.73	3875.49	4493.16	1518.1	10357.3	11976	2444	6019.82		2513.69	15296.8	13081.6	900.643	7077.52	16446.4	6166.26	6920.18	16377.2		296.128
sp|P00740-6|FA9_HUMAN	NC[+71.03711]ELDVTC[+71.03711]NIK	465.22	3	11.8923	260.197	1	y	2		1008.55	621.841		950.823			7202.92	5524.35	1357.9	5017.73	8063.52		11465.2	10788.5	6441.56	12881.3	15354.2	5124.21	10254.6	18564.5		2428.46		3560.91	13694.8	19955.5	3529.11	11935.8	21607.2	4699	19521.8	18965.1	3807.16	11431.8	16607.3	6044.88	7959.12	19010.4	170.308	375.279
sp|P00740-6|FA9_HUMAN	NC[+71.03711]ELDVTC[+71.03711]NIK	465.22	3	11.8923	115.05	1	b	1	39.9579		323.415				137.361			195.604
sp|P00740-6|FA9_HUMAN	TTE[+43.98983]FWK	428.198	2	11.493	609.303	1	y	4	195.793	133.717		2232.54		1556.91	2389.34	8555.86	9992.96	1531.1	6317.29	14093	8081.23	9016.27	19566.8	4144.02		15395.1	6609.36	7941.71	20992.3			7921.42			27999.6	9037.77	30481.2	30162.6	12989.8	28544.7	48933.4		26815.1	49675.3		7533.37	35999.1
sp|P00740-6|FA9_HUMAN	TTE[+43.98983]FWK	428.198	2	11.493	480.26	1	y	3	187.884	121.933	324.899	354.297		2460.16	1930.67	2660.65	3349.01	584.293	3416.34	6765.23	3287.95	3790.47	5692.01	2663.57		5223.42	712.606	2589.23	7305.9			10881.1			7020.33	1622.16	11282	12758.1	3544.76	11588.5	15780.7		4531.99	17906.9	2041.79	2991.17	11574.5	56.5194
sp|P00740-6|FA9_HUMAN	TTE[+43.98983]FWK	428.198	2	11.493	710.351	1	y	5	371.823	109.062	210.756	1069.61		2287.91	3317.46	3496.82	7376.77	972.551	7013.51	8123.13	2310.57	6182.09	7894.78	4632.13		7262.34	5348.73	6054.32	11416		7047.24	4721.61			13388.4	2961.1	13379.2	12756.3	4254.61	13113.6	23504.5		7014.08	20880	9259.36	3799.7	10635.4	54.0285
sp|P00740-6|FA9_HUMAN	TTE[+43.98983]FWK	428.198	2	11.493	754.341	1	x	5	195.771	50.7121	276.037	105.805		573.444	577.435	546.471	1781.12	375.312	1739.88	3055.08	1394.99		4882.95	623.205	5401.32	3577.18	713.878	1970.36	4741.72		7868.38	1634.09			3612.86	1691.51	8830.6	10300.6	3794.08	3194.12	9724.75		5710.72	10294.9	2127.8	868.936	7413.19
sp|P00740-6|FA9_HUMAN	TTE[+43.98983]FWK	428.198	2	11.493	653.293	1	x	4			256.615	1206.96	280.388	536.504	756.639	2618.66	2448.7	800.842	3904.77	7001.23	2307.18	5471.1	5901.97	3286.86	6453.68	2658.4	2016.31	3754.41	11727.4		9667.93	1405.27			8726.08	1658.4	11687.8	13055.8	5920.18	4948.64	8069.9		12945.8	21580.1	7415.14	2825.87	16536.5
sp|P00740-6|FA9_HUMAN	TTE[+43.98983]FWK	428.198	2	11.493	332.145	1	b	3	235.79	413.205		186.521		224.677	541.548	539.731	485.261	114.754						1389.9		490.651	410.359	184.29	587.335			677.921									1205.25							52.9049
sp|P00740-6|FA9_HUMAN	TTE[+43.98983]FWK	428.198	2	11.493	333.192	1	y	2	141.23		497.328	1125.18	4701.99	3745.81	6346.91	11409.6	12153.2	7619.11		22705.6													66889.1	81591.3								85983.6						378.993
sp|P00740-6|FA9_HUMAN	TTE[+43.98983]FWK	428.198	2	11.493	147.113	1	y	1				904.984		394.867	2170.27	2417.38	1902.63	759.744	1525.38	5989.62	3333.66	1839.34	5527.95	2207.41	4556.29	2038.73	5627.83		8097.24		5900.12	2478.35	16301.6	15598.1	4338.32	3951.75	9855.9					17933.7	5017.36	4430.6			8302.34
sp|P00740-6|FA9_HUMAN	TTE[+43.98983]FWK	428.198	2	11.493	203.103	1	b	2	165.538	59.1129	166.475	149.1	153.427	790.381	2119.95		2410.95	1171.55	5297.19	7682	2676	7200.75	5640.78	5599.47		4139.01	7976.99	3658.99	9807.33			9158.68			14229.1	5376.3		16439	5225.33	14323.8	17833.6		12020.2	13458.7	15559.5	6472.41	10278.2	268.039
sp|P00740-6|FA9_HUMAN	TTE[+43.98983]FWK	428.198	2	11.493	102.055	1	b	1	2317.46		570.422	114.47			443.035		465.597			1125.59	3831.52	4028.6	8020.37	10717.5	18679	5065.89	10021.1	5565.51	11428.2			3294.62			6068.6	5628.99	37119.6	4014.63	8731.58	9711.26	14280.3		3699.18	3103.15	15109.6		1339.34	218.009
sp|P00740-6|FA9_HUMAN	TTEFWK	406.203	2	11.0891	609.303	1	y	4	5661.04	26490.5		26792.1	49675.3	54994.2	72244.4	76863.3	106299	41962	91395.1	154893	172138	122832	164573	128603	181239	133027	157674	86131.4	225280	49491.8	11977.9	33673.9	322170	384325	373125	299339	409333	546434	481656	509499	609827	486037	457384	646969	659178	207294	526939		16172.3
sp|P00740-6|FA9_HUMAN	TTEFWK	406.203	2	11.0891	480.26	1	y	3	1864.98	10299		4765.71	14274.5	14308.3	21531.2	28367.5	29375.6	15705	33569.5	50049.4	58603.5	46851.2	63336.6	60483.2	72571.7	54624.5	67320.1	38474.6	93711.1				124707	144653	134274	102105	160836	191853	172651	189409	222622	173006	165653	222765	231626	77189.4	178017		3419.82
sp|P00740-6|FA9_HUMAN	TTEFWK	406.203	2	11.0891	710.351	1	y	5	3725.39	13427.8	173.326	12469.1	19859.1	22219.3	29896.9	39801.8	48214.5	21678.7	43647.6	67458.7	75396.2	63623.5	78478.9	60758	84844.7	68749.2	72948.3	38100.7	121053	16129.8	5169.39	13003.2	146482	193525	177569	134710	201766	264942	227813	248449	305939	221934	216149	319658	308779	97104.1	235934		6815.71
sp|P00740-6|FA9_HUMAN	TTEFWK	406.203	2	11.0891	479.214	1	b	4	176.102		422.44																																					101.852
sp|P00740-6|FA9_HUMAN	TTEFWK	406.203	2	11.0891	332.145	1	b	3	275.066			1037.01																																				57.6822	550.478
sp|P00740-6|FA9_HUMAN	TTEFWK	406.203	2	11.0891	333.192	1	y	2	977.302	10534.9	193.598	7477.6	16625.5	15230.5	24611	29137.4	33314	16199.9	32523.8	43578.4	50648.7	42554.5	56794.7	54621.3	68613.3	51845	65012	25990.3	83564.9	10112.2	4663.95	12151.5	142331	146891	143052	104334	160176	195335	172994	189731	228195	180648	184949	202835	254876	62915.7	175411		3669
sp|P00740-6|FA9_HUMAN	TTEFWK	406.203	2	11.0891	665.293	1	b	5	141.088																					6064.04	5337.08	7645.56																353.634
sp|P00740-6|FA9_HUMAN	TTEFWK	406.203	2	11.0891	203.103	1	b	2	1506.37	6997.41		3867.81	14102.6	6722.2	17800.4	20133.4	21527.6	10131.9	22593.3	35640.6	43801.9	32586.5	44281.8	34620.1	50162.4	36849.9	40660.1	23323.7	58489.9	12102	3795.58	11380.2	85752.4	104315	104018	69796.1	114581	138832	124599	135362	170865	124250	143405	157382	166956	57291.7	125513	194.185	2655.44
sp|P00740-6|FA9_HUMAN	TTEFWK	406.203	2	11.0891	147.113	1	y	1	694.764	2053.58		3800.88	5760.85	3365.29	10547.6	8103.65	10817.7	5078.42	10091.3	9521.98	10930.4	17400.3	12311.1	15255.2	16039.7	11915.8	16536.3	10010.6	22455.6				32736.9	36834.1	40585.8	31852.8	43447.2	49081.1	42305.4	48532.6	62389.8	52373.3	44205.8	58354.2	74946.2	22809.9	46581.1	181.785	728.261
sp|P00740-6|FA9_HUMAN	TTEFWK	406.203	2	11.0891	102.055	1	b	1	190.923	581.261	187.43		1340.05		1625.24			1762.59	2176.03					5797.69	6618.33		9258.32																		25724			1137.97	317.132
sp|P00740-6|FA9_HUMAN	VSVSQTSKLTR	402.566	3	7.82804	705.425	1	y	6	226.397	31.7723	38.5844	206.805	179.289		309.265	695.702	132.618	339.862	220.457	120.861	1627.12	1422.06	62.1124	1260.27	543.107	646.79	1449.96	525.392	307.795	908.505		93.8297	1524.82		398.736	1030.43	155.092	166.824	1050.76		609.742	628.679		337.148		79.3989		651.576	251.666
sp|P00740-6|FA9_HUMAN	VSVSQTSKLTR	402.566	3	7.82804	920.516	1	y	8	519.133	73.8827		291.322	187.672		600.511	564.543	37.5317	375.231	295.72	187.61	1794.96	1145.75	225.193	823.554	617.28	1278.23	1751.39	492.305	116.263			41.035	1441.17			677.845	640.742		1344.82			933.05		37.9962				819.142	337.816
sp|P00740-6|FA9_HUMAN	VSVSQTSKLTR	402.566	3	7.82804	604.378	1	y	5	239.058			105.661	202.358		447.162	506.284	104.123	65.0173	252.82	78.3204	1058.04	1050.87		338.256	271.782	517.764	1048.77	197.845	194.095		73.1109		1024.88			508.654	47.3447		526.302			358.728		109.435		111.673	59.4133	371.833	51.2842
sp|P00740-6|FA9_HUMAN	VSVSQTSKLTR	402.566	3	7.82804	460.762	2	y	8	374.247			379.906			460.3	444.278	140.449	733.543	344.66	34.9461	1457.65	1176.64	120.314	969.505	587.048	1272.74	1105.22	69.8636	510.868	416.436			1595.7	27.331		805.73		250.586	867.754	55.0051		1354.84						1021.7	259.747
sp|P00740-6|FA9_HUMAN	VSVSQTSKLTR	402.566	3	7.82804	833.484	1	y	7	100.159			112.508			66.0651	147.947	82.8318	37.5063	187.588	70.2323	423.301	550.796	95.9904	439.186	326.089	289.324	775.958	177.819	55.41				883.357			743.323	40.739	1892.81	623.269			956.147							76.0472
sp|P00740-6|FA9_HUMAN	VSVSQTSKLTR	402.566	3	7.82804	553.812	2	y	10	975.01	225.202	36.8417	485.408	336.098		1156	904.757	313.366	719.47	1118.37	230.885	3181.87	2988.46		1326.82	820.84	2127.95	3715.72	863.203	736.186		36.8267	53.856	3405.41			2103.05			2152.95			1642.22	412.756			117.105		1473.75	541.468
sp|P00740-6|FA9_HUMAN	VSVSQTSKLTR	402.566	3	7.82804	517.346	1	y	4	101.426		30.4477				359.497		113.004	201.187		837.882	1176.62	1745.1	1148.5	781.623	1168.08	620.705	1561.02		1760.3	249.054			3257.51			617.066		227.24	1896.11	1429.88		863.894	344.794			177.878	691.668	444.081	97.4881
sp|P00740-6|FA9_HUMAN	VSVSQTSKLTR	402.566	3	7.82804	510.296	2	y	9	678.822	30.4529		383.689			474.104	983.596	592.449	669.373	658.557	25.5618	1913.9	1721.09		1463.17	777.713	1565.3	2116.29	436.435	341.129	1805.37		171.449	2468.37	81.4863	406.842	1032.25	867.129	380.83	1932.12			1020.96	918.344		2543.76	345.65		450.986	470.663
sp|P00740-6|FA9_HUMAN	VSVSQTSKLTR	402.566	3	7.82804	389.251	1	y	3			203.34				266.623	392.867	125.791			159.532	742.894	465.216	111.148	675.665	223.182	403.253	831.941	177.504	204.7	759.191	54.5274		915.103			512.541	122.571		590.279	187.827		810.04	349.589		1559.4		101.324	284.651	218.104
sp|P00740-6|FA9_HUMAN	VSVSQTSKLTR	402.566	3	7.82804	353.216	2	y	6	176.215					39.8968			268.691	26.5266	127.428				84.2264	126.844	99.3694	118.968			36.1267	957.799		80.8364	305.116	64.4144			12.2087		286.089	99.5225		155.491					316.917	59.8588	74.6587
sp|P00740-6|FA9_HUMAN	VSVSQTSKLTR	402.566	3	7.82804	175.119	1	y	1	445.603	112.869		50.7623		76.8732				106.584				1122.28	236.586	1160.72			116.692	462.081	489.622	6347.08						793.497			1393.66		3772.02		1970.23		11778.6				751.675
sp|P00740-6|FA9_HUMAN	VSVSQTSKLTR	402.566	3	7.82804	187.108	1	b	2			236.175	266.579		29.3475				237.478		143.062	370.003	283.86	249.607			130.039	362.597	142.704	112.078	6591.52			128.799		3177.32	581.083	273.598	4086.48	177.521		5928.66	608.403	6361.52	80.1021	18435	1594.15		245.599	339.759
sp|P00740-6|FA9_HUMAN	VSVSQTSKLTR	402.566	3	7.82804	276.167	1	y	2	193.878		250.682					338.087	154.565	243.512		101.647		544.416	30.7709	287.979		317.64	120.571	71.9192		941.859			335.503	60.5121		184.62		468.77	669.734	711.514		623.917					177.68	144.788
sp|P00740-6|FA9_HUMAN	VSVSQTSKLTR	402.566	3	7.82804	417.246	2	y	7					48.0751	107.116					91.689	105.179	236.398	390.124		113.263	187.315			31.9893					701.28			148.2			655.965			581.671							141.835
[truncated: 55 more columns]

## Sheet: Peptides
Protein	Peptide	Precursor MZ	Precursor Charge	RT	20190204_Schulz_Luci_1 (20190204_Schulz_Luci_1.wiff (sample 1))	20190204_Schulz_Luci_2 (20190204_Schulz_Luci_2.wiff (sample 1))	20190204_Schulz_Luci_3 (20190204_Schulz_Luci_3.wiff (sample 1))	20190204_Schulz_Luci_4 (20190204_Schulz_Luci_4.wiff (sample 1))	20190204_Schulz_Luci_5 (20190204_Schulz_Luci_5.wiff (sample 1))	20190204_Schulz_Luci_6 (20190204_Schulz_Luci_6.wiff (sample 1))	20190204_Schulz_Luci_7 (20190204_Schulz_Luci_7.wiff (sample 1))	20190204_Schulz_Luci_8 (20190204_Schulz_Luci_8.wiff (sample 1))	20190204_Schulz_Luci_9 (20190204_Schulz_Luci_9.wiff (sample 1))	20190204_Schulz_Luci_10 (20190204_Schulz_Luci_10.wiff (sample 1))	20190204_Schulz_Luci_11 (20190204_Schulz_Luci_11.wiff (sample 1))	20190204_Schulz_Luci_12 (20190204_Schulz_Luci_12.wiff (sample 1))	20190204_Schulz_Luci_13 (20190204_Schulz_Luci_13.wiff (sample 1))	20190204_Schulz_Luci_14 (20190204_Schulz_Luci_14.wiff (sample 1))	20190204_Schulz_Luci_15 (20190204_Schulz_Luci_15.wiff (sample 1))	20190204_Schulz_Luci_16 (20190204_Schulz_Luci_16.wiff (sample 1))	20190204_Schulz_Luci_17 (20190204_Schulz_Luci_17.wiff (sample 1))	20190204_Schulz_Luci_18 (20190204_Schulz_Luci_18.wiff (sample 1))	20190204_Schulz_Luci_19 (20190204_Schulz_Luci_19.wiff (sample 1))	20190204_Schulz_Luci_20 (20190204_Schulz_Luci_20.wiff (sample 1))	20190204_Schulz_Luci_21v2 (20190204_Schulz_Luci_21v2.wiff (sample 1))	20190204_Schulz_Luci_22 (20190204_Schulz_Luci_22.wiff (sample 1))	20190204_Schulz_Luci_23 (20190204_Schulz_Luci_23.wiff (sample 1))	20190204_Schulz_Luci_24 (20190204_Schulz_Luci_24.wiff (sample 1))	20190204_Schulz_Luci_25 (20190204_Schulz_Luci_25.wiff (sample 1))	20190204_Schulz_Luci_26 (20190204_Schulz_Luci_26.wiff (sample 1))	20190204_Schulz_Luci_27 (20190204_Schulz_Luci_27.wiff (sample 1))	20190204_Schulz_Luci_28 (20190204_Schulz_Luci_28.wiff (sample 1))	20190204_Schulz_Luci_29 (20190204_Schulz_Luci_29.wiff (sample 1))	20190204_Schulz_Luci_30 (20190204_Schulz_Luci_30.wiff (sample 1))	20190204_Schulz_Luci_31 (20190204_Schulz_Luci_31.wiff (sample 1))	20190204_Schulz_Luci_32 (20190204_Schulz_Luci_32.wiff (sample 1))	20190204_Schulz_Luci_33 (20190204_Schulz_Luci_33.wiff (sample 1))	20190204_Schulz_Luci_34 (20190204_Schulz_Luci_34.wiff (sample 1))	20190204_Schulz_Luci_35 (20190204_Schulz_Luci_35.wiff (sample 1))	20190204_Schulz_Luci_36 (20190204_Schulz_Luci_36.wiff (sample 1))	20190204_Schulz_Luci_37 (20190204_Schulz_Luci_37v2.wiff (sample 1))	20190204_Schulz_Luci_38 (20190204_Schulz_Luci_38.wiff (sample 1))	20190204_Schulz_Luci_39 (20190204_Schulz_Luci_39.wiff (sample 1))	20190204_Schulz_Luci_40 (20190204_Schulz_Luci_40.wiff (sample 1))	20190204_Schulz_Luci_41 (20190204_Schulz_Luci_41.wiff (sample 1))	20190204_Schulz_Luci_42 (20190204_Schulz_Luci_42.wiff (sample 1))	20190204_Schulz_Luci_43 (20190204_Schulz_Luci_43.wiff (sample 1))	20190204_Schulz_Luci_44 (20190204_Schulz_Luci_44.wiff (sample 1))	20190204_Schulz_Luci_45 (20190204_Schulz_Luci_45.wiff (sample 1))
sp|P00740-6|FA9_HUMAN	QYVDGDQC[+71.03711]ES[+426.13734]NPC[+71.03711]LNGGS[+802.28552]C[+71.03711]K	1186.8	3	8.69146	208.998	559.993	282.245	617.548	417.883	110.924	714.004	556.551	300.028	391.855	453.637	431.103	1047.02	670.686	184.693	651.119	193.238	383.883	1193.93	515.515	1620.87	507.693	675.429	923.572	733.606	1314.95	1126.15	372.626	1118.96	674.21	509.228	2242.96	1030.29	1264.57	936.76	2355.19	2437.85	369.914	186.239	249.72	366.775	672.382	166.398	559.489	210.295
sp|P00740-6|FA9_HUMAN	DD[+15.99492]INSYEC[+71.03711]WC[+71.03711]PFGFEGK	1084.44	2	24.7626	348.675	912.108	2720.82	144.734	4783.58	2862.17	1486.04	2304.04	10920.8	1500.57	1040.49	16495.2	1258.09	23532.1	13274.8	1968.84	7425.26	5249.99	26661	39968.1	38009.8	5285.45	8504.28	27771.3	24678.5	45998.6	63362.1	18196.7	11270.6	59494.4	18033.8	22222.3	54854.9	2746.82	5956.58	75805.9	22117.2	18901.8	62738.1	433.48	518.716	608.22	286.384	534.171	3676.86
sp|P00740-6|FA9_HUMAN	DDINSYEC[+71.03711]WC[+71.03711]PFGFEGK	1076.44	2	23.7312	458.176	671.722	1130.84	525.665	7313.37	372.329	1854.8	11199.2	25746.1	712.136	420.88	27996.4	3280.19	17691.5	25206.3	6008.9	27602.1	22331.1	8845.57	25505.9	43713.7	4916.42	10399.2	40107.4	1910.87	32517.7	70764	7978.59	25232.1	59702.2	8942.86	37780.2	72482.2	2734.76	19715.7	64672.1	4776.59	13747	70235.2	260.738	253.148	1136.03	540	1637.54	557.459
sp|P00740-6|FA9_HUMAN	NSADNKVVC[+71.03711]SC[+71.03711]TEGYR	944.42	2	8.05394	457.66	2181.09	901.491	608.676	5787.77	376.372	2272.03	14021.9	12934.1	1168.47	19764.3	16987.8	6966.34	35021.7	46298.5	8230.76	61495.6	107192	13680.3	5518.28	134029	10824.7	58354.4	90994	33256	157850	125612	1339.87	87504.4	107323	12619.5	111267	126914	17812.5	62164.1	92046.2	66480.7	12217.1	139709	406.076	1935.33	2129.83	575.583	7090.8	6817.24
sp|P00740-6|FA9_HUMAN	IIPHHN[+2204.77244]YNAAINK	928.149	4	8.06496	406.232	188.863	180.84	150.125	211.216	297.305	508.723	371.467	1190.98	272.698	969.603	490.221	1235.13	1392.98	2293.21	442.995	586.034	2851.67	1986.24	1449.45	4532.35	419.862	2143.59	4947.24	1566.23	4098.87	3114.13	647.887	4386.48	2747.61	4073.5	614.58	2437.94	1770.03	4050.44	2805.53	5986.43	268.186	4356.39	213.444	379.937	181.664	899.508	175.925	326.305
sp|P00740-6|FA9_HUMAN	TT[+947.32303]EFWK	879.864	2	11.891	383.309	340.853	799.286	453.621	609.749	473.555	453.038	1130.05	559.576	758.974	1703.22	1391.93	992.167	1303.65	848.44	1528.38	1651.08	2407.65	996.179	1802.32	2602.01	1918.54	4796.03	3475.87	2572.17	1913.37	2428.31	1529.24	1479.95	2016.95	5130.73	3893.37	5919.66	1432.24	1081.85	4996.49	7574.23	1826.11	2440.41	225.923	202.906	403.035	164.899	383.927	383.583
sp|P00740-6|FA9_HUMAN	IIPHHNYNAAINK	752.905	2	7.8342	254.959	588.946	457.615	1476.05	4519.28	5137.63	245.331	15001.6	11251.9	608.231	35711.6	21657.6	42209.4	66765.8	47973.8	46546.7	75120.3	70186.7	83201.7	11802.2	143771	23299	31816.4	24869.3	195066	173096	77089.8	37262.4	134133	93120	96816.6	144872	137725	140368	123838	124202	262934	18076.8	106400	211.481	393.908	634.553	212.141	3208.21	599.972
sp|P00740-6|FA9_HUMAN	T[+656.22761]TEFWK	734.317	2	9.97832	225.136	491.751	562.414	697.359	769.658	591.353	1933.85	3927.58	912.852	1860.95	4357.58	3192.32	4406.05	3226.23	3323.28	2207.33	3049.98	3958.98	542.003	7620.08	3308.38	4126.66	10835.4	6979.76	6351.81	6311.22	1421.31	1090.16	10564	1994.03	2060.24	5254.03	8000.13	5818.71	6291.7	8617.85	7932.87	952.602	6935.54	245.604	862.904	668.93	496.011	562.953	1229.45
sp|P00740-6|FA9_HUMAN	D[+15.99492]DINSYEC[+71.03711]WC[+71.03711]PFGFEGK	723.296	3	24.8038	858.614	869.278	1029.45	728.253	3838.2	5003.54	1042.34	8435.69	16891.8	1074.45	3093.1	16635.2	1302.12	14074.4	19661.5	5301.35	21914.9	18116.1	10675.3	10535.2	31577.9	30843.7	42473.4	35099.3	10639.5	29091.9	60041.9	5922.89	23240.8	52057	6556.6	31228.3	49618.7	5286.65	9722.66	55576	6709.02	12229.7	53610.6	1504.06	608.073	1106.17	140.425	2874.66	2125.05
sp|P00740-6|FA9_HUMAN	VSVSQTS[+947.32303]KLTR	718.341	3	8.57496	882.782	443.401	1280.36	6682.39	10781.6	7980.45	17351.5	16473.5	13038.5	7979.76	20332.5	16032.3	37896.9	27671.4	33470.5	69478.6	40750.3	35396.4	74855.1	16447.6	14864.3	56306.8	43841.8	40216.3	132605	1526.18	61856	43792.3	63953.9	66690.8	94923.4	64330.4	81928.8	95923.6	55664.9	88191.2	238577	17437.3	53868.6	4700.67	2849.16	4582.15	7835.73	9520.26	2384.42
sp|P00740-6|FA9_HUMAN	DDINSYEC[+71.03711]WC[+71.03711]PFGFEGK	717.964	3	23.7258	540.46	1746.83	2298.68	2801.51	7871.93	9189.7	1148.74	23750.8	35415.4	9360.03	15408.9	46309.2	12694.7	48409	44842.7	20847.3	67269.3	34929.2	69751.6	63755.2	63324.1	64403.2	70690.4	8851.55	73369.7	95071.4	97007.6	44314.5	44472.4	28734.7	75014.7	70433.8	101972	57300.5	34944	104308	75488.1	34054.6	100111	1443.92	2471.32	2457.16	1045.01	1200.3	4357.94
sp|P00740-6|FA9_HUMAN	VD[+15.99492]AFC[+71.03711]GGSIVNEK	713.338	2	11.4311	1985.06	51597.5	4917.28	11867.1	14768.1	55864.2	2217.4	501855	33296.2	106141	597955	4121.65	30532.6	1.58232e+06	10334.9	3037.9	1705.81	2.52508e+06	6390.99	11090.1	3.53768e+06	299679	1.40022e+06	2.18015e+06	126336	4651.64	35324	590170	2.63017e+06	1604.02	11700.9	3.08837e+06	2.5009e+06	7208.39	2.05831e+06	3.85802e+06	1.00344e+06	1.66092e+06	4.26336e+06	2613.14	3099.97	4018.36	2184.34	2273.99	967.038
sp|P00740-6|FA9_HUMAN	LE[+43.98983]E[+43.98983]FVQGNLER	711.331	2	15.1158	858.741	2884.45	4983.55	3363.33	5152.16	3330.22	12794.3	7707.29	7134.83	7665.76	3542.53	18298.9	10610.2	30599.9	20648.4	31015.4	38009.9	16633.1	8592.72	45103.5	37618.1	34559.4	30331.1	25415.6	29591.5	65804.8	42617.5	12744.4	22211.1	21079.6	34313.5	48026.1	46470.9	19972.7	42889.1	32437	60919.4	54027.8	57683.9	632.542	2563.31	3538.7	2989	5648.33	6295.73
sp|P00740-6|FA9_HUMAN	RYNSGKLEE[+43.98983]FVQGNLE[+43.98983]R	709.675	3	18.5618	2249.52	4385.72	6184.65	2076.65	3987	2210.7	16066.6	14800.5	8434.67	10131.3	12287.5	7098.35	10775.1	29459.4	31241.7	19427.6	73479.4	34897	28338.4	58237.3	43350.6	143191	17028.9	14064.7	34455	153127	158412	73555.7	158378	168171	141768	246876	244426	130601	161900	239710	204838	121658	243285	1905.17	2010.65	2828.85	1909.51	2678.37	5327.35
sp|P00740-6|FA9_HUMAN	VDAFC[+71.03711]GGSIVNEK	705.34	2	12.4645	53194.2	244546	19843.6	109868	534147	579355	433037	1.73328e+06	2.04124e+06	466946	1.87467e+06	3.14675e+06	711607	4.8774e+06	4.5829e+06	1.59349e+06	5.59861e+06	7.09671e+06	1.98516e+06	5.36369e+06	9.98593e+06	950940	3.99832e+06	5.82519e+06	2.76623e+06	8.8219e+06	1.04169e+07	2.28223e+06	7.88143e+06	8.53989e+06	2.41619e+06	1.01759e+07	9.61396e+06	2.6465e+06	6.06618e+06	1.10437e+07	3.20188e+06	5.11243e+06	1.11997e+07	49410.3	227180	397137	124184	643737	739268
sp|P00740-6|FA9_HUMAN	NC[+71.03711]ELD[+15.99492]VTC[+71.03711]NIK	705.324	2	11.4068	358.409	23960.1	5666.75	1036.08	16738.4	29831.7	7832.93	110832	65580.1	7917.87	55645.8	193481	41409.7	238990	241188	85284.1	256214	367603	29453.2	216684	101964	96391.4	274327	305741	120486	398829	539356	108866	454435	473220	144580	526374	513448	142562	310377	55479	237387	228886	511471	1795.17	5194.83	16589.3	1602.04	29188.7	47531.5
sp|P00740-6|FA9_HUMAN	NC[+71.03711]ELDVTC[+71.03711]NIK	697.326	2	11.9021	11180.9	296842	188965	23210.9	462343	635517	99360	1.28808e+06	1.90981e+06	101430	1.10392e+06	2.67329e+06	148178	2.8722e+06	3.66414e+06	268949	4.10098e+06	5.57163e+06	317397	3.4659e+06	7.91077e+06	224610	3.89771e+06	6.67582e+06	422395	6.0968e+06	8.94667e+06	393832	5.17438e+06	8.34885e+06	420024	6.3039e+06	8.39627e+06	392066	3.50124e+06	8.50185e+06	647277	2.96964e+06	8.73429e+06	17895.6	201837	467106	31233.3	556450	734855
sp|P00740-6|FA9_HUMAN	RYNSGKLE[+43.98983]EFVQGNLER	695.012	3	17.7108	2393.65	1647.31	2729.6	2374.43	19554.6	8425.22	2821.91	3157.08	19279.6	3381.29	7841.53	24324.8	3509.47	15990.4	2199.85	7435.78	8438	4760.13	9069.3	16283.5	19584.6	30937.7	97046.4	48470.1	50776.4	54169.7	57223.4	66475	82558.3	97436.9	119877	135872	115441	114072	101692	125996	160567	84590.8	118645	1959.81	2590.81	1994.19	1362.6	4412.78	7685.38
sp|P00740-6|FA9_HUMAN	LEE[+43.98983]FVQGNLER	689.336	2	15.0568	2141.25	2979.63	1013.39	1691.32	6243.11	2890.79	6715.25	18424.1	7635.39	11164.6	10604.5	15316.7	18031	8524.1	13580.3	39931.8	31977.6	68715.9	43736.7	13620.7	95256.5	37072.7	42178.5	76847.3	44420.6	123362	151942	70701.5	141104	119194	44806.2	205604	280244	123781	81281.3	326853	311127	33597.4	183387	297.326	2421.4	2742.37	2492.57	8634.6	4922.12
sp|P00740-6|FA9_HUMAN	RYNSGKLEEFVQGNLER	680.348	3	15.4067	2362.65	1110.29	3143.47	1392.29	2075.92	1433.07	10370.3	4660.32	11196.8	7675.06	5415.02	23626.9	2281.71	37533.4	28774.8	8144.63	47608.8	31570.2	56543	22889.3	53686	50584.9	32985.3	31730.7	93539.4	121459	99414.4	124147	166745	175753	315266	301977	239169	303535	223931	259634	420353	185498	227757	1157.69	1182.51	4550.75	4093.01	7329.77	6759.33
sp|P00740-6|FA9_HUMAN	LEEFVQGNLER	667.341	2	12.9372	1301.39	9910.63	1909.75	9066.32	19701.6	4312.25	28848.3	29372.7	37929.3	29234.1	32812	53179.9	51665.4	70857.2	82349.1	117545	126445	75457.9	180971	106250	206047	149511	79355.2	170893	518198	468931	655138	756269	813166	1.02573e+06	1.42458e+06	1.40762e+06	1.89522e+06	1.43711e+06	868452	1.99875e+06	2.41704e+06	681028	1.48289e+06	1868.96	9838.77	1123.72	9203.22	3489.17	17506.8
sp|P00740-6|FA9_HUMAN	YNSGKLEE[+43.98983]FVQGNLE[+43.98983]R	657.641	3	20.2185	1791.43	2377.15	5348.82	4186.99	7754.69	4560.87	7261.96	5557.92	11851.6	10734.9	8238.16	19535.8	16752	38013.8	30879.4	55843.3	68069.9	32549.6	76701.2	56936.6	112873	62100	31432.2	44282.6	162491	156267	229058	198359	241323	330311	308575	352850	432790	306850	299902	501288	524900	211360	422091	733.095	4603.58	2765.09	6185.06	2020.81	5796.01
sp|P00740-6|FA9_HUMAN	C[+71.03711]SFEEARE[+43.98983]VFENTER	654.283	3	19.7569	1714.16	2079.06	1054.77	2872.46	4906.17	4969.17	5870.31	3399.47	6033.92	7540.28	1735.87	5398.36	8528.11	13421.8	11331.3	12748.5	3722.8	12342.8	11528.6	20272.1	14925.3	33198.3	63685.9	29989.9	21744.3	38194.1	24296.9	21357.8	12806.7	28543.2	33507.3	57108.8	33065.2	51838.9	24819.2	10762.7	42845.5	7414.22	71944	1343.54	955.043	950.287	1552.57	942.97	3015.57
sp|P00740-6|FA9_HUMAN	YNSGKLE[+43.98983]EFVQGNLER	642.978	3	19.6869	1085.04	654.919	1262.01	4273.23	9124.01	6782.27	18832.4	28027.2	23819.8	4095.31	21036.4	42227.1	36381.5	60491.6	60746.5	86396.4	104944	64773.3	137874	89340.3	142832	142095	118443	184248	258441	226305	292025	309917	338951	399374	516589	487877	533698	484328	411017	586818	844441	305062	559784	4670.33	4792.85	6946.21	5946.66	6400.83	13281
sp|P00740-6|FA9_HUMAN	C[+71.03711]SFEEAREVFENTER	639.62	3	15.5195	1576.99	5102.84	634.355	5003.58	15584.2	3471.24	16747.2	28560.5	25403.1	10805.6	16252.4	13527.6	27182.3	27208.9	2349.24	4712.45	62502.4	127521	18116.7	37363.5	40015.8	115904	34933	46989.7	103258	279469	68328.5	12324.6	129856	124504	25000.2	245239	6772.75	27314.3	110395	9496.77	16266.7	232192	152901	1120.88	4844.32	3110.99	4068.82	12364.1	4344.54
sp|P00740-6|FA9_HUMAN	NSAD[+15.99492]NKVVC[+71.03711]SC[+71.03711]TEGYR	635.281	3	8.05294	10225.2	50047.8	65304	15544.5	148555	128112	21591.1	418990	318550	20567.1	451663	556535	78883.2	737288	452346	59954.2	1.11423e+06	1.74011e+06	83962.8	99581.7	2.10376e+06	179603	1.01885e+06	1.50909e+06	418517	2.03881e+06	2.19409e+06	156480	1.51834e+06	2.16676e+06	237278	1.65036e+06	2.35935e+06	283828	1.16808e+06	1.51439e+06	559007	450065	2.89492e+06	13220.5	34015.6	86512.3	15745.6	240253	217859
sp|P00740-6|FA9_HUMAN	NSADNKVVC[+71.03711]SC[+71.03711]TEGYR	629.949	3	8.05191	1304.58	77621.8	73147.2	18986.9	162989	199772	29714.9	482064	456090	25316.3	504672	604943	167755	336519	1.18189e+06	79124.5	1.26559e+06	2.01014e+06	102993	400869	2.28032e+06	206470	1.17771e+06	1.76082e+06	525652	2.34589e+06	2.43181e+06	168860	1.76995e+06	2.43034e+06	255527	1.88739e+06	2.1015e+06	311124	300660	1.73319e+06	619949	519973	3.32163e+06	15761	92745.5	124114	19664.3	282168	248380
sp|P00740-6|FA9_HUMAN	YNSGKLEEFVQGNLER	628.315	3	17.2198	3428.3	6917.61	2415.15	1461.48	29205	785.47	36881.2	67283.8	51161.6	32008.5	39900.3	78950.5	78454.1	135813	135803	299683	247808	148312	500443	283192	428542	868513	525445	567264	1.25241e+06	832984	1.14279e+06	1.48812e+06	1.39145e+06	1.708e+06	2.80893e+06	2.32496e+06	2.17447e+06	2.89039e+06	1.69907e+06	2.50766e+06	4.23024e+06	1.46032e+06	2.3537e+06	2447.42	514.56	1374.11	14689.2	25615.4	27158.6
sp|P00740-6|FA9_HUMAN	VSVSQTS[+656.22761]KLTR	621.309	3	8.05941	6420.37	11608.7	9722.75	14004.4	34001.4	15743.9	28352.9	39258.4	26898.1	15220.9	47568.1	35863.3	162141	40831.2	50410.8	176184	67811.9	24084.1	219496	20435.7	66438.4	280047	52768.8	66540.8	344180	64689.7	96381	158633	105045	123886	347858	124963	154201	356720	98130.8	180178	851556	30028.4	81553.4	13773.1	10772.7	12013.8	20210.3	24190.3	20408.4
sp|P00740-6|FA9_HUMAN	RYNSGKLEE[+43.98983]FVQGNLE[+43.98983]R	532.508	4	18.5502	1069.68	1626.08	3613.77	621.083	1151.9	11952.6	10250.9	1228.43	15320.9	15634.8	10581.7	29451.7		9892.47	4065.72	11552.7	5739.76	7366.39	9921.89	19236.2	24781.3	79168.1	212320	87700.9	2846.87	12864.6	129483	113977	69595.2	161805	185164	220466	215380	162303	144413	130877	225151	111191	166658	2558.05	1636.7	2531.29	1284.19	7457.14	8924.2
sp|P00740-6|FA9_HUMAN	RYNSGKLEEFVQGNLE[+43.98983]R	521.511	4	17.7099	3266.91	1540.99	2578.91	5488.16	16118.8	13292.3	7515.97	6821.43	26509.8	23381.2	6597.29	45353.5	6339.13	14903.5	18982.3	14394.1	20111.7	10334.5	39114.8	20659.4	28051.8	58154.7	67015.1	151830	82626.9	78857.8	86464.8	82191.3	101186	120726	163660	178779	151153	134130	125836	154948	190295	92423.8	143504	4098.63	3058.8	3282.61	10898.4	16656	3808.4
sp|P00740-6|FA9_HUMAN	RYNSGKLEEFVQGNLER	510.513	4	15.405	2819.09	20262.9	1810.63	784.379	34716.1	1694.09	41804.4	11338.9	8764.16	26402.4	4326.19	4509.9	30507.3	22399.7	18242	26124.2	40983.9	31025.1	59476.9	72402.8	62904.3	124660	221060	141770	150376	163649	165280	204798	271059	270068	543218	486567	405997	501754	397813	422641	719757	315579	391018	785.377	733.635	2339.78	5120	4667.27	1501.23
sp|P00740-6|FA9_HUMAN	IIPHHNYNAAINK	502.272	3	7.84901	19019.3	48117.7	1301.25	86752.8	136873	150475	276523	365347	280566	97149.9	759064	500573	950597	1.33624e+06	1.07441e+06	1.24504e+06	1.44895e+06	1.25336e+06	1.61887e+06	316715	2.06592e+06	581092	756356	621911	3.03988e+06	2.47603e+06	1.6025e+06	961949	2.00815e+06	1.75416e+06	1.99695e+06	2.01386e+06	2.09002e+06	2.38199e+06	1.93124e+06	2.10412e+06	3.37203e+06	471187	1.69019e+06	9434.69	19282.4	31441.3	69504	448.515	119406
sp|P00740-6|FA9_HUMAN	NC[+71.03711]ELDVTC[+71.03711]NIK	465.22	3	11.8923	1017.14	40610.6	5755.37	2532.05	52675.3	79041.3	12632.5	156615	219668	9321.48	124549	284046	16651	247790	410487	43615.1	406758	599824	43272.3	381302	805490	49567.7	254642	459290	45826.3	570462	954451	47657.4	474819	837440	52212.2	630722	768346	43353.2	331398	824665	75834.9	321729	855942	2789.9	24950.1	54388.5	4759.75	67663.1	79397
sp|P00740-6|FA9_HUMAN	TTE[+43.98983]FWK	428.198	2	11.493	3811.29	887.742	2302.53	7449.46	5135.8	12570.7	20593.3	32245.2	42366.2	13929.3	29214.4	76540.5	27223.1	37528.6	63127.6	35264.1	35090.3	45850.8	39437.2	31718.8	86103.4		30483.7	42173	83190.7	97189.4	85383.3	31928	122636	99487.1	44460.3	85424.7	139332	103917	77754.4	141330	51513.2	24491.5	102078	1028.49		9719.27	5883.57	10379.1	18564.4
sp|P00740-6|FA9_HUMAN	TTEFWK	406.203	2	11.0891	15213	70384.5	976.794	60210.2	121638	116840	178257	202407	249549	112519	235997	361141	411519	325848	419776	360138	480089	357011	429410	222031	604555	93899.8	30943.9	77854.3	854179	1.01054e+06	972623	742137	1.09014e+06	1.38648e+06	1.22202e+06	1.32098e+06	1.59984e+06	1.23825e+06	1.21175e+06	1.60796e+06	1.72209e+06	524605	1.2884e+06	2027.11	34328.2	77291.6	48032.3	88520.5	124165
sp|P00740-6|FA9_HUMAN	VSVSQTSKLTR	402.566	3	7.82804	4029.95	474.179	796.071	2282.64	953.492	253.234	4139.53	4978.06	2065.42	3755.29	3297.29	2095.72	13982.7	14606.7	2364.45	9766.87	5621.8	9288.7	14956.1	3649.06	4864.58	18976.8	164.465	441.006	17987	233.744	3982.9	9738.29	2159.43	7473.53	14167.3	2483.75	10310.4	10538	10357.2	564.681	34316.8	2425.85	1347	5967.97	3612.21	621.726	6421.36	4953.64	574.65
[truncated: 51 more columns]

## Sheet: Proteins
Protein	20190204_Schulz_Luci_1 (20190204_Schulz_Luci_1.wiff (sample 1))	20190204_Schulz_Luci_2 (20190204_Schulz_Luci_2.wiff (sample 1))	20190204_Schulz_Luci_3 (20190204_Schulz_Luci_3.wiff (sample 1))	20190204_Schulz_Luci_4 (20190204_Schulz_Luci_4.wiff (sample 1))	20190204_Schulz_Luci_5 (20190204_Schulz_Luci_5.wiff (sample 1))	20190204_Schulz_Luci_6 (20190204_Schulz_Luci_6.wiff (sample 1))	20190204_Schulz_Luci_7 (20190204_Schulz_Luci_7.wiff (sample 1))	20190204_Schulz_Luci_8 (20190204_Schulz_Luci_8.wiff (sample 1))	20190204_Schulz_Luci_9 (20190204_Schulz_Luci_9.wiff (sample 1))	20190204_Schulz_Luci_10 (20190204_Schulz_Luci_10.wiff (sample 1))	20190204_Schulz_Luci_11 (20190204_Schulz_Luci_11.wiff (sample 1))	20190204_Schulz_Luci_12 (20190204_Schulz_Luci_12.wiff (sample 1))	20190204_Schulz_Luci_13 (20190204_Schulz_Luci_13.wiff (sample 1))	20190204_Schulz_Luci_14 (20190204_Schulz_Luci_14.wiff (sample 1))	20190204_Schulz_Luci_15 (20190204_Schulz_Luci_15.wiff (sample 1))	20190204_Schulz_Luci_16 (20190204_Schulz_Luci_16.wiff (sample 1))	20190204_Schulz_Luci_17 (20190204_Schulz_Luci_17.wiff (sample 1))	20190204_Schulz_Luci_18 (20190204_Schulz_Luci_18.wiff (sample 1))	20190204_Schulz_Luci_19 (20190204_Schulz_Luci_19.wiff (sample 1))	20190204_Schulz_Luci_20 (20190204_Schulz_Luci_20.wiff (sample 1))	20190204_Schulz_Luci_21v2 (20190204_Schulz_Luci_21v2.wiff (sample 1))	20190204_Schulz_Luci_22 (20190204_Schulz_Luci_22.wiff (sample 1))	20190204_Schulz_Luci_23 (20190204_Schulz_Luci_23.wiff (sample 1))	20190204_Schulz_Luci_24 (20190204_Schulz_Luci_24.wiff (sample 1))	20190204_Schulz_Luci_25 (20190204_Schulz_Luci_25.wiff (sample 1))	20190204_Schulz_Luci_26 (20190204_Schulz_Luci_26.wiff (sample 1))	20190204_Schulz_Luci_27 (20190204_Schulz_Luci_27.wiff (sample 1))	20190204_Schulz_Luci_28 (20190204_Schulz_Luci_28.wiff (sample 1))	20190204_Schulz_Luci_29 (20190204_Schulz_Luci_29.wiff (sample 1))	20190204_Schulz_Luci_30 (20190204_Schulz_Luci_30.wiff (sample 1))	20190204_Schulz_Luci_31 (20190204_Schulz_Luci_31.wiff (sample 1))	20190204_Schulz_Luci_32 (20190204_Schulz_Luci_32.wiff (sample 1))	20190204_Schulz_Luci_33 (20190204_Schulz_Luci_33.wiff (sample 1))	20190204_Schulz_Luci_34 (20190204_Schulz_Luci_34.wiff (sample 1))	20190204_Schulz_Luci_35 (20190204_Schulz_Luci_35.wiff (sample 1))	20190204_Schulz_Luci_36 (20190204_Schulz_Luci_36.wiff (sample 1))	20190204_Schulz_Luci_37 (20190204_Schulz_Luci_37v2.wiff (sample 1))	20190204_Schulz_Luci_38 (20190204_Schulz_Luci_38.wiff (sample 1))	20190204_Schulz_Luci_39 (20190204_Schulz_Luci_39.wiff (sample 1))	20190204_Schulz_Luci_40 (20190204_Schulz_Luci_40.wiff (sample 1))	20190204_Schulz_Luci_41 (20190204_Schulz_Luci_41.wiff (sample 1))	20190204_Schulz_Luci_42 (20190204_Schulz_Luci_42.wiff (sample 1))	20190204_Schulz_Luci_43 (20190204_Schulz_Luci_43.wiff (sample 1))	20190204_Schulz_Luci_44 (20190204_Schulz_Luci_44.wiff (sample 1))	20190204_Schulz_Luci_45 (20190204_Schulz_Luci_45.wiff (sample 1))	20190204_Schulz_Luci_46 (20190204_Schulz_Luci_46.wiff (sample 1))	20190204_Schulz_Luci_47 (20190204_Schulz_Luci_47.wiff (sample 1))	20190204_Schulz_Luci_48 (20190204_Schulz_Luci_48.wiff (sample 1))	20190204_Schulz_Luci_49 (20190204_Schulz_Luci_49.wiff (sample 1))
sp|P00740-6|FA9_HUMAN	160843	989174	429025	413287	1.913e+06	2.10588e+06	1.36604e+06	5.66347e+06	6.03532e+06	1.20576e+06	6.07264e+06	8.9878e+06	3.17478e+06	1.34024e+07	1.28519e+07	4.85801e+06	1.59686e+07	2.25699e+07	6.36361e+06	1.15804e+07	3.13456e+07	5.11378e+06	1.47503e+07	2.14308e+07	1.20528e+07	2.72503e+07	3.21458e+07	9.34986e+06	2.75794e+07	3.13948e+07	1.41529e+07	3.50047e+07	3.76647e+07	1.49385e+07	2.20832e+07	3.94969e+07	2.3446e+07	1.63424e+07	4.21207e+07	171191	709608	1.33561e+06	433582	2.08629e+06	2.49037e+06	983052	3.59926e+06	5.0711e+06	2.08996e+06
[truncated: 47 more columns]

## Sheet: Peptide FDR filtered
Protein	Peptide	Precursor MZ	Precursor Charge	RT	20190204_Schulz_Luci_1 (20190204_Schulz_Luci_1.wiff (sample 1))	20190204_Schulz_Luci_2 (20190204_Schulz_Luci_2.wiff (sample 1))	20190204_Schulz_Luci_3 (20190204_Schulz_Luci_3.wiff (sample 1))	20190204_Schulz_Luci_4 (20190204_Schulz_Luci_4.wiff (sample 1))	20190204_Schulz_Luci_5 (20190204_Schulz_Luci_5.wiff (sample 1))	20190204_Schulz_Luci_6 (20190204_Schulz_Luci_6.wiff (sample 1))	20190204_Schulz_Luci_7 (20190204_Schulz_Luci_7.wiff (sample 1))	20190204_Schulz_Luci_8 (20190204_Schulz_Luci_8.wiff (sample 1))	20190204_Schulz_Luci_9 (20190204_Schulz_Luci_9.wiff (sample 1))	20190204_Schulz_Luci_10 (20190204_Schulz_Luci_10.wiff (sample 1))	20190204_Schulz_Luci_11 (20190204_Schulz_Luci_11.wiff (sample 1))	20190204_Schulz_Luci_12 (20190204_Schulz_Luci_12.wiff (sample 1))	20190204_Schulz_Luci_13 (20190204_Schulz_Luci_13.wiff (sample 1))	20190204_Schulz_Luci_14 (20190204_Schulz_Luci_14.wiff (sample 1))	20190204_Schulz_Luci_15 (20190204_Schulz_Luci_15.wiff (sample 1))	20190204_Schulz_Luci_16 (20190204_Schulz_Luci_16.wiff (sample 1))	20190204_Schulz_Luci_17 (20190204_Schulz_Luci_17.wiff (sample 1))	20190204_Schulz_Luci_18 (20190204_Schulz_Luci_18.wiff (sample 1))	20190204_Schulz_Luci_19 (20190204_Schulz_Luci_19.wiff (sample 1))	20190204_Schulz_Luci_20 (20190204_Schulz_Luci_20.wiff (sample 1))	20190204_Schulz_Luci_21v2 (20190204_Schulz_Luci_21v2.wiff (sample 1))	20190204_Schulz_Luci_22 (20190204_Schulz_Luci_22.wiff (sample 1))	20190204_Schulz_Luci_23 (20190204_Schulz_Luci_23.wiff (sample 1))	20190204_Schulz_Luci_24 (20190204_Schulz_Luci_24.wiff (sample 1))	20190204_Schulz_Luci_25 (20190204_Schulz_Luci_25.wiff (sample 1))	20190204_Schulz_Luci_26 (20190204_Schulz_Luci_26.wiff (sample 1))	20190204_Schulz_Luci_27 (20190204_Schulz_Luci_27.wiff (sample 1))	20190204_Schulz_Luci_28 (20190204_Schulz_Luci_28.wiff (sample 1))	20190204_Schulz_Luci_29 (20190204_Schulz_Luci_29.wiff (sample 1))	20190204_Schulz_Luci_30 (20190204_Schulz_Luci_30.wiff (sample 1))	20190204_Schulz_Luci_31 (20190204_Schulz_Luci_31.wiff (sample 1))	20190204_Schulz_Luci_32 (20190204_Schulz_Luci_32.wiff (sample 1))	20190204_Schulz_Luci_33 (20190204_Schulz_Luci_33.wiff (sample 1))	20190204_Schulz_Luci_34 (20190204_Schulz_Luci_34.wiff (sample 1))	20190204_Schulz_Luci_35 (20190204_Schulz_Luci_35.wiff (sample 1))	20190204_Schulz_Luci_36 (20190204_Schulz_Luci_36.wiff (sample 1))	20190204_Schulz_Luci_37 (20190204_Schulz_Luci_37v2.wiff (sample 1))	20190204_Schulz_Luci_38 (20190204_Schulz_Luci_38.wiff (sample 1))	20190204_Schulz_Luci_39 (20190204_Schulz_Luci_39.wiff (sample 1))	20190204_Schulz_Luci_40 (20190204_Schulz_Luci_40.wiff (sample 1))	20190204_Schulz_Luci_41 (20190204_Schulz_Luci_41.wiff (sample 1))	20190204_Schulz_Luci_42 (20190204_Schulz_Luci_42.wiff (sample 1))	20190204_Schulz_Luci_43 (20190204_Schulz_Luci_43.wiff (sample 1))	20190204_Schulz_Luci_44 (20190204_Schulz_Luci_44.wiff (sample 1))	20190204_Schulz_Luci_45 (20190204_Schulz_Luci_45.wiff (sample 1))
sp|P00740-6|FA9_HUMAN	C[+71.03711]SFEEARE[+43.98983]VFENTER	654.283	3	19.7569														13421.8		12748.5						33198.3		29989.9							33507.3							7414.22
sp|P00740-6|FA9_HUMAN	C[+71.03711]SFEEAREVFENTER	639.62	3	15.5195			634.355															127521								279469						245239						232192						12364.1
sp|P00740-6|FA9_HUMAN	D[+15.99492]DINSYEC[+71.03711]WC[+71.03711]PFGFEGK	723.296	3	24.8038	858.614				3838.2				16891.8			16635.2			19661.5			18116.1			31577.9											31228.3	49618.7			55576			53610.6
sp|P00740-6|FA9_HUMAN	DD[+15.99492]INSYEC[+71.03711]WC[+71.03711]PFGFEGK	1084.44	2	24.7626				144.734			1486.04								13274.8	1968.84		5249.99									63362.1			59494.4			54854.9	2746.82		75805.9			62738.1
sp|P00740-6|FA9_HUMAN	DDINSYEC[+71.03711]WC[+71.03711]PFGFEGK	1076.44	2	23.7312								11199.2	25746.1			27996.4				6008.9					43713.7						70764	7978.59	25232.1				72482.2		19715.7	64672.1			70235.2				540
sp|P00740-6|FA9_HUMAN	DDINSYEC[+71.03711]WC[+71.03711]PFGFEGK	717.964	3	23.7258			2298.68			9189.7			35415.4			46309.2	12694.7	48409		20847.3	67269.3	34929.2		63755.2	63324.1				73369.7		97007.6		44472.4				101972			104308			100111						4357.94
sp|P00740-6|FA9_HUMAN	IIPHHN[+2204.77244]YNAAINK	928.149	4	8.06496				150.125		297.305			1190.98	272.698		490.221		1392.98		442.995				1449.45		419.862		4947.24			3114.13			2747.61			2437.94					268.186			379.937		899.508		326.305
sp|P00740-6|FA9_HUMAN	IIPHHNYNAAINK	752.905	2	7.8342	254.959							15001.6			35711.6		42209.4	66765.8	47973.8	46546.7	75120.3	70186.7	83201.7	11802.2	143771		31816.4	24869.3	195066	173096		37262.4	134133	93120	96816.6		137725	140368	123838	124202	262934	18076.8	106400		393.908
sp|P00740-6|FA9_HUMAN	IIPHHNYNAAINK	502.272	3	7.84901	19019.3	48117.7		86752.8	136873	150475	276523	365347	280566	97149.9	759064	500573	950597	1.33624e+06	1.07441e+06	1.24504e+06	1.44895e+06	1.25336e+06	1.61887e+06	316715	2.06592e+06	581092	756356	621911	3.03988e+06	2.47603e+06	1.6025e+06	961949	2.00815e+06	1.75416e+06	1.99695e+06	2.01386e+06	2.09002e+06	2.38199e+06	1.93124e+06	2.10412e+06	3.37203e+06	471187	1.69019e+06		19282.4	31441.3	69504		119406
sp|P00740-6|FA9_HUMAN	LE[+43.98983]E[+43.98983]FVQGNLER	711.331	2	15.1158				3363.33																																							2989
sp|P00740-6|FA9_HUMAN	LEE[+43.98983]FVQGNLER	689.336	2	15.0568										11164.6					13580.3																44806.2			123781			311127
sp|P00740-6|FA9_HUMAN	LEEFVQGNLER	667.341	2	12.9372				9066.32	19701.6		28848.3		37929.3			53179.9	51665.4	70857.2	82349.1	117545	126445	75457.9	180971	106250	206047	149511			518198	468931	655138			1.02573e+06	1.42458e+06	1.40762e+06	1.89522e+06			1.99875e+06	2.41704e+06	681028	1.48289e+06	1868.96			9203.22		17506.8
sp|P00740-6|FA9_HUMAN	NC[+71.03711]ELD[+15.99492]VTC[+71.03711]NIK	705.324	2	11.4068		23960.1				29831.7		110832	65580.1		55645.8	193481	41409.7	238990	241188	85284.1	256214	367603	29453.2	216684	101964	96391.4	274327		120486	398829	539356		454435	473220	144580	526374	513448	142562	310377	55479	237387		511471
sp|P00740-6|FA9_HUMAN	NC[+71.03711]ELDVTC[+71.03711]NIK	697.326	2	11.9021	11180.9	296842	188965	23210.9	462343	635517	99360		1.90981e+06	101430	1.10392e+06	2.67329e+06	148178	2.8722e+06	3.66414e+06	268949	4.10098e+06	5.57163e+06	317397	3.4659e+06	7.91077e+06	224610	3.89771e+06	6.67582e+06	422395	6.0968e+06	8.94667e+06	393832	5.17438e+06	8.34885e+06	420024	6.3039e+06	8.39627e+06	392066	3.50124e+06	8.50185e+06	647277	2.96964e+06	8.73429e+06	17895.6	201837	467106	31233.3	556450	734855
sp|P00740-6|FA9_HUMAN	NC[+71.03711]ELDVTC[+71.03711]NIK	465.22	3	11.8923		40610.6		2532.05	52675.3	79041.3		156615	219668	9321.48	124549	284046		247790	410487	43615.1	406758	599824	43272.3	381302	805490	49567.7	254642	459290	45826.3	570462	954451		474819	837440	52212.2	630722	768346	43353.2	331398	824665	75834.9	321729	855942		24950.1	54388.5	4759.75	67663.1	79397
sp|P00740-6|FA9_HUMAN	NSAD[+15.99492]NKVVC[+71.03711]SC[+71.03711]TEGYR	635.281	3	8.05294			65304	15544.5	148555	128112	21591.1	418990	318550	20567.1	451663	556535	78883.2		452346	59954.2	1.11423e+06	1.74011e+06	83962.8	99581.7	2.10376e+06	179603	1.01885e+06	1.50909e+06	418517	2.03881e+06	2.19409e+06	156480	1.51834e+06	2.16676e+06	237278	1.65036e+06	2.35935e+06	283828		1.51439e+06	559007	450065	2.89492e+06	13220.5	34015.6	86512.3	15745.6	240253	217859
sp|P00740-6|FA9_HUMAN	NSADNKVVC[+71.03711]SC[+71.03711]TEGYR	944.42	2	8.05394			901.491	608.676	5787.77	376.372		14021.9	12934.1	1168.47	19764.3	16987.8	6966.34	35021.7	46298.5	8230.76	61495.6	107192		5518.28	134029	10824.7	58354.4	90994	33256	157850	125612		87504.4	107323	12619.5	111267	126914			92046.2	66480.7		139709						6817.24
sp|P00740-6|FA9_HUMAN	NSADNKVVC[+71.03711]SC[+71.03711]TEGYR	629.949	3	8.05191		77621.8	73147.2	18986.9	162989	199772	29714.9	482064	456090	25316.3	504672	604943	167755		1.18189e+06	79124.5	1.26559e+06	2.01014e+06	102993	400869	2.28032e+06	206470	1.17771e+06	1.76082e+06	525652	2.34589e+06	2.43181e+06	168860	1.76995e+06	2.43034e+06	255527	1.88739e+06	2.1015e+06	311124		1.73319e+06	619949	519973	3.32163e+06	15761	92745.5	124114	19664.3	282168	248380
sp|P00740-6|FA9_HUMAN	QYVDGDQC[+71.03711]ES[+426.13734]NPC[+71.03711]LNGGS[+802.28552]C[+71.03711]K	1186.8	3	8.69146		559.993	282.245	617.548					300.028	391.855	453.637	431.103					193.238			515.515		507.693			733.606	1314.95	1126.15						1030.29			2355.19			186.239	249.72	366.775	672.382	166.398	559.489
sp|P00740-6|FA9_HUMAN	RYNSGKLE[+43.98983]EFVQGNLER	695.012	3	17.7108																														97436.9	119877			114072
sp|P00740-6|FA9_HUMAN	RYNSGKLEE[+43.98983]FVQGNLE[+43.98983]R	709.675	3	18.5618																									34455	153127			158378	168171				130601	161900				243285
sp|P00740-6|FA9_HUMAN	RYNSGKLEE[+43.98983]FVQGNLE[+43.98983]R	532.508	4	18.5502						11952.6				15634.8												79168.1	212320	87700.9			129483			161805	185164	220466	215380		144413	130877	225151	111191	166658	2558.05	1636.7	2531.29
sp|P00740-6|FA9_HUMAN	RYNSGKLEEFVQGNLE[+43.98983]R	521.511	4	17.7099				5488.16		13292.3		6821.43			6597.29		6339.13	14903.5	18982.3				39114.8					151830	82626.9	78857.8	86464.8	82191.3	101186	120726	163660	178779	151153	134130	125836	154948	190295	92423.8	143504				10898.4
sp|P00740-6|FA9_HUMAN	RYNSGKLEEFVQGNLER	680.348	3	15.4067																			56543							121459		124147	166745	175753	315266		239169	303535			420353
sp|P00740-6|FA9_HUMAN	RYNSGKLEEFVQGNLER	510.513	4	15.405													30507.3	22399.7								124660			150376	163649	165280	204798	271059	270068	543218	486567	405997	501754	397813	422641	719757	315579	391018				5120
sp|P00740-6|FA9_HUMAN	T[+656.22761]TEFWK	734.317	2	9.97832		491.751					1933.85				4357.58		4406.05			2207.33				7620.08					6351.81			1090.16			2060.24					8617.85			6935.54	245.604			496.011
sp|P00740-6|FA9_HUMAN	TT[+947.32303]EFWK	879.864	2	11.891		340.853							559.576		1703.22		992.167		848.44	1528.38				1802.32				3475.87										1432.24						225.923		403.035	164.899
sp|P00740-6|FA9_HUMAN	TTE[+43.98983]FWK	428.198	2	11.493				7449.46			20593.3				29214.4	76540.5		37528.6	63127.6	35264.1		45850.8	39437.2	31718.8	86103.4			42173			85383.3	31928		99487.1		85424.7	139332		77754.4	141330	51513.2	24491.5	102078			9719.27		10379.1
sp|P00740-6|FA9_HUMAN	TTEFWK	406.203	2	11.0891	15213	70384.5		60210.2	121638	116840	178257	202407	249549	112519	235997	361141	411519	325848	419776	360138	480089	357011	429410	222031	604555	93899.8			854179	1.01054e+06	972623	742137	1.09014e+06	1.38648e+06	1.22202e+06	1.32098e+06	1.59984e+06	1.23825e+06	1.21175e+06	1.60796e+06	1.72209e+06	524605	1.2884e+06	2027.11		77291.6	48032.3	88520.5	124165
sp|P00740-6|FA9_HUMAN	VD[+15.99492]AFC[+71.03711]GGSIVNEK	713.338	2	11.4311	1985.06	51597.5								106141								2.52508e+06				299679	1.40022e+06	2.18015e+06	126336			590170	2.63017e+06				2.5009e+06		2.05831e+06	3.85802e+06	1.00344e+06		4.26336e+06
sp|P00740-6|FA9_HUMAN	VDAFC[+71.03711]GGSIVNEK	705.34	2	12.4645	53194.2	244546		109868	534147	579355	433037	1.73328e+06	2.04124e+06	466946	1.87467e+06	3.14675e+06	711607	4.8774e+06	4.5829e+06	1.59349e+06	5.59861e+06	7.09671e+06	1.98516e+06	5.36369e+06	9.98593e+06	950940	3.99832e+06	5.82519e+06	2.76623e+06	8.8219e+06	1.04169e+07	2.28223e+06	7.88143e+06	8.53989e+06	2.41619e+06	1.01759e+07	9.61396e+06	2.6465e+06	6.06618e+06	1.10437e+07	3.20188e+06	5.11243e+06	1.11997e+07	49410.3	227180	397137	124184	643737	739268
sp|P00740-6|FA9_HUMAN	VSVSQTS[+656.22761]KLTR	621.309	3	8.05941	6420.37	11608.7	9722.75		34001.4	15743.9	28352.9	39258.4		15220.9	47568.1	35863.3	162141	40831.2	50410.8	176184	67811.9	24084.1	219496	20435.7	66438.4	280047	52768.8	66540.8	344180	64689.7	96381	158633	105045	123886		124963	154201	356720	98130.8	180178	851556	30028.4	81553.4		10772.7		20210.3	24190.3	20408.4
sp|P00740-6|FA9_HUMAN	VSVSQTS[+947.32303]KLTR	718.341	3	8.57496		443.401		6682.39		7980.45			13038.5				37896.9	27671.4				35396.4				56306.8			132605		61856	43792.3	63953.9			64330.4	81928.8	95923.6	55664.9	88191.2	238577	17437.3	53868.6	4700.67		4582.15	7835.73
sp|P00740-6|FA9_HUMAN	VSVSQTSKLTR	402.566	3	7.82804	4029.95	474.179		2282.64				4978.06	2065.42	3755.29	3297.29	2095.72	13982.7	14606.7		9766.87	5621.8	9288.7	14956.1	3649.06		18976.8			17987						14167.3									5967.97			6421.36	4953.64
sp|P00740-6|FA9_HUMAN	YNSGKLE[+43.98983]EFVQGNLER	642.978	3	19.6869			1262.01	4273.23				28027.2	23819.8			42227.1	36381.5	60491.6		86396.4	104944	64773.3	137874	89340.3	142832			184248	258441	226305	292025	309917	338951	399374	516589	487877	533698	484328	411017	586818	844441	305062	559784		4792.85
sp|P00740-6|FA9_HUMAN	YNSGKLEE[+43.98983]FVQGNLE[+43.98983]R	657.641	3	20.2185		2377.15			7754.69		7261.96			10734.9		19535.8	16752	38013.8	30879.4	55843.3	68069.9	32549.6	76701.2	56936.6	112873	62100			162491	156267	229058	198359	241323	330311	308575	352850	432790	306850	299902	501288	524900	211360	422091						5796.01
sp|P00740-6|FA9_HUMAN	YNSGKLEEFVQGNLER	628.315	3	17.2198				1461.48			36881.2	67283.8	51161.6	32008.5	39900.3	78950.5	78454.1	135813	135803	299683	247808	148312	500443	283192	428542	868513	525445	567264	1.25241e+06	832984	1.14279e+06	1.48812e+06	1.39145e+06	1.708e+06	2.80893e+06	2.32496e+06	2.17447e+06	2.89039e+06	1.69907e+06	2.50766e+06	4.23024e+06	1.46032e+06	2.3537e+06					25615.4	27158.6
[truncated: 51 more columns]
