# Supplementary material for: Coagulation factor IX analysis in bioreactor cell culture supernatant predicts quality of the purified product
Source: Commun Biol. 2021 Mar 23;4:390. doi: 10.1038/s42003-021-01903-x (PMC7988164; doi:10.1038/s42003-021-01903-x)
Supplement: Supplementary file 7 — Supplementary Data S4 [file 42003_2021_1903_MOESM7_ESM.xlsx]

## Sheet: Notes
The tabs contain the following information:
A-Byonic	Byonic searches for methyl-carboxy FIX characterization, focused on the GLA domain
B-Ion library	Ion library used to measure methyl-carboxy FIX GLA domain during bioreactor operation and in the purified material.
C1-FDR 6 min and C2-FDR 2 min	PeakView output of the quantification of methyl-carboxy FIX abundance during bioreactor operation and in the purified material, 1. XIC 6 min and 2. XIC 2 min, C) FDR measurements.
D1-Ions 6m in and D2-ions 2 min	PeakView output of the quantification of methyl-carboxy FIX abundance during bioreactor operation and in the purified material, 1. XIC 6 min and 2. XIC 2 min, D) Fragment ion intensity measurements.
E1-Peptides 6 min and E2-Peptides 2 min	PeakView output of the quantification of methyl-carboxy FIX abundance during bioreactor operation and in the purified material, 1. XIC 6 min and 2. XIC 2 min, E) Peptide intensity measurements.
F1-FDR adjusted 6 min or F2-FDR adjusted 2 min	PeakView output of the quantification of methyl-carboxy FIX abundance during bioreactor operation and in the purified material, 1. XIC 6 min and 2. XIC 2 min, F) Peptide intensity measurement filtered based on FDR.
Name of samples
GLA6	Purified rFIX from H1 bioreactor
GLA7	Purified rFIX from H2 bioreactor
GLA 8	Supernatant from H1 bioreactor, day 13.
GLA 9	Supernatant from H2 bioreactor, day 13.
.1 .2 and .3 indicate the triplicates.

## Sheet: A-Byonic
Sample	Query #:z	Protein Rank	Peptide < ProteinMetrics Confidential >	Glycans NHFAGNa	Modification Type(s)	Observed m/z	z	Observed (M+H)	Calc. mass (M+H)	Off-by-x error	Mass error (ppm)	Starting position	Cleavage	Score	Delta	Delta Mod	Z-score	|Log Prob|	# of unique peptides	Protein Name	Protein DB number	Comment	Scan #	Scan Time
rFIX H1	07683:3	1	R.YNSGKLE[+58.005]E[+58.005]FVQGNLE[+58.005]R.E		E[+58]*3	686.329	3	2056.97	2056.95	0	13	47	Specific	50.6	50.6	35.24	4.79	0.91	308	>sp|P00740-6|FA9_HUMAN Coagulation factor IX OS=Homo sapiens variant 2 G 44 V GN=F9 PE=1 SV=2	117	sample=1 period=1 cycle=1291 experiment=8	sample=1 period=1 cycle=1291 experiment=8	19.207
rFIX H1	07695:3	1	R.YNSGKLE[+58.005]E[+58.005]FVQGNLE[+58.005]R.E		E[+58]*3	686.328	3	2056.97	2056.95	0	11.8	47	Specific	95.86	95.86	36.77	5.42	2.23	308	>sp|P00740-6|FA9_HUMAN Coagulation factor IX OS=Homo sapiens variant 2 G 44 V GN=F9 PE=1 SV=2	117	sample=1 period=1 cycle=1292 experiment=11	sample=1 period=1 cycle=1292 experiment=11	19.2305
rFIX H1	07620:3	1	R.YNSGKLE[+43.990]E[+72.021]FVQGNLE[+58.005]R.E		E[+44][+58][+72]	686.324	3	2056.96	2056.95	0	5.8	47	Specific	128.25	128.25	11.36	5.05	2.96	308	>sp|P00740-6|FA9_HUMAN Coagulation factor IX OS=Homo sapiens variant 2 G 44 V GN=F9 PE=1 SV=2	117	sample=1 period=1 cycle=1282 experiment=5	sample=1 period=1 cycle=1282 experiment=5	19.0041
rFIX H1	07467:3	1	R.YNSGKLE[+43.990]E[+58.005]FVQGN[+14.016]LE[+43.990]R.E		E[+44]*2[+58], N[+14]	681.655	3	2042.95	2042.93	0	9.8	47	Specific	57.08	57.08	7.17	4.48	1.49	308	>sp|P00740-6|FA9_HUMAN Coagulation factor IX OS=Homo sapiens variant 2 G 44 V GN=F9 PE=1 SV=2	117	sample=1 period=1 cycle=1262 experiment=10	sample=1 period=1 cycle=1262 experiment=10	18.567
rFIX H1	07917:3	1	R.YNSGKLE[+58.005]E[+58.005]FVQGNLE[+43.990]R[+14.016].E		E[+44][+58]*2, R[+14]	686.323	3	2056.95	2056.95	0	4.2	47	Specific	95.9	95.9	2.85	5.09	2.16	308	>sp|P00740-6|FA9_HUMAN Coagulation factor IX OS=Homo sapiens variant 2 G 44 V GN=F9 PE=1 SV=2	117	sample=1 period=1 cycle=1318 experiment=5	sample=1 period=1 cycle=1318 experiment=5	19.807
rFIX H1	07841:3	1	R.YNSGKLE[+43.990]E[+72.021]FVQGNLE[+43.990]R[+14.016].E		E[+44]*2[+72], R[+14]	686.328	3	2056.97	2056.95	0	11.4	47	Specific	96.67	96.67	7.76	4.72	1.98	308	>sp|P00740-6|FA9_HUMAN Coagulation factor IX OS=Homo sapiens variant 2 G 44 V GN=F9 PE=1 SV=2	117	sample=1 period=1 cycle=1308 experiment=6	sample=1 period=1 cycle=1308 experiment=6	19.5844
rFIX H1	07651:3	1	R.YNSGKLE[+58.005]E[+58.005]FVQGN[+14.016]LE[+43.990]R.E		E[+44][+58]*2, N[+14]	686.327	3	2056.97	2056.95	0	10	47	Specific	102.18	95.25	20	4.26	0.95	308	>sp|P00740-6|FA9_HUMAN Coagulation factor IX OS=Homo sapiens variant 2 G 44 V GN=F9 PE=1 SV=2	117	sample=1 period=1 cycle=1286 experiment=5	sample=1 period=1 cycle=1286 experiment=5	19.0936
rFIX H1	07759:3	1	R.YNSGKLE[+72.021]E[+43.990]FVQGN[+14.016]LE[+43.990]R.E		E[+44]*2[+72], N[+14]	686.327	3	2056.97	2056.95	0	10.5	47	Specific	125.83	125.83	5.03	4.73	2.86	308	>sp|P00740-6|FA9_HUMAN Coagulation factor IX OS=Homo sapiens variant 2 G 44 V GN=F9 PE=1 SV=2	117	sample=1 period=1 cycle=1299 experiment=7	sample=1 period=1 cycle=1299 experiment=7	19.3831
rFIX H1	07797:3	1	R.YNSGKLE[+72.021]E[+43.990]FVQGN[+14.016]LE[+43.990]R.E		E[+44]*2[+72], N[+14]	686.327	3	2056.97	2056.95	0	10.7	47	Specific	131.45	125.2	2.82	4.34	1.91	308	>sp|P00740-6|FA9_HUMAN Coagulation factor IX OS=Homo sapiens variant 2 G 44 V GN=F9 PE=1 SV=2	117	sample=1 period=1 cycle=1303 experiment=8	sample=1 period=1 cycle=1303 experiment=8	19.4735
rFIX H1	07804:3	1	R.YNSGKLE[+58.005]E[+58.005]FVQGN[+14.016]LE[+43.990]R.E		E[+44][+58]*2, N[+14]	686.325	3	2056.96	2056.95	0	7.5	47	Specific	133.23	133.23	8.36	5.49	3.15	308	>sp|P00740-6|FA9_HUMAN Coagulation factor IX OS=Homo sapiens variant 2 G 44 V GN=F9 PE=1 SV=2	117	sample=1 period=1 cycle=1304 experiment=5	sample=1 period=1 cycle=1304 experiment=5	19.4931
rFIX H1	07732:3	1	R.YNSGKLE[+43.990]E[+72.021]FVQGNLE[+43.990]R[+14.016].E		E[+44]*2[+72], R[+14]	686.327	3	2056.97	2056.95	0	10.4	47	Specific	159.09	159.09	1.13	6.09	2.99	308	>sp|P00740-6|FA9_HUMAN Coagulation factor IX OS=Homo sapiens variant 2 G 44 V GN=F9 PE=1 SV=2	117	sample=1 period=1 cycle=1296 experiment=10	sample=1 period=1 cycle=1296 experiment=10	19.3187
rFIX H1	07659:3	1	R.YNSGKLE[+43.990]E[+72.021]FVQGNLE[+43.990]R[+14.016].E		E[+44]*2[+72], R[+14]	686.327	3	2056.97	2056.95	0	9.9	47	Specific	174.31	174.31	5.24	4.92	2.91	308	>sp|P00740-6|FA9_HUMAN Coagulation factor IX OS=Homo sapiens variant 2 G 44 V GN=F9 PE=1 SV=2	117	sample=1 period=1 cycle=1287 experiment=6	sample=1 period=1 cycle=1287 experiment=6	19.1175
rFIX H1	05123:2	1	K.[+14.016]LEE[+58.005]FVQGNLER.E		.[14], E[+58]	703.339	2	1405.67	1405.7	0	-17.8	52	Specific	212.55	212.55	18.87	5.05	1.95	308	>sp|P00740-6|FA9_HUMAN Coagulation factor IX OS=Homo sapiens variant 2 G 44 V GN=F9 PE=1 SV=2	117	sample=1 period=1 cycle=1073 experiment=10	sample=1 period=1 cycle=1073 experiment=10	14.5719
rFIX H1	05026:2	1	K.[+14.016]LEE[+58.005]FVQGNLER.E		.[14], E[+58]	703.341	2	1405.67	1405.7	0	-15.1	52	Specific	256.68	256.68	18.8	4.84	2.96	308	>sp|P00740-6|FA9_HUMAN Coagulation factor IX OS=Homo sapiens variant 2 G 44 V GN=F9 PE=1 SV=2	117	sample=1 period=1 cycle=1067 experiment=8	sample=1 period=1 cycle=1067 experiment=8	14.4394
rFIX H1	05684:2	1	K.[+14.016]LE[+43.990]E[+58.005]FVQGNLER.E		.[14], E[+44][+58]	725.339	2	1449.67	1449.69	0	-10.3	52	Specific	63	63	38.94	5.02	0.73	308	>sp|P00740-6|FA9_HUMAN Coagulation factor IX OS=Homo sapiens variant 2 G 44 V GN=F9 PE=1 SV=2	117	sample=1 period=1 cycle=1110 experiment=12	sample=1 period=1 cycle=1110 experiment=12	15.3757
rFIX H1	05486:2	1	K.LE[+58.005]E[+58.005]FVQGNLER.E		E[+58]*2	725.345	2	1449.68	1449.69	0	-2	52	Specific	146.68	91.78	29.79	6.18	2.75	308	>sp|P00740-6|FA9_HUMAN Coagulation factor IX OS=Homo sapiens variant 2 G 44 V GN=F9 PE=1 SV=2	117	sample=1 period=1 cycle=1097 experiment=12	sample=1 period=1 cycle=1097 experiment=12	15.0994
rFIX H1	05261:2	1	K.[+14.016]LE[+43.990]E[+58.005]FVQGNLER.E		.[14], E[+44][+58]	725.346	2	1449.69	1449.69	0	-0.3	52	Specific	155.34	104.99	10.61	5.8	2.02	308	>sp|P00740-6|FA9_HUMAN Coagulation factor IX OS=Homo sapiens variant 2 G 44 V GN=F9 PE=1 SV=2	117	sample=1 period=1 cycle=1082 experiment=15	sample=1 period=1 cycle=1082 experiment=15	14.7701
rFIX H1	05606:2	1	K.LE[+58.005]E[+58.005]FVQGNLER.E		E[+58]*2	725.341	2	1449.67	1449.69	0	-7.6	52	Specific	159.95	124.57	49.75	5.07	1.99	308	>sp|P00740-6|FA9_HUMAN Coagulation factor IX OS=Homo sapiens variant 2 G 44 V GN=F9 PE=1 SV=2	117	sample=1 period=1 cycle=1105 experiment=13	sample=1 period=1 cycle=1105 experiment=13	15.2698
rFIX H1	04441:2	1	K.LE[+58.005]E[+58.005]FVQGNLER.E		E[+58]*2	725.345	2	1449.68	1449.69	0	-2.6	52	Specific	176.68	169.29	55.79	6.62	3.19	308	>sp|P00740-6|FA9_HUMAN Coagulation factor IX OS=Homo sapiens variant 2 G 44 V GN=F9 PE=1 SV=2	117	sample=1 period=1 cycle=1032 experiment=13	sample=1 period=1 cycle=1032 experiment=13	13.6792
rFIX H1	06353:2	1	K.[+14.016]LEE[+58.005]FVQGNLE[+14.016]R.E		.[14], E[+14][+58]	710.351	2	1419.69	1419.71	0	-11.5	52	Specific	185.3	185.3	2.71	7.8	2.96	308	>sp|P00740-6|FA9_HUMAN Coagulation factor IX OS=Homo sapiens variant 2 G 44 V GN=F9 PE=1 SV=2	117	sample=1 period=1 cycle=1159 experiment=11	sample=1 period=1 cycle=1159 experiment=11	16.4175
rFIX H1	04948:2	1	K.[+14.016]LE[+43.990]E[+58.005]FVQGNLER.E		.[14], E[+44][+58]	725.351	2	1449.69	1449.69	0	6.1	52	Specific	189.45	86.97	35.36	5.48	2.92	308	>sp|P00740-6|FA9_HUMAN Coagulation factor IX OS=Homo sapiens variant 2 G 44 V GN=F9 PE=1 SV=2	117	sample=1 period=1 cycle=1062 experiment=16	sample=1 period=1 cycle=1062 experiment=16	14.3323
rFIX H1	05413:2	1	K.LE[+58.005]E[+58.005]FVQGNLER.E		E[+58]*2	725.346	2	1449.68	1449.69	0	-0.6	52	Specific	205.08	99.8	5.97	5.77	2.02	308	>sp|P00740-6|FA9_HUMAN Coagulation factor IX OS=Homo sapiens variant 2 G 44 V GN=F9 PE=1 SV=2	117	sample=1 period=1 cycle=1092 experiment=13	sample=1 period=1 cycle=1092 experiment=13	14.9899
rFIX H1	04500:2	1	K.LE[+58.005]E[+58.005]FVQGNLER.E		E[+58]*2	725.35	2	1449.69	1449.69	0	5.3	52	Specific	208.49	48.65	48.65	6.73	2.91	308	>sp|P00740-6|FA9_HUMAN Coagulation factor IX OS=Homo sapiens variant 2 G 44 V GN=F9 PE=1 SV=2	117	sample=1 period=1 cycle=1035 experiment=16	sample=1 period=1 cycle=1035 experiment=16	13.7457
rFIX H1	04426:2	1	K.LE[+58.005]E[+58.005]FVQGNLER.E		E[+58]*2	725.344	2	1449.68	1449.69	0	-3	52	Specific	213.37	96.15	19.53	5.05	1.91	308	>sp|P00740-6|FA9_HUMAN Coagulation factor IX OS=Homo sapiens variant 2 G 44 V GN=F9 PE=1 SV=2	117	sample=1 period=1 cycle=1031 experiment=15	sample=1 period=1 cycle=1031 experiment=15	13.6594
rFIX H1	05324:2	1	K.LE[+58.005]E[+58.005]FVQGNLER.E		E[+58]*2	725.346	2	1449.69	1449.69	0	-0.2	52	Specific	217.91	127.2	29.66	6.28	3.09	308	>sp|P00740-6|FA9_HUMAN Coagulation factor IX OS=Homo sapiens variant 2 G 44 V GN=F9 PE=1 SV=2	117	sample=1 period=1 cycle=1086 experiment=13	sample=1 period=1 cycle=1086 experiment=13	14.8581
rFIX H1	04464:2	1	K.LE[+58.005]E[+58.005]FVQGNLER.E		E[+58]*2	725.351	2	1449.69	1449.69	0	5.8	52	Specific	238.49	172.94	38.62	6.86	3.97	308	>sp|P00740-6|FA9_HUMAN Coagulation factor IX OS=Homo sapiens variant 2 G 44 V GN=F9 PE=1 SV=2	117	sample=1 period=1 cycle=1033 experiment=17	sample=1 period=1 cycle=1033 experiment=17	13.7023
rFIX H1	06453:2	1	K.[+14.016]LEE[+58.005]FVQGNLE[+14.016]R.E		.[14], E[+14][+58]	710.356	2	1419.7	1419.71	0	-4.5	52	Specific	241.76	241.76	9.84	7.08	4.15	308	>sp|P00740-6|FA9_HUMAN Coagulation factor IX OS=Homo sapiens variant 2 G 44 V GN=F9 PE=1 SV=2	117	sample=1 period=1 cycle=1167 experiment=14	sample=1 period=1 cycle=1167 experiment=14	16.5925
rFIX H1	04898:2	1	K.LE[+58.005]E[+58.005]FVQGNLER.E		E[+58]*2	725.349	2	1449.69	1449.69	0	3.6	52	Specific	245.85	245.85	22.7	5.29	3.77	308	>sp|P00740-6|FA9_HUMAN Coagulation factor IX OS=Homo sapiens variant 2 G 44 V GN=F9 PE=1 SV=2	117	sample=1 period=1 cycle=1059 experiment=15	sample=1 period=1 cycle=1059 experiment=15	14.2667
rFIX H1	04482:2	1	K.LE[+58.005]E[+58.005]FVQGNLER.E		E[+58]*2	725.351	2	1449.69	1449.69	0	6.3	52	Specific	311.01	198.72	63.17	8.67	5.53	308	>sp|P00740-6|FA9_HUMAN Coagulation factor IX OS=Homo sapiens variant 2 G 44 V GN=F9 PE=1 SV=2	117	sample=1 period=1 cycle=1034 experiment=16	sample=1 period=1 cycle=1034 experiment=16	13.7238
rFIX H1	04552:2	1	K.LE[+58.005]E[+58.005]FVQGNLER.E		E[+58]*2	725.35	2	1449.69	1449.69	0	4.4	52	Specific	312.18	238.3	18.59	6.9	5.25	308	>sp|P00740-6|FA9_HUMAN Coagulation factor IX OS=Homo sapiens variant 2 G 44 V GN=F9 PE=1 SV=2	117	sample=1 period=1 cycle=1038 experiment=16	sample=1 period=1 cycle=1038 experiment=16	13.811
rFIX H1	04772:2	1	K.LE[+58.005]E[+58.005]FVQGNLER.E		E[+58]*2	725.348	2	1449.69	1449.69	0	1.7	52	Specific	312.26	199.09	24.3	6.85	4.47	308	>sp|P00740-6|FA9_HUMAN Coagulation factor IX OS=Homo sapiens variant 2 G 44 V GN=F9 PE=1 SV=2	117	sample=1 period=1 cycle=1051 experiment=13	sample=1 period=1 cycle=1051 experiment=13	14.0917
rFIX H1	04832:2	1	K.LE[+58.005]E[+58.005]FVQGNLER.E		E[+58]*2	725.35	2	1449.69	1449.69	0	5.3	52	Specific	332.52	149.2	68.31	7.06	5.09	308	>sp|P00740-6|FA9_HUMAN Coagulation factor IX OS=Homo sapiens variant 2 G 44 V GN=F9 PE=1 SV=2	117	sample=1 period=1 cycle=1055 experiment=11	sample=1 period=1 cycle=1055 experiment=11	14.1789
rFIX H1	04727:2	1	K.LE[+58.005]E[+58.005]FVQGNLER.E		E[+58]*2	725.348	2	1449.69	1449.69	0	2.2	52	Specific	347.55	262.05	38.16	8.13	5.26	308	>sp|P00740-6|FA9_HUMAN Coagulation factor IX OS=Homo sapiens variant 2 G 44 V GN=F9 PE=1 SV=2	117	sample=1 period=1 cycle=1048 experiment=15	sample=1 period=1 cycle=1048 experiment=15	14.0274
rFIX H1	04516:2	1	K.LE[+58.005]E[+58.005]FVQGNLER.E		E[+58]*2	725.349	2	1449.69	1449.69	0	3.3	52	Specific	351	275.82	30.79	7.77	4.92	308	>sp|P00740-6|FA9_HUMAN Coagulation factor IX OS=Homo sapiens variant 2 G 44 V GN=F9 PE=1 SV=2	117	sample=1 period=1 cycle=1036 experiment=15	sample=1 period=1 cycle=1036 experiment=15	13.7668
rFIX H1	04533:2	1	K.LE[+58.005]E[+58.005]FVQGNLER.E		E[+58]*2	725.351	2	1449.69	1449.69	0	6.5	52	Specific	411.71	192.34	52.04	8.28	5.68	308	>sp|P00740-6|FA9_HUMAN Coagulation factor IX OS=Homo sapiens variant 2 G 44 V GN=F9 PE=1 SV=2	117	sample=1 period=1 cycle=1037 experiment=13	sample=1 period=1 cycle=1037 experiment=13	13.7872
rFIX H1	04584:2	1	K.LE[+58.005]E[+58.005]FVQGNLER.E		E[+58]*2	725.346	2	1449.69	1449.69	0	-0.2	52	Specific	413.83	313.57	48.84	7.24	4.76	308	>sp|P00740-6|FA9_HUMAN Coagulation factor IX OS=Homo sapiens variant 2 G 44 V GN=F9 PE=1 SV=2	117	sample=1 period=1 cycle=1040 experiment=16	sample=1 period=1 cycle=1040 experiment=16	13.8531
rFIX H1	04618:2	1	K.LE[+58.005]E[+58.005]FVQGNLER.E		E[+58]*2	725.348	2	1449.69	1449.69	0	2	52	Specific	472.18	472.18	63.73	8.24	6.43	308	>sp|P00740-6|FA9_HUMAN Coagulation factor IX OS=Homo sapiens variant 2 G 44 V GN=F9 PE=1 SV=2	117	sample=1 period=1 cycle=1042 experiment=11	sample=1 period=1 cycle=1042 experiment=11	13.8953
rFIX H1	05670:2	1	K.LE[+58.005]E[+58.005]FVQGNLE[+14.016]R.E		E[+14][+58]*2	732.357	2	1463.71	1463.7	0	4.1	52	Specific	15.08	15.08	0	3.99	0.52	308	>sp|P00740-6|FA9_HUMAN Coagulation factor IX OS=Homo sapiens variant 2 G 44 V GN=F9 PE=1 SV=2	117	sample=1 period=1 cycle=1109 experiment=12	sample=1 period=1 cycle=1109 experiment=12	15.3534
rFIX H1	05198:2	1	K.LE[+58.005]E[+58.005]FVQ[+0.984]GNLER.E		E[+58]*2, Q[+1]	725.839	2	1450.67	1450.67	0	1	52	Specific	49.86	45.05	7.87	3.93	0.5	308	>sp|P00740-6|FA9_HUMAN Coagulation factor IX OS=Homo sapiens variant 2 G 44 V GN=F9 PE=1 SV=2	117	sample=1 period=1 cycle=1078 experiment=12	sample=1 period=1 cycle=1078 experiment=12	14.6815
rFIX H1	08116:2	1	K.LE[+58.005]E[+58.005]FVQGNLE[+58.005]R.E		E[+58]*3	754.354	2	1507.7	1507.69	0	6.2	52	Specific	99.67	73.88	33.02	4.72	2.05	308	>sp|P00740-6|FA9_HUMAN Coagulation factor IX OS=Homo sapiens variant 2 G 44 V GN=F9 PE=1 SV=2	117	sample=1 period=1 cycle=1345 experiment=11	sample=1 period=1 cycle=1345 experiment=11	20.4037
rFIX H1	07937:2	1	K.LE[+72.021]E[+58.005]FVQGNLE[+72.021]R.E		E[+58][+72]*2	768.362	2	1535.72	1535.72	0	-4	52	Specific	102.82	102.82	0.25	6.65	2.2	308	>sp|P00740-6|FA9_HUMAN Coagulation factor IX OS=Homo sapiens variant 2 G 44 V GN=F9 PE=1 SV=2	117	sample=1 period=1 cycle=1322 experiment=7	sample=1 period=1 cycle=1322 experiment=7	19.8981
rFIX H1	07957:2	1	K.[+14.016]LE[+72.021]E[+72.021]FVQGNLE[+58.005]R.E		.[14], E[+58][+72]*2	775.367	2	1549.73	1549.74	0	-6.9	52	Specific	103.19	86.23	7.73	4.66	1.51	308	>sp|P00740-6|FA9_HUMAN Coagulation factor IX OS=Homo sapiens variant 2 G 44 V GN=F9 PE=1 SV=2	117	sample=1 period=1 cycle=1325 experiment=8	sample=1 period=1 cycle=1325 experiment=8	19.9629
rFIX H1	05934:3	1	K.LE[+58.005]E[+58.005]FVQGNLE[+14.016]R.E		E[+14][+58]*2	488.575	3	1463.71	1463.7	0	6.5	52	Specific	105.01	105.01	15.42	6.79	2.99	308	>sp|P00740-6|FA9_HUMAN Coagulation factor IX OS=Homo sapiens variant 2 G 44 V GN=F9 PE=1 SV=2	117	sample=1 period=1 cycle=1127 experiment=2	sample=1 period=1 cycle=1127 experiment=2	15.7272
rFIX H1	05783:2	1	K.LE[+58.005]E[+43.990]FVQGNLE[+14.016]R.E		E[+14][+44][+58]	725.349	2	1449.69	1449.69	0	4	52	Specific	108.28	90.35	19.31	4.92	1.99	308	>sp|P00740-6|FA9_HUMAN Coagulation factor IX OS=Homo sapiens variant 2 G 44 V GN=F9 PE=1 SV=2	117	sample=1 period=1 cycle=1117 experiment=13	sample=1 period=1 cycle=1117 experiment=13	15.5231
rFIX H1	06509:2	1	K.LE[+58.005]E[+72.021]FVQGNLE[+58.005]R.E		E[+58]*2[+72]	761.36	2	1521.71	1521.71	0	3.9	52	Specific	109.22	59.89	3.13	3.61	0.5	308	>sp|P00740-6|FA9_HUMAN Coagulation factor IX OS=Homo sapiens variant 2 G 44 V GN=F9 PE=1 SV=2	117	sample=1 period=1 cycle=1171 experiment=13	sample=1 period=1 cycle=1171 experiment=13	16.6741
rFIX H1	06072:3	1	K.LE[+58.005]E[+58.005]FVQGNLE[+14.016]R.E		E[+14][+58]*2	488.577	3	1463.72	1463.7	0	9.8	52	Specific	117.11	117.11	20	7.05	2.9	308	>sp|P00740-6|FA9_HUMAN Coagulation factor IX OS=Homo sapiens variant 2 G 44 V GN=F9 PE=1 SV=2	117	sample=1 period=1 cycle=1137 experiment=2	sample=1 period=1 cycle=1137 experiment=2	15.9347
rFIX H1	07867:2	1	K.LE[+58.005]E[+58.005]FVQGNLE[+72.021]R.E		E[+58]*2[+72]	761.365	2	1521.72	1521.71	0	10	52	Specific	118.93	60.16	19.75	4.52	1.93	308	>sp|P00740-6|FA9_HUMAN Coagulation factor IX OS=Homo sapiens variant 2 G 44 V GN=F9 PE=1 SV=2	117	sample=1 period=1 cycle=1311 experiment=9	sample=1 period=1 cycle=1311 experiment=9	19.6534
rFIX H1	06042:2	1	K.LE[+58.005]E[+43.990]FVQGNLE[+14.016]R.E		E[+14][+44][+58]	725.342	2	1449.68	1449.69	0	-5.5	52	Specific	122.74	102.85	29.85	5.59	1.94	308	>sp|P00740-6|FA9_HUMAN Coagulation factor IX OS=Homo sapiens variant 2 G 44 V GN=F9 PE=1 SV=2	117	sample=1 period=1 cycle=1134 experiment=14	sample=1 period=1 cycle=1134 experiment=14	15.8787
rFIX H1	06980:2	1	K.LE[+72.021]E[+72.021]FVQGNLE[+58.005]R.E		E[+58][+72]*2	768.364	2	1535.72	1535.72	0	-1	52	Specific	127.36	64.22	11.33	5.08	1.19	308	>sp|P00740-6|FA9_HUMAN Coagulation factor IX OS=Homo sapiens variant 2 G 44 V GN=F9 PE=1 SV=2	117	sample=1 period=1 cycle=1215 experiment=10	sample=1 period=1 cycle=1215 experiment=10	17.5662
rFIX H1	07217:2	1	K.LE[+72.021]E[+58.005]FVQGNLE[+72.021]R.E		E[+58][+72]*2	768.366	2	1535.72	1535.72	0	1.5	52	Specific	127.71	22.53	1.2	4.53	0.96	308	>sp|P00740-6|FA9_HUMAN Coagulation factor IX OS=Homo sapiens variant 2 G 44 V GN=F9 PE=1 SV=2	117	sample=1 period=1 cycle=1237 experiment=10	sample=1 period=1 cycle=1237 experiment=10	18.0323
rFIX H1	07875:2	1	K.LE[+58.005]E[+58.005]FVQGNLE[+58.005]R.E		E[+58]*3	754.356	2	1507.7	1507.69	0	8.7	52	Specific	130.45	111.15	6.98	4.37	1.23	308	>sp|P00740-6|FA9_HUMAN Coagulation factor IX OS=Homo sapiens variant 2 G 44 V GN=F9 PE=1 SV=2	117	sample=1 period=1 cycle=1312 experiment=8	sample=1 period=1 cycle=1312 experiment=8	19.6748
rFIX H1	07824:2	1	K.LE[+58.005]E[+58.005]FVQGNLE[+72.021]R.E		E[+58]*2[+72]	761.362	2	1521.72	1521.71	0	7.2	52	Specific	136	83.01	10.74	4.42	1.61	308	>sp|P00740-6|FA9_HUMAN Coagulation factor IX OS=Homo sapiens variant 2 G 44 V GN=F9 PE=1 SV=2	117	sample=1 period=1 cycle=1306 experiment=8	sample=1 period=1 cycle=1306 experiment=8	19.5415
rFIX H1	04879:2	1	K.LE[+58.005]E[+58.005]FVQGNLE[+58.005]R.E		E[+58]*3	754.351	2	1507.7	1507.69	0	3.3	52	Specific	137.2	122.45	15.16	5.12	2.87	308	>sp|P00740-6|FA9_HUMAN Coagulation factor IX OS=Homo sapiens variant 2 G 44 V GN=F9 PE=1 SV=2	117	sample=1 period=1 cycle=1058 experiment=14	sample=1 period=1 cycle=1058 experiment=14	14.2449
rFIX H1	04342:2	1	K.LE[+43.990]E[+58.005]FVQGNLE[+58.005]R.E		E[+44][+58]*2	747.347	2	1493.69	1493.68	0	7.3	52	Specific	137.72	90.08	10.93	4.22	1.61	308	>sp|P00740-6|FA9_HUMAN Coagulation factor IX OS=Homo sapiens variant 2 G 44 V GN=F9 PE=1 SV=2	117	sample=1 period=1 cycle=1026 experiment=14	sample=1 period=1 cycle=1026 experiment=14	13.5513
rFIX H1	06055:2	1	K.LE[+58.005]E[+43.990]FVQGN[+14.016]LER.E		E[+44][+58], N[+14]	725.342	2	1449.68	1449.69	0	-5.9	52	Specific	138.7	120.22	0.47	4.45	0.49	308	>sp|P00740-6|FA9_HUMAN Coagulation factor IX OS=Homo sapiens variant 2 G 44 V GN=F9 PE=1 SV=2	117	sample=1 period=1 cycle=1135 experiment=13	sample=1 period=1 cycle=1135 experiment=13	15.8983
rFIX H1	07922:2	1	K.[+14.016]LE[+43.990]E[+58.005]FVQGNLE[+72.021]R.E		.[14], E[+44][+58][+72]	761.365	2	1521.72	1521.71	0	10.4	52	Specific	140.46	140.46	12.79	4.53	2.97	308	>sp|P00740-6|FA9_HUMAN Coagulation factor IX OS=Homo sapiens variant 2 G 44 V GN=F9 PE=1 SV=2	117	sample=1 period=1 cycle=1319 experiment=4	sample=1 period=1 cycle=1319 experiment=4	19.8291
rFIX H1	08123:2	1	K.LE[+72.021]E[+58.005]FVQGNLE[+58.005]R.E		E[+58]*2[+72]	761.357	2	1521.71	1521.71	0	0.8	52	Specific	144.27	75.24	1.2	4.47	1.53	308	>sp|P00740-6|FA9_HUMAN Coagulation factor IX OS=Homo sapiens variant 2 G 44 V GN=F9 PE=1 SV=2	117	sample=1 period=1 cycle=1346 experiment=8	sample=1 period=1 cycle=1346 experiment=8	20.4233
rFIX H1	06440:2	1	K.LE[+58.005]E[+58.005]FVQGNLE[+72.021]R.E		E[+58]*2[+72]	761.365	2	1521.72	1521.71	0	11.3	52	Specific	146.2	121.34	2.67	5.92	3.17	308	>sp|P00740-6|FA9_HUMAN Coagulation factor IX OS=Homo sapiens variant 2 G 44 V GN=F9 PE=1 SV=2	117	sample=1 period=1 cycle=1166 experiment=13	sample=1 period=1 cycle=1166 experiment=13	16.5728
rFIX H1	06483:2	1	K.LE[+58.005]E[+58.005]FVQGNLE[+72.021]R.E		E[+58]*2[+72]	761.356	2	1521.7	1521.71	0	-1.2	52	Specific	146.28	62.93	4.7	4.72	1.19	308	>sp|P00740-6|FA9_HUMAN Coagulation factor IX OS=Homo sapiens variant 2 G 44 V GN=F9 PE=1 SV=2	117	sample=1 period=1 cycle=1169 experiment=15	sample=1 period=1 cycle=1169 experiment=15	16.6334
rFIX H1	07039:2	1	K.LE[+58.005]E[+72.021]FVQGN[+14.016]LER.E		E[+58][+72], N[+14]	739.366	2	1477.72	1477.72	0	5.1	52	Specific	147.05	68.73	0	5.54	2.57	308	>sp|P00740-6|FA9_HUMAN Coagulation factor IX OS=Homo sapiens variant 2 G 44 V GN=F9 PE=1 SV=2	117	sample=1 period=1 cycle=1221 experiment=10	sample=1 period=1 cycle=1221 experiment=10	17.6894
rFIX H1	07456:2	1	K.LE[+58.005]E[+58.005]FVQGNLE[+58.005]R.E		E[+58]*3	754.353	2	1507.7	1507.69	0	5.5	52	Specific	149.46	56.03	19.25	4.39	1.05	308	>sp|P00740-6|FA9_HUMAN Coagulation factor IX OS=Homo sapiens variant 2 G 44 V GN=F9 PE=1 SV=2	117	sample=1 period=1 cycle=1261 experiment=9	sample=1 period=1 cycle=1261 experiment=9	18.5436
rFIX H1	07016:2	1	K.LE[+58.005]E[+58.005]FVQGNLE[+58.005]R.E		E[+58]*3	754.354	2	1507.7	1507.69	0	7.1	52	Specific	150.74	150.74	0.29	5.44	3.4	308	>sp|P00740-6|FA9_HUMAN Coagulation factor IX OS=Homo sapiens variant 2 G 44 V GN=F9 PE=1 SV=2	117	sample=1 period=1 cycle=1219 experiment=10	sample=1 period=1 cycle=1219 experiment=10	17.6475
rFIX H1	06403:2	1	K.LE[+58.005]E[+58.005]FVQGNLE[+14.016]R.E		E[+14][+58]*2	732.356	2	1463.7	1463.7	0	2.1	52	Specific	153.86	131.45	1.19	6.23	3.28	308	>sp|P00740-6|FA9_HUMAN Coagulation factor IX OS=Homo sapiens variant 2 G 44 V GN=F9 PE=1 SV=2	117	sample=1 period=1 cycle=1163 experiment=13	sample=1 period=1 cycle=1163 experiment=13	16.5069
rFIX H1	05562:2	1	K.[+14.016]LE[+43.990]E[+58.005]FVQGNLE[+14.016]R.E		.[14], E[+14][+44][+58]	732.361	2	1463.71	1463.7	0	8.9	52	Specific	157.32	157.32	9.69	5.26	2.97	308	>sp|P00740-6|FA9_HUMAN Coagulation factor IX OS=Homo sapiens variant 2 G 44 V GN=F9 PE=1 SV=2	117	sample=1 period=1 cycle=1102 experiment=14	sample=1 period=1 cycle=1102 experiment=14	15.2076
rFIX H1	07966:2	1	K.LE[+58.005]E[+58.005]FVQGNLE[+58.005]R.E		E[+58]*3	754.355	2	1507.7	1507.69	0	8.3	52	Specific	162.83	115.01	34.11	5.17	2.19	308	>sp|P00740-6|FA9_HUMAN Coagulation factor IX OS=Homo sapiens variant 2 G 44 V GN=F9 PE=1 SV=2	117	sample=1 period=1 cycle=1326 experiment=9	sample=1 period=1 cycle=1326 experiment=9	19.986
rFIX H1	08001:2	1	K.[+14.016]LE[+72.021]E[+72.021]FVQGNLE[+58.005]R.E		.[14], E[+58][+72]*2	775.364	2	1549.72	1549.74	0	-10.5	52	Specific	163.97	113.47	28.46	4.57	1.17	308	>sp|P00740-6|FA9_HUMAN Coagulation factor IX OS=Homo sapiens variant 2 G 44 V GN=F9 PE=1 SV=2	117	sample=1 period=1 cycle=1331 experiment=6	sample=1 period=1 cycle=1331 experiment=6	20.0976
rFIX H1	08039:2	1	K.LE[+72.021]E[+58.005]FVQGNLE[+72.021]R.E		E[+58][+72]*2	768.365	2	1535.72	1535.72	0	0.5	52	Specific	168.35	124.16	15.52	5.47	3	308	>sp|P00740-6|FA9_HUMAN Coagulation factor IX OS=Homo sapiens variant 2 G 44 V GN=F9 PE=1 SV=2	117	sample=1 period=1 cycle=1336 experiment=9	sample=1 period=1 cycle=1336 experiment=9	20.2083
rFIX H1	07912:2	1	K.[+14.016]LE[+58.005]E[+72.021]FVQGNLE[+72.021]R.E		.[14], E[+58][+72]*2	775.371	2	1549.73	1549.74	0	-2.1	52	Specific	169.42	155.05	19.07	4.96	2.65	308	>sp|P00740-6|FA9_HUMAN Coagulation factor IX OS=Homo sapiens variant 2 G 44 V GN=F9 PE=1 SV=2	117	sample=1 period=1 cycle=1317 experiment=9	sample=1 period=1 cycle=1317 experiment=9	19.7861
rFIX H1	07817:2	1	K.[+14.016]LE[+58.005]E[+58.005]FVQGNLE[+72.021]R.E		.[14], E[+58]*2[+72]	768.363	2	1535.72	1535.72	0	-2.5	52	Specific	171.55	98.44	2.94	5.73	2.02	308	>sp|P00740-6|FA9_HUMAN Coagulation factor IX OS=Homo sapiens variant 2 G 44 V GN=F9 PE=1 SV=2	117	sample=1 period=1 cycle=1305 experiment=10	sample=1 period=1 cycle=1305 experiment=10	19.5204
rFIX H1	07503:2	1	K.LE[+58.005]E[+58.005]FVQGNLE[+58.005]R.E		E[+58]*3	754.356	2	1507.7	1507.69	0	8.5	52	Specific	173.21	41.46	12.15	5.54	2.08	308	>sp|P00740-6|FA9_HUMAN Coagulation factor IX OS=Homo sapiens variant 2 G 44 V GN=F9 PE=1 SV=2	117	sample=1 period=1 cycle=1266 experiment=8	sample=1 period=1 cycle=1266 experiment=8	18.654
rFIX H1	07675:2	1	K.LE[+58.005]E[+72.021]FVQGNLE[+72.021]R.E		E[+58][+72]*2	768.367	2	1535.73	1535.72	0	2.9	52	Specific	175.95	126.96	14.43	5.86	3	308	>sp|P00740-6|FA9_HUMAN Coagulation factor IX OS=Homo sapiens variant 2 G 44 V GN=F9 PE=1 SV=2	117	sample=1 period=1 cycle=1290 experiment=6	sample=1 period=1 cycle=1290 experiment=6	19.1847
rFIX H1	07633:2	1	K.LE[+58.005]E[+72.021]FVQGNLE[+72.021]R.E		E[+58][+72]*2	768.364	2	1535.72	1535.72	0	-0.7	52	Specific	176.01	155.85	18.61	6.28	3.09	308	>sp|P00740-6|FA9_HUMAN Coagulation factor IX OS=Homo sapiens variant 2 G 44 V GN=F9 PE=1 SV=2	117	sample=1 period=1 cycle=1283 experiment=10	sample=1 period=1 cycle=1283 experiment=10	19.0293
rFIX H1	07967:2	1	K.LE[+72.021]E[+58.005]FVQGNLE[+72.021]R.E		E[+58][+72]*2	768.366	2	1535.73	1535.72	0	2.2	52	Specific	177.98	110.15	1.2	7.21	2.9	308	>sp|P00740-6|FA9_HUMAN Coagulation factor IX OS=Homo sapiens variant 2 G 44 V GN=F9 PE=1 SV=2	117	sample=1 period=1 cycle=1326 experiment=10	sample=1 period=1 cycle=1326 experiment=10	19.9868
rFIX H1	07081:2	1	K.LE[+72.021]E[+72.021]FVQGNLE[+58.005]R.E		E[+58][+72]*2	768.372	2	1535.74	1535.72	0	9.2	52	Specific	182.34	14.18	7.03	5.32	1.7	308	>sp|P00740-6|FA9_HUMAN Coagulation factor IX OS=Homo sapiens variant 2 G 44 V GN=F9 PE=1 SV=2	117	sample=1 period=1 cycle=1225 experiment=10	sample=1 period=1 cycle=1225 experiment=10	17.7749
rFIX H1	07911:2	1	K.LE[+72.021]E[+58.005]FVQGNLE[+72.021]R.E		E[+58][+72]*2	768.362	2	1535.72	1535.72	0	-2.9	52	Specific	183.98	149.89	1.2	6.58	3.09	308	>sp|P00740-6|FA9_HUMAN Coagulation factor IX OS=Homo sapiens variant 2 G 44 V GN=F9 PE=1 SV=2	117	sample=1 period=1 cycle=1317 experiment=8	sample=1 period=1 cycle=1317 experiment=8	19.7848
rFIX H1	06235:2	1	K.[+14.016]LE[+43.990]E[+43.990]FVQGNLE[+14.016]R.E		.[14], E[+14][+44]*2	725.347	2	1449.69	1449.69	0	0.9	52	Specific	184.45	156.09	15.9	5.1	2.87	308	>sp|P00740-6|FA9_HUMAN Coagulation factor IX OS=Homo sapiens variant 2 G 44 V GN=F9 PE=1 SV=2	117	sample=1 period=1 cycle=1150 experiment=9	sample=1 period=1 cycle=1150 experiment=9	16.2207
rFIX H1	07181:2	1	K.LE[+72.021]E[+43.990]FVQGNLE[+58.005]R.E		E[+44][+58][+72]	754.351	2	1507.69	1507.69	0	1.9	52	Specific	185.25	109.56	1.2	5.38	2.27	308	>sp|P00740-6|FA9_HUMAN Coagulation factor IX OS=Homo sapiens variant 2 G 44 V GN=F9 PE=1 SV=2	117	sample=1 period=1 cycle=1234 experiment=10	sample=1 period=1 cycle=1234 experiment=10	17.9673
rFIX H1	07170:2	1	K.[+14.016]LE[+58.005]E[+58.005]FVQGNLE[+14.016]R.E		.[14], E[+14][+58]*2	739.363	2	1477.72	1477.72	0	1.1	52	Specific	186.22	186.22	1.92	5.14	2.92	308	>sp|P00740-6|FA9_HUMAN Coagulation factor IX OS=Homo sapiens variant 2 G 44 V GN=F9 PE=1 SV=2	117	sample=1 period=1 cycle=1233 experiment=8	sample=1 period=1 cycle=1233 experiment=8	17.945
rFIX H1	07641:2	1	K.LE[+58.005]E[+72.021]FVQGNLE[+72.021]R.E		E[+58][+72]*2	768.369	2	1535.73	1535.72	0	5.7	52	Specific	187.19	86.08	1.48	6.12	2.92	308	>sp|P00740-6|FA9_HUMAN Coagulation factor IX OS=Homo sapiens variant 2 G 44 V GN=F9 PE=1 SV=2	117	sample=1 period=1 cycle=1284 experiment=8	sample=1 period=1 cycle=1284 experiment=8	19.0509
rFIX H1	06027:2	1	K.LE[+58.005]E[+43.990]FVQGNLE[+14.016]R.E		E[+14][+44][+58]	725.347	2	1449.69	1449.69	0	0.4	52	Specific	187.54	142.03	18.82	7.9	3.61	308	>sp|P00740-6|FA9_HUMAN Coagulation factor IX OS=Homo sapiens variant 2 G 44 V GN=F9 PE=1 SV=2	117	sample=1 period=1 cycle=1133 experiment=12	sample=1 period=1 cycle=1133 experiment=12	15.8572
rFIX H1	05958:2	1	K.LE[+58.005]E[+43.990]FVQGN[+14.016]LER.E		E[+44][+58], N[+14]	725.348	2	1449.69	1449.69	0	2.9	52	Specific	192.43	192.43	5.65	8.32	3.77	308	>sp|P00740-6|FA9_HUMAN Coagulation factor IX OS=Homo sapiens variant 2 G 44 V GN=F9 PE=1 SV=2	117	sample=1 period=1 cycle=1128 experiment=11	sample=1 period=1 cycle=1128 experiment=11	15.7533
rFIX H1	07896:2	1	K.[+14.016]LE[+58.005]E[+43.990]FVQGNLE[+72.021]R.E		.[14], E[+44][+58][+72]	761.365	2	1521.72	1521.71	0	10.2	52	Specific	193.05	193.05	10.07	5.64	3.29	308	>sp|P00740-6|FA9_HUMAN Coagulation factor IX OS=Homo sapiens variant 2 G 44 V GN=F9 PE=1 SV=2	117	sample=1 period=1 cycle=1315 experiment=8	sample=1 period=1 cycle=1315 experiment=8	19.7429
rFIX H1	06860:2	1	K.LE[+58.005]E[+72.021]FVQGNLE[+14.016]R.E		E[+14][+58][+72]	739.364	2	1477.72	1477.72	0	2.5	52	Specific	193.86	193.86	0	5.24	2.92	308	>sp|P00740-6|FA9_HUMAN Coagulation factor IX OS=Homo sapiens variant 2 G 44 V GN=F9 PE=1 SV=2	117	sample=1 period=1 cycle=1204 experiment=9	sample=1 period=1 cycle=1204 experiment=9	17.3374
rFIX H1	07723:2	1	K.LE[+72.021]E[+43.990]FVQGNLE[+72.021]R.E		E[+44][+72]*2	761.362	2	1521.72	1521.71	0	6.9	52	Specific	201.86	201.86	1.2	5.28	3.35	308	>sp|P00740-6|FA9_HUMAN Coagulation factor IX OS=Homo sapiens variant 2 G 44 V GN=F9 PE=1 SV=2	117	sample=1 period=1 cycle=1295 experiment=11	sample=1 period=1 cycle=1295 experiment=11	19.2976
rFIX H1	07640:2	1	K.LE[+58.005]E[+58.005]FVQGNLE[+58.005]R.E		E[+58]*3	754.355	2	1507.7	1507.69	0	7.7	52	Specific	202.08	172.46	20.99	4.22	2.75	308	>sp|P00740-6|FA9_HUMAN Coagulation factor IX OS=Homo sapiens variant 2 G 44 V GN=F9 PE=1 SV=2	117	sample=1 period=1 cycle=1284 experiment=7	sample=1 period=1 cycle=1284 experiment=7	19.0505
rFIX H1	07245:2	1	K.LE[+72.021]E[+58.005]FVQGNLE[+14.016]R.E		E[+14][+58][+72]	739.367	2	1477.73	1477.72	0	7.3	52	Specific	204.43	92.08	5.74	6.76	3.15	308	>sp|P00740-6|FA9_HUMAN Coagulation factor IX OS=Homo sapiens variant 2 G 44 V GN=F9 PE=1 SV=2	117	sample=1 period=1 cycle=1240 experiment=10	sample=1 period=1 cycle=1240 experiment=10	18.097
rFIX H1	07800:2	1	K.[+14.016]LE[+58.005]E[+58.005]FVQGNLE[+72.021]R.E		.[14], E[+58]*2[+72]	768.363	2	1535.72	1535.72	0	-2.6	52	Specific	206.21	111.56	7.89	5.17	1.91	308	>sp|P00740-6|FA9_HUMAN Coagulation factor IX OS=Homo sapiens variant 2 G 44 V GN=F9 PE=1 SV=2	117	sample=1 period=1 cycle=1303 experiment=11	sample=1 period=1 cycle=1303 experiment=11	19.476
rFIX H1	07931:2	1	K.LE[+72.021]E[+58.005]FVQGNLE[+72.021]R.E		E[+58][+72]*2	768.361	2	1535.72	1535.72	0	-4.2	52	Specific	207.19	207.19	1.2	8.05	3.43	308	>sp|P00740-6|FA9_HUMAN Coagulation factor IX OS=Homo sapiens variant 2 G 44 V GN=F9 PE=1 SV=2	117	sample=1 period=1 cycle=1321 experiment=8	sample=1 period=1 cycle=1321 experiment=8	19.876
rFIX H1	07950:2	1	K.LE[+72.021]E[+43.990]FVQGNLE[+72.021]R.E		E[+44][+72]*2	761.365	2	1521.72	1521.71	0	10.1	52	Specific	208.04	43.16	1.2	4.32	0.83	308	>sp|P00740-6|FA9_HUMAN Coagulation factor IX OS=Homo sapiens variant 2 G 44 V GN=F9 PE=1 SV=2	117	sample=1 period=1 cycle=1324 experiment=7	sample=1 period=1 cycle=1324 experiment=7	19.9424
rFIX H1	07982:2	1	K.LE[+72.021]E[+43.990]FVQGNLE[+72.021]R.E		E[+44][+72]*2	761.364	2	1521.72	1521.71	0	9.6	52	Specific	209.52	16.36	11.74	5.25	1.2	308	>sp|P00740-6|FA9_HUMAN Coagulation factor IX OS=Homo sapiens variant 2 G 44 V GN=F9 PE=1 SV=2	117	sample=1 period=1 cycle=1328 experiment=8	sample=1 period=1 cycle=1328 experiment=8	20.0294
rFIX H1	08008:2	1	K.[+14.016]LE[+58.005]E[+58.005]FVQGNLE[+72.021]R.E		.[14], E[+58]*2[+72]	768.364	2	1535.72	1535.72	0	-1.2	52	Specific	216.52	172.79	22.85	5.8	2.95	308	>sp|P00740-6|FA9_HUMAN Coagulation factor IX OS=Homo sapiens variant 2 G 44 V GN=F9 PE=1 SV=2	117	sample=1 period=1 cycle=1332 experiment=8	sample=1 period=1 cycle=1332 experiment=8	20.1197
rFIX H1	06747:2	1	K.LE[+58.005]E[+58.005]FVQGNLE[+14.016]R.E		E[+14][+58]*2	732.357	2	1463.71	1463.7	0	3.2	52	Specific	217.22	217.22	20	5.91	3.17	308	>sp|P00740-6|FA9_HUMAN Coagulation factor IX OS=Homo sapiens variant 2 G 44 V GN=F9 PE=1 SV=2	117	sample=1 period=1 cycle=1194 experiment=11	sample=1 period=1 cycle=1194 experiment=11	17.1359
rFIX H1	07826:2	1	K.[+14.016]LE[+58.005]E[+72.021]FVQGNLE[+72.021]R.E		.[14], E[+58][+72]*2	775.374	2	1549.74	1549.74	0	2.4	52	Specific	217.78	166.74	8.44	6.97	3.41	308	>sp|P00740-6|FA9_HUMAN Coagulation factor IX OS=Homo sapiens variant 2 G 44 V GN=F9 PE=1 SV=2	117	sample=1 period=1 cycle=1306 experiment=10	sample=1 period=1 cycle=1306 experiment=10	19.5428
rFIX H1	05885:2	1	K.[+14.016]LE[+43.990]E[+43.990]FVQGN[+14.016]LER.E		.[14], E[+44]*2, N[+14]	725.356	2	1449.7	1449.69	0	13.2	52	Specific	217.89	118.15	5.35	6.97	2.49	308	>sp|P00740-6|FA9_HUMAN Coagulation factor IX OS=Homo sapiens variant 2 G 44 V GN=F9 PE=1 SV=2	117	sample=1 period=1 cycle=1123 experiment=17	sample=1 period=1 cycle=1123 experiment=17	15.6513
rFIX H1	06251:2	1	K.LE[+58.005]E[+58.005]FVQGNLE[+14.016]R.E		E[+14][+58]*2	732.355	2	1463.7	1463.7	0	0.9	52	Specific	223.11	223.11	0.54	6.26	3.52	308	>sp|P00740-6|FA9_HUMAN Coagulation factor IX OS=Homo sapiens variant 2 G 44 V GN=F9 PE=1 SV=2	117	sample=1 period=1 cycle=1151 experiment=14	sample=1 period=1 cycle=1151 experiment=14	16.2434
rFIX H1	07565:2	1	K.LE[+58.005]E[+58.005]FVQGNLE[+72.021]R.E		E[+58]*2[+72]	761.361	2	1521.72	1521.71	0	5.9	52	Specific	224.45	142.79	10.17	6.13	3.4	308	>sp|P00740-6|FA9_HUMAN Coagulation factor IX OS=Homo sapiens variant 2 G 44 V GN=F9 PE=1 SV=2	117	sample=1 period=1 cycle=1274 experiment=9	sample=1 period=1 cycle=1274 experiment=9	18.8312
rFIX H1	06838:2	1	K.LE[+58.005]E[+58.005]FVQGNLE[+14.016]R.E		E[+14][+58]*2	732.359	2	1463.71	1463.7	0	6.2	52	Specific	225.24	187.04	12.93	5.91	3.55	308	>sp|P00740-6|FA9_HUMAN Coagulation factor IX OS=Homo sapiens variant 2 G 44 V GN=F9 PE=1 SV=2	117	sample=1 period=1 cycle=1202 experiment=9	sample=1 period=1 cycle=1202 experiment=9	17.2954
rFIX H1	07713:2	1	K.LE[+58.005]E[+72.021]FVQGNLE[+72.021]R.E		E[+58][+72]*2	768.363	2	1535.72	1535.72	0	-1.8	52	Specific	225.48	224.28	20.41	7.96	3.62	308	>sp|P00740-6|FA9_HUMAN Coagulation factor IX OS=Homo sapiens variant 2 G 44 V GN=F9 PE=1 SV=2	117	sample=1 period=1 cycle=1294 experiment=10	sample=1 period=1 cycle=1294 experiment=10	19.2752
rFIX H1	05814:2	1	K.LE[+58.005]E[+43.990]FVQGNLE[+14.016]R.E		E[+14][+44][+58]	725.349	2	1449.69	1449.69	0	4	52	Specific	226.27	154.73	18.09	6.88	3.28	308	>sp|P00740-6|FA9_HUMAN Coagulation factor IX OS=Homo sapiens variant 2 G 44 V GN=F9 PE=1 SV=2	117	sample=1 period=1 cycle=1119 experiment=14	sample=1 period=1 cycle=1119 experiment=14	15.5653
rFIX H1	06043:2	1	K.LE[+72.021]E[+58.005]FVQGNLE[+58.005]R.E		E[+58]*2[+72]	761.345	2	1521.68	1521.71	0	-16.1	52	Specific	228.23	154.15	1.2	6.21	2.37	308	>sp|P00740-6|FA9_HUMAN Coagulation factor IX OS=Homo sapiens variant 2 G 44 V GN=F9 PE=1 SV=2	117	sample=1 period=1 cycle=1134 experiment=15	sample=1 period=1 cycle=1134 experiment=15	15.8795
rFIX H1	08249:2	1	K.LE[+58.005]E[+58.005]FVQGNLE[+58.005]R.E		E[+58]*3	754.36	2	1507.71	1507.69	0	14.9	52	Specific	228.84	171.74	14.37	7.87	3.45	308	>sp|P00740-6|FA9_HUMAN Coagulation factor IX OS=Homo sapiens variant 2 G 44 V GN=F9 PE=1 SV=2	117	sample=1 period=1 cycle=1365 experiment=8	sample=1 period=1 cycle=1365 experiment=8	20.8352
rFIX H1	07883:2	1	K.LE[+58.005]E[+72.021]FVQGNLE[+72.021]R.E		E[+58][+72]*2	768.362	2	1535.72	1535.72	0	-3.2	52	Specific	231.56	178.57	1.11	5.66	2.95	308	>sp|P00740-6|FA9_HUMAN Coagulation factor IX OS=Homo sapiens variant 2 G 44 V GN=F9 PE=1 SV=2	117	sample=1 period=1 cycle=1313 experiment=8	sample=1 period=1 cycle=1313 experiment=8	19.6984
rFIX H1	07753:2	1	K.LE[+58.005]E[+72.021]FVQGNLE[+72.021]R.E		E[+58][+72]*2	768.363	2	1535.72	1535.72	0	-2.7	52	Specific	231.92	229.12	25.49	8.67	3.63	308	>sp|P00740-6|FA9_HUMAN Coagulation factor IX OS=Homo sapiens variant 2 G 44 V GN=F9 PE=1 SV=2	117	sample=1 period=1 cycle=1298 experiment=11	sample=1 period=1 cycle=1298 experiment=11	19.3646
rFIX H1	07608:2	1	K.[+14.016]LE[+43.990]E[+72.021]FVQGNLE[+72.021]R.E		.[14], E[+44][+72]*2	768.37	2	1535.73	1535.72	0	6.5	52	Specific	232.05	125.66	18.66	6.14	3.81	308	>sp|P00740-6|FA9_HUMAN Coagulation factor IX OS=Homo sapiens variant 2 G 44 V GN=F9 PE=1 SV=2	117	sample=1 period=1 cycle=1280 experiment=8	sample=1 period=1 cycle=1280 experiment=8	18.9639
rFIX H1	07206:2	1	K.LE[+72.021]E[+43.990]FVQGNLE[+58.005]R.E		E[+44][+58][+72]	754.351	2	1507.69	1507.69	0	2.7	52	Specific	235.16	168.17	1.2	5.35	3.09	308	>sp|P00740-6|FA9_HUMAN Coagulation factor IX OS=Homo sapiens variant 2 G 44 V GN=F9 PE=1 SV=2	117	sample=1 period=1 cycle=1236 experiment=13	sample=1 period=1 cycle=1236 experiment=13	18.0099
rFIX H1	07227:2	1	K.LE[+72.021]E[+58.005]FVQGNLE[+14.016]R.E		E[+14][+58][+72]	739.364	2	1477.72	1477.72	0	3	52	Specific	236.19	236.19	16.92	6.11	3.17	308	>sp|P00740-6|FA9_HUMAN Coagulation factor IX OS=Homo sapiens variant 2 G 44 V GN=F9 PE=1 SV=2	117	sample=1 period=1 cycle=1238 experiment=9	sample=1 period=1 cycle=1238 experiment=9	18.0532
rFIX H1	06494:2	1	K.LE[+58.005]E[+58.005]FVQGNLE[+72.021]R.E		E[+58]*2[+72]	761.361	2	1521.72	1521.71	0	5.7	52	Specific	236.83	98.5	26.61	5.44	2.92	308	>sp|P00740-6|FA9_HUMAN Coagulation factor IX OS=Homo sapiens variant 2 G 44 V GN=F9 PE=1 SV=2	117	sample=1 period=1 cycle=1170 experiment=11	sample=1 period=1 cycle=1170 experiment=11	16.6522
rFIX H1	07593:2	1	K.LE[+58.005]E[+72.021]FVQGNLE[+72.021]R.E		E[+58][+72]*2	768.368	2	1535.73	1535.72	0	4.2	52	Specific	237.64	103.12	18.36	5.16	2.83	308	>sp|P00740-6|FA9_HUMAN Coagulation factor IX OS=Homo sapiens variant 2 G 44 V GN=F9 PE=1 SV=2	117	sample=1 period=1 cycle=1278 experiment=9	sample=1 period=1 cycle=1278 experiment=9	18.9195
rFIX H1	07904:2	1	K.LE[+72.021]E[+72.021]FVQGNLE[+72.021]R.E		E[+72]*3	775.373	2	1549.74	1549.74	0	0.1	52	Specific	238.49	191.49	1.2	5.76	2.95	308	>sp|P00740-6|FA9_HUMAN Coagulation factor IX OS=Homo sapiens variant 2 G 44 V GN=F9 PE=1 SV=2	117	sample=1 period=1 cycle=1316 experiment=9	sample=1 period=1 cycle=1316 experiment=9	19.7651
rFIX H1	07790:2	1	K.LE[+72.021]E[+58.005]FVQGNLE[+72.021]R.E		E[+58][+72]*2	768.364	2	1535.72	1535.72	0	-1.6	52	Specific	238.52	178.01	1.2	6.39	3.19	308	>sp|P00740-6|FA9_HUMAN Coagulation factor IX OS=Homo sapiens variant 2 G 44 V GN=F9 PE=1 SV=2	117	sample=1 period=1 cycle=1302 experiment=11	sample=1 period=1 cycle=1302 experiment=11	19.4537
rFIX H1	06523:2	1	K.LE[+58.005]E[+58.005]FVQGNLE[+14.016]R.E		E[+14][+58]*2	732.35	2	1463.69	1463.7	0	-6.1	52	Specific	240.86	159.5	5.96	5.76	3.27	308	>sp|P00740-6|FA9_HUMAN Coagulation factor IX OS=Homo sapiens variant 2 G 44 V GN=F9 PE=1 SV=2	117	sample=1 period=1 cycle=1172 experiment=13	sample=1 period=1 cycle=1172 experiment=13	16.6935
rFIX H1	04931:2	1	K.LE[+58.005]E[+58.005]FVQGNLE[+58.005]R.E		E[+58]*3	754.354	2	1507.7	1507.69	0	6.7	52	Specific	250.65	165.21	27.64	5.48	4.47	308	>sp|P00740-6|FA9_HUMAN Coagulation factor IX OS=Homo sapiens variant 2 G 44 V GN=F9 PE=1 SV=2	117	sample=1 period=1 cycle=1061 experiment=16	sample=1 period=1 cycle=1061 experiment=16	14.3112
rFIX H1	07868:2	1	K.LE[+72.021]E[+58.005]FVQGNLE[+72.021]R.E		E[+58][+72]*2	768.36	2	1535.71	1535.72	0	-6.2	52	Specific	253.47	179.13	1.2	6.64	3.8	308	>sp|P00740-6|FA9_HUMAN Coagulation factor IX OS=Homo sapiens variant 2 G 44 V GN=F9 PE=1 SV=2	117	sample=1 period=1 cycle=1311 experiment=10	sample=1 period=1 cycle=1311 experiment=10	19.6538
rFIX H1	07216:2	1	K.[+14.016]LE[+58.005]E[+58.005]FVQGNLE[+14.016]R.E		.[14], E[+14][+58]*2	739.364	2	1477.72	1477.72	0	1.9	52	Specific	255.09	255.09	2.75	6.18	4.59	308	>sp|P00740-6|FA9_HUMAN Coagulation factor IX OS=Homo sapiens variant 2 G 44 V GN=F9 PE=1 SV=2	117	sample=1 period=1 cycle=1237 experiment=9	sample=1 period=1 cycle=1237 experiment=9	18.0311
rFIX H1	07293:2	1	K.LE[+58.005]E[+72.021]FVQGNLE[+14.016]R.E		E[+14][+58][+72]	739.358	2	1477.71	1477.72	0	-5.1	52	Specific	256.11	198.87	8.82	6.94	3.8	308	>sp|P00740-6|FA9_HUMAN Coagulation factor IX OS=Homo sapiens variant 2 G 44 V GN=F9 PE=1 SV=2	117	sample=1 period=1 cycle=1245 experiment=10	sample=1 period=1 cycle=1245 experiment=10	18.2063
rFIX H1	07162:2	1	K.LE[+72.021]E[+58.005]FVQGNLE[+14.016]R.E		E[+14][+58][+72]	739.367	2	1477.73	1477.72	0	6.3	52	Specific	256.67	106.65	3.94	6.05	3.52	308	>sp|P00740-6|FA9_HUMAN Coagulation factor IX OS=Homo sapiens variant 2 G 44 V GN=F9 PE=1 SV=2	117	sample=1 period=1 cycle=1232 experiment=12	sample=1 period=1 cycle=1232 experiment=12	17.9244
rFIX H1	07115:2	1	K.LE[+58.005]E[+72.021]FVQGNLE[+14.016]R.E		E[+14][+58][+72]	739.36	2	1477.71	1477.72	0	-2.5	52	Specific	260.89	260.89	9.82	8	4.7	308	>sp|P00740-6|FA9_HUMAN Coagulation factor IX OS=Homo sapiens variant 2 G 44 V GN=F9 PE=1 SV=2	117	sample=1 period=1 cycle=1228 experiment=13	sample=1 period=1 cycle=1228 experiment=13	17.839
rFIX H1	07477:2	1	K.LE[+58.005]E[+58.005]FVQGNLE[+72.021]R.E		E[+58]*2[+72]	761.356	2	1521.71	1521.71	0	-0.5	52	Specific	261.83	149.8	20	5.97	3.43	308	>sp|P00740-6|FA9_HUMAN Coagulation factor IX OS=Homo sapiens variant 2 G 44 V GN=F9 PE=1 SV=2	117	sample=1 period=1 cycle=1263 experiment=10	sample=1 period=1 cycle=1263 experiment=10	18.5893
rFIX H1	06707:2	1	K.LE[+58.005]E[+58.005]FVQGN[+14.016]LER.E		E[+58]*2, N[+14]	732.366	2	1463.72	1463.7	0	16.1	52	Specific	262.02	262.02	5.26	6.89	3.69	308	>sp|P00740-6|FA9_HUMAN Coagulation factor IX OS=Homo sapiens variant 2 G 44 V GN=F9 PE=1 SV=2	117	sample=1 period=1 cycle=1191 experiment=10	sample=1 period=1 cycle=1191 experiment=10	17.0732
rFIX H1	08007:2	1	K.LE[+72.021]E[+43.990]FVQGNLE[+72.021]R.E		E[+44][+72]*2	761.362	2	1521.72	1521.71	0	6.9	52	Specific	267.09	244.21	1.2	6.41	5.23	308	>sp|P00740-6|FA9_HUMAN Coagulation factor IX OS=Homo sapiens variant 2 G 44 V GN=F9 PE=1 SV=2	117	sample=1 period=1 cycle=1332 experiment=7	sample=1 period=1 cycle=1332 experiment=7	20.1185
rFIX H1	08031:2	1	K.LE[+72.021]E[+43.990]FVQGNLE[+72.021]R.E		E[+44][+72]*2	761.364	2	1521.72	1521.71	0	9.3	52	Specific	268	268	7.94	6.16	4.91	308	>sp|P00740-6|FA9_HUMAN Coagulation factor IX OS=Homo sapiens variant 2 G 44 V GN=F9 PE=1 SV=2	117	sample=1 period=1 cycle=1335 experiment=9	sample=1 period=1 cycle=1335 experiment=9	20.1862
rFIX H1	07092:2	1	K.LE[+72.021]E[+58.005]FVQGNLE[+14.016]R.E		E[+14][+58][+72]	739.364	2	1477.72	1477.72	0	2.8	52	Specific	268.89	268.89	1.2	7.1	4.67	308	>sp|P00740-6|FA9_HUMAN Coagulation factor IX OS=Homo sapiens variant 2 G 44 V GN=F9 PE=1 SV=2	117	sample=1 period=1 cycle=1226 experiment=11	sample=1 period=1 cycle=1226 experiment=11	17.7966
rFIX H1	06861:2	1	K.LE[+58.005]E[+43.990]FVQGNLE[+72.021]R.E		E[+44][+58][+72]	754.356	2	1507.7	1507.69	0	9.3	52	Specific	268.96	131.38	0.88	5.82	3.98	308	>sp|P00740-6|FA9_HUMAN Coagulation factor IX OS=Homo sapiens variant 2 G 44 V GN=F9 PE=1 SV=2	117	sample=1 period=1 cycle=1204 experiment=10	sample=1 period=1 cycle=1204 experiment=10	17.3378
rFIX H1	06316:2	1	K.LE[+58.005]E[+58.005]FVQGNLE[+14.016]R.E		E[+14][+58]*2	732.357	2	1463.71	1463.7	0	4	52	Specific	271.23	271.23	24.48	6.38	5.23	308	>sp|P00740-6|FA9_HUMAN Coagulation factor IX OS=Homo sapiens variant 2 G 44 V GN=F9 PE=1 SV=2	117	sample=1 period=1 cycle=1156 experiment=16	sample=1 period=1 cycle=1156 experiment=16	16.3537
rFIX H1	07654:2	1	K.LE[+58.005]E[+72.021]FVQGNLE[+72.021]R.E		E[+58][+72]*2	768.37	2	1535.73	1535.72	0	6.6	52	Specific	271.31	152.42	44.3	7.04	4.84	308	>sp|P00740-6|FA9_HUMAN Coagulation factor IX OS=Homo sapiens variant 2 G 44 V GN=F9 PE=1 SV=2	117	sample=1 period=1 cycle=1286 experiment=8	sample=1 period=1 cycle=1286 experiment=8	19.097
rFIX H1	07080:2	1	K.LE[+58.005]E[+72.021]FVQGNLE[+14.016]R.E		E[+14][+58][+72]	739.356	2	1477.7	1477.72	0	-8	52	Specific	272.88	272.88	7.6	7.4	3.87	308	>sp|P00740-6|FA9_HUMAN Coagulation factor IX OS=Homo sapiens variant 2 G 44 V GN=F9 PE=1 SV=2	117	sample=1 period=1 cycle=1225 experiment=9	sample=1 period=1 cycle=1225 experiment=9	17.7741
rFIX H1	06998:2	1	K.LE[+58.005]E[+72.021]FVQGNLE[+14.016]R.E		E[+14][+58][+72]	739.364	2	1477.72	1477.72	0	2.1	52	Specific	273.43	229.9	14.72	6.69	4.44	308	>sp|P00740-6|FA9_HUMAN Coagulation factor IX OS=Homo sapiens variant 2 G 44 V GN=F9 PE=1 SV=2	117	sample=1 period=1 cycle=1217 experiment=10	sample=1 period=1 cycle=1217 experiment=10	17.6078
rFIX H1	07876:2	1	K.LE[+72.021]E[+72.021]FVQGNLE[+72.021]R.E		E[+72]*3	775.372	2	1549.74	1549.74	0	-0.9	52	Specific	273.71	245.88	1.2	7.21	4.37	308	>sp|P00740-6|FA9_HUMAN Coagulation factor IX OS=Homo sapiens variant 2 G 44 V GN=F9 PE=1 SV=2	117	sample=1 period=1 cycle=1312 experiment=9	sample=1 period=1 cycle=1312 experiment=9	19.6761
rFIX H1	06649:2	1	K.[+14.016]LE[+43.990]E[+58.005]FVQGNLE[+14.016]R.E		.[14], E[+14][+44][+58]	732.351	2	1463.69	1463.7	0	-5	52	Specific	275.06	223.96	17.85	6.29	3.93	308	>sp|P00740-6|FA9_HUMAN Coagulation factor IX OS=Homo sapiens variant 2 G 44 V GN=F9 PE=1 SV=2	117	sample=1 period=1 cycle=1185 experiment=6	sample=1 period=1 cycle=1185 experiment=6	16.9521
rFIX H1	05032:2	1	K.LE[+58.005]E[+58.005]FVQGNLE[+43.990]R.E		E[+44][+58]*2	747.344	2	1493.68	1493.68	0	4.2	52	Specific	275.15	235.16	25.62	7.05	5.16	308	>sp|P00740-6|FA9_HUMAN Coagulation factor IX OS=Homo sapiens variant 2 G 44 V GN=F9 PE=1 SV=2	117	sample=1 period=1 cycle=1067 experiment=12	sample=1 period=1 cycle=1067 experiment=12	14.4411
rFIX H1	06922:2	1	K.LE[+58.005]E[+72.021]FVQGNLE[+14.016]R.E		E[+14][+58][+72]	739.362	2	1477.72	1477.72	0	0.7	52	Specific	275.78	275.78	0.64	6.36	4.59	308	>sp|P00740-6|FA9_HUMAN Coagulation factor IX OS=Homo sapiens variant 2 G 44 V GN=F9 PE=1 SV=2	117	sample=1 period=1 cycle=1210 experiment=4	sample=1 period=1 cycle=1210 experiment=4	17.4575
rFIX H1	07844:2	1	K.[+14.016]LE[+58.005]E[+72.021]FVQGNLE[+72.021]R.E		.[14], E[+58][+72]*2	775.377	2	1549.75	1549.74	0	5.3	52	Specific	276.25	55.39	22.23	5.96	3.15	308	>sp|P00740-6|FA9_HUMAN Coagulation factor IX OS=Homo sapiens variant 2 G 44 V GN=F9 PE=1 SV=2	117	sample=1 period=1 cycle=1308 experiment=9	sample=1 period=1 cycle=1308 experiment=9	19.5873
rFIX H1	06870:2	1	K.LE[+58.005]E[+43.990]FVQGNLE[+72.021]R.E		E[+44][+58][+72]	754.356	2	1507.7	1507.69	0	8.9	52	Specific	277.06	73.16	0.46	5.74	2.98	308	>sp|P00740-6|FA9_HUMAN Coagulation factor IX OS=Homo sapiens variant 2 G 44 V GN=F9 PE=1 SV=2	117	sample=1 period=1 cycle=1205 experiment=8	sample=1 period=1 cycle=1205 experiment=8	17.3567
rFIX H1	07538:2	1	K.LE[+58.005]E[+58.005]FVQGNLE[+58.005]R.E		E[+58]*3	754.353	2	1507.7	1507.69	0	5.1	52	Specific	277.65	151.61	20.06	5.99	4.29	308	>sp|P00740-6|FA9_HUMAN Coagulation factor IX OS=Homo sapiens variant 2 G 44 V GN=F9 PE=1 SV=2	117	sample=1 period=1 cycle=1270 experiment=9	sample=1 period=1 cycle=1270 experiment=9	18.742
rFIX H1	06326:2	1	K.LE[+58.005]E[+58.005]FVQGNLE[+14.016]R.E		E[+14][+58]*2	732.356	2	1463.7	1463.7	0	2.6	52	Specific	279.87	279.87	8.63	7.01	4.67	308	>sp|P00740-6|FA9_HUMAN Coagulation factor IX OS=Homo sapiens variant 2 G 44 V GN=F9 PE=1 SV=2	117	sample=1 period=1 cycle=1157 experiment=11	sample=1 period=1 cycle=1157 experiment=11	16.3744
rFIX H1	05944:2	1	K.LE[+58.005]E[+43.990]FVQGNLE[+14.016]R.E		E[+14][+44][+58]	725.349	2	1449.69	1449.69	0	4	52	Specific	280.54	166.06	20.32	8	4.89	308	>sp|P00740-6|FA9_HUMAN Coagulation factor IX OS=Homo sapiens variant 2 G 44 V GN=F9 PE=1 SV=2	117	sample=1 period=1 cycle=1127 experiment=12	sample=1 period=1 cycle=1127 experiment=12	15.7323
rFIX H1	07601:2	1	K.LE[+58.005]E[+72.021]FVQGNLE[+72.021]R.E		E[+58][+72]*2	768.369	2	1535.73	1535.72	0	5.6	52	Specific	280.9	109.54	37.04	5.96	3.67	308	>sp|P00740-6|FA9_HUMAN Coagulation factor IX OS=Homo sapiens variant 2 G 44 V GN=F9 PE=1 SV=2	117	sample=1 period=1 cycle=1279 experiment=9	sample=1 period=1 cycle=1279 experiment=9	18.9417
rFIX H1	07763:2	1	K.LE[+58.005]E[+72.021]FVQGNLE[+72.021]R.E		E[+58][+72]*2	768.364	2	1535.72	1535.72	0	-0.9	52	Specific	282.21	282.21	23.88	9.75	4.98	308	>sp|P00740-6|FA9_HUMAN Coagulation factor IX OS=Homo sapiens variant 2 G 44 V GN=F9 PE=1 SV=2	117	sample=1 period=1 cycle=1299 experiment=11	sample=1 period=1 cycle=1299 experiment=11	19.3868
rFIX H1	06596:2	1	K.LE[+58.005]E[+58.005]FVQGNLE[+14.016]R.E		E[+14][+58]*2	732.356	2	1463.7	1463.7	0	2.3	52	Specific	282.22	174.89	0.41	6.67	4.47	308	>sp|P00740-6|FA9_HUMAN Coagulation factor IX OS=Homo sapiens variant 2 G 44 V GN=F9 PE=1 SV=2	117	sample=1 period=1 cycle=1178 experiment=11	sample=1 period=1 cycle=1178 experiment=11	16.8146
rFIX H1	06830:2	1	K.LE[+58.005]E[+43.990]FVQGNLE[+72.021]R.E		E[+44][+58][+72]	754.356	2	1507.71	1507.69	0	9.7	52	Specific	284.14	169.53	18.24	6.06	4.32	308	>sp|P00740-6|FA9_HUMAN Coagulation factor IX OS=Homo sapiens variant 2 G 44 V GN=F9 PE=1 SV=2	117	sample=1 period=1 cycle=1201 experiment=13	sample=1 period=1 cycle=1201 experiment=13	17.278
rFIX H1	05727:2	1	K.LE[+58.005]E[+58.005]FVQGN[+14.016]LER.E		E[+58]*2, N[+14]	732.356	2	1463.7	1463.7	0	2	52	Specific	284.41	284.41	17.45	6.06	4.36	308	>sp|P00740-6|FA9_HUMAN Coagulation factor IX OS=Homo sapiens variant 2 G 44 V GN=F9 PE=1 SV=2	117	sample=1 period=1 cycle=1113 experiment=12	sample=1 period=1 cycle=1113 experiment=12	15.4383
rFIX H1	04996:2	1	K.LE[+58.005]E[+58.005]FVQGNLE[+43.990]R.E		E[+44][+58]*2	747.346	2	1493.69	1493.68	0	6.7	52	Specific	288.32	130.93	54.67	5.53	4.46	308	>sp|P00740-6|FA9_HUMAN Coagulation factor IX OS=Homo sapiens variant 2 G 44 V GN=F9 PE=1 SV=2	117	sample=1 period=1 cycle=1065 experiment=13	sample=1 period=1 cycle=1065 experiment=13	14.3978
rFIX H1	06428:2	1	K.LE[+58.005]E[+58.005]FVQGNLE[+72.021]R.E		E[+58]*2[+72]	761.36	2	1521.71	1521.71	0	3.4	52	Specific	289.66	188.58	49.92	6.37	4.47	308	>sp|P00740-6|FA9_HUMAN Coagulation factor IX OS=Homo sapiens variant 2 G 44 V GN=F9 PE=1 SV=2	117	sample=1 period=1 cycle=1165 experiment=13	sample=1 period=1 cycle=1165 experiment=13	16.5512
rFIX H1	05017:2	1	K.LE[+58.005]E[+58.005]FVQGNLE[+43.990]R.E		E[+44][+58]*2	747.347	2	1493.69	1493.68	0	8	52	Specific	290.25	158.53	29.26	6.24	4.61	308	>sp|P00740-6|FA9_HUMAN Coagulation factor IX OS=Homo sapiens variant 2 G 44 V GN=F9 PE=1 SV=2	117	sample=1 period=1 cycle=1066 experiment=18	sample=1 period=1 cycle=1066 experiment=18	14.4205
rFIX H1	06948:2	1	K.LE[+58.005]E[+72.021]FVQGNLE[+14.016]R.E		E[+14][+58][+72]	739.366	2	1477.72	1477.72	0	4.9	52	Specific	294.79	173.33	20	9.13	5.53	308	>sp|P00740-6|FA9_HUMAN Coagulation factor IX OS=Homo sapiens variant 2 G 44 V GN=F9 PE=1 SV=2	117	sample=1 period=1 cycle=1212 experiment=10	sample=1 period=1 cycle=1212 experiment=10	17.5026
rFIX H1	06342:2	1	K.LE[+58.005]E[+58.005]FVQGNLE[+14.016]R.E		E[+14][+58]*2	732.354	2	1463.7	1463.7	0	-0.5	52	Specific	295.1	295.1	48.37	5.65	4.07	308	>sp|P00740-6|FA9_HUMAN Coagulation factor IX OS=Homo sapiens variant 2 G 44 V GN=F9 PE=1 SV=2	117	sample=1 period=1 cycle=1158 experiment=15	sample=1 period=1 cycle=1158 experiment=15	16.3968
rFIX H1	07780:2	1	K.LE[+72.021]E[+58.005]FVQGNLE[+72.021]R.E		E[+58][+72]*2	768.366	2	1535.72	1535.72	0	1.3	52	Specific	298.8	229.11	1.2	7.11	4.69	308	>sp|P00740-6|FA9_HUMAN Coagulation factor IX OS=Homo sapiens variant 2 G 44 V GN=F9 PE=1 SV=2	117	sample=1 period=1 cycle=1301 experiment=8	sample=1 period=1 cycle=1301 experiment=8	19.4314
rFIX H1	07858:2	1	K.LE[+58.005]E[+72.021]FVQGNLE[+72.021]R.E		E[+58][+72]*2	768.363	2	1535.72	1535.72	0	-2.3	52	Specific	299.71	211.38	6.66	7.92	4.72	308	>sp|P00740-6|FA9_HUMAN Coagulation factor IX OS=Homo sapiens variant 2 G 44 V GN=F9 PE=1 SV=2	117	sample=1 period=1 cycle=1310 experiment=8	sample=1 period=1 cycle=1310 experiment=8	19.6304
rFIX H1	07102:2	1	K.LE[+58.005]E[+72.021]FVQGNLE[+14.016]R.E		E[+14][+58][+72]	739.363	2	1477.72	1477.72	0	1	52	Specific	300.54	300.54	4.09	7.5	4.91	308	>sp|P00740-6|FA9_HUMAN Coagulation factor IX OS=Homo sapiens variant 2 G 44 V GN=F9 PE=1 SV=2	117	sample=1 period=1 cycle=1227 experiment=10	sample=1 period=1 cycle=1227 experiment=10	17.8178
rFIX H1	07624:2	1	K.LE[+58.005]E[+72.021]FVQGNLE[+72.021]R.E		E[+58][+72]*2	768.371	2	1535.73	1535.72	0	7.6	52	Specific	301.39	140.61	20	7.43	5.01	308	>sp|P00740-6|FA9_HUMAN Coagulation factor IX OS=Homo sapiens variant 2 G 44 V GN=F9 PE=1 SV=2	117	sample=1 period=1 cycle=1282 experiment=9	sample=1 period=1 cycle=1282 experiment=9	19.0083
rFIX H1	06908:2	1	K.LE[+58.005]E[+72.021]FVQGNLE[+14.016]R.E		E[+14][+58][+72]	739.375	2	1477.74	1477.72	0	17.3	52	Specific	305.36	127.26	38.34	8.23	3.8	308	>sp|P00740-6|FA9_HUMAN Coagulation factor IX OS=Homo sapiens variant 2 G 44 V GN=F9 PE=1 SV=2	117	sample=1 period=1 cycle=1208 experiment=11	sample=1 period=1 cycle=1208 experiment=11	17.4208
rFIX H1	04606:2	1	K.LE[+58.005]E[+58.005]FVQGNLE[+43.990]R.E		E[+44][+58]*2	747.347	2	1493.69	1493.68	0	7.3	52	Specific	307.21	145.48	8.29	5.78	4.46	308	>sp|P00740-6|FA9_HUMAN Coagulation factor IX OS=Homo sapiens variant 2 G 44 V GN=F9 PE=1 SV=2	117	sample=1 period=1 cycle=1041 experiment=19	sample=1 period=1 cycle=1041 experiment=19	13.8757
rFIX H1	04619:2	1	K.LE[+58.005]E[+58.005]FVQGNLE[+43.990]R.E		E[+44][+58]*2	747.347	2	1493.69	1493.68	0	7.7	52	Specific	310.57	104.66	66.39	6.08	3.67	308	>sp|P00740-6|FA9_HUMAN Coagulation factor IX OS=Homo sapiens variant 2 G 44 V GN=F9 PE=1 SV=2	117	sample=1 period=1 cycle=1042 experiment=12	sample=1 period=1 cycle=1042 experiment=12	13.8957
rFIX H1	06236:2	1	K.LE[+58.005]E[+58.005]FVQGNLE[+14.016]R.E		E[+14][+58]*2	732.357	2	1463.71	1463.7	0	3.5	52	Specific	311.11	311.11	30.86	5.88	4.36	308	>sp|P00740-6|FA9_HUMAN Coagulation factor IX OS=Homo sapiens variant 2 G 44 V GN=F9 PE=1 SV=2	117	sample=1 period=1 cycle=1150 experiment=10	sample=1 period=1 cycle=1150 experiment=10	16.2211
rFIX H1	07851:2	1	K.[+14.016]LE[+58.005]E[+72.021]FVQGNLE[+72.021]R.E		.[14], E[+58][+72]*2	775.378	2	1549.75	1549.74	0	6.5	52	Specific	312.4	196.32	11.55	7.95	5.53	308	>sp|P00740-6|FA9_HUMAN Coagulation factor IX OS=Homo sapiens variant 2 G 44 V GN=F9 PE=1 SV=2	117	sample=1 period=1 cycle=1309 experiment=8	sample=1 period=1 cycle=1309 experiment=8	19.6094
rFIX H1	05770:2	1	K.LE[+58.005]E[+58.005]FVQGNLE[+14.016]R.E		E[+14][+58]*2	732.359	2	1463.71	1463.7	0	6.4	52	Specific	312.86	154.02	7.08	6.75	4.93	308	>sp|P00740-6|FA9_HUMAN Coagulation factor IX OS=Homo sapiens variant 2 G 44 V GN=F9 PE=1 SV=2	117	sample=1 period=1 cycle=1116 experiment=13	sample=1 period=1 cycle=1116 experiment=13	15.503
rFIX H1	06936:2	1	K.LE[+58.005]E[+72.021]FVQGNLE[+14.016]R.E		E[+14][+58][+72]	739.367	2	1477.73	1477.72	0	6.6	52	Specific	313.11	121.51	20	7.15	5.01	308	>sp|P00740-6|FA9_HUMAN Coagulation factor IX OS=Homo sapiens variant 2 G 44 V GN=F9 PE=1 SV=2	117	sample=1 period=1 cycle=1211 experiment=9	sample=1 period=1 cycle=1211 experiment=9	17.4807
rFIX H1	06896:2	1	K.LE[+58.005]E[+72.021]FVQGNLE[+14.016]R.E		E[+14][+58][+72]	739.359	2	1477.71	1477.72	0	-4.5	52	Specific	317.4	267.77	10.06	7.64	4.32	308	>sp|P00740-6|FA9_HUMAN Coagulation factor IX OS=Homo sapiens variant 2 G 44 V GN=F9 PE=1 SV=2	117	sample=1 period=1 cycle=1207 experiment=10	sample=1 period=1 cycle=1207 experiment=10	17.3994
rFIX H1	07522:2	1	K.LE[+58.005]E[+58.005]FVQGNLE[+72.021]R.E		E[+58]*2[+72]	761.357	2	1521.71	1521.71	0	-0.2	52	Specific	318.73	211.93	7.08	6.58	4.31	308	>sp|P00740-6|FA9_HUMAN Coagulation factor IX OS=Homo sapiens variant 2 G 44 V GN=F9 PE=1 SV=2	117	sample=1 period=1 cycle=1268 experiment=9	sample=1 period=1 cycle=1268 experiment=9	18.6992
rFIX H1	05755:2	1	K.LE[+58.005]E[+58.005]FVQGNLE[+14.016]R.E		E[+14][+58]*2	732.355	2	1463.7	1463.7	0	1.6	52	Specific	323.68	323.68	13.22	6.64	5	308	>sp|P00740-6|FA9_HUMAN Coagulation factor IX OS=Homo sapiens variant 2 G 44 V GN=F9 PE=1 SV=2	117	sample=1 period=1 cycle=1115 experiment=13	sample=1 period=1 cycle=1115 experiment=13	15.4806
rFIX H1	05798:2	1	K.LE[+58.005]E[+58.005]FVQGN[+14.016]LER.E		E[+58]*2, N[+14]	732.357	2	1463.71	1463.7	0	3.7	52	Specific	325.23	325.23	0	6.32	5	308	>sp|P00740-6|FA9_HUMAN Coagulation factor IX OS=Homo sapiens variant 2 G 44 V GN=F9 PE=1 SV=2	117	sample=1 period=1 cycle=1118 experiment=13	sample=1 period=1 cycle=1118 experiment=13	15.5444
rFIX H1	05033:2	1	K.LE[+58.005]E[+58.005]FVQGNLE[+58.005]R.E		E[+58]*3	754.353	2	1507.7	1507.69	0	5.1	52	Specific	327.59	140.65	17.11	6.13	4.54	308	>sp|P00740-6|FA9_HUMAN Coagulation factor IX OS=Homo sapiens variant 2 G 44 V GN=F9 PE=1 SV=2	117	sample=1 period=1 cycle=1067 experiment=13	sample=1 period=1 cycle=1067 experiment=13	14.4415
rFIX H1	05756:2	1	K.LE[+58.005]E[+43.990]FVQGNLE[+58.005]R.E		E[+44][+58]*2	747.35	2	1493.69	1493.68	0	11.3	52	Specific	331.79	142.06	68.45	6.92	4.69	308	>sp|P00740-6|FA9_HUMAN Coagulation factor IX OS=Homo sapiens variant 2 G 44 V GN=F9 PE=1 SV=2	117	sample=1 period=1 cycle=1115 experiment=14	sample=1 period=1 cycle=1115 experiment=14	15.481
rFIX H1	07773:2	1	K.LE[+72.021]E[+58.005]FVQGNLE[+72.021]R.E		E[+58][+72]*2	768.365	2	1535.72	1535.72	0	0.7	52	Specific	343.79	205.85	1.2	6.32	4.69	308	>sp|P00740-6|FA9_HUMAN Coagulation factor IX OS=Homo sapiens variant 2 G 44 V GN=F9 PE=1 SV=2	117	sample=1 period=1 cycle=1300 experiment=11	sample=1 period=1 cycle=1300 experiment=11	19.4091
rFIX H1	06184:2	1	K.LE[+58.005]E[+58.005]FVQGNLE[+14.016]R.E		E[+14][+58]*2	732.36	2	1463.71	1463.7	0	8.4	52	Specific	344.4	176.22	26.42	6.67	4.87	308	>sp|P00740-6|FA9_HUMAN Coagulation factor IX OS=Homo sapiens variant 2 G 44 V GN=F9 PE=1 SV=2	117	sample=1 period=1 cycle=1146 experiment=9	sample=1 period=1 cycle=1146 experiment=9	16.1315
rFIX H1	07825:2	1	K.[+14.016]LE[+58.005]E[+58.005]FVQGNLE[+72.021]R.E		.[14], E[+58]*2[+72]	768.363	2	1535.72	1535.72	0	-1.7	52	Specific	353.16	206.15	23.24	8.33	4.81	308	>sp|P00740-6|FA9_HUMAN Coagulation factor IX OS=Homo sapiens variant 2 G 44 V GN=F9 PE=1 SV=2	117	sample=1 period=1 cycle=1306 experiment=9	sample=1 period=1 cycle=1306 experiment=9	19.5419
rFIX H1	07163:2	1	K.LE[+58.005]E[+58.005]FVQGNLE[+72.021]R.E		E[+58]*2[+72]	761.362	2	1521.72	1521.71	0	6.5	52	Specific	354.79	154.9	27.97	6.52	5.01	308	>sp|P00740-6|FA9_HUMAN Coagulation factor IX OS=Homo sapiens variant 2 G 44 V GN=F9 PE=1 SV=2	117	sample=1 period=1 cycle=1232 experiment=13	sample=1 period=1 cycle=1232 experiment=13	17.9248
rFIX H1	04565:2	1	K.LE[+58.005]E[+14.016]FVQGNLE[+43.990]R.E		E[+14][+44][+58]	725.347	2	1449.69	1449.69	0	1.1	52	Specific	361.31	314.81	13.55	7.36	5.09	308	>sp|P00740-6|FA9_HUMAN Coagulation factor IX OS=Homo sapiens variant 2 G 44 V GN=F9 PE=1 SV=2	117	sample=1 period=1 cycle=1039 experiment=13	sample=1 period=1 cycle=1039 experiment=13	13.831
rFIX H1	05815:2	1	K.LE[+58.005]E[+58.005]FVQGNLE[+14.016]R.E		E[+14][+58]*2	732.36	2	1463.71	1463.7	0	7.8	52	Specific	372.03	121.54	11.24	8.93	5.54	308	>sp|P00740-6|FA9_HUMAN Coagulation factor IX OS=Homo sapiens variant 2 G 44 V GN=F9 PE=1 SV=2	117	sample=1 period=1 cycle=1119 experiment=15	sample=1 period=1 cycle=1119 experiment=15	15.5657
rFIX H1	07859:2	1	K.[+14.016]LE[+58.005]E[+72.021]FVQGNLE[+72.021]R.E		.[14], E[+58][+72]*2	775.375	2	1549.74	1549.74	0	3.6	52	Specific	373.04	154.5	15.91	7.85	4.89	308	>sp|P00740-6|FA9_HUMAN Coagulation factor IX OS=Homo sapiens variant 2 G 44 V GN=F9 PE=1 SV=2	117	sample=1 period=1 cycle=1310 experiment=9	sample=1 period=1 cycle=1310 experiment=9	19.6317
rFIX H1	04634:2	1	K.LE[+58.005]E[+58.005]FVQGNLE[+43.990]R.E		E[+44][+58]*2	747.348	2	1493.69	1493.68	0	9.1	52	Specific	376.11	161.47	57.59	6.27	4.97	308	>sp|P00740-6|FA9_HUMAN Coagulation factor IX OS=Homo sapiens variant 2 G 44 V GN=F9 PE=1 SV=2	117	sample=1 period=1 cycle=1043 experiment=12	sample=1 period=1 cycle=1043 experiment=12	13.9179
rFIX H1	07116:2	1	K.LE[+72.021]E[+43.990]FVQGNLE[+72.021]R.E		E[+44][+72]*2	761.358	2	1521.71	1521.71	0	1.7	52	Specific	376.27	376.27	7.73	7.23	6.06	308	>sp|P00740-6|FA9_HUMAN Coagulation factor IX OS=Homo sapiens variant 2 G 44 V GN=F9 PE=1 SV=2	117	sample=1 period=1 cycle=1228 experiment=14	sample=1 period=1 cycle=1228 experiment=14	17.8394
rFIX H1	05833:2	1	K.LE[+58.005]E[+58.005]FVQGNLE[+14.016]R.E		E[+14][+58]*2	732.358	2	1463.71	1463.7	0	5	52	Specific	377.03	152.52	16.43	6.95	5.11	308	>sp|P00740-6|FA9_HUMAN Coagulation factor IX OS=Homo sapiens variant 2 G 44 V GN=F9 PE=1 SV=2	117	sample=1 period=1 cycle=1120 experiment=14	sample=1 period=1 cycle=1120 experiment=14	15.5873
rFIX H1	05784:2	1	K.LE[+58.005]E[+58.005]FVQGN[+14.016]LER.E		E[+58]*2, N[+14]	732.359	2	1463.71	1463.7	0	7.1	52	Specific	386.35	386.35	25.88	8.5	7.04	308	>sp|P00740-6|FA9_HUMAN Coagulation factor IX OS=Homo sapiens variant 2 G 44 V GN=F9 PE=1 SV=2	117	sample=1 period=1 cycle=1117 experiment=14	sample=1 period=1 cycle=1117 experiment=14	15.5235
rFIX H1	07616:2	1	K.LE[+58.005]E[+72.021]FVQGNLE[+72.021]R.E		E[+58][+72]*2	768.372	2	1535.74	1535.72	0	9.7	52	Specific	386.54	207.9	52.8	7.85	5.53	308	>sp|P00740-6|FA9_HUMAN Coagulation factor IX OS=Homo sapiens variant 2 G 44 V GN=F9 PE=1 SV=2	117	sample=1 period=1 cycle=1281 experiment=9	sample=1 period=1 cycle=1281 experiment=9	18.9861
rFIX H1	06886:2	1	K.LE[+58.005]E[+58.005]FVQGNLE[+72.021]R.E		E[+58]*2[+72]	761.361	2	1521.72	1521.71	0	5.9	52	Specific	390.04	390.04	17.73	6.23	6.62	308	>sp|P00740-6|FA9_HUMAN Coagulation factor IX OS=Homo sapiens variant 2 G 44 V GN=F9 PE=1 SV=2	117	sample=1 period=1 cycle=1206 experiment=11	sample=1 period=1 cycle=1206 experiment=11	17.3793
rFIX H1	04655:2	1	K.LE[+58.005]E[+58.005]FVQGNLE[+43.990]R.E		E[+44][+58]*2	747.346	2	1493.69	1493.68	0	6.9	52	Specific	390.25	243.67	50.13	7.36	5.66	308	>sp|P00740-6|FA9_HUMAN Coagulation factor IX OS=Homo sapiens variant 2 G 44 V GN=F9 PE=1 SV=2	117	sample=1 period=1 cycle=1044 experiment=16	sample=1 period=1 cycle=1044 experiment=16	13.94
rFIX H1	04654:2	1	K.LE[+58.005]E[+14.016]FVQGNLE[+43.990]R.E		E[+14][+44][+58]	725.349	2	1449.69	1449.69	0	3.6	52	Specific	390.34	351.01	57.68	7.51	5.18	308	>sp|P00740-6|FA9_HUMAN Coagulation factor IX OS=Homo sapiens variant 2 G 44 V GN=F9 PE=1 SV=2	117	sample=1 period=1 cycle=1044 experiment=15	sample=1 period=1 cycle=1044 experiment=15	13.9396
rFIX H1	06603:2	1	K.LE[+58.005]E[+58.005]FVQGNLE[+14.016]R.E		E[+14][+58]*2	732.349	2	1463.69	1463.7	0	-6.5	52	Specific	403.74	403.74	29.04	7.37	5.51	308	>sp|P00740-6|FA9_HUMAN Coagulation factor IX OS=Homo sapiens variant 2 G 44 V GN=F9 PE=1 SV=2	117	sample=1 period=1 cycle=1179 experiment=7	sample=1 period=1 cycle=1179 experiment=7	16.8334
rFIX H1	05370:2	1	K.LE[+58.005]E[+43.990]FVQGNLE[+58.005]R.E		E[+44][+58]*2	747.347	2	1493.69	1493.68	0	7.6	52	Specific	406.19	211.06	20.46	6.73	5.4	308	>sp|P00740-6|FA9_HUMAN Coagulation factor IX OS=Homo sapiens variant 2 G 44 V GN=F9 PE=1 SV=2	117	sample=1 period=1 cycle=1089 experiment=13	sample=1 period=1 cycle=1089 experiment=13	14.924
rFIX H1	04709:2	1	K.LE[+58.005]E[+58.005]FVQGNLE[+43.990]R.E		E[+44][+58]*2	747.346	2	1493.69	1493.68	0	6.5	52	Specific	418.94	201.11	82.77	6.83	5.4	308	>sp|P00740-6|FA9_HUMAN Coagulation factor IX OS=Homo sapiens variant 2 G 44 V GN=F9 PE=1 SV=2	117	sample=1 period=1 cycle=1047 experiment=14	sample=1 period=1 cycle=1047 experiment=14	14.0047
rFIX H1	04980:2	1	K.LE[+58.005]E[+58.005]FVQGNLE[+43.990]R.E		E[+44][+58]*2	747.348	2	1493.69	1493.68	0	8.6	52	Specific	421.02	205.41	53.34	8.01	5.5	308	>sp|P00740-6|FA9_HUMAN Coagulation factor IX OS=Homo sapiens variant 2 G 44 V GN=F9 PE=1 SV=2	117	sample=1 period=1 cycle=1064 experiment=14	sample=1 period=1 cycle=1064 experiment=14	14.3759
rFIX H1	04914:2	1	K.LE[+58.005]E[+58.005]FVQGNLE[+43.990]R.E		E[+44][+58]*2	747.347	2	1493.69	1493.68	0	8.3	52	Specific	426.74	212.57	57.7	6.69	5.08	308	>sp|P00740-6|FA9_HUMAN Coagulation factor IX OS=Homo sapiens variant 2 G 44 V GN=F9 PE=1 SV=2	117	sample=1 period=1 cycle=1060 experiment=14	sample=1 period=1 cycle=1060 experiment=14	14.289
rFIX H1	07068:2	1	K.LE[+58.005]E[+58.005]FVQGNLE[+72.021]R.E		E[+58]*2[+72]	761.362	2	1521.72	1521.71	0	7.4	52	Specific	429.54	174.95	12.79	7.13	5.34	308	>sp|P00740-6|FA9_HUMAN Coagulation factor IX OS=Homo sapiens variant 2 G 44 V GN=F9 PE=1 SV=2	117	sample=1 period=1 cycle=1224 experiment=11	sample=1 period=1 cycle=1224 experiment=11	17.7529
rFIX H1	05866:2	1	K.LE[+58.005]E[+58.005]FVQGNLE[+14.016]R.E		E[+14][+58]*2	732.357	2	1463.71	1463.7	0	3.3	52	Specific	431.71	431.71	36.21	8.11	6.37	308	>sp|P00740-6|FA9_HUMAN Coagulation factor IX OS=Homo sapiens variant 2 G 44 V GN=F9 PE=1 SV=2	117	sample=1 period=1 cycle=1122 experiment=15	sample=1 period=1 cycle=1122 experiment=15	15.6291
rFIX H1	06850:2	1	K.LE[+58.005]E[+58.005]FVQGNLE[+72.021]R.E		E[+58]*2[+72]	761.361	2	1521.72	1521.71	0	5.7	52	Specific	432.4	432.4	39.22	6.84	6.6	308	>sp|P00740-6|FA9_HUMAN Coagulation factor IX OS=Homo sapiens variant 2 G 44 V GN=F9 PE=1 SV=2	117	sample=1 period=1 cycle=1203 experiment=10	sample=1 period=1 cycle=1203 experiment=10	17.3166
rFIX H1	04788:2	1	K.LE[+58.005]E[+58.005]FVQGNLE[+43.990]R.E		E[+44][+58]*2	747.349	2	1493.69	1493.68	0	9.9	52	Specific	438.57	218.17	11.81	6.99	5.16	308	>sp|P00740-6|FA9_HUMAN Coagulation factor IX OS=Homo sapiens variant 2 G 44 V GN=F9 PE=1 SV=2	117	sample=1 period=1 cycle=1052 experiment=13	sample=1 period=1 cycle=1052 experiment=13	14.114
rFIX H1	06144:2	1	K.LE[+58.005]E[+58.005]FVQGNLE[+58.005]R.E		E[+58]*3	754.356	2	1507.7	1507.69	0	9	52	Specific	442.4	168.36	20.96	7.38	5.08	308	>sp|P00740-6|FA9_HUMAN Coagulation factor IX OS=Homo sapiens variant 2 G 44 V GN=F9 PE=1 SV=2	117	sample=1 period=1 cycle=1142 experiment=13	sample=1 period=1 cycle=1142 experiment=13	16.0482
rFIX H1	07647:2	1	K.LE[+58.005]E[+72.021]FVQGNLE[+72.021]R.E		E[+58][+72]*2	768.369	2	1535.73	1535.72	0	5.3	52	Specific	445.25	236.36	54.77	8.44	5.88	308	>sp|P00740-6|FA9_HUMAN Coagulation factor IX OS=Homo sapiens variant 2 G 44 V GN=F9 PE=1 SV=2	117	sample=1 period=1 cycle=1285 experiment=6	sample=1 period=1 cycle=1285 experiment=6	19.0748
rFIX H1	04757:2	1	K.[+14.016]LE[+43.990]E[+58.005]FVQGNLE[+43.990]R.E		.[14], E[+44]*2[+58]	747.348	2	1493.69	1493.68	0	9.5	52	Specific	451.46	219.27	15.45	8.16	5.56	308	>sp|P00740-6|FA9_HUMAN Coagulation factor IX OS=Homo sapiens variant 2 G 44 V GN=F9 PE=1 SV=2	117	sample=1 period=1 cycle=1050 experiment=13	sample=1 period=1 cycle=1050 experiment=13	14.0704
rFIX H1	04852:2	1	K.LE[+58.005]E[+58.005]FVQGNLE[+43.990]R.E		E[+44][+58]*2	747.347	2	1493.69	1493.68	0	8.2	52	Specific	454.09	267.91	71.65	7.19	5.37	308	>sp|P00740-6|FA9_HUMAN Coagulation factor IX OS=Homo sapiens variant 2 G 44 V GN=F9 PE=1 SV=2	117	sample=1 period=1 cycle=1056 experiment=16	sample=1 period=1 cycle=1056 experiment=16	14.2029
rFIX H1	04728:2	1	K.LE[+58.005]E[+58.005]FVQGNLE[+43.990]R.E		E[+44][+58]*2	747.347	2	1493.69	1493.68	0	7.8	52	Specific	461.69	207.32	36.89	8.42	5.88	308	>sp|P00740-6|FA9_HUMAN Coagulation factor IX OS=Homo sapiens variant 2 G 44 V GN=F9 PE=1 SV=2	117	sample=1 period=1 cycle=1048 experiment=16	sample=1 period=1 cycle=1048 experiment=16	14.0278
rFIX H1	06898:2	1	K.LE[+72.021]E[+43.990]FVQGNLE[+72.021]R.E		E[+44][+72]*2	761.362	2	1521.72	1521.71	0	6.6	52	Specific	464.57	464.57	2.19	8.61	7.07	308	>sp|P00740-6|FA9_HUMAN Coagulation factor IX OS=Homo sapiens variant 2 G 44 V GN=F9 PE=1 SV=2	117	sample=1 period=1 cycle=1207 experiment=12	sample=1 period=1 cycle=1207 experiment=12	17.4006
rFIX H1	06094:2	1	K.LE[+58.005]E[+58.005]FVQGNLE[+14.016]R.E		E[+14][+58]*2	732.358	2	1463.71	1463.7	0	4.7	52	Specific	469.05	469.05	26.1	7.98	7.07	308	>sp|P00740-6|FA9_HUMAN Coagulation factor IX OS=Homo sapiens variant 2 G 44 V GN=F9 PE=1 SV=2	117	sample=1 period=1 cycle=1138 experiment=11	sample=1 period=1 cycle=1138 experiment=11	15.9619
rFIX H1	07030:2	1	K.LE[+58.005]E[+58.005]FVQGNLE[+72.021]R.E		E[+58]*2[+72]	761.362	2	1521.72	1521.71	0	6.4	52	Specific	470.87	198.89	27.27	7.29	5.4	308	>sp|P00740-6|FA9_HUMAN Coagulation factor IX OS=Homo sapiens variant 2 G 44 V GN=F9 PE=1 SV=2	117	sample=1 period=1 cycle=1220 experiment=13	sample=1 period=1 cycle=1220 experiment=13	17.6705
rFIX H1	06938:2	1	K.LE[+58.005]E[+58.005]FVQGNLE[+72.021]R.E		E[+58]*2[+72]	761.364	2	1521.72	1521.71	0	8.8	52	Specific	476.54	220.08	18.91	8.05	5.56	308	>sp|P00740-6|FA9_HUMAN Coagulation factor IX OS=Homo sapiens variant 2 G 44 V GN=F9 PE=1 SV=2	117	sample=1 period=1 cycle=1211 experiment=11	sample=1 period=1 cycle=1211 experiment=11	17.4819
rFIX H1	06988:2	1	K.LE[+58.005]E[+58.005]FVQGNLE[+72.021]R.E		E[+58]*2[+72]	761.363	2	1521.72	1521.71	0	7.8	52	Specific	478.27	207.89	26.39	7.02	5.54	308	>sp|P00740-6|FA9_HUMAN Coagulation factor IX OS=Homo sapiens variant 2 G 44 V GN=F9 PE=1 SV=2	117	sample=1 period=1 cycle=1216 experiment=9	sample=1 period=1 cycle=1216 experiment=9	17.5857
rFIX H1	06141:2	1	K.LE[+58.005]E[+58.005]FVQGNLE[+14.016]R.E		E[+14][+58]*2	732.359	2	1463.71	1463.7	0	6.6	52	Specific	482.6	482.6	14.5	8.87	7.14	308	>sp|P00740-6|FA9_HUMAN Coagulation factor IX OS=Homo sapiens variant 2 G 44 V GN=F9 PE=1 SV=2	117	sample=1 period=1 cycle=1142 experiment=10	sample=1 period=1 cycle=1142 experiment=10	16.0461
rFIX H1	05930:2	1	K.LE[+58.005]E[+58.005]FVQGNLE[+14.016]R.E		E[+14][+58]*2	732.356	2	1463.71	1463.7	0	2.8	52	Specific	483.7	483.7	24.37	8.89	6.5	308	>sp|P00740-6|FA9_HUMAN Coagulation factor IX OS=Homo sapiens variant 2 G 44 V GN=F9 PE=1 SV=2	117	sample=1 period=1 cycle=1126 experiment=13	sample=1 period=1 cycle=1126 experiment=13	15.7125
rFIX H1	04744:2	1	K.LE[+58.005]E[+58.005]FVQGNLE[+43.990]R.E		E[+44][+58]*2	747.349	2	1493.69	1493.68	0	10.2	52	Specific	483.93	192.1	55.9	7.04	5.14	308	>sp|P00740-6|FA9_HUMAN Coagulation factor IX OS=Homo sapiens variant 2 G 44 V GN=F9 PE=1 SV=2	117	sample=1 period=1 cycle=1049 experiment=16	sample=1 period=1 cycle=1049 experiment=16	14.0499
rFIX H1	05564:2	1	K.LE[+58.005]E[+43.990]FVQGNLE[+58.005]R.E		E[+44][+58]*2	747.345	2	1493.68	1493.68	0	4.9	52	Specific	484.22	285.2	7.06	8.49	6.16	308	>sp|P00740-6|FA9_HUMAN Coagulation factor IX OS=Homo sapiens variant 2 G 44 V GN=F9 PE=1 SV=2	117	sample=1 period=1 cycle=1102 experiment=15	sample=1 period=1 cycle=1102 experiment=15	15.208
rFIX H1	06862:2	1	K.LE[+58.005]E[+58.005]FVQGNLE[+72.021]R.E		E[+58]*2[+72]	761.362	2	1521.72	1521.71	0	6.6	52	Specific	491.61	491.61	57.12	7.7	6.8	308	>sp|P00740-6|FA9_HUMAN Coagulation factor IX OS=Homo sapiens variant 2 G 44 V GN=F9 PE=1 SV=2	117	sample=1 period=1 cycle=1204 experiment=11	sample=1 period=1 cycle=1204 experiment=11	17.3382
rFIX H1	06874:2	1	K.LE[+58.005]E[+58.005]FVQGNLE[+72.021]R.E		E[+58]*2[+72]	761.361	2	1521.71	1521.71	0	5.1	52	Specific	493.54	493.54	26.64	8.22	7.14	308	>sp|P00740-6|FA9_HUMAN Coagulation factor IX OS=Homo sapiens variant 2 G 44 V GN=F9 PE=1 SV=2	117	sample=1 period=1 cycle=1205 experiment=12	sample=1 period=1 cycle=1205 experiment=12	17.3596
rFIX H1	05899:2	1	K.LE[+58.005]E[+58.005]FVQGNLE[+14.016]R.E		E[+14][+58]*2	732.356	2	1463.7	1463.7	0	1.9	52	Specific	495.7	495.7	44.35	8.68	6.5	308	>sp|P00740-6|FA9_HUMAN Coagulation factor IX OS=Homo sapiens variant 2 G 44 V GN=F9 PE=1 SV=2	117	sample=1 period=1 cycle=1124 experiment=14	sample=1 period=1 cycle=1124 experiment=14	15.6718
rFIX H1	05414:2	1	K.LE[+58.005]E[+43.990]FVQGNLE[+58.005]R.E		E[+44][+58]*2	747.346	2	1493.69	1493.68	0	6.8	52	Specific	500.96	218.46	71.6	8.52	5.94	308	>sp|P00740-6|FA9_HUMAN Coagulation factor IX OS=Homo sapiens variant 2 G 44 V GN=F9 PE=1 SV=2	117	sample=1 period=1 cycle=1092 experiment=14	sample=1 period=1 cycle=1092 experiment=14	14.9903
rFIX H1	06909:2	1	K.LE[+58.005]E[+58.005]FVQGNLE[+72.021]R.E		E[+58]*2[+72]	761.364	2	1521.72	1521.71	0	8.7	52	Specific	512.99	512.99	46.27	8.07	6.81	308	>sp|P00740-6|FA9_HUMAN Coagulation factor IX OS=Homo sapiens variant 2 G 44 V GN=F9 PE=1 SV=2	117	sample=1 period=1 cycle=1208 experiment=12	sample=1 period=1 cycle=1208 experiment=12	17.4212
rFIX H1	05915:2	1	K.LE[+58.005]E[+58.005]FVQGNLE[+14.016]R.E		E[+14][+58]*2	732.354	2	1463.7	1463.7	0	0.2	52	Specific	514.66	514.66	51.24	8.34	6.49	308	>sp|P00740-6|FA9_HUMAN Coagulation factor IX OS=Homo sapiens variant 2 G 44 V GN=F9 PE=1 SV=2	117	sample=1 period=1 cycle=1125 experiment=15	sample=1 period=1 cycle=1125 experiment=15	15.6921
rFIX H1	05998:2	1	K.LE[+58.005]E[+58.005]FVQGNLE[+14.016]R.E		E[+14][+58]*2	732.36	2	1463.71	1463.7	0	7.6	52	Specific	515.84	160.4	29.09	8.51	5.62	308	>sp|P00740-6|FA9_HUMAN Coagulation factor IX OS=Homo sapiens variant 2 G 44 V GN=F9 PE=1 SV=2	117	sample=1 period=1 cycle=1131 experiment=12	sample=1 period=1 cycle=1131 experiment=12	15.8154
rFIX H1	06926:2	1	K.LE[+58.005]E[+58.005]FVQGNLE[+72.021]R.E		E[+58]*2[+72]	761.363	2	1521.72	1521.71	0	8	52	Specific	523.02	523.02	28.28	8.04	7.26	308	>sp|P00740-6|FA9_HUMAN Coagulation factor IX OS=Homo sapiens variant 2 G 44 V GN=F9 PE=1 SV=2	117	sample=1 period=1 cycle=1210 experiment=8	sample=1 period=1 cycle=1210 experiment=8	17.4604
rFIX H1	05886:2	1	K.LE[+58.005]E[+58.005]FVQGNLE[+14.016]R.E		E[+14][+58]*2	732.357	2	1463.71	1463.7	0	4.2	52	Specific	523.81	523.81	39.24	8.01	7.26	308	>sp|P00740-6|FA9_HUMAN Coagulation factor IX OS=Homo sapiens variant 2 G 44 V GN=F9 PE=1 SV=2	117	sample=1 period=1 cycle=1123 experiment=18	sample=1 period=1 cycle=1123 experiment=18	15.6517
rFIX H1	06079:2	1	K.LE[+58.005]E[+58.005]FVQGNLE[+14.016]R.E		E[+14][+58]*2	732.36	2	1463.71	1463.7	0	8.5	52	Specific	529.86	529.86	40.67	8.38	6.93	308	>sp|P00740-6|FA9_HUMAN Coagulation factor IX OS=Homo sapiens variant 2 G 44 V GN=F9 PE=1 SV=2	117	sample=1 period=1 cycle=1137 experiment=9	sample=1 period=1 cycle=1137 experiment=9	15.9393
rFIX H1	06014:2	1	K.LE[+58.005]E[+58.005]FVQGNLE[+14.016]R.E		E[+14][+58]*2	732.357	2	1463.71	1463.7	0	4.4	52	Specific	533.33	533.33	53.08	9.23	7.26	308	>sp|P00740-6|FA9_HUMAN Coagulation factor IX OS=Homo sapiens variant 2 G 44 V GN=F9 PE=1 SV=2	117	sample=1 period=1 cycle=1132 experiment=12	sample=1 period=1 cycle=1132 experiment=12	15.8373
rFIX H1	04773:2	1	K.LE[+58.005]E[+58.005]FVQGNLE[+43.990]R.E		E[+44][+58]*2	747.349	2	1493.69	1493.68	0	10.4	52	Specific	558.31	305.28	48.39	9.69	6	308	>sp|P00740-6|FA9_HUMAN Coagulation factor IX OS=Homo sapiens variant 2 G 44 V GN=F9 PE=1 SV=2	117	sample=1 period=1 cycle=1051 experiment=14	sample=1 period=1 cycle=1051 experiment=14	14.0922
rFIX H1	07409:2	1	K.LE[+58.005]E[+58.005]FVQ[+0.984]GNLE[+72.021]R.E		E[+58]*2[+72], Q[+1]	761.854	2	1522.7	1522.69	0	7	52	Specific	15.38	15.38	10.83	3.59	0.52	308	>sp|P00740-6|FA9_HUMAN Coagulation factor IX OS=Homo sapiens variant 2 G 44 V GN=F9 PE=1 SV=2	117	sample=1 period=1 cycle=1256 experiment=11	sample=1 period=1 cycle=1256 experiment=11	18.4387
rFIX H1	08124:2	1	K.LE[+72.021]E[+58.005]FVQ[+0.984]GNLE[+72.021]R.E		E[+58][+72]*2, Q[+1]	768.864	2	1536.72	1536.71	0	8.8	52	Specific	21.36	21.36	1.2	3.77	0.34	308	>sp|P00740-6|FA9_HUMAN Coagulation factor IX OS=Homo sapiens variant 2 G 44 V GN=F9 PE=1 SV=2	117	sample=1 period=1 cycle=1346 experiment=9	sample=1 period=1 cycle=1346 experiment=9	20.4249
rFIX H1	06839:2	1	K.LE[+58.005]E[+43.990]FVQGN[+14.016]LE[+43.990]R.E		E[+44]*2[+58], N[+14]	747.35	2	1493.69	1493.68	0	11.1	52	Specific	21.88	3.15	3.15	3.22	0.34	308	>sp|P00740-6|FA9_HUMAN Coagulation factor IX OS=Homo sapiens variant 2 G 44 V GN=F9 PE=1 SV=2	117	sample=1 period=1 cycle=1202 experiment=10	sample=1 period=1 cycle=1202 experiment=10	17.2967
rFIX H1	07623:2	1	K.LE[+58.005]E[+58.005]FVQGN[+0.984]LE[+72.021]R.E		E[+58]*2[+72], N[+1]	761.857	2	1522.71	1522.69	0	10.4	52	Specific	28.16	28.16	0.29	4.15	0.34	308	>sp|P00740-6|FA9_HUMAN Coagulation factor IX OS=Homo sapiens variant 2 G 44 V GN=F9 PE=1 SV=2	117	sample=1 period=1 cycle=1282 experiment=8	sample=1 period=1 cycle=1282 experiment=8	19.0079
rFIX H1	08081:2	1	K.LE[+72.021]E[+43.990]FVQGNLE[+43.990]R[+14.016].E		E[+44]*2[+72], R[+14]	754.356	2	1507.71	1507.69	0	9.6	52	Specific	32.65	32.65	5.82	4.65	1.2	308	>sp|P00740-6|FA9_HUMAN Coagulation factor IX OS=Homo sapiens variant 2 G 44 V GN=F9 PE=1 SV=2	117	sample=1 period=1 cycle=1341 experiment=11	sample=1 period=1 cycle=1341 experiment=11	20.3181
rFIX H1	07685:2	1	K.LE[+72.021]E[+58.005]FVQ[+0.984]GNLE[+58.005]R.E		E[+58]*2[+72], Q[+1]	761.861	2	1522.71	1522.69	0	15.5	52	Specific	43.16	42.13	1.2	3.9	0.31	308	>sp|P00740-6|FA9_HUMAN Coagulation factor IX OS=Homo sapiens variant 2 G 44 V GN=F9 PE=1 SV=2	117	sample=1 period=1 cycle=1291 experiment=10	sample=1 period=1 cycle=1291 experiment=10	19.2082
rFIX H1	05369:2	1	K.[+14.016]LE[+43.990]EFVQ[+0.984]GN[+14.016]LE[+43.990]R.E		.[14], E[+44]*2, N[+14], Q[+1]	725.842	2	1450.68	1450.67	0	5.6	52	Specific	44.53	30.36	3.83	3.47	0.52	308	>sp|P00740-6|FA9_HUMAN Coagulation factor IX OS=Homo sapiens variant 2 G 44 V GN=F9 PE=1 SV=2	117	sample=1 period=1 cycle=1089 experiment=12	sample=1 period=1 cycle=1089 experiment=12	14.9236
rFIX H1	07398:2	1	K.LE[+58.005]E[+58.005]FVQ[+0.984]GNLE[+72.021]R.E		E[+58]*2[+72], Q[+1]	761.85	2	1522.69	1522.69	0	1.9	52	Specific	46.42	46.42	14.02	3.59	0.5	308	>sp|P00740-6|FA9_HUMAN Coagulation factor IX OS=Homo sapiens variant 2 G 44 V GN=F9 PE=1 SV=2	117	sample=1 period=1 cycle=1255 experiment=10	sample=1 period=1 cycle=1255 experiment=10	18.4171
rFIX H1	07722:2	1	K.LE[+58.005]E[+58.005]FVQGN[+14.016]LE[+43.990]R.E		E[+44][+58]*2, N[+14]	754.357	2	1507.71	1507.69	0	10.8	52	Specific	52.28	52.28	7.41	4.86	1.93	308	>sp|P00740-6|FA9_HUMAN Coagulation factor IX OS=Homo sapiens variant 2 G 44 V GN=F9 PE=1 SV=2	117	sample=1 period=1 cycle=1295 experiment=10	sample=1 period=1 cycle=1295 experiment=10	19.2963
rFIX H1	06389:2	1	K.LE[+58.005]E[+58.005]FVQ[+0.984]GNLE[+14.016]R.E		E[+14][+58]*2, Q[+1]	732.851	2	1464.69	1464.69	0	6.4	52	Specific	62.73	29.58	0	3.93	0.52	308	>sp|P00740-6|FA9_HUMAN Coagulation factor IX OS=Homo sapiens variant 2 G 44 V GN=F9 PE=1 SV=2	117	sample=1 period=1 cycle=1162 experiment=11	sample=1 period=1 cycle=1162 experiment=11	16.4829
rFIX H1	07447:2	1	K.LE[+58.005]E[+58.005]FVQ[+0.984]GNLE[+72.021]R.E		E[+58]*2[+72], Q[+1]	761.856	2	1522.7	1522.69	0	8.7	52	Specific	72.65	0.54	0.54	3.79	0.34	308	>sp|P00740-6|FA9_HUMAN Coagulation factor IX OS=Homo sapiens variant 2 G 44 V GN=F9 PE=1 SV=2	117	sample=1 period=1 cycle=1260 experiment=11	sample=1 period=1 cycle=1260 experiment=11	18.5233
rFIX H1	07660:2	1	K.LE[+58.005]E[+58.005]FVQ[+0.984]GNLE[+72.021]R.E		E[+58]*2[+72], Q[+1]	761.86	2	1522.71	1522.69	0	13.9	52	Specific	74.54	0.1	0.1	4.55	0.57	308	>sp|P00740-6|FA9_HUMAN Coagulation factor IX OS=Homo sapiens variant 2 G 44 V GN=F9 PE=1 SV=2	117	sample=1 period=1 cycle=1287 experiment=7	sample=1 period=1 cycle=1287 experiment=7	19.1192
rFIX H1	07552:2	1	K.LE[+58.005]E[+58.005]FVQ[+0.984]GNLE[+72.021]R.E		E[+58]*2[+72], Q[+1]	761.859	2	1522.71	1522.69	0	12.9	52	Specific	85.25	85.25	22.53	4.17	0.59	308	>sp|P00740-6|FA9_HUMAN Coagulation factor IX OS=Homo sapiens variant 2 G 44 V GN=F9 PE=1 SV=2	117	sample=1 period=1 cycle=1272 experiment=9	sample=1 period=1 cycle=1272 experiment=9	18.7873
rFIX H1	07207:2	1	K.LE[+58.005]E[+58.005]FVQ[+0.984]GNLE[+72.021]R.E		E[+58]*2[+72], Q[+1]	761.857	2	1522.71	1522.69	0	10.7	52	Specific	89.42	86.13	13.87	4.1	1.23	308	>sp|P00740-6|FA9_HUMAN Coagulation factor IX OS=Homo sapiens variant 2 G 44 V GN=F9 PE=1 SV=2	117	sample=1 period=1 cycle=1236 experiment=14	sample=1 period=1 cycle=1236 experiment=14	18.0103
rFIX H1	07557:2	1	K.[+14.016]LE[+58.005]E[+43.990]FVQ[+0.984]GNLE[+72.021]R.E		.[14], E[+44][+58][+72], Q[+1]	761.858	2	1522.71	1522.69	0	11.6	52	Specific	89.77	1.38	0.55	3.16	0.34	308	>sp|P00740-6|FA9_HUMAN Coagulation factor IX OS=Homo sapiens variant 2 G 44 V GN=F9 PE=1 SV=2	117	sample=1 period=1 cycle=1273 experiment=6	sample=1 period=1 cycle=1273 experiment=6	18.8093
rFIX H1	07304:2	1	K.LE[+58.005]E[+58.005]FVQ[+0.984]GNLE[+72.021]R.E		E[+58]*2[+72], Q[+1]	761.856	2	1522.7	1522.69	0	9.5	52	Specific	90.02	43.24	4.28	3.67	0.83	308	>sp|P00740-6|FA9_HUMAN Coagulation factor IX OS=Homo sapiens variant 2 G 44 V GN=F9 PE=1 SV=2	117	sample=1 period=1 cycle=1246 experiment=12	sample=1 period=1 cycle=1246 experiment=12	18.2276
rFIX H1	07265:2	1	K.LE[+58.005]E[+58.005]FVQ[+0.984]GNLE[+72.021]R.E		E[+58]*2[+72], Q[+1]	761.858	2	1522.71	1522.69	0	11.5	52	Specific	100.63	100.63	14.93	4.51	2.19	308	>sp|P00740-6|FA9_HUMAN Coagulation factor IX OS=Homo sapiens variant 2 G 44 V GN=F9 PE=1 SV=2	117	sample=1 period=1 cycle=1242 experiment=11	sample=1 period=1 cycle=1242 experiment=11	18.141
rFIX H1	04774:2	1	K.LE[+58.005]E[+58.005]FVQGN[+14.016]LE[+43.990]R.E		E[+44][+58]*2, N[+14]	754.36	2	1507.71	1507.69	0	14	52	Specific	104.09	52.7	45.81	5.31	1.55	308	>sp|P00740-6|FA9_HUMAN Coagulation factor IX OS=Homo sapiens variant 2 G 44 V GN=F9 PE=1 SV=2	117	sample=1 period=1 cycle=1051 experiment=15	sample=1 period=1 cycle=1051 experiment=15	14.0926
rFIX H1	07171:2	1	K.LE[+72.021]E[+72.021]FVQGN[+14.016]LE[+43.990]R.E		E[+44][+72]*2, N[+14]	768.37	2	1535.73	1535.72	0	6.2	52	Specific	106.09	38.97	32.04	5.45	1.96	308	>sp|P00740-6|FA9_HUMAN Coagulation factor IX OS=Homo sapiens variant 2 G 44 V GN=F9 PE=1 SV=2	117	sample=1 period=1 cycle=1233 experiment=9	sample=1 period=1 cycle=1233 experiment=9	17.9455
rFIX H1	06253:2	1	K.LE[+58.005]E[+72.021]FVQGN[+14.016]LE[+43.990]R.E		E[+44][+58][+72], N[+14]	761.363	2	1521.72	1521.71	0	8.3	52	Specific	107.56	94.65	20	5.25	2.19	308	>sp|P00740-6|FA9_HUMAN Coagulation factor IX OS=Homo sapiens variant 2 G 44 V GN=F9 PE=1 SV=2	117	sample=1 period=1 cycle=1151 experiment=16	sample=1 period=1 cycle=1151 experiment=16	16.2443
rFIX H1	07468:2	1	K.LE[+58.005]E[+58.005]FVQ[+0.984]GNLE[+72.021]R.E		E[+58]*2[+72], Q[+1]	761.856	2	1522.7	1522.69	0	9.3	52	Specific	116.98	6.25	6.25	4.62	1.2	308	>sp|P00740-6|FA9_HUMAN Coagulation factor IX OS=Homo sapiens variant 2 G 44 V GN=F9 PE=1 SV=2	117	sample=1 period=1 cycle=1262 experiment=11	sample=1 period=1 cycle=1262 experiment=11	18.5674
rFIX H1	07592:2	1	K.LE[+58.005]E[+58.005]FVQ[+0.984]GNLE[+72.021]R.E		E[+58]*2[+72], Q[+1]	761.861	2	1522.71	1522.69	0	15.2	52	Specific	125.57	86.43	13.56	4.53	1.83	308	>sp|P00740-6|FA9_HUMAN Coagulation factor IX OS=Homo sapiens variant 2 G 44 V GN=F9 PE=1 SV=2	117	sample=1 period=1 cycle=1278 experiment=8	sample=1 period=1 cycle=1278 experiment=8	18.9179
rFIX H1	07041:2	1	K.LE[+72.021]E[+72.021]FVQGNLE[+43.990]R[+14.016].E		E[+44][+72]*2, R[+14]	768.372	2	1535.74	1535.72	0	9.2	52	Specific	131.27	64.56	15.6	5.17	1.93	308	>sp|P00740-6|FA9_HUMAN Coagulation factor IX OS=Homo sapiens variant 2 G 44 V GN=F9 PE=1 SV=2	117	sample=1 period=1 cycle=1221 experiment=12	sample=1 period=1 cycle=1221 experiment=12	17.6915
rFIX H1	08196:2	1	K.LE[+72.021]E[+43.990]FVQGN[+14.016]LE[+43.990]R.E		E[+44]*2[+72], N[+14]	754.355	2	1507.7	1507.69	0	7.8	52	Specific	136.57	104.35	23.28	4.63	2.83	308	>sp|P00740-6|FA9_HUMAN Coagulation factor IX OS=Homo sapiens variant 2 G 44 V GN=F9 PE=1 SV=2	117	sample=1 period=1 cycle=1355 experiment=9	sample=1 period=1 cycle=1355 experiment=9	20.6162
rFIX H1	05900:2	1	K.LE[+58.005]E[+43.990]FVQGNLE[+43.990]R[+14.016].E		E[+44]*2[+58], R[+14]	747.351	2	1493.69	1493.68	0	12.4	52	Specific	138.62	135.95	6	4.63	2.44	308	>sp|P00740-6|FA9_HUMAN Coagulation factor IX OS=Homo sapiens variant 2 G 44 V GN=F9 PE=1 SV=2	117	sample=1 period=1 cycle=1124 experiment=15	sample=1 period=1 cycle=1124 experiment=15	15.6722
rFIX H1	08225:2	1	K.LE[+58.005]E[+58.005]FVQGN[+14.016]LE[+43.990]R.E		E[+44][+58]*2, N[+14]	754.353	2	1507.7	1507.69	0	4.9	52	Specific	138.98	18.49	5.39	6.23	2.27	308	>sp|P00740-6|FA9_HUMAN Coagulation factor IX OS=Homo sapiens variant 2 G 44 V GN=F9 PE=1 SV=2	117	sample=1 period=1 cycle=1359 experiment=9	sample=1 period=1 cycle=1359 experiment=9	20.7036
rFIX H1	06201:2	1	K.LE[+58.005]E[+58.005]FVQ[+0.984]GNLE[+58.005]R.E		E[+58]*3, Q[+1]	754.852	2	1508.7	1508.67	0	14.6	52	Specific	143.95	74.07	17.37	3.63	0.31	308	>sp|P00740-6|FA9_HUMAN Coagulation factor IX OS=Homo sapiens variant 2 G 44 V GN=F9 PE=1 SV=2	117	sample=1 period=1 cycle=1147 experiment=14	sample=1 period=1 cycle=1147 experiment=14	16.1567
rFIX H1	05596:3	1	K.LE[+58.005]E[+43.990]FVQGN[+14.016]LE[+43.990]R.E		E[+44]*2[+58], N[+14]	498.569	3	1493.69	1493.68	0	10.7	52	Specific	144.2	139.33	23.81	7.13	3.35	308	>sp|P00740-6|FA9_HUMAN Coagulation factor IX OS=Homo sapiens variant 2 G 44 V GN=F9 PE=1 SV=2	117	sample=1 period=1 cycle=1105 experiment=3	sample=1 period=1 cycle=1105 experiment=3	15.2648
rFIX H1	06390:2	1	K.LE[+58.005]E[+72.021]FVQGNLE[+43.990]R[+14.016].E		E[+44][+58][+72], R[+14]	761.365	2	1521.72	1521.71	0	10	52	Specific	146.49	69.55	13.87	5.03	1.93	308	>sp|P00740-6|FA9_HUMAN Coagulation factor IX OS=Homo sapiens variant 2 G 44 V GN=F9 PE=1 SV=2	117	sample=1 period=1 cycle=1162 experiment=12	sample=1 period=1 cycle=1162 experiment=12	16.4842
rFIX H1	07314:2	1	K.LE[+58.005]E[+58.005]FVQ[+0.984]GNLE[+72.021]R.E		E[+58]*2[+72], Q[+1]	761.854	2	1522.7	1522.69	0	6.8	52	Specific	150.27	138.75	34.34	5.46	3.4	308	>sp|P00740-6|FA9_HUMAN Coagulation factor IX OS=Homo sapiens variant 2 G 44 V GN=F9 PE=1 SV=2	117	sample=1 period=1 cycle=1247 experiment=10	sample=1 period=1 cycle=1247 experiment=10	18.2483
rFIX H1	07779:2	1	K.LE[+58.005]E[+72.021]FVQGN[+14.016]LE[+43.990]R.E		E[+44][+58][+72], N[+14]	761.36	2	1521.71	1521.71	0	4.4	52	Specific	152.16	152.16	0.59	4.63	3.13	308	>sp|P00740-6|FA9_HUMAN Coagulation factor IX OS=Homo sapiens variant 2 G 44 V GN=F9 PE=1 SV=2	117	sample=1 period=1 cycle=1301 experiment=7	sample=1 period=1 cycle=1301 experiment=7	19.4309
rFIX H1	06000:2	1	K.LE[+58.005]E[+72.021]FVQGN[+14.016]LE[+43.990]R.E		E[+44][+58][+72], N[+14]	761.361	2	1521.71	1521.71	0	4.8	52	Specific	155.31	130.06	36.17	5.93	3.4	308	>sp|P00740-6|FA9_HUMAN Coagulation factor IX OS=Homo sapiens variant 2 G 44 V GN=F9 PE=1 SV=2	117	sample=1 period=1 cycle=1131 experiment=14	sample=1 period=1 cycle=1131 experiment=14	15.8171
rFIX H1	06130:2	1	K.LE[+58.005]E[+72.021]FVQGNLE[+43.990]R[+14.016].E		E[+44][+58][+72], R[+14]	761.364	2	1521.72	1521.71	0	8.6	52	Specific	166.33	166.33	2.65	4.95	3.06	308	>sp|P00740-6|FA9_HUMAN Coagulation factor IX OS=Homo sapiens variant 2 G 44 V GN=F9 PE=1 SV=2	117	sample=1 period=1 cycle=1141 experiment=11	sample=1 period=1 cycle=1141 experiment=11	16.0251
rFIX H1	07303:2	1	K.LE[+58.005]E[+58.005]FVQGN[+14.016]LE[+43.990]R.E		E[+44][+58]*2, N[+14]	754.354	2	1507.7	1507.69	0	6.6	52	Specific	171.97	75.8	5.27	4.57	2.05	308	>sp|P00740-6|FA9_HUMAN Coagulation factor IX OS=Homo sapiens variant 2 G 44 V GN=F9 PE=1 SV=2	117	sample=1 period=1 cycle=1246 experiment=11	sample=1 period=1 cycle=1246 experiment=11	18.2272
rFIX H1	06454:2	1	K.LE[+58.005]E[+58.005]FVQ[+0.984]GNLE[+14.016]R.E		E[+14][+58]*2, Q[+1]	732.857	2	1464.71	1464.69	0	14.9	52	Specific	173.28	99.88	15.69	6.19	2.49	308	>sp|P00740-6|FA9_HUMAN Coagulation factor IX OS=Homo sapiens variant 2 G 44 V GN=F9 PE=1 SV=2	117	sample=1 period=1 cycle=1167 experiment=15	sample=1 period=1 cycle=1167 experiment=15	16.5929
rFIX H1	06238:2	1	K.LE[+58.005]E[+72.021]FVQGN[+14.016]LE[+43.990]R.E		E[+44][+58][+72], N[+14]	761.362	2	1521.72	1521.71	0	7.1	52	Specific	175.02	159.16	38.55	6.06	3.4	308	>sp|P00740-6|FA9_HUMAN Coagulation factor IX OS=Homo sapiens variant 2 G 44 V GN=F9 PE=1 SV=2	117	sample=1 period=1 cycle=1150 experiment=12	sample=1 period=1 cycle=1150 experiment=12	16.2224
rFIX H1	07446:2	1	K.LE[+58.005]E[+58.005]FVQGN[+14.016]LE[+43.990]R.E		E[+44][+58]*2, N[+14]	754.354	2	1507.7	1507.69	0	6.7	52	Specific	177.17	92.09	6.52	5.32	2.92	308	>sp|P00740-6|FA9_HUMAN Coagulation factor IX OS=Homo sapiens variant 2 G 44 V GN=F9 PE=1 SV=2	117	sample=1 period=1 cycle=1260 experiment=10	sample=1 period=1 cycle=1260 experiment=10	18.5228
rFIX H1	06366:2	1	K.LE[+58.005]E[+43.990]FVQGNLE[+43.990]R[+14.016].E		E[+44]*2[+58], R[+14]	747.353	2	1493.7	1493.68	0	15.7	52	Specific	177.81	70.18	2.77	4.56	1.12	308	>sp|P00740-6|FA9_HUMAN Coagulation factor IX OS=Homo sapiens variant 2 G 44 V GN=F9 PE=1 SV=2	117	sample=1 period=1 cycle=1160 experiment=11	sample=1 period=1 cycle=1160 experiment=11	16.4407
rFIX H1	07850:2	1	K.LE[+58.005]E[+58.005]FVQGN[+14.016]LE[+43.990]R.E		E[+44][+58]*2, N[+14]	754.357	2	1507.71	1507.69	0	10.8	52	Specific	180.81	152.89	13.79	5.92	3.17	308	>sp|P00740-6|FA9_HUMAN Coagulation factor IX OS=Homo sapiens variant 2 G 44 V GN=F9 PE=1 SV=2	117	sample=1 period=1 cycle=1309 experiment=7	sample=1 period=1 cycle=1309 experiment=7	19.6082
rFIX H1	07808:2	1	K.LE[+58.005]E[+58.005]FVQGNLE[+43.990]R[+14.016].E		E[+44][+58]*2, R[+14]	754.354	2	1507.7	1507.69	0	6.4	52	Specific	182.47	139.3	5.71	5.69	3.4	308	>sp|P00740-6|FA9_HUMAN Coagulation factor IX OS=Homo sapiens variant 2 G 44 V GN=F9 PE=1 SV=2	117	sample=1 period=1 cycle=1304 experiment=9	sample=1 period=1 cycle=1304 experiment=9	19.4981
rFIX H1	07995:2	1	K.LE[+58.005]E[+58.005]FVQGN[+14.016]LE[+43.990]R.E		E[+44][+58]*2, N[+14]	754.352	2	1507.7	1507.69	0	4.2	52	Specific	185.42	160.29	19.55	5.63	3.4	308	>sp|P00740-6|FA9_HUMAN Coagulation factor IX OS=Homo sapiens variant 2 G 44 V GN=F9 PE=1 SV=2	117	sample=1 period=1 cycle=1330 experiment=7	sample=1 period=1 cycle=1330 experiment=7	20.0738
rFIX H1	05987:2	1	K.LE[+58.005]E[+43.990]FVQGN[+14.016]LE[+43.990]R.E		E[+44]*2[+58], N[+14]	747.351	2	1493.7	1493.68	0	13.6	52	Specific	187.31	72.21	11.49	6.39	1.98	308	>sp|P00740-6|FA9_HUMAN Coagulation factor IX OS=Homo sapiens variant 2 G 44 V GN=F9 PE=1 SV=2	117	sample=1 period=1 cycle=1130 experiment=15	sample=1 period=1 cycle=1130 experiment=15	15.7967
rFIX H1	06175:2	1	K.LE[+58.005]E[+72.021]FVQGN[+14.016]LE[+43.990]R.E		E[+44][+58][+72], N[+14]	761.363	2	1521.72	1521.71	0	8.5	52	Specific	191.08	76.38	20.05	4.78	1.93	308	>sp|P00740-6|FA9_HUMAN Coagulation factor IX OS=Homo sapiens variant 2 G 44 V GN=F9 PE=1 SV=2	117	sample=1 period=1 cycle=1145 experiment=9	sample=1 period=1 cycle=1145 experiment=9	16.1116
rFIX H1	07228:2	1	K.LE[+72.021]E[+43.990]FVQGNLE[+43.990]R[+14.016].E		E[+44]*2[+72], R[+14]	754.352	2	1507.7	1507.69	0	3.8	52	Specific	192.66	162.26	21.1	5.81	3.09	308	>sp|P00740-6|FA9_HUMAN Coagulation factor IX OS=Homo sapiens variant 2 G 44 V GN=F9 PE=1 SV=2	117	sample=1 period=1 cycle=1238 experiment=10	sample=1 period=1 cycle=1238 experiment=10	18.0537
rFIX H1	06070:2	1	K.LE[+72.021]E[+58.005]FVQGNLE[+43.990]R[+14.016].E		E[+44][+58][+72], R[+14]	761.354	2	1521.7	1521.71	0	-4.5	52	Specific	193.91	131.63	8.01	6	2.84	308	>sp|P00740-6|FA9_HUMAN Coagulation factor IX OS=Homo sapiens variant 2 G 44 V GN=F9 PE=1 SV=2	117	sample=1 period=1 cycle=1136 experiment=13	sample=1 period=1 cycle=1136 experiment=13	15.9208
rFIX H1	06119:2	1	K.LE[+72.021]E[+58.005]FVQGN[+14.016]LE[+43.990]R.E		E[+44][+58][+72], N[+14]	761.353	2	1521.7	1521.71	0	-5	52	Specific	194	144.42	14.94	6.46	2.98	308	>sp|P00740-6|FA9_HUMAN Coagulation factor IX OS=Homo sapiens variant 2 G 44 V GN=F9 PE=1 SV=2	117	sample=1 period=1 cycle=1140 experiment=11	sample=1 period=1 cycle=1140 experiment=11	16.0047
rFIX H1	07127:2	1	K.LE[+72.021]E[+72.021]FVQGN[+14.016]LE[+43.990]R.E		E[+44][+72]*2, N[+14]	768.368	2	1535.73	1535.72	0	4.3	52	Specific	195.39	60.81	1.35	5.94	2.57	308	>sp|P00740-6|FA9_HUMAN Coagulation factor IX OS=Homo sapiens variant 2 G 44 V GN=F9 PE=1 SV=2	117	sample=1 period=1 cycle=1229 experiment=12	sample=1 period=1 cycle=1229 experiment=12	17.8598
rFIX H1	07495:2	1	K.LE[+58.005]E[+58.005]FVQGN[+14.016]LE[+43.990]R.E		E[+44][+58]*2, N[+14]	754.353	2	1507.7	1507.69	0	5.3	52	Specific	195.43	123.22	13.07	6.08	3.4	308	>sp|P00740-6|FA9_HUMAN Coagulation factor IX OS=Homo sapiens variant 2 G 44 V GN=F9 PE=1 SV=2	117	sample=1 period=1 cycle=1265 experiment=10	sample=1 period=1 cycle=1265 experiment=10	18.6324
rFIX H1	08038:2	1	K.LE[+58.005]E[+58.005]FVQGNLE[+43.990]R[+14.016].E		E[+44][+58]*2, R[+14]	754.355	2	1507.7	1507.69	0	8	52	Specific	200.33	200.33	26.07	6.84	3.68	308	>sp|P00740-6|FA9_HUMAN Coagulation factor IX OS=Homo sapiens variant 2 G 44 V GN=F9 PE=1 SV=2	117	sample=1 period=1 cycle=1336 experiment=8	sample=1 period=1 cycle=1336 experiment=8	20.2067
rFIX H1	07103:2	1	K.LE[+58.005]E[+58.005]FVQGN[+14.016]LE[+43.990]R.E		E[+44][+58]*2, N[+14]	754.353	2	1507.7	1507.69	0	5.6	52	Specific	202.22	99.05	8.43	5.6	2.92	308	>sp|P00740-6|FA9_HUMAN Coagulation factor IX OS=Homo sapiens variant 2 G 44 V GN=F9 PE=1 SV=2	117	sample=1 period=1 cycle=1227 experiment=11	sample=1 period=1 cycle=1227 experiment=11	17.8182
rFIX H1	06083:2	1	K.LE[+58.005]E[+58.005]FVQ[+0.984]GNLE[+58.005]R.E		E[+58]*3, Q[+1]	754.853	2	1508.7	1508.67	0	16.2	52	Specific	203.12	82.28	14.03	4.94	1.06	308	>sp|P00740-6|FA9_HUMAN Coagulation factor IX OS=Homo sapiens variant 2 G 44 V GN=F9 PE=1 SV=2	117	sample=1 period=1 cycle=1137 experiment=13	sample=1 period=1 cycle=1137 experiment=13	15.9418
rFIX H1	04517:2	1	K.LE[+58.005]E[+43.990]FVQGN[+14.016]LE[+43.990]R.E		E[+44]*2[+58], N[+14]	747.343	2	1493.68	1493.68	0	1.9	52	Specific	207.88	131.93	40.21	5.55	3	308	>sp|P00740-6|FA9_HUMAN Coagulation factor IX OS=Homo sapiens variant 2 G 44 V GN=F9 PE=1 SV=2	117	sample=1 period=1 cycle=1036 experiment=16	sample=1 period=1 cycle=1036 experiment=16	13.7673
rFIX H1	07007:2	1	K.LE[+72.021]E[+72.021]FVQGN[+14.016]LE[+43.990]R.E		E[+44][+72]*2, N[+14]	768.372	2	1535.74	1535.72	0	9.1	52	Specific	209.95	108.18	9.55	5.4	2.84	308	>sp|P00740-6|FA9_HUMAN Coagulation factor IX OS=Homo sapiens variant 2 G 44 V GN=F9 PE=1 SV=2	117	sample=1 period=1 cycle=1218 experiment=10	sample=1 period=1 cycle=1218 experiment=10	17.6287
rFIX H1	07370:2	1	K.LE[+58.005]E[+58.005]FVQGN[+14.016]LE[+43.990]R.E		E[+44][+58]*2, N[+14]	754.354	2	1507.7	1507.69	0	6	52	Specific	215.92	119.04	7.3	4.71	2.83	308	>sp|P00740-6|FA9_HUMAN Coagulation factor IX OS=Homo sapiens variant 2 G 44 V GN=F9 PE=1 SV=2	117	sample=1 period=1 cycle=1252 experiment=10	sample=1 period=1 cycle=1252 experiment=10	18.3543
rFIX H1	07142:2	1	K.LE[+72.021]E[+43.990]FVQGN[+14.016]LE[+43.990]R.E		E[+44]*2[+72], N[+14]	754.352	2	1507.7	1507.69	0	3.9	52	Specific	216.54	172.78	30.85	6.05	3.09	308	>sp|P00740-6|FA9_HUMAN Coagulation factor IX OS=Homo sapiens variant 2 G 44 V GN=F9 PE=1 SV=2	117	sample=1 period=1 cycle=1230 experiment=13	sample=1 period=1 cycle=1230 experiment=13	17.882
rFIX H1	07408:2	1	K.LE[+72.021]E[+43.990]FVQGN[+14.016]LE[+43.990]R.E		E[+44]*2[+72], N[+14]	754.353	2	1507.7	1507.69	0	5.7	52	Specific	216.57	140.63	21.25	5.77	3.4	308	>sp|P00740-6|FA9_HUMAN Coagulation factor IX OS=Homo sapiens variant 2 G 44 V GN=F9 PE=1 SV=2	117	sample=1 period=1 cycle=1256 experiment=10	sample=1 period=1 cycle=1256 experiment=10	18.4383
rFIX H1	07564:2	1	K.LE[+72.021]E[+43.990]FVQGN[+14.016]LE[+43.990]R.E		E[+44]*2[+72], N[+14]	754.355	2	1507.7	1507.69	0	7.1	52	Specific	221.92	145.07	0.39	5.67	3.4	308	>sp|P00740-6|FA9_HUMAN Coagulation factor IX OS=Homo sapiens variant 2 G 44 V GN=F9 PE=1 SV=2	117	sample=1 period=1 cycle=1274 experiment=8	sample=1 period=1 cycle=1274 experiment=8	18.8304
rFIX H1	05172:2	1	K.LE[+58.005]E[+43.990]FVQGN[+14.016]LE[+43.990]R.E		E[+44]*2[+58], N[+14]	747.346	2	1493.68	1493.68	0	6.1	52	Specific	230.36	30.98	30.98	5.29	1.58	308	>sp|P00740-6|FA9_HUMAN Coagulation factor IX OS=Homo sapiens variant 2 G 44 V GN=F9 PE=1 SV=2	117	sample=1 period=1 cycle=1076 experiment=15	sample=1 period=1 cycle=1076 experiment=15	14.6391
rFIX H1	06792:2	1	K.LE[+58.005]E[+58.005]FVQGN[+14.016]LE[+43.990]R.E		E[+44][+58]*2, N[+14]	754.355	2	1507.7	1507.69	0	7.4	52	Specific	230.41	134.77	36.02	6.19	3.81	308	>sp|P00740-6|FA9_HUMAN Coagulation factor IX OS=Homo sapiens variant 2 G 44 V GN=F9 PE=1 SV=2	117	sample=1 period=1 cycle=1198 experiment=12	sample=1 period=1 cycle=1198 experiment=12	17.2162
rFIX H1	07903:2	1	K.LE[+58.005]E[+58.005]FVQGN[+14.016]LE[+43.990]R.E		E[+44][+58]*2, N[+14]	754.352	2	1507.7	1507.69	0	4.4	52	Specific	230.63	137.98	20.08	6.17	3.81	308	>sp|P00740-6|FA9_HUMAN Coagulation factor IX OS=Homo sapiens variant 2 G 44 V GN=F9 PE=1 SV=2	117	sample=1 period=1 cycle=1316 experiment=8	sample=1 period=1 cycle=1316 experiment=8	19.7639
rFIX H1	07600:2	1	K.LE[+58.005]E[+58.005]FVQGN[+14.016]LE[+43.990]R.E		E[+44][+58]*2, N[+14]	754.355	2	1507.7	1507.69	0	7.4	52	Specific	231.06	63.6	14.13	5.08	2.05	308	>sp|P00740-6|FA9_HUMAN Coagulation factor IX OS=Homo sapiens variant 2 G 44 V GN=F9 PE=1 SV=2	117	sample=1 period=1 cycle=1279 experiment=8	sample=1 period=1 cycle=1279 experiment=8	18.9405
rFIX H1	04442:2	1	K.LE[+58.005]E[+43.990]FVQGN[+14.016]LE[+43.990]R.E		E[+44]*2[+58], N[+14]	747.346	2	1493.69	1493.68	0	6.5	52	Specific	232.8	193.67	49.79	6.57	3.97	308	>sp|P00740-6|FA9_HUMAN Coagulation factor IX OS=Homo sapiens variant 2 G 44 V GN=F9 PE=1 SV=2	117	sample=1 period=1 cycle=1032 experiment=14	sample=1 period=1 cycle=1032 experiment=14	13.6797
rFIX H1	07607:2	1	K.LE[+58.005]E[+58.005]FVQGN[+14.016]LE[+43.990]R.E		E[+44][+58]*2, N[+14]	754.354	2	1507.7	1507.69	0	5.9	52	Specific	233.4	173.76	12.64	5.51	3.55	308	>sp|P00740-6|FA9_HUMAN Coagulation factor IX OS=Homo sapiens variant 2 G 44 V GN=F9 PE=1 SV=2	117	sample=1 period=1 cycle=1280 experiment=7	sample=1 period=1 cycle=1280 experiment=7	18.9631
rFIX H1	04412:2	1	K.LE[+43.990]E[+58.005]FVQGN[+14.016]LE[+43.990]R.E		E[+44]*2[+58], N[+14]	747.347	2	1493.69	1493.68	0	7.4	52	Specific	235.64	172.63	21.39	6.91	3.97	308	>sp|P00740-6|FA9_HUMAN Coagulation factor IX OS=Homo sapiens variant 2 G 44 V GN=F9 PE=1 SV=2	117	sample=1 period=1 cycle=1030 experiment=17	sample=1 period=1 cycle=1030 experiment=17	13.6392
rFIX H1	07704:2	1	K.LE[+58.005]E[+58.005]FVQGN[+14.016]LE[+43.990]R.E		E[+44][+58]*2, N[+14]	754.355	2	1507.7	1507.69	0	7.3	52	Specific	236.24	158.49	9.8	6.01	3.4	308	>sp|P00740-6|FA9_HUMAN Coagulation factor IX OS=Homo sapiens variant 2 G 44 V GN=F9 PE=1 SV=2	117	sample=1 period=1 cycle=1293 experiment=10	sample=1 period=1 cycle=1293 experiment=10	19.2529
rFIX H1	04534:2	1	K.LE[+58.005]E[+43.990]FVQGN[+14.016]LE[+43.990]R.E		E[+44]*2[+58], N[+14]	747.343	2	1493.68	1493.68	0	2.5	52	Specific	236.49	214.03	9.01	5.69	3.17	308	>sp|P00740-6|FA9_HUMAN Coagulation factor IX OS=Homo sapiens variant 2 G 44 V GN=F9 PE=1 SV=2	117	sample=1 period=1 cycle=1037 experiment=14	sample=1 period=1 cycle=1037 experiment=14	13.7876
rFIX H1	07264:2	1	K.LE[+72.021]E[+43.990]FVQGN[+14.016]LE[+43.990]R.E		E[+44]*2[+72], N[+14]	754.351	2	1507.69	1507.69	0	1.8	52	Specific	237.45	215.79	8.21	7.11	3.59	308	>sp|P00740-6|FA9_HUMAN Coagulation factor IX OS=Homo sapiens variant 2 G 44 V GN=F9 PE=1 SV=2	117	sample=1 period=1 cycle=1242 experiment=10	sample=1 period=1 cycle=1242 experiment=10	18.1406
rFIX H1	05916:2	1	K.LE[+58.005]E[+43.990]FVQGNLE[+43.990]R[+14.016].E		E[+44]*2[+58], R[+14]	747.349	2	1493.69	1493.68	0	10.7	52	Specific	237.85	174.35	58.96	5.93	3.29	308	>sp|P00740-6|FA9_HUMAN Coagulation factor IX OS=Homo sapiens variant 2 G 44 V GN=F9 PE=1 SV=2	117	sample=1 period=1 cycle=1125 experiment=16	sample=1 period=1 cycle=1125 experiment=16	15.6926
rFIX H1	07513:2	1	K.LE[+58.005]E[+58.005]FVQGN[+14.016]LE[+58.005]R.E		E[+58]*3, N[+14]	761.359	2	1521.71	1521.71	0	3.1	52	Specific	240.64	240.64	0.13	4.87	3.77	308	>sp|P00740-6|FA9_HUMAN Coagulation factor IX OS=Homo sapiens variant 2 G 44 V GN=F9 PE=1 SV=2	117	sample=1 period=1 cycle=1267 experiment=8	sample=1 period=1 cycle=1267 experiment=8	18.676
rFIX H1	06227:2	1	K.LE[+58.005]E[+72.021]FVQGN[+14.016]LE[+43.990]R.E		E[+44][+58][+72], N[+14]	761.361	2	1521.71	1521.71	0	4.9	52	Specific	242.15	159.8	5.99	5.13	3.93	308	>sp|P00740-6|FA9_HUMAN Coagulation factor IX OS=Homo sapiens variant 2 G 44 V GN=F9 PE=1 SV=2	117	sample=1 period=1 cycle=1149 experiment=13	sample=1 period=1 cycle=1149 experiment=13	16.2004
rFIX H1	07930:2	1	K.LE[+58.005]E[+58.005]FVQGNLE[+43.990]R[+14.016].E		E[+44][+58]*2, R[+14]	754.354	2	1507.7	1507.69	0	6.4	52	Specific	247.39	158.41	22.2	5.98	4.29	308	>sp|P00740-6|FA9_HUMAN Coagulation factor IX OS=Homo sapiens variant 2 G 44 V GN=F9 PE=1 SV=2	117	sample=1 period=1 cycle=1321 experiment=7	sample=1 period=1 cycle=1321 experiment=7	19.8751
rFIX H1	06804:2	1	K.LE[+58.005]E[+58.005]FVQGN[+14.016]LE[+43.990]R.E		E[+44][+58]*2, N[+14]	754.357	2	1507.71	1507.69	0	10.5	52	Specific	250.97	88.94	16.41	5.78	3.27	308	>sp|P00740-6|FA9_HUMAN Coagulation factor IX OS=Homo sapiens variant 2 G 44 V GN=F9 PE=1 SV=2	117	sample=1 period=1 cycle=1199 experiment=11	sample=1 period=1 cycle=1199 experiment=11	17.236
rFIX H1	07762:2	1	K.LE[+58.005]E[+58.005]FVQGN[+14.016]LE[+43.990]R.E		E[+44][+58]*2, N[+14]	754.355	2	1507.7	1507.69	0	7.7	52	Specific	252.58	119.65	12.46	5.9	3.52	308	>sp|P00740-6|FA9_HUMAN Coagulation factor IX OS=Homo sapiens variant 2 G 44 V GN=F9 PE=1 SV=2	117	sample=1 period=1 cycle=1299 experiment=10	sample=1 period=1 cycle=1299 experiment=10	19.3864
rFIX H1	07050:2	1	K.LE[+58.005]E[+58.005]FVQGN[+14.016]LE[+43.990]R.E		E[+44][+58]*2, N[+14]	754.353	2	1507.7	1507.69	0	5	52	Specific	257.69	170.91	22.73	5.74	4.47	308	>sp|P00740-6|FA9_HUMAN Coagulation factor IX OS=Homo sapiens variant 2 G 44 V GN=F9 PE=1 SV=2	117	sample=1 period=1 cycle=1222 experiment=10	sample=1 period=1 cycle=1222 experiment=10	17.7125
rFIX H1	07665:2	1	K.LE[+58.005]E[+58.005]FVQGN[+14.016]LE[+43.990]R.E		E[+44][+58]*2, N[+14]	754.356	2	1507.71	1507.69	0	9.6	52	Specific	262.1	214.06	14.06	6.13	4.29	308	>sp|P00740-6|FA9_HUMAN Coagulation factor IX OS=Homo sapiens variant 2 G 44 V GN=F9 PE=1 SV=2	117	sample=1 period=1 cycle=1288 experiment=6	sample=1 period=1 cycle=1288 experiment=6	19.1393
rFIX H1	06924:2	1	K.LE[+58.005]E[+58.005]FVQGN[+14.016]LE[+43.990]R.E		E[+44][+58]*2, N[+14]	754.356	2	1507.71	1507.69	0	9.5	52	Specific	262.82	65.37	12.78	7.18	3.3	308	>sp|P00740-6|FA9_HUMAN Coagulation factor IX OS=Homo sapiens variant 2 G 44 V GN=F9 PE=1 SV=2	117	sample=1 period=1 cycle=1210 experiment=6	sample=1 period=1 cycle=1210 experiment=6	17.4591
rFIX H1	05158:2	1	K.LE[+58.005]E[+43.990]FVQGN[+14.016]LE[+43.990]R.E		E[+44]*2[+58], N[+14]	747.345	2	1493.68	1493.68	0	4.5	52	Specific	269.73	67.8	21.95	5.7	3.15	308	>sp|P00740-6|FA9_HUMAN Coagulation factor IX OS=Homo sapiens variant 2 G 44 V GN=F9 PE=1 SV=2	117	sample=1 period=1 cycle=1075 experiment=16	sample=1 period=1 cycle=1075 experiment=16	14.6181
rFIX H1	06817:2	1	K.LE[+58.005]E[+58.005]FVQGNLE[+43.990]R[+14.016].E		E[+44][+58]*2, R[+14]	754.356	2	1507.7	1507.69	0	8.7	52	Specific	272.3	162.16	14.15	6.99	4.7	308	>sp|P00740-6|FA9_HUMAN Coagulation factor IX OS=Homo sapiens variant 2 G 44 V GN=F9 PE=1 SV=2	117	sample=1 period=1 cycle=1200 experiment=12	sample=1 period=1 cycle=1200 experiment=12	17.2567
rFIX H1	06735:2	1	K.LE[+58.005]E[+58.005]FVQGN[+14.016]LE[+43.990]R.E		E[+44][+58]*2, N[+14]	754.355	2	1507.7	1507.69	0	7.7	52	Specific	275.61	163.12	33.65	6.56	4.94	308	>sp|P00740-6|FA9_HUMAN Coagulation factor IX OS=Homo sapiens variant 2 G 44 V GN=F9 PE=1 SV=2	117	sample=1 period=1 cycle=1193 experiment=13	sample=1 period=1 cycle=1193 experiment=13	17.1149
rFIX H1	06979:2	1	K.LE[+58.005]E[+58.005]FVQGN[+14.016]LE[+43.990]R.E		E[+44][+58]*2, N[+14]	754.357	2	1507.71	1507.69	0	10.5	52	Specific	278.42	156.69	11.93	6.94	4.44	308	>sp|P00740-6|FA9_HUMAN Coagulation factor IX OS=Homo sapiens variant 2 G 44 V GN=F9 PE=1 SV=2	117	sample=1 period=1 cycle=1215 experiment=9	sample=1 period=1 cycle=1215 experiment=9	17.5649
rFIX H1	07359:2	1	K.LE[+58.005]E[+58.005]FVQGNLE[+43.990]R[+14.016].E		E[+44][+58]*2, R[+14]	754.352	2	1507.7	1507.69	0	3.5	52	Specific	285.6	207.85	1.79	5.92	4.15	308	>sp|P00740-6|FA9_HUMAN Coagulation factor IX OS=Homo sapiens variant 2 G 44 V GN=F9 PE=1 SV=2	117	sample=1 period=1 cycle=1251 experiment=12	sample=1 period=1 cycle=1251 experiment=12	18.3333
rFIX H1	07910:2	1	K.LE[+58.005]E[+58.005]FVQGN[+14.016]LE[+43.990]R.E		E[+44][+58]*2, N[+14]	754.354	2	1507.7	1507.69	0	7	52	Specific	288.75	168.26	23.43	6.37	5.11	308	>sp|P00740-6|FA9_HUMAN Coagulation factor IX OS=Homo sapiens variant 2 G 44 V GN=F9 PE=1 SV=2	117	sample=1 period=1 cycle=1317 experiment=7	sample=1 period=1 cycle=1317 experiment=7	19.7844
rFIX H1	04997:2	1	K.LE[+58.005]E[+58.005]FVQGN[+14.016]LE[+43.990]R.E		E[+44][+58]*2, N[+14]	754.355	2	1507.7	1507.69	0	7.3	52	Specific	296.59	151.39	9.38	6.44	4.93	308	>sp|P00740-6|FA9_HUMAN Coagulation factor IX OS=Homo sapiens variant 2 G 44 V GN=F9 PE=1 SV=2	117	sample=1 period=1 cycle=1065 experiment=14	sample=1 period=1 cycle=1065 experiment=14	14.3982
rFIX H1	05701:2	1	K.LE[+58.005]E[+43.990]FVQGN[+14.016]LE[+43.990]R.E		E[+44]*2[+58], N[+14]	747.351	2	1493.69	1493.68	0	13.1	52	Specific	299.97	117.72	26.23	6.55	3.24	308	>sp|P00740-6|FA9_HUMAN Coagulation factor IX OS=Homo sapiens variant 2 G 44 V GN=F9 PE=1 SV=2	117	sample=1 period=1 cycle=1111 experiment=15	sample=1 period=1 cycle=1111 experiment=15	15.3971
rFIX H1	06723:2	1	K.LE[+58.005]E[+58.005]FVQGN[+14.016]LE[+43.990]R.E		E[+44][+58]*2, N[+14]	754.351	2	1507.69	1507.69	0	2.6	52	Specific	300.45	235.44	21.41	7.4	4.69	308	>sp|P00740-6|FA9_HUMAN Coagulation factor IX OS=Homo sapiens variant 2 G 44 V GN=F9 PE=1 SV=2	117	sample=1 period=1 cycle=1192 experiment=13	sample=1 period=1 cycle=1192 experiment=13	17.0959
rFIX H1	05096:2	1	K.LE[+58.005]E[+43.990]FVQGN[+14.016]LE[+43.990]R.E		E[+44]*2[+58], N[+14]	747.344	2	1493.68	1493.68	0	3.5	52	Specific	306.52	239.4	6.27	6.07	4.15	308	>sp|P00740-6|FA9_HUMAN Coagulation factor IX OS=Homo sapiens variant 2 G 44 V GN=F9 PE=1 SV=2	117	sample=1 period=1 cycle=1071 experiment=15	sample=1 period=1 cycle=1071 experiment=15	14.53
rFIX H1	07346:2	1	K.LE[+58.005]E[+58.005]FVQGN[+14.016]LE[+43.990]R.E		E[+44][+58]*2, N[+14]	754.351	2	1507.7	1507.69	0	3.1	52	Specific	307.38	253.09	40.49	6.74	4.76	308	>sp|P00740-6|FA9_HUMAN Coagulation factor IX OS=Homo sapiens variant 2 G 44 V GN=F9 PE=1 SV=2	117	sample=1 period=1 cycle=1250 experiment=10	sample=1 period=1 cycle=1250 experiment=10	18.3117
rFIX H1	05185:2	1	K.LE[+58.005]E[+43.990]FVQGNLE[+43.990]R[+14.016].E		E[+44]*2[+58], R[+14]	747.346	2	1493.69	1493.68	0	6.8	52	Specific	307.64	158.22	7.12	7.51	5.01	308	>sp|P00740-6|FA9_HUMAN Coagulation factor IX OS=Homo sapiens variant 2 G 44 V GN=F9 PE=1 SV=2	117	sample=1 period=1 cycle=1077 experiment=13	sample=1 period=1 cycle=1077 experiment=13	14.6605
rFIX H1	05138:2	1	K.LE[+58.005]E[+58.005]FVQGN[+14.016]LE[+43.990]R.E		E[+44][+58]*2, N[+14]	754.353	2	1507.7	1507.69	0	5	52	Specific	310.61	73.29	29.52	5.82	3.26	308	>sp|P00740-6|FA9_HUMAN Coagulation factor IX OS=Homo sapiens variant 2 G 44 V GN=F9 PE=1 SV=2	117	sample=1 period=1 cycle=1074 experiment=12	sample=1 period=1 cycle=1074 experiment=12	14.5946
rFIX H1	05113:2	1	K.LE[+58.005]E[+58.005]FVQGN[+14.016]LE[+43.990]R.E		E[+44][+58]*2, N[+14]	754.352	2	1507.7	1507.69	0	3.7	52	Specific	311.38	273.05	16.37	7.39	4.84	308	>sp|P00740-6|FA9_HUMAN Coagulation factor IX OS=Homo sapiens variant 2 G 44 V GN=F9 PE=1 SV=2	117	sample=1 period=1 cycle=1072 experiment=16	sample=1 period=1 cycle=1072 experiment=16	14.5522
rFIX H1	06266:2	1	K.LE[+58.005]E[+14.016]FVQGN[+14.016]LE[+43.990]R.E		E[+14][+44][+58], N[+14]	732.351	2	1463.7	1463.7	0	-3.7	52	Specific	313.74	313.74	12.31	6.88	4.53	308	>sp|P00740-6|FA9_HUMAN Coagulation factor IX OS=Homo sapiens variant 2 G 44 V GN=F9 PE=1 SV=2	117	sample=1 period=1 cycle=1152 experiment=14	sample=1 period=1 cycle=1152 experiment=14	16.2649
rFIX H1	04949:2	1	K.LE[+58.005]E[+58.005]FVQGN[+14.016]LE[+43.990]R.E		E[+44][+58]*2, N[+14]	754.354	2	1507.7	1507.69	0	6.1	52	Specific	314.96	169.1	9.73	5.53	4.64	308	>sp|P00740-6|FA9_HUMAN Coagulation factor IX OS=Homo sapiens variant 2 G 44 V GN=F9 PE=1 SV=2	117	sample=1 period=1 cycle=1062 experiment=17	sample=1 period=1 cycle=1062 experiment=17	14.3327
rFIX H1	04981:2	1	K.LE[+58.005]E[+58.005]FVQGN[+14.016]LE[+43.990]R.E		E[+44][+58]*2, N[+14]	754.356	2	1507.71	1507.69	0	9.4	52	Specific	317.33	129.48	28.61	5.33	4.15	308	>sp|P00740-6|FA9_HUMAN Coagulation factor IX OS=Homo sapiens variant 2 G 44 V GN=F9 PE=1 SV=2	117	sample=1 period=1 cycle=1064 experiment=15	sample=1 period=1 cycle=1064 experiment=15	14.3764
rFIX H1	07093:2	1	K.LE[+58.005]E[+58.005]FVQGNLE[+43.990]R[+14.016].E		E[+44][+58]*2, R[+14]	754.351	2	1507.69	1507.69	0	2.4	52	Specific	322.48	205.33	0.24	6.22	4.69	308	>sp|P00740-6|FA9_HUMAN Coagulation factor IX OS=Homo sapiens variant 2 G 44 V GN=F9 PE=1 SV=2	117	sample=1 period=1 cycle=1226 experiment=12	sample=1 period=1 cycle=1226 experiment=12	17.797
rFIX H1	05097:2	1	K.LE[+58.005]E[+58.005]FVQGNLE[+43.990]R[+14.016].E		E[+44][+58]*2, R[+14]	754.354	2	1507.7	1507.69	0	6	52	Specific	326.39	270.99	2.29	5.71	5.01	308	>sp|P00740-6|FA9_HUMAN Coagulation factor IX OS=Homo sapiens variant 2 G 44 V GN=F9 PE=1 SV=2	117	sample=1 period=1 cycle=1071 experiment=16	sample=1 period=1 cycle=1071 experiment=16	14.5304
rFIX H1	05834:2	1	K.LE[+58.005]E[+43.990]FVQGN[+14.016]LE[+43.990]R.E		E[+44]*2[+58], N[+14]	747.349	2	1493.69	1493.68	0	10.5	52	Specific	332.62	166.54	40.89	6.54	4.87	308	>sp|P00740-6|FA9_HUMAN Coagulation factor IX OS=Homo sapiens variant 2 G 44 V GN=F9 PE=1 SV=2	117	sample=1 period=1 cycle=1120 experiment=15	sample=1 period=1 cycle=1120 experiment=15	15.5877
rFIX H1	04964:2	1	K.LE[+58.005]E[+58.005]FVQGNLE[+43.990]R[+14.016].E		E[+44][+58]*2, R[+14]	754.355	2	1507.7	1507.69	0	7.6	52	Specific	337.17	211.37	12.49	6.79	5.33	308	>sp|P00740-6|FA9_HUMAN Coagulation factor IX OS=Homo sapiens variant 2 G 44 V GN=F9 PE=1 SV=2	117	sample=1 period=1 cycle=1063 experiment=13	sample=1 period=1 cycle=1063 experiment=13	14.3537
rFIX H1	05018:2	1	K.LE[+58.005]E[+58.005]FVQGN[+14.016]LE[+43.990]R.E		E[+44][+58]*2, N[+14]	754.354	2	1507.7	1507.69	0	6.4	52	Specific	338.87	182.28	43.64	7.58	5.27	308	>sp|P00740-6|FA9_HUMAN Coagulation factor IX OS=Homo sapiens variant 2 G 44 V GN=F9 PE=1 SV=2	117	sample=1 period=1 cycle=1066 experiment=19	sample=1 period=1 cycle=1066 experiment=19	14.4209
rFIX H1	05230:2	1	K.LE[+58.005]E[+43.990]FVQGN[+14.016]LE[+43.990]R.E		E[+44]*2[+58], N[+14]	747.346	2	1493.68	1493.68	0	5.8	52	Specific	347.93	226.88	36.94	7.07	5.41	308	>sp|P00740-6|FA9_HUMAN Coagulation factor IX OS=Homo sapiens variant 2 G 44 V GN=F9 PE=1 SV=2	117	sample=1 period=1 cycle=1080 experiment=12	sample=1 period=1 cycle=1080 experiment=12	14.7253
rFIX H1	05232:2	1	K.LE[+58.005]E[+58.005]FVQGNLE[+43.990]R[+14.016].E		E[+44][+58]*2, R[+14]	754.354	2	1507.7	1507.69	0	6	52	Specific	349.94	112.95	27.46	6.04	3.74	308	>sp|P00740-6|FA9_HUMAN Coagulation factor IX OS=Homo sapiens variant 2 G 44 V GN=F9 PE=1 SV=2	117	sample=1 period=1 cycle=1080 experiment=14	sample=1 period=1 cycle=1080 experiment=14	14.7266
rFIX H1	07569:2	1	K.LE[+58.005]E[+58.005]FVQGN[+14.016]LE[+43.990]R.E		E[+44][+58]*2, N[+14]	754.353	2	1507.7	1507.69	0	5.5	52	Specific	352.5	149.68	22.11	6.45	5.01	308	>sp|P00740-6|FA9_HUMAN Coagulation factor IX OS=Homo sapiens variant 2 G 44 V GN=F9 PE=1 SV=2	117	sample=1 period=1 cycle=1275 experiment=5	sample=1 period=1 cycle=1275 experiment=5	18.8516
rFIX H1	05219:2	1	K.LE[+58.005]E[+58.005]FVQGN[+14.016]LE[+43.990]R.E		E[+44][+58]*2, N[+14]	754.354	2	1507.7	1507.69	0	6	52	Specific	355.4	188.89	45.44	6.35	5.19	308	>sp|P00740-6|FA9_HUMAN Coagulation factor IX OS=Homo sapiens variant 2 G 44 V GN=F9 PE=1 SV=2	117	sample=1 period=1 cycle=1079 experiment=16	sample=1 period=1 cycle=1079 experiment=16	14.7055
rFIX H1	05217:2	1	K.LE[+58.005]E[+43.990]FVQGN[+14.016]LE[+43.990]R.E		E[+44]*2[+58], N[+14]	747.346	2	1493.68	1493.68	0	5.7	52	Specific	358.02	184.05	51.75	7.33	5.27	308	>sp|P00740-6|FA9_HUMAN Coagulation factor IX OS=Homo sapiens variant 2 G 44 V GN=F9 PE=1 SV=2	117	sample=1 period=1 cycle=1079 experiment=14	sample=1 period=1 cycle=1079 experiment=14	14.7042
rFIX H1	06805:2	1	K.LE[+58.005]E[+72.021]FVQGN[+14.016]LE[+43.990]R.E		E[+44][+58][+72], N[+14]	761.36	2	1521.71	1521.71	0	4.5	52	Specific	358.36	358.36	7.38	6.08	5.17	308	>sp|P00740-6|FA9_HUMAN Coagulation factor IX OS=Homo sapiens variant 2 G 44 V GN=F9 PE=1 SV=2	117	sample=1 period=1 cycle=1199 experiment=12	sample=1 period=1 cycle=1199 experiment=12	17.2364
rFIX H1	06540:2	1	K.LE[+58.005]E[+58.005]FVQGN[+14.016]LE[+43.990]R.E		E[+44][+58]*2, N[+14]	754.358	2	1507.71	1507.69	0	11.5	52	Specific	359.58	185.55	56.85	6.48	4.87	308	>sp|P00740-6|FA9_HUMAN Coagulation factor IX OS=Homo sapiens variant 2 G 44 V GN=F9 PE=1 SV=2	117	sample=1 period=1 cycle=1173 experiment=14	sample=1 period=1 cycle=1173 experiment=14	16.7139
rFIX H1	05247:2	1	K.LE[+58.005]E[+58.005]FVQGN[+14.016]LE[+43.990]R.E		E[+44][+58]*2, N[+14]	754.354	2	1507.7	1507.69	0	6.5	52	Specific	360.58	208.16	11.73	6.08	4.96	308	>sp|P00740-6|FA9_HUMAN Coagulation factor IX OS=Homo sapiens variant 2 G 44 V GN=F9 PE=1 SV=2	117	sample=1 period=1 cycle=1081 experiment=15	sample=1 period=1 cycle=1081 experiment=15	14.7493
rFIX H1	05816:2	1	K.LE[+58.005]E[+43.990]FVQGNLE[+43.990]R[+14.016].E		E[+44]*2[+58], R[+14]	747.349	2	1493.69	1493.68	0	10.6	52	Specific	367.48	210.89	33.2	7.22	5.19	308	>sp|P00740-6|FA9_HUMAN Coagulation factor IX OS=Homo sapiens variant 2 G 44 V GN=F9 PE=1 SV=2	117	sample=1 period=1 cycle=1119 experiment=16	sample=1 period=1 cycle=1119 experiment=16	15.5661
rFIX H1	06563:2	1	K.LE[+58.005]E[+72.021]FVQGN[+14.016]LE[+43.990]R.E		E[+44][+58][+72], N[+14]	761.356	2	1521.7	1521.71	0	-1.4	52	Specific	376.65	245.62	3.08	7.25	4.72	308	>sp|P00740-6|FA9_HUMAN Coagulation factor IX OS=Homo sapiens variant 2 G 44 V GN=F9 PE=1 SV=2	117	sample=1 period=1 cycle=1175 experiment=10	sample=1 period=1 cycle=1175 experiment=10	16.7545
rFIX H1	05200:2	1	K.LE[+58.005]E[+58.005]FVQGN[+14.016]LE[+43.990]R.E		E[+44][+58]*2, N[+14]	754.355	2	1507.7	1507.69	0	8.1	52	Specific	386.86	167.47	3.74	6.24	4.97	308	>sp|P00740-6|FA9_HUMAN Coagulation factor IX OS=Homo sapiens variant 2 G 44 V GN=F9 PE=1 SV=2	117	sample=1 period=1 cycle=1078 experiment=14	sample=1 period=1 cycle=1078 experiment=14	14.6828
rFIX H1	05643:2	1	K.LE[+58.005]E[+43.990]FVQGNLE[+43.990]R[+14.016].E		E[+44]*2[+58], R[+14]	747.343	2	1493.68	1493.68	0	2.8	52	Specific	387.42	314.04	6.21	6.99	5.09	308	>sp|P00740-6|FA9_HUMAN Coagulation factor IX OS=Homo sapiens variant 2 G 44 V GN=F9 PE=1 SV=2	117	sample=1 period=1 cycle=1107 experiment=17	sample=1 period=1 cycle=1107 experiment=17	15.3131
rFIX H1	06252:2	1	K.LE[+58.005]E[+58.005]FVQGN[+14.016]LE[+43.990]R.E		E[+44][+58]*2, N[+14]	754.356	2	1507.7	1507.69	0	8.5	52	Specific	392.84	188.86	7.08	7.27	5.05	308	>sp|P00740-6|FA9_HUMAN Coagulation factor IX OS=Homo sapiens variant 2 G 44 V GN=F9 PE=1 SV=2	117	sample=1 period=1 cycle=1151 experiment=15	sample=1 period=1 cycle=1151 experiment=15	16.2438
rFIX H1	05280:2	1	K.LE[+58.005]E[+58.005]FVQGNLE[+43.990]R[+14.016].E		E[+44][+58]*2, R[+14]	754.354	2	1507.7	1507.69	0	6.1	52	Specific	393.66	143.93	6.49	7.04	5.19	308	>sp|P00740-6|FA9_HUMAN Coagulation factor IX OS=Homo sapiens variant 2 G 44 V GN=F9 PE=1 SV=2	117	sample=1 period=1 cycle=1083 experiment=15	sample=1 period=1 cycle=1083 experiment=15	14.7925
rFIX H1	06635:2	1	K.LE[+58.005]E[+58.005]FVQGN[+14.016]LE[+43.990]R.E		E[+44][+58]*2, N[+14]	754.352	2	1507.7	1507.69	0	3.6	52	Specific	403.3	403.3	27.33	7.04	6.03	308	>sp|P00740-6|FA9_HUMAN Coagulation factor IX OS=Homo sapiens variant 2 G 44 V GN=F9 PE=1 SV=2	117	sample=1 period=1 cycle=1183 experiment=10	sample=1 period=1 cycle=1183 experiment=10	16.9138
rFIX H1	05262:2	1	K.LE[+58.005]E[+58.005]FVQGN[+14.016]LE[+43.990]R.E		E[+44][+58]*2, N[+14]	754.353	2	1507.7	1507.69	0	5.5	52	Specific	408.68	192.88	5.41	6.31	5.26	308	>sp|P00740-6|FA9_HUMAN Coagulation factor IX OS=Homo sapiens variant 2 G 44 V GN=F9 PE=1 SV=2	117	sample=1 period=1 cycle=1082 experiment=16	sample=1 period=1 cycle=1082 experiment=16	14.7706
rFIX H1	06468:2	1	K.LE[+58.005]E[+58.005]FVQGNLE[+43.990]R[+14.016].E		E[+44][+58]*2, R[+14]	754.351	2	1507.69	1507.69	0	2.7	52	Specific	410.43	287.27	24.39	6.79	4.98	308	>sp|P00740-6|FA9_HUMAN Coagulation factor IX OS=Homo sapiens variant 2 G 44 V GN=F9 PE=1 SV=2	117	sample=1 period=1 cycle=1168 experiment=14	sample=1 period=1 cycle=1168 experiment=14	16.613
rFIX H1	06597:2	1	K.LE[+58.005]E[+58.005]FVQGNLE[+43.990]R[+14.016].E		E[+44][+58]*2, R[+14]	754.351	2	1507.7	1507.69	0	3.2	52	Specific	413.01	305.1	6.36	7.16	5.06	308	>sp|P00740-6|FA9_HUMAN Coagulation factor IX OS=Homo sapiens variant 2 G 44 V GN=F9 PE=1 SV=2	117	sample=1 period=1 cycle=1178 experiment=12	sample=1 period=1 cycle=1178 experiment=12	16.8155
rFIX H1	06659:2	1	K.LE[+58.005]E[+58.005]FVQGN[+14.016]LE[+43.990]R.E		E[+44][+58]*2, N[+14]	754.354	2	1507.7	1507.69	0	6.2	52	Specific	421.49	200.89	27.28	7.22	5.48	308	>sp|P00740-6|FA9_HUMAN Coagulation factor IX OS=Homo sapiens variant 2 G 44 V GN=F9 PE=1 SV=2	117	sample=1 period=1 cycle=1186 experiment=8	sample=1 period=1 cycle=1186 experiment=8	16.9718
rFIX H1	05383:2	1	K.LE[+58.005]E[+43.990]FVQGN[+14.016]LE[+43.990]R.E		E[+44]*2[+58], N[+14]	747.347	2	1493.69	1493.68	0	7.2	52	Specific	426.86	207.52	27.97	7.91	5.82	308	>sp|P00740-6|FA9_HUMAN Coagulation factor IX OS=Homo sapiens variant 2 G 44 V GN=F9 PE=1 SV=2	117	sample=1 period=1 cycle=1090 experiment=12	sample=1 period=1 cycle=1090 experiment=12	14.9452
rFIX H1	06379:2	1	K.LE[+58.005]E[+58.005]FVQGNLE[+43.990]R[+14.016].E		E[+44][+58]*2, R[+14]	754.355	2	1507.7	1507.69	0	8.4	52	Specific	428.42	147.43	18.68	6.9	4.77	308	>sp|P00740-6|FA9_HUMAN Coagulation factor IX OS=Homo sapiens variant 2 G 44 V GN=F9 PE=1 SV=2	117	sample=1 period=1 cycle=1161 experiment=13	sample=1 period=1 cycle=1161 experiment=13	16.4634
rFIX H1	05295:2	1	K.LE[+58.005]E[+43.990]FVQGN[+14.016]LE[+43.990]R.E		E[+44]*2[+58], N[+14]	747.347	2	1493.69	1493.68	0	7.8	52	Specific	431.84	205.48	2.93	8.02	5.82	308	>sp|P00740-6|FA9_HUMAN Coagulation factor IX OS=Homo sapiens variant 2 G 44 V GN=F9 PE=1 SV=2	117	sample=1 period=1 cycle=1084 experiment=14	sample=1 period=1 cycle=1084 experiment=14	14.8145
rFIX H1	05473:2	1	K.LE[+58.005]E[+43.990]FVQGN[+14.016]LE[+43.990]R.E		E[+44]*2[+58], N[+14]	747.347	2	1493.69	1493.68	0	7.4	52	Specific	433.96	207.45	0.81	7.06	5.48	308	>sp|P00740-6|FA9_HUMAN Coagulation factor IX OS=Homo sapiens variant 2 G 44 V GN=F9 PE=1 SV=2	117	sample=1 period=1 cycle=1096 experiment=14	sample=1 period=1 cycle=1096 experiment=14	15.0775
rFIX H1	06427:2	1	K.LE[+58.005]E[+58.005]FVQGN[+14.016]LE[+43.990]R.E		E[+44][+58]*2, N[+14]	754.354	2	1507.7	1507.69	0	6	52	Specific	440.09	232.17	13.02	7.6	5.54	308	>sp|P00740-6|FA9_HUMAN Coagulation factor IX OS=Homo sapiens variant 2 G 44 V GN=F9 PE=1 SV=2	117	sample=1 period=1 cycle=1165 experiment=12	sample=1 period=1 cycle=1165 experiment=12	16.5499
rFIX H1	06298:2	1	K.LE[+58.005]E[+58.005]FVQGN[+14.016]LE[+43.990]R.E		E[+44][+58]*2, N[+14]	754.355	2	1507.7	1507.69	0	8.3	52	Specific	444.07	240.53	11	6.9	5.14	308	>sp|P00740-6|FA9_HUMAN Coagulation factor IX OS=Homo sapiens variant 2 G 44 V GN=F9 PE=1 SV=2	117	sample=1 period=1 cycle=1155 experiment=12	sample=1 period=1 cycle=1155 experiment=12	16.3313
rFIX H1	05499:2	1	K.LE[+58.005]E[+43.990]FVQGNLE[+43.990]R[+14.016].E		E[+44]*2[+58], R[+14]	747.346	2	1493.69	1493.68	0	6.5	52	Specific	455.61	255.4	3.23	7.89	6.03	308	>sp|P00740-6|FA9_HUMAN Coagulation factor IX OS=Homo sapiens variant 2 G 44 V GN=F9 PE=1 SV=2	117	sample=1 period=1 cycle=1098 experiment=12	sample=1 period=1 cycle=1098 experiment=12	15.1206
rFIX H1	05312:2	1	K.LE[+58.005]E[+43.990]FVQGN[+14.016]LE[+43.990]R.E		E[+44]*2[+58], N[+14]	747.345	2	1493.68	1493.68	0	5.1	52	Specific	461.21	268.72	8.62	8.55	6.03	308	>sp|P00740-6|FA9_HUMAN Coagulation factor IX OS=Homo sapiens variant 2 G 44 V GN=F9 PE=1 SV=2	117	sample=1 period=1 cycle=1085 experiment=15	sample=1 period=1 cycle=1085 experiment=15	14.8374
rFIX H1	06696:2	1	K.LE[+58.005]E[+72.021]FVQGNLE[+43.990]R[+14.016].E		E[+44][+58][+72], R[+14]	761.361	2	1521.71	1521.71	0	5.4	52	Specific	472.2	267.29	16.1	8.77	6.04	308	>sp|P00740-6|FA9_HUMAN Coagulation factor IX OS=Homo sapiens variant 2 G 44 V GN=F9 PE=1 SV=2	117	sample=1 period=1 cycle=1190 experiment=9	sample=1 period=1 cycle=1190 experiment=9	17.0539
rFIX H1	05513:2	1	K.LE[+58.005]E[+43.990]FVQGNLE[+43.990]R[+14.016].E		E[+44]*2[+58], R[+14]	747.346	2	1493.68	1493.68	0	5.9	52	Specific	473.11	275.83	19.62	8.17	6.03	308	>sp|P00740-6|FA9_HUMAN Coagulation factor IX OS=Homo sapiens variant 2 G 44 V GN=F9 PE=1 SV=2	117	sample=1 period=1 cycle=1099 experiment=12	sample=1 period=1 cycle=1099 experiment=12	15.1415
rFIX H1	06328:2	1	K.LE[+58.005]E[+58.005]FVQGN[+14.016]LE[+43.990]R.E		E[+44][+58]*2, N[+14]	754.355	2	1507.7	1507.69	0	7.1	52	Specific	474.1	170.66	22.38	7.76	5.4	308	>sp|P00740-6|FA9_HUMAN Coagulation factor IX OS=Homo sapiens variant 2 G 44 V GN=F9 PE=1 SV=2	117	sample=1 period=1 cycle=1157 experiment=13	sample=1 period=1 cycle=1157 experiment=13	16.3756
rFIX H1	06625:2	1	K.LE[+58.005]E[+72.021]FVQGNLE[+43.990]R[+14.016].E		E[+44][+58][+72], R[+14]	761.361	2	1521.71	1521.71	0	5.2	52	Specific	475.74	199.83	20.16	7.92	5.74	308	>sp|P00740-6|FA9_HUMAN Coagulation factor IX OS=Homo sapiens variant 2 G 44 V GN=F9 PE=1 SV=2	117	sample=1 period=1 cycle=1182 experiment=11	sample=1 period=1 cycle=1182 experiment=11	16.8942
rFIX H1	05325:2	1	K.LE[+58.005]E[+58.005]FVQGNLE[+43.990]R[+14.016].E		E[+44][+58]*2, R[+14]	754.355	2	1507.7	1507.69	0	8.2	52	Specific	475.83	234.63	4.65	7.13	5.22	308	>sp|P00740-6|FA9_HUMAN Coagulation factor IX OS=Homo sapiens variant 2 G 44 V GN=F9 PE=1 SV=2	117	sample=1 period=1 cycle=1086 experiment=14	sample=1 period=1 cycle=1086 experiment=14	14.8585
rFIX H1	05426:2	1	K.LE[+58.005]E[+43.990]FVQGN[+14.016]LE[+43.990]R.E		E[+44]*2[+58], N[+14]	747.348	2	1493.69	1493.68	0	9.4	52	Specific	481.37	294.15	35.47	8.05	5.84	308	>sp|P00740-6|FA9_HUMAN Coagulation factor IX OS=Homo sapiens variant 2 G 44 V GN=F9 PE=1 SV=2	117	sample=1 period=1 cycle=1093 experiment=11	sample=1 period=1 cycle=1093 experiment=11	15.0114
rFIX H1	05371:2	1	K.LE[+58.005]E[+58.005]FVQGNLE[+43.990]R[+14.016].E		E[+44][+58]*2, R[+14]	754.355	2	1507.7	1507.69	0	7.6	52	Specific	488.8	204.7	24.58	8.58	5.94	308	>sp|P00740-6|FA9_HUMAN Coagulation factor IX OS=Homo sapiens variant 2 G 44 V GN=F9 PE=1 SV=2	117	sample=1 period=1 cycle=1089 experiment=14	sample=1 period=1 cycle=1089 experiment=14	14.9244
rFIX H1	05578:2	1	K.LE[+58.005]E[+43.990]FVQGN[+14.016]LE[+43.990]R.E		E[+44]*2[+58], N[+14]	747.347	2	1493.69	1493.68	0	7.9	52	Specific	489.84	247.3	3.21	9.12	6.1	308	>sp|P00740-6|FA9_HUMAN Coagulation factor IX OS=Homo sapiens variant 2 G 44 V GN=F9 PE=1 SV=2	117	sample=1 period=1 cycle=1103 experiment=14	sample=1 period=1 cycle=1103 experiment=14	15.2288
rFIX H1	05443:2	1	K.LE[+58.005]E[+43.990]FVQGN[+14.016]LE[+43.990]R.E		E[+44]*2[+58], N[+14]	747.347	2	1493.69	1493.68	0	7.8	52	Specific	491.45	232.51	16.71	7.7	5.6	308	>sp|P00740-6|FA9_HUMAN Coagulation factor IX OS=Homo sapiens variant 2 G 44 V GN=F9 PE=1 SV=2	117	sample=1 period=1 cycle=1094 experiment=13	sample=1 period=1 cycle=1094 experiment=13	15.0337
rFIX H1	06015:2	1	K.LE[+58.005]E[+58.005]FVQGNLE[+43.990]R[+14.016].E		E[+44][+58]*2, R[+14]	754.356	2	1507.7	1507.69	0	8.5	52	Specific	501.91	185.15	6.64	8.15	5.48	308	>sp|P00740-6|FA9_HUMAN Coagulation factor IX OS=Homo sapiens variant 2 G 44 V GN=F9 PE=1 SV=2	117	sample=1 period=1 cycle=1132 experiment=13	sample=1 period=1 cycle=1132 experiment=13	15.8377
rFIX H1	05357:2	1	K.LE[+58.005]E[+58.005]FVQGN[+14.016]LE[+43.990]R.E		E[+44][+58]*2, N[+14]	754.355	2	1507.7	1507.69	0	8.1	52	Specific	513.09	296.57	31.48	8.58	5.84	308	>sp|P00740-6|FA9_HUMAN Coagulation factor IX OS=Homo sapiens variant 2 G 44 V GN=F9 PE=1 SV=2	117	sample=1 period=1 cycle=1088 experiment=14	sample=1 period=1 cycle=1088 experiment=14	14.9025
rFIX H1	06226:2	1	K.LE[+58.005]E[+58.005]FVQGN[+14.016]LE[+43.990]R.E		E[+44][+58]*2, N[+14]	754.356	2	1507.7	1507.69	0	8.9	52	Specific	515.07	274.84	16.71	7.79	5.43	308	>sp|P00740-6|FA9_HUMAN Coagulation factor IX OS=Homo sapiens variant 2 G 44 V GN=F9 PE=1 SV=2	117	sample=1 period=1 cycle=1149 experiment=12	sample=1 period=1 cycle=1149 experiment=12	16.1991
rFIX H1	05945:2	1	K.LE[+58.005]E[+58.005]FVQGNLE[+43.990]R[+14.016].E		E[+44][+58]*2, R[+14]	754.356	2	1507.7	1507.69	0	9	52	Specific	516.28	183.51	12.89	8.41	5.48	308	>sp|P00740-6|FA9_HUMAN Coagulation factor IX OS=Homo sapiens variant 2 G 44 V GN=F9 PE=1 SV=2	117	sample=1 period=1 cycle=1127 experiment=13	sample=1 period=1 cycle=1127 experiment=13	15.7327
rFIX H1	06129:2	1	K.LE[+58.005]E[+58.005]FVQGNLE[+43.990]R[+14.016].E		E[+44][+58]*2, R[+14]	754.356	2	1507.71	1507.69	0	9.8	52	Specific	521.31	227.63	10.75	7.49	5.4	308	>sp|P00740-6|FA9_HUMAN Coagulation factor IX OS=Homo sapiens variant 2 G 44 V GN=F9 PE=1 SV=2	117	sample=1 period=1 cycle=1141 experiment=10	sample=1 period=1 cycle=1141 experiment=10	16.0243
rFIX H1	05867:2	1	K.LE[+58.005]E[+58.005]FVQGN[+14.016]LE[+43.990]R.E		E[+44][+58]*2, N[+14]	754.355	2	1507.7	1507.69	0	8.2	52	Specific	521.32	215.26	8.01	8.68	5.75	308	>sp|P00740-6|FA9_HUMAN Coagulation factor IX OS=Homo sapiens variant 2 G 44 V GN=F9 PE=1 SV=2	117	sample=1 period=1 cycle=1122 experiment=16	sample=1 period=1 cycle=1122 experiment=16	15.6295
rFIX H1	06636:2	1	K.LE[+58.005]E[+72.021]FVQGNLE[+43.990]R[+14.016].E		E[+44][+58][+72], R[+14]	761.364	2	1521.72	1521.71	0	8.7	52	Specific	523.08	315.66	38.52	9.09	5.97	308	>sp|P00740-6|FA9_HUMAN Coagulation factor IX OS=Homo sapiens variant 2 G 44 V GN=F9 PE=1 SV=2	117	sample=1 period=1 cycle=1183 experiment=11	sample=1 period=1 cycle=1183 experiment=11	16.9146
rFIX H1	06188:2	1	K.LE[+58.005]E[+58.005]FVQGN[+14.016]LE[+43.990]R.E		E[+44][+58]*2, N[+14]	754.356	2	1507.7	1507.69	0	9	52	Specific	530.34	177.91	3.43	7.62	5.26	308	>sp|P00740-6|FA9_HUMAN Coagulation factor IX OS=Homo sapiens variant 2 G 44 V GN=F9 PE=1 SV=2	117	sample=1 period=1 cycle=1146 experiment=13	sample=1 period=1 cycle=1146 experiment=13	16.1348
rFIX H1	05444:2	1	K.LE[+58.005]E[+58.005]FVQGNLE[+43.990]R[+14.016].E		E[+44][+58]*2, R[+14]	754.356	2	1507.71	1507.69	0	9.7	52	Specific	536.45	280.84	13.46	8.61	5.96	308	>sp|P00740-6|FA9_HUMAN Coagulation factor IX OS=Homo sapiens variant 2 G 44 V GN=F9 PE=1 SV=2	117	sample=1 period=1 cycle=1094 experiment=14	sample=1 period=1 cycle=1094 experiment=14	15.0342
rFIX H1	06610:2	1	K.LE[+58.005]E[+72.021]FVQGNLE[+43.990]R[+14.016].E		E[+44][+58][+72], R[+14]	761.36	2	1521.71	1521.71	0	4.1	52	Specific	537.36	272.19	6.02	8.71	6.22	308	>sp|P00740-6|FA9_HUMAN Coagulation factor IX OS=Homo sapiens variant 2 G 44 V GN=F9 PE=1 SV=2	117	sample=1 period=1 cycle=1180 experiment=6	sample=1 period=1 cycle=1180 experiment=6	16.8542
rFIX H1	06661:2	1	K.LE[+58.005]E[+72.021]FVQGNLE[+43.990]R[+14.016].E		E[+44][+58][+72], R[+14]	761.36	2	1521.71	1521.71	0	4.2	52	Specific	541.22	276.05	21.44	8.56	6.21	308	>sp|P00740-6|FA9_HUMAN Coagulation factor IX OS=Homo sapiens variant 2 G 44 V GN=F9 PE=1 SV=2	117	sample=1 period=1 cycle=1186 experiment=10	sample=1 period=1 cycle=1186 experiment=10	16.9734
rFIX H1	05339:2	1	K.LE[+58.005]E[+58.005]FVQGNLE[+43.990]R[+14.016].E		E[+44][+58]*2, R[+14]	754.357	2	1507.71	1507.69	0	10.2	52	Specific	541.77	223.87	11.24	8.27	5.74	308	>sp|P00740-6|FA9_HUMAN Coagulation factor IX OS=Homo sapiens variant 2 G 44 V GN=F9 PE=1 SV=2	117	sample=1 period=1 cycle=1087 experiment=14	sample=1 period=1 cycle=1087 experiment=14	14.8798
rFIX H1	05415:2	1	K.LE[+58.005]E[+58.005]FVQGNLE[+43.990]R[+14.016].E		E[+44][+58]*2, R[+14]	754.355	2	1507.7	1507.69	0	7.6	52	Specific	541.94	270.32	18.38	7.75	5.87	308	>sp|P00740-6|FA9_HUMAN Coagulation factor IX OS=Homo sapiens variant 2 G 44 V GN=F9 PE=1 SV=2	117	sample=1 period=1 cycle=1092 experiment=15	sample=1 period=1 cycle=1092 experiment=15	14.9908
rFIX H1	05398:2	1	K.LE[+58.005]E[+58.005]FVQGN[+14.016]LE[+43.990]R.E		E[+44][+58]*2, N[+14]	754.355	2	1507.7	1507.69	0	7.5	52	Specific	546.54	267.34	6.02	8.26	6.21	308	>sp|P00740-6|FA9_HUMAN Coagulation factor IX OS=Homo sapiens variant 2 G 44 V GN=F9 PE=1 SV=2	117	sample=1 period=1 cycle=1091 experiment=13	sample=1 period=1 cycle=1091 experiment=13	14.968
rFIX H1	06604:2	1	K.LE[+58.005]E[+72.021]FVQGNLE[+43.990]R[+14.016].E		E[+44][+58][+72], R[+14]	761.361	2	1521.71	1521.71	0	5.3	52	Specific	547	313.53	32.45	8.81	6.29	308	>sp|P00740-6|FA9_HUMAN Coagulation factor IX OS=Homo sapiens variant 2 G 44 V GN=F9 PE=1 SV=2	117	sample=1 period=1 cycle=1179 experiment=8	sample=1 period=1 cycle=1179 experiment=8	16.8346
rFIX H1	06644:2	1	K.LE[+58.005]E[+72.021]FVQGN[+14.016]LE[+43.990]R.E		E[+44][+58][+72], N[+14]	761.364	2	1521.72	1521.71	0	9.5	52	Specific	554.16	283.39	13.4	8.39	5.96	308	>sp|P00740-6|FA9_HUMAN Coagulation factor IX OS=Homo sapiens variant 2 G 44 V GN=F9 PE=1 SV=2	117	sample=1 period=1 cycle=1184 experiment=8	sample=1 period=1 cycle=1184 experiment=8	16.9355
rFIX H1	05384:2	1	K.LE[+58.005]E[+58.005]FVQGNLE[+43.990]R[+14.016].E		E[+44][+58]*2, R[+14]	754.355	2	1507.7	1507.69	0	8.3	52	Specific	556.08	311.07	17.91	8.55	5.96	308	>sp|P00740-6|FA9_HUMAN Coagulation factor IX OS=Homo sapiens variant 2 G 44 V GN=F9 PE=1 SV=2	117	sample=1 period=1 cycle=1090 experiment=13	sample=1 period=1 cycle=1090 experiment=13	14.9456
rFIX H1	05799:2	1	K.LE[+58.005]E[+58.005]FVQGNLE[+43.990]R[+14.016].E		E[+44][+58]*2, R[+14]	754.356	2	1507.7	1507.69	0	9	52	Specific	556.87	261.76	14.44	7.92	5.89	308	>sp|P00740-6|FA9_HUMAN Coagulation factor IX OS=Homo sapiens variant 2 G 44 V GN=F9 PE=1 SV=2	117	sample=1 period=1 cycle=1118 experiment=14	sample=1 period=1 cycle=1118 experiment=14	15.5448
rFIX H1	05474:2	1	K.LE[+58.005]E[+58.005]FVQGN[+14.016]LE[+43.990]R.E		E[+44][+58]*2, N[+14]	754.355	2	1507.7	1507.69	0	8.1	52	Specific	563.37	260.1	8.77	8.17	6.69	308	>sp|P00740-6|FA9_HUMAN Coagulation factor IX OS=Homo sapiens variant 2 G 44 V GN=F9 PE=1 SV=2	117	sample=1 period=1 cycle=1096 experiment=15	sample=1 period=1 cycle=1096 experiment=15	15.0779
rFIX H1	06686:2	1	K.LE[+58.005]E[+72.021]FVQGNLE[+43.990]R[+14.016].E		E[+44][+58][+72], R[+14]	761.361	2	1521.71	1521.71	0	5.4	52	Specific	565.02	307.5	10.2	8.84	7.09	308	>sp|P00740-6|FA9_HUMAN Coagulation factor IX OS=Homo sapiens variant 2 G 44 V GN=F9 PE=1 SV=2	117	sample=1 period=1 cycle=1189 experiment=8	sample=1 period=1 cycle=1189 experiment=8	17.0339
rFIX H1	05427:2	1	K.LE[+58.005]E[+58.005]FVQGNLE[+43.990]R[+14.016].E		E[+44][+58]*2, R[+14]	754.356	2	1507.7	1507.69	0	9.2	52	Specific	573.1	344.05	9.28	9.51	6.9	308	>sp|P00740-6|FA9_HUMAN Coagulation factor IX OS=Homo sapiens variant 2 G 44 V GN=F9 PE=1 SV=2	117	sample=1 period=1 cycle=1093 experiment=12	sample=1 period=1 cycle=1093 experiment=12	15.0119
rFIX H1	05931:2	1	K.LE[+58.005]E[+58.005]FVQGNLE[+43.990]R[+14.016].E		E[+44][+58]*2, R[+14]	754.355	2	1507.7	1507.69	0	8.2	52	Specific	574.68	277.23	22.49	10.44	6.73	308	>sp|P00740-6|FA9_HUMAN Coagulation factor IX OS=Homo sapiens variant 2 G 44 V GN=F9 PE=1 SV=2	117	sample=1 period=1 cycle=1126 experiment=14	sample=1 period=1 cycle=1126 experiment=14	15.7129
rFIX H1	05487:2	1	K.LE[+58.005]E[+58.005]FVQGNLE[+43.990]R[+14.016].E		E[+44][+58]*2, R[+14]	754.355	2	1507.7	1507.69	0	7.5	52	Specific	578.85	321.95	23.24	8.74	7.19	308	>sp|P00740-6|FA9_HUMAN Coagulation factor IX OS=Homo sapiens variant 2 G 44 V GN=F9 PE=1 SV=2	117	sample=1 period=1 cycle=1097 experiment=13	sample=1 period=1 cycle=1097 experiment=13	15.0998
rFIX H1	06756:2	1	K.LE[+58.005]E[+72.021]FVQGN[+14.016]LE[+43.990]R.E		E[+44][+58][+72], N[+14]	761.36	2	1521.71	1521.71	0	4.3	52	Specific	579.31	360.83	16.53	8.65	8.06	308	>sp|P00740-6|FA9_HUMAN Coagulation factor IX OS=Homo sapiens variant 2 G 44 V GN=F9 PE=1 SV=2	117	sample=1 period=1 cycle=1195 experiment=9	sample=1 period=1 cycle=1195 experiment=9	17.1535
rFIX H1	05515:2	1	K.LE[+58.005]E[+58.005]FVQGNLE[+43.990]R[+14.016].E		E[+44][+58]*2, R[+14]	754.355	2	1507.7	1507.69	0	7.7	52	Specific	585.78	310.23	26.25	9.49	7.13	308	>sp|P00740-6|FA9_HUMAN Coagulation factor IX OS=Homo sapiens variant 2 G 44 V GN=F9 PE=1 SV=2	117	sample=1 period=1 cycle=1099 experiment=14	sample=1 period=1 cycle=1099 experiment=14	15.1423
rFIX H1	05458:2	1	K.LE[+58.005]E[+58.005]FVQGNLE[+43.990]R[+14.016].E		E[+44][+58]*2, R[+14]	754.355	2	1507.7	1507.69	0	8.3	52	Specific	592.17	324.2	11.58	9.14	6.87	308	>sp|P00740-6|FA9_HUMAN Coagulation factor IX OS=Homo sapiens variant 2 G 44 V GN=F9 PE=1 SV=2	117	sample=1 period=1 cycle=1095 experiment=14	sample=1 period=1 cycle=1095 experiment=14	15.0561
rFIX H1	05565:2	1	K.LE[+58.005]E[+58.005]FVQGNLE[+43.990]R[+14.016].E		E[+44][+58]*2, R[+14]	754.355	2	1507.7	1507.69	0	8.4	52	Specific	603.55	317.35	25.43	9.78	7.81	308	>sp|P00740-6|FA9_HUMAN Coagulation factor IX OS=Homo sapiens variant 2 G 44 V GN=F9 PE=1 SV=2	117	sample=1 period=1 cycle=1102 experiment=16	sample=1 period=1 cycle=1102 experiment=16	15.2084
rFIX H1	05591:2	1	K.LE[+58.005]E[+58.005]FVQGNLE[+43.990]R[+14.016].E		E[+44][+58]*2, R[+14]	754.356	2	1507.71	1507.69	0	9.4	52	Specific	604.86	375.48	37.52	9.32	8.74	308	>sp|P00740-6|FA9_HUMAN Coagulation factor IX OS=Homo sapiens variant 2 G 44 V GN=F9 PE=1 SV=2	117	sample=1 period=1 cycle=1104 experiment=12	sample=1 period=1 cycle=1104 experiment=12	15.2483
rFIX H1	05501:2	1	K.LE[+58.005]E[+58.005]FVQGNLE[+43.990]R[+14.016].E		E[+44][+58]*2, R[+14]	754.354	2	1507.7	1507.69	0	6.2	52	Specific	606.96	305.96	18.6	9.7	8.13	308	>sp|P00740-6|FA9_HUMAN Coagulation factor IX OS=Homo sapiens variant 2 G 44 V GN=F9 PE=1 SV=2	117	sample=1 period=1 cycle=1098 experiment=14	sample=1 period=1 cycle=1098 experiment=14	15.1219
rFIX H1	05529:2	1	K.LE[+58.005]E[+58.005]FVQGNLE[+43.990]R[+14.016].E		E[+44][+58]*2, R[+14]	754.355	2	1507.7	1507.69	0	7.9	52	Specific	615.89	306.24	45.18	9.64	8.13	308	>sp|P00740-6|FA9_HUMAN Coagulation factor IX OS=Homo sapiens variant 2 G 44 V GN=F9 PE=1 SV=2	117	sample=1 period=1 cycle=1100 experiment=13	sample=1 period=1 cycle=1100 experiment=13	15.1639
rFIX H1	05743:2	1	K.LE[+58.005]E[+58.005]FVQGNLE[+43.990]R[+14.016].E		E[+44][+58]*2, R[+14]	754.355	2	1507.7	1507.69	0	8.3	52	Specific	620.53	355.67	14.42	9.43	7.87	308	>sp|P00740-6|FA9_HUMAN Coagulation factor IX OS=Homo sapiens variant 2 G 44 V GN=F9 PE=1 SV=2	117	sample=1 period=1 cycle=1114 experiment=14	sample=1 period=1 cycle=1114 experiment=14	15.4611
rFIX H1	05547:2	1	K.LE[+58.005]E[+58.005]FVQGNLE[+43.990]R[+14.016].E		E[+44][+58]*2, R[+14]	754.356	2	1507.7	1507.69	0	8.7	52	Specific	625.02	377.45	26.12	9.57	8.78	308	>sp|P00740-6|FA9_HUMAN Coagulation factor IX OS=Homo sapiens variant 2 G 44 V GN=F9 PE=1 SV=2	117	sample=1 period=1 cycle=1101 experiment=14	sample=1 period=1 cycle=1101 experiment=14	15.1862
rFIX H1	05609:2	1	K.LE[+58.005]E[+58.005]FVQGNLE[+43.990]R[+14.016].E		E[+44][+58]*2, R[+14]	754.356	2	1507.71	1507.69	0	9.4	52	Specific	631.75	350.22	17.94	8.71	7.87	308	>sp|P00740-6|FA9_HUMAN Coagulation factor IX OS=Homo sapiens variant 2 G 44 V GN=F9 PE=1 SV=2	117	sample=1 period=1 cycle=1105 experiment=16	sample=1 period=1 cycle=1105 experiment=16	15.2711
rFIX H1	05686:2	1	K.LE[+58.005]E[+58.005]FVQGNLE[+43.990]R[+14.016].E		E[+44][+58]*2, R[+14]	754.356	2	1507.7	1507.69	0	9.2	52	Specific	633.02	379.41	12.42	9.62	8.78	308	>sp|P00740-6|FA9_HUMAN Coagulation factor IX OS=Homo sapiens variant 2 G 44 V GN=F9 PE=1 SV=2	117	sample=1 period=1 cycle=1110 experiment=14	sample=1 period=1 cycle=1110 experiment=14	15.3765
rFIX H1	05625:2	1	K.LE[+58.005]E[+58.005]FVQGNLE[+43.990]R[+14.016].E		E[+44][+58]*2, R[+14]	754.356	2	1507.7	1507.69	0	8.5	52	Specific	659.87	413.57	48.95	9.96	9.78	308	>sp|P00740-6|FA9_HUMAN Coagulation factor IX OS=Homo sapiens variant 2 G 44 V GN=F9 PE=1 SV=2	117	sample=1 period=1 cycle=1106 experiment=14	sample=1 period=1 cycle=1106 experiment=14	15.2913
rFIX H1	07996:2	1	K.LE[+72.021]E[+43.990]FVQ[+0.984]GN[+14.016]LE[+72.021]R.E		E[+44][+72]*2, N[+14], Q[+1]	768.865	2	1536.72	1536.71	0	11.1	52	Specific	59.73	59.73	16.34	4.01	0.83	308	>sp|P00740-6|FA9_HUMAN Coagulation factor IX OS=Homo sapiens variant 2 G 44 V GN=F9 PE=1 SV=2	117	sample=1 period=1 cycle=1330 experiment=8	sample=1 period=1 cycle=1330 experiment=8	20.0755
rFIX H1	00566:2	1	K.C[+71.037]SFEE[+72.021]AR.E		C[+71], E[+72]	492.707	2	984.406	984.409	0	-2.8	69	Specific	138.26	138.26	7.49	5.88	3.02	308	>sp|P00740-6|FA9_HUMAN Coagulation factor IX OS=Homo sapiens variant 2 G 44 V GN=F9 PE=1 SV=2	117	sample=1 period=1 cycle=787 experiment=4	sample=1 period=1 cycle=787 experiment=4	8.354
rFIX H1	01397:2	1	K.C[+71.037]SFE[+43.990]E[+72.021]AR.E		C[+71], E[+44][+72]	514.707	2	1028.41	1028.4	0	6.7	69	Specific	14.66	14.66	14.66	4.05	0.91	308	>sp|P00740-6|FA9_HUMAN Coagulation factor IX OS=Homo sapiens variant 2 G 44 V GN=F9 PE=1 SV=2	117	sample=1 period=1 cycle=849 experiment=2	sample=1 period=1 cycle=849 experiment=2	9.7148
rFIX H1	00754:2	1	K.C[+71.037]SFE[+72.021]E[+43.990]AR.E		C[+71], E[+44][+72]	514.705	2	1028.4	1028.4	0	3.5	69	Specific	20.25	20.25	20.25	4.53	1.25	308	>sp|P00740-6|FA9_HUMAN Coagulation factor IX OS=Homo sapiens variant 2 G 44 V GN=F9 PE=1 SV=2	117	sample=1 period=1 cycle=800 experiment=3	sample=1 period=1 cycle=800 experiment=3	8.6444
rFIX H1	01107:2	1	K.C[+71.037]SFE[+58.005]E[+72.021]AR.E		C[+71], E[+58][+72]	521.713	2	1042.42	1042.41	0	4.5	69	Specific	41.82	41.82	0	3.43	1.41	308	>sp|P00740-6|FA9_HUMAN Coagulation factor IX OS=Homo sapiens variant 2 G 44 V GN=F9 PE=1 SV=2	117	sample=1 period=1 cycle=827 experiment=8	sample=1 period=1 cycle=827 experiment=8	9.232
rFIX H1	01293:2	1	K.C[+71.037]SFE[+72.021]E[+43.990]AR.E		C[+71], E[+44][+72]	514.703	2	1028.4	1028.4	0	-0.9	69	Specific	59.91	59.91	59.91	6.14	1.96	308	>sp|P00740-6|FA9_HUMAN Coagulation factor IX OS=Homo sapiens variant 2 G 44 V GN=F9 PE=1 SV=2	117	sample=1 period=1 cycle=841 experiment=4	sample=1 period=1 cycle=841 experiment=4	9.5392
rFIX H1	01156:2	1	K.C[+71.037]SFE[+43.990]E[+72.021]AR.E		C[+71], E[+44][+72]	514.704	2	1028.4	1028.4	0	2	69	Specific	65.11	65.11	0	4.39	0.9	308	>sp|P00740-6|FA9_HUMAN Coagulation factor IX OS=Homo sapiens variant 2 G 44 V GN=F9 PE=1 SV=2	117	sample=1 period=1 cycle=831 experiment=5	sample=1 period=1 cycle=831 experiment=5	9.3181
rFIX H1	00355:2	1	K.C[+71.037]SFE[+43.990]E[+58.005]AR.E		C[+71], E[+44][+58]	507.701	2	1014.39	1014.38	0	10.6	69	Specific	73.15	73.15	0	3.08	1.07	308	>sp|P00740-6|FA9_HUMAN Coagulation factor IX OS=Homo sapiens variant 2 G 44 V GN=F9 PE=1 SV=2	117	sample=1 period=1 cycle=770 experiment=7	sample=1 period=1 cycle=770 experiment=7	7.977
rFIX H1	01435:2	1	K.C[+71.037]SFE[+43.990]E[+72.021]AR.E		C[+71], E[+44][+72]	514.708	2	1028.41	1028.4	0	10	69	Specific	74.15	71.15	0	4.47	2.06	308	>sp|P00740-6|FA9_HUMAN Coagulation factor IX OS=Homo sapiens variant 2 G 44 V GN=F9 PE=1 SV=2	117	sample=1 period=1 cycle=852 experiment=3	sample=1 period=1 cycle=852 experiment=3	9.7821
rFIX H1	01055:2	1	K.C[+71.037]SFE[+58.005]E[+72.021]AR.E		C[+71], E[+58][+72]	521.713	2	1042.42	1042.41	0	4.9	69	Specific	77.5	77.5	13.87	4.11	1.41	308	>sp|P00740-6|FA9_HUMAN Coagulation factor IX OS=Homo sapiens variant 2 G 44 V GN=F9 PE=1 SV=2	117	sample=1 period=1 cycle=823 experiment=7	sample=1 period=1 cycle=823 experiment=7	9.1467
rFIX H1	01210:2	1	K.C[+71.037]SFE[+72.021]E[+58.005]AR.E		C[+71], E[+58][+72]	521.712	2	1042.42	1042.41	0	1.7	69	Specific	79.56	79.56	17.82	4.98	1.94	308	>sp|P00740-6|FA9_HUMAN Coagulation factor IX OS=Homo sapiens variant 2 G 44 V GN=F9 PE=1 SV=2	117	sample=1 period=1 cycle=835 experiment=5	sample=1 period=1 cycle=835 experiment=5	9.4059
rFIX H1	00927:2	1	K.C[+71.037]SFE[+58.005]E[+72.021]AR.E		C[+71], E[+58][+72]	521.713	2	1042.42	1042.41	0	5	69	Specific	82.88	82.88	19.9	4.69	2.91	308	>sp|P00740-6|FA9_HUMAN Coagulation factor IX OS=Homo sapiens variant 2 G 44 V GN=F9 PE=1 SV=2	117	sample=1 period=1 cycle=813 experiment=4	sample=1 period=1 cycle=813 experiment=4	8.934
rFIX H1	00827:2	1	K.C[+71.037]SFE[+43.990]E[+72.021]AR.E		C[+71], E[+44][+72]	514.703	2	1028.4	1028.4	0	-0.1	69	Specific	97.06	97.06	53.44	4.64	2.01	308	>sp|P00740-6|FA9_HUMAN Coagulation factor IX OS=Homo sapiens variant 2 G 44 V GN=F9 PE=1 SV=2	117	sample=1 period=1 cycle=805 experiment=3	sample=1 period=1 cycle=805 experiment=3	8.7561
rFIX H1	00404:2	1	K.C[+71.037]SFE[+43.990]E[+72.021]AR.E		C[+71], E[+44][+72]	514.704	2	1028.4	1028.4	0	1.8	69	Specific	98.43	98.43	8.83	5.94	2.85	308	>sp|P00740-6|FA9_HUMAN Coagulation factor IX OS=Homo sapiens variant 2 G 44 V GN=F9 PE=1 SV=2	117	sample=1 period=1 cycle=774 experiment=9	sample=1 period=1 cycle=774 experiment=9	8.067
rFIX H1	00978:2	1	K.C[+71.037]SFE[+72.021]E[+43.990]AR.E		C[+71], E[+44][+72]	514.703	2	1028.4	1028.4	0	0.8	69	Specific	99.37	99.37	23.91	5.3	2.23	308	>sp|P00740-6|FA9_HUMAN Coagulation factor IX OS=Homo sapiens variant 2 G 44 V GN=F9 PE=1 SV=2	117	sample=1 period=1 cycle=817 experiment=6	sample=1 period=1 cycle=817 experiment=6	9.0204
rFIX H1	00892:2	1	K.C[+71.037]SFE[+58.005]E[+72.021]AR.E		C[+71], E[+58][+72]	521.714	2	1042.42	1042.41	0	5.8	69	Specific	101.76	101.76	23.89	3.58	1.95	308	>sp|P00740-6|FA9_HUMAN Coagulation factor IX OS=Homo sapiens variant 2 G 44 V GN=F9 PE=1 SV=2	117	sample=1 period=1 cycle=810 experiment=8	sample=1 period=1 cycle=810 experiment=8	8.8701
rFIX H1	00770:2	1	K.C[+71.037]SFE[+43.990]E[+72.021]AR.E		C[+71], E[+44][+72]	514.706	2	1028.4	1028.4	0	5.8	69	Specific	102.88	102.88	41.65	5.02	2.91	308	>sp|P00740-6|FA9_HUMAN Coagulation factor IX OS=Homo sapiens variant 2 G 44 V GN=F9 PE=1 SV=2	117	sample=1 period=1 cycle=801 experiment=3	sample=1 period=1 cycle=801 experiment=3	8.6663
rFIX H1	00427:2	1	K.C[+71.037]SFE[+72.021]E[+43.990]AR.E		C[+71], E[+44][+72]	514.705	2	1028.4	1028.4	0	2.9	69	Specific	108.85	103.89	13.52	4.37	1.27	308	>sp|P00740-6|FA9_HUMAN Coagulation factor IX OS=Homo sapiens variant 2 G 44 V GN=F9 PE=1 SV=2	117	sample=1 period=1 cycle=776 experiment=7	sample=1 period=1 cycle=776 experiment=7	8.1103
rFIX H1	01031:2	1	K.C[+71.037]SFE[+43.990]E[+72.021]AR.E		C[+71], E[+44][+72]	514.703	2	1028.4	1028.4	0	-0.9	69	Specific	111.84	111.84	0	6.17	2.89	308	>sp|P00740-6|FA9_HUMAN Coagulation factor IX OS=Homo sapiens variant 2 G 44 V GN=F9 PE=1 SV=2	117	sample=1 period=1 cycle=821 experiment=7	sample=1 period=1 cycle=821 experiment=7	9.1049
rFIX H1	01157:2	1	K.C[+71.037]SFE[+58.005]E[+72.021]AR.E		C[+71], E[+58][+72]	521.714	2	1042.42	1042.41	0	5.7	69	Specific	113.07	113.07	15.62	4.73	2.91	308	>sp|P00740-6|FA9_HUMAN Coagulation factor IX OS=Homo sapiens variant 2 G 44 V GN=F9 PE=1 SV=2	117	sample=1 period=1 cycle=831 experiment=6	sample=1 period=1 cycle=831 experiment=6	9.3189
rFIX H1	00388:2	1	K.C[+71.037]SFE[+43.990]E[+72.021]AR.E		C[+71], E[+44][+72]	514.705	2	1028.4	1028.4	0	2.7	69	Specific	114.52	114.52	0	5.4	2.85	308	>sp|P00740-6|FA9_HUMAN Coagulation factor IX OS=Homo sapiens variant 2 G 44 V GN=F9 PE=1 SV=2	117	sample=1 period=1 cycle=773 experiment=6	sample=1 period=1 cycle=773 experiment=6	8.0432
rFIX H1	00344:2	1	K.C[+71.037]SFE[+43.990]E[+58.005]AR.E		C[+71], E[+44][+58]	507.702	2	1014.4	1014.38	0	12.9	69	Specific	115.41	115.41	23.79	3.64	0.96	308	>sp|P00740-6|FA9_HUMAN Coagulation factor IX OS=Homo sapiens variant 2 G 44 V GN=F9 PE=1 SV=2	117	sample=1 period=1 cycle=769 experiment=5	sample=1 period=1 cycle=769 experiment=5	7.9536
rFIX H1	00916:2	1	K.C[+71.037]SFE[+72.021]E[+58.005]AR.E		C[+71], E[+58][+72]	521.713	2	1042.42	1042.41	0	4.4	69	Specific	115.8	115.8	17.49	5.1	2.91	308	>sp|P00740-6|FA9_HUMAN Coagulation factor IX OS=Homo sapiens variant 2 G 44 V GN=F9 PE=1 SV=2	117	sample=1 period=1 cycle=812 experiment=5	sample=1 period=1 cycle=812 experiment=5	8.9124
rFIX H1	00965:2	1	K.C[+71.037]SFE[+43.990]E[+72.021]AR.E		C[+71], E[+44][+72]	514.705	2	1028.4	1028.4	0	3	69	Specific	121.33	121.33	0	4.42	2.03	308	>sp|P00740-6|FA9_HUMAN Coagulation factor IX OS=Homo sapiens variant 2 G 44 V GN=F9 PE=1 SV=2	117	sample=1 period=1 cycle=816 experiment=6	sample=1 period=1 cycle=816 experiment=6	9.0001
rFIX H1	01235:2	1	K.C[+71.037]SFE[+72.021]E[+58.005]AR.E		C[+71], E[+58][+72]	521.71	2	1042.41	1042.41	0	-2.4	69	Specific	125.9	125.9	39.29	5.68	3.02	308	>sp|P00740-6|FA9_HUMAN Coagulation factor IX OS=Homo sapiens variant 2 G 44 V GN=F9 PE=1 SV=2	117	sample=1 period=1 cycle=837 experiment=5	sample=1 period=1 cycle=837 experiment=5	9.4502
rFIX H1	01054:2	1	K.C[+71.037]SFE[+43.990]E[+72.021]AR.E		C[+71], E[+44][+72]	514.706	2	1028.4	1028.4	0	5.3	69	Specific	130.94	130.94	1.48	6.26	4.14	308	>sp|P00740-6|FA9_HUMAN Coagulation factor IX OS=Homo sapiens variant 2 G 44 V GN=F9 PE=1 SV=2	117	sample=1 period=1 cycle=823 experiment=6	sample=1 period=1 cycle=823 experiment=6	9.1463
rFIX H1	01131:2	1	K.C[+71.037]SFE[+72.021]E[+43.990]AR.E		C[+71], E[+44][+72]	514.706	2	1028.4	1028.4	0	5.9	69	Specific	138.97	138.97	16.55	5.6	3.7	308	>sp|P00740-6|FA9_HUMAN Coagulation factor IX OS=Homo sapiens variant 2 G 44 V GN=F9 PE=1 SV=2	117	sample=1 period=1 cycle=829 experiment=5	sample=1 period=1 cycle=829 experiment=5	9.274
rFIX H1	00902:2	1	K.C[+71.037]SFE[+43.990]E[+72.021]AR.E		C[+71], E[+44][+72]	514.706	2	1028.4	1028.4	0	5	69	Specific	140.04	140.04	0	6.37	4.14	308	>sp|P00740-6|FA9_HUMAN Coagulation factor IX OS=Homo sapiens variant 2 G 44 V GN=F9 PE=1 SV=2	117	sample=1 period=1 cycle=811 experiment=6	sample=1 period=1 cycle=811 experiment=6	8.8906
rFIX H1	00992:2	1	K.C[+71.037]SFE[+58.005]E[+72.021]AR.E		C[+71], E[+58][+72]	521.714	2	1042.42	1042.41	0	5.4	69	Specific	147.5	147.5	25.25	4.01	2.85	308	>sp|P00740-6|FA9_HUMAN Coagulation factor IX OS=Homo sapiens variant 2 G 44 V GN=F9 PE=1 SV=2	117	sample=1 period=1 cycle=818 experiment=5	sample=1 period=1 cycle=818 experiment=5	9.0404
rFIX H1	00942:2	1	K.C[+71.037]SFE[+58.005]E[+72.021]AR.E		C[+71], E[+58][+72]	521.713	2	1042.42	1042.41	0	4.3	69	Specific	153.73	153.73	11.63	4.49	3.38	308	>sp|P00740-6|FA9_HUMAN Coagulation factor IX OS=Homo sapiens variant 2 G 44 V GN=F9 PE=1 SV=2	117	sample=1 period=1 cycle=814 experiment=6	sample=1 period=1 cycle=814 experiment=6	8.9562
rFIX H1	01044:2	1	K.C[+71.037]SFE[+72.021]E[+43.990]AR.E		C[+71], E[+44][+72]	514.704	2	1028.4	1028.4	0	1.9	69	Specific	161.66	131.33	10.96	4.29	2.03	308	>sp|P00740-6|FA9_HUMAN Coagulation factor IX OS=Homo sapiens variant 2 G 44 V GN=F9 PE=1 SV=2	117	sample=1 period=1 cycle=822 experiment=5	sample=1 period=1 cycle=822 experiment=5	9.1258
rFIX H1	00798:2	1	K.C[+71.037]SFE[+43.990]E[+72.021]AR.E		C[+71], E[+44][+72]	514.705	2	1028.4	1028.4	0	3.6	69	Specific	165.65	165.65	47.63	5.23	3.07	308	>sp|P00740-6|FA9_HUMAN Coagulation factor IX OS=Homo sapiens variant 2 G 44 V GN=F9 PE=1 SV=2	117	sample=1 period=1 cycle=803 experiment=3	sample=1 period=1 cycle=803 experiment=3	8.7108
rFIX H1	00903:2	1	K.C[+71.037]SFE[+58.005]E[+72.021]AR.E		C[+71], E[+58][+72]	521.714	2	1042.42	1042.41	0	5.5	69	Specific	166.66	145.99	20.79	5.14	3.38	308	>sp|P00740-6|FA9_HUMAN Coagulation factor IX OS=Homo sapiens variant 2 G 44 V GN=F9 PE=1 SV=2	117	sample=1 period=1 cycle=811 experiment=7	sample=1 period=1 cycle=811 experiment=7	8.891
rFIX H1	00966:2	1	K.C[+71.037]SFE[+58.005]E[+72.021]AR.E		C[+71], E[+58][+72]	521.713	2	1042.42	1042.41	0	3.5	69	Specific	169.09	167.88	21.82	6.22	3.71	308	>sp|P00740-6|FA9_HUMAN Coagulation factor IX OS=Homo sapiens variant 2 G 44 V GN=F9 PE=1 SV=2	117	sample=1 period=1 cycle=816 experiment=7	sample=1 period=1 cycle=816 experiment=7	9.0006
rFIX H1	00439:2	1	K.C[+71.037]SFE[+43.990]E[+72.021]AR.E		C[+71], E[+44][+72]	514.703	2	1028.4	1028.4	0	-0.2	69	Specific	169.81	169.81	0	5.17	2.94	308	>sp|P00740-6|FA9_HUMAN Coagulation factor IX OS=Homo sapiens variant 2 G 44 V GN=F9 PE=1 SV=2	117	sample=1 period=1 cycle=777 experiment=5	sample=1 period=1 cycle=777 experiment=5	8.131
rFIX H1	00868:2	1	K.C[+71.037]SFE[+58.005]E[+72.021]AR.E		C[+71], E[+58][+72]	521.714	2	1042.42	1042.41	0	6.5	69	Specific	172.84	172.84	20.44	5.35	3.86	308	>sp|P00740-6|FA9_HUMAN Coagulation factor IX OS=Homo sapiens variant 2 G 44 V GN=F9 PE=1 SV=2	117	sample=1 period=1 cycle=808 experiment=7	sample=1 period=1 cycle=808 experiment=7	8.826
rFIX H1	00632:2	1	K.C[+71.037]SFE[+43.990]E[+72.021]AR.E		C[+71], E[+44][+72]	514.702	2	1028.4	1028.4	0	-2	69	Specific	177.4	177.4	24.56	6.08	3.12	308	>sp|P00740-6|FA9_HUMAN Coagulation factor IX OS=Homo sapiens variant 2 G 44 V GN=F9 PE=1 SV=2	117	sample=1 period=1 cycle=791 experiment=8	sample=1 period=1 cycle=791 experiment=8	8.445
rFIX H1	00841:2	1	K.C[+71.037]SFE[+43.990]E[+72.021]AR.E		C[+71], E[+44][+72]	514.702	2	1028.4	1028.4	0	-1.4	69	Specific	179.9	179.9	18.23	5.22	2.94	308	>sp|P00740-6|FA9_HUMAN Coagulation factor IX OS=Homo sapiens variant 2 G 44 V GN=F9 PE=1 SV=2	117	sample=1 period=1 cycle=806 experiment=4	sample=1 period=1 cycle=806 experiment=4	8.7789
rFIX H1	00611:2	1	K.C[+71.037]SFE[+43.990]E[+72.021]AR.E		C[+71], E[+44][+72]	514.701	2	1028.39	1028.4	0	-3.9	69	Specific	183.08	183.08	23.7	6.23	3.28	308	>sp|P00740-6|FA9_HUMAN Coagulation factor IX OS=Homo sapiens variant 2 G 44 V GN=F9 PE=1 SV=2	117	sample=1 period=1 cycle=790 experiment=4	sample=1 period=1 cycle=790 experiment=4	8.421
rFIX H1	00953:2	1	K.C[+71.037]SFE[+72.021]E[+43.990]AR.E		C[+71], E[+44][+72]	514.704	2	1028.4	1028.4	0	1.4	69	Specific	183.14	183.14	20.9	6.07	3.32	308	>sp|P00740-6|FA9_HUMAN Coagulation factor IX OS=Homo sapiens variant 2 G 44 V GN=F9 PE=1 SV=2	117	sample=1 period=1 cycle=815 experiment=5	sample=1 period=1 cycle=815 experiment=5	8.9789
rFIX H1	00416:2	1	K.C[+71.037]SFE[+58.005]E[+58.005]AR.E		C[+71], E[+58]*2	514.703	2	1028.4	1028.4	0	-0.8	69	Specific	202.63	202.63	22.08	5.85	3.21	308	>sp|P00740-6|FA9_HUMAN Coagulation factor IX OS=Homo sapiens variant 2 G 44 V GN=F9 PE=1 SV=2	117	sample=1 period=1 cycle=775 experiment=7	sample=1 period=1 cycle=775 experiment=7	8.0889
rFIX H1	00451:2	1	K.C[+71.037]SFE[+43.990]E[+72.021]AR.E		C[+71], E[+44][+72]	514.704	2	1028.4	1028.4	0	2.2	69	Specific	203.4	203.4	0	5.58	3.43	308	>sp|P00740-6|FA9_HUMAN Coagulation factor IX OS=Homo sapiens variant 2 G 44 V GN=F9 PE=1 SV=2	117	sample=1 period=1 cycle=778 experiment=5	sample=1 period=1 cycle=778 experiment=5	8.1537
rFIX H1	00462:2	1	K.C[+71.037]SFE[+43.990]E[+72.021]AR.E		C[+71], E[+44][+72]	514.705	2	1028.4	1028.4	0	3.2	69	Specific	204.8	204.8	8.74	4.97	3.15	308	>sp|P00740-6|FA9_HUMAN Coagulation factor IX OS=Homo sapiens variant 2 G 44 V GN=F9 PE=1 SV=2	117	sample=1 period=1 cycle=779 experiment=5	sample=1 period=1 cycle=779 experiment=5	8.1754
rFIX H1	00891:2	1	K.C[+71.037]SFE[+72.021]E[+43.990]AR.E		C[+71], E[+44][+72]	514.705	2	1028.4	1028.4	0	4.5	69	Specific	206.64	206.64	5.35	6.87	4.45	308	>sp|P00740-6|FA9_HUMAN Coagulation factor IX OS=Homo sapiens variant 2 G 44 V GN=F9 PE=1 SV=2	117	sample=1 period=1 cycle=810 experiment=7	sample=1 period=1 cycle=810 experiment=7	8.8696
rFIX H1	00550:2	1	K.C[+71.037]SFE[+43.990]E[+72.021]AR.E		C[+71], E[+44][+72]	514.704	2	1028.4	1028.4	0	1.6	69	Specific	218.37	218.37	0	5.84	3.43	308	>sp|P00740-6|FA9_HUMAN Coagulation factor IX OS=Homo sapiens variant 2 G 44 V GN=F9 PE=1 SV=2	117	sample=1 period=1 cycle=786 experiment=5	sample=1 period=1 cycle=786 experiment=5	8.3316
rFIX H1	00482:2	1	K.C[+71.037]SFE[+72.021]E[+43.990]AR.E		C[+71], E[+44][+72]	514.705	2	1028.4	1028.4	0	3.7	69	Specific	228.79	217.67	11.27	5.03	3.15	308	>sp|P00740-6|FA9_HUMAN Coagulation factor IX OS=Homo sapiens variant 2 G 44 V GN=F9 PE=1 SV=2	117	sample=1 period=1 cycle=781 experiment=4	sample=1 period=1 cycle=781 experiment=4	8.2194
rFIX H1	00495:2	1	K.C[+71.037]SFE[+43.990]E[+72.021]AR.E		C[+71], E[+44][+72]	514.705	2	1028.4	1028.4	0	3.4	69	Specific	244.36	244.36	8.72	5.04	4.1	308	>sp|P00740-6|FA9_HUMAN Coagulation factor IX OS=Homo sapiens variant 2 G 44 V GN=F9 PE=1 SV=2	117	sample=1 period=1 cycle=782 experiment=4	sample=1 period=1 cycle=782 experiment=4	8.2417
rFIX H1	00472:2	1	K.C[+71.037]SFE[+58.005]E[+58.005]AR.E		C[+71], E[+58]*2	514.705	2	1028.4	1028.4	0	3	69	Specific	262.81	225.24	29.21	5.9	4.33	308	>sp|P00740-6|FA9_HUMAN Coagulation factor IX OS=Homo sapiens variant 2 G 44 V GN=F9 PE=1 SV=2	117	sample=1 period=1 cycle=780 experiment=5	sample=1 period=1 cycle=780 experiment=5	8.1986
rFIX H1	00877:2	1	K.C[+71.037]SFE[+43.990]E[+58.005]AR[+28.031].E		C[+71], E[+44][+58], R[+28]	521.713	2	1042.42	1042.41	0	4.5	69	Specific	131.48	96.44	0	3.98	1.95	308	>sp|P00740-6|FA9_HUMAN Coagulation factor IX OS=Homo sapiens variant 2 G 44 V GN=F9 PE=1 SV=2	117	sample=1 period=1 cycle=809 experiment=5	sample=1 period=1 cycle=809 experiment=5	8.847
rFIX H1	03838:2	1	R.E[-18.011]VFE[+72.021]NTE[+58.005]R.T		E[-18][+58][+72]	568.251	2	1135.49	1135.49	0	4.1	76	Specific	43.11	43.11	20	3.93	1.38	308	>sp|P00740-6|FA9_HUMAN Coagulation factor IX OS=Homo sapiens variant 2 G 44 V GN=F9 PE=1 SV=2	117	sample=1 period=1 cycle=998 experiment=6	sample=1 period=1 cycle=998 experiment=6	12.952
rFIX H1	03476:2	1	R.E[-18.011]VFE[+58.005]NTE[+58.005]R.T		E[-18][+58]*2	561.243	2	1121.48	1121.47	0	4.1	76	Specific	53.62	38.16	38.16	3.03	0.9	308	>sp|P00740-6|FA9_HUMAN Coagulation factor IX OS=Homo sapiens variant 2 G 44 V GN=F9 PE=1 SV=2	117	sample=1 period=1 cycle=977 experiment=8	sample=1 period=1 cycle=977 experiment=8	12.4952
rFIX H1	02090:2	1	R.E[+43.990]VFE[+58.005]NTE[+14.016]R.T		E[+14][+44][+58]	570.251	2	1139.49	1139.48	0	8.5	76	Specific	86.33	86.33	8.2	4.53	2.83	308	>sp|P00740-6|FA9_HUMAN Coagulation factor IX OS=Homo sapiens variant 2 G 44 V GN=F9 PE=1 SV=2	117	sample=1 period=1 cycle=894 experiment=9	sample=1 period=1 cycle=894 experiment=9	10.6963
rFIX H1	01957:2	1	R.E[+43.990]VFE[+58.005]NTE[+14.016]R.T		E[+14][+44][+58]	570.247	2	1139.49	1139.48	0	1.4	76	Specific	86.71	82.88	15.15	3.99	1.21	308	>sp|P00740-6|FA9_HUMAN Coagulation factor IX OS=Homo sapiens variant 2 G 44 V GN=F9 PE=1 SV=2	117	sample=1 period=1 cycle=886 experiment=6	sample=1 period=1 cycle=886 experiment=6	10.5252
rFIX H1	02157:2	1	R.[+14.016]E[+43.990]VFE[+43.990]NTE[+14.016]R.T		.[14], E[+14][+44]*2	570.25	2	1139.49	1139.49	0	7.5	76	Specific	91.22	65.31	0.34	4.32	1.38	308	>sp|P00740-6|FA9_HUMAN Coagulation factor IX OS=Homo sapiens variant 2 G 44 V GN=F9 PE=1 SV=2	117	sample=1 period=1 cycle=898 experiment=6	sample=1 period=1 cycle=898 experiment=6	10.7818
rFIX H1	03904:2	1	R.E[-18.011]VFE[+72.021]NTE[+43.990]R.T		E[-18][+44][+72]	561.245	2	1121.48	1121.47	0	7.1	76	Specific	111.61	111.61	2.45	4.82	2.9	308	>sp|P00740-6|FA9_HUMAN Coagulation factor IX OS=Homo sapiens variant 2 G 44 V GN=F9 PE=1 SV=2	117	sample=1 period=1 cycle=1002 experiment=4	sample=1 period=1 cycle=1002 experiment=4	13.0371
rFIX H1	02344:2	1	R.E[-18.011]VFE[+43.990]NTE[+58.005]R.T		E[-18][+44][+58]	554.236	2	1107.46	1107.46	0	4.4	76	Specific	111.78	41.15	41.15	4.1	0.9	308	>sp|P00740-6|FA9_HUMAN Coagulation factor IX OS=Homo sapiens variant 2 G 44 V GN=F9 PE=1 SV=2	117	sample=1 period=1 cycle=909 experiment=6	sample=1 period=1 cycle=909 experiment=6	11.0187
rFIX H1	02360:2	1	R.E[-18.011]VFE[+43.990]NTE[+58.005]R.T		E[-18][+44][+58]	554.236	2	1107.46	1107.46	0	4.9	76	Specific	128.36	92.11	92.11	4.78	2.9	308	>sp|P00740-6|FA9_HUMAN Coagulation factor IX OS=Homo sapiens variant 2 G 44 V GN=F9 PE=1 SV=2	117	sample=1 period=1 cycle=910 experiment=5	sample=1 period=1 cycle=910 experiment=5	11.0396
rFIX H1	02860:2	1	R.E[-18.011]VFE[+58.005]NTE[+58.005]R.T		E[-18][+58]*2	561.244	2	1121.48	1121.47	0	6.2	76	Specific	151.38	81.29	5.44	3.63	1.94	308	>sp|P00740-6|FA9_HUMAN Coagulation factor IX OS=Homo sapiens variant 2 G 44 V GN=F9 PE=1 SV=2	117	sample=1 period=1 cycle=939 experiment=8	sample=1 period=1 cycle=939 experiment=8	11.667
rFIX H1	02701:2	1	R.E[-18.011]VFE[+58.005]NTE[+58.005]R.T		E[-18][+58]*2	561.243	2	1121.48	1121.47	0	4.1	76	Specific	174.84	122.42	122.42	4.08	2.84	308	>sp|P00740-6|FA9_HUMAN Coagulation factor IX OS=Homo sapiens variant 2 G 44 V GN=F9 PE=1 SV=2	117	sample=1 period=1 cycle=929 experiment=5	sample=1 period=1 cycle=929 experiment=5	11.4471
rFIX H1	02521:2	1	R.E[-18.011]VFE[+72.021]NTE[+43.990]R.T		E[-18][+44][+72]	561.242	2	1121.48	1121.47	0	2.8	76	Specific	201.99	168.95	2.49	6.22	3.67	308	>sp|P00740-6|FA9_HUMAN Coagulation factor IX OS=Homo sapiens variant 2 G 44 V GN=F9 PE=1 SV=2	117	sample=1 period=1 cycle=919 experiment=4	sample=1 period=1 cycle=919 experiment=4	11.2327
rFIX H1	01490:2	1	R.E[-18.011]VFE[+58.005]NTE[+43.990]R.T		E[-18][+44][+58]	554.235	2	1107.46	1107.46	0	3.7	76	Specific	225.26	210.05	210.05	6.19	3.8	308	>sp|P00740-6|FA9_HUMAN Coagulation factor IX OS=Homo sapiens variant 2 G 44 V GN=F9 PE=1 SV=2	117	sample=1 period=1 cycle=856 experiment=5	sample=1 period=1 cycle=856 experiment=5	9.8711
rFIX H1	05631:2	1	R.E[-18.011]VFE[+72.021]N[+14.016]TE[+43.990]R.T		E[-18][+44][+72], N[+14]	568.251	2	1135.49	1135.49	0	3.9	76	Specific	6.68	6.68	6.68	2.73	0.34	308	>sp|P00740-6|FA9_HUMAN Coagulation factor IX OS=Homo sapiens variant 2 G 44 V GN=F9 PE=1 SV=2	117	sample=1 period=1 cycle=1107 experiment=5	sample=1 period=1 cycle=1107 experiment=5	15.3077
rFIX H1	03384:2	1	R.E[-18.011]VFE[+43.990]N[+14.016]TE[+43.990]R.T		E[-18][+44]*2, N[+14]	554.234	2	1107.46	1107.46	0	0.7	76	Specific	34.56	34.56	34.56	4.67	1.19	308	>sp|P00740-6|FA9_HUMAN Coagulation factor IX OS=Homo sapiens variant 2 G 44 V GN=F9 PE=1 SV=2	117	sample=1 period=1 cycle=972 experiment=4	sample=1 period=1 cycle=972 experiment=4	12.3851
rFIX H1	03869:2	1	R.E[-18.011]VFE[+72.021]N[+14.016]TE[+43.990]R.T		E[-18][+44][+72], N[+14]	568.25	2	1135.49	1135.49	0	2	76	Specific	38.99	38.99	38.99	3.76	0.34	308	>sp|P00740-6|FA9_HUMAN Coagulation factor IX OS=Homo sapiens variant 2 G 44 V GN=F9 PE=1 SV=2	117	sample=1 period=1 cycle=1000 experiment=5	sample=1 period=1 cycle=1000 experiment=5	12.9952
rFIX H1	03852:2	1	R.E[-18.011]VFE[+72.021]N[+14.016]TE[+43.990]R.T		E[-18][+44][+72], N[+14]	568.251	2	1135.49	1135.49	0	3.9	76	Specific	62.25	16.62	16.62	4.36	0.34	308	>sp|P00740-6|FA9_HUMAN Coagulation factor IX OS=Homo sapiens variant 2 G 44 V GN=F9 PE=1 SV=2	117	sample=1 period=1 cycle=999 experiment=3	sample=1 period=1 cycle=999 experiment=3	12.9721
rFIX H1	05360:2	1	R.E[-18.011]VFE[+72.021]N[+14.016]TE[+43.990]R.T		E[-18][+44][+72], N[+14]	568.254	2	1135.5	1135.49	0	8.8	76	Specific	68.5	68.5	68.5	3.79	1.04	308	>sp|P00740-6|FA9_HUMAN Coagulation factor IX OS=Homo sapiens variant 2 G 44 V GN=F9 PE=1 SV=2	117	sample=1 period=1 cycle=1089 experiment=3	sample=1 period=1 cycle=1089 experiment=3	14.9185
rFIX H1	03180:2	1	R.E[-18.011]VFE[+43.990]N[+14.016]TE[+43.990]R.T		E[-18][+44]*2, N[+14]	554.236	2	1107.46	1107.46	0	5.4	76	Specific	73.56	73.56	11.73	4.21	1.38	308	>sp|P00740-6|FA9_HUMAN Coagulation factor IX OS=Homo sapiens variant 2 G 44 V GN=F9 PE=1 SV=2	117	sample=1 period=1 cycle=960 experiment=5	sample=1 period=1 cycle=960 experiment=5	12.1245
rFIX H1	03354:2	1	R.E[-18.011]VFE[+43.990]N[+14.016]TE[+43.990]R.T		E[-18][+44]*2, N[+14]	554.237	2	1107.47	1107.46	0	6.2	76	Specific	74.08	74.08	29.68	5.51	2.87	308	>sp|P00740-6|FA9_HUMAN Coagulation factor IX OS=Homo sapiens variant 2 G 44 V GN=F9 PE=1 SV=2	117	sample=1 period=1 cycle=970 experiment=4	sample=1 period=1 cycle=970 experiment=4	12.3419
rFIX H1	04232:2	1	R.E[-18.011]VFE[+58.005]N[+14.016]TE[+43.990]R.T		E[-18][+44][+58], N[+14]	561.244	2	1121.48	1121.47	0	4.9	76	Specific	76.63	76.63	13.59	6.31	3.04	308	>sp|P00740-6|FA9_HUMAN Coagulation factor IX OS=Homo sapiens variant 2 G 44 V GN=F9 PE=1 SV=2	117	sample=1 period=1 cycle=1020 experiment=4	sample=1 period=1 cycle=1020 experiment=4	13.4153
rFIX H1	04573:2	1	R.E[-18.011]VFE[+72.021]N[+14.016]TE[+43.990]R.T		E[-18][+44][+72], N[+14]	568.249	2	1135.49	1135.49	0	0.8	76	Specific	98.75	51.97	51.97	3.72	0.81	308	>sp|P00740-6|FA9_HUMAN Coagulation factor IX OS=Homo sapiens variant 2 G 44 V GN=F9 PE=1 SV=2	117	sample=1 period=1 cycle=1040 experiment=5	sample=1 period=1 cycle=1040 experiment=5	13.8481
rFIX H1	03889:2	1	R.E[-18.011]VFE[+72.021]N[+14.016]TE[+43.990]R.T		E[-18][+44][+72], N[+14]	568.251	2	1135.49	1135.49	0	4	76	Specific	101.14	79.57	30.5	3.66	0.81	308	>sp|P00740-6|FA9_HUMAN Coagulation factor IX OS=Homo sapiens variant 2 G 44 V GN=F9 PE=1 SV=2	117	sample=1 period=1 cycle=1001 experiment=7	sample=1 period=1 cycle=1001 experiment=7	13.017
rFIX H1	03181:2	1	R.E[-18.011]VFE[+43.990]N[+14.016]TE[+58.005]R.T		E[-18][+44][+58], N[+14]	561.244	2	1121.48	1121.47	0	5	76	Specific	116.37	84.54	84.54	4.59	2.9	308	>sp|P00740-6|FA9_HUMAN Coagulation factor IX OS=Homo sapiens variant 2 G 44 V GN=F9 PE=1 SV=2	117	sample=1 period=1 cycle=960 experiment=6	sample=1 period=1 cycle=960 experiment=6	12.1249
rFIX H1	03420:2	1	R.E[-18.011]VFE[+58.005]N[+14.016]TE[+43.990]R.T		E[-18][+44][+58], N[+14]	561.242	2	1121.48	1121.47	0	2.6	76	Specific	117.24	98	7.46	4.49	2.18	308	>sp|P00740-6|FA9_HUMAN Coagulation factor IX OS=Homo sapiens variant 2 G 44 V GN=F9 PE=1 SV=2	117	sample=1 period=1 cycle=974 experiment=7	sample=1 period=1 cycle=974 experiment=7	12.4293
rFIX H1	02257:2	1	R.E[-18.011]VFE[+58.005]N[+14.016]TE[+43.990]R.T		E[-18][+44][+58], N[+14]	561.243	2	1121.48	1121.47	0	4.5	76	Specific	118.99	118.99	41.71	5.65	3.06	308	>sp|P00740-6|FA9_HUMAN Coagulation factor IX OS=Homo sapiens variant 2 G 44 V GN=F9 PE=1 SV=2	117	sample=1 period=1 cycle=904 experiment=9	sample=1 period=1 cycle=904 experiment=9	10.9133
rFIX H1	02719:2	1	R.E[-18.011]VFE[+43.990]N[+14.016]TE[+43.990]R.T		E[-18][+44]*2, N[+14]	554.236	2	1107.46	1107.46	0	5.2	76	Specific	120.9	120.9	21.98	5.85	3.06	308	>sp|P00740-6|FA9_HUMAN Coagulation factor IX OS=Homo sapiens variant 2 G 44 V GN=F9 PE=1 SV=2	117	sample=1 period=1 cycle=930 experiment=5	sample=1 period=1 cycle=930 experiment=5	11.4689
rFIX H1	01956:2	1	R.E[-18.011]VFE[+43.990]N[+14.016]TE[+43.990]R.T		E[-18][+44]*2, N[+14]	554.239	2	1107.47	1107.46	0	10.5	76	Specific	121.33	102.62	79.94	5.43	2.92	308	>sp|P00740-6|FA9_HUMAN Coagulation factor IX OS=Homo sapiens variant 2 G 44 V GN=F9 PE=1 SV=2	117	sample=1 period=1 cycle=886 experiment=5	sample=1 period=1 cycle=886 experiment=5	10.5243
rFIX H1	04215:2	1	R.E[-18.011]VFE[+72.021]NTE[+43.990]R[+14.016].T		E[-18][+44][+72], R[+14]	568.25	2	1135.49	1135.49	0	1.9	76	Specific	129.26	129.26	32.31	5.28	2.97	308	>sp|P00740-6|FA9_HUMAN Coagulation factor IX OS=Homo sapiens variant 2 G 44 V GN=F9 PE=1 SV=2	117	sample=1 period=1 cycle=1019 experiment=5	sample=1 period=1 cycle=1019 experiment=5	13.3948
rFIX H1	02156:2	1	R.E[-18.011]VFE[+58.005]N[+14.016]TE[+43.990]R.T		E[-18][+44][+58], N[+14]	561.245	2	1121.48	1121.47	0	6.6	76	Specific	143.22	143.22	4.95	5.46	3.66	308	>sp|P00740-6|FA9_HUMAN Coagulation factor IX OS=Homo sapiens variant 2 G 44 V GN=F9 PE=1 SV=2	117	sample=1 period=1 cycle=898 experiment=5	sample=1 period=1 cycle=898 experiment=5	10.7809
rFIX H1	02039:2	1	R.E[+43.990]VFE[+14.016]N[+14.016]TE[+43.990]R.T		E[+14][+44]*2, N[+14]	570.25	2	1139.49	1139.49	0	6	76	Specific	150.87	150.87	26.37	5.61	3.66	308	>sp|P00740-6|FA9_HUMAN Coagulation factor IX OS=Homo sapiens variant 2 G 44 V GN=F9 PE=1 SV=2	117	sample=1 period=1 cycle=891 experiment=6	sample=1 period=1 cycle=891 experiment=6	10.6307
rFIX H1	02632:2	1	R.E[-18.011]VFE[+43.990]N[+14.016]TE[+58.005]R.T		E[-18][+44][+58], N[+14]	561.243	2	1121.48	1121.47	0	4.2	76	Specific	159.53	39.56	14.06	3.88	0.9	308	>sp|P00740-6|FA9_HUMAN Coagulation factor IX OS=Homo sapiens variant 2 G 44 V GN=F9 PE=1 SV=2	117	sample=1 period=1 cycle=925 experiment=5	sample=1 period=1 cycle=925 experiment=5	11.3615
rFIX H1	02330:2	1	R.E[-18.011]VFE[+43.990]NTE[+43.990]R[+14.016].T		E[-18][+44]*2, R[+14]	554.234	2	1107.46	1107.46	0	1.9	76	Specific	164.58	148.78	124.35	5.52	3.17	308	>sp|P00740-6|FA9_HUMAN Coagulation factor IX OS=Homo sapiens variant 2 G 44 V GN=F9 PE=1 SV=2	117	sample=1 period=1 cycle=908 experiment=7	sample=1 period=1 cycle=908 experiment=7	10.998
rFIX H1	03756:2	1	R.E[-18.011]VFE[+58.005]N[+14.016]TE[+43.990]R.T		E[-18][+44][+58], N[+14]	561.244	2	1121.48	1121.47	0	4.8	76	Specific	175.58	164.79	0.86	6.48	4.27	308	>sp|P00740-6|FA9_HUMAN Coagulation factor IX OS=Homo sapiens variant 2 G 44 V GN=F9 PE=1 SV=2	117	sample=1 period=1 cycle=993 experiment=6	sample=1 period=1 cycle=993 experiment=6	12.843
rFIX H1	02927:2	1	R.E[-18.011]VFE[+58.005]N[+14.016]TE[+43.990]R.T		E[-18][+44][+58], N[+14]	561.243	2	1121.48	1121.47	0	4	76	Specific	199.69	166.96	31.03	5.21	3.05	308	>sp|P00740-6|FA9_HUMAN Coagulation factor IX OS=Homo sapiens variant 2 G 44 V GN=F9 PE=1 SV=2	117	sample=1 period=1 cycle=943 experiment=8	sample=1 period=1 cycle=943 experiment=8	11.7541
rFIX H1	02984:2	1	R.E[-18.011]VFE[+58.005]N[+14.016]TE[+43.990]R.T		E[-18][+44][+58], N[+14]	561.244	2	1121.48	1121.47	0	5.9	76	Specific	205.12	149.63	9.68	4.73	3.34	308	>sp|P00740-6|FA9_HUMAN Coagulation factor IX OS=Homo sapiens variant 2 G 44 V GN=F9 PE=1 SV=2	117	sample=1 period=1 cycle=947 experiment=4	sample=1 period=1 cycle=947 experiment=4	11.8391
rFIX H1	02618:2	1	R.E[-18.011]VFE[+58.005]N[+14.016]TE[+43.990]R.T		E[-18][+44][+58], N[+14]	561.243	2	1121.48	1121.47	0	3.6	76	Specific	207.54	152.78	152.78	4.72	2.97	308	>sp|P00740-6|FA9_HUMAN Coagulation factor IX OS=Homo sapiens variant 2 G 44 V GN=F9 PE=1 SV=2	117	sample=1 period=1 cycle=924 experiment=8	sample=1 period=1 cycle=924 experiment=8	11.3418
rFIX H1	02736:2	1	R.E[-18.011]VFE[+58.005]NTE[+43.990]R[+14.016].T		E[-18][+44][+58], R[+14]	561.244	2	1121.48	1121.47	0	5.6	76	Specific	213.12	154.99	42.84	4.6	3.34	308	>sp|P00740-6|FA9_HUMAN Coagulation factor IX OS=Homo sapiens variant 2 G 44 V GN=F9 PE=1 SV=2	117	sample=1 period=1 cycle=931 experiment=5	sample=1 period=1 cycle=931 experiment=5	11.4911
rFIX H1	02427:2	1	R.E[-18.011]VFE[+43.990]NTE[+43.990]R[+14.016].T		E[-18][+44]*2, R[+14]	554.235	2	1107.46	1107.46	0	3.9	76	Specific	214.44	208.26	3.34	7.15	3.87	308	>sp|P00740-6|FA9_HUMAN Coagulation factor IX OS=Homo sapiens variant 2 G 44 V GN=F9 PE=1 SV=2	117	sample=1 period=1 cycle=914 experiment=4	sample=1 period=1 cycle=914 experiment=4	11.124
rFIX H1	02664:2	1	R.E[-18.011]VFE[+58.005]N[+14.016]TE[+43.990]R.T		E[-18][+44][+58], N[+14]	561.244	2	1121.48	1121.47	0	5.1	76	Specific	218.26	117.32	99.35	5.23	2.9	308	>sp|P00740-6|FA9_HUMAN Coagulation factor IX OS=Homo sapiens variant 2 G 44 V GN=F9 PE=1 SV=2	117	sample=1 period=1 cycle=927 experiment=4	sample=1 period=1 cycle=927 experiment=4	11.4034
rFIX H1	03040:2	1	R.E[-18.011]VFE[+58.005]N[+14.016]TE[+43.990]R.T		E[-18][+44][+58], N[+14]	561.244	2	1121.48	1121.47	0	5	76	Specific	225.93	199.88	30.95	5.28	3.48	308	>sp|P00740-6|FA9_HUMAN Coagulation factor IX OS=Homo sapiens variant 2 G 44 V GN=F9 PE=1 SV=2	117	sample=1 period=1 cycle=951 experiment=5	sample=1 period=1 cycle=951 experiment=5	11.9281
rFIX H1	02721:2	1	R.E[-18.011]VFE[+58.005]NTE[+43.990]R[+14.016].T		E[-18][+44][+58], R[+14]	561.244	2	1121.48	1121.47	0	5.1	76	Specific	238.18	152.68	22.54	4.84	3.34	308	>sp|P00740-6|FA9_HUMAN Coagulation factor IX OS=Homo sapiens variant 2 G 44 V GN=F9 PE=1 SV=2	117	sample=1 period=1 cycle=930 experiment=7	sample=1 period=1 cycle=930 experiment=7	11.4697
rFIX H1	02684:2	1	R.E[-18.011]VFE[+58.005]NTE[+43.990]R[+14.016].T		E[-18][+44][+58], R[+14]	561.244	2	1121.48	1121.47	0	5.8	76	Specific	245.81	139.44	62.13	5.03	4.22	308	>sp|P00740-6|FA9_HUMAN Coagulation factor IX OS=Homo sapiens variant 2 G 44 V GN=F9 PE=1 SV=2	117	sample=1 period=1 cycle=928 experiment=5	sample=1 period=1 cycle=928 experiment=5	11.4256
rFIX H1	01115:2	1	R.TTEFWK.Q			406.203	2	811.399	811.399	0	1.2	84	Specific	135.71	135.71	135.71	6.17	3.55	308	>sp|P00740-6|FA9_HUMAN Coagulation factor IX OS=Homo sapiens variant 2 G 44 V GN=F9 PE=1 SV=2	117	sample=1 period=1 cycle=828 experiment=2	sample=1 period=1 cycle=828 experiment=2	9.25
rFIX H1	01101:2	1	R.TTEFWK.Q			406.203	2	811.399	811.399	0	0.3	84	Specific	145.71	145.71	145.71	5.98	3.2	308	>sp|P00740-6|FA9_HUMAN Coagulation factor IX OS=Homo sapiens variant 2 G 44 V GN=F9 PE=1 SV=2	117	sample=1 period=1 cycle=827 experiment=2	sample=1 period=1 cycle=827 experiment=2	9.2283
rFIX H1	01517:2	1	R.TTEFWK.Q			406.203	2	811.399	811.399	0	1	84	Specific	159.21	159.21	159.21	7.03	3.62	308	>sp|P00740-6|FA9_HUMAN Coagulation factor IX OS=Homo sapiens variant 2 G 44 V GN=F9 PE=1 SV=2	117	sample=1 period=1 cycle=858 experiment=2	sample=1 period=1 cycle=858 experiment=2	9.9141
rFIX H1	01631:2	1	R.TTEFWK.Q			406.201	2	811.394	811.399	0	-5.6	84	Specific	175.14	160.2	160.2	5.13	2.83	308	>sp|P00740-6|FA9_HUMAN Coagulation factor IX OS=Homo sapiens variant 2 G 44 V GN=F9 PE=1 SV=2	117	sample=1 period=1 cycle=866 experiment=2	sample=1 period=1 cycle=866 experiment=2	10.091
rFIX H1	02340:2	1	R.TTEFWK.Q			406.205	2	811.402	811.399	0	4.4	84	Specific	178.26	128.49	128.49	6.82	4.14	308	>sp|P00740-6|FA9_HUMAN Coagulation factor IX OS=Homo sapiens variant 2 G 44 V GN=F9 PE=1 SV=2	117	sample=1 period=1 cycle=909 experiment=2	sample=1 period=1 cycle=909 experiment=2	11.017
rFIX H1	01408:2	1	R.TTEFWK.Q			406.203	2	811.399	811.399	0	0.6	84	Specific	186.56	167.8	167.8	5.48	3.32	308	>sp|P00740-6|FA9_HUMAN Coagulation factor IX OS=Homo sapiens variant 2 G 44 V GN=F9 PE=1 SV=2	117	sample=1 period=1 cycle=850 experiment=2	sample=1 period=1 cycle=850 experiment=2	9.7366
rFIX H1	01938:2	1	R.TTEFWK.Q			406.204	2	811.4	811.399	0	1.7	84	Specific	208.23	208.23	208.23	7.67	3.91	308	>sp|P00740-6|FA9_HUMAN Coagulation factor IX OS=Homo sapiens variant 2 G 44 V GN=F9 PE=1 SV=2	117	sample=1 period=1 cycle=885 experiment=3	sample=1 period=1 cycle=885 experiment=3	10.5025
rFIX H1	02020:2	1	R.TTEFWK.Q			406.204	2	811.402	811.399	0	3.9	84	Specific	210.69	115.01	115.01	4.91	2.23	308	>sp|P00740-6|FA9_HUMAN Coagulation factor IX OS=Homo sapiens variant 2 G 44 V GN=F9 PE=1 SV=2	117	sample=1 period=1 cycle=890 experiment=2	sample=1 period=1 cycle=890 experiment=2	10.6073
rFIX H1	01572:2	1	R.TTEFWK.Q			406.203	2	811.399	811.399	0	0.1	84	Specific	217.31	217.31	217.31	6.46	3.57	308	>sp|P00740-6|FA9_HUMAN Coagulation factor IX OS=Homo sapiens variant 2 G 44 V GN=F9 PE=1 SV=2	117	sample=1 period=1 cycle=862 experiment=2	sample=1 period=1 cycle=862 experiment=2	10.0026
rFIX H1	01731:2	1	R.TTEFWK.Q			406.204	2	811.401	811.399	0	3.6	84	Specific	229.1	229.1	229.1	7.12	3.91	308	>sp|P00740-6|FA9_HUMAN Coagulation factor IX OS=Homo sapiens variant 2 G 44 V GN=F9 PE=1 SV=2	117	sample=1 period=1 cycle=872 experiment=2	sample=1 period=1 cycle=872 experiment=2	10.2223
rFIX H1	01089:2	1	R.TTEFWK.Q			406.202	2	811.397	811.399	0	-2	84	Specific	231.38	151.09	151.09	5.87	3.02	308	>sp|P00740-6|FA9_HUMAN Coagulation factor IX OS=Homo sapiens variant 2 G 44 V GN=F9 PE=1 SV=2	117	sample=1 period=1 cycle=826 experiment=3	sample=1 period=1 cycle=826 experiment=3	9.208
rFIX H1	01193:2	1	R.TTEFWK.Q			406.204	2	811.4	811.399	0	2.3	84	Specific	237.39	187.08	187.08	5.84	3.32	308	>sp|P00740-6|FA9_HUMAN Coagulation factor IX OS=Homo sapiens variant 2 G 44 V GN=F9 PE=1 SV=2	117	sample=1 period=1 cycle=834 experiment=2	sample=1 period=1 cycle=834 experiment=2	9.3821
rFIX H1	01153:2	1	R.TTEFWK.Q			406.204	2	811.4	811.399	0	1.7	84	Specific	241.07	155.17	155.17	5.66	4.02	308	>sp|P00740-6|FA9_HUMAN Coagulation factor IX OS=Homo sapiens variant 2 G 44 V GN=F9 PE=1 SV=2	117	sample=1 period=1 cycle=831 experiment=2	sample=1 period=1 cycle=831 experiment=2	9.316
rFIX H1	01859:2	1	R.TTEFWK.Q			406.204	2	811.401	811.399	0	2.6	84	Specific	246.6	246.6	246.6	7.77	5.02	308	>sp|P00740-6|FA9_HUMAN Coagulation factor IX OS=Homo sapiens variant 2 G 44 V GN=F9 PE=1 SV=2	117	sample=1 period=1 cycle=880 experiment=3	sample=1 period=1 cycle=880 experiment=3	10.3965
rFIX H1	01663:2	1	R.TTEFWK.Q			406.202	2	811.396	811.399	0	-3.3	84	Specific	251.44	183.32	183.32	6.89	4.35	308	>sp|P00740-6|FA9_HUMAN Coagulation factor IX OS=Homo sapiens variant 2 G 44 V GN=F9 PE=1 SV=2	117	sample=1 period=1 cycle=868 experiment=3	sample=1 period=1 cycle=868 experiment=3	10.1356
rFIX H1	02118:2	1	R.TTEFWK.Q			406.202	2	811.398	811.399	0	-1.2	84	Specific	253.31	171.52	171.52	5.47	3.9	308	>sp|P00740-6|FA9_HUMAN Coagulation factor IX OS=Homo sapiens variant 2 G 44 V GN=F9 PE=1 SV=2	117	sample=1 period=1 cycle=896 experiment=2	sample=1 period=1 cycle=896 experiment=2	10.7364
rFIX H1	01128:2	1	R.TTEFWK.Q			406.203	2	811.398	811.399	0	-0.7	84	Specific	270.12	239.8	239.8	7.21	4.57	308	>sp|P00740-6|FA9_HUMAN Coagulation factor IX OS=Homo sapiens variant 2 G 44 V GN=F9 PE=1 SV=2	117	sample=1 period=1 cycle=829 experiment=2	sample=1 period=1 cycle=829 experiment=2	9.2719
rFIX H1	01207:2	1	R.TTEFWK.Q			406.203	2	811.399	811.399	0	1.2	84	Specific	272.68	248.12	248.12	6.92	4.94	308	>sp|P00740-6|FA9_HUMAN Coagulation factor IX OS=Homo sapiens variant 2 G 44 V GN=F9 PE=1 SV=2	117	sample=1 period=1 cycle=835 experiment=2	sample=1 period=1 cycle=835 experiment=2	9.4043
rFIX H1	01918:2	1	R.TTEFWK.Q			406.202	2	811.397	811.399	0	-2	84	Specific	273.94	263.88	263.88	6.73	4.64	308	>sp|P00740-6|FA9_HUMAN Coagulation factor IX OS=Homo sapiens variant 2 G 44 V GN=F9 PE=1 SV=2	117	sample=1 period=1 cycle=884 experiment=2	sample=1 period=1 cycle=884 experiment=2	10.481
rFIX H1	01360:2	1	R.TTEFWK.Q			406.204	2	811.4	811.399	0	2	84	Specific	274.23	235.55	235.55	6.78	4.79	308	>sp|P00740-6|FA9_HUMAN Coagulation factor IX OS=Homo sapiens variant 2 G 44 V GN=F9 PE=1 SV=2	117	sample=1 period=1 cycle=846 experiment=3	sample=1 period=1 cycle=846 experiment=3	9.6485
rFIX H1	01842:2	1	R.TTEFWK.Q			406.204	2	811.4	811.399	0	1.8	84	Specific	275.34	236.59	236.59	6.81	4.79	308	>sp|P00740-6|FA9_HUMAN Coagulation factor IX OS=Homo sapiens variant 2 G 44 V GN=F9 PE=1 SV=2	117	sample=1 period=1 cycle=879 experiment=3	sample=1 period=1 cycle=879 experiment=3	10.3743
rFIX H1	01781:2	1	R.TTEFWK.Q			406.205	2	811.403	811.399	0	5.3	84	Specific	276.9	233.92	233.92	7.05	5.51	308	>sp|P00740-6|FA9_HUMAN Coagulation factor IX OS=Homo sapiens variant 2 G 44 V GN=F9 PE=1 SV=2	117	sample=1 period=1 cycle=875 experiment=3	sample=1 period=1 cycle=875 experiment=3	10.288
rFIX H1	01232:2	1	R.TTEFWK.Q			406.203	2	811.399	811.399	0	0.4	84	Specific	285.05	195.88	195.88	6.27	4.82	308	>sp|P00740-6|FA9_HUMAN Coagulation factor IX OS=Homo sapiens variant 2 G 44 V GN=F9 PE=1 SV=2	117	sample=1 period=1 cycle=837 experiment=2	sample=1 period=1 cycle=837 experiment=2	9.4486
rFIX H1	01460:2	1	R.TTEFWK.Q			406.201	2	811.395	811.399	0	-4.1	84	Specific	287.55	227.42	227.42	6.81	4.44	308	>sp|P00740-6|FA9_HUMAN Coagulation factor IX OS=Homo sapiens variant 2 G 44 V GN=F9 PE=1 SV=2	117	sample=1 period=1 cycle=854 experiment=2	sample=1 period=1 cycle=854 experiment=2	9.8255
rFIX H1	01140:2	1	R.TTEFWK.Q			406.203	2	811.398	811.399	0	-0.1	84	Specific	290.55	240.9	240.9	7.33	4.89	308	>sp|P00740-6|FA9_HUMAN Coagulation factor IX OS=Homo sapiens variant 2 G 44 V GN=F9 PE=1 SV=2	117	sample=1 period=1 cycle=830 experiment=2	sample=1 period=1 cycle=830 experiment=2	9.2939
rFIX H1	01166:2	1	R.TTEFWK.Q			406.203	2	811.399	811.399	0	1	84	Specific	300.47	269.83	269.83	6.58	5.11	308	>sp|P00740-6|FA9_HUMAN Coagulation factor IX OS=Homo sapiens variant 2 G 44 V GN=F9 PE=1 SV=2	117	sample=1 period=1 cycle=832 experiment=2	sample=1 period=1 cycle=832 experiment=2	9.338
rFIX H1	01178:2	1	R.TTEFWK.Q			406.204	2	811.4	811.399	0	2	84	Specific	303.81	182.95	182.95	6.91	4.82	308	>sp|P00740-6|FA9_HUMAN Coagulation factor IX OS=Homo sapiens variant 2 G 44 V GN=F9 PE=1 SV=2	117	sample=1 period=1 cycle=833 experiment=2	sample=1 period=1 cycle=833 experiment=2	9.3599
rFIX H1	01220:2	1	R.TTEFWK.Q			406.203	2	811.399	811.399	0	0.1	84	Specific	331.49	227.05	227.05	7.12	4.82	308	>sp|P00740-6|FA9_HUMAN Coagulation factor IX OS=Homo sapiens variant 2 G 44 V GN=F9 PE=1 SV=2	117	sample=1 period=1 cycle=836 experiment=2	sample=1 period=1 cycle=836 experiment=2	9.4264
rFIX H1	01303:2	1	R.TTEFWK.Q			406.204	2	811.401	811.399	0	3.2	84	Specific	344.7	240.48	240.48	6.47	5.05	308	>sp|P00740-6|FA9_HUMAN Coagulation factor IX OS=Homo sapiens variant 2 G 44 V GN=F9 PE=1 SV=2	117	sample=1 period=1 cycle=842 experiment=3	sample=1 period=1 cycle=842 experiment=3	9.5601
rFIX H1	01247:2	1	R.TTEFWK.Q			406.204	2	811.4	811.399	0	1.5	84	Specific	347	203.01	203.01	5.71	4.58	308	>sp|P00740-6|FA9_HUMAN Coagulation factor IX OS=Homo sapiens variant 2 G 44 V GN=F9 PE=1 SV=2	117	sample=1 period=1 cycle=838 experiment=2	sample=1 period=1 cycle=838 experiment=2	9.4707
rFIX H1	04089:2	1	R.TTE[+14.016]FWK.Q		E[+14]	413.213	2	825.419	825.414	0	6.4	84	Specific	37.97	37.97	14	4.94	1.95	308	>sp|P00740-6|FA9_HUMAN Coagulation factor IX OS=Homo sapiens variant 2 G 44 V GN=F9 PE=1 SV=2	117	sample=1 period=1 cycle=1012 experiment=2	sample=1 period=1 cycle=1012 experiment=2	13.2441
rFIX H1	03506:2	1	R.TTE[+58.005]FWK.Q		E[+58]	435.208	2	869.409	869.404	0	5.8	84	Specific	41.3	41.3	19.45	4.55	1.95	308	>sp|P00740-6|FA9_HUMAN Coagulation factor IX OS=Homo sapiens variant 2 G 44 V GN=F9 PE=1 SV=2	117	sample=1 period=1 cycle=979 experiment=2	sample=1 period=1 cycle=979 experiment=2	12.5361
rFIX H1	03398:2	1	R.TTE[+58.005]FWK.Q		E[+58]	435.209	2	869.411	869.404	0	8.5	84	Specific	54.95	54.95	42.57	5.41	2.71	308	>sp|P00740-6|FA9_HUMAN Coagulation factor IX OS=Homo sapiens variant 2 G 44 V GN=F9 PE=1 SV=2	117	sample=1 period=1 cycle=973 experiment=2	sample=1 period=1 cycle=973 experiment=2	12.4055
rFIX H1	03669:2	1	R.TTE[+14.016]FWK.Q		E[+14]	413.21	2	825.413	825.414	0	-1.3	84	Specific	60.33	53.31	8.41	5	1.61	308	>sp|P00740-6|FA9_HUMAN Coagulation factor IX OS=Homo sapiens variant 2 G 44 V GN=F9 PE=1 SV=2	117	sample=1 period=1 cycle=988 experiment=2	sample=1 period=1 cycle=988 experiment=2	12.7318
rFIX H1	03651:2	1	R.TTE[+14.016]FWK.Q		E[+14]	413.212	2	825.416	825.414	0	2.5	84	Specific	67.46	67.46	3.27	5.08	1.94	308	>sp|P00740-6|FA9_HUMAN Coagulation factor IX OS=Homo sapiens variant 2 G 44 V GN=F9 PE=1 SV=2	117	sample=1 period=1 cycle=987 experiment=2	sample=1 period=1 cycle=987 experiment=2	12.7102
rFIX H1	03752:2	1	R.TTE[+58.005]FWK.Q		E[+58]	435.209	2	869.411	869.404	0	8.3	84	Specific	76.1	40.3	3.06	3.6	0.53	308	>sp|P00740-6|FA9_HUMAN Coagulation factor IX OS=Homo sapiens variant 2 G 44 V GN=F9 PE=1 SV=2	117	sample=1 period=1 cycle=993 experiment=2	sample=1 period=1 cycle=993 experiment=2	12.8414
rFIX H1	03452:2	1	R.TTE[+14.016]FWK.Q		E[+14]	413.209	2	825.412	825.414	0	-3	84	Specific	89.42	89.42	13.07	5.4	2.36	308	>sp|P00740-6|FA9_HUMAN Coagulation factor IX OS=Homo sapiens variant 2 G 44 V GN=F9 PE=1 SV=2	117	sample=1 period=1 cycle=976 experiment=2	sample=1 period=1 cycle=976 experiment=2	12.4709
rFIX H1	02101:2	1	R.TTE[+43.990]FWK.Q		E[+44]	428.194	2	855.38	855.388	0	-9.2	84	Specific	89.7	89.7	89.7	5.27	1.59	308	>sp|P00740-6|FA9_HUMAN Coagulation factor IX OS=Homo sapiens variant 2 G 44 V GN=F9 PE=1 SV=2	117	sample=1 period=1 cycle=895 experiment=2	sample=1 period=1 cycle=895 experiment=2	10.7142
rFIX H1	03717:2	1	R.[+14.016]TTEFWK.Q		.[+14]	413.209	2	825.411	825.414	0	-3.4	84	Specific	93.5	93.5	35.53	6.02	2.36	308	>sp|P00740-6|FA9_HUMAN Coagulation factor IX OS=Homo sapiens variant 2 G 44 V GN=F9 PE=1 SV=2	117	sample=1 period=1 cycle=991 experiment=2	sample=1 period=1 cycle=991 experiment=2	12.7973
rFIX H1	03545:2	1	R.[+14.016]TTEFWK.Q		.[+14]	413.211	2	825.414	825.414	0	-0.3	84	Specific	95.68	95.68	18.12	5.43	2.36	308	>sp|P00740-6|FA9_HUMAN Coagulation factor IX OS=Homo sapiens variant 2 G 44 V GN=F9 PE=1 SV=2	117	sample=1 period=1 cycle=981 experiment=2	sample=1 period=1 cycle=981 experiment=2	12.5796
rFIX H1	03197:2	1	R.[+14.016]TTE[+43.990]FWK.Q		.[14], E[+44]	435.206	2	869.405	869.404	0	1.3	84	Specific	103.96	103.96	0.78	4.95	2.23	308	>sp|P00740-6|FA9_HUMAN Coagulation factor IX OS=Homo sapiens variant 2 G 44 V GN=F9 PE=1 SV=2	117	sample=1 period=1 cycle=961 experiment=2	sample=1 period=1 cycle=961 experiment=2	12.1443
rFIX H1	02065:2	1	R.[+14.016]T[+656.228]TEFWK.Q	HexNAc(1)Hex(1)NeuAc(1)	.[14], T[+656]	741.332	2	1481.66	1481.64	0	10.5	84	Specific	109.51	75.54	7.71	5.61	2.71	308	>sp|P00740-6|FA9_HUMAN Coagulation factor IX OS=Homo sapiens variant 2 G 44 V GN=F9 PE=1 SV=2	117	sample=1 period=1 cycle=892 experiment=16	sample=1 period=1 cycle=892 experiment=16	10.6567
rFIX H1	03333:2	1	R.TTE[+58.005]FWK.Q		E[+58]	435.209	2	869.412	869.404	0	8.9	84	Specific	111.2	111.2	55.15	5.2	2.83	308	>sp|P00740-6|FA9_HUMAN Coagulation factor IX OS=Homo sapiens variant 2 G 44 V GN=F9 PE=1 SV=2	117	sample=1 period=1 cycle=969 experiment=2	sample=1 period=1 cycle=969 experiment=2	12.3185
rFIX H1	03634:2	1	R.[+14.016]TTEFWK.Q		.[+14]	413.213	2	825.418	825.414	0	4.7	84	Specific	113.16	53.97	17.58	4.23	1.41	308	>sp|P00740-6|FA9_HUMAN Coagulation factor IX OS=Homo sapiens variant 2 G 44 V GN=F9 PE=1 SV=2	117	sample=1 period=1 cycle=986 experiment=2	sample=1 period=1 cycle=986 experiment=2	12.6884
rFIX H1	03670:2	1	R.[+14.016]TTE[+43.990]FWK.Q		.[14], E[+44]	435.208	2	869.408	869.404	0	5.1	84	Specific	114.26	114.26	1.28	5.08	2.91	308	>sp|P00740-6|FA9_HUMAN Coagulation factor IX OS=Homo sapiens variant 2 G 44 V GN=F9 PE=1 SV=2	117	sample=1 period=1 cycle=988 experiment=3	sample=1 period=1 cycle=988 experiment=3	12.7327
rFIX H1	03819:2	1	R.TTE[+58.005]FWK.Q		E[+58]	435.204	2	869.401	869.404	0	-3.1	84	Specific	120.44	117.08	53	4.77	2.01	308	>sp|P00740-6|FA9_HUMAN Coagulation factor IX OS=Homo sapiens variant 2 G 44 V GN=F9 PE=1 SV=2	117	sample=1 period=1 cycle=997 experiment=3	sample=1 period=1 cycle=997 experiment=3	12.9294
rFIX H1	03782:2	1	R.TTE[+14.016]FWK.Q		E[+14]	413.21	2	825.413	825.414	0	-1	84	Specific	120.48	120.48	43.8	6.92	2.89	308	>sp|P00740-6|FA9_HUMAN Coagulation factor IX OS=Homo sapiens variant 2 G 44 V GN=F9 PE=1 SV=2	117	sample=1 period=1 cycle=995 experiment=2	sample=1 period=1 cycle=995 experiment=2	12.8846
rFIX H1	03177:2	1	R.[+14.016]TTEFWK.Q		.[+14]	413.21	2	825.413	825.414	0	-1.3	84	Specific	121.06	121.06	53.27	5.41	2.36	308	>sp|P00740-6|FA9_HUMAN Coagulation factor IX OS=Homo sapiens variant 2 G 44 V GN=F9 PE=1 SV=2	117	sample=1 period=1 cycle=960 experiment=2	sample=1 period=1 cycle=960 experiment=2	12.1224
rFIX H1	03249:2	1	R.[+14.016]TTEFWK.Q		.[+14]	413.212	2	825.417	825.414	0	3.4	84	Specific	122.03	122.03	30.82	5.39	3.2	308	>sp|P00740-6|FA9_HUMAN Coagulation factor IX OS=Homo sapiens variant 2 G 44 V GN=F9 PE=1 SV=2	117	sample=1 period=1 cycle=964 experiment=2	sample=1 period=1 cycle=964 experiment=2	12.2096
rFIX H1	03131:2	1	R.TTE[+58.005]FWK.Q		E[+58]	435.205	2	869.403	869.404	0	-1.5	84	Specific	124.03	105.25	0.15	5.26	2.01	308	>sp|P00740-6|FA9_HUMAN Coagulation factor IX OS=Homo sapiens variant 2 G 44 V GN=F9 PE=1 SV=2	117	sample=1 period=1 cycle=957 experiment=3	sample=1 period=1 cycle=957 experiment=3	12.0572
rFIX H1	03960:2	1	R.[+14.016]TTEFWK.Q		.[+14]	413.213	2	825.419	825.414	0	6.1	84	Specific	124.89	124.89	11.37	5.37	3.7	308	>sp|P00740-6|FA9_HUMAN Coagulation factor IX OS=Homo sapiens variant 2 G 44 V GN=F9 PE=1 SV=2	117	sample=1 period=1 cycle=1005 experiment=3	sample=1 period=1 cycle=1005 experiment=3	13.0993
rFIX H1	02681:2	1	R.TTE[+58.005]FWK.Q		E[+58]	435.206	2	869.404	869.404	0	0.1	84	Specific	126.8	92.44	36.6	5.2	2.01	308	>sp|P00740-6|FA9_HUMAN Coagulation factor IX OS=Homo sapiens variant 2 G 44 V GN=F9 PE=1 SV=2	117	sample=1 period=1 cycle=928 experiment=2	sample=1 period=1 cycle=928 experiment=2	11.424
rFIX H1	03250:2	1	R.[+14.016]TTE[+43.990]FWK.Q		.[14], E[+44]	435.205	2	869.402	869.404	0	-2	84	Specific	131.64	131.64	38.33	4.82	2.88	308	>sp|P00740-6|FA9_HUMAN Coagulation factor IX OS=Homo sapiens variant 2 G 44 V GN=F9 PE=1 SV=2	117	sample=1 period=1 cycle=964 experiment=3	sample=1 period=1 cycle=964 experiment=3	12.2101
rFIX H1	03130:2	1	R.[+14.016]TTEFWK.Q		.[+14]	413.211	2	825.416	825.414	0	1.8	84	Specific	132.07	132.07	10.35	5.26	2.99	308	>sp|P00740-6|FA9_HUMAN Coagulation factor IX OS=Homo sapiens variant 2 G 44 V GN=F9 PE=1 SV=2	117	sample=1 period=1 cycle=957 experiment=2	sample=1 period=1 cycle=957 experiment=2	12.0568
rFIX H1	02716:2	1	R.[+14.016]TTEFWK.Q		.[+14]	413.211	2	825.414	825.414	0	0.1	84	Specific	132.95	132.95	1.76	5.63	3.02	308	>sp|P00740-6|FA9_HUMAN Coagulation factor IX OS=Homo sapiens variant 2 G 44 V GN=F9 PE=1 SV=2	117	sample=1 period=1 cycle=930 experiment=2	sample=1 period=1 cycle=930 experiment=2	11.4672
rFIX H1	03434:2	1	R.[+14.016]TTEFWK.Q		.[+14]	413.212	2	825.416	825.414	0	2.3	84	Specific	137.13	137.13	58.47	6.56	3.55	308	>sp|P00740-6|FA9_HUMAN Coagulation factor IX OS=Homo sapiens variant 2 G 44 V GN=F9 PE=1 SV=2	117	sample=1 period=1 cycle=975 experiment=2	sample=1 period=1 cycle=975 experiment=2	12.449
rFIX H1	04486:2	1	R.[+14.016]TTEFWK.Q		.[+14]	413.211	2	825.415	825.414	0	0.7	84	Specific	141.3	141.3	2.82	4.77	2.99	308	>sp|P00740-6|FA9_HUMAN Coagulation factor IX OS=Homo sapiens variant 2 G 44 V GN=F9 PE=1 SV=2	117	sample=1 period=1 cycle=1035 experiment=2	sample=1 period=1 cycle=1035 experiment=2	13.7386
rFIX H1	02409:2	1	R.[+14.016]TTEFWK.Q		.[+14]	413.213	2	825.418	825.414	0	5	84	Specific	144.19	124.34	18.11	4.93	3.38	308	>sp|P00740-6|FA9_HUMAN Coagulation factor IX OS=Homo sapiens variant 2 G 44 V GN=F9 PE=1 SV=2	117	sample=1 period=1 cycle=913 experiment=2	sample=1 period=1 cycle=913 experiment=2	11.1017
rFIX H1	03284:2	1	R.[+14.016]TTEFWK.Q		.[+14]	413.21	2	825.413	825.414	0	-1.2	84	Specific	147.14	143.3	21.11	6.25	3.31	308	>sp|P00740-6|FA9_HUMAN Coagulation factor IX OS=Homo sapiens variant 2 G 44 V GN=F9 PE=1 SV=2	117	sample=1 period=1 cycle=966 experiment=2	sample=1 period=1 cycle=966 experiment=2	12.2532
rFIX H1	01766:2	1	R.TTE[+58.005]FWK.Q		E[+58]	435.21	2	869.412	869.404	0	9.6	84	Specific	148.6	148.6	83	5.51	3.43	308	>sp|P00740-6|FA9_HUMAN Coagulation factor IX OS=Homo sapiens variant 2 G 44 V GN=F9 PE=1 SV=2	117	sample=1 period=1 cycle=874 experiment=4	sample=1 period=1 cycle=874 experiment=4	10.2667
rFIX H1	02937:2	1	R.TTE[+58.005]FWK.Q		E[+58]	435.206	2	869.406	869.404	0	2	84	Specific	148.91	143.79	83.54	5.86	3.2	308	>sp|P00740-6|FA9_HUMAN Coagulation factor IX OS=Homo sapiens variant 2 G 44 V GN=F9 PE=1 SV=2	117	sample=1 period=1 cycle=944 experiment=2	sample=1 period=1 cycle=944 experiment=2	11.7726
rFIX H1	03885:2	1	R.TTE[+14.016]FWK.Q		E[+14]	413.212	2	825.416	825.414	0	2.8	84	Specific	149.32	149.32	38.38	5.2	2.99	308	>sp|P00740-6|FA9_HUMAN Coagulation factor IX OS=Homo sapiens variant 2 G 44 V GN=F9 PE=1 SV=2	117	sample=1 period=1 cycle=1001 experiment=3	sample=1 period=1 cycle=1001 experiment=3	13.0153
rFIX H1	03578:1	1	R.TTE[+14.016]FWK.Q		E[+14]	825.412	1	825.412	825.414	0	-2.7	84	Specific	153.43	81.44	1.96	6.71	1.91	308	>sp|P00740-6|FA9_HUMAN Coagulation factor IX OS=Homo sapiens variant 2 G 44 V GN=F9 PE=1 SV=2	117	sample=1 period=1 cycle=982 experiment=15	sample=1 period=1 cycle=982 experiment=15	12.6077
rFIX H1	02519:2	1	R.TTE[+58.005]FWK.Q		E[+58]	435.207	2	869.407	869.404	0	4	84	Specific	154.25	138.31	10.69	4.21	2.03	308	>sp|P00740-6|FA9_HUMAN Coagulation factor IX OS=Homo sapiens variant 2 G 44 V GN=F9 PE=1 SV=2	117	sample=1 period=1 cycle=919 experiment=2	sample=1 period=1 cycle=919 experiment=2	11.2315
rFIX H1	03267:2	1	R.TTE[+14.016]FWK.Q		E[+14]	413.211	2	825.415	825.414	0	0.8	84	Specific	157.08	157.08	38.28	5.91	3.2	308	>sp|P00740-6|FA9_HUMAN Coagulation factor IX OS=Homo sapiens variant 2 G 44 V GN=F9 PE=1 SV=2	117	sample=1 period=1 cycle=965 experiment=2	sample=1 period=1 cycle=965 experiment=2	12.2315
rFIX H1	03367:2	1	R.TTE[+14.016]FWK.Q		E[+14]	413.211	2	825.416	825.414	0	1.7	84	Specific	157.48	157.48	87.14	6.24	3.55	308	>sp|P00740-6|FA9_HUMAN Coagulation factor IX OS=Homo sapiens variant 2 G 44 V GN=F9 PE=1 SV=2	117	sample=1 period=1 cycle=971 experiment=2	sample=1 period=1 cycle=971 experiment=2	12.362
rFIX H1	03068:2	1	R.TTE[+14.016]FWK.Q		E[+14]	413.212	2	825.416	825.414	0	2	84	Specific	157.94	157.94	10.44	6.58	3.55	308	>sp|P00740-6|FA9_HUMAN Coagulation factor IX OS=Homo sapiens variant 2 G 44 V GN=F9 PE=1 SV=2	117	sample=1 period=1 cycle=953 experiment=2	sample=1 period=1 cycle=953 experiment=2	11.9693
rFIX H1	04230:2	1	R.TTE[+14.016]FWK.Q		E[+14]	413.211	2	825.414	825.414	0	-0.2	84	Specific	158.31	158.31	11.07	6.46	3.31	308	>sp|P00740-6|FA9_HUMAN Coagulation factor IX OS=Homo sapiens variant 2 G 44 V GN=F9 PE=1 SV=2	117	sample=1 period=1 cycle=1020 experiment=2	sample=1 period=1 cycle=1020 experiment=2	13.4145
rFIX H1	02854:2	1	R.TTE[+58.005]FWK.Q		E[+58]	435.207	2	869.407	869.404	0	3.8	84	Specific	159.95	126.6	82.96	4.77	2.99	308	>sp|P00740-6|FA9_HUMAN Coagulation factor IX OS=Homo sapiens variant 2 G 44 V GN=F9 PE=1 SV=2	117	sample=1 period=1 cycle=939 experiment=2	sample=1 period=1 cycle=939 experiment=2	11.6632
rFIX H1	01825:2	1	R.[+14.016]TTE[+43.990]FWK.Q		.[14], E[+44]	435.206	2	869.404	869.404	0	0.2	84	Specific	161.26	129.77	9.57	5.33	3.2	308	>sp|P00740-6|FA9_HUMAN Coagulation factor IX OS=Homo sapiens variant 2 G 44 V GN=F9 PE=1 SV=2	117	sample=1 period=1 cycle=878 experiment=3	sample=1 period=1 cycle=878 experiment=3	10.3527
rFIX H1	02733:2	1	R.TTE[+72.021]FWK.Q		E[+72]	442.215	2	883.423	883.419	0	3.7	84	Specific	164.6	122.99	104.38	5.41	3.2	308	>sp|P00740-6|FA9_HUMAN Coagulation factor IX OS=Homo sapiens variant 2 G 44 V GN=F9 PE=1 SV=2	117	sample=1 period=1 cycle=931 experiment=2	sample=1 period=1 cycle=931 experiment=2	11.4894
rFIX H1	02612:2	1	R.TTE[+58.005]FWK.Q		E[+58]	435.205	2	869.404	869.404	0	-0.2	84	Specific	164.68	162.85	75.67	4.83	2.94	308	>sp|P00740-6|FA9_HUMAN Coagulation factor IX OS=Homo sapiens variant 2 G 44 V GN=F9 PE=1 SV=2	117	sample=1 period=1 cycle=924 experiment=2	sample=1 period=1 cycle=924 experiment=2	11.3385
rFIX H1	02951:2	1	R.TTE[+72.021]FWK.Q		E[+72]	442.214	2	883.42	883.419	0	0.6	84	Specific	165.74	145.62	100.15	5.95	3.2	308	>sp|P00740-6|FA9_HUMAN Coagulation factor IX OS=Homo sapiens variant 2 G 44 V GN=F9 PE=1 SV=2	117	sample=1 period=1 cycle=945 experiment=2	sample=1 period=1 cycle=945 experiment=2	11.7949
rFIX H1	02747:2	1	R.[+14.016]TTE[+43.990]FWK.Q		.[14], E[+44]	435.207	2	869.408	869.404	0	4.4	84	Specific	166.5	166.5	26.25	5.61	3.86	308	>sp|P00740-6|FA9_HUMAN Coagulation factor IX OS=Homo sapiens variant 2 G 44 V GN=F9 PE=1 SV=2	117	sample=1 period=1 cycle=932 experiment=2	sample=1 period=1 cycle=932 experiment=2	11.5108
rFIX H1	03470:2	1	R.TTE[+14.016]FWK.Q		E[+14]	413.21	2	825.412	825.414	0	-2.1	84	Specific	167.9	167.9	32.86	5.79	3.12	308	>sp|P00740-6|FA9_HUMAN Coagulation factor IX OS=Homo sapiens variant 2 G 44 V GN=F9 PE=1 SV=2	117	sample=1 period=1 cycle=977 experiment=2	sample=1 period=1 cycle=977 experiment=2	12.4927
rFIX H1	03565:2	1	R.TTE[+14.016]FWK.Q		E[+14]	413.21	2	825.413	825.414	0	-1.2	84	Specific	169.22	169.22	59.34	6.83	3.45	308	>sp|P00740-6|FA9_HUMAN Coagulation factor IX OS=Homo sapiens variant 2 G 44 V GN=F9 PE=1 SV=2	117	sample=1 period=1 cycle=982 experiment=2	sample=1 period=1 cycle=982 experiment=2	12.6014
rFIX H1	03582:2	1	R.TTE[+58.005]FWK.Q		E[+58]	435.207	2	869.406	869.404	0	2.2	84	Specific	172	153.55	44.7	5.83	3.2	308	>sp|P00740-6|FA9_HUMAN Coagulation factor IX OS=Homo sapiens variant 2 G 44 V GN=F9 PE=1 SV=2	117	sample=1 period=1 cycle=983 experiment=2	sample=1 period=1 cycle=983 experiment=2	12.6236
rFIX H1	03024:2	1	R.TTE[+72.021]FWK.Q		E[+72]	442.213	2	883.419	883.419	0	-0.2	84	Specific	181.13	181.13	67.42	6.42	3.45	308	>sp|P00740-6|FA9_HUMAN Coagulation factor IX OS=Homo sapiens variant 2 G 44 V GN=F9 PE=1 SV=2	117	sample=1 period=1 cycle=950 experiment=2	sample=1 period=1 cycle=950 experiment=2	11.9041
rFIX H1	02234:2	1	R.TTE[+43.990]FWK.Q		E[+44]	428.199	2	855.39	855.388	0	1.7	84	Specific	181.14	181.14	181.14	6.65	3.71	308	>sp|P00740-6|FA9_HUMAN Coagulation factor IX OS=Homo sapiens variant 2 G 44 V GN=F9 PE=1 SV=2	117	sample=1 period=1 cycle=903 experiment=2	sample=1 period=1 cycle=903 experiment=2	10.8892
rFIX H1	02246:2	1	R.[+14.016]T[+656.228]TEFWK.Q	HexNAc(1)Hex(1)NeuAc(1)	.[14], T[+656]	741.338	2	1481.67	1481.64	0	18.4	84	Specific	183.54	54.33	6.56	7.14	1.94	308	>sp|P00740-6|FA9_HUMAN Coagulation factor IX OS=Homo sapiens variant 2 G 44 V GN=F9 PE=1 SV=2	117	sample=1 period=1 cycle=903 experiment=14	sample=1 period=1 cycle=903 experiment=14	10.8955
rFIX H1	01890:2	1	R.TTE[+43.990]FWK.Q		E[+44]	428.199	2	855.39	855.388	0	1.9	84	Specific	186.52	186.52	186.52	5.72	3.32	308	>sp|P00740-6|FA9_HUMAN Coagulation factor IX OS=Homo sapiens variant 2 G 44 V GN=F9 PE=1 SV=2	117	sample=1 period=1 cycle=882 experiment=3	sample=1 period=1 cycle=882 experiment=3	10.4387
rFIX H1	04430:2	1	R.TTE[+14.016]FWK.Q		E[+14]	413.209	2	825.412	825.414	0	-3.1	84	Specific	188.01	188.01	73.42	6.09	3.12	308	>sp|P00740-6|FA9_HUMAN Coagulation factor IX OS=Homo sapiens variant 2 G 44 V GN=F9 PE=1 SV=2	117	sample=1 period=1 cycle=1032 experiment=2	sample=1 period=1 cycle=1032 experiment=2	13.6747
rFIX H1	02855:2	1	R.TTE[+72.021]FWK.Q		E[+72]	442.214	2	883.42	883.419	0	1.1	84	Specific	190.61	177.1	86.28	6.18	3.71	308	>sp|P00740-6|FA9_HUMAN Coagulation factor IX OS=Homo sapiens variant 2 G 44 V GN=F9 PE=1 SV=2	117	sample=1 period=1 cycle=939 experiment=3	sample=1 period=1 cycle=939 experiment=3	11.664
rFIX H1	03112:2	1	R.[+14.016]TTE[+43.990]FWK.Q		.[14], E[+44]	435.206	2	869.404	869.404	0	0.1	84	Specific	190.99	190.99	19.29	6.74	3.71	308	>sp|P00740-6|FA9_HUMAN Coagulation factor IX OS=Homo sapiens variant 2 G 44 V GN=F9 PE=1 SV=2	117	sample=1 period=1 cycle=956 experiment=3	sample=1 period=1 cycle=956 experiment=3	12.0352
rFIX H1	01988:2	1	R.TTE[+58.005]FWK.Q		E[+58]	435.207	2	869.407	869.404	0	3.9	84	Specific	192.82	82.46	11.01	4.71	2.23	308	>sp|P00740-6|FA9_HUMAN Coagulation factor IX OS=Homo sapiens variant 2 G 44 V GN=F9 PE=1 SV=2	117	sample=1 period=1 cycle=888 experiment=4	sample=1 period=1 cycle=888 experiment=4	10.5656
rFIX H1	02483:2	1	R.[+14.016]TTEFWK.Q		.[+14]	413.212	2	825.418	825.414	0	4.1	84	Specific	192.86	179.43	9.12	6.34	4.31	308	>sp|P00740-6|FA9_HUMAN Coagulation factor IX OS=Homo sapiens variant 2 G 44 V GN=F9 PE=1 SV=2	117	sample=1 period=1 cycle=917 experiment=2	sample=1 period=1 cycle=917 experiment=2	11.1882
rFIX H1	01785:2	1	R.TTE[+58.005]FWK.Q		E[+58]	435.207	2	869.406	869.404	0	2.4	84	Specific	193.92	118.43	10.06	5.2	2.23	308	>sp|P00740-6|FA9_HUMAN Coagulation factor IX OS=Homo sapiens variant 2 G 44 V GN=F9 PE=1 SV=2	117	sample=1 period=1 cycle=875 experiment=7	sample=1 period=1 cycle=875 experiment=7	10.2896
rFIX H1	02765:2	1	R.TTE[+72.021]FWK.Q		E[+72]	442.215	2	883.423	883.419	0	4.4	84	Specific	198.23	191.42	86.41	6.43	4.31	308	>sp|P00740-6|FA9_HUMAN Coagulation factor IX OS=Homo sapiens variant 2 G 44 V GN=F9 PE=1 SV=2	117	sample=1 period=1 cycle=933 experiment=5	sample=1 period=1 cycle=933 experiment=5	11.5342
rFIX H1	02999:2	1	R.TTE[+58.005]FWK.Q		E[+58]	435.207	2	869.407	869.404	0	3.6	84	Specific	199.35	199.35	53.8	6.86	3.71	308	>sp|P00740-6|FA9_HUMAN Coagulation factor IX OS=Homo sapiens variant 2 G 44 V GN=F9 PE=1 SV=2	117	sample=1 period=1 cycle=948 experiment=4	sample=1 period=1 cycle=948 experiment=4	11.8609
rFIX H1	04314:2	1	R.[+14.016]TTEFWK.Q		.[+14]	413.212	2	825.417	825.414	0	3.2	84	Specific	201.25	121.98	12.81	4.45	2.03	308	>sp|P00740-6|FA9_HUMAN Coagulation factor IX OS=Homo sapiens variant 2 G 44 V GN=F9 PE=1 SV=2	117	sample=1 period=1 cycle=1025 experiment=2	sample=1 period=1 cycle=1025 experiment=2	13.5236
rFIX H1	02557:2	1	R.[+14.016]TTEFWK.Q		.[+14]	413.211	2	825.415	825.414	0	1.6	84	Specific	201.39	201.39	35.4	5.85	3.43	308	>sp|P00740-6|FA9_HUMAN Coagulation factor IX OS=Homo sapiens variant 2 G 44 V GN=F9 PE=1 SV=2	117	sample=1 period=1 cycle=921 experiment=2	sample=1 period=1 cycle=921 experiment=2	11.2744
rFIX H1	03652:2	1	R.TTE[+58.005]FWK.Q		E[+58]	435.207	2	869.406	869.404	0	2	84	Specific	206.73	167.5	54.8	6.14	3.71	308	>sp|P00740-6|FA9_HUMAN Coagulation factor IX OS=Homo sapiens variant 2 G 44 V GN=F9 PE=1 SV=2	117	sample=1 period=1 cycle=987 experiment=3	sample=1 period=1 cycle=987 experiment=3	12.711
rFIX H1	03301:2	1	R.TTE[+14.016]FWK.Q		E[+14]	413.211	2	825.415	825.414	0	0.9	84	Specific	207.64	189.29	24.84	6.08	3.32	308	>sp|P00740-6|FA9_HUMAN Coagulation factor IX OS=Homo sapiens variant 2 G 44 V GN=F9 PE=1 SV=2	117	sample=1 period=1 cycle=967 experiment=3	sample=1 period=1 cycle=967 experiment=3	12.2759
rFIX H1	02629:2	1	R.TTE[+14.016]FWK.Q		E[+14]	413.212	2	825.417	825.414	0	3.7	84	Specific	214.28	206.38	23.42	6.16	3.84	308	>sp|P00740-6|FA9_HUMAN Coagulation factor IX OS=Homo sapiens variant 2 G 44 V GN=F9 PE=1 SV=2	117	sample=1 period=1 cycle=925 experiment=2	sample=1 period=1 cycle=925 experiment=2	11.3598
rFIX H1	02644:2	1	R.TTE[+14.016]FWK.Q		E[+14]	413.212	2	825.417	825.414	0	3.9	84	Specific	214.64	170.83	71.85	6.03	3.32	308	>sp|P00740-6|FA9_HUMAN Coagulation factor IX OS=Homo sapiens variant 2 G 44 V GN=F9 PE=1 SV=2	117	sample=1 period=1 cycle=926 experiment=2	sample=1 period=1 cycle=926 experiment=2	11.3812
rFIX H1	02938:2	1	R.TTE[+72.021]FWK.Q		E[+72]	442.215	2	883.422	883.419	0	2.7	84	Specific	214.97	214.84	85.63	6.17	3.84	308	>sp|P00740-6|FA9_HUMAN Coagulation factor IX OS=Homo sapiens variant 2 G 44 V GN=F9 PE=1 SV=2	117	sample=1 period=1 cycle=944 experiment=3	sample=1 period=1 cycle=944 experiment=3	11.7735
rFIX H1	03490:2	1	R.TTE[+58.005]FWK.Q		E[+58]	435.207	2	869.406	869.404	0	2.6	84	Specific	215.05	210.96	104.03	5.81	3.43	308	>sp|P00740-6|FA9_HUMAN Coagulation factor IX OS=Homo sapiens variant 2 G 44 V GN=F9 PE=1 SV=2	117	sample=1 period=1 cycle=978 experiment=3	sample=1 period=1 cycle=978 experiment=3	12.5157
rFIX H1	01906:2	1	R.TTE[+58.005]FWK.Q		E[+58]	435.207	2	869.407	869.404	0	3.5	84	Specific	219.85	104.49	26.85	5.27	2.23	308	>sp|P00740-6|FA9_HUMAN Coagulation factor IX OS=Homo sapiens variant 2 G 44 V GN=F9 PE=1 SV=2	117	sample=1 period=1 cycle=883 experiment=5	sample=1 period=1 cycle=883 experiment=5	10.4611
rFIX H1	02884:2	1	R.TTE[+14.016]FWK.Q		E[+14]	413.212	2	825.417	825.414	0	3.7	84	Specific	224.47	191.28	5.77	5.32	3.32	308	>sp|P00740-6|FA9_HUMAN Coagulation factor IX OS=Homo sapiens variant 2 G 44 V GN=F9 PE=1 SV=2	117	sample=1 period=1 cycle=941 experiment=3	sample=1 period=1 cycle=941 experiment=3	11.7074
rFIX H1	02870:2	1	R.TTE[+72.021]FWK.Q		E[+72]	442.213	2	883.418	883.419	0	-1.6	84	Specific	225.78	225.78	77.98	7.39	3.64	308	>sp|P00740-6|FA9_HUMAN Coagulation factor IX OS=Homo sapiens variant 2 G 44 V GN=F9 PE=1 SV=2	117	sample=1 period=1 cycle=940 experiment=3	sample=1 period=1 cycle=940 experiment=3	11.6859
rFIX H1	01796:2	1	R.TTE[+14.016]FWK.Q		E[+14]	413.212	2	825.417	825.414	0	3.4	84	Specific	227.04	193.37	21.34	5.22	3.07	308	>sp|P00740-6|FA9_HUMAN Coagulation factor IX OS=Homo sapiens variant 2 G 44 V GN=F9 PE=1 SV=2	117	sample=1 period=1 cycle=876 experiment=2	sample=1 period=1 cycle=876 experiment=2	10.3088
rFIX H1	02250:2	1	R.TTE[+58.005]FWK.Q		E[+58]	435.207	2	869.406	869.404	0	2.1	84	Specific	228.98	132.53	89.34	5.35	3.2	308	>sp|P00740-6|FA9_HUMAN Coagulation factor IX OS=Homo sapiens variant 2 G 44 V GN=F9 PE=1 SV=2	117	sample=1 period=1 cycle=904 experiment=2	sample=1 period=1 cycle=904 experiment=2	10.9103
rFIX H1	03316:2	1	R.TTE[+58.005]FWK.Q		E[+58]	435.207	2	869.407	869.404	0	3.6	84	Specific	230.82	218.64	149.59	7.72	3.91	308	>sp|P00740-6|FA9_HUMAN Coagulation factor IX OS=Homo sapiens variant 2 G 44 V GN=F9 PE=1 SV=2	117	sample=1 period=1 cycle=968 experiment=3	sample=1 period=1 cycle=968 experiment=3	12.2975
rFIX H1	03053:2	1	R.TTE[+58.005]FWK.Q		E[+58]	435.207	2	869.407	869.404	0	3.3	84	Specific	232.34	232.34	71.75	6.47	3.84	308	>sp|P00740-6|FA9_HUMAN Coagulation factor IX OS=Homo sapiens variant 2 G 44 V GN=F9 PE=1 SV=2	117	sample=1 period=1 cycle=952 experiment=4	sample=1 period=1 cycle=952 experiment=4	11.9482
rFIX H1	02053:2	1	R.TTE[+43.990]FWK.Q		E[+44]	428.197	2	855.386	855.388	0	-3	84	Specific	233.42	233.42	233.42	7.66	3.64	308	>sp|P00740-6|FA9_HUMAN Coagulation factor IX OS=Homo sapiens variant 2 G 44 V GN=F9 PE=1 SV=2	117	sample=1 period=1 cycle=892 experiment=4	sample=1 period=1 cycle=892 experiment=4	10.6508
rFIX H1	02069:2	1	R.TTE[+58.005]FWK.Q		E[+58]	435.207	2	869.406	869.404	0	2.8	84	Specific	234.25	165.22	45	5.31	3.32	308	>sp|P00740-6|FA9_HUMAN Coagulation factor IX OS=Homo sapiens variant 2 G 44 V GN=F9 PE=1 SV=2	117	sample=1 period=1 cycle=893 experiment=4	sample=1 period=1 cycle=893 experiment=4	10.6718
rFIX H1	02594:2	1	R.TTE[+58.005]FWK.Q		E[+58]	435.206	2	869.405	869.404	0	0.9	84	Specific	234.3	135.84	41.42	6.41	3.55	308	>sp|P00740-6|FA9_HUMAN Coagulation factor IX OS=Homo sapiens variant 2 G 44 V GN=F9 PE=1 SV=2	117	sample=1 period=1 cycle=923 experiment=3	sample=1 period=1 cycle=923 experiment=3	11.3176
rFIX H1	01862:2	1	R.TTE[+43.990]FWK.Q		E[+44]	428.198	2	855.389	855.388	0	1	84	Specific	235.54	229.79	229.79	6.23	3.84	308	>sp|P00740-6|FA9_HUMAN Coagulation factor IX OS=Homo sapiens variant 2 G 44 V GN=F9 PE=1 SV=2	117	sample=1 period=1 cycle=880 experiment=6	sample=1 period=1 cycle=880 experiment=6	10.3981
rFIX H1	02794:2	1	R.TTE[+72.021]FWK.Q		E[+72]	442.214	2	883.422	883.419	0	2.3	84	Specific	236.82	188.19	109.21	6.61	3.71	308	>sp|P00740-6|FA9_HUMAN Coagulation factor IX OS=Homo sapiens variant 2 G 44 V GN=F9 PE=1 SV=2	117	sample=1 period=1 cycle=935 experiment=2	sample=1 period=1 cycle=935 experiment=2	11.5764
rFIX H1	02779:2	1	R.TTE[+58.005]FWK.Q		E[+58]	435.205	2	869.403	869.404	0	-0.9	84	Specific	241.27	169.98	124.91	6.71	4.35	308	>sp|P00740-6|FA9_HUMAN Coagulation factor IX OS=Homo sapiens variant 2 G 44 V GN=F9 PE=1 SV=2	117	sample=1 period=1 cycle=934 experiment=3	sample=1 period=1 cycle=934 experiment=3	11.5546
rFIX H1	02823:2	1	R.TTE[+14.016]FWK.Q		E[+14]	413.212	2	825.417	825.414	0	3.9	84	Specific	241.96	179.23	60.03	6.28	4.65	308	>sp|P00740-6|FA9_HUMAN Coagulation factor IX OS=Homo sapiens variant 2 G 44 V GN=F9 PE=1 SV=2	117	sample=1 period=1 cycle=937 experiment=2	sample=1 period=1 cycle=937 experiment=2	11.6195
rFIX H1	03052:2	1	R.TTE[+14.016]FWK.Q		E[+14]	413.21	2	825.413	825.414	0	-1.2	84	Specific	243.16	235.5	47.36	6.02	4.03	308	>sp|P00740-6|FA9_HUMAN Coagulation factor IX OS=Homo sapiens variant 2 G 44 V GN=F9 PE=1 SV=2	117	sample=1 period=1 cycle=952 experiment=3	sample=1 period=1 cycle=952 experiment=3	11.9478
rFIX H1	01922:2	1	R.TTE[+58.005]FWK.Q		E[+58]	435.205	2	869.403	869.404	0	-1.1	84	Specific	243.17	169.62	52.34	5.4	3.9	308	>sp|P00740-6|FA9_HUMAN Coagulation factor IX OS=Homo sapiens variant 2 G 44 V GN=F9 PE=1 SV=2	117	sample=1 period=1 cycle=884 experiment=6	sample=1 period=1 cycle=884 experiment=6	10.4826
rFIX H1	01765:2	1	R.TTE[+14.016]FWK.Q		E[+14]	413.214	2	825.421	825.414	0	7.8	84	Specific	243.86	185.46	72.45	5.38	4.82	308	>sp|P00740-6|FA9_HUMAN Coagulation factor IX OS=Homo sapiens variant 2 G 44 V GN=F9 PE=1 SV=2	117	sample=1 period=1 cycle=874 experiment=3	sample=1 period=1 cycle=874 experiment=3	10.2663
rFIX H1	02840:2	1	R.TTE[+58.005]FWK.Q		E[+58]	435.205	2	869.403	869.404	0	-0.8	84	Specific	244.35	236.12	119.57	7.72	4.57	308	>sp|P00740-6|FA9_HUMAN Coagulation factor IX OS=Homo sapiens variant 2 G 44 V GN=F9 PE=1 SV=2	117	sample=1 period=1 cycle=938 experiment=3	sample=1 period=1 cycle=938 experiment=3	11.6418
rFIX H1	01878:2	1	R.TTE[+58.005]FWK.Q		E[+58]	435.207	2	869.407	869.404	0	3.3	84	Specific	247.69	141.36	98.37	6.08	4.02	308	>sp|P00740-6|FA9_HUMAN Coagulation factor IX OS=Homo sapiens variant 2 G 44 V GN=F9 PE=1 SV=2	117	sample=1 period=1 cycle=881 experiment=5	sample=1 period=1 cycle=881 experiment=5	10.4192
rFIX H1	01809:2	1	R.TTE[+14.016]FWK.Q		E[+14]	413.213	2	825.419	825.414	0	5.6	84	Specific	249.64	178.56	7.59	5.15	4.44	308	>sp|P00740-6|FA9_HUMAN Coagulation factor IX OS=Homo sapiens variant 2 G 44 V GN=F9 PE=1 SV=2	117	sample=1 period=1 cycle=877 experiment=2	sample=1 period=1 cycle=877 experiment=2	10.3306
rFIX H1	01810:2	1	R.TTE[+58.005]FWK.Q		E[+58]	435.208	2	869.408	869.404	0	5	84	Specific	250.93	206.67	47.12	5.32	4.96	308	>sp|P00740-6|FA9_HUMAN Coagulation factor IX OS=Homo sapiens variant 2 G 44 V GN=F9 PE=1 SV=2	117	sample=1 period=1 cycle=877 experiment=3	sample=1 period=1 cycle=877 experiment=3	10.331
rFIX H1	01824:2	1	R.TTE[+14.016]FWK.Q		E[+14]	413.212	2	825.417	825.414	0	3.7	84	Specific	251.9	213.1	10.07	5.66	4.33	308	>sp|P00740-6|FA9_HUMAN Coagulation factor IX OS=Homo sapiens variant 2 G 44 V GN=F9 PE=1 SV=2	117	sample=1 period=1 cycle=878 experiment=2	sample=1 period=1 cycle=878 experiment=2	10.3523
rFIX H1	01863:2	1	R.TTE[+58.005]FWK.Q		E[+58]	435.207	2	869.407	869.404	0	3.5	84	Specific	252.01	186.79	67.23	6.31	4.65	308	>sp|P00740-6|FA9_HUMAN Coagulation factor IX OS=Homo sapiens variant 2 G 44 V GN=F9 PE=1 SV=2	117	sample=1 period=1 cycle=880 experiment=7	sample=1 period=1 cycle=880 experiment=7	10.3986
rFIX H1	02923:2	1	R.TTE[+58.005]FWK.Q		E[+58]	435.207	2	869.406	869.404	0	2.5	84	Specific	252.34	229.44	85.74	6.96	4.79	308	>sp|P00740-6|FA9_HUMAN Coagulation factor IX OS=Homo sapiens variant 2 G 44 V GN=F9 PE=1 SV=2	117	sample=1 period=1 cycle=943 experiment=4	sample=1 period=1 cycle=943 experiment=4	11.7516
rFIX H1	04777:2	1	R.TTE[+14.016]FWK.Q		E[+14]	413.209	2	825.411	825.414	0	-3.9	84	Specific	253.52	241.22	31.57	7.11	4.5	308	>sp|P00740-6|FA9_HUMAN Coagulation factor IX OS=Homo sapiens variant 2 G 44 V GN=F9 PE=1 SV=2	117	sample=1 period=1 cycle=1052 experiment=2	sample=1 period=1 cycle=1052 experiment=2	14.1082
rFIX H1	02325:2	1	R.TTE[+43.990]FWK.Q		E[+44]	428.199	2	855.39	855.388	0	1.9	84	Specific	254.23	254.23	254.23	7.64	5.02	308	>sp|P00740-6|FA9_HUMAN Coagulation factor IX OS=Homo sapiens variant 2 G 44 V GN=F9 PE=1 SV=2	117	sample=1 period=1 cycle=908 experiment=2	sample=1 period=1 cycle=908 experiment=2	10.996
rFIX H1	02271:2	1	R.TTE[+58.005]FWK.Q		E[+58]	435.207	2	869.407	869.404	0	3.6	84	Specific	257.65	174.97	72.13	5.88	4.19	308	>sp|P00740-6|FA9_HUMAN Coagulation factor IX OS=Homo sapiens variant 2 G 44 V GN=F9 PE=1 SV=2	117	sample=1 period=1 cycle=905 experiment=5	sample=1 period=1 cycle=905 experiment=5	10.9331
rFIX H1	02054:2	1	R.TTE[+58.005]FWK.Q		E[+58]	435.207	2	869.406	869.404	0	2.2	84	Specific	259.55	240.31	56.64	5.93	4.33	308	>sp|P00740-6|FA9_HUMAN Coagulation factor IX OS=Homo sapiens variant 2 G 44 V GN=F9 PE=1 SV=2	117	sample=1 period=1 cycle=892 experiment=5	sample=1 period=1 cycle=892 experiment=5	10.6512
rFIX H1	02036:2	1	R.TTE[+43.990]FWK.Q		E[+44]	428.199	2	855.391	855.388	0	3.3	84	Specific	262.49	218.81	218.81	6.55	4.79	308	>sp|P00740-6|FA9_HUMAN Coagulation factor IX OS=Homo sapiens variant 2 G 44 V GN=F9 PE=1 SV=2	117	sample=1 period=1 cycle=891 experiment=3	sample=1 period=1 cycle=891 experiment=3	10.6286
rFIX H1	02003:2	1	R.TTE[+14.016]FWK.Q		E[+14]	413.212	2	825.417	825.414	0	3.5	84	Specific	262.83	260.56	7.16	6.29	4.94	308	>sp|P00740-6|FA9_HUMAN Coagulation factor IX OS=Homo sapiens variant 2 G 44 V GN=F9 PE=1 SV=2	117	sample=1 period=1 cycle=889 experiment=2	sample=1 period=1 cycle=889 experiment=2	10.5858
rFIX H1	02084:2	1	R.TTE[+58.005]FWK.Q		E[+58]	435.208	2	869.408	869.404	0	4.9	84	Specific	264.89	175.53	73.54	6.45	5.29	308	>sp|P00740-6|FA9_HUMAN Coagulation factor IX OS=Homo sapiens variant 2 G 44 V GN=F9 PE=1 SV=2	117	sample=1 period=1 cycle=894 experiment=3	sample=1 period=1 cycle=894 experiment=3	10.693
rFIX H1	02204:2	1	R.TTE[+58.005]FWK.Q		E[+58]	435.208	2	869.409	869.404	0	6	84	Specific	266.89	152.26	80.56	5.73	4.64	308	>sp|P00740-6|FA9_HUMAN Coagulation factor IX OS=Homo sapiens variant 2 G 44 V GN=F9 PE=1 SV=2	117	sample=1 period=1 cycle=901 experiment=5	sample=1 period=1 cycle=901 experiment=5	10.8468
rFIX H1	02983:2	1	R.TTE[+14.016]FWK.Q		E[+14]	413.211	2	825.414	825.414	0	0.1	84	Specific	269.36	179.46	55.45	6.22	4.35	308	>sp|P00740-6|FA9_HUMAN Coagulation factor IX OS=Homo sapiens variant 2 G 44 V GN=F9 PE=1 SV=2	117	sample=1 period=1 cycle=947 experiment=3	sample=1 period=1 cycle=947 experiment=3	11.8387
rFIX H1	02067:2	1	R.TTE[+14.016]FWK.Q		E[+14]	413.212	2	825.417	825.414	0	3.3	84	Specific	269.67	186.84	1.86	5.26	3.83	308	>sp|P00740-6|FA9_HUMAN Coagulation factor IX OS=Homo sapiens variant 2 G 44 V GN=F9 PE=1 SV=2	117	sample=1 period=1 cycle=893 experiment=2	sample=1 period=1 cycle=893 experiment=2	10.671
rFIX H1	02121:2	1	R.TTE[+58.005]FWK.Q		E[+58]	435.206	2	869.405	869.404	0	1.5	84	Specific	271.89	176.02	78.59	5.67	4.19	308	>sp|P00740-6|FA9_HUMAN Coagulation factor IX OS=Homo sapiens variant 2 G 44 V GN=F9 PE=1 SV=2	117	sample=1 period=1 cycle=896 experiment=5	sample=1 period=1 cycle=896 experiment=5	10.7377
rFIX H1	02000:1	1	R.TTE[+14.016]FWK.Q		E[+14]	825.416	1	825.416	825.414	0	2.7	84	Specific	278.58	136.25	33.46	5.15	2.9	308	>sp|P00740-6|FA9_HUMAN Coagulation factor IX OS=Homo sapiens variant 2 G 44 V GN=F9 PE=1 SV=2	117	sample=1 period=1 cycle=888 experiment=16	sample=1 period=1 cycle=888 experiment=16	10.5714
rFIX H1	02764:2	1	R.TTE[+58.005]FWK.Q		E[+58]	435.208	2	869.408	869.404	0	5.1	84	Specific	281.05	266.41	89.28	6.65	5.75	308	>sp|P00740-6|FA9_HUMAN Coagulation factor IX OS=Homo sapiens variant 2 G 44 V GN=F9 PE=1 SV=2	117	sample=1 period=1 cycle=933 experiment=4	sample=1 period=1 cycle=933 experiment=4	11.5334
rFIX H1	02235:2	1	R.TTE[+58.005]FWK.Q		E[+58]	435.207	2	869.406	869.404	0	2.6	84	Specific	282.62	184.39	93.96	6.82	4.82	308	>sp|P00740-6|FA9_HUMAN Coagulation factor IX OS=Homo sapiens variant 2 G 44 V GN=F9 PE=1 SV=2	117	sample=1 period=1 cycle=903 experiment=3	sample=1 period=1 cycle=903 experiment=3	10.8896
rFIX H1	02170:2	1	R.TTE[+58.005]FWK.Q		E[+58]	435.208	2	869.409	869.404	0	5.5	84	Specific	283.07	176.33	74.08	5.78	4.99	308	>sp|P00740-6|FA9_HUMAN Coagulation factor IX OS=Homo sapiens variant 2 G 44 V GN=F9 PE=1 SV=2	117	sample=1 period=1 cycle=899 experiment=3	sample=1 period=1 cycle=899 experiment=3	10.8019
rFIX H1	02202:2	1	R.TTE[+14.016]FWK.Q		E[+14]	413.212	2	825.418	825.414	0	4.1	84	Specific	283.38	178.28	21.15	5.87	4.99	308	>sp|P00740-6|FA9_HUMAN Coagulation factor IX OS=Homo sapiens variant 2 G 44 V GN=F9 PE=1 SV=2	117	sample=1 period=1 cycle=901 experiment=3	sample=1 period=1 cycle=901 experiment=3	10.8456
rFIX H1	02269:2	1	R.TTE[+14.016]FWK.Q		E[+14]	413.212	2	825.417	825.414	0	3.9	84	Specific	284.86	192.91	37.06	5.67	4.35	308	>sp|P00740-6|FA9_HUMAN Coagulation factor IX OS=Homo sapiens variant 2 G 44 V GN=F9 PE=1 SV=2	117	sample=1 period=1 cycle=905 experiment=3	sample=1 period=1 cycle=905 experiment=3	10.9322
rFIX H1	02376:2	1	R.TTE[+58.005]FWK.Q		E[+58]	435.207	2	869.407	869.404	0	3.5	84	Specific	285.32	228.65	89.99	6.15	4.96	308	>sp|P00740-6|FA9_HUMAN Coagulation factor IX OS=Homo sapiens variant 2 G 44 V GN=F9 PE=1 SV=2	117	sample=1 period=1 cycle=911 experiment=3	sample=1 period=1 cycle=911 experiment=3	11.0595
rFIX H1	01954:2	1	R.TTE[+43.990]FWK.Q		E[+44]	428.199	2	855.391	855.388	0	3.5	84	Specific	286.3	273.3	273.3	8.06	5.53	308	>sp|P00740-6|FA9_HUMAN Coagulation factor IX OS=Homo sapiens variant 2 G 44 V GN=F9 PE=1 SV=2	117	sample=1 period=1 cycle=886 experiment=3	sample=1 period=1 cycle=886 experiment=3	10.5235
rFIX H1	01986:2	1	R.TTE[+14.016]FWK.Q		E[+14]	413.212	2	825.417	825.414	0	3.9	84	Specific	286.93	193.51	45.81	5.24	3.98	308	>sp|P00740-6|FA9_HUMAN Coagulation factor IX OS=Homo sapiens variant 2 G 44 V GN=F9 PE=1 SV=2	117	sample=1 period=1 cycle=888 experiment=2	sample=1 period=1 cycle=888 experiment=2	10.5647
rFIX H1	02183:2	1	R.[+14.016]T[+656.228]TEFWK.Q	HexNAc(1)Hex(1)NeuAc(1)	.[14], T[+656]	741.328	2	1481.65	1481.64	0	4.6	84	Specific	287	128.99	2	10	5.74	308	>sp|P00740-6|FA9_HUMAN Coagulation factor IX OS=Homo sapiens variant 2 G 44 V GN=F9 PE=1 SV=2	117	sample=1 period=1 cycle=899 experiment=16	sample=1 period=1 cycle=899 experiment=16	10.8086
rFIX H1	01891:2	1	R.TTE[+58.005]FWK.Q		E[+58]	435.205	2	869.404	869.404	0	-0.2	84	Specific	287.99	211.95	103.85	6.26	4.66	308	>sp|P00740-6|FA9_HUMAN Coagulation factor IX OS=Homo sapiens variant 2 G 44 V GN=F9 PE=1 SV=2	117	sample=1 period=1 cycle=882 experiment=4	sample=1 period=1 cycle=882 experiment=4	10.4391
rFIX H1	02763:2	1	R.TTE[+14.016]FWK.Q		E[+14]	413.212	2	825.417	825.414	0	3.9	84	Specific	289.87	248.04	16.9	8.53	5.53	308	>sp|P00740-6|FA9_HUMAN Coagulation factor IX OS=Homo sapiens variant 2 G 44 V GN=F9 PE=1 SV=2	117	sample=1 period=1 cycle=933 experiment=3	sample=1 period=1 cycle=933 experiment=3	11.5329
rFIX H1	01846:2	1	R.TTE[+58.005]FWK.Q		E[+58]	435.207	2	869.406	869.404	0	2.1	84	Specific	290.41	202.92	119.6	6.44	4.96	308	>sp|P00740-6|FA9_HUMAN Coagulation factor IX OS=Homo sapiens variant 2 G 44 V GN=F9 PE=1 SV=2	117	sample=1 period=1 cycle=879 experiment=7	sample=1 period=1 cycle=879 experiment=7	10.376
rFIX H1	02922:2	1	R.TTE[+14.016]FWK.Q		E[+14]	413.212	2	825.417	825.414	0	3.2	84	Specific	290.62	212.93	78.3	7.07	5.04	308	>sp|P00740-6|FA9_HUMAN Coagulation factor IX OS=Homo sapiens variant 2 G 44 V GN=F9 PE=1 SV=2	117	sample=1 period=1 cycle=943 experiment=3	sample=1 period=1 cycle=943 experiment=3	11.7512
rFIX H1	02998:2	1	R.TTE[+14.016]FWK.Q		E[+14]	413.21	2	825.412	825.414	0	-2.3	84	Specific	292.61	214.27	46.19	6.21	4.66	308	>sp|P00740-6|FA9_HUMAN Coagulation factor IX OS=Homo sapiens variant 2 G 44 V GN=F9 PE=1 SV=2	117	sample=1 period=1 cycle=948 experiment=3	sample=1 period=1 cycle=948 experiment=3	11.8605
rFIX H1	02445:2	1	R.TTE[+58.005]FWK.Q		E[+58]	435.207	2	869.406	869.404	0	2	84	Specific	295.52	198.97	107.91	6.28	4.82	308	>sp|P00740-6|FA9_HUMAN Coagulation factor IX OS=Homo sapiens variant 2 G 44 V GN=F9 PE=1 SV=2	117	sample=1 period=1 cycle=915 experiment=4	sample=1 period=1 cycle=915 experiment=4	11.1457
rFIX H1	01921:2	1	R.TTE[+43.990]FWK.Q		E[+44]	428.2	2	855.393	855.388	0	5.9	84	Specific	296.22	287.48	287.48	7.87	6.24	308	>sp|P00740-6|FA9_HUMAN Coagulation factor IX OS=Homo sapiens variant 2 G 44 V GN=F9 PE=1 SV=2	117	sample=1 period=1 cycle=884 experiment=5	sample=1 period=1 cycle=884 experiment=5	10.4822
rFIX H1	01971:2	1	R.TTE[+43.990]FWK.Q		E[+44]	428.198	2	855.389	855.388	0	0.7	84	Specific	300.05	209.34	209.34	6.56	4.96	308	>sp|P00740-6|FA9_HUMAN Coagulation factor IX OS=Homo sapiens variant 2 G 44 V GN=F9 PE=1 SV=2	117	sample=1 period=1 cycle=887 experiment=3	sample=1 period=1 cycle=887 experiment=3	10.5441
rFIX H1	02290:2	1	R.TTE[+58.005]FWK.Q		E[+58]	435.207	2	869.406	869.404	0	2.2	84	Specific	300.19	195.5	102.51	5.55	4.35	308	>sp|P00740-6|FA9_HUMAN Coagulation factor IX OS=Homo sapiens variant 2 G 44 V GN=F9 PE=1 SV=2	117	sample=1 period=1 cycle=906 experiment=4	sample=1 period=1 cycle=906 experiment=4	10.954
rFIX H1	02080:2	1	R.[+14.016]T[+656.228]TEFWK.Q	HexNAc(1)Hex(1)NeuAc(1)	.[14], T[+656]	741.327	2	1481.65	1481.64	0	2.7	84	Specific	301.26	115.26	2	8.63	4.23	308	>sp|P00740-6|FA9_HUMAN Coagulation factor IX OS=Homo sapiens variant 2 G 44 V GN=F9 PE=1 SV=2	117	sample=1 period=1 cycle=893 experiment=15	sample=1 period=1 cycle=893 experiment=15	10.6777
rFIX H1	02068:2	1	R.TTE[+43.990]FWK.Q		E[+44]	428.196	2	855.384	855.388	0	-5	84	Specific	303.56	243.79	243.79	6.58	4.59	308	>sp|P00740-6|FA9_HUMAN Coagulation factor IX OS=Homo sapiens variant 2 G 44 V GN=F9 PE=1 SV=2	117	sample=1 period=1 cycle=893 experiment=3	sample=1 period=1 cycle=893 experiment=3	10.6714
rFIX H1	01919:2	1	R.TTE[+14.016]FWK.Q		E[+14]	413.212	2	825.417	825.414	0	3.1	84	Specific	307.34	200.99	55.64	6.35	4.96	308	>sp|P00740-6|FA9_HUMAN Coagulation factor IX OS=Homo sapiens variant 2 G 44 V GN=F9 PE=1 SV=2	117	sample=1 period=1 cycle=884 experiment=3	sample=1 period=1 cycle=884 experiment=3	10.4814
rFIX H1	01783:2	1	R.TTE[+14.016]FWK.Q		E[+14]	413.213	2	825.419	825.414	0	5.8	84	Specific	311.88	210.01	20.51	5.36	5.13	308	>sp|P00740-6|FA9_HUMAN Coagulation factor IX OS=Homo sapiens variant 2 G 44 V GN=F9 PE=1 SV=2	117	sample=1 period=1 cycle=875 experiment=5	sample=1 period=1 cycle=875 experiment=5	10.2888
rFIX H1	02341:2	1	R.TTE[+14.016]FWK.Q		E[+14]	413.212	2	825.416	825.414	0	2.7	84	Specific	312.31	207.53	51.24	6.22	4.96	308	>sp|P00740-6|FA9_HUMAN Coagulation factor IX OS=Homo sapiens variant 2 G 44 V GN=F9 PE=1 SV=2	117	sample=1 period=1 cycle=909 experiment=3	sample=1 period=1 cycle=909 experiment=3	11.0175
rFIX H1	01889:2	1	R.TTE[+14.016]FWK.Q		E[+14]	413.212	2	825.418	825.414	0	4.1	84	Specific	312.71	214.87	10.23	5.9	5.13	308	>sp|P00740-6|FA9_HUMAN Coagulation factor IX OS=Homo sapiens variant 2 G 44 V GN=F9 PE=1 SV=2	117	sample=1 period=1 cycle=882 experiment=2	sample=1 period=1 cycle=882 experiment=2	10.4383
rFIX H1	02136:2	1	R.TTE[+14.016]FWK.Q		E[+14]	413.212	2	825.417	825.414	0	4	84	Specific	314.73	227.77	57.82	6.81	4.96	308	>sp|P00740-6|FA9_HUMAN Coagulation factor IX OS=Homo sapiens variant 2 G 44 V GN=F9 PE=1 SV=2	117	sample=1 period=1 cycle=897 experiment=3	sample=1 period=1 cycle=897 experiment=3	10.7583
rFIX H1	02167:2	1	R.[+14.016]TT[+656.228]EFWK.Q	HexNAc(1)Hex(1)NeuAc(1)	.[14], T[+656]	741.327	2	1481.65	1481.64	0	4	84	Specific	316.22	156.56	1.96	8.8	5.07	308	>sp|P00740-6|FA9_HUMAN Coagulation factor IX OS=Homo sapiens variant 2 G 44 V GN=F9 PE=1 SV=2	117	sample=1 period=1 cycle=898 experiment=16	sample=1 period=1 cycle=898 experiment=16	10.7872
rFIX H1	02357:2	1	R.TTE[+58.005]FWK.Q		E[+58]	435.207	2	869.406	869.404	0	2.6	84	Specific	319.76	213.26	112.9	6.59	4.96	308	>sp|P00740-6|FA9_HUMAN Coagulation factor IX OS=Homo sapiens variant 2 G 44 V GN=F9 PE=1 SV=2	117	sample=1 period=1 cycle=910 experiment=3	sample=1 period=1 cycle=910 experiment=3	11.0387
rFIX H1	02098:2	1	R.[+14.016]T[+656.228]TEFWK.Q	HexNAc(1)Hex(1)NeuAc(1)	.[14], T[+656]	741.326	2	1481.65	1481.64	0	2.5	84	Specific	330.11	121.76	2	9.58	5.19	308	>sp|P00740-6|FA9_HUMAN Coagulation factor IX OS=Homo sapiens variant 2 G 44 V GN=F9 PE=1 SV=2	117	sample=1 period=1 cycle=894 experiment=17	sample=1 period=1 cycle=894 experiment=17	10.6997
rFIX H1	01877:2	1	R.TTE[+43.990]FWK.Q		E[+44]	428.198	2	855.389	855.388	0	0.9	84	Specific	346.59	310.73	310.73	8.01	5.68	308	>sp|P00740-6|FA9_HUMAN Coagulation factor IX OS=Homo sapiens variant 2 G 44 V GN=F9 PE=1 SV=2	117	sample=1 period=1 cycle=881 experiment=4	sample=1 period=1 cycle=881 experiment=4	10.4188
rFIX H1	01876:2	1	R.TTE[+14.016]FWK.Q		E[+14]	413.212	2	825.417	825.414	0	3	84	Specific	356.65	262.82	45.17	7	5.28	308	>sp|P00740-6|FA9_HUMAN Coagulation factor IX OS=Homo sapiens variant 2 G 44 V GN=F9 PE=1 SV=2	117	sample=1 period=1 cycle=881 experiment=3	sample=1 period=1 cycle=881 experiment=3	10.4179
rFIX H1	01905:2	1	R.TTE[+14.016]FWK.Q		E[+14]	413.212	2	825.418	825.414	0	4.4	84	Specific	357.32	243.25	55.57	6.45	5.84	308	>sp|P00740-6|FA9_HUMAN Coagulation factor IX OS=Homo sapiens variant 2 G 44 V GN=F9 PE=1 SV=2	117	sample=1 period=1 cycle=883 experiment=4	sample=1 period=1 cycle=883 experiment=4	10.4607
rFIX H1	01860:2	1	R.TTE[+14.016]FWK.Q		E[+14]	413.212	2	825.417	825.414	0	3.8	84	Specific	359.18	247.13	53.45	6.43	5.2	308	>sp|P00740-6|FA9_HUMAN Coagulation factor IX OS=Homo sapiens variant 2 G 44 V GN=F9 PE=1 SV=2	117	sample=1 period=1 cycle=880 experiment=4	sample=1 period=1 cycle=880 experiment=4	10.3969
rFIX H1	01844:2	1	R.TTE[+14.016]FWK.Q		E[+14]	413.212	2	825.417	825.414	0	3.6	84	Specific	377.04	230.01	58.04	7.83	5.56	308	>sp|P00740-6|FA9_HUMAN Coagulation factor IX OS=Homo sapiens variant 2 G 44 V GN=F9 PE=1 SV=2	117	sample=1 period=1 cycle=879 experiment=5	sample=1 period=1 cycle=879 experiment=5	10.3752
rFIX H1	01917:1	1	R.TTE[+14.016]FWK.Q		E[+14]	825.417	1	825.417	825.414	0	3	84	Specific	391.17	190.77	0.87	5.11	3.13	308	>sp|P00740-6|FA9_HUMAN Coagulation factor IX OS=Homo sapiens variant 2 G 44 V GN=F9 PE=1 SV=2	117	sample=1 period=1 cycle=883 experiment=16	sample=1 period=1 cycle=883 experiment=16	10.4674
rFIX H1	01968:1	1	R.[+14.016]TTEFWK.Q		.[+14]	825.416	1	825.416	825.414	0	2.5	84	Specific	406.84	206.65	71.21	6.09	3.49	308	>sp|P00740-6|FA9_HUMAN Coagulation factor IX OS=Homo sapiens variant 2 G 44 V GN=F9 PE=1 SV=2	117	sample=1 period=1 cycle=886 experiment=17	sample=1 period=1 cycle=886 experiment=17	10.5302
rFIX H1	01163:2	1	R.[+14.016]T[+656.228]TEFWK[+14.016].Q	HexNAc(1)Hex(1)NeuAc(1)	.[14], K[+14], T[+656]	748.334	2	1495.66	1495.66	0	1.7	84	Specific	27.56	27.56	2	5.77	1.79	308	>sp|P00740-6|FA9_HUMAN Coagulation factor IX OS=Homo sapiens variant 2 G 44 V GN=F9 PE=1 SV=2	117	sample=1 period=1 cycle=831 experiment=12	sample=1 period=1 cycle=831 experiment=12	9.3227
rFIX H1	01192:2	1	R.[+14.016]T[+656.228]TEFWK[+14.016].Q	HexNAc(1)Hex(1)NeuAc(1)	.[14], K[+14], T[+656]	748.335	2	1495.66	1495.66	0	3	84	Specific	44.24	44.24	2	4.76	1.94	308	>sp|P00740-6|FA9_HUMAN Coagulation factor IX OS=Homo sapiens variant 2 G 44 V GN=F9 PE=1 SV=2	117	sample=1 period=1 cycle=833 experiment=16	sample=1 period=1 cycle=833 experiment=16	9.3679
rFIX H1	01150:2	1	R.[+14.016]T[+656.228]TEFWK[+14.016].Q	HexNAc(1)Hex(1)NeuAc(1)	.[14], K[+14], T[+656]	748.337	2	1495.67	1495.66	0	5.7	84	Specific	149.64	149.64	2	5.55	3.7	308	>sp|P00740-6|FA9_HUMAN Coagulation factor IX OS=Homo sapiens variant 2 G 44 V GN=F9 PE=1 SV=2	117	sample=1 period=1 cycle=830 experiment=12	sample=1 period=1 cycle=830 experiment=12	9.2997
rFIX H2	06852:4	1	K.RYNSGKLE[+72.021]E[+43.990]FVQGNLE[+14.016]R.E		E[+14][+44][+72]	543.023	4	2169.07	2169.06	0	5.5	46	Specific	96.42	96.42	4.96	5.01	1.23	285	>sp|P00740-6|FA9_HUMAN Coagulation factor IX OS=Homo sapiens variant 2 G 44 V GN=F9 PE=1 SV=2	117	sample=1 period=1 cycle=1230 experiment=6	sample=1 period=1 cycle=1230 experiment=6	17.8507
rFIX H2	06825:4	1	K.RYNSGKLE[+72.021]E[+43.990]FVQGNLE[+14.016]R.E		E[+14][+44][+72]	543.025	4	2169.08	2169.06	0	9.1	46	Specific	155.82	155.82	1.81	7.47	1.99	285	>sp|P00740-6|FA9_HUMAN Coagulation factor IX OS=Homo sapiens variant 2 G 44 V GN=F9 PE=1 SV=2	117	sample=1 period=1 cycle=1228 experiment=5	sample=1 period=1 cycle=1228 experiment=5	17.8057
rFIX H2	06675:4	1	K.RYNSGKLE[+58.005]E[+58.005]FVQGNLE[+58.005]R.E		E[+58]*3	554.025	4	2213.08	2213.05	0	13.7	46	Specific	206.16	206.16	104.2	6.65	1.47	285	>sp|P00740-6|FA9_HUMAN Coagulation factor IX OS=Homo sapiens variant 2 G 44 V GN=F9 PE=1 SV=2	117	sample=1 period=1 cycle=1215 experiment=3	sample=1 period=1 cycle=1215 experiment=3	17.5161
rFIX H2	06484:4	1	K.RYNSGKLE[+43.990]E[+58.005]FVQGNLE[+14.016]R.E		E[+14][+44][+58]	539.519	4	2155.05	2155.04	0	6.2	46	Specific	235.08	235.08	25.44	7.55	3.22	285	>sp|P00740-6|FA9_HUMAN Coagulation factor IX OS=Homo sapiens variant 2 G 44 V GN=F9 PE=1 SV=2	117	sample=1 period=1 cycle=1199 experiment=3	sample=1 period=1 cycle=1199 experiment=3	17.1623
rFIX H2	07032:3	1	R.YNSGKLE[+58.005]E[+58.005]FVQGNLER.E		E[+58]*2	666.985	3	1998.94	1998.94	0	-0.1	47	Specific	118.09	118.09	55.01	5.28	1.23	285	>sp|P00740-6|FA9_HUMAN Coagulation factor IX OS=Homo sapiens variant 2 G 44 V GN=F9 PE=1 SV=2	117	sample=1 period=1 cycle=1246 experiment=5	sample=1 period=1 cycle=1246 experiment=5	18.2085
rFIX H2	06576:3	1	R.YNSGKLE[+43.990]E[+58.005]FVQGNLER.E		E[+44][+58]	662.316	3	1984.93	1984.92	0	4.7	47	Specific	132.34	132.34	8.8	5.09	1.7	285	>sp|P00740-6|FA9_HUMAN Coagulation factor IX OS=Homo sapiens variant 2 G 44 V GN=F9 PE=1 SV=2	117	sample=1 period=1 cycle=1206 experiment=11	sample=1 period=1 cycle=1206 experiment=11	17.323
rFIX H2	06980:3	1	R.YNSGKLE[+58.005]E[+58.005]FVQGNLER.E		E[+58]*2	666.987	3	1998.95	1998.94	0	2.8	47	Specific	140.44	140.44	29.11	6	2.15	285	>sp|P00740-6|FA9_HUMAN Coagulation factor IX OS=Homo sapiens variant 2 G 44 V GN=F9 PE=1 SV=2	117	sample=1 period=1 cycle=1241 experiment=7	sample=1 period=1 cycle=1241 experiment=7	18.0973
rFIX H2	06526:3	1	R.YNSGKLE[+58.005]E[+43.990]FVQGNLER.E		E[+44][+58]	662.316	3	1984.93	1984.92	0	4.8	47	Specific	155.37	155.37	0.11	5.63	1.7	285	>sp|P00740-6|FA9_HUMAN Coagulation factor IX OS=Homo sapiens variant 2 G 44 V GN=F9 PE=1 SV=2	117	sample=1 period=1 cycle=1202 experiment=8	sample=1 period=1 cycle=1202 experiment=8	17.2329
rFIX H2	06924:3	1	R.YNSGKLE[+58.005]E[+58.005]FVQGNLER.E		E[+58]*2	666.986	3	1998.94	1998.94	0	2	47	Specific	177.64	177.64	70.45	6.65	2.92	285	>sp|P00740-6|FA9_HUMAN Coagulation factor IX OS=Homo sapiens variant 2 G 44 V GN=F9 PE=1 SV=2	117	sample=1 period=1 cycle=1236 experiment=7	sample=1 period=1 cycle=1236 experiment=7	17.9856
rFIX H2	06960:3	1	R.YNSGKLE[+72.021]E[+43.990]FVQGNLER.E		E[+44][+72]	666.986	3	1998.94	1998.94	0	2.1	47	Specific	190.87	190.87	1.12	5.91	2.92	285	>sp|P00740-6|FA9_HUMAN Coagulation factor IX OS=Homo sapiens variant 2 G 44 V GN=F9 PE=1 SV=2	117	sample=1 period=1 cycle=1239 experiment=8	sample=1 period=1 cycle=1239 experiment=8	18.0534
rFIX H2	06947:3	1	R.YNSGKLE[+58.005]E[+58.005]FVQGNLER.E		E[+58]*2	666.988	3	1998.95	1998.94	0	4.4	47	Specific	191.37	191.37	29.25	6.07	2.85	285	>sp|P00740-6|FA9_HUMAN Coagulation factor IX OS=Homo sapiens variant 2 G 44 V GN=F9 PE=1 SV=2	117	sample=1 period=1 cycle=1238 experiment=6	sample=1 period=1 cycle=1238 experiment=6	18.0311
rFIX H2	06477:3	1	R.YNSGKLE[+43.990]E[+58.005]FVQGNLER.E		E[+44][+58]	662.316	3	1984.93	1984.92	0	4.1	47	Specific	211.2	185.29	6.99	6.53	2.85	285	>sp|P00740-6|FA9_HUMAN Coagulation factor IX OS=Homo sapiens variant 2 G 44 V GN=F9 PE=1 SV=2	117	sample=1 period=1 cycle=1198 experiment=7	sample=1 period=1 cycle=1198 experiment=7	17.1427
rFIX H2	07074:3	1	R.YNSGKLE[+43.990]E[+72.021]FVQGNLER.E		E[+44][+72]	666.988	3	1998.95	1998.94	0	4.1	47	Specific	231.44	231.44	5.07	6.55	3.07	285	>sp|P00740-6|FA9_HUMAN Coagulation factor IX OS=Homo sapiens variant 2 G 44 V GN=F9 PE=1 SV=2	117	sample=1 period=1 cycle=1250 experiment=7	sample=1 period=1 cycle=1250 experiment=7	18.3004
rFIX H2	07024:3	1	R.YNSGKLE[+58.005]E[+58.005]FVQGNLER.E		E[+58]*2	666.984	3	1998.94	1998.94	0	-1.2	47	Specific	277.39	277.39	67.12	8.12	4.26	285	>sp|P00740-6|FA9_HUMAN Coagulation factor IX OS=Homo sapiens variant 2 G 44 V GN=F9 PE=1 SV=2	117	sample=1 period=1 cycle=1245 experiment=8	sample=1 period=1 cycle=1245 experiment=8	18.1886
rFIX H2	06537:3	1	R.YNSGKLE[+43.990]E[+58.005]FVQGNLER.E		E[+44][+58]	662.314	3	1984.93	1984.92	0	1.7	47	Specific	349.15	317.28	7.55	7.72	5.04	285	>sp|P00740-6|FA9_HUMAN Coagulation factor IX OS=Homo sapiens variant 2 G 44 V GN=F9 PE=1 SV=2	117	sample=1 period=1 cycle=1203 experiment=8	sample=1 period=1 cycle=1203 experiment=8	17.2538
rFIX H2	07314:3	1	R.[+14.016]YNSGKLE[+43.990]E[+43.990]FVQGNLE[+14.016]R.E		.[14], E[+14][+44]*2	666.982	3	1998.93	1998.94	0	-4.6	47	Specific	92.9	92.9	8.23	5.86	1.23	285	>sp|P00740-6|FA9_HUMAN Coagulation factor IX OS=Homo sapiens variant 2 G 44 V GN=F9 PE=1 SV=2	117	sample=1 period=1 cycle=1272 experiment=8	sample=1 period=1 cycle=1272 experiment=8	18.792
rFIX H2	07228:3	1	R.YNSGKLE[+43.990]E[+58.005]FVQGNLE[+14.016]R.E		E[+14][+44][+58]	666.987	3	1998.95	1998.94	0	3.1	47	Specific	113.26	113.26	20	5.73	1.23	285	>sp|P00740-6|FA9_HUMAN Coagulation factor IX OS=Homo sapiens variant 2 G 44 V GN=F9 PE=1 SV=2	117	sample=1 period=1 cycle=1264 experiment=8	sample=1 period=1 cycle=1264 experiment=8	18.6119
rFIX H2	07270:3	1	R.YNSGKLE[+58.005]E[+43.990]FVQGNLE[+14.016]R.E		E[+14][+44][+58]	666.985	3	1998.94	1998.94	0	0.4	47	Specific	119.01	112.08	14.21	5.3	1.23	285	>sp|P00740-6|FA9_HUMAN Coagulation factor IX OS=Homo sapiens variant 2 G 44 V GN=F9 PE=1 SV=2	117	sample=1 period=1 cycle=1268 experiment=8	sample=1 period=1 cycle=1268 experiment=8	18.7011
rFIX H2	07517:3	1	R.YNSGKLE[+58.005]E[+58.005]FVQGNLE[+58.005]R.E		E[+58]*3	686.322	3	2056.95	2056.95	0	2.9	47	Specific	123.74	117.97	1.23	4.4	1.21	285	>sp|P00740-6|FA9_HUMAN Coagulation factor IX OS=Homo sapiens variant 2 G 44 V GN=F9 PE=1 SV=2	117	sample=1 period=1 cycle=1292 experiment=10	sample=1 period=1 cycle=1292 experiment=10	19.2431
rFIX H2	06925:3	1	R.YNSGKLE[+58.005]E[+72.021]FVQGNLE[+14.016]R.E		E[+14][+58][+72]	676.337	3	2027	2026.97	0	12.2	47	Specific	133.95	133.95	5.98	5.75	1.21	285	>sp|P00740-6|FA9_HUMAN Coagulation factor IX OS=Homo sapiens variant 2 G 44 V GN=F9 PE=1 SV=2	117	sample=1 period=1 cycle=1236 experiment=8	sample=1 period=1 cycle=1236 experiment=8	17.9869
rFIX H2	07745:3	1	R.YNSGKLE[+58.005]E[+58.005]FVQGNLE[+14.016]R.E		E[+14][+58]*2	671.66	3	2012.97	2012.96	0	5	47	Specific	143.27	143.27	18.27	6.22	2.04	285	>sp|P00740-6|FA9_HUMAN Coagulation factor IX OS=Homo sapiens variant 2 G 44 V GN=F9 PE=1 SV=2	117	sample=1 period=1 cycle=1317 experiment=7	sample=1 period=1 cycle=1317 experiment=7	19.8054
rFIX H2	07421:3	1	R.YNSGKLE[+43.990]E[+43.990]FVQGNLE[+14.016]R.E		E[+14][+44]*2	662.318	3	1984.94	1984.92	0	7	47	Specific	145.53	145.53	20.05	4.95	1.7	285	>sp|P00740-6|FA9_HUMAN Coagulation factor IX OS=Homo sapiens variant 2 G 44 V GN=F9 PE=1 SV=2	117	sample=1 period=1 cycle=1283 experiment=6	sample=1 period=1 cycle=1283 experiment=6	19.0398
rFIX H2	07842:3	1	R.YNSGKLE[+58.005]E[+43.990]FVQGNLE[+14.016]R.E		E[+14][+44][+58]	666.982	3	1998.93	1998.94	0	-4.1	47	Specific	147.45	147.45	26.96	5.01	1.65	285	>sp|P00740-6|FA9_HUMAN Coagulation factor IX OS=Homo sapiens variant 2 G 44 V GN=F9 PE=1 SV=2	117	sample=1 period=1 cycle=1329 experiment=3	sample=1 period=1 cycle=1329 experiment=3	20.0692
rFIX H2	07304:3	1	R.YNSGKLE[+58.005]E[+43.990]FVQGNLE[+14.016]R.E		E[+14][+44][+58]	666.986	3	1998.94	1998.94	0	0.8	47	Specific	155.79	155.79	0	5.69	1.89	285	>sp|P00740-6|FA9_HUMAN Coagulation factor IX OS=Homo sapiens variant 2 G 44 V GN=F9 PE=1 SV=2	117	sample=1 period=1 cycle=1271 experiment=9	sample=1 period=1 cycle=1271 experiment=9	18.77
rFIX H2	07439:3	1	R.YNSGKLE[+43.990]E[+43.990]FVQGNLE[+14.016]R.E		E[+14][+44]*2	662.314	3	1984.93	1984.92	0	1.7	47	Specific	166.14	166.14	16.68	6.56	2.92	285	>sp|P00740-6|FA9_HUMAN Coagulation factor IX OS=Homo sapiens variant 2 G 44 V GN=F9 PE=1 SV=2	117	sample=1 period=1 cycle=1285 experiment=5	sample=1 period=1 cycle=1285 experiment=5	19.0821
rFIX H2	07669:3	1	R.YNSGKLE[+58.005]E[+58.005]FVQGNLE[+14.016]R.E		E[+14][+58]*2	671.66	3	2012.97	2012.96	0	4.7	47	Specific	176.52	176.52	23.78	5.7	2.23	285	>sp|P00740-6|FA9_HUMAN Coagulation factor IX OS=Homo sapiens variant 2 G 44 V GN=F9 PE=1 SV=2	117	sample=1 period=1 cycle=1308 experiment=6	sample=1 period=1 cycle=1308 experiment=6	19.6019
rFIX H2	07635:3	1	R.YNSGKLE[+72.021]E[+43.990]FVQGNLE[+14.016]R.E		E[+14][+44][+72]	671.659	3	2012.96	2012.96	0	3	47	Specific	186.34	186.34	1.41	5.7	2.43	285	>sp|P00740-6|FA9_HUMAN Coagulation factor IX OS=Homo sapiens variant 2 G 44 V GN=F9 PE=1 SV=2	117	sample=1 period=1 cycle=1304 experiment=7	sample=1 period=1 cycle=1304 experiment=7	19.5129
rFIX H2	07782:3	1	R.YNSGKLE[+58.005]E[+43.990]FVQGNLE[+14.016]R.E		E[+14][+44][+58]	666.983	3	1998.94	1998.94	0	-2.5	47	Specific	211.2	211.2	27.65	5.87	3.06	285	>sp|P00740-6|FA9_HUMAN Coagulation factor IX OS=Homo sapiens variant 2 G 44 V GN=F9 PE=1 SV=2	117	sample=1 period=1 cycle=1321 experiment=9	sample=1 period=1 cycle=1321 experiment=9	19.8969
rFIX H2	07815:3	1	R.YNSGKLE[+58.005]E[+43.990]FVQGNLE[+14.016]R.E		E[+14][+44][+58]	666.979	3	1998.92	1998.94	0	-9.4	47	Specific	211.63	211.63	17.37	5.45	1.91	285	>sp|P00740-6|FA9_HUMAN Coagulation factor IX OS=Homo sapiens variant 2 G 44 V GN=F9 PE=1 SV=2	117	sample=1 period=1 cycle=1325 experiment=6	sample=1 period=1 cycle=1325 experiment=6	19.9825
rFIX H2	07578:3	1	R.YNSGKLE[+58.005]E[+58.005]FVQGNLE[+14.016]R.E		E[+14][+58]*2	671.663	3	2012.97	2012.96	0	8.8	47	Specific	231.78	231.78	26.64	7.71	3.05	285	>sp|P00740-6|FA9_HUMAN Coagulation factor IX OS=Homo sapiens variant 2 G 44 V GN=F9 PE=1 SV=2	117	sample=1 period=1 cycle=1298 experiment=6	sample=1 period=1 cycle=1298 experiment=6	19.3751
rFIX H2	07216:3	1	R.YNSGKLE[+58.005]E[+43.990]FVQGNLE[+14.016]R.E		E[+14][+44][+58]	666.984	3	1998.94	1998.94	0	-2	47	Specific	232.5	232.5	8.52	5.87	3.06	285	>sp|P00740-6|FA9_HUMAN Coagulation factor IX OS=Homo sapiens variant 2 G 44 V GN=F9 PE=1 SV=2	117	sample=1 period=1 cycle=1263 experiment=10	sample=1 period=1 cycle=1263 experiment=10	18.59
rFIX H2	07710:3	1	R.YNSGKLE[+58.005]E[+58.005]FVQGNLE[+14.016]R.E		E[+14][+58]*2	671.659	3	2012.96	2012.96	0	2.7	47	Specific	237.98	237.98	12.8	6.55	3.15	285	>sp|P00740-6|FA9_HUMAN Coagulation factor IX OS=Homo sapiens variant 2 G 44 V GN=F9 PE=1 SV=2	117	sample=1 period=1 cycle=1313 experiment=6	sample=1 period=1 cycle=1313 experiment=6	19.7151
rFIX H2	07590:3	1	R.YNSGKLE[+58.005]E[+58.005]FVQGNLE[+14.016]R.E		E[+14][+58]*2	671.659	3	2012.96	2012.96	0	4.1	47	Specific	289.1	289.1	29.38	6.91	4.59	285	>sp|P00740-6|FA9_HUMAN Coagulation factor IX OS=Homo sapiens variant 2 G 44 V GN=F9 PE=1 SV=2	117	sample=1 period=1 cycle=1299 experiment=7	sample=1 period=1 cycle=1299 experiment=7	19.3997
rFIX H2	07569:3	1	R.YNSGKLE[+43.990]E[+72.021]FVQGNLE[+14.016]R.E		E[+14][+44][+72]	671.659	3	2012.96	2012.96	0	4	47	Specific	346.61	346.61	5.71	8.28	5.08	285	>sp|P00740-6|FA9_HUMAN Coagulation factor IX OS=Homo sapiens variant 2 G 44 V GN=F9 PE=1 SV=2	117	sample=1 period=1 cycle=1297 experiment=8	sample=1 period=1 cycle=1297 experiment=8	19.3543
rFIX H2	07805:3	1	R.YNSGK[+14.016]LE[+43.990]E[+43.990]FVQGNLE[+14.016]R.E		E[+14][+44]*2, K[+14]	666.984	3	1998.94	1998.94	0	-1.7	47	Specific	114.16	114.16	10.06	5.65	1.22	285	>sp|P00740-6|FA9_HUMAN Coagulation factor IX OS=Homo sapiens variant 2 G 44 V GN=F9 PE=1 SV=2	117	sample=1 period=1 cycle=1324 experiment=6	sample=1 period=1 cycle=1324 experiment=6	19.9594
rFIX H2	07432:3	1	R.YNSGKLE[+58.005]E[+58.005]FVQGN[+14.016]LE[+43.990]R.E		E[+44][+58]*2, N[+14]	686.322	3	2056.95	2056.95	0	3.2	47	Specific	148.82	139.45	22.54	5.11	1.7	285	>sp|P00740-6|FA9_HUMAN Coagulation factor IX OS=Homo sapiens variant 2 G 44 V GN=F9 PE=1 SV=2	117	sample=1 period=1 cycle=1284 experiment=9	sample=1 period=1 cycle=1284 experiment=9	19.0623
rFIX H2	07473:3	1	R.YNSGKLE[+72.021]E[+43.990]FVQGN[+14.016]LE[+43.990]R.E		E[+44]*2[+72], N[+14]	686.325	3	2056.96	2056.95	0	7.7	47	Specific	150.49	150.49	3.17	4.97	1.32	285	>sp|P00740-6|FA9_HUMAN Coagulation factor IX OS=Homo sapiens variant 2 G 44 V GN=F9 PE=1 SV=2	117	sample=1 period=1 cycle=1288 experiment=10	sample=1 period=1 cycle=1288 experiment=10	19.1542
rFIX H2	07335:3	1	R.YNSGKLE[+58.005]E[+58.005]FVQGN[+14.016]LE[+43.990]R.E		E[+44][+58]*2, N[+14]	686.325	3	2056.96	2056.95	0	7.4	47	Specific	175.16	175.16	0.57	5.24	1.96	285	>sp|P00740-6|FA9_HUMAN Coagulation factor IX OS=Homo sapiens variant 2 G 44 V GN=F9 PE=1 SV=2	117	sample=1 period=1 cycle=1274 experiment=10	sample=1 period=1 cycle=1274 experiment=10	18.8367
rFIX H2	07624:3	1	R.YNSGKLE[+43.990]E[+72.021]FVQGN[+14.016]LE[+43.990]R.E		E[+44]*2[+72], N[+14]	686.326	3	2056.96	2056.95	0	7.9	47	Specific	176.2	160.99	1.27	5.5	1.32	285	>sp|P00740-6|FA9_HUMAN Coagulation factor IX OS=Homo sapiens variant 2 G 44 V GN=F9 PE=1 SV=2	117	sample=1 period=1 cycle=1303 experiment=5	sample=1 period=1 cycle=1303 experiment=5	19.487
rFIX H2	04765:2	1	K.LEE[+58.005]FVQGNLER.E		E[+58]	696.342	2	1391.68	1391.68	0	-2.7	52	Specific	81.72	76.25	0.11	5.36	1.22	285	>sp|P00740-6|FA9_HUMAN Coagulation factor IX OS=Homo sapiens variant 2 G 44 V GN=F9 PE=1 SV=2	117	sample=1 period=1 cycle=1081 experiment=6	sample=1 period=1 cycle=1081 experiment=6	14.6482
rFIX H2	05035:2	1	K.LEE[+58.005]FVQGNLER.E		E[+58]	696.338	2	1391.67	1391.68	0	-8.4	52	Specific	100.43	100.43	24.03	5.2	1.21	285	>sp|P00740-6|FA9_HUMAN Coagulation factor IX OS=Homo sapiens variant 2 G 44 V GN=F9 PE=1 SV=2	117	sample=1 period=1 cycle=1100 experiment=9	sample=1 period=1 cycle=1100 experiment=9	15.0659
rFIX H2	04795:2	1	K.LE[+58.005]EFVQGNLER.E		E[+58]	696.341	2	1391.67	1391.68	0	-3.6	52	Specific	155.15	155.15	0.85	6.9	2.69	285	>sp|P00740-6|FA9_HUMAN Coagulation factor IX OS=Homo sapiens variant 2 G 44 V GN=F9 PE=1 SV=2	117	sample=1 period=1 cycle=1083 experiment=8	sample=1 period=1 cycle=1083 experiment=8	14.6916
rFIX H2	05236:2	1	K.[+14.016]LEE[+58.005]FVQGNLER.E		.[14], E[+58]	703.341	2	1405.68	1405.7	0	-14.4	52	Specific	192.24	105.93	18.8	4.67	0.88	285	>sp|P00740-6|FA9_HUMAN Coagulation factor IX OS=Homo sapiens variant 2 G 44 V GN=F9 PE=1 SV=2	117	sample=1 period=1 cycle=1113 experiment=10	sample=1 period=1 cycle=1113 experiment=10	15.3454
rFIX H2	03349:2	1	K.LE[+14.016]EFVQGNLER.E		E[+14]	674.337	2	1347.67	1347.69	0	-17	52	Specific	229.55	142.46	9.27	7.22	1.24	285	>sp|P00740-6|FA9_HUMAN Coagulation factor IX OS=Homo sapiens variant 2 G 44 V GN=F9 PE=1 SV=2	117	sample=1 period=1 cycle=996 experiment=11	sample=1 period=1 cycle=996 experiment=11	12.8373
rFIX H2	02937:2	1	K.LE[+58.005]EFVQGNLER.E		E[+58]	696.336	2	1391.66	1391.68	0	-10.9	52	Specific	231.48	130.88	21.26	7.42	1.75	285	>sp|P00740-6|FA9_HUMAN Coagulation factor IX OS=Homo sapiens variant 2 G 44 V GN=F9 PE=1 SV=2	117	sample=1 period=1 cycle=970 experiment=13	sample=1 period=1 cycle=970 experiment=13	12.271
rFIX H2	04871:2	1	K.[+14.016]LEE[+43.990]FVQGNLER.E		.[14], E[+44]	696.342	2	1391.68	1391.68	0	-3.1	52	Specific	235.01	201.64	11.3	7.02	3.09	285	>sp|P00740-6|FA9_HUMAN Coagulation factor IX OS=Homo sapiens variant 2 G 44 V GN=F9 PE=1 SV=2	117	sample=1 period=1 cycle=1088 experiment=9	sample=1 period=1 cycle=1088 experiment=9	14.8015
rFIX H2	03287:2	1	K.[+14.016]LEEFVQGNLER.E		.[+14]	674.339	2	1347.67	1347.69	0	-13.9	52	Specific	252.42	130.79	4.63	6.47	2.76	285	>sp|P00740-6|FA9_HUMAN Coagulation factor IX OS=Homo sapiens variant 2 G 44 V GN=F9 PE=1 SV=2	117	sample=1 period=1 cycle=992 experiment=11	sample=1 period=1 cycle=992 experiment=11	12.7503
rFIX H2	04927:2	1	K.LEE[+72.021]FVQGNLER.E		E[+72]	703.346	2	1405.68	1405.7	0	-8.4	52	Specific	254.34	161.42	13.8	5.78	3	285	>sp|P00740-6|FA9_HUMAN Coagulation factor IX OS=Homo sapiens variant 2 G 44 V GN=F9 PE=1 SV=2	117	sample=1 period=1 cycle=1092 experiment=9	sample=1 period=1 cycle=1092 experiment=9	14.8898
rFIX H2	04954:2	1	K.[+14.016]LE[+43.990]EFVQGNLER.E		.[14], E[+44]	696.341	2	1391.68	1391.68	0	-3.4	52	Specific	262.54	169.56	3.26	6.82	4.06	285	>sp|P00740-6|FA9_HUMAN Coagulation factor IX OS=Homo sapiens variant 2 G 44 V GN=F9 PE=1 SV=2	117	sample=1 period=1 cycle=1094 experiment=8	sample=1 period=1 cycle=1094 experiment=8	14.9338
rFIX H2	04844:2	1	K.[+14.016]LEE[+43.990]FVQGNLER.E		.[14], E[+44]	696.343	2	1391.68	1391.68	0	-1	52	Specific	289.37	228.61	0	8.23	4.77	285	>sp|P00740-6|FA9_HUMAN Coagulation factor IX OS=Homo sapiens variant 2 G 44 V GN=F9 PE=1 SV=2	117	sample=1 period=1 cycle=1086 experiment=12	sample=1 period=1 cycle=1086 experiment=12	14.7593
rFIX H2	03067:2	1	K.LE[+58.005]EFVQGNLER.E		E[+58]	696.34	2	1391.67	1391.68	0	-6	52	Specific	293.81	214.79	2.09	8.47	4.84	285	>sp|P00740-6|FA9_HUMAN Coagulation factor IX OS=Homo sapiens variant 2 G 44 V GN=F9 PE=1 SV=2	117	sample=1 period=1 cycle=978 experiment=12	sample=1 period=1 cycle=978 experiment=12	12.4451
rFIX H2	04827:2	1	K.[+14.016]LE[+43.990]EFVQGNLER.E		.[14], E[+44]	696.342	2	1391.68	1391.68	0	-2.7	52	Specific	297.79	247.76	0	7.3	4.68	285	>sp|P00740-6|FA9_HUMAN Coagulation factor IX OS=Homo sapiens variant 2 G 44 V GN=F9 PE=1 SV=2	117	sample=1 period=1 cycle=1085 experiment=10	sample=1 period=1 cycle=1085 experiment=10	14.7367
rFIX H2	03021:2	1	K.LEE[+58.005]FVQGNLER.E		E[+58]	696.344	2	1391.68	1391.68	0	0.1	52	Specific	298.21	247.19	37.59	8.53	5.19	285	>sp|P00740-6|FA9_HUMAN Coagulation factor IX OS=Homo sapiens variant 2 G 44 V GN=F9 PE=1 SV=2	117	sample=1 period=1 cycle=975 experiment=13	sample=1 period=1 cycle=975 experiment=13	12.3786
rFIX H2	04779:2	1	K.[+14.016]LEE[+43.990]FVQGNLER.E		.[14], E[+44]	696.34	2	1391.67	1391.68	0	-5.1	52	Specific	301.99	167.12	0	7.37	4.13	285	>sp|P00740-6|FA9_HUMAN Coagulation factor IX OS=Homo sapiens variant 2 G 44 V GN=F9 PE=1 SV=2	117	sample=1 period=1 cycle=1082 experiment=7	sample=1 period=1 cycle=1082 experiment=7	14.6701
rFIX H2	03164:2	1	K.LE[+14.016]EFVQGNLER.E		E[+14]	674.336	2	1347.66	1347.69	0	-19.2	52	Specific	309.69	146.87	2.31	6.41	2.87	285	>sp|P00740-6|FA9_HUMAN Coagulation factor IX OS=Homo sapiens variant 2 G 44 V GN=F9 PE=1 SV=2	117	sample=1 period=1 cycle=984 experiment=13	sample=1 period=1 cycle=984 experiment=13	12.5753
rFIX H2	03039:2	1	K.LEE[+58.005]FVQGNLER.E		E[+58]	696.341	2	1391.68	1391.68	0	-3.3	52	Specific	320.88	191.37	23.08	7.37	4.56	285	>sp|P00740-6|FA9_HUMAN Coagulation factor IX OS=Homo sapiens variant 2 G 44 V GN=F9 PE=1 SV=2	117	sample=1 period=1 cycle=976 experiment=14	sample=1 period=1 cycle=976 experiment=14	12.402
rFIX H2	03410:2	1	K.LEE[+14.016]FVQGNLER.E		E[+14]	674.338	2	1347.67	1347.69	0	-16.2	52	Specific	327.26	189.65	70.18	7.22	3.49	285	>sp|P00740-6|FA9_HUMAN Coagulation factor IX OS=Homo sapiens variant 2 G 44 V GN=F9 PE=1 SV=2	117	sample=1 period=1 cycle=1000 experiment=10	sample=1 period=1 cycle=1000 experiment=10	12.9255
rFIX H2	04899:2	1	K.[+14.016]LEE[+43.990]FVQGNLER.E		.[14], E[+44]	696.34	2	1391.67	1391.68	0	-5.3	52	Specific	328.91	218.95	7.89	7.81	4.79	285	>sp|P00740-6|FA9_HUMAN Coagulation factor IX OS=Homo sapiens variant 2 G 44 V GN=F9 PE=1 SV=2	117	sample=1 period=1 cycle=1090 experiment=10	sample=1 period=1 cycle=1090 experiment=10	14.8454
rFIX H2	04541:2	1	K.[+14.016]LEEFVQGNLE[+14.016]R.E		.[14], E[+14]	681.346	2	1361.68	1361.71	0	-15.4	52	Specific	331.58	254.53	0	9.18	4.34	285	>sp|P00740-6|FA9_HUMAN Coagulation factor IX OS=Homo sapiens variant 2 G 44 V GN=F9 PE=1 SV=2	117	sample=1 period=1 cycle=1067 experiment=9	sample=1 period=1 cycle=1067 experiment=9	14.3479
rFIX H2	03194:2	1	K.LEE[+58.005]FVQGNLER.E		E[+58]	696.342	2	1391.68	1391.68	0	-2	52	Specific	340.12	238.19	76.96	7.32	4.88	285	>sp|P00740-6|FA9_HUMAN Coagulation factor IX OS=Homo sapiens variant 2 G 44 V GN=F9 PE=1 SV=2	117	sample=1 period=1 cycle=986 experiment=10	sample=1 period=1 cycle=986 experiment=10	12.6185
rFIX H2	03131:2	1	K.LEE[+58.005]FVQGNLER.E		E[+58]	696.343	2	1391.68	1391.68	0	-1.1	52	Specific	342.43	286.03	74.08	9.23	5.46	285	>sp|P00740-6|FA9_HUMAN Coagulation factor IX OS=Homo sapiens variant 2 G 44 V GN=F9 PE=1 SV=2	117	sample=1 period=1 cycle=982 experiment=13	sample=1 period=1 cycle=982 experiment=13	12.5324
rFIX H2	02982:2	1	K.LEE[+58.005]FVQGNLER.E		E[+58]	696.341	2	1391.67	1391.68	0	-4.5	52	Specific	344.43	234.94	10.76	6.55	4.58	285	>sp|P00740-6|FA9_HUMAN Coagulation factor IX OS=Homo sapiens variant 2 G 44 V GN=F9 PE=1 SV=2	117	sample=1 period=1 cycle=973 experiment=11	sample=1 period=1 cycle=973 experiment=11	12.3351
rFIX H2	03213:2	1	K.LEE[+58.005]FVQGNLER.E		E[+58]	696.343	2	1391.68	1391.68	0	-1	52	Specific	349.52	249.98	19.54	7.59	5.03	285	>sp|P00740-6|FA9_HUMAN Coagulation factor IX OS=Homo sapiens variant 2 G 44 V GN=F9 PE=1 SV=2	117	sample=1 period=1 cycle=987 experiment=12	sample=1 period=1 cycle=987 experiment=12	12.6412
rFIX H2	04738:2	1	K.[+14.016]LEEFVQGNLE[+14.016]R.E		.[14], E[+14]	681.352	2	1361.7	1361.71	0	-6	52	Specific	353.32	233.31	19.52	7.89	4.79	285	>sp|P00740-6|FA9_HUMAN Coagulation factor IX OS=Homo sapiens variant 2 G 44 V GN=F9 PE=1 SV=2	117	sample=1 period=1 cycle=1079 experiment=10	sample=1 period=1 cycle=1079 experiment=10	14.6072
rFIX H2	04873:2	1	K.[+14.016]LEE[+58.005]FVQGNLER.E		.[14], E[+58]	703.349	2	1405.69	1405.7	0	-4.2	52	Specific	372.21	372.21	18.8	6.79	6.02	285	>sp|P00740-6|FA9_HUMAN Coagulation factor IX OS=Homo sapiens variant 2 G 44 V GN=F9 PE=1 SV=2	117	sample=1 period=1 cycle=1088 experiment=11	sample=1 period=1 cycle=1088 experiment=11	14.8027
rFIX H2	03228:2	1	K.[+14.016]LEEFVQGNLER.E		.[+14]	674.343	2	1347.68	1347.69	0	-9.2	52	Specific	378.91	264.99	7.46	8.06	4.43	285	>sp|P00740-6|FA9_HUMAN Coagulation factor IX OS=Homo sapiens variant 2 G 44 V GN=F9 PE=1 SV=2	117	sample=1 period=1 cycle=988 experiment=11	sample=1 period=1 cycle=988 experiment=11	12.6618
rFIX H2	04614:2	1	K.LEE[+72.021]FVQGNLER.E		E[+72]	703.349	2	1405.69	1405.7	0	-3.9	52	Specific	398.7	398.7	11.34	7.21	6.02	285	>sp|P00740-6|FA9_HUMAN Coagulation factor IX OS=Homo sapiens variant 2 G 44 V GN=F9 PE=1 SV=2	117	sample=1 period=1 cycle=1071 experiment=13	sample=1 period=1 cycle=1071 experiment=13	14.4369
rFIX H2	02967:2	1	K.LE[+58.005]EFVQGNLER.E		E[+58]	696.337	2	1391.67	1391.68	0	-10.2	52	Specific	412.78	327.03	9.56	7.45	4.63	285	>sp|P00740-6|FA9_HUMAN Coagulation factor IX OS=Homo sapiens variant 2 G 44 V GN=F9 PE=1 SV=2	117	sample=1 period=1 cycle=972 experiment=10	sample=1 period=1 cycle=972 experiment=10	12.3132
rFIX H2	04581:2	1	K.[+14.016]LEEFVQGNLE[+14.016]R.E		.[14], E[+14]	681.351	2	1361.69	1361.71	0	-8.7	52	Specific	414.47	216.78	12.31	8.23	4.42	285	>sp|P00740-6|FA9_HUMAN Coagulation factor IX OS=Homo sapiens variant 2 G 44 V GN=F9 PE=1 SV=2	117	sample=1 period=1 cycle=1069 experiment=13	sample=1 period=1 cycle=1069 experiment=13	14.3939
rFIX H2	04594:2	1	K.[+14.016]LEEFVQGNLE[+14.016]R.E		.[14], E[+14]	681.351	2	1361.69	1361.71	0	-8.9	52	Specific	421.44	323.73	3.25	8.98	5.02	285	>sp|P00740-6|FA9_HUMAN Coagulation factor IX OS=Homo sapiens variant 2 G 44 V GN=F9 PE=1 SV=2	117	sample=1 period=1 cycle=1070 experiment=10	sample=1 period=1 cycle=1070 experiment=10	14.4139
rFIX H2	04740:2	1	K.[+14.016]LEE[+58.005]FVQGNLER.E		.[14], E[+58]	703.35	2	1405.69	1405.7	0	-2.2	52	Specific	447.94	447.94	5.95	7.98	6.2	285	>sp|P00740-6|FA9_HUMAN Coagulation factor IX OS=Homo sapiens variant 2 G 44 V GN=F9 PE=1 SV=2	117	sample=1 period=1 cycle=1079 experiment=12	sample=1 period=1 cycle=1079 experiment=12	14.608
rFIX H2	04710:2	1	K.[+14.016]LEE[+58.005]FVQGNLER.E		.[14], E[+58]	703.349	2	1405.69	1405.7	0	-3.5	52	Specific	470.97	470.97	8.06	8.24	6.2	285	>sp|P00740-6|FA9_HUMAN Coagulation factor IX OS=Homo sapiens variant 2 G 44 V GN=F9 PE=1 SV=2	117	sample=1 period=1 cycle=1077 experiment=11	sample=1 period=1 cycle=1077 experiment=11	14.5651
rFIX H2	06699:2	1	K.LE[+58.005]E[+58.005]FVQGNLER.E		E[+58]*2	725.345	2	1449.68	1449.69	0	-1.4	52	Specific	112.74	55.89	1.4	5.24	1.22	285	>sp|P00740-6|FA9_HUMAN Coagulation factor IX OS=Homo sapiens variant 2 G 44 V GN=F9 PE=1 SV=2	117	sample=1 period=1 cycle=1217 experiment=8	sample=1 period=1 cycle=1217 experiment=8	17.5647
rFIX H2	05949:2	1	K.LE[+72.021]E[+72.021]FVQGNLER.E		E[+72]*2	739.361	2	1477.71	1477.72	0	-1.9	52	Specific	125.89	104.02	1.2	5.02	1.24	285	>sp|P00740-6|FA9_HUMAN Coagulation factor IX OS=Homo sapiens variant 2 G 44 V GN=F9 PE=1 SV=2	117	sample=1 period=1 cycle=1160 experiment=15	sample=1 period=1 cycle=1160 experiment=15	16.3387
rFIX H2	06253:2	1	K.[+14.016]LE[+58.005]EFVQGNLE[+43.990]R.E		.[14], E[+44][+58]	725.351	2	1449.7	1449.69	0	6.6	52	Specific	157.63	82.95	1.34	5.38	1.22	285	>sp|P00740-6|FA9_HUMAN Coagulation factor IX OS=Homo sapiens variant 2 G 44 V GN=F9 PE=1 SV=2	117	sample=1 period=1 cycle=1181 experiment=13	sample=1 period=1 cycle=1181 experiment=13	16.7877
rFIX H2	03813:2	1	K.LE[+58.005]E[+58.005]FVQGNLER.E		E[+58]*2	725.348	2	1449.69	1449.69	0	1.7	52	Specific	158.96	158.96	11.86	6.45	2.79	285	>sp|P00740-6|FA9_HUMAN Coagulation factor IX OS=Homo sapiens variant 2 G 44 V GN=F9 PE=1 SV=2	117	sample=1 period=1 cycle=1023 experiment=17	sample=1 period=1 cycle=1023 experiment=17	13.4091
rFIX H2	06431:2	1	K.LE[+58.005]E[+58.005]FVQGNLER.E		E[+58]*2	725.349	2	1449.69	1449.69	0	3.3	52	Specific	161.49	109.72	53.64	4.63	1.21	285	>sp|P00740-6|FA9_HUMAN Coagulation factor IX OS=Homo sapiens variant 2 G 44 V GN=F9 PE=1 SV=2	117	sample=1 period=1 cycle=1194 experiment=10	sample=1 period=1 cycle=1194 experiment=10	17.0575
rFIX H2	04955:2	1	K.LE[+58.005]E[+14.016]FVQGNLER.E		E[+14][+58]	703.348	2	1405.69	1405.7	0	-4.4	52	Specific	162.96	95.21	17.73	5.1	1.24	285	>sp|P00740-6|FA9_HUMAN Coagulation factor IX OS=Homo sapiens variant 2 G 44 V GN=F9 PE=1 SV=2	117	sample=1 period=1 cycle=1094 experiment=9	sample=1 period=1 cycle=1094 experiment=9	14.9342
rFIX H2	03603:2	1	K.[+14.016]LEE[+58.005]FVQGNLE[+43.990]R.E		.[14], E[+44][+58]	725.345	2	1449.68	1449.69	0	-2.4	52	Specific	167.73	117.88	7.91	5.45	1.24	285	>sp|P00740-6|FA9_HUMAN Coagulation factor IX OS=Homo sapiens variant 2 G 44 V GN=F9 PE=1 SV=2	117	sample=1 period=1 cycle=1011 experiment=18	sample=1 period=1 cycle=1011 experiment=18	13.1611
rFIX H2	04397:2	1	K.LE[+58.005]E[+43.990]FVQGNLER.E		E[+44][+58]	718.331	2	1435.65	1435.67	0	-10.4	52	Specific	175.84	112.75	64.63	4.78	1.01	285	>sp|P00740-6|FA9_HUMAN Coagulation factor IX OS=Homo sapiens variant 2 G 44 V GN=F9 PE=1 SV=2	117	sample=1 period=1 cycle=1058 experiment=14	sample=1 period=1 cycle=1058 experiment=14	14.1548
rFIX H2	06007:2	1	K.[+14.016]LE[+58.005]E[+72.021]FVQGNLER.E		.[14], E[+58][+72]	739.36	2	1477.71	1477.72	0	-2.5	52	Specific	176.19	176.19	0.77	5.17	2.82	285	>sp|P00740-6|FA9_HUMAN Coagulation factor IX OS=Homo sapiens variant 2 G 44 V GN=F9 PE=1 SV=2	117	sample=1 period=1 cycle=1164 experiment=13	sample=1 period=1 cycle=1164 experiment=13	16.4244
rFIX H2	06135:2	1	K.LE[+72.021]E[+43.990]FVQGNLER.E		E[+44][+72]	725.345	2	1449.68	1449.69	0	-1.9	52	Specific	179.05	143.24	9.46	6.81	2.69	285	>sp|P00740-6|FA9_HUMAN Coagulation factor IX OS=Homo sapiens variant 2 G 44 V GN=F9 PE=1 SV=2	117	sample=1 period=1 cycle=1173 experiment=12	sample=1 period=1 cycle=1173 experiment=12	16.6157
rFIX H2	05127:2	1	K.LE[+58.005]E[+58.005]FVQGNLER.E		E[+58]*2	725.341	2	1449.67	1449.69	0	-7.8	52	Specific	179.92	139.13	24.78	5.36	1.83	285	>sp|P00740-6|FA9_HUMAN Coagulation factor IX OS=Homo sapiens variant 2 G 44 V GN=F9 PE=1 SV=2	117	sample=1 period=1 cycle=1106 experiment=14	sample=1 period=1 cycle=1106 experiment=14	15.1984
rFIX H2	03524:2	1	K.LE[+58.005]E[+58.005]FVQGNLER.E		E[+58]*2	725.345	2	1449.68	1449.69	0	-2.6	52	Specific	180.12	149.4	19	5.47	1.98	285	>sp|P00740-6|FA9_HUMAN Coagulation factor IX OS=Homo sapiens variant 2 G 44 V GN=F9 PE=1 SV=2	117	sample=1 period=1 cycle=1007 experiment=14	sample=1 period=1 cycle=1007 experiment=14	13.0772
rFIX H2	03690:2	1	K.LE[+58.005]E[+58.005]FVQGNLER.E		E[+58]*2	725.342	2	1449.68	1449.69	0	-6	52	Specific	186.29	160.08	24.79	6.6	2.07	285	>sp|P00740-6|FA9_HUMAN Coagulation factor IX OS=Homo sapiens variant 2 G 44 V GN=F9 PE=1 SV=2	117	sample=1 period=1 cycle=1016 experiment=16	sample=1 period=1 cycle=1016 experiment=16	13.2636
rFIX H2	06416:2	1	K.[+14.016]LE[+43.990]EFVQGNLE[+14.016]R.E		.[14], E[+14][+44]	703.346	2	1405.68	1405.7	0	-8.6	52	Specific	191.73	191.73	3.75	6.72	2.26	285	>sp|P00740-6|FA9_HUMAN Coagulation factor IX OS=Homo sapiens variant 2 G 44 V GN=F9 PE=1 SV=2	117	sample=1 period=1 cycle=1193 experiment=10	sample=1 period=1 cycle=1193 experiment=10	17.035
rFIX H2	04361:2	1	K.LE[+58.005]E[+43.990]FVQGNLER.E		E[+44][+58]	718.334	2	1435.66	1435.67	0	-6.4	52	Specific	195.55	142.12	54.02	5.22	1.83	285	>sp|P00740-6|FA9_HUMAN Coagulation factor IX OS=Homo sapiens variant 2 G 44 V GN=F9 PE=1 SV=2	117	sample=1 period=1 cycle=1056 experiment=11	sample=1 period=1 cycle=1056 experiment=11	14.111
rFIX H2	06191:2	1	K.LE[+58.005]E[+58.005]FVQGNLER.E		E[+58]*2	725.348	2	1449.69	1449.69	0	2.7	52	Specific	199.5	199.5	4.57	6.02	3.1	285	>sp|P00740-6|FA9_HUMAN Coagulation factor IX OS=Homo sapiens variant 2 G 44 V GN=F9 PE=1 SV=2	117	sample=1 period=1 cycle=1177 experiment=11	sample=1 period=1 cycle=1177 experiment=11	16.7036
rFIX H2	06106:2	1	K.[+14.016]LE[+58.005]E[+43.990]FVQGNLER.E		.[14], E[+44][+58]	725.342	2	1449.68	1449.69	0	-5.5	52	Specific	200.89	160.77	0	6.75	2.19	285	>sp|P00740-6|FA9_HUMAN Coagulation factor IX OS=Homo sapiens variant 2 G 44 V GN=F9 PE=1 SV=2	117	sample=1 period=1 cycle=1171 experiment=12	sample=1 period=1 cycle=1171 experiment=12	16.5734
rFIX H2	06063:2	1	K.LE[+72.021]E[+72.021]FVQGNLER.E		E[+72]*2	739.364	2	1477.72	1477.72	0	3.2	52	Specific	201.18	201.18	10.16	5.32	2.89	285	>sp|P00740-6|FA9_HUMAN Coagulation factor IX OS=Homo sapiens variant 2 G 44 V GN=F9 PE=1 SV=2	117	sample=1 period=1 cycle=1168 experiment=11	sample=1 period=1 cycle=1168 experiment=11	16.5089
rFIX H2	03908:2	1	K.LE[+58.005]E[+58.005]FVQGNLER.E		E[+58]*2	725.345	2	1449.68	1449.69	0	-2.3	52	Specific	201.55	99.17	66.49	5.83	1.36	285	>sp|P00740-6|FA9_HUMAN Coagulation factor IX OS=Homo sapiens variant 2 G 44 V GN=F9 PE=1 SV=2	117	sample=1 period=1 cycle=1029 experiment=14	sample=1 period=1 cycle=1029 experiment=14	13.5367
rFIX H2	06220:2	1	K.LE[+72.021]E[+43.990]FVQGNLER.E		E[+44][+72]	725.344	2	1449.68	1449.69	0	-3.2	52	Specific	204.22	141.31	1.2	5.58	1.98	285	>sp|P00740-6|FA9_HUMAN Coagulation factor IX OS=Homo sapiens variant 2 G 44 V GN=F9 PE=1 SV=2	117	sample=1 period=1 cycle=1179 experiment=10	sample=1 period=1 cycle=1179 experiment=10	16.744
rFIX H2	03704:2	1	K.LE[+58.005]E[+58.005]FVQGNLER.E		E[+58]*2	725.345	2	1449.68	1449.69	0	-2.2	52	Specific	209.06	178.23	9.48	5.99	3.01	285	>sp|P00740-6|FA9_HUMAN Coagulation factor IX OS=Homo sapiens variant 2 G 44 V GN=F9 PE=1 SV=2	117	sample=1 period=1 cycle=1017 experiment=15	sample=1 period=1 cycle=1017 experiment=15	13.2833
rFIX H2	04277:2	1	K.LE[+58.005]E[+43.990]FVQGNLER.E		E[+44][+58]	718.336	2	1435.66	1435.67	0	-3.8	52	Specific	215.05	112.87	19.18	5.67	1.24	285	>sp|P00740-6|FA9_HUMAN Coagulation factor IX OS=Homo sapiens variant 2 G 44 V GN=F9 PE=1 SV=2	117	sample=1 period=1 cycle=1051 experiment=12	sample=1 period=1 cycle=1051 experiment=12	14.0018
rFIX H2	03829:2	1	K.LE[+58.005]E[+58.005]FVQGNLER.E		E[+58]*2	725.349	2	1449.69	1449.69	0	3.5	52	Specific	217.63	158.62	89.53	5.45	1.99	285	>sp|P00740-6|FA9_HUMAN Coagulation factor IX OS=Homo sapiens variant 2 G 44 V GN=F9 PE=1 SV=2	117	sample=1 period=1 cycle=1024 experiment=17	sample=1 period=1 cycle=1024 experiment=17	13.4292
rFIX H2	05990:2	1	K.LE[+72.021]E[+72.021]FVQGNLER.E		E[+72]*2	739.363	2	1477.72	1477.72	0	1.5	52	Specific	219.13	141.2	0.93	6.49	2.79	285	>sp|P00740-6|FA9_HUMAN Coagulation factor IX OS=Homo sapiens variant 2 G 44 V GN=F9 PE=1 SV=2	117	sample=1 period=1 cycle=1163 experiment=11	sample=1 period=1 cycle=1163 experiment=11	16.4015
rFIX H2	05037:2	1	K.[+14.016]LE[+43.990]E[+58.005]FVQGNLER.E		.[14], E[+44][+58]	725.346	2	1449.69	1449.69	0	0.1	52	Specific	226.84	128.84	1.76	4.98	2.09	285	>sp|P00740-6|FA9_HUMAN Coagulation factor IX OS=Homo sapiens variant 2 G 44 V GN=F9 PE=1 SV=2	117	sample=1 period=1 cycle=1100 experiment=11	sample=1 period=1 cycle=1100 experiment=11	15.0668
rFIX H2	06329:2	1	K.[+14.016]LEE[+43.990]FVQGN[+14.016]LER.E		.[14], E[+44], N[+14]	703.348	2	1405.69	1405.7	0	-4.7	52	Specific	230.34	230.34	0	7.1	3.18	285	>sp|P00740-6|FA9_HUMAN Coagulation factor IX OS=Homo sapiens variant 2 G 44 V GN=F9 PE=1 SV=2	117	sample=1 period=1 cycle=1187 experiment=7	sample=1 period=1 cycle=1187 experiment=7	16.9078
rFIX H2	04300:2	1	K.LE[+58.005]E[+43.990]FVQGNLER.E		E[+44][+58]	718.339	2	1435.67	1435.67	0	0.2	52	Specific	233.09	135.7	27.29	6.26	2.79	285	>sp|P00740-6|FA9_HUMAN Coagulation factor IX OS=Homo sapiens variant 2 G 44 V GN=F9 PE=1 SV=2	117	sample=1 period=1 cycle=1052 experiment=16	sample=1 period=1 cycle=1052 experiment=16	14.0252
rFIX H2	03973:2	1	K.LE[+58.005]E[+43.990]FVQGNLER.E		E[+44][+58]	718.338	2	1435.67	1435.67	0	-1	52	Specific	238.61	120	23.92	6.2	1.36	285	>sp|P00740-6|FA9_HUMAN Coagulation factor IX OS=Homo sapiens variant 2 G 44 V GN=F9 PE=1 SV=2	117	sample=1 period=1 cycle=1033 experiment=11	sample=1 period=1 cycle=1033 experiment=11	13.6203
rFIX H2	04793:2	1	K.LEE[+14.016]FVQGN[+14.016]LER.E		E[+14], N[+14]	681.357	2	1361.71	1361.71	0	1.2	52	Specific	238.93	183.4	0	7.45	3.18	285	>sp|P00740-6|FA9_HUMAN Coagulation factor IX OS=Homo sapiens variant 2 G 44 V GN=F9 PE=1 SV=2	117	sample=1 period=1 cycle=1083 experiment=7	sample=1 period=1 cycle=1083 experiment=7	14.6912
rFIX H2	06305:2	1	K.[+14.016]LEE[+58.005]FVQGN[+14.016]LER.E		.[14], E[+58], N[+14]	710.357	2	1419.71	1419.71	0	-2.9	52	Specific	250.68	250.68	0	6.35	4.3	285	>sp|P00740-6|FA9_HUMAN Coagulation factor IX OS=Homo sapiens variant 2 G 44 V GN=F9 PE=1 SV=2	117	sample=1 period=1 cycle=1185 experiment=9	sample=1 period=1 cycle=1185 experiment=9	16.8681
rFIX H2	03962:2	1	K.LE[+58.005]E[+58.005]FVQGNLER.E		E[+58]*2	725.347	2	1449.69	1449.69	0	1.6	52	Specific	260.86	146.62	55.26	6.74	3.72	285	>sp|P00740-6|FA9_HUMAN Coagulation factor IX OS=Homo sapiens variant 2 G 44 V GN=F9 PE=1 SV=2	117	sample=1 period=1 cycle=1032 experiment=17	sample=1 period=1 cycle=1032 experiment=17	13.6017
rFIX H2	03796:2	1	K.LE[+58.005]E[+58.005]FVQGNLER.E		E[+58]*2	725.346	2	1449.69	1449.69	0	-0.3	52	Specific	261.8	174.58	25.85	5.36	3.78	285	>sp|P00740-6|FA9_HUMAN Coagulation factor IX OS=Homo sapiens variant 2 G 44 V GN=F9 PE=1 SV=2	117	sample=1 period=1 cycle=1022 experiment=17	sample=1 period=1 cycle=1022 experiment=17	13.3875
rFIX H2	03961:2	1	K.LE[+58.005]E[+43.990]FVQGNLER.E		E[+44][+58]	718.336	2	1435.66	1435.67	0	-3.7	52	Specific	266.82	112.89	32.02	6.56	2.93	285	>sp|P00740-6|FA9_HUMAN Coagulation factor IX OS=Homo sapiens variant 2 G 44 V GN=F9 PE=1 SV=2	117	sample=1 period=1 cycle=1032 experiment=16	sample=1 period=1 cycle=1032 experiment=16	13.6013
rFIX H2	03989:2	1	K.LE[+58.005]E[+43.990]FVQGNLER.E		E[+44][+58]	718.336	2	1435.66	1435.67	0	-3.6	52	Specific	281.67	229.37	38.69	7.64	4.77	285	>sp|P00740-6|FA9_HUMAN Coagulation factor IX OS=Homo sapiens variant 2 G 44 V GN=F9 PE=1 SV=2	117	sample=1 period=1 cycle=1034 experiment=12	sample=1 period=1 cycle=1034 experiment=12	13.6425
rFIX H2	04409:2	1	K.LEE[+58.005]FVQGNLE[+14.016]R.E		E[+14][+58]	703.342	2	1405.68	1405.7	0	-14	52	Specific	282.68	150.92	14.77	7.09	3.03	285	>sp|P00740-6|FA9_HUMAN Coagulation factor IX OS=Homo sapiens variant 2 G 44 V GN=F9 PE=1 SV=2	117	sample=1 period=1 cycle=1059 experiment=9	sample=1 period=1 cycle=1059 experiment=9	14.1745
rFIX H2	04376:2	1	K.LEE[+58.005]FVQGN[+14.016]LER.E		E[+58], N[+14]	703.341	2	1405.67	1405.7	0	-15.4	52	Specific	296.62	191.98	26.48	7.94	3.52	285	>sp|P00740-6|FA9_HUMAN Coagulation factor IX OS=Homo sapiens variant 2 G 44 V GN=F9 PE=1 SV=2	117	sample=1 period=1 cycle=1057 experiment=11	sample=1 period=1 cycle=1057 experiment=11	14.1323
rFIX H2	03974:2	1	K.LE[+58.005]E[+58.005]FVQGNLER.E		E[+58]*2	725.348	2	1449.69	1449.69	0	1.9	52	Specific	310.84	233.35	11.53	6.38	4.67	285	>sp|P00740-6|FA9_HUMAN Coagulation factor IX OS=Homo sapiens variant 2 G 44 V GN=F9 PE=1 SV=2	117	sample=1 period=1 cycle=1033 experiment=12	sample=1 period=1 cycle=1033 experiment=12	13.6207
rFIX H2	04395:2	1	K.LEE[+58.005]FVQGNLE[+14.016]R.E		E[+14][+58]	703.344	2	1405.68	1405.7	0	-11	52	Specific	310.89	171.7	6.54	6.11	3.63	285	>sp|P00740-6|FA9_HUMAN Coagulation factor IX OS=Homo sapiens variant 2 G 44 V GN=F9 PE=1 SV=2	117	sample=1 period=1 cycle=1058 experiment=12	sample=1 period=1 cycle=1058 experiment=12	14.154
rFIX H2	05441:2	1	K.[+14.016]LEE[+14.016]FVQGNLE[+14.016]R.E		.[14], E[+14]*2	688.365	2	1375.72	1375.72	0	0.4	52	Specific	332.29	216.75	14.55	8.04	5.12	285	>sp|P00740-6|FA9_HUMAN Coagulation factor IX OS=Homo sapiens variant 2 G 44 V GN=F9 PE=1 SV=2	117	sample=1 period=1 cycle=1126 experiment=12	sample=1 period=1 cycle=1126 experiment=12	15.6209
rFIX H2	05011:2	1	K.LE[+58.005]E[+58.005]FVQGNLER.E		E[+58]*2	725.345	2	1449.68	1449.69	0	-1.6	52	Specific	335.49	335.49	32.15	6.97	5.21	285	>sp|P00740-6|FA9_HUMAN Coagulation factor IX OS=Homo sapiens variant 2 G 44 V GN=F9 PE=1 SV=2	117	sample=1 period=1 cycle=1098 experiment=10	sample=1 period=1 cycle=1098 experiment=10	15.0237
rFIX H2	04429:2	1	K.LE[+58.005]EFVQGNLE[+14.016]R.E		E[+14][+58]	703.344	2	1405.68	1405.7	0	-11.2	52	Specific	337.42	337.42	6.9	6.45	4.48	285	>sp|P00740-6|FA9_HUMAN Coagulation factor IX OS=Homo sapiens variant 2 G 44 V GN=F9 PE=1 SV=2	117	sample=1 period=1 cycle=1060 experiment=11	sample=1 period=1 cycle=1060 experiment=11	14.1979
rFIX H2	06330:2	1	K.[+14.016]LEE[+58.005]FVQGNLE[+14.016]R.E		.[14], E[+14][+58]	710.357	2	1419.71	1419.71	0	-2.8	52	Specific	340.15	340.15	18.8	9.16	5.6	285	>sp|P00740-6|FA9_HUMAN Coagulation factor IX OS=Homo sapiens variant 2 G 44 V GN=F9 PE=1 SV=2	117	sample=1 period=1 cycle=1187 experiment=8	sample=1 period=1 cycle=1187 experiment=8	16.9082
rFIX H2	04008:2	1	K.LE[+58.005]E[+43.990]FVQGNLER.E		E[+44][+58]	718.339	2	1435.67	1435.67	0	0.9	52	Specific	342.33	222.72	39.63	6.9	5	285	>sp|P00740-6|FA9_HUMAN Coagulation factor IX OS=Homo sapiens variant 2 G 44 V GN=F9 PE=1 SV=2	117	sample=1 period=1 cycle=1035 experiment=16	sample=1 period=1 cycle=1035 experiment=16	13.6642
rFIX H2	03511:2	1	K.LE[+58.005]E[+58.005]FVQGNLER.E		E[+58]*2	725.348	2	1449.69	1449.69	0	1.8	52	Specific	343.8	209.14	21.8	7.43	5	285	>sp|P00740-6|FA9_HUMAN Coagulation factor IX OS=Homo sapiens variant 2 G 44 V GN=F9 PE=1 SV=2	117	sample=1 period=1 cycle=1006 experiment=17	sample=1 period=1 cycle=1006 experiment=17	13.0578
rFIX H2	06050:2	1	K.LE[+72.021]E[+43.990]FVQGNLER.E		E[+44][+72]	725.347	2	1449.69	1449.69	0	0.5	52	Specific	346.35	202.24	3.69	6.97	4.68	285	>sp|P00740-6|FA9_HUMAN Coagulation factor IX OS=Homo sapiens variant 2 G 44 V GN=F9 PE=1 SV=2	117	sample=1 period=1 cycle=1167 experiment=14	sample=1 period=1 cycle=1167 experiment=14	16.4888
rFIX H2	05107:2	1	K.LE[+58.005]E[+58.005]FVQGNLER.E		E[+58]*2	725.345	2	1449.68	1449.69	0	-2.4	52	Specific	347.89	347.89	64.73	7.37	5.21	285	>sp|P00740-6|FA9_HUMAN Coagulation factor IX OS=Homo sapiens variant 2 G 44 V GN=F9 PE=1 SV=2	117	sample=1 period=1 cycle=1105 experiment=10	sample=1 period=1 cycle=1105 experiment=10	15.1739
rFIX H2	04984:2	1	K.LE[+58.005]E[+58.005]FVQGNLER.E		E[+58]*2	725.348	2	1449.69	1449.69	0	2.6	52	Specific	352.62	313.81	60.74	7.7	5.3	285	>sp|P00740-6|FA9_HUMAN Coagulation factor IX OS=Homo sapiens variant 2 G 44 V GN=F9 PE=1 SV=2	117	sample=1 period=1 cycle=1096 experiment=11	sample=1 period=1 cycle=1096 experiment=11	14.979
rFIX H2	04598:2	1	K.LE[+58.005]E[+58.005]FVQGNLER.E		E[+58]*2	725.346	2	1449.68	1449.69	0	-0.6	52	Specific	354.63	354.63	34.92	6.49	5.23	285	>sp|P00740-6|FA9_HUMAN Coagulation factor IX OS=Homo sapiens variant 2 G 44 V GN=F9 PE=1 SV=2	117	sample=1 period=1 cycle=1070 experiment=14	sample=1 period=1 cycle=1070 experiment=14	14.4156
rFIX H2	04493:2	1	K.LEE[+58.005]FVQGN[+14.016]LER.E		E[+58], N[+14]	703.351	2	1405.7	1405.7	0	-0.2	52	Specific	360.56	360.56	0.09	6.96	5.36	285	>sp|P00740-6|FA9_HUMAN Coagulation factor IX OS=Homo sapiens variant 2 G 44 V GN=F9 PE=1 SV=2	117	sample=1 period=1 cycle=1064 experiment=14	sample=1 period=1 cycle=1064 experiment=14	14.2846
rFIX H2	06237:2	1	K.[+14.016]LEE[+58.005]FVQGNLE[+14.016]R.E		.[14], E[+14][+58]	710.36	2	1419.71	1419.71	0	1.5	52	Specific	367.25	367.25	15.34	7.84	6.26	285	>sp|P00740-6|FA9_HUMAN Coagulation factor IX OS=Homo sapiens variant 2 G 44 V GN=F9 PE=1 SV=2	117	sample=1 period=1 cycle=1180 experiment=12	sample=1 period=1 cycle=1180 experiment=12	16.7661
rFIX H2	04212:2	1	K.LE[+58.005]E[+43.990]FVQGNLER.E		E[+44][+58]	718.336	2	1435.66	1435.67	0	-4.3	52	Specific	368.18	221.42	11.72	7.06	4.92	285	>sp|P00740-6|FA9_HUMAN Coagulation factor IX OS=Homo sapiens variant 2 G 44 V GN=F9 PE=1 SV=2	117	sample=1 period=1 cycle=1047 experiment=14	sample=1 period=1 cycle=1047 experiment=14	13.9154
rFIX H2	04680:2	1	K.LE[+14.016]EFVQGNLE[+14.016]R.E		E[+14]*2	681.354	2	1361.7	1361.71	0	-3.9	52	Specific	371.92	256.1	0.98	7.73	5.06	285	>sp|P00740-6|FA9_HUMAN Coagulation factor IX OS=Homo sapiens variant 2 G 44 V GN=F9 PE=1 SV=2	117	sample=1 period=1 cycle=1075 experiment=11	sample=1 period=1 cycle=1075 experiment=11	14.5224
rFIX H2	04666:2	1	K.LE[+58.005]E[+58.005]FVQGNLER.E		E[+58]*2	725.346	2	1449.68	1449.69	0	-0.5	52	Specific	376.57	376.57	28.1	7.49	6.14	285	>sp|P00740-6|FA9_HUMAN Coagulation factor IX OS=Homo sapiens variant 2 G 44 V GN=F9 PE=1 SV=2	117	sample=1 period=1 cycle=1074 experiment=15	sample=1 period=1 cycle=1074 experiment=15	14.5023
rFIX H2	04648:2	1	K.LE[+14.016]E[+58.005]FVQGNLER.E		E[+14][+58]	703.351	2	1405.69	1405.7	0	-1.1	52	Specific	378.33	378.33	9.6	7.64	6.14	285	>sp|P00740-6|FA9_HUMAN Coagulation factor IX OS=Homo sapiens variant 2 G 44 V GN=F9 PE=1 SV=2	117	sample=1 period=1 cycle=1073 experiment=12	sample=1 period=1 cycle=1073 experiment=12	14.4805
rFIX H2	05471:2	1	K.[+14.016]LEE[+14.016]FVQGNLE[+14.016]R.E		.[14], E[+14]*2	688.367	2	1375.73	1375.72	0	4.5	52	Specific	379.09	305.96	14.88	9	5.52	285	>sp|P00740-6|FA9_HUMAN Coagulation factor IX OS=Homo sapiens variant 2 G 44 V GN=F9 PE=1 SV=2	117	sample=1 period=1 cycle=1128 experiment=8	sample=1 period=1 cycle=1128 experiment=8	15.6593
rFIX H2	06092:2	1	K.[+14.016]LEE[+43.990]FVQGNLE[+14.016]R.E		.[14], E[+14][+44]	703.351	2	1405.7	1405.7	0	-0.4	52	Specific	379.42	379.42	1.78	8.18	6.26	285	>sp|P00740-6|FA9_HUMAN Coagulation factor IX OS=Homo sapiens variant 2 G 44 V GN=F9 PE=1 SV=2	117	sample=1 period=1 cycle=1170 experiment=11	sample=1 period=1 cycle=1170 experiment=11	16.551
rFIX H2	05455:2	1	K.[+14.016]LEE[+14.016]FVQGNLE[+14.016]R.E		.[14], E[+14]*2	688.366	2	1375.72	1375.72	0	2.2	52	Specific	385.08	272.55	9.76	7.88	5.18	285	>sp|P00740-6|FA9_HUMAN Coagulation factor IX OS=Homo sapiens variant 2 G 44 V GN=F9 PE=1 SV=2	117	sample=1 period=1 cycle=1127 experiment=11	sample=1 period=1 cycle=1127 experiment=11	15.6408
rFIX H2	04195:2	1	K.LE[+58.005]E[+43.990]FVQGNLER.E		E[+44][+58]	718.337	2	1435.67	1435.67	0	-2.2	52	Specific	386.49	280.29	56.93	9.28	5.34	285	>sp|P00740-6|FA9_HUMAN Coagulation factor IX OS=Homo sapiens variant 2 G 44 V GN=F9 PE=1 SV=2	117	sample=1 period=1 cycle=1046 experiment=15	sample=1 period=1 cycle=1046 experiment=15	13.8948
rFIX H2	04930:2	1	K.LE[+58.005]E[+58.005]FVQGNLER.E		E[+58]*2	725.348	2	1449.69	1449.69	0	2.1	52	Specific	388.31	388.31	15.11	7.29	6.14	285	>sp|P00740-6|FA9_HUMAN Coagulation factor IX OS=Homo sapiens variant 2 G 44 V GN=F9 PE=1 SV=2	117	sample=1 period=1 cycle=1092 experiment=12	sample=1 period=1 cycle=1092 experiment=12	14.8915
rFIX H2	04440:2	1	K.LEE[+43.990]FVQGNLE[+14.016]R.E		E[+14][+44]	696.343	2	1391.68	1391.68	0	-1.3	52	Specific	390.51	266.94	12.8	7.49	4.95	285	>sp|P00740-6|FA9_HUMAN Coagulation factor IX OS=Homo sapiens variant 2 G 44 V GN=F9 PE=1 SV=2	117	sample=1 period=1 cycle=1061 experiment=7	sample=1 period=1 cycle=1061 experiment=7	14.2179
rFIX H2	03990:2	1	K.LE[+58.005]E[+58.005]FVQGNLER.E		E[+58]*2	725.349	2	1449.69	1449.69	0	4.2	52	Specific	393.54	269.63	59.77	7.51	4.96	285	>sp|P00740-6|FA9_HUMAN Coagulation factor IX OS=Homo sapiens variant 2 G 44 V GN=F9 PE=1 SV=2	117	sample=1 period=1 cycle=1034 experiment=13	sample=1 period=1 cycle=1034 experiment=13	13.6429
rFIX H2	06149:2	1	K.[+14.016]LE[+43.990]EFVQGNLE[+14.016]R.E		.[14], E[+14][+44]	703.35	2	1405.69	1405.7	0	-1.7	52	Specific	396.25	396.25	0	10.36	6.56	285	>sp|P00740-6|FA9_HUMAN Coagulation factor IX OS=Homo sapiens variant 2 G 44 V GN=F9 PE=1 SV=2	117	sample=1 period=1 cycle=1174 experiment=10	sample=1 period=1 cycle=1174 experiment=10	16.6376
rFIX H2	05454:2	1	K.[+14.016]LEE[+14.016]FVQGNLE[+14.016]R.E		.[14], E[+14]*2	688.366	2	1375.72	1375.72	0	2.2	52	Specific	399.13	288.41	18.8	9.01	5.62	285	>sp|P00740-6|FA9_HUMAN Coagulation factor IX OS=Homo sapiens variant 2 G 44 V GN=F9 PE=1 SV=2	117	sample=1 period=1 cycle=1127 experiment=10	sample=1 period=1 cycle=1127 experiment=10	15.6404
rFIX H2	06062:2	1	K.LE[+58.005]EFVQGNLE[+14.016]R.E		E[+14][+58]	703.35	2	1405.69	1405.7	0	-2.8	52	Specific	400.63	400.63	3.96	8.49	6.43	285	>sp|P00740-6|FA9_HUMAN Coagulation factor IX OS=Homo sapiens variant 2 G 44 V GN=F9 PE=1 SV=2	117	sample=1 period=1 cycle=1168 experiment=10	sample=1 period=1 cycle=1168 experiment=10	16.5081
rFIX H2	04562:2	1	K.LEE[+58.005]FVQGN[+14.016]LER.E		E[+58], N[+14]	703.348	2	1405.69	1405.7	0	-4.5	52	Specific	400.97	400.97	16.8	6.42	5.73	285	>sp|P00740-6|FA9_HUMAN Coagulation factor IX OS=Homo sapiens variant 2 G 44 V GN=F9 PE=1 SV=2	117	sample=1 period=1 cycle=1068 experiment=14	sample=1 period=1 cycle=1068 experiment=14	14.3713
rFIX H2	04047:2	1	K.LE[+58.005]E[+43.990]FVQGNLER.E		E[+44][+58]	718.34	2	1435.67	1435.67	0	1.9	52	Specific	401.89	263.9	3.99	7.88	5.2	285	>sp|P00740-6|FA9_HUMAN Coagulation factor IX OS=Homo sapiens variant 2 G 44 V GN=F9 PE=1 SV=2	117	sample=1 period=1 cycle=1037 experiment=16	sample=1 period=1 cycle=1037 experiment=16	13.7072
rFIX H2	05812:2	1	K.[+14.016]LEE[+58.005]FVQGNLE[+14.016]R.E		.[14], E[+14][+58]	710.356	2	1419.7	1419.71	0	-5	52	Specific	403.96	403.96	0.98	7.7	5.95	285	>sp|P00740-6|FA9_HUMAN Coagulation factor IX OS=Homo sapiens variant 2 G 44 V GN=F9 PE=1 SV=2	117	sample=1 period=1 cycle=1151 experiment=12	sample=1 period=1 cycle=1151 experiment=12	16.1419
rFIX H2	04475:2	1	K.LEE[+58.005]FVQGNLE[+14.016]R.E		E[+14][+58]	703.348	2	1405.69	1405.7	0	-5.3	52	Specific	405.75	405.75	4.89	6.6	5.73	285	>sp|P00740-6|FA9_HUMAN Coagulation factor IX OS=Homo sapiens variant 2 G 44 V GN=F9 PE=1 SV=2	117	sample=1 period=1 cycle=1063 experiment=11	sample=1 period=1 cycle=1063 experiment=11	14.2625
rFIX H2	04096:2	1	K.LE[+58.005]E[+43.990]FVQGNLER.E		E[+44][+58]	718.338	2	1435.67	1435.67	0	-0.9	52	Specific	408.48	257.68	27.26	8.9	5.36	285	>sp|P00740-6|FA9_HUMAN Coagulation factor IX OS=Homo sapiens variant 2 G 44 V GN=F9 PE=1 SV=2	117	sample=1 period=1 cycle=1040 experiment=17	sample=1 period=1 cycle=1040 experiment=17	13.7681
rFIX H2	06266:2	1	K.[+14.016]LEE[+43.990]FVQGNLE[+14.016]R.E		.[14], E[+14][+44]	703.352	2	1405.7	1405.7	0	1	52	Specific	408.53	408.53	6.68	9.79	6.67	285	>sp|P00740-6|FA9_HUMAN Coagulation factor IX OS=Homo sapiens variant 2 G 44 V GN=F9 PE=1 SV=2	117	sample=1 period=1 cycle=1182 experiment=11	sample=1 period=1 cycle=1182 experiment=11	16.8072
rFIX H2	04815:2	1	K.LE[+14.016]E[+58.005]FVQGNLER.E		E[+14][+58]	703.35	2	1405.69	1405.7	0	-2.6	52	Specific	411.37	411.37	1.42	6.74	6.03	285	>sp|P00740-6|FA9_HUMAN Coagulation factor IX OS=Homo sapiens variant 2 G 44 V GN=F9 PE=1 SV=2	117	sample=1 period=1 cycle=1084 experiment=12	sample=1 period=1 cycle=1084 experiment=12	14.7161
rFIX H2	04009:2	1	K.LE[+58.005]E[+58.005]FVQGNLER.E		E[+58]*2	725.348	2	1449.69	1449.69	0	1.8	52	Specific	413.29	413.29	30.88	8.37	6.27	285	>sp|P00740-6|FA9_HUMAN Coagulation factor IX OS=Homo sapiens variant 2 G 44 V GN=F9 PE=1 SV=2	117	sample=1 period=1 cycle=1035 experiment=17	sample=1 period=1 cycle=1035 experiment=17	13.6646
rFIX H2	04612:2	1	K.LE[+14.016]EFVQGNLE[+14.016]R.E		E[+14]*2	681.352	2	1361.7	1361.71	0	-7.2	52	Specific	424.56	267.08	0	8.24	4.87	285	>sp|P00740-6|FA9_HUMAN Coagulation factor IX OS=Homo sapiens variant 2 G 44 V GN=F9 PE=1 SV=2	117	sample=1 period=1 cycle=1071 experiment=11	sample=1 period=1 cycle=1071 experiment=11	14.4361
rFIX H2	04542:2	1	K.LEE[+58.005]FVQGN[+14.016]LER.E		E[+58], N[+14]	703.349	2	1405.69	1405.7	0	-3.9	52	Specific	434.28	434.28	10.35	6.74	6.03	285	>sp|P00740-6|FA9_HUMAN Coagulation factor IX OS=Homo sapiens variant 2 G 44 V GN=F9 PE=1 SV=2	117	sample=1 period=1 cycle=1067 experiment=10	sample=1 period=1 cycle=1067 experiment=10	14.3483
rFIX H2	06218:2	1	K.[+14.016]LEE[+58.005]FVQGNLE[+14.016]R.E		.[14], E[+14][+58]	710.36	2	1419.71	1419.71	0	0.6	52	Specific	434.72	434.72	15.73	9.38	6.67	285	>sp|P00740-6|FA9_HUMAN Coagulation factor IX OS=Homo sapiens variant 2 G 44 V GN=F9 PE=1 SV=2	117	sample=1 period=1 cycle=1179 experiment=8	sample=1 period=1 cycle=1179 experiment=8	16.7427
rFIX H2	06205:2	1	K.[+14.016]LE[+43.990]EFVQGNLE[+14.016]R.E		.[14], E[+14][+44]	703.35	2	1405.69	1405.7	0	-2.2	52	Specific	441.24	303.28	0	9.78	5.69	285	>sp|P00740-6|FA9_HUMAN Coagulation factor IX OS=Homo sapiens variant 2 G 44 V GN=F9 PE=1 SV=2	117	sample=1 period=1 cycle=1178 experiment=11	sample=1 period=1 cycle=1178 experiment=11	16.7235
rFIX H2	04029:2	1	K.LE[+58.005]E[+58.005]FVQGNLER.E		E[+58]*2	725.348	2	1449.69	1449.69	0	2.1	52	Specific	441.82	441.82	10.28	8.01	6.32	285	>sp|P00740-6|FA9_HUMAN Coagulation factor IX OS=Homo sapiens variant 2 G 44 V GN=F9 PE=1 SV=2	117	sample=1 period=1 cycle=1036 experiment=17	sample=1 period=1 cycle=1036 experiment=17	13.6851
rFIX H2	04134:2	1	K.LE[+58.005]E[+43.990]FVQGNLER.E		E[+44][+58]	718.336	2	1435.66	1435.67	0	-3.8	52	Specific	445.27	372.23	15.65	8.6	6.48	285	>sp|P00740-6|FA9_HUMAN Coagulation factor IX OS=Homo sapiens variant 2 G 44 V GN=F9 PE=1 SV=2	117	sample=1 period=1 cycle=1042 experiment=15	sample=1 period=1 cycle=1042 experiment=15	13.8109
rFIX H2	04443:2	1	K.LE[+58.005]EFVQGNLE[+14.016]R.E		E[+14][+58]	703.347	2	1405.69	1405.7	0	-6.1	52	Specific	451.22	451.22	11.71	7.4	5.88	285	>sp|P00740-6|FA9_HUMAN Coagulation factor IX OS=Homo sapiens variant 2 G 44 V GN=F9 PE=1 SV=2	117	sample=1 period=1 cycle=1061 experiment=10	sample=1 period=1 cycle=1061 experiment=10	14.2196
rFIX H2	06165:2	1	K.[+14.016]LEE[+58.005]FVQGNLE[+14.016]R.E		.[14], E[+14][+58]	710.359	2	1419.71	1419.71	0	-0.4	52	Specific	452.96	452.96	4.01	8.52	6.6	285	>sp|P00740-6|FA9_HUMAN Coagulation factor IX OS=Homo sapiens variant 2 G 44 V GN=F9 PE=1 SV=2	117	sample=1 period=1 cycle=1175 experiment=12	sample=1 period=1 cycle=1175 experiment=12	16.6608
rFIX H2	04060:2	1	K.LE[+58.005]E[+58.005]FVQGNLER.E		E[+58]*2	725.342	2	1449.68	1449.69	0	-6	52	Specific	453.4	294.72	4.71	8.02	5.08	285	>sp|P00740-6|FA9_HUMAN Coagulation factor IX OS=Homo sapiens variant 2 G 44 V GN=F9 PE=1 SV=2	117	sample=1 period=1 cycle=1038 experiment=14	sample=1 period=1 cycle=1038 experiment=14	13.7268
rFIX H2	05492:2	1	K.[+14.016]LEE[+14.016]FVQGN[+14.016]LER.E		.[14], E[+14], N[+14]	688.367	2	1375.73	1375.72	0	4.3	52	Specific	456.27	398.34	0.34	9.62	6.62	285	>sp|P00740-6|FA9_HUMAN Coagulation factor IX OS=Homo sapiens variant 2 G 44 V GN=F9 PE=1 SV=2	117	sample=1 period=1 cycle=1129 experiment=10	sample=1 period=1 cycle=1129 experiment=10	15.6828
rFIX H2	04507:2	1	K.LEE[+58.005]FVQGN[+14.016]LER.E		E[+58], N[+14]	703.349	2	1405.69	1405.7	0	-3	52	Specific	459.76	459.76	21.93	7.22	6.08	285	>sp|P00740-6|FA9_HUMAN Coagulation factor IX OS=Homo sapiens variant 2 G 44 V GN=F9 PE=1 SV=2	117	sample=1 period=1 cycle=1065 experiment=10	sample=1 period=1 cycle=1065 experiment=10	14.3048
rFIX H2	06132:2	1	K.[+14.016]LE[+43.990]EFVQGNLE[+14.016]R.E		.[14], E[+14][+44]	703.348	2	1405.69	1405.7	0	-4.7	52	Specific	462.37	462.37	0	10.04	6.4	285	>sp|P00740-6|FA9_HUMAN Coagulation factor IX OS=Homo sapiens variant 2 G 44 V GN=F9 PE=1 SV=2	117	sample=1 period=1 cycle=1173 experiment=9	sample=1 period=1 cycle=1173 experiment=9	16.6141
rFIX H2	04531:2	1	K.LE[+58.005]E[+58.005]FVQGNLER.E		E[+58]*2	725.346	2	1449.68	1449.69	0	-1.2	52	Specific	476.94	476.94	20.19	7.74	6.2	285	>sp|P00740-6|FA9_HUMAN Coagulation factor IX OS=Homo sapiens variant 2 G 44 V GN=F9 PE=1 SV=2	117	sample=1 period=1 cycle=1066 experiment=15	sample=1 period=1 cycle=1066 experiment=15	14.3299
rFIX H2	05504:2	1	K.[+14.016]LEE[+14.016]FVQGNLE[+14.016]R.E		.[14], E[+14]*2	688.369	2	1375.73	1375.72	0	6.2	52	Specific	477.72	362.81	16.88	9.94	6.62	285	>sp|P00740-6|FA9_HUMAN Coagulation factor IX OS=Homo sapiens variant 2 G 44 V GN=F9 PE=1 SV=2	117	sample=1 period=1 cycle=1130 experiment=7	sample=1 period=1 cycle=1130 experiment=7	15.7005
rFIX H2	04757:2	1	K.LE[+14.016]E[+58.005]FVQGNLER.E		E[+14][+58]	703.351	2	1405.7	1405.7	0	-0.4	52	Specific	480.71	480.71	1.94	8.63	6.61	285	>sp|P00740-6|FA9_HUMAN Coagulation factor IX OS=Homo sapiens variant 2 G 44 V GN=F9 PE=1 SV=2	117	sample=1 period=1 cycle=1080 experiment=13	sample=1 period=1 cycle=1080 experiment=13	14.6302
rFIX H2	05553:2	1	K.[+14.016]LEE[+14.016]FVQGNLE[+14.016]R.E		.[14], E[+14]*2	688.365	2	1375.72	1375.72	0	1.5	52	Specific	484.43	362.81	8.21	9.18	6.61	285	>sp|P00740-6|FA9_HUMAN Coagulation factor IX OS=Homo sapiens variant 2 G 44 V GN=F9 PE=1 SV=2	117	sample=1 period=1 cycle=1133 experiment=8	sample=1 period=1 cycle=1133 experiment=8	15.7628
rFIX H2	04461:2	1	K.LE[+58.005]E[+58.005]FVQGNLER.E		E[+58]*2	725.349	2	1449.69	1449.69	0	4	52	Specific	485.44	485.44	40.08	8.06	6.23	285	>sp|P00740-6|FA9_HUMAN Coagulation factor IX OS=Homo sapiens variant 2 G 44 V GN=F9 PE=1 SV=2	117	sample=1 period=1 cycle=1062 experiment=14	sample=1 period=1 cycle=1062 experiment=14	14.2417
rFIX H2	05570:2	1	K.[+14.016]LEE[+14.016]FVQGNLE[+14.016]R.E		.[14], E[+14]*2	688.37	2	1375.73	1375.72	0	8.7	52	Specific	485.84	303.47	9.31	9.74	5.47	285	>sp|P00740-6|FA9_HUMAN Coagulation factor IX OS=Homo sapiens variant 2 G 44 V GN=F9 PE=1 SV=2	117	sample=1 period=1 cycle=1134 experiment=9	sample=1 period=1 cycle=1134 experiment=9	15.7839
rFIX H2	05505:2	1	K.[+14.016]LEE[+14.016]FVQGNLE[+14.016]R.E		.[14], E[+14]*2	688.369	2	1375.73	1375.72	0	6.2	52	Specific	508.07	359.41	12.4	9.36	5.85	285	>sp|P00740-6|FA9_HUMAN Coagulation factor IX OS=Homo sapiens variant 2 G 44 V GN=F9 PE=1 SV=2	117	sample=1 period=1 cycle=1130 experiment=8	sample=1 period=1 cycle=1130 experiment=8	15.7009
rFIX H2	05841:2	1	K.[+14.016]LEE[+58.005]FVQGNLE[+14.016]R.E		.[14], E[+14][+58]	710.359	2	1419.71	1419.71	0	-0.7	52	Specific	521.56	521.56	4.64	8.95	6.6	285	>sp|P00740-6|FA9_HUMAN Coagulation factor IX OS=Homo sapiens variant 2 G 44 V GN=F9 PE=1 SV=2	117	sample=1 period=1 cycle=1153 experiment=14	sample=1 period=1 cycle=1153 experiment=14	16.1846
rFIX H2	04117:2	1	K.LE[+58.005]E[+58.005]FVQGNLER.E		E[+58]*2	725.347	2	1449.69	1449.69	0	0.7	52	Specific	522.66	376.43	80.17	9.66	6.84	285	>sp|P00740-6|FA9_HUMAN Coagulation factor IX OS=Homo sapiens variant 2 G 44 V GN=F9 PE=1 SV=2	117	sample=1 period=1 cycle=1041 experiment=16	sample=1 period=1 cycle=1041 experiment=16	13.7894
rFIX H2	05855:2	1	K.[+14.016]LEE[+58.005]FVQGNLE[+14.016]R.E		.[14], E[+14][+58]	710.361	2	1419.72	1419.71	0	2.7	52	Specific	526.46	526.46	15.78	9.9	6.84	285	>sp|P00740-6|FA9_HUMAN Coagulation factor IX OS=Homo sapiens variant 2 G 44 V GN=F9 PE=1 SV=2	117	sample=1 period=1 cycle=1154 experiment=12	sample=1 period=1 cycle=1154 experiment=12	16.2061
rFIX H2	05585:2	1	K.[+14.016]LEE[+14.016]FVQGNLE[+14.016]R.E		.[14], E[+14]*2	688.365	2	1375.72	1375.72	0	1.2	52	Specific	534.01	369.11	4.71	9.08	6.72	285	>sp|P00740-6|FA9_HUMAN Coagulation factor IX OS=Homo sapiens variant 2 G 44 V GN=F9 PE=1 SV=2	117	sample=1 period=1 cycle=1135 experiment=10	sample=1 period=1 cycle=1135 experiment=10	15.8049
rFIX H2	05905:2	1	K.[+14.016]LEE[+58.005]FVQGNLE[+14.016]R.E		.[14], E[+14][+58]	710.36	2	1419.71	1419.71	0	1.1	52	Specific	540.68	540.68	23.63	9.82	6.84	285	>sp|P00740-6|FA9_HUMAN Coagulation factor IX OS=Homo sapiens variant 2 G 44 V GN=F9 PE=1 SV=2	117	sample=1 period=1 cycle=1157 experiment=14	sample=1 period=1 cycle=1157 experiment=14	16.2729
rFIX H2	04176:2	1	K.[+14.016]LE[+43.990]E[+58.005]FVQGNLER.E		.[14], E[+44][+58]	725.349	2	1449.69	1449.69	0	3.6	52	Specific	545.88	545.88	1.77	8.76	6.62	285	>sp|P00740-6|FA9_HUMAN Coagulation factor IX OS=Homo sapiens variant 2 G 44 V GN=F9 PE=1 SV=2	117	sample=1 period=1 cycle=1045 experiment=11	sample=1 period=1 cycle=1045 experiment=11	13.8726
rFIX H2	04135:2	1	K.LE[+58.005]E[+58.005]FVQGNLER.E		E[+58]*2	725.348	2	1449.69	1449.69	0	2.2	52	Specific	549.88	369.56	49.45	9.11	6.72	285	>sp|P00740-6|FA9_HUMAN Coagulation factor IX OS=Homo sapiens variant 2 G 44 V GN=F9 PE=1 SV=2	117	sample=1 period=1 cycle=1042 experiment=16	sample=1 period=1 cycle=1042 experiment=16	13.8113
rFIX H2	04398:2	1	K.[+14.016]LE[+43.990]E[+58.005]FVQGNLER.E		.[14], E[+44][+58]	725.349	2	1449.69	1449.69	0	3.7	52	Specific	550.81	350.48	4.78	9.3	5.85	285	>sp|P00740-6|FA9_HUMAN Coagulation factor IX OS=Homo sapiens variant 2 G 44 V GN=F9 PE=1 SV=2	117	sample=1 period=1 cycle=1058 experiment=15	sample=1 period=1 cycle=1058 experiment=15	14.1553
rFIX H2	04230:2	1	K.LE[+58.005]E[+58.005]FVQGNLER.E		E[+58]*2	725.349	2	1449.69	1449.69	0	3.7	52	Specific	553.22	446.56	57.53	8.56	6.62	285	>sp|P00740-6|FA9_HUMAN Coagulation factor IX OS=Homo sapiens variant 2 G 44 V GN=F9 PE=1 SV=2	117	sample=1 period=1 cycle=1048 experiment=15	sample=1 period=1 cycle=1048 experiment=15	13.9379
rFIX H2	05873:2	1	K.[+14.016]LEE[+58.005]FVQGNLE[+14.016]R.E		.[14], E[+14][+58]	710.361	2	1419.71	1419.71	0	1.6	52	Specific	556.03	556.03	9.52	9.44	6.84	285	>sp|P00740-6|FA9_HUMAN Coagulation factor IX OS=Homo sapiens variant 2 G 44 V GN=F9 PE=1 SV=2	117	sample=1 period=1 cycle=1155 experiment=14	sample=1 period=1 cycle=1155 experiment=14	16.2284
rFIX H2	05962:2	1	K.[+14.016]LEE[+58.005]FVQGNLE[+14.016]R.E		.[14], E[+14][+58]	710.361	2	1419.72	1419.71	0	3	52	Specific	568.21	568.21	4.94	9.29	7.43	285	>sp|P00740-6|FA9_HUMAN Coagulation factor IX OS=Homo sapiens variant 2 G 44 V GN=F9 PE=1 SV=2	117	sample=1 period=1 cycle=1161 experiment=13	sample=1 period=1 cycle=1161 experiment=13	16.3588
rFIX H2	05599:2	1	K.[+14.016]LEE[+14.016]FVQGNLE[+14.016]R.E		.[14], E[+14]*2	688.367	2	1375.73	1375.72	0	3.5	52	Specific	580.02	450.89	26.4	10.09	7.45	285	>sp|P00740-6|FA9_HUMAN Coagulation factor IX OS=Homo sapiens variant 2 G 44 V GN=F9 PE=1 SV=2	117	sample=1 period=1 cycle=1136 experiment=9	sample=1 period=1 cycle=1136 experiment=9	15.8249
rFIX H2	04149:2	1	K.LE[+58.005]E[+58.005]FVQGNLER.E		E[+58]*2	725.349	2	1449.69	1449.69	0	3.7	52	Specific	586.09	404.25	77.67	8.88	7.33	285	>sp|P00740-6|FA9_HUMAN Coagulation factor IX OS=Homo sapiens variant 2 G 44 V GN=F9 PE=1 SV=2	117	sample=1 period=1 cycle=1043 experiment=14	sample=1 period=1 cycle=1043 experiment=14	13.8311
rFIX H2	06035:2	1	K.[+14.016]LEE[+58.005]FVQGNLE[+14.016]R.E		.[14], E[+14][+58]	710.362	2	1419.72	1419.71	0	3.9	52	Specific	596.49	596.49	19.4	8.96	7.33	285	>sp|P00740-6|FA9_HUMAN Coagulation factor IX OS=Homo sapiens variant 2 G 44 V GN=F9 PE=1 SV=2	117	sample=1 period=1 cycle=1166 experiment=11	sample=1 period=1 cycle=1166 experiment=11	16.4666
rFIX H2	04245:2	1	K.LE[+58.005]E[+58.005]FVQGNLER.E		E[+58]*2	725.349	2	1449.69	1449.69	0	3.8	52	Specific	604.35	473.39	73.61	10.76	8.47	285	>sp|P00740-6|FA9_HUMAN Coagulation factor IX OS=Homo sapiens variant 2 G 44 V GN=F9 PE=1 SV=2	117	sample=1 period=1 cycle=1049 experiment=13	sample=1 period=1 cycle=1049 experiment=13	13.9588
rFIX H2	04214:2	1	K.LE[+58.005]E[+58.005]FVQGNLER.E		E[+58]*2	725.349	2	1449.69	1449.69	0	4.2	52	Specific	609.42	413.93	83.03	9.76	8.45	285	>sp|P00740-6|FA9_HUMAN Coagulation factor IX OS=Homo sapiens variant 2 G 44 V GN=F9 PE=1 SV=2	117	sample=1 period=1 cycle=1047 experiment=16	sample=1 period=1 cycle=1047 experiment=16	13.9166
rFIX H2	04262:2	1	K.LE[+58.005]E[+58.005]FVQGNLER.E		E[+58]*2	725.35	2	1449.69	1449.69	0	4.4	52	Specific	616.02	616.02	33.41	9.68	8.45	285	>sp|P00740-6|FA9_HUMAN Coagulation factor IX OS=Homo sapiens variant 2 G 44 V GN=F9 PE=1 SV=2	117	sample=1 period=1 cycle=1050 experiment=14	sample=1 period=1 cycle=1050 experiment=14	13.9813
rFIX H2	04196:2	1	K.LE[+58.005]E[+58.005]FVQGNLER.E		E[+58]*2	725.351	2	1449.69	1449.69	0	6.2	52	Specific	630.35	311.92	85.37	10.17	7.54	285	>sp|P00740-6|FA9_HUMAN Coagulation factor IX OS=Homo sapiens variant 2 G 44 V GN=F9 PE=1 SV=2	117	sample=1 period=1 cycle=1046 experiment=16	sample=1 period=1 cycle=1046 experiment=16	13.8952
rFIX H2	04332:2	1	K.LE[+58.005]E[+58.005]FVQGNLER.E		E[+58]*2	725.349	2	1449.69	1449.69	0	3.1	52	Specific	648.75	462.44	48.89	10.47	8.57	285	>sp|P00740-6|FA9_HUMAN Coagulation factor IX OS=Homo sapiens variant 2 G 44 V GN=F9 PE=1 SV=2	117	sample=1 period=1 cycle=1054 experiment=13	sample=1 period=1 cycle=1054 experiment=13	14.0677
rFIX H2	04164:2	1	K.LE[+58.005]E[+58.005]FVQGNLER.E		E[+58]*2	725.349	2	1449.69	1449.69	0	3	52	Specific	672.82	672.82	93.09	10.76	9.57	285	>sp|P00740-6|FA9_HUMAN Coagulation factor IX OS=Homo sapiens variant 2 G 44 V GN=F9 PE=1 SV=2	117	sample=1 period=1 cycle=1044 experiment=14	sample=1 period=1 cycle=1044 experiment=14	13.8526
rFIX H2	05533:3	1	K.LE[+58.005]E[+43.990]FVQGNLE[+14.016]R.E		E[+14][+44][+58]	483.903	3	1449.69	1449.69	0	6.5	52	Specific	51.25	51.25	10.98	6.06	1.23	285	>sp|P00740-6|FA9_HUMAN Coagulation factor IX OS=Homo sapiens variant 2 G 44 V GN=F9 PE=1 SV=2	117	sample=1 period=1 cycle=1132 experiment=2	sample=1 period=1 cycle=1132 experiment=2	15.739
rFIX H2	07362:2	1	K.LE[+58.005]E[+58.005]FVQGNLE[+58.005]R.E		E[+58]*3	754.348	2	1507.69	1507.69	0	-1.6	52	Specific	83.91	83.91	18.16	5.18	1.22	285	>sp|P00740-6|FA9_HUMAN Coagulation factor IX OS=Homo sapiens variant 2 G 44 V GN=F9 PE=1 SV=2	117	sample=1 period=1 cycle=1276 experiment=12	sample=1 period=1 cycle=1276 experiment=12	18.8842
rFIX H2	06207:2	1	K.LE[+43.990]E[+58.005]FVQGNLE[+58.005]R.E		E[+44][+58]*2	747.347	2	1493.69	1493.68	0	7.3	52	Specific	84.81	84.81	17.53	5.57	1.21	285	>sp|P00740-6|FA9_HUMAN Coagulation factor IX OS=Homo sapiens variant 2 G 44 V GN=F9 PE=1 SV=2	117	sample=1 period=1 cycle=1178 experiment=13	sample=1 period=1 cycle=1178 experiment=13	16.7243
rFIX H2	04768:2	1	K.LE[+58.005]E[+58.005]FVQ[+0.984]GNLER.E		E[+58]*2, Q[+1]	725.837	2	1450.67	1450.67	0	-2.5	52	Specific	97.67	69.71	30.86	5.19	1.22	285	>sp|P00740-6|FA9_HUMAN Coagulation factor IX OS=Homo sapiens variant 2 G 44 V GN=F9 PE=1 SV=2	117	sample=1 period=1 cycle=1081 experiment=9	sample=1 period=1 cycle=1081 experiment=9	14.6495
rFIX H2	06334:2	1	K.LE[+58.005]E[+58.005]FVQGNLE[+43.990]R.E		E[+44][+58]*2	747.34	2	1493.67	1493.68	0	-1.3	52	Specific	104.24	93.39	42.16	4.53	1.21	285	>sp|P00740-6|FA9_HUMAN Coagulation factor IX OS=Homo sapiens variant 2 G 44 V GN=F9 PE=1 SV=2	117	sample=1 period=1 cycle=1187 experiment=12	sample=1 period=1 cycle=1187 experiment=12	16.9111
rFIX H2	06491:2	1	K.[+14.016]LEE[+58.005]FVQGN[+0.984]LE[+14.016]R.E		.[14], E[+14][+58], N[+1]	710.85	2	1420.69	1420.7	0	-2.5	52	Specific	109.84	51.22	11.99	5.18	1.22	285	>sp|P00740-6|FA9_HUMAN Coagulation factor IX OS=Homo sapiens variant 2 G 44 V GN=F9 PE=1 SV=2	117	sample=1 period=1 cycle=1199 experiment=10	sample=1 period=1 cycle=1199 experiment=10	17.1669
rFIX H2	06332:2	1	K.LE[+58.005]EFVQGN[+14.016]LE[+43.990]R.E		E[+44][+58], N[+14]	725.348	2	1449.69	1449.69	0	2.3	52	Specific	122.62	122.62	6.03	4.1	1.21	285	>sp|P00740-6|FA9_HUMAN Coagulation factor IX OS=Homo sapiens variant 2 G 44 V GN=F9 PE=1 SV=2	117	sample=1 period=1 cycle=1187 experiment=10	sample=1 period=1 cycle=1187 experiment=10	16.9099
rFIX H2	06504:2	1	K.[+14.016]LEE[+58.005]FVQGN[+0.984]LE[+14.016]R.E		.[14], E[+14][+58], N[+1]	710.851	2	1420.69	1420.7	0	-0.6	52	Specific	123.18	123.18	5.74	4.75	1.21	285	>sp|P00740-6|FA9_HUMAN Coagulation factor IX OS=Homo sapiens variant 2 G 44 V GN=F9 PE=1 SV=2	117	sample=1 period=1 cycle=1200 experiment=11	sample=1 period=1 cycle=1200 experiment=11	17.1886
rFIX H2	06540:2	1	K.LE[+58.005]E[+43.990]FVQGNLE[+14.016]R.E		E[+14][+44][+58]	725.339	2	1449.67	1449.69	0	-9.8	52	Specific	126.96	126.96	0	5.06	1.26	285	>sp|P00740-6|FA9_HUMAN Coagulation factor IX OS=Homo sapiens variant 2 G 44 V GN=F9 PE=1 SV=2	117	sample=1 period=1 cycle=1203 experiment=11	sample=1 period=1 cycle=1203 experiment=11	17.2563
rFIX H2	04915:2	1	K.LE[+58.005]E[+58.005]FVQ[+0.984]GNLER.E		E[+58]*2, Q[+1]	725.842	2	1450.68	1450.67	0	4.4	52	Specific	136.34	136.34	25.93	5.04	1.99	285	>sp|P00740-6|FA9_HUMAN Coagulation factor IX OS=Homo sapiens variant 2 G 44 V GN=F9 PE=1 SV=2	117	sample=1 period=1 cycle=1091 experiment=10	sample=1 period=1 cycle=1091 experiment=10	14.8695
rFIX H2	07584:2	1	K.LE[+72.021]E[+58.005]FVQGNLE[+72.021]R.E		E[+58][+72]*2	768.358	2	1535.71	1535.72	0	-9.2	52	Specific	137.54	108.78	1.2	5.69	1.21	285	>sp|P00740-6|FA9_HUMAN Coagulation factor IX OS=Homo sapiens variant 2 G 44 V GN=F9 PE=1 SV=2	117	sample=1 period=1 cycle=1298 experiment=12	sample=1 period=1 cycle=1298 experiment=12	19.3805
rFIX H2	06586:2	1	K.LE[+58.005]E[+43.990]FVQGNLE[+14.016]R.E		E[+14][+44][+58]	725.334	2	1449.66	1449.69	0	-17.7	52	Specific	145.32	145.32	7.42	5.83	1.23	285	>sp|P00740-6|FA9_HUMAN Coagulation factor IX OS=Homo sapiens variant 2 G 44 V GN=F9 PE=1 SV=2	117	sample=1 period=1 cycle=1207 experiment=9	sample=1 period=1 cycle=1207 experiment=9	17.3435
rFIX H2	06362:2	1	K.LE[+58.005]E[+43.990]FVQGNLE[+14.016]R.E		E[+14][+44][+58]	725.347	2	1449.69	1449.69	0	0.2	52	Specific	148.12	82.99	0	5.48	1.22	285	>sp|P00740-6|FA9_HUMAN Coagulation factor IX OS=Homo sapiens variant 2 G 44 V GN=F9 PE=1 SV=2	117	sample=1 period=1 cycle=1189 experiment=11	sample=1 period=1 cycle=1189 experiment=11	16.9522
rFIX H2	04860:2	1	K.[+14.016]LE[+43.990]E[+58.005]FVQGN[+0.984]LER.E		.[14], E[+44][+58], N[+1]	725.841	2	1450.68	1450.67	0	4.3	52	Specific	149.03	149.03	3.43	5.41	1.99	285	>sp|P00740-6|FA9_HUMAN Coagulation factor IX OS=Homo sapiens variant 2 G 44 V GN=F9 PE=1 SV=2	117	sample=1 period=1 cycle=1087 experiment=12	sample=1 period=1 cycle=1087 experiment=12	14.7816
rFIX H2	04727:2	1	K.LE[+58.005]E[+58.005]FVQGN[+0.984]LER.E		E[+58]*2, N[+1]	725.837	2	1450.67	1450.67	0	-1.4	52	Specific	154.15	95.69	14.64	5.33	1.24	285	>sp|P00740-6|FA9_HUMAN Coagulation factor IX OS=Homo sapiens variant 2 G 44 V GN=F9 PE=1 SV=2	117	sample=1 period=1 cycle=1078 experiment=14	sample=1 period=1 cycle=1078 experiment=14	14.5879
rFIX H2	06633:2	1	K.[+14.016]LE[+43.990]E[+14.016]FVQGNLE[+14.016]R.E		.[14], E[+14]*2[+44]	710.345	2	1419.68	1419.71	0	-19.9	52	Specific	156.17	156.17	5.9	6.53	1.23	285	>sp|P00740-6|FA9_HUMAN Coagulation factor IX OS=Homo sapiens variant 2 G 44 V GN=F9 PE=1 SV=2	117	sample=1 period=1 cycle=1211 experiment=8	sample=1 period=1 cycle=1211 experiment=8	17.4315
rFIX H2	07272:2	1	K.LE[+58.005]E[+58.005]FVQGNLE[+14.016]R.E		E[+14][+58]*2	732.348	2	1463.69	1463.7	0	-8.3	52	Specific	164.46	108.45	20	4.8	1.21	285	>sp|P00740-6|FA9_HUMAN Coagulation factor IX OS=Homo sapiens variant 2 G 44 V GN=F9 PE=1 SV=2	117	sample=1 period=1 cycle=1268 experiment=10	sample=1 period=1 cycle=1268 experiment=10	18.7027
rFIX H2	03976:2	1	K.LE[+58.005]E[+43.990]FVQGNLE[+43.990]R.E		E[+44]*2[+58]	740.34	2	1479.67	1479.66	0	8.1	52	Specific	165.15	95.05	45.01	4.81	1.21	285	>sp|P00740-6|FA9_HUMAN Coagulation factor IX OS=Homo sapiens variant 2 G 44 V GN=F9 PE=1 SV=2	117	sample=1 period=1 cycle=1033 experiment=14	sample=1 period=1 cycle=1033 experiment=14	13.6223
rFIX H2	07876:2	1	K.LE[+72.021]E[+58.005]FVQGNLE[+72.021]R.E		E[+58][+72]*2	768.357	2	1535.71	1535.72	0	-10.5	52	Specific	169.85	57.58	1.2	5.69	1.14	285	>sp|P00740-6|FA9_HUMAN Coagulation factor IX OS=Homo sapiens variant 2 G 44 V GN=F9 PE=1 SV=2	117	sample=1 period=1 cycle=1333 experiment=8	sample=1 period=1 cycle=1333 experiment=8	20.165
rFIX H2	07808:2	1	K.LE[+72.021]E[+58.005]FVQGNLE[+72.021]R.E		E[+58][+72]*2	768.356	2	1535.71	1535.72	0	-11.1	52	Specific	170.02	129.03	1.2	5.06	1.26	285	>sp|P00740-6|FA9_HUMAN Coagulation factor IX OS=Homo sapiens variant 2 G 44 V GN=F9 PE=1 SV=2	117	sample=1 period=1 cycle=1324 experiment=9	sample=1 period=1 cycle=1324 experiment=9	19.9619
rFIX H2	07385:2	1	K.[+14.016]LE[+43.990]E[+58.005]FVQGNLE[+58.005]R.E		.[14], E[+44][+58]*2	754.35	2	1507.69	1507.69	0	1.2	52	Specific	178.3	94.43	9.33	5.39	1.27	285	>sp|P00740-6|FA9_HUMAN Coagulation factor IX OS=Homo sapiens variant 2 G 44 V GN=F9 PE=1 SV=2	117	sample=1 period=1 cycle=1279 experiment=8	sample=1 period=1 cycle=1279 experiment=8	18.9493
rFIX H2	07728:2	1	K.[+14.016]LE[+58.005]E[+58.005]FVQGNLE[+72.021]R.E		.[14], E[+58]*2[+72]	768.359	2	1535.71	1535.72	0	-7.5	52	Specific	179.48	131.53	2.27	7.09	2.19	285	>sp|P00740-6|FA9_HUMAN Coagulation factor IX OS=Homo sapiens variant 2 G 44 V GN=F9 PE=1 SV=2	117	sample=1 period=1 cycle=1315 experiment=8	sample=1 period=1 cycle=1315 experiment=8	19.7617
rFIX H2	05907:2	1	K.LE[+72.021]E[+58.005]FVQGN[+14.016]LER.E		E[+58][+72], N[+14]	739.358	2	1477.71	1477.72	0	-5.3	52	Specific	185.77	185.77	1.2	6.48	2.88	285	>sp|P00740-6|FA9_HUMAN Coagulation factor IX OS=Homo sapiens variant 2 G 44 V GN=F9 PE=1 SV=2	117	sample=1 period=1 cycle=1157 experiment=16	sample=1 period=1 cycle=1157 experiment=16	16.2741
rFIX H2	05965:2	1	K.LE[+58.005]E[+43.990]FVQGN[+14.016]LER.E		E[+44][+58], N[+14]	725.345	2	1449.68	1449.69	0	-1.8	52	Specific	186.52	186.52	4.18	5.64	2.82	285	>sp|P00740-6|FA9_HUMAN Coagulation factor IX OS=Homo sapiens variant 2 G 44 V GN=F9 PE=1 SV=2	117	sample=1 period=1 cycle=1161 experiment=16	sample=1 period=1 cycle=1161 experiment=16	16.3605
rFIX H2	06973:2	1	K.LE[+72.021]E[+43.990]FVQGNLE[+58.005]R.E		E[+44][+58][+72]	754.345	2	1507.68	1507.69	0	-5.7	52	Specific	186.67	186.67	1.2	4.94	2.29	285	>sp|P00740-6|FA9_HUMAN Coagulation factor IX OS=Homo sapiens variant 2 G 44 V GN=F9 PE=1 SV=2	117	sample=1 period=1 cycle=1240 experiment=10	sample=1 period=1 cycle=1240 experiment=10	18.0782
rFIX H2	07003:2	1	K.LE[+58.005]E[+58.005]FVQGNLE[+14.016]R.E		E[+14][+58]*2	732.345	2	1463.68	1463.7	0	-12.1	52	Specific	187.67	100.26	6.01	4.99	1.21	285	>sp|P00740-6|FA9_HUMAN Coagulation factor IX OS=Homo sapiens variant 2 G 44 V GN=F9 PE=1 SV=2	117	sample=1 period=1 cycle=1243 experiment=9	sample=1 period=1 cycle=1243 experiment=9	18.1449
rFIX H2	07406:2	1	K.LE[+58.005]E[+58.005]FVQGNLE[+72.021]R.E		E[+58]*2[+72]	761.356	2	1521.7	1521.71	0	-1.6	52	Specific	189.49	137.21	50.67	4.62	1.25	285	>sp|P00740-6|FA9_HUMAN Coagulation factor IX OS=Homo sapiens variant 2 G 44 V GN=F9 PE=1 SV=2	117	sample=1 period=1 cycle=1281 experiment=8	sample=1 period=1 cycle=1281 experiment=8	18.9963
rFIX H2	07454:2	1	K.LE[+58.005]E[+58.005]FVQGNLE[+58.005]R.E		E[+58]*3	754.348	2	1507.69	1507.69	0	-0.9	52	Specific	191.87	98.78	19	5.47	1.24	285	>sp|P00740-6|FA9_HUMAN Coagulation factor IX OS=Homo sapiens variant 2 G 44 V GN=F9 PE=1 SV=2	117	sample=1 period=1 cycle=1286 experiment=10	sample=1 period=1 cycle=1286 experiment=10	19.1103
rFIX H2	04061:2	1	K.LE[+58.005]E[+43.990]FVQGNLE[+43.990]R.E		E[+44]*2[+58]	740.337	2	1479.67	1479.66	0	4	52	Specific	193.65	193.65	48.02	7.09	3.1	285	>sp|P00740-6|FA9_HUMAN Coagulation factor IX OS=Homo sapiens variant 2 G 44 V GN=F9 PE=1 SV=2	117	sample=1 period=1 cycle=1038 experiment=15	sample=1 period=1 cycle=1038 experiment=15	13.7272
rFIX H2	04097:2	1	K.LE[+58.005]E[+58.005]FVQGNLE[+43.990]R.E		E[+44][+58]*2	747.346	2	1493.68	1493.68	0	5.7	52	Specific	196.47	98.54	11.98	5.44	1.24	285	>sp|P00740-6|FA9_HUMAN Coagulation factor IX OS=Homo sapiens variant 2 G 44 V GN=F9 PE=1 SV=2	117	sample=1 period=1 cycle=1040 experiment=18	sample=1 period=1 cycle=1040 experiment=18	13.7685
rFIX H2	05989:2	1	K.LE[+58.005]E[+43.990]FVQGNLE[+14.016]R.E		E[+14][+44][+58]	725.343	2	1449.68	1449.69	0	-4.6	52	Specific	196.73	151.2	14.62	6.04	2.07	285	>sp|P00740-6|FA9_HUMAN Coagulation factor IX OS=Homo sapiens variant 2 G 44 V GN=F9 PE=1 SV=2	117	sample=1 period=1 cycle=1163 experiment=10	sample=1 period=1 cycle=1163 experiment=10	16.4007
rFIX H2	07807:2	1	K.LE[+72.021]E[+43.990]FVQGNLE[+72.021]R.E		E[+44][+72]*2	761.36	2	1521.71	1521.71	0	3.8	52	Specific	196.96	121.99	1.2	6.36	1.38	285	>sp|P00740-6|FA9_HUMAN Coagulation factor IX OS=Homo sapiens variant 2 G 44 V GN=F9 PE=1 SV=2	117	sample=1 period=1 cycle=1324 experiment=8	sample=1 period=1 cycle=1324 experiment=8	19.9607
rFIX H2	06552:2	1	K.[+14.016]LE[+43.990]E[+43.990]FVQGNLE[+72.021]R.E		.[14], E[+44]*2[+72]	754.346	2	1507.69	1507.69	0	-3.9	52	Specific	197.84	93.58	2.57	6.31	1.36	285	>sp|P00740-6|FA9_HUMAN Coagulation factor IX OS=Homo sapiens variant 2 G 44 V GN=F9 PE=1 SV=2	117	sample=1 period=1 cycle=1204 experiment=12	sample=1 period=1 cycle=1204 experiment=12	17.2783
rFIX H2	07551:2	1	K.LE[+58.005]E[+72.021]FVQGNLE[+72.021]R.E		E[+58][+72]*2	768.354	2	1535.7	1535.72	0	-13.9	52	Specific	198.51	154.99	9.36	6.39	1.26	285	>sp|P00740-6|FA9_HUMAN Coagulation factor IX OS=Homo sapiens variant 2 G 44 V GN=F9 PE=1 SV=2	117	sample=1 period=1 cycle=1295 experiment=9	sample=1 period=1 cycle=1295 experiment=9	19.3115
rFIX H2	07273:2	1	K.LE[+58.005]E[+58.005]FVQGNLE[+72.021]R.E		E[+58]*2[+72]	761.357	2	1521.71	1521.71	0	0.4	52	Specific	200.55	120.29	32.7	4.63	1.21	285	>sp|P00740-6|FA9_HUMAN Coagulation factor IX OS=Homo sapiens variant 2 G 44 V GN=F9 PE=1 SV=2	117	sample=1 period=1 cycle=1268 experiment=11	sample=1 period=1 cycle=1268 experiment=11	18.7035
rFIX H2	07595:2	1	K.LE[+72.021]E[+58.005]FVQGNLE[+72.021]R.E		E[+58][+72]*2	768.358	2	1535.71	1535.72	0	-9.2	52	Specific	201.08	110.8	1.2	5.53	1.21	285	>sp|P00740-6|FA9_HUMAN Coagulation factor IX OS=Homo sapiens variant 2 G 44 V GN=F9 PE=1 SV=2	117	sample=1 period=1 cycle=1299 experiment=12	sample=1 period=1 cycle=1299 experiment=12	19.403
rFIX H2	07180:2	1	K.LE[+72.021]E[+43.990]FVQGNLE[+14.016]R.E		E[+14][+44][+72]	732.352	2	1463.7	1463.7	0	-3	52	Specific	201.76	201.76	0	7.37	3.09	285	>sp|P00740-6|FA9_HUMAN Coagulation factor IX OS=Homo sapiens variant 2 G 44 V GN=F9 PE=1 SV=2	117	sample=1 period=1 cycle=1260 experiment=10	sample=1 period=1 cycle=1260 experiment=10	18.5238
rFIX H2	03926:2	1	K.LE[+58.005]E[+14.016]FVQGNLE[+43.990]R.E		E[+14][+44][+58]	725.347	2	1449.69	1449.69	0	0.7	52	Specific	202.04	140.1	30.54	5.24	2.09	285	>sp|P00740-6|FA9_HUMAN Coagulation factor IX OS=Homo sapiens variant 2 G 44 V GN=F9 PE=1 SV=2	117	sample=1 period=1 cycle=1030 experiment=17	sample=1 period=1 cycle=1030 experiment=17	13.5591
rFIX H2	06929:2	1	K.LE[+58.005]E[+58.005]FVQGNLE[+58.005]R.E		E[+58]*3	754.347	2	1507.69	1507.69	0	-2.5	52	Specific	203.34	171.67	12.43	5.85	3.01	285	>sp|P00740-6|FA9_HUMAN Coagulation factor IX OS=Homo sapiens variant 2 G 44 V GN=F9 PE=1 SV=2	117	sample=1 period=1 cycle=1236 experiment=12	sample=1 period=1 cycle=1236 experiment=12	17.9894
rFIX H2	07873:2	1	K.LE[+43.990]E[+72.021]FVQGNLE[+14.016]R.E		E[+14][+44][+72]	732.341	2	1463.68	1463.7	0	-17.6	52	Specific	206.07	152.53	0	5.86	1.23	285	>sp|P00740-6|FA9_HUMAN Coagulation factor IX OS=Homo sapiens variant 2 G 44 V GN=F9 PE=1 SV=2	117	sample=1 period=1 cycle=1333 experiment=5	sample=1 period=1 cycle=1333 experiment=5	20.1625
rFIX H2	07845:2	1	K.[+14.016]LE[+58.005]E[+58.005]FVQGNLE[+72.021]R.E		.[14], E[+58]*2[+72]	768.36	2	1535.71	1535.72	0	-5.7	52	Specific	207.25	130.4	1.5	6.78	2.19	285	>sp|P00740-6|FA9_HUMAN Coagulation factor IX OS=Homo sapiens variant 2 G 44 V GN=F9 PE=1 SV=2	117	sample=1 period=1 cycle=1329 experiment=6	sample=1 period=1 cycle=1329 experiment=6	20.073
rFIX H2	07284:2	1	K.LE[+58.005]E[+72.021]FVQGNLE[+14.016]R.E		E[+14][+58][+72]	739.359	2	1477.71	1477.72	0	-4.4	52	Specific	207.52	207.52	2.82	5.71	3.02	285	>sp|P00740-6|FA9_HUMAN Coagulation factor IX OS=Homo sapiens variant 2 G 44 V GN=F9 PE=1 SV=2	117	sample=1 period=1 cycle=1269 experiment=10	sample=1 period=1 cycle=1269 experiment=10	18.7268
rFIX H2	07844:2	1	K.LE[+72.021]E[+43.990]FVQGNLE[+72.021]R.E		E[+44][+72]*2	761.357	2	1521.71	1521.71	0	0.1	52	Specific	208.27	135.7	1.2	5.81	2.79	285	>sp|P00740-6|FA9_HUMAN Coagulation factor IX OS=Homo sapiens variant 2 G 44 V GN=F9 PE=1 SV=2	117	sample=1 period=1 cycle=1329 experiment=5	sample=1 period=1 cycle=1329 experiment=5	20.0717
rFIX H2	06672:2	1	K.[+14.016]LE[+43.990]E[+58.005]FVQGNLE[+14.016]R.E		.[14], E[+14][+44][+58]	732.354	2	1463.7	1463.7	0	-0.2	52	Specific	209.28	209.28	5.52	7.17	3.45	285	>sp|P00740-6|FA9_HUMAN Coagulation factor IX OS=Homo sapiens variant 2 G 44 V GN=F9 PE=1 SV=2	117	sample=1 period=1 cycle=1214 experiment=13	sample=1 period=1 cycle=1214 experiment=13	17.5001
rFIX H2	03943:2	1	K.[+14.016]LE[+43.990]E[+43.990]FVQGNLE[+43.990]R.E		.[14], E[+44]*3	740.336	2	1479.67	1479.66	0	3.7	52	Specific	209.37	209.37	29.28	6.9	3.36	285	>sp|P00740-6|FA9_HUMAN Coagulation factor IX OS=Homo sapiens variant 2 G 44 V GN=F9 PE=1 SV=2	117	sample=1 period=1 cycle=1031 experiment=16	sample=1 period=1 cycle=1031 experiment=16	13.58
rFIX H2	07368:2	1	K.LE[+58.005]E[+58.005]FVQGNLE[+72.021]R.E		E[+58]*2[+72]	761.355	2	1521.7	1521.71	0	-2	52	Specific	211.94	131.64	36.17	5.11	1.98	285	>sp|P00740-6|FA9_HUMAN Coagulation factor IX OS=Homo sapiens variant 2 G 44 V GN=F9 PE=1 SV=2	117	sample=1 period=1 cycle=1277 experiment=6	sample=1 period=1 cycle=1277 experiment=6	18.9048
rFIX H2	07325:2	1	K.LE[+58.005]E[+58.005]FVQGNLE[+72.021]R.E		E[+58]*2[+72]	761.358	2	1521.71	1521.71	0	0.9	52	Specific	212.66	157.94	41.69	5.23	2.09	285	>sp|P00740-6|FA9_HUMAN Coagulation factor IX OS=Homo sapiens variant 2 G 44 V GN=F9 PE=1 SV=2	117	sample=1 period=1 cycle=1273 experiment=9	sample=1 period=1 cycle=1273 experiment=9	18.816
rFIX H2	06692:2	1	K.LE[+58.005]E[+43.990]FVQGNLE[+72.021]R.E		E[+44][+58][+72]	754.346	2	1507.69	1507.69	0	-3.6	52	Specific	213.58	174.46	20	5.33	2.82	285	>sp|P00740-6|FA9_HUMAN Coagulation factor IX OS=Homo sapiens variant 2 G 44 V GN=F9 PE=1 SV=2	117	sample=1 period=1 cycle=1216 experiment=10	sample=1 period=1 cycle=1216 experiment=10	17.5449
rFIX H2	07170:2	1	K.LE[+58.005]E[+58.005]FVQGNLE[+58.005]R.E		E[+58]*3	754.349	2	1507.69	1507.69	0	0.1	52	Specific	215.46	117.41	4.43	4.59	1.21	285	>sp|P00740-6|FA9_HUMAN Coagulation factor IX OS=Homo sapiens variant 2 G 44 V GN=F9 PE=1 SV=2	117	sample=1 period=1 cycle=1259 experiment=12	sample=1 period=1 cycle=1259 experiment=12	18.503
rFIX H2	07015:2	1	K.LE[+72.021]E[+43.990]FVQGNLE[+58.005]R.E		E[+44][+58][+72]	754.35	2	1507.69	1507.69	0	0.7	52	Specific	215.49	165.79	1.2	6.82	3.18	285	>sp|P00740-6|FA9_HUMAN Coagulation factor IX OS=Homo sapiens variant 2 G 44 V GN=F9 PE=1 SV=2	117	sample=1 period=1 cycle=1244 experiment=10	sample=1 period=1 cycle=1244 experiment=10	18.1671
rFIX H2	07231:2	1	K.LE[+58.005]E[+58.005]FVQGNLE[+72.021]R.E		E[+58]*2[+72]	761.356	2	1521.7	1521.71	0	-1.3	52	Specific	215.88	129.09	10	7.11	2.69	285	>sp|P00740-6|FA9_HUMAN Coagulation factor IX OS=Homo sapiens variant 2 G 44 V GN=F9 PE=1 SV=2	117	sample=1 period=1 cycle=1264 experiment=11	sample=1 period=1 cycle=1264 experiment=11	18.6144
rFIX H2	06712:2	1	K.LE[+58.005]E[+58.005]FVQGNLE[+14.016]R.E		E[+14][+58]*2	732.36	2	1463.71	1463.7	0	8.5	52	Specific	216.03	182.42	21.2	7.17	2.92	285	>sp|P00740-6|FA9_HUMAN Coagulation factor IX OS=Homo sapiens variant 2 G 44 V GN=F9 PE=1 SV=2	117	sample=1 period=1 cycle=1218 experiment=11	sample=1 period=1 cycle=1218 experiment=11	17.5872
rFIX H2	05874:2	1	K.LE[+58.005]E[+43.990]FVQGNLE[+14.016]R.E		E[+14][+44][+58]	725.346	2	1449.69	1449.69	0	-0.3	52	Specific	217.3	217.3	28.93	6.1	3.37	285	>sp|P00740-6|FA9_HUMAN Coagulation factor IX OS=Homo sapiens variant 2 G 44 V GN=F9 PE=1 SV=2	117	sample=1 period=1 cycle=1155 experiment=15	sample=1 period=1 cycle=1155 experiment=15	16.2288
rFIX H2	07442:2	1	K.[+14.016]LE[+43.990]E[+58.005]FVQGNLE[+14.016]R.E		.[14], E[+14][+44][+58]	732.355	2	1463.7	1463.7	0	0.7	52	Specific	219.6	219.6	15.11	6.44	3.37	285	>sp|P00740-6|FA9_HUMAN Coagulation factor IX OS=Homo sapiens variant 2 G 44 V GN=F9 PE=1 SV=2	117	sample=1 period=1 cycle=1285 experiment=8	sample=1 period=1 cycle=1285 experiment=8	19.085
rFIX H2	04166:2	1	K.LE[+58.005]E[+58.005]FVQGNLE[+43.990]R.E		E[+44][+58]*2	747.344	2	1493.68	1493.68	0	4.1	52	Specific	220.1	174.03	32.36	4.8	1.86	285	>sp|P00740-6|FA9_HUMAN Coagulation factor IX OS=Homo sapiens variant 2 G 44 V GN=F9 PE=1 SV=2	117	sample=1 period=1 cycle=1044 experiment=16	sample=1 period=1 cycle=1044 experiment=16	13.8538
rFIX H2	04887:2	1	K.LE[+58.005]E[+58.005]FVQGNLE[+14.016]R.E		E[+14][+58]*2	732.356	2	1463.7	1463.7	0	2.2	52	Specific	220.8	104.01	3.98	5.91	1.55	285	>sp|P00740-6|FA9_HUMAN Coagulation factor IX OS=Homo sapiens variant 2 G 44 V GN=F9 PE=1 SV=2	117	sample=1 period=1 cycle=1089 experiment=11	sample=1 period=1 cycle=1089 experiment=11	14.8259
rFIX H2	05255:2	1	K.LE[+58.005]E[+58.005]FVQGNLE[+14.016]R.E		E[+14][+58]*2	732.355	2	1463.7	1463.7	0	1.6	52	Specific	222.23	211.15	29.61	6.86	3.45	285	>sp|P00740-6|FA9_HUMAN Coagulation factor IX OS=Homo sapiens variant 2 G 44 V GN=F9 PE=1 SV=2	117	sample=1 period=1 cycle=1114 experiment=14	sample=1 period=1 cycle=1114 experiment=14	15.3682
rFIX H2	07360:2	1	K.[+14.016]LE[+58.005]E[+43.990]FVQGNLE[+14.016]R.E		.[14], E[+14][+44][+58]	732.345	2	1463.68	1463.7	0	-12.3	52	Specific	223.67	196.14	7.1	5.07	1.32	285	>sp|P00740-6|FA9_HUMAN Coagulation factor IX OS=Homo sapiens variant 2 G 44 V GN=F9 PE=1 SV=2	117	sample=1 period=1 cycle=1276 experiment=10	sample=1 period=1 cycle=1276 experiment=10	18.8833
rFIX H2	06470:2	1	K.LE[+58.005]E[+43.990]FVQGNLE[+14.016]R.E		E[+14][+44][+58]	725.347	2	1449.69	1449.69	0	1.4	52	Specific	224.02	148.17	11.08	5.92	2.79	285	>sp|P00740-6|FA9_HUMAN Coagulation factor IX OS=Homo sapiens variant 2 G 44 V GN=F9 PE=1 SV=2	117	sample=1 period=1 cycle=1197 experiment=11	sample=1 period=1 cycle=1197 experiment=11	17.1246
rFIX H2	05038:2	1	K.LE[+58.005]E[+58.005]FVQGNLE[+14.016]R.E		E[+14][+58]*2	732.351	2	1463.69	1463.7	0	-4.3	52	Specific	229.99	178.28	23.61	6.27	3.01	285	>sp|P00740-6|FA9_HUMAN Coagulation factor IX OS=Homo sapiens variant 2 G 44 V GN=F9 PE=1 SV=2	117	sample=1 period=1 cycle=1100 experiment=12	sample=1 period=1 cycle=1100 experiment=12	15.0672
rFIX H2	06284:2	1	K.LE[+58.005]E[+58.005]FVQGNLE[+58.005]R.E		E[+58]*3	754.353	2	1507.7	1507.69	0	4.8	52	Specific	231.55	124.94	2.26	5.71	1.99	285	>sp|P00740-6|FA9_HUMAN Coagulation factor IX OS=Homo sapiens variant 2 G 44 V GN=F9 PE=1 SV=2	117	sample=1 period=1 cycle=1183 experiment=13	sample=1 period=1 cycle=1183 experiment=13	16.8303
rFIX H2	07629:2	1	K.LE[+72.021]E[+72.021]FVQGNLE[+72.021]R.E		E[+72]*3	775.369	2	1549.73	1549.74	0	-5	52	Specific	233.77	166	1.2	8.11	3.02	285	>sp|P00740-6|FA9_HUMAN Coagulation factor IX OS=Homo sapiens variant 2 G 44 V GN=F9 PE=1 SV=2	117	sample=1 period=1 cycle=1303 experiment=10	sample=1 period=1 cycle=1303 experiment=10	19.4929
rFIX H2	03991:2	1	K.LE[+58.005]E[+43.990]FVQGNLE[+43.990]R.E		E[+44]*2[+58]	740.336	2	1479.66	1479.66	0	2.7	52	Specific	234.11	234.11	47.23	7.52	3.45	285	>sp|P00740-6|FA9_HUMAN Coagulation factor IX OS=Homo sapiens variant 2 G 44 V GN=F9 PE=1 SV=2	117	sample=1 period=1 cycle=1034 experiment=14	sample=1 period=1 cycle=1034 experiment=14	13.6433
rFIX H2	06805:2	1	K.LE[+58.005]E[+58.005]FVQGNLE[+14.016]R.E		E[+14][+58]*2	732.357	2	1463.71	1463.7	0	3.5	52	Specific	235.2	235.2	9.79	5.51	3.03	285	>sp|P00740-6|FA9_HUMAN Coagulation factor IX OS=Homo sapiens variant 2 G 44 V GN=F9 PE=1 SV=2	117	sample=1 period=1 cycle=1226 experiment=12	sample=1 period=1 cycle=1226 experiment=12	17.7654
rFIX H2	07453:2	1	K.LE[+58.005]E[+58.005]FVQGNLE[+14.016]R.E		E[+14][+58]*2	732.354	2	1463.7	1463.7	0	-0.1	52	Specific	236.6	236.6	18.3	6.48	3.37	285	>sp|P00740-6|FA9_HUMAN Coagulation factor IX OS=Homo sapiens variant 2 G 44 V GN=F9 PE=1 SV=2	117	sample=1 period=1 cycle=1286 experiment=9	sample=1 period=1 cycle=1286 experiment=9	19.1091
rFIX H2	06930:2	1	K.LE[+58.005]E[+72.021]FVQGNLE[+58.005]R.E		E[+58]*2[+72]	761.355	2	1521.7	1521.71	0	-2.4	52	Specific	237.68	237.68	11.59	5.98	3.26	285	>sp|P00740-6|FA9_HUMAN Coagulation factor IX OS=Homo sapiens variant 2 G 44 V GN=F9 PE=1 SV=2	117	sample=1 period=1 cycle=1236 experiment=13	sample=1 period=1 cycle=1236 experiment=13	17.9898
rFIX H2	07369:2	1	K.LE[+58.005]E[+72.021]FVQGNLE[+72.021]R.E		E[+58][+72]*2	768.364	2	1535.72	1535.72	0	-0.4	52	Specific	240.08	158.71	21.32	5.59	3.35	285	>sp|P00740-6|FA9_HUMAN Coagulation factor IX OS=Homo sapiens variant 2 G 44 V GN=F9 PE=1 SV=2	117	sample=1 period=1 cycle=1277 experiment=7	sample=1 period=1 cycle=1277 experiment=7	18.9065
rFIX H2	07064:2	1	K.LE[+72.021]E[+72.021]FVQGNLE[+14.016]R.E		E[+14][+72]*2	746.37	2	1491.73	1491.73	0	0.5	52	Specific	240.81	223.61	0	6.99	4.49	285	>sp|P00740-6|FA9_HUMAN Coagulation factor IX OS=Homo sapiens variant 2 G 44 V GN=F9 PE=1 SV=2	117	sample=1 period=1 cycle=1249 experiment=8	sample=1 period=1 cycle=1249 experiment=8	18.2781
rFIX H2	07035:2	1	K.LE[+72.021]E[+43.990]FVQGNLE[+14.016]R.E		E[+14][+44][+72]	732.34	2	1463.67	1463.7	0	-19.1	52	Specific	242.79	242.79	1.2	5.89	3.26	285	>sp|P00740-6|FA9_HUMAN Coagulation factor IX OS=Homo sapiens variant 2 G 44 V GN=F9 PE=1 SV=2	117	sample=1 period=1 cycle=1246 experiment=8	sample=1 period=1 cycle=1246 experiment=8	18.2114
rFIX H2	06950:2	1	K.LE[+58.005]E[+58.005]FVQGNLE[+72.021]R.E		E[+58]*2[+72]	761.352	2	1521.7	1521.71	0	-7	52	Specific	249.51	249.51	31.82	5.13	3.8	285	>sp|P00740-6|FA9_HUMAN Coagulation factor IX OS=Homo sapiens variant 2 G 44 V GN=F9 PE=1 SV=2	117	sample=1 period=1 cycle=1238 experiment=9	sample=1 period=1 cycle=1238 experiment=9	18.0324
rFIX H2	06682:2	1	K.LE[+58.005]E[+43.990]FVQGNLE[+72.021]R.E		E[+44][+58][+72]	754.348	2	1507.69	1507.69	0	-0.9	52	Specific	250.47	213.98	40	6.54	4.27	285	>sp|P00740-6|FA9_HUMAN Coagulation factor IX OS=Homo sapiens variant 2 G 44 V GN=F9 PE=1 SV=2	117	sample=1 period=1 cycle=1215 experiment=10	sample=1 period=1 cycle=1215 experiment=10	17.5223
rFIX H2	06733:2	1	K.LE[+72.021]E[+43.990]FVQGNLE[+58.005]R.E		E[+44][+58][+72]	754.345	2	1507.68	1507.69	0	-5	52	Specific	250.57	151.88	8.85	6.06	3.34	285	>sp|P00740-6|FA9_HUMAN Coagulation factor IX OS=Homo sapiens variant 2 G 44 V GN=F9 PE=1 SV=2	117	sample=1 period=1 cycle=1220 experiment=9	sample=1 period=1 cycle=1220 experiment=9	17.6318
rFIX H2	06421:2	1	K.LE[+58.005]E[+58.005]FVQGNLE[+58.005]R.E		E[+58]*3	754.353	2	1507.7	1507.69	0	5.8	52	Specific	252.14	167.34	9.73	6.17	3.98	285	>sp|P00740-6|FA9_HUMAN Coagulation factor IX OS=Homo sapiens variant 2 G 44 V GN=F9 PE=1 SV=2	117	sample=1 period=1 cycle=1193 experiment=15	sample=1 period=1 cycle=1193 experiment=15	17.0384
rFIX H2	07044:2	1	K.LE[+72.021]E[+72.021]FVQGNLE[+14.016]R.E		E[+14][+72]*2	746.375	2	1491.74	1491.73	0	6.2	52	Specific	252.34	99.12	1.2	6.87	3.01	285	>sp|P00740-6|FA9_HUMAN Coagulation factor IX OS=Homo sapiens variant 2 G 44 V GN=F9 PE=1 SV=2	117	sample=1 period=1 cycle=1247 experiment=8	sample=1 period=1 cycle=1247 experiment=8	18.2325
rFIX H2	05399:3	1	K.LE[+58.005]E[+58.005]FVQGN[+14.016]LER.E		E[+58]*2, N[+14]	488.576	3	1463.71	1463.7	0	7.6	52	Specific	253.6	253.6	0.47	8.16	4.29	285	>sp|P00740-6|FA9_HUMAN Coagulation factor IX OS=Homo sapiens variant 2 G 44 V GN=F9 PE=1 SV=2	117	sample=1 period=1 cycle=1124 experiment=4	sample=1 period=1 cycle=1124 experiment=4	15.5744
rFIX H2	05933:2	1	K.LE[+58.005]E[+43.990]FVQGNLE[+14.016]R.E		E[+14][+44][+58]	725.346	2	1449.69	1449.69	0	-0.2	52	Specific	254.36	254.36	10.64	7.66	4.64	285	>sp|P00740-6|FA9_HUMAN Coagulation factor IX OS=Homo sapiens variant 2 G 44 V GN=F9 PE=1 SV=2	117	sample=1 period=1 cycle=1159 experiment=13	sample=1 period=1 cycle=1159 experiment=13	16.3165
rFIX H2	04078:2	1	K.LE[+58.005]E[+43.990]FVQGNLE[+43.990]R.E		E[+44]*2[+58]	740.338	2	1479.67	1479.66	0	6.2	52	Specific	254.5	225	18.83	7.21	4.39	285	>sp|P00740-6|FA9_HUMAN Coagulation factor IX OS=Homo sapiens variant 2 G 44 V GN=F9 PE=1 SV=2	117	sample=1 period=1 cycle=1039 experiment=17	sample=1 period=1 cycle=1039 experiment=17	13.7476
rFIX H2	04833:2	1	K.LE[+58.005]E[+43.990]FVQGNLE[+58.005]R.E		E[+44][+58]*2	747.343	2	1493.68	1493.68	0	2.6	52	Specific	256.17	209.51	12.25	5.48	4.09	285	>sp|P00740-6|FA9_HUMAN Coagulation factor IX OS=Homo sapiens variant 2 G 44 V GN=F9 PE=1 SV=2	117	sample=1 period=1 cycle=1085 experiment=16	sample=1 period=1 cycle=1085 experiment=16	14.7396
rFIX H2	07399:2	1	K.LE[+58.005]E[+72.021]FVQGNLE[+72.021]R.E		E[+58][+72]*2	768.37	2	1535.73	1535.72	0	7.1	52	Specific	257.32	190.53	7.5	5.75	3.46	285	>sp|P00740-6|FA9_HUMAN Coagulation factor IX OS=Homo sapiens variant 2 G 44 V GN=F9 PE=1 SV=2	117	sample=1 period=1 cycle=1280 experiment=12	sample=1 period=1 cycle=1280 experiment=12	18.9744
rFIX H2	07158:2	1	K.LE[+58.005]E[+58.005]FVQGNLE[+72.021]R.E		E[+58]*2[+72]	761.36	2	1521.71	1521.71	0	3.5	52	Specific	260.49	260.49	4.09	5.48	4.02	285	>sp|P00740-6|FA9_HUMAN Coagulation factor IX OS=Homo sapiens variant 2 G 44 V GN=F9 PE=1 SV=2	117	sample=1 period=1 cycle=1258 experiment=12	sample=1 period=1 cycle=1258 experiment=12	18.4808
rFIX H2	05239:2	1	K.LE[+58.005]E[+43.990]FVQGNLE[+14.016]R.E		E[+14][+44][+58]	725.347	2	1449.69	1449.69	0	0.8	52	Specific	260.81	138.96	8.14	5.88	3.63	285	>sp|P00740-6|FA9_HUMAN Coagulation factor IX OS=Homo sapiens variant 2 G 44 V GN=F9 PE=1 SV=2	117	sample=1 period=1 cycle=1113 experiment=13	sample=1 period=1 cycle=1113 experiment=13	15.3471
rFIX H2	07316:2	1	K.LE[+58.005]E[+58.005]FVQGNLE[+14.016]R.E		E[+14][+58]*2	732.351	2	1463.69	1463.7	0	-4.8	52	Specific	262.58	229.08	0.67	6.55	4.07	285	>sp|P00740-6|FA9_HUMAN Coagulation factor IX OS=Homo sapiens variant 2 G 44 V GN=F9 PE=1 SV=2	117	sample=1 period=1 cycle=1272 experiment=10	sample=1 period=1 cycle=1272 experiment=10	18.7945
rFIX H2	06845:2	1	K.LE[+72.021]E[+43.990]FVQGNLE[+58.005]R.E		E[+44][+58][+72]	754.348	2	1507.69	1507.69	0	-2	52	Specific	263.36	154.86	0.14	5.32	3.25	285	>sp|P00740-6|FA9_HUMAN Coagulation factor IX OS=Homo sapiens variant 2 G 44 V GN=F9 PE=1 SV=2	117	sample=1 period=1 cycle=1229 experiment=12	sample=1 period=1 cycle=1229 experiment=12	17.8317
rFIX H2	07423:2	1	K.LE[+58.005]E[+72.021]FVQGNLE[+72.021]R.E		E[+58][+72]*2	768.361	2	1535.72	1535.72	0	-4.3	52	Specific	264.3	249.31	15.1	8.08	4.52	285	>sp|P00740-6|FA9_HUMAN Coagulation factor IX OS=Homo sapiens variant 2 G 44 V GN=F9 PE=1 SV=2	117	sample=1 period=1 cycle=1283 experiment=8	sample=1 period=1 cycle=1283 experiment=8	19.0415
rFIX H2	07772:2	1	K.[+14.016]LE[+58.005]E[+43.990]FVQGNLE[+72.021]R.E		.[14], E[+44][+58][+72]	761.357	2	1521.71	1521.71	0	0.4	52	Specific	265.13	193.29	16.89	6.07	4.08	285	>sp|P00740-6|FA9_HUMAN Coagulation factor IX OS=Homo sapiens variant 2 G 44 V GN=F9 PE=1 SV=2	117	sample=1 period=1 cycle=1320 experiment=8	sample=1 period=1 cycle=1320 experiment=8	19.8725
rFIX H2	06962:2	1	K.LE[+58.005]E[+58.005]FVQGNLE[+14.016]R.E		E[+14][+58]*2	732.347	2	1463.69	1463.7	0	-9.6	52	Specific	265.77	265.77	21.22	7.19	3.78	285	>sp|P00740-6|FA9_HUMAN Coagulation factor IX OS=Homo sapiens variant 2 G 44 V GN=F9 PE=1 SV=2	117	sample=1 period=1 cycle=1239 experiment=10	sample=1 period=1 cycle=1239 experiment=10	18.0551
rFIX H2	05782:2	1	K.LE[+58.005]E[+43.990]FVQGNLE[+14.016]R.E		E[+14][+44][+58]	725.35	2	1449.69	1449.69	0	4.4	52	Specific	267.34	168.16	29.91	7.04	4.08	285	>sp|P00740-6|FA9_HUMAN Coagulation factor IX OS=Homo sapiens variant 2 G 44 V GN=F9 PE=1 SV=2	117	sample=1 period=1 cycle=1149 experiment=13	sample=1 period=1 cycle=1149 experiment=13	16.0973
rFIX H2	07445:2	1	K.LE[+58.005]E[+72.021]FVQGNLE[+72.021]R.E		E[+58][+72]*2	768.361	2	1535.72	1535.72	0	-4.5	52	Specific	270.72	256.74	40	7.41	4.2	285	>sp|P00740-6|FA9_HUMAN Coagulation factor IX OS=Homo sapiens variant 2 G 44 V GN=F9 PE=1 SV=2	117	sample=1 period=1 cycle=1285 experiment=11	sample=1 period=1 cycle=1285 experiment=11	19.0875
rFIX H2	06833:2	1	K.LE[+72.021]E[+43.990]FVQGNLE[+72.021]R.E		E[+44][+72]*2	761.355	2	1521.7	1521.71	0	-2.1	52	Specific	273.42	273.42	0.29	5.41	4	285	>sp|P00740-6|FA9_HUMAN Coagulation factor IX OS=Homo sapiens variant 2 G 44 V GN=F9 PE=1 SV=2	117	sample=1 period=1 cycle=1228 experiment=13	sample=1 period=1 cycle=1228 experiment=13	17.8107
rFIX H2	06599:2	1	K.LE[+58.005]E[+58.005]FVQGNLE[+14.016]R.E		E[+14][+58]*2	732.354	2	1463.7	1463.7	0	-0.7	52	Specific	274.03	274.03	10.38	7.97	4.52	285	>sp|P00740-6|FA9_HUMAN Coagulation factor IX OS=Homo sapiens variant 2 G 44 V GN=F9 PE=1 SV=2	117	sample=1 period=1 cycle=1208 experiment=10	sample=1 period=1 cycle=1208 experiment=10	17.3664
rFIX H2	06636:2	1	K.LE[+58.005]E[+43.990]FVQGNLE[+72.021]R.E		E[+44][+58][+72]	754.351	2	1507.69	1507.69	0	2.6	52	Specific	275.06	213.88	3.15	6.88	4.49	285	>sp|P00740-6|FA9_HUMAN Coagulation factor IX OS=Homo sapiens variant 2 G 44 V GN=F9 PE=1 SV=2	117	sample=1 period=1 cycle=1211 experiment=11	sample=1 period=1 cycle=1211 experiment=11	17.4332
rFIX H2	07063:2	1	K.LE[+72.021]E[+43.990]FVQGNLE[+14.016]R.E		E[+14][+44][+72]	732.348	2	1463.69	1463.7	0	-8.8	52	Specific	279.61	279.61	19.56	6.51	3.69	285	>sp|P00740-6|FA9_HUMAN Coagulation factor IX OS=Homo sapiens variant 2 G 44 V GN=F9 PE=1 SV=2	117	sample=1 period=1 cycle=1249 experiment=7	sample=1 period=1 cycle=1249 experiment=7	18.2768
rFIX H2	07407:2	1	K.LE[+58.005]E[+72.021]FVQGNLE[+72.021]R.E		E[+58][+72]*2	768.369	2	1535.73	1535.72	0	6	52	Specific	281.24	164.51	23.78	6.31	4.25	285	>sp|P00740-6|FA9_HUMAN Coagulation factor IX OS=Homo sapiens variant 2 G 44 V GN=F9 PE=1 SV=2	117	sample=1 period=1 cycle=1281 experiment=9	sample=1 period=1 cycle=1281 experiment=9	18.9971
rFIX H2	05190:2	1	K.LE[+58.005]E[+58.005]FVQGNLE[+14.016]R.E		E[+14][+58]*2	732.355	2	1463.7	1463.7	0	1.6	52	Specific	282.4	282.4	25.17	6.23	4.85	285	>sp|P00740-6|FA9_HUMAN Coagulation factor IX OS=Homo sapiens variant 2 G 44 V GN=F9 PE=1 SV=2	117	sample=1 period=1 cycle=1110 experiment=15	sample=1 period=1 cycle=1110 experiment=15	15.2835
rFIX H2	06949:2	1	K.LE[+72.021]E[+72.021]FVQGNLE[+14.016]R.E		E[+14][+72]*2	746.367	2	1491.73	1491.73	0	-4	52	Specific	283.37	283.37	8.46	7.83	4.95	285	>sp|P00740-6|FA9_HUMAN Coagulation factor IX OS=Homo sapiens variant 2 G 44 V GN=F9 PE=1 SV=2	117	sample=1 period=1 cycle=1238 experiment=8	sample=1 period=1 cycle=1238 experiment=8	18.032
rFIX H2	05094:2	1	K.LE[+58.005]E[+43.990]FVQGNLE[+14.016]R.E		E[+14][+44][+58]	725.346	2	1449.68	1449.69	0	-0.5	52	Specific	283.42	172.31	2.67	6.17	4.35	285	>sp|P00740-6|FA9_HUMAN Coagulation factor IX OS=Homo sapiens variant 2 G 44 V GN=F9 PE=1 SV=2	117	sample=1 period=1 cycle=1104 experiment=13	sample=1 period=1 cycle=1104 experiment=13	15.1542
rFIX H2	06892:2	1	K.LE[+72.021]E[+72.021]FVQGNLE[+14.016]R.E		E[+14][+72]*2	746.363	2	1491.72	1491.73	0	-8.9	52	Specific	283.66	217.55	4.32	8.07	4.14	285	>sp|P00740-6|FA9_HUMAN Coagulation factor IX OS=Homo sapiens variant 2 G 44 V GN=F9 PE=1 SV=2	117	sample=1 period=1 cycle=1233 experiment=10	sample=1 period=1 cycle=1233 experiment=10	17.9223
rFIX H2	07054:2	1	K.LE[+72.021]E[+43.990]FVQGNLE[+14.016]R.E		E[+14][+44][+72]	732.345	2	1463.68	1463.7	0	-12.1	52	Specific	284.37	284.37	3.86	7.56	4.33	285	>sp|P00740-6|FA9_HUMAN Coagulation factor IX OS=Homo sapiens variant 2 G 44 V GN=F9 PE=1 SV=2	117	sample=1 period=1 cycle=1248 experiment=8	sample=1 period=1 cycle=1248 experiment=8	18.2557
rFIX H2	04945:2	1	K.LE[+58.005]E[+58.005]FVQGNLE[+14.016]R.E		E[+14][+58]*2	732.354	2	1463.7	1463.7	0	-0.4	52	Specific	285.33	285.33	16.15	6.27	4.85	285	>sp|P00740-6|FA9_HUMAN Coagulation factor IX OS=Homo sapiens variant 2 G 44 V GN=F9 PE=1 SV=2	117	sample=1 period=1 cycle=1093 experiment=12	sample=1 period=1 cycle=1093 experiment=12	14.9143
rFIX H2	05128:2	1	K.LE[+58.005]E[+58.005]FVQGNLE[+14.016]R.E		E[+14][+58]*2	732.357	2	1463.71	1463.7	0	3.2	52	Specific	285.74	285.74	46.12	7.6	4.97	285	>sp|P00740-6|FA9_HUMAN Coagulation factor IX OS=Homo sapiens variant 2 G 44 V GN=F9 PE=1 SV=2	117	sample=1 period=1 cycle=1106 experiment=15	sample=1 period=1 cycle=1106 experiment=15	15.1989
rFIX H2	07230:2	1	K.LE[+72.021]E[+43.990]FVQGNLE[+14.016]R.E		E[+14][+44][+72]	732.352	2	1463.7	1463.7	0	-2.8	52	Specific	286.02	286.02	3.16	6.78	4.84	285	>sp|P00740-6|FA9_HUMAN Coagulation factor IX OS=Homo sapiens variant 2 G 44 V GN=F9 PE=1 SV=2	117	sample=1 period=1 cycle=1264 experiment=10	sample=1 period=1 cycle=1264 experiment=10	18.6135
rFIX H2	05729:2	1	K.LE[+58.005]E[+43.990]FVQGNLE[+14.016]R.E		E[+14][+44][+58]	725.351	2	1449.69	1449.69	0	6.2	52	Specific	286.91	152.87	13.44	7.69	4.01	285	>sp|P00740-6|FA9_HUMAN Coagulation factor IX OS=Homo sapiens variant 2 G 44 V GN=F9 PE=1 SV=2	117	sample=1 period=1 cycle=1145 experiment=13	sample=1 period=1 cycle=1145 experiment=13	16.0127
rFIX H2	06137:2	1	K.LE[+58.005]E[+58.005]FVQGNLE[+58.005]R.E		E[+58]*3	754.352	2	1507.7	1507.69	0	3.6	52	Specific	289.24	188.87	11.34	5.65	3.95	285	>sp|P00740-6|FA9_HUMAN Coagulation factor IX OS=Homo sapiens variant 2 G 44 V GN=F9 PE=1 SV=2	117	sample=1 period=1 cycle=1173 experiment=14	sample=1 period=1 cycle=1173 experiment=14	16.6166
rFIX H2	06657:2	1	K.LE[+58.005]E[+58.005]FVQGNLE[+14.016]R.E		E[+14][+58]*2	732.357	2	1463.71	1463.7	0	3.5	52	Specific	293.46	245.53	33.57	7.81	4.82	285	>sp|P00740-6|FA9_HUMAN Coagulation factor IX OS=Homo sapiens variant 2 G 44 V GN=F9 PE=1 SV=2	117	sample=1 period=1 cycle=1213 experiment=10	sample=1 period=1 cycle=1213 experiment=10	17.4769
rFIX H2	07507:2	1	K.LE[+58.005]E[+72.021]FVQGNLE[+72.021]R.E		E[+58][+72]*2	768.358	2	1535.71	1535.72	0	-9.1	52	Specific	295.27	228.42	40.81	6.14	3.93	285	>sp|P00740-6|FA9_HUMAN Coagulation factor IX OS=Homo sapiens variant 2 G 44 V GN=F9 PE=1 SV=2	117	sample=1 period=1 cycle=1291 experiment=11	sample=1 period=1 cycle=1291 experiment=11	19.2214
rFIX H2	04902:2	1	K.LE[+58.005]E[+58.005]FVQGNLE[+14.016]R.E		E[+14][+58]*2	732.357	2	1463.71	1463.7	0	4.1	52	Specific	296.66	182.01	10.94	5.75	3.95	285	>sp|P00740-6|FA9_HUMAN Coagulation factor IX OS=Homo sapiens variant 2 G 44 V GN=F9 PE=1 SV=2	117	sample=1 period=1 cycle=1090 experiment=13	sample=1 period=1 cycle=1090 experiment=13	14.8471
rFIX H2	04742:2	1	K.[+14.016]LE[+43.990]E[+43.990]FVQGNLE[+58.005]R.E		.[14], E[+44]*2[+58]	747.345	2	1493.68	1493.68	0	4.2	52	Specific	296.67	236.56	0.94	6.66	4.57	285	>sp|P00740-6|FA9_HUMAN Coagulation factor IX OS=Homo sapiens variant 2 G 44 V GN=F9 PE=1 SV=2	117	sample=1 period=1 cycle=1079 experiment=14	sample=1 period=1 cycle=1079 experiment=14	14.6088
rFIX H2	05856:2	1	K.[+14.016]LE[+43.990]E[+43.990]FVQGNLE[+14.016]R.E		.[14], E[+14][+44]*2	725.349	2	1449.69	1449.69	0	3.7	52	Specific	298.29	298.29	10.79	7.54	4.85	285	>sp|P00740-6|FA9_HUMAN Coagulation factor IX OS=Homo sapiens variant 2 G 44 V GN=F9 PE=1 SV=2	117	sample=1 period=1 cycle=1154 experiment=13	sample=1 period=1 cycle=1154 experiment=13	16.2065
rFIX H2	07817:2	1	K.LE[+72.021]E[+43.990]FVQGNLE[+72.021]R.E		E[+44][+72]*2	761.359	2	1521.71	1521.71	0	3	52	Specific	298.3	223.57	6.59	6.75	4.77	285	>sp|P00740-6|FA9_HUMAN Coagulation factor IX OS=Homo sapiens variant 2 G 44 V GN=F9 PE=1 SV=2	117	sample=1 period=1 cycle=1325 experiment=8	sample=1 period=1 cycle=1325 experiment=8	19.9846
rFIX H2	05765:2	1	K.LE[+58.005]E[+14.016]FVQGNLE[+14.016]R.E		E[+14]*2[+58]	710.353	2	1419.7	1419.71	0	-9.2	52	Specific	300.35	300.35	16.92	7.86	4.33	285	>sp|P00740-6|FA9_HUMAN Coagulation factor IX OS=Homo sapiens variant 2 G 44 V GN=F9 PE=1 SV=2	117	sample=1 period=1 cycle=1148 experiment=10	sample=1 period=1 cycle=1148 experiment=10	16.0755
rFIX H2	06856:2	1	K.LE[+58.005]E[+58.005]FVQGNLE[+14.016]R.E		E[+14][+58]*2	732.354	2	1463.7	1463.7	0	-0.4	52	Specific	301.8	207.92	6.69	7.05	4.77	285	>sp|P00740-6|FA9_HUMAN Coagulation factor IX OS=Homo sapiens variant 2 G 44 V GN=F9 PE=1 SV=2	117	sample=1 period=1 cycle=1230 experiment=10	sample=1 period=1 cycle=1230 experiment=10	17.8528
rFIX H2	05012:2	1	K.LE[+58.005]E[+58.005]FVQGN[+14.016]LER.E		E[+58]*2, N[+14]	732.353	2	1463.7	1463.7	0	-1.5	52	Specific	304.97	304.97	7.14	8.11	4.95	285	>sp|P00740-6|FA9_HUMAN Coagulation factor IX OS=Homo sapiens variant 2 G 44 V GN=F9 PE=1 SV=2	117	sample=1 period=1 cycle=1098 experiment=11	sample=1 period=1 cycle=1098 experiment=11	15.0241
rFIX H2	04875:2	1	K.LE[+58.005]E[+58.005]FVQGNLE[+14.016]R.E		E[+14][+58]*2	732.36	2	1463.71	1463.7	0	7.6	52	Specific	305.05	146.32	19.84	6.08	3.57	285	>sp|P00740-6|FA9_HUMAN Coagulation factor IX OS=Homo sapiens variant 2 G 44 V GN=F9 PE=1 SV=2	117	sample=1 period=1 cycle=1088 experiment=13	sample=1 period=1 cycle=1088 experiment=13	14.804
rFIX H2	07790:2	1	K.LE[+72.021]E[+43.990]FVQGNLE[+72.021]R.E		E[+44][+72]*2	761.358	2	1521.71	1521.71	0	1.9	52	Specific	305.54	238.99	7.43	6.3	4.67	285	>sp|P00740-6|FA9_HUMAN Coagulation factor IX OS=Homo sapiens variant 2 G 44 V GN=F9 PE=1 SV=2	117	sample=1 period=1 cycle=1322 experiment=9	sample=1 period=1 cycle=1322 experiment=9	19.9193
rFIX H2	05780:2	1	K.LE[+14.016]E[+58.005]FVQGNLE[+14.016]R.E		E[+14]*2[+58]	710.354	2	1419.7	1419.71	0	-7.6	52	Specific	305.82	305.82	0.6	6.99	4.63	285	>sp|P00740-6|FA9_HUMAN Coagulation factor IX OS=Homo sapiens variant 2 G 44 V GN=F9 PE=1 SV=2	117	sample=1 period=1 cycle=1149 experiment=11	sample=1 period=1 cycle=1149 experiment=11	16.0965
rFIX H2	06563:2	1	K.LE[+58.005]E[+43.990]FVQGNLE[+72.021]R.E		E[+44][+58][+72]	754.349	2	1507.69	1507.69	0	-0.2	52	Specific	307.81	165.5	2.79	5.86	4.35	285	>sp|P00740-6|FA9_HUMAN Coagulation factor IX OS=Homo sapiens variant 2 G 44 V GN=F9 PE=1 SV=2	117	sample=1 period=1 cycle=1205 experiment=10	sample=1 period=1 cycle=1205 experiment=10	17.2993
rFIX H2	04150:2	1	K.[+14.016]LE[+43.990]E[+43.990]FVQGNLE[+43.990]R.E		.[14], E[+44]*3	740.339	2	1479.67	1479.66	0	7.5	52	Specific	308.9	222.53	2.2	6.04	4.32	285	>sp|P00740-6|FA9_HUMAN Coagulation factor IX OS=Homo sapiens variant 2 G 44 V GN=F9 PE=1 SV=2	117	sample=1 period=1 cycle=1043 experiment=15	sample=1 period=1 cycle=1043 experiment=15	13.8319
rFIX H2	07654:2	1	K.LE[+72.021]E[+72.021]FVQGNLE[+72.021]R.E		E[+72]*3	775.375	2	1549.74	1549.74	0	3.2	52	Specific	309.11	176.3	4.67	7.29	4.35	285	>sp|P00740-6|FA9_HUMAN Coagulation factor IX OS=Homo sapiens variant 2 G 44 V GN=F9 PE=1 SV=2	117	sample=1 period=1 cycle=1306 experiment=9	sample=1 period=1 cycle=1306 experiment=9	19.5603
rFIX H2	06551:2	1	K.LE[+58.005]E[+72.021]FVQGNLE[+14.016]R.E		E[+14][+58][+72]	739.362	2	1477.72	1477.72	0	-0.4	52	Specific	309.59	202.96	2.06	5.76	4.05	285	>sp|P00740-6|FA9_HUMAN Coagulation factor IX OS=Homo sapiens variant 2 G 44 V GN=F9 PE=1 SV=2	117	sample=1 period=1 cycle=1204 experiment=11	sample=1 period=1 cycle=1204 experiment=11	17.2779
rFIX H2	04177:2	1	K.LE[+58.005]E[+58.005]FVQGNLE[+43.990]R.E		E[+44][+58]*2	747.342	2	1493.68	1493.68	0	0.9	52	Specific	310.46	279.03	43.19	7.13	4.8	285	>sp|P00740-6|FA9_HUMAN Coagulation factor IX OS=Homo sapiens variant 2 G 44 V GN=F9 PE=1 SV=2	117	sample=1 period=1 cycle=1045 experiment=12	sample=1 period=1 cycle=1045 experiment=12	13.873
rFIX H2	06915:2	1	K.LE[+58.005]E[+58.005]FVQGNLE[+14.016]R.E		E[+14][+58]*2	732.352	2	1463.7	1463.7	0	-2.3	52	Specific	311.39	216.72	14.23	6.88	4.65	285	>sp|P00740-6|FA9_HUMAN Coagulation factor IX OS=Homo sapiens variant 2 G 44 V GN=F9 PE=1 SV=2	117	sample=1 period=1 cycle=1235 experiment=11	sample=1 period=1 cycle=1235 experiment=11	17.9657
rFIX H2	04165:2	1	K.LE[+58.005]E[+43.990]FVQGNLE[+43.990]R.E		E[+44]*2[+58]	740.333	2	1479.66	1479.66	0	-1.2	52	Specific	313.3	255.06	43.66	7.04	4.68	285	>sp|P00740-6|FA9_HUMAN Coagulation factor IX OS=Homo sapiens variant 2 G 44 V GN=F9 PE=1 SV=2	117	sample=1 period=1 cycle=1044 experiment=15	sample=1 period=1 cycle=1044 experiment=15	13.8534
rFIX H2	06612:2	1	K.LE[+58.005]E[+58.005]FVQGNLE[+14.016]R.E		E[+14][+58]*2	732.352	2	1463.7	1463.7	0	-2.9	52	Specific	315.04	315.04	20	7.34	4.84	285	>sp|P00740-6|FA9_HUMAN Coagulation factor IX OS=Homo sapiens variant 2 G 44 V GN=F9 PE=1 SV=2	117	sample=1 period=1 cycle=1209 experiment=11	sample=1 period=1 cycle=1209 experiment=11	17.3892
rFIX H2	05660:2	1	K.LE[+58.005]E[+43.990]FVQGNLE[+14.016]R.E		E[+14][+44][+58]	725.347	2	1449.69	1449.69	0	0.3	52	Specific	316.02	204.61	9.42	6.95	4.77	285	>sp|P00740-6|FA9_HUMAN Coagulation factor IX OS=Homo sapiens variant 2 G 44 V GN=F9 PE=1 SV=2	117	sample=1 period=1 cycle=1140 experiment=12	sample=1 period=1 cycle=1140 experiment=12	15.9082
rFIX H2	07094:2	1	K.LE[+72.021]E[+43.990]FVQGNLE[+14.016]R.E		E[+14][+44][+72]	732.351	2	1463.69	1463.7	0	-4.7	52	Specific	316.38	316.38	9.92	7.24	4.63	285	>sp|P00740-6|FA9_HUMAN Coagulation factor IX OS=Homo sapiens variant 2 G 44 V GN=F9 PE=1 SV=2	117	sample=1 period=1 cycle=1252 experiment=7	sample=1 period=1 cycle=1252 experiment=7	18.345
rFIX H2	07386:2	1	K.LE[+58.005]E[+72.021]FVQGNLE[+72.021]R.E		E[+58][+72]*2	768.363	2	1535.72	1535.72	0	-2.6	52	Specific	317.09	180.82	40	8.18	4.45	285	>sp|P00740-6|FA9_HUMAN Coagulation factor IX OS=Homo sapiens variant 2 G 44 V GN=F9 PE=1 SV=2	117	sample=1 period=1 cycle=1279 experiment=9	sample=1 period=1 cycle=1279 experiment=9	18.9506
rFIX H2	07645:2	1	K.[+14.016]LE[+58.005]E[+72.021]FVQGNLE[+72.021]R.E		.[14], E[+58][+72]*2	775.372	2	1549.74	1549.74	0	-0.4	52	Specific	317.37	216.65	20.85	8.74	5.17	285	>sp|P00740-6|FA9_HUMAN Coagulation factor IX OS=Homo sapiens variant 2 G 44 V GN=F9 PE=1 SV=2	117	sample=1 period=1 cycle=1305 experiment=9	sample=1 period=1 cycle=1305 experiment=9	19.5367
rFIX H2	04999:2	1	K.LE[+58.005]E[+58.005]FVQGNLE[+14.016]R.E		E[+14][+58]*2	732.352	2	1463.7	1463.7	0	-3.3	52	Specific	317.8	317.8	1.59	6.07	4.74	285	>sp|P00740-6|FA9_HUMAN Coagulation factor IX OS=Homo sapiens variant 2 G 44 V GN=F9 PE=1 SV=2	117	sample=1 period=1 cycle=1097 experiment=12	sample=1 period=1 cycle=1097 experiment=12	15.0013
rFIX H2	04728:2	1	K.LE[+58.005]E[+58.005]FVQGNLE[+43.990]R.E		E[+44][+58]*2	747.346	2	1493.68	1493.68	0	5.8	52	Specific	317.96	177.03	13.12	6.86	4.35	285	>sp|P00740-6|FA9_HUMAN Coagulation factor IX OS=Homo sapiens variant 2 G 44 V GN=F9 PE=1 SV=2	117	sample=1 period=1 cycle=1078 experiment=15	sample=1 period=1 cycle=1078 experiment=15	14.5884
rFIX H2	06528:2	1	K.LE[+72.021]E[+43.990]FVQGNLE[+14.016]R.E		E[+14][+44][+72]	732.354	2	1463.7	1463.7	0	0.1	52	Specific	318.9	210.16	1.16	7.81	4.89	285	>sp|P00740-6|FA9_HUMAN Coagulation factor IX OS=Homo sapiens variant 2 G 44 V GN=F9 PE=1 SV=2	117	sample=1 period=1 cycle=1202 experiment=10	sample=1 period=1 cycle=1202 experiment=10	17.2342
rFIX H2	07485:2	1	K.LE[+58.005]E[+72.021]FVQGNLE[+72.021]R.E		E[+58][+72]*2	768.361	2	1535.72	1535.72	0	-4.6	52	Specific	319	206.97	40	7.18	4.45	285	>sp|P00740-6|FA9_HUMAN Coagulation factor IX OS=Homo sapiens variant 2 G 44 V GN=F9 PE=1 SV=2	117	sample=1 period=1 cycle=1289 experiment=12	sample=1 period=1 cycle=1289 experiment=12	19.1778
rFIX H2	05313:2	1	K.LE[+58.005]E[+43.990]FVQGNLE[+14.016]R.E		E[+14][+44][+58]	725.347	2	1449.69	1449.69	0	1.1	52	Specific	319.02	319.02	19.33	7.21	4.95	285	>sp|P00740-6|FA9_HUMAN Coagulation factor IX OS=Homo sapiens variant 2 G 44 V GN=F9 PE=1 SV=2	117	sample=1 period=1 cycle=1118 experiment=12	sample=1 period=1 cycle=1118 experiment=12	15.4521
rFIX H2	05024:2	1	K.LE[+58.005]E[+14.016]FVQGNLE[+43.990]R.E		E[+14][+44][+58]	725.346	2	1449.68	1449.69	0	-0.9	52	Specific	319.19	319.19	18.61	7.37	4.84	285	>sp|P00740-6|FA9_HUMAN Coagulation factor IX OS=Homo sapiens variant 2 G 44 V GN=F9 PE=1 SV=2	117	sample=1 period=1 cycle=1099 experiment=11	sample=1 period=1 cycle=1099 experiment=11	15.0452
rFIX H2	07043:2	1	K.LE[+58.005]E[+72.021]FVQGNLE[+14.016]R.E		E[+14][+58][+72]	739.359	2	1477.71	1477.72	0	-3.7	52	Specific	320.15	292.98	5.1	6.39	4.96	285	>sp|P00740-6|FA9_HUMAN Coagulation factor IX OS=Homo sapiens variant 2 G 44 V GN=F9 PE=1 SV=2	117	sample=1 period=1 cycle=1247 experiment=7	sample=1 period=1 cycle=1247 experiment=7	18.2317
rFIX H2	06901:2	1	K.LE[+58.005]E[+58.005]FVQGNLE[+14.016]R.E		E[+14][+58]*2	732.355	2	1463.7	1463.7	0	0.4	52	Specific	320.4	320.4	36.83	7.32	5.18	285	>sp|P00740-6|FA9_HUMAN Coagulation factor IX OS=Homo sapiens variant 2 G 44 V GN=F9 PE=1 SV=2	117	sample=1 period=1 cycle=1234 experiment=8	sample=1 period=1 cycle=1234 experiment=8	17.942
rFIX H2	04931:2	1	K.[+14.016]LE[+43.990]E[+58.005]FVQGNLE[+14.016]R.E		.[14], E[+14][+44][+58]	732.354	2	1463.7	1463.7	0	0	52	Specific	321.39	321.39	50.98	7.24	5.33	285	>sp|P00740-6|FA9_HUMAN Coagulation factor IX OS=Homo sapiens variant 2 G 44 V GN=F9 PE=1 SV=2	117	sample=1 period=1 cycle=1092 experiment=13	sample=1 period=1 cycle=1092 experiment=13	14.8919
rFIX H2	07004:2	1	K.LE[+72.021]E[+72.021]FVQGNLE[+14.016]R.E		E[+14][+72]*2	746.37	2	1491.73	1491.73	0	0	52	Specific	325.94	325.94	8.16	9.27	5.72	285	>sp|P00740-6|FA9_HUMAN Coagulation factor IX OS=Homo sapiens variant 2 G 44 V GN=F9 PE=1 SV=2	117	sample=1 period=1 cycle=1243 experiment=10	sample=1 period=1 cycle=1243 experiment=10	18.1457
rFIX H2	06928:2	1	K.[+14.016]LE[+58.005]E[+72.021]FVQGNLE[+14.016]R.E		.[14], E[+14][+58][+72]	746.369	2	1491.73	1491.73	0	-1	52	Specific	327.71	267.93	20.88	7.91	5.03	285	>sp|P00740-6|FA9_HUMAN Coagulation factor IX OS=Homo sapiens variant 2 G 44 V GN=F9 PE=1 SV=2	117	sample=1 period=1 cycle=1236 experiment=11	sample=1 period=1 cycle=1236 experiment=11	17.989
rFIX H2	04667:2	1	K.LE[+58.005]E[+58.005]FVQGNLE[+43.990]R.E		E[+44][+58]*2	747.339	2	1493.67	1493.68	0	-3.3	52	Specific	328.2	308.88	88.56	8.14	5.18	285	>sp|P00740-6|FA9_HUMAN Coagulation factor IX OS=Homo sapiens variant 2 G 44 V GN=F9 PE=1 SV=2	117	sample=1 period=1 cycle=1074 experiment=16	sample=1 period=1 cycle=1074 experiment=16	14.5027
rFIX H2	06269:2	1	K.LE[+58.005]E[+58.005]FVQGNLE[+58.005]R.E		E[+58]*3	754.351	2	1507.7	1507.69	0	2.8	52	Specific	329.08	230.95	47.14	6.38	4.9	285	>sp|P00740-6|FA9_HUMAN Coagulation factor IX OS=Homo sapiens variant 2 G 44 V GN=F9 PE=1 SV=2	117	sample=1 period=1 cycle=1182 experiment=14	sample=1 period=1 cycle=1182 experiment=14	16.8088
rFIX H2	06916:2	1	K.LE[+72.021]E[+58.005]FVQGNLE[+14.016]R.E		E[+14][+58][+72]	739.364	2	1477.72	1477.72	0	2.9	52	Specific	331.65	331.65	1.2	6.81	5.33	285	>sp|P00740-6|FA9_HUMAN Coagulation factor IX OS=Homo sapiens variant 2 G 44 V GN=F9 PE=1 SV=2	117	sample=1 period=1 cycle=1235 experiment=12	sample=1 period=1 cycle=1235 experiment=12	17.9661
rFIX H2	04634:2	1	K.LE[+58.005]E[+58.005]FVQGNLE[+43.990]R.E		E[+44][+58]*2	747.34	2	1493.67	1493.68	0	-1.9	52	Specific	331.96	167.96	74.99	7.12	4.56	285	>sp|P00740-6|FA9_HUMAN Coagulation factor IX OS=Homo sapiens variant 2 G 44 V GN=F9 PE=1 SV=2	117	sample=1 period=1 cycle=1072 experiment=15	sample=1 period=1 cycle=1072 experiment=15	14.459
rFIX H2	05189:2	1	K.LE[+58.005]E[+43.990]FVQGNLE[+14.016]R.E		E[+14][+44][+58]	725.346	2	1449.68	1449.69	0	-1	52	Specific	332.68	332.68	10.7	7.1	5.21	285	>sp|P00740-6|FA9_HUMAN Coagulation factor IX OS=Homo sapiens variant 2 G 44 V GN=F9 PE=1 SV=2	117	sample=1 period=1 cycle=1110 experiment=14	sample=1 period=1 cycle=1110 experiment=14	15.2831
rFIX H2	05207:2	1	K.LE[+58.005]E[+58.005]FVQGNLE[+14.016]R.E		E[+14][+58]*2	732.356	2	1463.7	1463.7	0	1.8	52	Specific	336.14	228.01	28.89	7.03	5	285	>sp|P00740-6|FA9_HUMAN Coagulation factor IX OS=Homo sapiens variant 2 G 44 V GN=F9 PE=1 SV=2	117	sample=1 period=1 cycle=1111 experiment=14	sample=1 period=1 cycle=1111 experiment=14	15.3039
rFIX H2	06307:2	1	K.LE[+58.005]E[+58.005]FVQGNLE[+14.016]R.E		E[+14][+58]*2	732.357	2	1463.71	1463.7	0	3.3	52	Specific	339.67	228.16	40.86	7.04	4.9	285	>sp|P00740-6|FA9_HUMAN Coagulation factor IX OS=Homo sapiens variant 2 G 44 V GN=F9 PE=1 SV=2	117	sample=1 period=1 cycle=1185 experiment=11	sample=1 period=1 cycle=1185 experiment=11	16.8698
rFIX H2	07026:2	1	K.LE[+72.021]E[+58.005]FVQGNLE[+14.016]R.E		E[+14][+58][+72]	739.36	2	1477.71	1477.72	0	-3.3	52	Specific	339.89	339.89	1.2	7.73	5.32	285	>sp|P00740-6|FA9_HUMAN Coagulation factor IX OS=Homo sapiens variant 2 G 44 V GN=F9 PE=1 SV=2	117	sample=1 period=1 cycle=1245 experiment=10	sample=1 period=1 cycle=1245 experiment=10	18.1895
rFIX H2	06844:2	1	K.[+14.016]LE[+58.005]E[+58.005]FVQGNLE[+14.016]R.E		.[14], E[+14][+58]*2	739.363	2	1477.72	1477.72	0	1.3	52	Specific	341.99	341.99	20.85	7.78	5.44	285	>sp|P00740-6|FA9_HUMAN Coagulation factor IX OS=Homo sapiens variant 2 G 44 V GN=F9 PE=1 SV=2	117	sample=1 period=1 cycle=1229 experiment=11	sample=1 period=1 cycle=1229 experiment=11	17.8313
rFIX H2	05254:2	1	K.LE[+58.005]E[+58.005]FVQGNLE[+14.016]R.E		E[+14][+58]*2	732.355	2	1463.7	1463.7	0	1.6	52	Specific	342.62	342.62	0	6.32	5.23	285	>sp|P00740-6|FA9_HUMAN Coagulation factor IX OS=Homo sapiens variant 2 G 44 V GN=F9 PE=1 SV=2	117	sample=1 period=1 cycle=1114 experiment=13	sample=1 period=1 cycle=1114 experiment=13	15.3678
rFIX H2	04595:2	1	K.LE[+14.016]E[+43.990]FVQGNLE[+14.016]R.E		E[+14]*2[+44]	703.347	2	1405.69	1405.7	0	-6.5	52	Specific	345.32	345.32	8.41	7.51	5	285	>sp|P00740-6|FA9_HUMAN Coagulation factor IX OS=Homo sapiens variant 2 G 44 V GN=F9 PE=1 SV=2	117	sample=1 period=1 cycle=1070 experiment=11	sample=1 period=1 cycle=1070 experiment=11	14.4144
rFIX H2	06118:2	1	K.LE[+14.016]E[+43.990]FVQGNLE[+14.016]R.E		E[+14]*2[+44]	703.347	2	1405.69	1405.7	0	-6.9	52	Specific	347.1	146.8	7.71	8.89	4.29	285	>sp|P00740-6|FA9_HUMAN Coagulation factor IX OS=Homo sapiens variant 2 G 44 V GN=F9 PE=1 SV=2	117	sample=1 period=1 cycle=1172 experiment=10	sample=1 period=1 cycle=1172 experiment=10	16.5936
rFIX H2	06562:2	1	K.LE[+58.005]E[+72.021]FVQGNLE[+14.016]R.E		E[+14][+58][+72]	739.36	2	1477.71	1477.72	0	-2.7	52	Specific	352.64	352.64	14.82	6.37	5.11	285	>sp|P00740-6|FA9_HUMAN Coagulation factor IX OS=Homo sapiens variant 2 G 44 V GN=F9 PE=1 SV=2	117	sample=1 period=1 cycle=1205 experiment=9	sample=1 period=1 cycle=1205 experiment=9	17.2989
rFIX H2	06917:2	1	K.LE[+72.021]E[+72.021]FVQGNLE[+14.016]R.E		E[+14][+72]*2	746.37	2	1491.73	1491.73	0	0	52	Specific	353	271.09	3.18	7.78	5.15	285	>sp|P00740-6|FA9_HUMAN Coagulation factor IX OS=Homo sapiens variant 2 G 44 V GN=F9 PE=1 SV=2	117	sample=1 period=1 cycle=1235 experiment=13	sample=1 period=1 cycle=1235 experiment=13	17.9673
rFIX H2	07077:2	1	K.LE[+72.021]E[+43.990]FVQGNLE[+14.016]R.E		E[+14][+44][+72]	732.349	2	1463.69	1463.7	0	-6.5	52	Specific	355.34	355.34	1.2	7.17	5	285	>sp|P00740-6|FA9_HUMAN Coagulation factor IX OS=Homo sapiens variant 2 G 44 V GN=F9 PE=1 SV=2	117	sample=1 period=1 cycle=1250 experiment=10	sample=1 period=1 cycle=1250 experiment=10	18.3024
rFIX H2	05108:2	1	K.LE[+58.005]E[+58.005]FVQGNLE[+14.016]R.E		E[+14][+58]*2	732.354	2	1463.7	1463.7	0	0.2	52	Specific	355.37	355.37	28.69	7.68	5.44	285	>sp|P00740-6|FA9_HUMAN Coagulation factor IX OS=Homo sapiens variant 2 G 44 V GN=F9 PE=1 SV=2	117	sample=1 period=1 cycle=1105 experiment=11	sample=1 period=1 cycle=1105 experiment=11	15.1744
rFIX H2	06820:2	1	K.LE[+58.005]E[+58.005]FVQGNLE[+72.021]R.E		E[+58]*2[+72]	761.358	2	1521.71	1521.71	0	1.3	52	Specific	356.71	356.71	4.49	6.55	5.23	285	>sp|P00740-6|FA9_HUMAN Coagulation factor IX OS=Homo sapiens variant 2 G 44 V GN=F9 PE=1 SV=2	117	sample=1 period=1 cycle=1227 experiment=14	sample=1 period=1 cycle=1227 experiment=14	17.7884
rFIX H2	05297:2	1	K.LE[+58.005]E[+43.990]FVQGNLE[+14.016]R.E		E[+14][+44][+58]	725.347	2	1449.69	1449.69	0	1.5	52	Specific	357.4	300.95	23.55	7.31	5.18	285	>sp|P00740-6|FA9_HUMAN Coagulation factor IX OS=Homo sapiens variant 2 G 44 V GN=F9 PE=1 SV=2	117	sample=1 period=1 cycle=1117 experiment=11	sample=1 period=1 cycle=1117 experiment=11	15.43
rFIX H2	06972:2	1	K.LE[+72.021]E[+58.005]FVQGNLE[+14.016]R.E		E[+14][+58][+72]	739.361	2	1477.71	1477.72	0	-1.9	52	Specific	357.98	357.98	1.2	7.56	5.21	285	>sp|P00740-6|FA9_HUMAN Coagulation factor IX OS=Homo sapiens variant 2 G 44 V GN=F9 PE=1 SV=2	117	sample=1 period=1 cycle=1240 experiment=9	sample=1 period=1 cycle=1240 experiment=9	18.0778
rFIX H2	05052:2	1	K.LE[+58.005]E[+58.005]FVQGNLE[+14.016]R.E		E[+14][+58]*2	732.352	2	1463.7	1463.7	0	-3.1	52	Specific	359.15	263.99	27.64	7.31	4.91	285	>sp|P00740-6|FA9_HUMAN Coagulation factor IX OS=Homo sapiens variant 2 G 44 V GN=F9 PE=1 SV=2	117	sample=1 period=1 cycle=1101 experiment=11	sample=1 period=1 cycle=1101 experiment=11	15.0887
rFIX H2	06550:2	1	K.LE[+58.005]E[+58.005]FVQGNLE[+14.016]R.E		E[+14][+58]*2	732.35	2	1463.69	1463.7	0	-6.4	52	Specific	361.09	304.49	7.42	7.38	4.9	285	>sp|P00740-6|FA9_HUMAN Coagulation factor IX OS=Homo sapiens variant 2 G 44 V GN=F9 PE=1 SV=2	117	sample=1 period=1 cycle=1204 experiment=10	sample=1 period=1 cycle=1204 experiment=10	17.2766
rFIX H2	07416:2	1	K.LE[+58.005]E[+72.021]FVQGNLE[+72.021]R.E		E[+58][+72]*2	768.365	2	1535.72	1535.72	0	0.6	52	Specific	361.52	268.41	28.25	7.15	5.06	285	>sp|P00740-6|FA9_HUMAN Coagulation factor IX OS=Homo sapiens variant 2 G 44 V GN=F9 PE=1 SV=2	117	sample=1 period=1 cycle=1282 experiment=10	sample=1 period=1 cycle=1282 experiment=10	19.0198
rFIX H2	06793:2	1	K.LE[+72.021]E[+58.005]FVQGNLE[+14.016]R.E		E[+14][+58][+72]	739.361	2	1477.71	1477.72	0	-1.2	52	Specific	361.91	361.91	1.2	7.56	6.14	285	>sp|P00740-6|FA9_HUMAN Coagulation factor IX OS=Homo sapiens variant 2 G 44 V GN=F9 PE=1 SV=2	117	sample=1 period=1 cycle=1225 experiment=12	sample=1 period=1 cycle=1225 experiment=12	17.7439
rFIX H2	06940:2	1	K.LE[+72.021]E[+72.021]FVQGNLE[+14.016]R.E		E[+14][+72]*2	746.369	2	1491.73	1491.73	0	-1.4	52	Specific	367.06	367.06	12.59	8.75	6.42	285	>sp|P00740-6|FA9_HUMAN Coagulation factor IX OS=Homo sapiens variant 2 G 44 V GN=F9 PE=1 SV=2	117	sample=1 period=1 cycle=1237 experiment=10	sample=1 period=1 cycle=1237 experiment=10	18.0109
rFIX H2	07133:2	1	K.LE[+72.021]E[+43.990]FVQGNLE[+14.016]R.E		E[+14][+44][+72]	732.35	2	1463.69	1463.7	0	-5.3	52	Specific	380.72	380.72	23.72	8.54	6.21	285	>sp|P00740-6|FA9_HUMAN Coagulation factor IX OS=Homo sapiens variant 2 G 44 V GN=F9 PE=1 SV=2	117	sample=1 period=1 cycle=1256 experiment=9	sample=1 period=1 cycle=1256 experiment=9	18.435
rFIX H2	04197:2	1	K.LE[+58.005]E[+58.005]FVQGNLE[+43.990]R.E		E[+44][+58]*2	747.341	2	1493.68	1493.68	0	0	52	Specific	381.3	332.95	85.97	8.16	5.48	285	>sp|P00740-6|FA9_HUMAN Coagulation factor IX OS=Homo sapiens variant 2 G 44 V GN=F9 PE=1 SV=2	117	sample=1 period=1 cycle=1046 experiment=17	sample=1 period=1 cycle=1046 experiment=17	13.8956
rFIX H2	05329:2	1	K.LE[+58.005]E[+58.005]FVQGNLE[+14.016]R.E		E[+14][+58]*2	732.354	2	1463.7	1463.7	0	-0.5	52	Specific	384.21	254.7	43.26	7.37	5.06	285	>sp|P00740-6|FA9_HUMAN Coagulation factor IX OS=Homo sapiens variant 2 G 44 V GN=F9 PE=1 SV=2	117	sample=1 period=1 cycle=1119 experiment=13	sample=1 period=1 cycle=1119 experiment=13	15.4736
rFIX H2	06743:2	1	K.LE[+58.005]E[+72.021]FVQGNLE[+14.016]R.E		E[+14][+58][+72]	739.361	2	1477.72	1477.72	0	-0.8	52	Specific	384.91	384.91	19.83	6.5	5.92	285	>sp|P00740-6|FA9_HUMAN Coagulation factor IX OS=Homo sapiens variant 2 G 44 V GN=F9 PE=1 SV=2	117	sample=1 period=1 cycle=1221 experiment=9	sample=1 period=1 cycle=1221 experiment=9	17.6536
rFIX H2	06857:2	1	K.LE[+72.021]E[+58.005]FVQGNLE[+14.016]R.E		E[+14][+58][+72]	739.36	2	1477.71	1477.72	0	-3.2	52	Specific	388.31	388.31	1.2	7.47	6.02	285	>sp|P00740-6|FA9_HUMAN Coagulation factor IX OS=Homo sapiens variant 2 G 44 V GN=F9 PE=1 SV=2	117	sample=1 period=1 cycle=1230 experiment=11	sample=1 period=1 cycle=1230 experiment=11	17.8532
rFIX H2	05270:2	1	K.[+14.016]LE[+43.990]E[+58.005]FVQGNLE[+14.016]R.E		.[14], E[+14][+44][+58]	732.355	2	1463.7	1463.7	0	1.3	52	Specific	389.9	389.9	0.25	7.95	6.26	285	>sp|P00740-6|FA9_HUMAN Coagulation factor IX OS=Homo sapiens variant 2 G 44 V GN=F9 PE=1 SV=2	117	sample=1 period=1 cycle=1115 experiment=14	sample=1 period=1 cycle=1115 experiment=14	15.3889
rFIX H2	04904:2	1	K.LE[+58.005]E[+43.990]FVQGNLE[+58.005]R.E		E[+44][+58]*2	747.341	2	1493.67	1493.68	0	-0.3	52	Specific	390.37	270.78	18.72	6.87	5.06	285	>sp|P00740-6|FA9_HUMAN Coagulation factor IX OS=Homo sapiens variant 2 G 44 V GN=F9 PE=1 SV=2	117	sample=1 period=1 cycle=1090 experiment=15	sample=1 period=1 cycle=1090 experiment=15	14.8484
rFIX H2	06008:2	1	K.LE[+58.005]E[+58.005]FVQGNLE[+58.005]R.E		E[+58]*3	754.351	2	1507.69	1507.69	0	2.1	52	Specific	392.64	240.99	0.02	7.8	5.16	285	>sp|P00740-6|FA9_HUMAN Coagulation factor IX OS=Homo sapiens variant 2 G 44 V GN=F9 PE=1 SV=2	117	sample=1 period=1 cycle=1164 experiment=14	sample=1 period=1 cycle=1164 experiment=14	16.4248
rFIX H2	06990:2	1	K.LE[+72.021]E[+72.021]FVQGNLE[+14.016]R.E		E[+14][+72]*2	746.37	2	1491.73	1491.73	0	0.2	52	Specific	392.73	348.45	21.64	9.06	5.76	285	>sp|P00740-6|FA9_HUMAN Coagulation factor IX OS=Homo sapiens variant 2 G 44 V GN=F9 PE=1 SV=2	117	sample=1 period=1 cycle=1242 experiment=7	sample=1 period=1 cycle=1242 experiment=7	18.12
rFIX H2	06103:2	1	K.LE[+14.016]E[+43.990]FVQGNLE[+14.016]R.E		E[+14]*2[+44]	703.35	2	1405.69	1405.7	0	-1.7	52	Specific	392.92	392.92	18.32	8.15	6.14	285	>sp|P00740-6|FA9_HUMAN Coagulation factor IX OS=Homo sapiens variant 2 G 44 V GN=F9 PE=1 SV=2	117	sample=1 period=1 cycle=1171 experiment=9	sample=1 period=1 cycle=1171 experiment=9	16.5718
rFIX H2	04848:2	1	K.LE[+58.005]E[+43.990]FVQGNLE[+58.005]R.E		E[+44][+58]*2	747.343	2	1493.68	1493.68	0	1.8	52	Specific	397.66	287.15	20.19	6.87	5.22	285	>sp|P00740-6|FA9_HUMAN Coagulation factor IX OS=Homo sapiens variant 2 G 44 V GN=F9 PE=1 SV=2	117	sample=1 period=1 cycle=1086 experiment=14	sample=1 period=1 cycle=1086 experiment=14	14.7606
rFIX H2	07673:2	1	K.LE[+72.021]E[+72.021]FVQGNLE[+72.021]R.E		E[+72]*3	775.376	2	1549.74	1549.74	0	4.5	52	Specific	397.96	258.42	2.81	8.35	5.08	285	>sp|P00740-6|FA9_HUMAN Coagulation factor IX OS=Homo sapiens variant 2 G 44 V GN=F9 PE=1 SV=2	117	sample=1 period=1 cycle=1308 experiment=10	sample=1 period=1 cycle=1308 experiment=10	19.6053
rFIX H2	06078:2	1	K.LE[+14.016]E[+43.990]FVQGNLE[+14.016]R.E		E[+14]*2[+44]	703.353	2	1405.7	1405.7	0	1.9	52	Specific	400.97	400.97	2.17	8.06	6.27	285	>sp|P00740-6|FA9_HUMAN Coagulation factor IX OS=Homo sapiens variant 2 G 44 V GN=F9 PE=1 SV=2	117	sample=1 period=1 cycle=1169 experiment=13	sample=1 period=1 cycle=1169 experiment=13	16.5303
rFIX H2	06306:2	1	K.LE[+58.005]E[+58.005]FVQGNLE[+14.016]R.E		E[+14][+58]*2	732.357	2	1463.71	1463.7	0	3.3	52	Specific	400.97	400.97	26.46	7.66	6.17	285	>sp|P00740-6|FA9_HUMAN Coagulation factor IX OS=Homo sapiens variant 2 G 44 V GN=F9 PE=1 SV=2	117	sample=1 period=1 cycle=1185 experiment=10	sample=1 period=1 cycle=1185 experiment=10	16.8686
rFIX H2	06376:2	1	K.LE[+58.005]E[+58.005]FVQGNLE[+14.016]R.E		E[+14][+58]*2	732.351	2	1463.69	1463.7	0	-4.8	52	Specific	404.79	246.62	43.42	6.72	4.76	285	>sp|P00740-6|FA9_HUMAN Coagulation factor IX OS=Homo sapiens variant 2 G 44 V GN=F9 PE=1 SV=2	117	sample=1 period=1 cycle=1190 experiment=11	sample=1 period=1 cycle=1190 experiment=11	16.9743
rFIX H2	04651:2	1	K.LE[+58.005]E[+58.005]FVQGNLE[+43.990]R.E		E[+44][+58]*2	747.338	2	1493.67	1493.68	0	-4.6	52	Specific	406.25	350.02	75.58	8.02	5.17	285	>sp|P00740-6|FA9_HUMAN Coagulation factor IX OS=Homo sapiens variant 2 G 44 V GN=F9 PE=1 SV=2	117	sample=1 period=1 cycle=1073 experiment=15	sample=1 period=1 cycle=1073 experiment=15	14.4817
rFIX H2	06902:2	1	K.[+14.016]LE[+58.005]E[+58.005]FVQGNLE[+14.016]R.E		.[14], E[+14][+58]*2	739.363	2	1477.72	1477.72	0	1	52	Specific	406.44	406.44	2.44	8.23	6.27	285	>sp|P00740-6|FA9_HUMAN Coagulation factor IX OS=Homo sapiens variant 2 G 44 V GN=F9 PE=1 SV=2	117	sample=1 period=1 cycle=1234 experiment=9	sample=1 period=1 cycle=1234 experiment=9	17.9424
rFIX H2	06984:2	1	K.LE[+72.021]E[+58.005]FVQGNLE[+14.016]R.E		E[+14][+58][+72]	739.362	2	1477.72	1477.72	0	-0.3	52	Specific	407.72	407.72	21.02	7.27	6.15	285	>sp|P00740-6|FA9_HUMAN Coagulation factor IX OS=Homo sapiens variant 2 G 44 V GN=F9 PE=1 SV=2	117	sample=1 period=1 cycle=1241 experiment=11	sample=1 period=1 cycle=1241 experiment=11	18.1019
rFIX H2	06768:2	1	K.[+14.016]LE[+58.005]E[+43.990]FVQGNLE[+72.021]R.E		.[14], E[+44][+58][+72]	761.359	2	1521.71	1521.71	0	2.7	52	Specific	408.04	408.04	6.72	6.72	6.15	285	>sp|P00740-6|FA9_HUMAN Coagulation factor IX OS=Homo sapiens variant 2 G 44 V GN=F9 PE=1 SV=2	117	sample=1 period=1 cycle=1223 experiment=13	sample=1 period=1 cycle=1223 experiment=13	17.6993
rFIX H2	06577:2	1	K.LE[+58.005]E[+72.021]FVQGNLE[+14.016]R.E		E[+14][+58][+72]	739.36	2	1477.71	1477.72	0	-3	52	Specific	412.11	289.58	25.01	8.81	5.52	285	>sp|P00740-6|FA9_HUMAN Coagulation factor IX OS=Homo sapiens variant 2 G 44 V GN=F9 PE=1 SV=2	117	sample=1 period=1 cycle=1206 experiment=12	sample=1 period=1 cycle=1206 experiment=12	17.3235
rFIX H2	05327:2	1	K.LE[+58.005]E[+43.990]FVQGNLE[+14.016]R.E		E[+14][+44][+58]	725.347	2	1449.69	1449.69	0	1.1	52	Specific	414.63	414.63	24.03	7.76	6.27	285	>sp|P00740-6|FA9_HUMAN Coagulation factor IX OS=Homo sapiens variant 2 G 44 V GN=F9 PE=1 SV=2	117	sample=1 period=1 cycle=1119 experiment=11	sample=1 period=1 cycle=1119 experiment=11	15.4724
rFIX H2	06480:2	1	K.LE[+58.005]E[+58.005]FVQGNLE[+14.016]R.E		E[+14][+58]*2	732.354	2	1463.7	1463.7	0	-0.2	52	Specific	417.4	417.4	17.56	7.66	6.27	285	>sp|P00740-6|FA9_HUMAN Coagulation factor IX OS=Homo sapiens variant 2 G 44 V GN=F9 PE=1 SV=2	117	sample=1 period=1 cycle=1198 experiment=10	sample=1 period=1 cycle=1198 experiment=10	17.1456
rFIX H2	06600:2	1	K.LE[+58.005]E[+72.021]FVQGNLE[+14.016]R.E		E[+14][+58][+72]	739.363	2	1477.72	1477.72	0	1.7	52	Specific	417.95	417.95	32.66	7.27	6.15	285	>sp|P00740-6|FA9_HUMAN Coagulation factor IX OS=Homo sapiens variant 2 G 44 V GN=F9 PE=1 SV=2	117	sample=1 period=1 cycle=1208 experiment=11	sample=1 period=1 cycle=1208 experiment=11	17.3668
rFIX H2	04215:2	1	K.LE[+58.005]E[+58.005]FVQGNLE[+43.990]R.E		E[+44][+58]*2	747.344	2	1493.68	1493.68	0	4.2	52	Specific	419.58	341.5	55.82	8.09	5.4	285	>sp|P00740-6|FA9_HUMAN Coagulation factor IX OS=Homo sapiens variant 2 G 44 V GN=F9 PE=1 SV=2	117	sample=1 period=1 cycle=1047 experiment=17	sample=1 period=1 cycle=1047 experiment=17	13.917
rFIX H2	05344:2	1	K.LE[+58.005]E[+43.990]FVQGNLE[+14.016]R.E		E[+14][+44][+58]	725.342	2	1449.68	1449.69	0	-5.5	52	Specific	429.8	429.8	49.13	9.25	6.23	285	>sp|P00740-6|FA9_HUMAN Coagulation factor IX OS=Homo sapiens variant 2 G 44 V GN=F9 PE=1 SV=2	117	sample=1 period=1 cycle=1120 experiment=12	sample=1 period=1 cycle=1120 experiment=12	15.4949
rFIX H2	05208:2	1	K.LE[+58.005]E[+43.990]FVQGNLE[+58.005]R.E		E[+44][+58]*2	747.343	2	1493.68	1493.68	0	1.7	52	Specific	431.86	346.07	0.5	7.42	5.38	285	>sp|P00740-6|FA9_HUMAN Coagulation factor IX OS=Homo sapiens variant 2 G 44 V GN=F9 PE=1 SV=2	117	sample=1 period=1 cycle=1111 experiment=15	sample=1 period=1 cycle=1111 experiment=15	15.3043
rFIX H2	06601:2	1	K.LE[+58.005]E[+58.005]FVQGNLE[+72.021]R.E		E[+58]*2[+72]	761.359	2	1521.71	1521.71	0	2.7	52	Specific	433.2	433.2	11.57	6.98	6.15	285	>sp|P00740-6|FA9_HUMAN Coagulation factor IX OS=Homo sapiens variant 2 G 44 V GN=F9 PE=1 SV=2	117	sample=1 period=1 cycle=1208 experiment=12	sample=1 period=1 cycle=1208 experiment=12	17.3672
rFIX H2	06700:2	1	K.LE[+58.005]E[+72.021]FVQGNLE[+14.016]R.E		E[+14][+58][+72]	739.363	2	1477.72	1477.72	0	1	52	Specific	436.36	270.98	25.25	8.05	5.2	285	>sp|P00740-6|FA9_HUMAN Coagulation factor IX OS=Homo sapiens variant 2 G 44 V GN=F9 PE=1 SV=2	117	sample=1 period=1 cycle=1217 experiment=9	sample=1 period=1 cycle=1217 experiment=9	17.5651
rFIX H2	05314:2	1	K.[+14.016]LE[+43.990]E[+58.005]FVQGNLE[+14.016]R.E		.[14], E[+14][+44][+58]	732.354	2	1463.7	1463.7	0	0.2	52	Specific	438.74	438.74	8.1	7.27	6.15	285	>sp|P00740-6|FA9_HUMAN Coagulation factor IX OS=Homo sapiens variant 2 G 44 V GN=F9 PE=1 SV=2	117	sample=1 period=1 cycle=1118 experiment=13	sample=1 period=1 cycle=1118 experiment=13	15.4525
rFIX H2	05359:2	1	K.LE[+58.005]E[+43.990]FVQGNLE[+14.016]R.E		E[+14][+44][+58]	725.345	2	1449.68	1449.69	0	-1.6	52	Specific	439.77	439.77	1.94	8.63	6.43	285	>sp|P00740-6|FA9_HUMAN Coagulation factor IX OS=Homo sapiens variant 2 G 44 V GN=F9 PE=1 SV=2	117	sample=1 period=1 cycle=1121 experiment=13	sample=1 period=1 cycle=1121 experiment=13	15.5167
rFIX H2	06333:2	1	K.LE[+58.005]E[+58.005]FVQGNLE[+14.016]R.E		E[+14][+58]*2	732.356	2	1463.7	1463.7	0	2.2	52	Specific	441.4	441.4	21.36	7.13	6.2	285	>sp|P00740-6|FA9_HUMAN Coagulation factor IX OS=Homo sapiens variant 2 G 44 V GN=F9 PE=1 SV=2	117	sample=1 period=1 cycle=1187 experiment=11	sample=1 period=1 cycle=1187 experiment=11	16.9103
rFIX H2	04231:2	1	K.LE[+58.005]E[+58.005]FVQGNLE[+43.990]R.E		E[+44][+58]*2	747.344	2	1493.68	1493.68	0	3.1	52	Specific	442.54	387.02	36.54	7.46	6.2	285	>sp|P00740-6|FA9_HUMAN Coagulation factor IX OS=Homo sapiens variant 2 G 44 V GN=F9 PE=1 SV=2	117	sample=1 period=1 cycle=1048 experiment=16	sample=1 period=1 cycle=1048 experiment=16	13.9383
rFIX H2	06614:2	1	K.LE[+58.005]E[+58.005]FVQGNLE[+72.021]R.E		E[+58]*2[+72]	761.359	2	1521.71	1521.71	0	2.7	52	Specific	444.68	444.68	41.17	8.08	6.32	285	>sp|P00740-6|FA9_HUMAN Coagulation factor IX OS=Homo sapiens variant 2 G 44 V GN=F9 PE=1 SV=2	117	sample=1 period=1 cycle=1209 experiment=13	sample=1 period=1 cycle=1209 experiment=13	17.3901
rFIX H2	04566:2	1	K.LE[+58.005]E[+58.005]FVQGNLE[+43.990]R.E		E[+44][+58]*2	747.342	2	1493.68	1493.68	0	0.7	52	Specific	445.51	371.51	59.07	8.79	6.6	285	>sp|P00740-6|FA9_HUMAN Coagulation factor IX OS=Homo sapiens variant 2 G 44 V GN=F9 PE=1 SV=2	117	sample=1 period=1 cycle=1068 experiment=18	sample=1 period=1 cycle=1068 experiment=18	14.3729
rFIX H2	06683:2	1	K.LE[+72.021]E[+43.990]FVQGNLE[+72.021]R.E		E[+44][+72]*2	761.36	2	1521.71	1521.71	0	3.4	52	Specific	445.54	445.54	13.28	7.69	6.22	285	>sp|P00740-6|FA9_HUMAN Coagulation factor IX OS=Homo sapiens variant 2 G 44 V GN=F9 PE=1 SV=2	117	sample=1 period=1 cycle=1215 experiment=11	sample=1 period=1 cycle=1215 experiment=11	17.5228
rFIX H2	06625:2	1	K.LE[+58.005]E[+58.005]FVQGNLE[+72.021]R.E		E[+58]*2[+72]	761.36	2	1521.71	1521.71	0	3.7	52	Specific	446.25	446.25	8.03	6.91	6.1	285	>sp|P00740-6|FA9_HUMAN Coagulation factor IX OS=Homo sapiens variant 2 G 44 V GN=F9 PE=1 SV=2	117	sample=1 period=1 cycle=1210 experiment=12	sample=1 period=1 cycle=1210 experiment=12	17.4114
rFIX H2	06613:2	1	K.LE[+58.005]E[+72.021]FVQGN[+14.016]LER.E		E[+58][+72], N[+14]	739.36	2	1477.71	1477.72	0	-2.6	52	Specific	446.3	446.3	2.79	9.35	6.61	285	>sp|P00740-6|FA9_HUMAN Coagulation factor IX OS=Homo sapiens variant 2 G 44 V GN=F9 PE=1 SV=2	117	sample=1 period=1 cycle=1209 experiment=12	sample=1 period=1 cycle=1209 experiment=12	17.3896
rFIX H2	06578:2	1	K.LE[+58.005]E[+58.005]FVQGNLE[+72.021]R.E		E[+58]*2[+72]	761.358	2	1521.71	1521.71	0	0.9	52	Specific	446.32	446.32	25.54	6.05	6.1	285	>sp|P00740-6|FA9_HUMAN Coagulation factor IX OS=Homo sapiens variant 2 G 44 V GN=F9 PE=1 SV=2	117	sample=1 period=1 cycle=1206 experiment=13	sample=1 period=1 cycle=1206 experiment=13	17.3239
rFIX H2	05587:2	1	K.LE[+58.005]E[+43.990]FVQGNLE[+14.016]R.E		E[+14][+44][+58]	725.349	2	1449.69	1449.69	0	3.1	52	Specific	447.95	447.95	33.4	8	6.32	285	>sp|P00740-6|FA9_HUMAN Coagulation factor IX OS=Homo sapiens variant 2 G 44 V GN=F9 PE=1 SV=2	117	sample=1 period=1 cycle=1135 experiment=12	sample=1 period=1 cycle=1135 experiment=12	15.8061
rFIX H2	05797:2	1	K.LE[+58.005]E[+14.016]FVQGNLE[+14.016]R.E		E[+14]*2[+58]	710.356	2	1419.71	1419.71	0	-4.3	52	Specific	449.43	449.43	7.09	8.04	6.2	285	>sp|P00740-6|FA9_HUMAN Coagulation factor IX OS=Homo sapiens variant 2 G 44 V GN=F9 PE=1 SV=2	117	sample=1 period=1 cycle=1150 experiment=12	sample=1 period=1 cycle=1150 experiment=12	16.119
rFIX H2	04246:2	1	K.LE[+58.005]E[+58.005]FVQGNLE[+43.990]R.E		E[+44][+58]*2	747.345	2	1493.68	1493.68	0	4.3	52	Specific	451.96	329.45	42.66	7.77	5.45	285	>sp|P00740-6|FA9_HUMAN Coagulation factor IX OS=Homo sapiens variant 2 G 44 V GN=F9 PE=1 SV=2	117	sample=1 period=1 cycle=1049 experiment=14	sample=1 period=1 cycle=1049 experiment=14	13.9592
rFIX H2	06927:2	1	K.LE[+72.021]E[+58.005]FVQGNLE[+14.016]R.E		E[+14][+58][+72]	739.362	2	1477.72	1477.72	0	-0.3	52	Specific	452.3	452.3	1.2	7.36	6.2	285	>sp|P00740-6|FA9_HUMAN Coagulation factor IX OS=Homo sapiens variant 2 G 44 V GN=F9 PE=1 SV=2	117	sample=1 period=1 cycle=1236 experiment=10	sample=1 period=1 cycle=1236 experiment=10	17.9881
rFIX H2	06588:2	1	K.LE[+58.005]E[+58.005]FVQGNLE[+72.021]R.E		E[+58]*2[+72]	761.358	2	1521.71	1521.71	0	1.9	52	Specific	453.19	453.19	4.51	6.61	6.1	285	>sp|P00740-6|FA9_HUMAN Coagulation factor IX OS=Homo sapiens variant 2 G 44 V GN=F9 PE=1 SV=2	117	sample=1 period=1 cycle=1207 experiment=11	sample=1 period=1 cycle=1207 experiment=11	17.3443
rFIX H2	04279:2	1	K.LE[+58.005]E[+58.005]FVQGNLE[+43.990]R.E		E[+44][+58]*2	747.343	2	1493.68	1493.68	0	2.8	52	Specific	455.18	396.28	41.52	8.04	6.32	285	>sp|P00740-6|FA9_HUMAN Coagulation factor IX OS=Homo sapiens variant 2 G 44 V GN=F9 PE=1 SV=2	117	sample=1 period=1 cycle=1051 experiment=14	sample=1 period=1 cycle=1051 experiment=14	14.0026
rFIX H2	06433:2	1	K.LE[+58.005]E[+58.005]FVQGNLE[+14.016]R.E		E[+14][+58]*2	732.351	2	1463.69	1463.7	0	-5	52	Specific	455.4	239.94	29.24	7.82	4.9	285	>sp|P00740-6|FA9_HUMAN Coagulation factor IX OS=Homo sapiens variant 2 G 44 V GN=F9 PE=1 SV=2	117	sample=1 period=1 cycle=1194 experiment=12	sample=1 period=1 cycle=1194 experiment=12	17.0584
rFIX H2	05390:2	1	K.LE[+58.005]E[+43.990]FVQGNLE[+14.016]R.E		E[+14][+44][+58]	725.346	2	1449.69	1449.69	0	-0.3	52	Specific	461.65	461.65	42.52	8.79	6.6	285	>sp|P00740-6|FA9_HUMAN Coagulation factor IX OS=Homo sapiens variant 2 G 44 V GN=F9 PE=1 SV=2	117	sample=1 period=1 cycle=1123 experiment=13	sample=1 period=1 cycle=1123 experiment=13	15.5579
rFIX H2	06164:2	1	K.LE[+14.016]E[+43.990]FVQGNLE[+14.016]R.E		E[+14]*2[+44]	703.351	2	1405.69	1405.7	0	-1.5	52	Specific	461.96	461.96	2.56	11.42	7.46	285	>sp|P00740-6|FA9_HUMAN Coagulation factor IX OS=Homo sapiens variant 2 G 44 V GN=F9 PE=1 SV=2	117	sample=1 period=1 cycle=1175 experiment=11	sample=1 period=1 cycle=1175 experiment=11	16.6604
rFIX H2	05298:2	1	K.LE[+58.005]E[+58.005]FVQGNLE[+14.016]R.E		E[+14][+58]*2	732.357	2	1463.71	1463.7	0	4.1	52	Specific	462.97	462.97	38.45	8.37	6.22	285	>sp|P00740-6|FA9_HUMAN Coagulation factor IX OS=Homo sapiens variant 2 G 44 V GN=F9 PE=1 SV=2	117	sample=1 period=1 cycle=1117 experiment=12	sample=1 period=1 cycle=1117 experiment=12	15.4304
rFIX H2	06239:2	1	K.LE[+58.005]E[+58.005]FVQGNLE[+14.016]R.E		E[+14][+58]*2	732.354	2	1463.7	1463.7	0	-0.8	52	Specific	464.65	464.65	12.95	7.65	6.2	285	>sp|P00740-6|FA9_HUMAN Coagulation factor IX OS=Homo sapiens variant 2 G 44 V GN=F9 PE=1 SV=2	117	sample=1 period=1 cycle=1180 experiment=14	sample=1 period=1 cycle=1180 experiment=14	16.7669
rFIX H2	05375:2	1	K.LE[+58.005]E[+43.990]FVQGNLE[+14.016]R.E		E[+14][+44][+58]	725.346	2	1449.69	1449.69	0	-0.2	52	Specific	468.5	281.6	38.54	9.28	5.53	285	>sp|P00740-6|FA9_HUMAN Coagulation factor IX OS=Homo sapiens variant 2 G 44 V GN=F9 PE=1 SV=2	117	sample=1 period=1 cycle=1122 experiment=14	sample=1 period=1 cycle=1122 experiment=14	15.538
rFIX H2	05345:2	1	K.LE[+58.005]E[+58.005]FVQGNLE[+14.016]R.E		E[+14][+58]*2	732.355	2	1463.7	1463.7	0	1.6	52	Specific	473.37	473.37	21.07	7.75	6.32	285	>sp|P00740-6|FA9_HUMAN Coagulation factor IX OS=Homo sapiens variant 2 G 44 V GN=F9 PE=1 SV=2	117	sample=1 period=1 cycle=1120 experiment=13	sample=1 period=1 cycle=1120 experiment=13	15.4954
rFIX H2	06624:2	1	K.LE[+58.005]E[+72.021]FVQGNLE[+14.016]R.E		E[+14][+58][+72]	739.362	2	1477.72	1477.72	0	0.7	52	Specific	473.83	473.83	33.71	8.04	6.32	285	>sp|P00740-6|FA9_HUMAN Coagulation factor IX OS=Homo sapiens variant 2 G 44 V GN=F9 PE=1 SV=2	117	sample=1 period=1 cycle=1210 experiment=11	sample=1 period=1 cycle=1210 experiment=11	17.411
rFIX H2	06637:2	1	K.LE[+58.005]E[+58.005]FVQGNLE[+72.021]R.E		E[+58]*2[+72]	761.36	2	1521.71	1521.71	0	3.6	52	Specific	476.58	476.58	40.9	8.19	6.22	285	>sp|P00740-6|FA9_HUMAN Coagulation factor IX OS=Homo sapiens variant 2 G 44 V GN=F9 PE=1 SV=2	117	sample=1 period=1 cycle=1211 experiment=12	sample=1 period=1 cycle=1211 experiment=12	17.4336
rFIX H2	06724:2	1	K.LE[+58.005]E[+58.005]FVQGNLE[+72.021]R.E		E[+58]*2[+72]	761.359	2	1521.71	1521.71	0	2.6	52	Specific	477.26	477.26	17.75	8.18	6.32	285	>sp|P00740-6|FA9_HUMAN Coagulation factor IX OS=Homo sapiens variant 2 G 44 V GN=F9 PE=1 SV=2	117	sample=1 period=1 cycle=1219 experiment=11	sample=1 period=1 cycle=1219 experiment=11	17.6105
rFIX H2	06646:2	1	K.LE[+58.005]E[+72.021]FVQGNLE[+14.016]R.E		E[+14][+58][+72]	739.364	2	1477.72	1477.72	0	2.8	52	Specific	480.55	480.55	33.69	8.25	6.33	285	>sp|P00740-6|FA9_HUMAN Coagulation factor IX OS=Homo sapiens variant 2 G 44 V GN=F9 PE=1 SV=2	117	sample=1 period=1 cycle=1212 experiment=9	sample=1 period=1 cycle=1212 experiment=9	17.4545
rFIX H2	06673:2	1	K.LE[+58.005]E[+58.005]FVQGNLE[+72.021]R.E		E[+58]*2[+72]	761.359	2	1521.71	1521.71	0	3	52	Specific	481.11	481.11	36.39	7.74	6.33	285	>sp|P00740-6|FA9_HUMAN Coagulation factor IX OS=Homo sapiens variant 2 G 44 V GN=F9 PE=1 SV=2	117	sample=1 period=1 cycle=1214 experiment=14	sample=1 period=1 cycle=1214 experiment=14	17.5006
rFIX H2	05932:2	1	K.LE[+14.016]E[+58.005]FVQGNLE[+14.016]R.E		E[+14]*2[+58]	710.361	2	1419.72	1419.71	0	2.9	52	Specific	487.64	487.64	4.83	8.21	6.33	285	>sp|P00740-6|FA9_HUMAN Coagulation factor IX OS=Homo sapiens variant 2 G 44 V GN=F9 PE=1 SV=2	117	sample=1 period=1 cycle=1159 experiment=12	sample=1 period=1 cycle=1159 experiment=12	16.3161
rFIX H2	06635:2	1	K.LE[+58.005]E[+72.021]FVQGNLE[+14.016]R.E		E[+14][+58][+72]	739.364	2	1477.72	1477.72	0	2.5	52	Specific	488.63	488.63	33.56	8.61	6.61	285	>sp|P00740-6|FA9_HUMAN Coagulation factor IX OS=Homo sapiens variant 2 G 44 V GN=F9 PE=1 SV=2	117	sample=1 period=1 cycle=1211 experiment=10	sample=1 period=1 cycle=1211 experiment=10	17.4327
rFIX H2	06658:2	1	K.LE[+58.005]E[+72.021]FVQGNLE[+14.016]R.E		E[+14][+58][+72]	739.364	2	1477.72	1477.72	0	2.2	52	Specific	492.08	370.83	42.2	9.44	6.73	285	>sp|P00740-6|FA9_HUMAN Coagulation factor IX OS=Homo sapiens variant 2 G 44 V GN=F9 PE=1 SV=2	117	sample=1 period=1 cycle=1213 experiment=11	sample=1 period=1 cycle=1213 experiment=11	17.4773
rFIX H2	04317:2	1	K.LE[+58.005]E[+58.005]FVQGNLE[+43.990]R.E		E[+44][+58]*2	747.345	2	1493.68	1493.68	0	5.2	52	Specific	492.82	232.6	8.82	8.55	5.41	285	>sp|P00740-6|FA9_HUMAN Coagulation factor IX OS=Homo sapiens variant 2 G 44 V GN=F9 PE=1 SV=2	117	sample=1 period=1 cycle=1053 experiment=15	sample=1 period=1 cycle=1053 experiment=15	14.0464
rFIX H2	06659:2	1	K.LE[+72.021]E[+43.990]FVQGNLE[+72.021]R.E		E[+44][+72]*2	761.359	2	1521.71	1521.71	0	2.8	52	Specific	496.06	496.06	1.26	7.78	6.33	285	>sp|P00740-6|FA9_HUMAN Coagulation factor IX OS=Homo sapiens variant 2 G 44 V GN=F9 PE=1 SV=2	117	sample=1 period=1 cycle=1213 experiment=12	sample=1 period=1 cycle=1213 experiment=12	17.4777
rFIX H2	06104:2	1	K.LE[+14.016]E[+58.005]FVQGNLE[+14.016]R.E		E[+14]*2[+58]	710.361	2	1419.71	1419.71	0	2	52	Specific	496.21	496.21	2.64	8.32	6.33	285	>sp|P00740-6|FA9_HUMAN Coagulation factor IX OS=Homo sapiens variant 2 G 44 V GN=F9 PE=1 SV=2	117	sample=1 period=1 cycle=1171 experiment=10	sample=1 period=1 cycle=1171 experiment=10	16.5722
rFIX H2	05948:2	1	K.LE[+58.005]E[+58.005]FVQGNLE[+14.016]R.E		E[+14][+58]*2	732.357	2	1463.71	1463.7	0	3.9	52	Specific	509.43	509.43	18.18	8.17	6.23	285	>sp|P00740-6|FA9_HUMAN Coagulation factor IX OS=Homo sapiens variant 2 G 44 V GN=F9 PE=1 SV=2	117	sample=1 period=1 cycle=1160 experiment=14	sample=1 period=1 cycle=1160 experiment=14	16.3383
rFIX H2	05892:2	1	K.[+14.016]LE[+43.990]E[+58.005]FVQGNLE[+14.016]R.E		.[14], E[+14][+44][+58]	732.357	2	1463.71	1463.7	0	3.8	52	Specific	509.91	509.91	17.06	8.06	6.23	285	>sp|P00740-6|FA9_HUMAN Coagulation factor IX OS=Homo sapiens variant 2 G 44 V GN=F9 PE=1 SV=2	117	sample=1 period=1 cycle=1156 experiment=16	sample=1 period=1 cycle=1156 experiment=16	16.2523
rFIX H2	04495:2	1	K.LE[+58.005]E[+58.005]FVQGNLE[+43.990]R.E		E[+44][+58]*2	747.344	2	1493.68	1493.68	0	3.8	52	Specific	511.79	397	116.46	8.15	6.23	285	>sp|P00740-6|FA9_HUMAN Coagulation factor IX OS=Homo sapiens variant 2 G 44 V GN=F9 PE=1 SV=2	117	sample=1 period=1 cycle=1064 experiment=16	sample=1 period=1 cycle=1064 experiment=16	14.2855
rFIX H2	05360:2	1	K.LE[+58.005]E[+58.005]FVQGNLE[+14.016]R.E		E[+14][+58]*2	732.353	2	1463.7	1463.7	0	-1.4	52	Specific	514.11	514.11	19.61	8.56	6.49	285	>sp|P00740-6|FA9_HUMAN Coagulation factor IX OS=Homo sapiens variant 2 G 44 V GN=F9 PE=1 SV=2	117	sample=1 period=1 cycle=1121 experiment=14	sample=1 period=1 cycle=1121 experiment=14	15.5171
rFIX H2	04431:2	1	K.LE[+58.005]E[+58.005]FVQGNLE[+43.990]R.E		E[+44][+58]*2	747.344	2	1493.68	1493.68	0	3.5	52	Specific	516.42	399.9	71.2	8.37	6.23	285	>sp|P00740-6|FA9_HUMAN Coagulation factor IX OS=Homo sapiens variant 2 G 44 V GN=F9 PE=1 SV=2	117	sample=1 period=1 cycle=1060 experiment=13	sample=1 period=1 cycle=1060 experiment=13	14.1991
rFIX H2	05391:2	1	K.[+14.016]LE[+43.990]E[+58.005]FVQGNLE[+14.016]R.E		.[14], E[+14][+44][+58]	732.356	2	1463.71	1463.7	0	2.9	52	Specific	520.17	520.17	19.86	8.83	6.72	285	>sp|P00740-6|FA9_HUMAN Coagulation factor IX OS=Homo sapiens variant 2 G 44 V GN=F9 PE=1 SV=2	117	sample=1 period=1 cycle=1123 experiment=14	sample=1 period=1 cycle=1123 experiment=14	15.5583
rFIX H2	05409:2	1	K.LE[+58.005]E[+43.990]FVQGNLE[+14.016]R.E		E[+14][+44][+58]	725.347	2	1449.69	1449.69	0	1.2	52	Specific	523.13	281.8	40.4	9.75	5.77	285	>sp|P00740-6|FA9_HUMAN Coagulation factor IX OS=Homo sapiens variant 2 G 44 V GN=F9 PE=1 SV=2	117	sample=1 period=1 cycle=1124 experiment=14	sample=1 period=1 cycle=1124 experiment=14	15.5794
rFIX H2	04347:2	1	K.LE[+58.005]E[+58.005]FVQGNLE[+43.990]R.E		E[+44][+58]*2	747.345	2	1493.68	1493.68	0	4.3	52	Specific	524.58	442.03	84.79	8.08	6.34	285	>sp|P00740-6|FA9_HUMAN Coagulation factor IX OS=Homo sapiens variant 2 G 44 V GN=F9 PE=1 SV=2	117	sample=1 period=1 cycle=1055 experiment=12	sample=1 period=1 cycle=1055 experiment=12	14.0896
rFIX H2	05328:2	1	K.LE[+58.005]E[+58.005]FVQGNLE[+14.016]R.E		E[+14][+58]*2	732.354	2	1463.7	1463.7	0	-0.5	52	Specific	527.26	527.26	34.33	8.8	6.72	285	>sp|P00740-6|FA9_HUMAN Coagulation factor IX OS=Homo sapiens variant 2 G 44 V GN=F9 PE=1 SV=2	117	sample=1 period=1 cycle=1119 experiment=12	sample=1 period=1 cycle=1119 experiment=12	15.4728
rFIX H2	05920:2	1	K.LE[+14.016]E[+58.005]FVQGNLE[+14.016]R.E		E[+14]*2[+58]	710.361	2	1419.71	1419.71	0	1.8	52	Specific	528.38	528.38	6.33	9.71	6.84	285	>sp|P00740-6|FA9_HUMAN Coagulation factor IX OS=Homo sapiens variant 2 G 44 V GN=F9 PE=1 SV=2	117	sample=1 period=1 cycle=1158 experiment=14	sample=1 period=1 cycle=1158 experiment=14	16.2955
rFIX H2	04362:2	1	K.LE[+58.005]E[+58.005]FVQGNLE[+43.990]R.E		E[+44][+58]*2	747.344	2	1493.68	1493.68	0	3.6	52	Specific	529.08	470.03	61.45	8.5	6.62	285	>sp|P00740-6|FA9_HUMAN Coagulation factor IX OS=Homo sapiens variant 2 G 44 V GN=F9 PE=1 SV=2	117	sample=1 period=1 cycle=1056 experiment=12	sample=1 period=1 cycle=1056 experiment=12	14.1114
rFIX H2	04301:2	1	K.LE[+58.005]E[+58.005]FVQGNLE[+43.990]R.E		E[+44][+58]*2	747.345	2	1493.68	1493.68	0	5	52	Specific	530	269.51	85.63	7.99	5.27	285	>sp|P00740-6|FA9_HUMAN Coagulation factor IX OS=Homo sapiens variant 2 G 44 V GN=F9 PE=1 SV=2	117	sample=1 period=1 cycle=1052 experiment=17	sample=1 period=1 cycle=1052 experiment=17	14.0256
rFIX H2	04414:2	1	K.LE[+58.005]E[+58.005]FVQGNLE[+43.990]R.E		E[+44][+58]*2	747.344	2	1493.68	1493.68	0	3.2	52	Specific	534.66	443.04	51.76	8.08	6.34	285	>sp|P00740-6|FA9_HUMAN Coagulation factor IX OS=Homo sapiens variant 2 G 44 V GN=F9 PE=1 SV=2	117	sample=1 period=1 cycle=1059 experiment=12	sample=1 period=1 cycle=1059 experiment=12	14.1758
rFIX H2	05376:2	1	K.LE[+58.005]E[+58.005]FVQGNLE[+14.016]R.E		E[+14][+58]*2	732.355	2	1463.7	1463.7	0	1.3	52	Specific	535.08	535.08	27.35	8.43	6.44	285	>sp|P00740-6|FA9_HUMAN Coagulation factor IX OS=Homo sapiens variant 2 G 44 V GN=F9 PE=1 SV=2	117	sample=1 period=1 cycle=1122 experiment=15	sample=1 period=1 cycle=1122 experiment=15	15.5384
rFIX H2	05442:2	1	K.LE[+58.005]E[+43.990]FVQGNLE[+14.016]R.E		E[+14][+44][+58]	725.347	2	1449.69	1449.69	0	1	52	Specific	540.22	313.91	44.65	9.52	5.93	285	>sp|P00740-6|FA9_HUMAN Coagulation factor IX OS=Homo sapiens variant 2 G 44 V GN=F9 PE=1 SV=2	117	sample=1 period=1 cycle=1126 experiment=13	sample=1 period=1 cycle=1126 experiment=13	15.6213
rFIX H2	05426:2	1	K.LE[+58.005]E[+43.990]FVQGNLE[+14.016]R.E		E[+14][+44][+58]	725.348	2	1449.69	1449.69	0	1.6	52	Specific	549.06	549.06	51.57	10.78	6.86	285	>sp|P00740-6|FA9_HUMAN Coagulation factor IX OS=Homo sapiens variant 2 G 44 V GN=F9 PE=1 SV=2	117	sample=1 period=1 cycle=1125 experiment=13	sample=1 period=1 cycle=1125 experiment=13	15.6004
rFIX H2	04333:2	1	K.LE[+58.005]E[+58.005]FVQGNLE[+43.990]R.E		E[+44][+58]*2	747.345	2	1493.68	1493.68	0	5.5	52	Specific	549.97	262.82	48.23	8.24	5.27	285	>sp|P00740-6|FA9_HUMAN Coagulation factor IX OS=Homo sapiens variant 2 G 44 V GN=F9 PE=1 SV=2	117	sample=1 period=1 cycle=1054 experiment=14	sample=1 period=1 cycle=1054 experiment=14	14.0681
rFIX H2	05508:2	1	K.LE[+58.005]E[+43.990]FVQGNLE[+14.016]R.E		E[+14][+44][+58]	725.343	2	1449.68	1449.69	0	-4.6	52	Specific	554.35	554.35	54	10.06	6.52	285	>sp|P00740-6|FA9_HUMAN Coagulation factor IX OS=Homo sapiens variant 2 G 44 V GN=F9 PE=1 SV=2	117	sample=1 period=1 cycle=1130 experiment=11	sample=1 period=1 cycle=1130 experiment=11	15.7026
rFIX H2	05410:2	1	K.LE[+58.005]E[+58.005]FVQGNLE[+14.016]R.E		E[+14][+58]*2	732.357	2	1463.71	1463.7	0	3.7	52	Specific	554.78	554.78	26.69	8.63	6.62	285	>sp|P00740-6|FA9_HUMAN Coagulation factor IX OS=Homo sapiens variant 2 G 44 V GN=F9 PE=1 SV=2	117	sample=1 period=1 cycle=1124 experiment=15	sample=1 period=1 cycle=1124 experiment=15	15.5798
rFIX H2	05891:2	1	K.LE[+14.016]E[+58.005]FVQGNLE[+14.016]R.E		E[+14]*2[+58]	710.36	2	1419.71	1419.71	0	0.4	52	Specific	555.57	555.57	2.08	9.3	6.72	285	>sp|P00740-6|FA9_HUMAN Coagulation factor IX OS=Homo sapiens variant 2 G 44 V GN=F9 PE=1 SV=2	117	sample=1 period=1 cycle=1156 experiment=15	sample=1 period=1 cycle=1156 experiment=15	16.2519
rFIX H2	04263:2	1	K.LE[+58.005]E[+58.005]FVQGNLE[+43.990]R.E		E[+44][+58]*2	747.344	2	1493.68	1493.68	0	3.2	52	Specific	562.92	494.83	113.93	9.35	7.45	285	>sp|P00740-6|FA9_HUMAN Coagulation factor IX OS=Homo sapiens variant 2 G 44 V GN=F9 PE=1 SV=2	117	sample=1 period=1 cycle=1050 experiment=15	sample=1 period=1 cycle=1050 experiment=15	13.9817
rFIX H2	05459:2	1	K.LE[+58.005]E[+43.990]FVQGNLE[+14.016]R.E		E[+14][+44][+58]	725.348	2	1449.69	1449.69	0	2	52	Specific	569.73	569.73	50.8	9.18	7.43	285	>sp|P00740-6|FA9_HUMAN Coagulation factor IX OS=Homo sapiens variant 2 G 44 V GN=F9 PE=1 SV=2	117	sample=1 period=1 cycle=1127 experiment=15	sample=1 period=1 cycle=1127 experiment=15	15.6425
rFIX H2	05477:2	1	K.LE[+58.005]E[+58.005]FVQGNLE[+14.016]R.E		E[+14][+58]*2	732.357	2	1463.71	1463.7	0	3.9	52	Specific	576.24	576.24	46.85	8.81	7.33	285	>sp|P00740-6|FA9_HUMAN Coagulation factor IX OS=Homo sapiens variant 2 G 44 V GN=F9 PE=1 SV=2	117	sample=1 period=1 cycle=1128 experiment=13	sample=1 period=1 cycle=1128 experiment=13	15.6622
rFIX H2	06047:2	1	K.LE[+14.016]E[+58.005]FVQGNLE[+14.016]R.E		E[+14]*2[+58]	710.363	2	1419.72	1419.71	0	5.5	52	Specific	584.37	584.37	27.1	9.51	7.45	285	>sp|P00740-6|FA9_HUMAN Coagulation factor IX OS=Homo sapiens variant 2 G 44 V GN=F9 PE=1 SV=2	117	sample=1 period=1 cycle=1167 experiment=11	sample=1 period=1 cycle=1167 experiment=11	16.4872
rFIX H2	04383:2	1	K.LE[+58.005]E[+58.005]FVQGNLE[+43.990]R.E		E[+44][+58]*2	747.345	2	1493.68	1493.68	0	4.5	52	Specific	586.29	345.63	100.58	9.04	6.56	285	>sp|P00740-6|FA9_HUMAN Coagulation factor IX OS=Homo sapiens variant 2 G 44 V GN=F9 PE=1 SV=2	117	sample=1 period=1 cycle=1057 experiment=16	sample=1 period=1 cycle=1057 experiment=16	14.1348
rFIX H2	05496:2	1	K.LE[+58.005]E[+58.005]FVQGNLE[+14.016]R.E		E[+14][+58]*2	732.357	2	1463.71	1463.7	0	3.9	52	Specific	589.23	589.23	3.43	9.06	7.33	285	>sp|P00740-6|FA9_HUMAN Coagulation factor IX OS=Homo sapiens variant 2 G 44 V GN=F9 PE=1 SV=2	117	sample=1 period=1 cycle=1129 experiment=14	sample=1 period=1 cycle=1129 experiment=14	15.6845
rFIX H2	05460:2	1	K.LE[+58.005]E[+58.005]FVQGNLE[+14.016]R.E		E[+14][+58]*2	732.356	2	1463.71	1463.7	0	3.1	52	Specific	589.73	589.73	45.16	8.4	7.15	285	>sp|P00740-6|FA9_HUMAN Coagulation factor IX OS=Homo sapiens variant 2 G 44 V GN=F9 PE=1 SV=2	117	sample=1 period=1 cycle=1127 experiment=16	sample=1 period=1 cycle=1127 experiment=16	15.6429
rFIX H2	05975:2	1	K.LE[+14.016]E[+58.005]FVQGNLE[+14.016]R.E		E[+14]*2[+58]	710.362	2	1419.72	1419.71	0	3.3	52	Specific	592.02	592.02	0.11	10.93	7.47	285	>sp|P00740-6|FA9_HUMAN Coagulation factor IX OS=Homo sapiens variant 2 G 44 V GN=F9 PE=1 SV=2	117	sample=1 period=1 cycle=1162 experiment=10	sample=1 period=1 cycle=1162 experiment=10	16.3798
rFIX H2	05826:2	1	K.LE[+58.005]E[+58.005]FVQGNLE[+14.016]R.E		E[+14][+58]*2	732.357	2	1463.71	1463.7	0	4.1	52	Specific	595.19	595.19	38.2	8.79	7.33	285	>sp|P00740-6|FA9_HUMAN Coagulation factor IX OS=Homo sapiens variant 2 G 44 V GN=F9 PE=1 SV=2	117	sample=1 period=1 cycle=1152 experiment=13	sample=1 period=1 cycle=1152 experiment=13	16.1632
rFIX H2	05767:2	1	K.LE[+58.005]E[+58.005]FVQGNLE[+14.016]R.E		E[+14][+58]*2	732.359	2	1463.71	1463.7	0	6.3	52	Specific	597.85	597.85	47.76	9.25	7.33	285	>sp|P00740-6|FA9_HUMAN Coagulation factor IX OS=Homo sapiens variant 2 G 44 V GN=F9 PE=1 SV=2	117	sample=1 period=1 cycle=1148 experiment=12	sample=1 period=1 cycle=1148 experiment=12	16.0764
rFIX H2	05540:2	1	K.LE[+58.005]E[+58.005]FVQGNLE[+14.016]R.E		E[+14][+58]*2	732.356	2	1463.71	1463.7	0	3.2	52	Specific	607.88	607.88	25.78	9.33	8.33	285	>sp|P00740-6|FA9_HUMAN Coagulation factor IX OS=Homo sapiens variant 2 G 44 V GN=F9 PE=1 SV=2	117	sample=1 period=1 cycle=1132 experiment=9	sample=1 period=1 cycle=1132 experiment=9	15.7432
rFIX H2	05713:2	1	K.LE[+58.005]E[+58.005]FVQGNLE[+14.016]R.E		E[+14][+58]*2	732.357	2	1463.71	1463.7	0	4.4	52	Specific	627.8	627.8	15.43	9.66	8.45	285	>sp|P00740-6|FA9_HUMAN Coagulation factor IX OS=Homo sapiens variant 2 G 44 V GN=F9 PE=1 SV=2	117	sample=1 period=1 cycle=1144 experiment=9	sample=1 period=1 cycle=1144 experiment=9	15.9917
rFIX H2	05559:2	1	K.[+14.016]LE[+43.990]E[+58.005]FVQGNLE[+14.016]R.E		.[14], E[+14][+44][+58]	732.358	2	1463.71	1463.7	0	5.5	52	Specific	632.93	632.93	15.24	9.1	8.33	285	>sp|P00740-6|FA9_HUMAN Coagulation factor IX OS=Homo sapiens variant 2 G 44 V GN=F9 PE=1 SV=2	117	sample=1 period=1 cycle=1133 experiment=14	sample=1 period=1 cycle=1133 experiment=14	15.7661
rFIX H2	05529:2	1	K.LE[+58.005]E[+58.005]FVQGNLE[+14.016]R.E		E[+14][+58]*2	732.357	2	1463.71	1463.7	0	4.6	52	Specific	637.5	637.5	11.27	9.41	8.45	285	>sp|P00740-6|FA9_HUMAN Coagulation factor IX OS=Homo sapiens variant 2 G 44 V GN=F9 PE=1 SV=2	117	sample=1 period=1 cycle=1131 experiment=14	sample=1 period=1 cycle=1131 experiment=14	15.7251
rFIX H2	05510:2	1	K.LE[+58.005]E[+58.005]FVQGNLE[+14.016]R.E		E[+14][+58]*2	732.357	2	1463.71	1463.7	0	3.6	52	Specific	638.33	638.33	42.32	9.63	8.45	285	>sp|P00740-6|FA9_HUMAN Coagulation factor IX OS=Homo sapiens variant 2 G 44 V GN=F9 PE=1 SV=2	117	sample=1 period=1 cycle=1130 experiment=13	sample=1 period=1 cycle=1130 experiment=13	15.7038
rFIX H2	05427:2	1	K.LE[+58.005]E[+58.005]FVQGNLE[+14.016]R.E		E[+14][+58]*2	732.357	2	1463.71	1463.7	0	4.1	52	Specific	642.02	642.02	45.26	9.77	8.45	285	>sp|P00740-6|FA9_HUMAN Coagulation factor IX OS=Homo sapiens variant 2 G 44 V GN=F9 PE=1 SV=2	117	sample=1 period=1 cycle=1125 experiment=14	sample=1 period=1 cycle=1125 experiment=14	15.6008
rFIX H2	05589:2	1	K.LE[+58.005]E[+58.005]FVQGNLE[+14.016]R.E		E[+14][+58]*2	732.357	2	1463.71	1463.7	0	4	52	Specific	648.78	648.78	55.26	9.39	8.45	285	>sp|P00740-6|FA9_HUMAN Coagulation factor IX OS=Homo sapiens variant 2 G 44 V GN=F9 PE=1 SV=2	117	sample=1 period=1 cycle=1135 experiment=14	sample=1 period=1 cycle=1135 experiment=14	15.807
rFIX H2	05443:2	1	K.LE[+58.005]E[+58.005]FVQGNLE[+14.016]R.E		E[+14][+58]*2	732.356	2	1463.7	1463.7	0	1.8	52	Specific	656.74	656.74	47.12	9.74	9.55	285	>sp|P00740-6|FA9_HUMAN Coagulation factor IX OS=Homo sapiens variant 2 G 44 V GN=F9 PE=1 SV=2	117	sample=1 period=1 cycle=1126 experiment=14	sample=1 period=1 cycle=1126 experiment=14	15.6217
rFIX H2	05618:2	1	K.LE[+58.005]E[+58.005]FVQGNLE[+14.016]R.E		E[+14][+58]*2	732.357	2	1463.71	1463.7	0	4.5	52	Specific	659.76	659.76	23.78	9.93	9.45	285	>sp|P00740-6|FA9_HUMAN Coagulation factor IX OS=Homo sapiens variant 2 G 44 V GN=F9 PE=1 SV=2	117	sample=1 period=1 cycle=1137 experiment=13	sample=1 period=1 cycle=1137 experiment=13	15.8479
rFIX H2	05645:2	1	K.LE[+58.005]E[+58.005]FVQGNLE[+14.016]R.E		E[+14][+58]*2	732.359	2	1463.71	1463.7	0	5.8	52	Specific	679.28	679.28	49.52	10.2	9.45	285	>sp|P00740-6|FA9_HUMAN Coagulation factor IX OS=Homo sapiens variant 2 G 44 V GN=F9 PE=1 SV=2	117	sample=1 period=1 cycle=1139 experiment=13	sample=1 period=1 cycle=1139 experiment=13	15.8884
rFIX H2	07104:2	1	K.LE[+58.005]E[+58.005]FVQGN[+0.984]LE[+72.021]R.E		E[+58]*2[+72], N[+1]	761.849	2	1522.69	1522.69	0	0.6	52	Specific	11.13	11.13	11.13	4.93	1.21	285	>sp|P00740-6|FA9_HUMAN Coagulation factor IX OS=Homo sapiens variant 2 G 44 V GN=F9 PE=1 SV=2	117	sample=1 period=1 cycle=1253 experiment=8	sample=1 period=1 cycle=1253 experiment=8	18.3683
rFIX H2	07497:2	1	K.LE[+58.005]E[+58.005]FVQGN[+14.016]LE[+43.990]R.E		E[+44][+58]*2, N[+14]	754.351	2	1507.7	1507.69	0	3	52	Specific	107.51	107.51	2.32	4.42	1.21	285	>sp|P00740-6|FA9_HUMAN Coagulation factor IX OS=Homo sapiens variant 2 G 44 V GN=F9 PE=1 SV=2	117	sample=1 period=1 cycle=1290 experiment=13	sample=1 period=1 cycle=1290 experiment=13	19.2005
rFIX H2	07087:2	1	K.LE[+58.005]E[+72.021]FVQGN[+0.984]LE[+14.016]R.E		E[+14][+58][+72], N[+1]	739.859	2	1478.71	1478.7	0	6.6	52	Specific	108.87	108.87	11.37	4.47	1.21	285	>sp|P00740-6|FA9_HUMAN Coagulation factor IX OS=Homo sapiens variant 2 G 44 V GN=F9 PE=1 SV=2	117	sample=1 period=1 cycle=1251 experiment=10	sample=1 period=1 cycle=1251 experiment=10	18.3248
rFIX H2	07443:2	1	K.LE[+58.005]E[+58.005]FVQGN[+14.016]LE[+43.990]R.E		E[+44][+58]*2, N[+14]	754.353	2	1507.7	1507.69	0	5.6	52	Specific	122.11	99.25	18.95	5.45	1.24	285	>sp|P00740-6|FA9_HUMAN Coagulation factor IX OS=Homo sapiens variant 2 G 44 V GN=F9 PE=1 SV=2	117	sample=1 period=1 cycle=1285 experiment=9	sample=1 period=1 cycle=1285 experiment=9	19.0858
rFIX H2	07005:2	1	K.LE[+72.021]E[+43.990]FVQ[+0.984]GNLE[+72.021]R.E		E[+44][+72]*2, Q[+1]	761.85	2	1522.69	1522.69	0	1.8	52	Specific	129.35	129.35	5.06	5.1	2.09	285	>sp|P00740-6|FA9_HUMAN Coagulation factor IX OS=Homo sapiens variant 2 G 44 V GN=F9 PE=1 SV=2	117	sample=1 period=1 cycle=1243 experiment=11	sample=1 period=1 cycle=1243 experiment=11	18.1461
rFIX H2	05688:2	1	K.LE[+58.005]E[+72.021]FVQGN[+14.016]LE[+43.990]R.E		E[+44][+58][+72], N[+14]	761.357	2	1521.71	1521.71	0	-0.2	52	Specific	129.82	129.82	11.89	5.6	2.09	285	>sp|P00740-6|FA9_HUMAN Coagulation factor IX OS=Homo sapiens variant 2 G 44 V GN=F9 PE=1 SV=2	117	sample=1 period=1 cycle=1142 experiment=10	sample=1 period=1 cycle=1142 experiment=10	15.9509
rFIX H2	06175:2	1	K.LE[+58.005]E[+58.005]FVQ[+0.984]GNLE[+14.016]R.E		E[+14][+58]*2, Q[+1]	732.852	2	1464.7	1464.69	0	7.6	52	Specific	133.08	133.08	2.31	4.51	1.23	285	>sp|P00740-6|FA9_HUMAN Coagulation factor IX OS=Homo sapiens variant 2 G 44 V GN=F9 PE=1 SV=2	117	sample=1 period=1 cycle=1176 experiment=9	sample=1 period=1 cycle=1176 experiment=9	16.68
rFIX H2	06767:2	1	K.LE[+58.005]E[+58.005]FVQGN[+14.016]LE[+43.990]R.E		E[+44][+58]*2, N[+14]	754.348	2	1507.69	1507.69	0	-2	52	Specific	135.96	135.96	12.51	5.56	1.98	285	>sp|P00740-6|FA9_HUMAN Coagulation factor IX OS=Homo sapiens variant 2 G 44 V GN=F9 PE=1 SV=2	117	sample=1 period=1 cycle=1223 experiment=12	sample=1 period=1 cycle=1223 experiment=12	17.6989
rFIX H2	07583:2	1	K.LE[+58.005]E[+58.005]FVQGN[+14.016]LE[+43.990]R.E		E[+44][+58]*2, N[+14]	754.35	2	1507.69	1507.69	0	1.4	52	Specific	149.53	98.07	40.53	5.42	1.27	285	>sp|P00740-6|FA9_HUMAN Coagulation factor IX OS=Homo sapiens variant 2 G 44 V GN=F9 PE=1 SV=2	117	sample=1 period=1 cycle=1298 experiment=11	sample=1 period=1 cycle=1298 experiment=11	19.3801
rFIX H2	04030:2	1	K.LE[+43.990]E[+58.005]FVQGN[+14.016]LE[+43.990]R.E		E[+44]*2[+58], N[+14]	747.345	2	1493.68	1493.68	0	5.3	52	Specific	149.83	111.07	6.74	4.84	1.21	285	>sp|P00740-6|FA9_HUMAN Coagulation factor IX OS=Homo sapiens variant 2 G 44 V GN=F9 PE=1 SV=2	117	sample=1 period=1 cycle=1036 experiment=18	sample=1 period=1 cycle=1036 experiment=18	13.6855
rFIX H2	06093:2	1	K.LE[+58.005]E[+43.990]FVQGN[+14.016]LE[+43.990]R.E		E[+44]*2[+58], N[+14]	747.349	2	1493.69	1493.68	0	10.7	52	Specific	156.9	108.7	17.09	5.1	1.22	285	>sp|P00740-6|FA9_HUMAN Coagulation factor IX OS=Homo sapiens variant 2 G 44 V GN=F9 PE=1 SV=2	117	sample=1 period=1 cycle=1170 experiment=12	sample=1 period=1 cycle=1170 experiment=12	16.5518
rFIX H2	07687:2	1	K.LE[+58.005]E[+58.005]FVQGN[+14.016]LE[+58.005]R.E		E[+58]*3, N[+14]	761.349	2	1521.69	1521.71	0	-10.4	52	Specific	161.27	161.27	5.77	4.97	1.26	285	>sp|P00740-6|FA9_HUMAN Coagulation factor IX OS=Homo sapiens variant 2 G 44 V GN=F9 PE=1 SV=2	117	sample=1 period=1 cycle=1310 experiment=7	sample=1 period=1 cycle=1310 experiment=7	19.6484
rFIX H2	06037:2	1	K.LE[+58.005]E[+43.990]FVQGN[+14.016]LE[+43.990]R.E		E[+44]*2[+58], N[+14]	747.349	2	1493.69	1493.68	0	10.6	52	Specific	163.79	119.64	37.88	4.72	1.21	285	>sp|P00740-6|FA9_HUMAN Coagulation factor IX OS=Homo sapiens variant 2 G 44 V GN=F9 PE=1 SV=2	117	sample=1 period=1 cycle=1166 experiment=13	sample=1 period=1 cycle=1166 experiment=13	16.4679
rFIX H2	06150:2	1	K.LE[+58.005]E[+58.005]FVQ[+0.984]GNLE[+14.016]R.E		E[+14][+58]*2, Q[+1]	732.852	2	1464.7	1464.69	0	7.7	52	Specific	163.81	95.35	11.38	5.37	1.22	285	>sp|P00740-6|FA9_HUMAN Coagulation factor IX OS=Homo sapiens variant 2 G 44 V GN=F9 PE=1 SV=2	117	sample=1 period=1 cycle=1174 experiment=11	sample=1 period=1 cycle=1174 experiment=11	16.638
rFIX H2	04415:2	1	K.LE[+58.005]E[+58.005]FVQGNLE[+43.990]R[+14.016].E		E[+44][+58]*2, R[+14]	754.354	2	1507.7	1507.69	0	6.8	52	Specific	170.42	92.65	85.67	5.64	1.24	285	>sp|P00740-6|FA9_HUMAN Coagulation factor IX OS=Homo sapiens variant 2 G 44 V GN=F9 PE=1 SV=2	117	sample=1 period=1 cycle=1059 experiment=13	sample=1 period=1 cycle=1059 experiment=13	14.1766
rFIX H2	04545:2	1	K.LE[+58.005]E[+58.005]FVQGNLE[+43.990]R[+14.016].E		E[+44][+58]*2, R[+14]	754.351	2	1507.69	1507.69	0	2.4	52	Specific	172.77	130.89	9.77	5.11	2.09	285	>sp|P00740-6|FA9_HUMAN Coagulation factor IX OS=Homo sapiens variant 2 G 44 V GN=F9 PE=1 SV=2	117	sample=1 period=1 cycle=1067 experiment=13	sample=1 period=1 cycle=1067 experiment=13	14.3504
rFIX H2	04136:2	1	K.LE[+43.990]E[+58.005]FVQGN[+14.016]LE[+43.990]R.E		E[+44]*2[+58], N[+14]	747.342	2	1493.68	1493.68	0	0.7	52	Specific	177.35	108.44	6.56	4.74	1.21	285	>sp|P00740-6|FA9_HUMAN Coagulation factor IX OS=Homo sapiens variant 2 G 44 V GN=F9 PE=1 SV=2	117	sample=1 period=1 cycle=1042 experiment=17	sample=1 period=1 cycle=1042 experiment=17	13.8117
rFIX H2	05705:2	1	K.LE[+58.005]E[+58.005]FVQ[+0.984]GNLE[+58.005]R.E		E[+58]*3, Q[+1]	754.848	2	1508.69	1508.67	0	9.5	52	Specific	177.96	89.18	3.64	4.37	1.21	285	>sp|P00740-6|FA9_HUMAN Coagulation factor IX OS=Homo sapiens variant 2 G 44 V GN=F9 PE=1 SV=2	117	sample=1 period=1 cycle=1143 experiment=16	sample=1 period=1 cycle=1143 experiment=16	15.973
rFIX H2	06780:2	1	K.LE[+72.021]E[+43.990]FVQGN[+14.016]LE[+43.990]R.E		E[+44]*2[+72], N[+14]	754.348	2	1507.69	1507.69	0	-1.1	52	Specific	180.87	118.07	9.5	5.03	1.24	285	>sp|P00740-6|FA9_HUMAN Coagulation factor IX OS=Homo sapiens variant 2 G 44 V GN=F9 PE=1 SV=2	117	sample=1 period=1 cycle=1224 experiment=12	sample=1 period=1 cycle=1224 experiment=12	17.7202
rFIX H2	05756:2	1	K.LE[+72.021]E[+58.005]FVQGN[+14.016]LE[+43.990]R.E		E[+44][+58][+72], N[+14]	761.361	2	1521.71	1521.71	0	5	52	Specific	181.25	86.13	11.77	4.95	1.24	285	>sp|P00740-6|FA9_HUMAN Coagulation factor IX OS=Homo sapiens variant 2 G 44 V GN=F9 PE=1 SV=2	117	sample=1 period=1 cycle=1147 experiment=14	sample=1 period=1 cycle=1147 experiment=14	16.0571
rFIX H2	03928:2	1	K.LE[+43.990]E[+58.005]FVQGN[+14.016]LE[+43.990]R.E		E[+44]*2[+58], N[+14]	747.348	2	1493.69	1493.68	0	8.8	52	Specific	181.78	172.05	23.27	5.84	2.86	285	>sp|P00740-6|FA9_HUMAN Coagulation factor IX OS=Homo sapiens variant 2 G 44 V GN=F9 PE=1 SV=2	117	sample=1 period=1 cycle=1030 experiment=19	sample=1 period=1 cycle=1030 experiment=19	13.5599
rFIX H2	06136:2	1	K.LE[+58.005]E[+58.005]FVQ[+0.984]GNLE[+14.016]R.E		E[+14][+58]*2, Q[+1]	732.852	2	1464.7	1464.69	0	8.1	52	Specific	184.15	90.45	13.33	4.78	1.21	285	>sp|P00740-6|FA9_HUMAN Coagulation factor IX OS=Homo sapiens variant 2 G 44 V GN=F9 PE=1 SV=2	117	sample=1 period=1 cycle=1173 experiment=13	sample=1 period=1 cycle=1173 experiment=13	16.6162
rFIX H2	05541:2	1	K.LE[+58.005]E[+43.990]FVQGN[+14.016]LE[+43.990]R.E		E[+44]*2[+58], N[+14]	747.345	2	1493.68	1493.68	0	5.4	52	Specific	184.16	56.74	6.25	5.56	1.22	285	>sp|P00740-6|FA9_HUMAN Coagulation factor IX OS=Homo sapiens variant 2 G 44 V GN=F9 PE=1 SV=2	117	sample=1 period=1 cycle=1132 experiment=10	sample=1 period=1 cycle=1132 experiment=10	15.7436
rFIX H2	07241:2	1	K.LE[+58.005]E[+58.005]FVQGN[+14.016]LE[+43.990]R.E		E[+44][+58]*2, N[+14]	754.352	2	1507.7	1507.69	0	3.5	52	Specific	189.1	138.8	17.75	4.87	1.26	285	>sp|P00740-6|FA9_HUMAN Coagulation factor IX OS=Homo sapiens variant 2 G 44 V GN=F9 PE=1 SV=2	117	sample=1 period=1 cycle=1265 experiment=10	sample=1 period=1 cycle=1265 experiment=10	18.6368
rFIX H2	06193:2	1	K.LE[+58.005]E[+72.021]FVQGN[+14.016]LE[+43.990]R.E		E[+44][+58][+72], N[+14]	761.36	2	1521.71	1521.71	0	3.3	52	Specific	195.53	100.12	19.69	5.31	1.24	285	>sp|P00740-6|FA9_HUMAN Coagulation factor IX OS=Homo sapiens variant 2 G 44 V GN=F9 PE=1 SV=2	117	sample=1 period=1 cycle=1177 experiment=13	sample=1 period=1 cycle=1177 experiment=13	16.7044
rFIX H2	07192:2	1	K.LE[+58.005]E[+58.005]FVQGNLE[+43.990]R[+14.016].E		E[+44][+58]*2, R[+14]	754.353	2	1507.7	1507.69	0	5.7	52	Specific	197.66	101.27	0.9	5.45	1.24	285	>sp|P00740-6|FA9_HUMAN Coagulation factor IX OS=Homo sapiens variant 2 G 44 V GN=F9 PE=1 SV=2	117	sample=1 period=1 cycle=1261 experiment=10	sample=1 period=1 cycle=1261 experiment=10	18.547
rFIX H2	06006:2	1	K.LE[+58.005]E[+58.005]FVQ[+0.984]GNLE[+14.016]R.E		E[+14][+58]*2, Q[+1]	732.855	2	1464.7	1464.69	0	12.2	52	Specific	199.71	102.04	22.79	5.1	1.03	285	>sp|P00740-6|FA9_HUMAN Coagulation factor IX OS=Homo sapiens variant 2 G 44 V GN=F9 PE=1 SV=2	117	sample=1 period=1 cycle=1164 experiment=12	sample=1 period=1 cycle=1164 experiment=12	16.4236
rFIX H2	06755:2	1	K.LE[+58.005]E[+14.016]FVQGN[+14.016]LE[+43.990]R.E		E[+14][+44][+58], N[+14]	732.355	2	1463.7	1463.7	0	0.9	52	Specific	200.48	156.43	12.01	7.27	2.85	285	>sp|P00740-6|FA9_HUMAN Coagulation factor IX OS=Homo sapiens variant 2 G 44 V GN=F9 PE=1 SV=2	117	sample=1 period=1 cycle=1222 experiment=11	sample=1 period=1 cycle=1222 experiment=11	17.677
rFIX H2	04118:2	1	K.LE[+43.990]E[+58.005]FVQGN[+14.016]LE[+43.990]R.E		E[+44]*2[+58], N[+14]	747.346	2	1493.68	1493.68	0	6	52	Specific	204.16	121.25	22.85	5.56	1.24	285	>sp|P00740-6|FA9_HUMAN Coagulation factor IX OS=Homo sapiens variant 2 G 44 V GN=F9 PE=1 SV=2	117	sample=1 period=1 cycle=1041 experiment=17	sample=1 period=1 cycle=1041 experiment=17	13.7898
rFIX H2	05461:2	1	K.LE[+58.005]E[+43.990]FVQGN[+14.016]LE[+43.990]R.E		E[+44]*2[+58], N[+14]	747.351	2	1493.7	1493.68	0	13.5	52	Specific	206.85	86.8	52.96	5.94	1.21	285	>sp|P00740-6|FA9_HUMAN Coagulation factor IX OS=Homo sapiens variant 2 G 44 V GN=F9 PE=1 SV=2	117	sample=1 period=1 cycle=1127 experiment=17	sample=1 period=1 cycle=1127 experiment=17	15.6433
rFIX H2	06832:2	1	K.LE[+72.021]E[+43.990]FVQGN[+14.016]LE[+43.990]R.E		E[+44]*2[+72], N[+14]	754.348	2	1507.69	1507.69	0	-2	52	Specific	210.86	205.79	11.28	6.02	3.26	285	>sp|P00740-6|FA9_HUMAN Coagulation factor IX OS=Homo sapiens variant 2 G 44 V GN=F9 PE=1 SV=2	117	sample=1 period=1 cycle=1228 experiment=12	sample=1 period=1 cycle=1228 experiment=12	17.8103
rFIX H2	05755:2	1	K.LE[+58.005]E[+58.005]FVQ[+0.984]GNLE[+58.005]R.E		E[+58]*3, Q[+1]	754.849	2	1508.69	1508.67	0	9.9	52	Specific	211.64	83.02	1.27	4.99	1.21	285	>sp|P00740-6|FA9_HUMAN Coagulation factor IX OS=Homo sapiens variant 2 G 44 V GN=F9 PE=1 SV=2	117	sample=1 period=1 cycle=1147 experiment=13	sample=1 period=1 cycle=1147 experiment=13	16.0562
rFIX H2	07620:2	1	K.LE[+58.005]E[+58.005]FVQGN[+14.016]LE[+43.990]R.E		E[+44][+58]*2, N[+14]	754.35	2	1507.69	1507.69	0	1.4	52	Specific	218.92	157.28	6.96	5.37	2.09	285	>sp|P00740-6|FA9_HUMAN Coagulation factor IX OS=Homo sapiens variant 2 G 44 V GN=F9 PE=1 SV=2	117	sample=1 period=1 cycle=1302 experiment=6	sample=1 period=1 cycle=1302 experiment=6	19.4705
rFIX H2	06701:2	1	K.LE[+72.021]E[+72.021]FVQGN[+14.016]LE[+43.990]R.E		E[+44][+72]*2, N[+14]	768.367	2	1535.73	1535.72	0	3.3	52	Specific	219.41	184.82	4.43	7.02	3.1	285	>sp|P00740-6|FA9_HUMAN Coagulation factor IX OS=Homo sapiens variant 2 G 44 V GN=F9 PE=1 SV=2	117	sample=1 period=1 cycle=1217 experiment=10	sample=1 period=1 cycle=1217 experiment=10	17.5663
rFIX H2	06177:2	1	K.LE[+58.005]E[+72.021]FVQGN[+14.016]LE[+43.990]R.E		E[+44][+58][+72], N[+14]	761.359	2	1521.71	1521.71	0	2.4	52	Specific	224.49	224.49	21.43	6.74	3.45	285	>sp|P00740-6|FA9_HUMAN Coagulation factor IX OS=Homo sapiens variant 2 G 44 V GN=F9 PE=1 SV=2	117	sample=1 period=1 cycle=1176 experiment=11	sample=1 period=1 cycle=1176 experiment=11	16.6813
rFIX H2	04696:2	1	K.LE[+58.005]E[+58.005]FVQGN[+14.016]LE[+43.990]R.E		E[+44][+58]*2, N[+14]	754.35	2	1507.69	1507.69	0	1.6	52	Specific	236.03	188.25	3.55	5.34	2.89	285	>sp|P00740-6|FA9_HUMAN Coagulation factor IX OS=Homo sapiens variant 2 G 44 V GN=F9 PE=1 SV=2	117	sample=1 period=1 cycle=1076 experiment=12	sample=1 period=1 cycle=1076 experiment=12	14.5434
rFIX H2	04010:2	1	K.LE[+58.005]E[+43.990]FVQGN[+14.016]LE[+43.990]R.E		E[+44]*2[+58], N[+14]	747.346	2	1493.69	1493.68	0	6.5	52	Specific	236.44	200.69	43.61	6.19	3.03	285	>sp|P00740-6|FA9_HUMAN Coagulation factor IX OS=Homo sapiens variant 2 G 44 V GN=F9 PE=1 SV=2	117	sample=1 period=1 cycle=1035 experiment=18	sample=1 period=1 cycle=1035 experiment=18	13.665
rFIX H2	03977:2	1	K.LE[+58.005]E[+43.990]FVQGN[+14.016]LE[+43.990]R.E		E[+44]*2[+58], N[+14]	747.346	2	1493.69	1493.68	0	6.9	52	Specific	238.21	193.44	48.02	5.93	3.03	285	>sp|P00740-6|FA9_HUMAN Coagulation factor IX OS=Homo sapiens variant 2 G 44 V GN=F9 PE=1 SV=2	117	sample=1 period=1 cycle=1033 experiment=15	sample=1 period=1 cycle=1033 experiment=15	13.6227
rFIX H2	06471:2	1	K.LE[+58.005]E[+58.005]FVQGN[+14.016]LE[+43.990]R.E		E[+44][+58]*2, N[+14]	754.349	2	1507.69	1507.69	0	0.2	52	Specific	241.81	192.33	11.82	6.63	4.08	285	>sp|P00740-6|FA9_HUMAN Coagulation factor IX OS=Homo sapiens variant 2 G 44 V GN=F9 PE=1 SV=2	117	sample=1 period=1 cycle=1197 experiment=12	sample=1 period=1 cycle=1197 experiment=12	17.125
rFIX H2	06529:2	1	K.LE[+58.005]E[+58.005]FVQGNLE[+43.990]R[+14.016].E		E[+44][+58]*2, R[+14]	754.347	2	1507.69	1507.69	0	-3.1	52	Specific	244.16	244.16	9.52	5.67	4	285	>sp|P00740-6|FA9_HUMAN Coagulation factor IX OS=Homo sapiens variant 2 G 44 V GN=F9 PE=1 SV=2	117	sample=1 period=1 cycle=1202 experiment=11	sample=1 period=1 cycle=1202 experiment=11	17.2346
rFIX H2	06481:2	1	K.LE[+58.005]E[+58.005]FVQGNLE[+43.990]R[+14.016].E		E[+44][+58]*2, R[+14]	754.347	2	1507.69	1507.69	0	-2.4	52	Specific	255.34	255.34	11.49	7.34	4.4	285	>sp|P00740-6|FA9_HUMAN Coagulation factor IX OS=Homo sapiens variant 2 G 44 V GN=F9 PE=1 SV=2	117	sample=1 period=1 cycle=1198 experiment=11	sample=1 period=1 cycle=1198 experiment=11	17.146
rFIX H2	04771:2	1	K.LE[+58.005]E[+58.005]FVQGNLE[+43.990]R[+14.016].E		E[+44][+58]*2, R[+14]	754.353	2	1507.7	1507.69	0	5	52	Specific	259.35	183.69	10.55	5.89	3.98	285	>sp|P00740-6|FA9_HUMAN Coagulation factor IX OS=Homo sapiens variant 2 G 44 V GN=F9 PE=1 SV=2	117	sample=1 period=1 cycle=1081 experiment=12	sample=1 period=1 cycle=1081 experiment=12	14.6516
rFIX H2	04760:2	1	K.LE[+58.005]E[+58.005]FVQGNLE[+43.990]R[+14.016].E		E[+44][+58]*2, R[+14]	754.354	2	1507.7	1507.69	0	6.2	52	Specific	262.06	139.2	8.17	5.89	3.54	285	>sp|P00740-6|FA9_HUMAN Coagulation factor IX OS=Homo sapiens variant 2 G 44 V GN=F9 PE=1 SV=2	117	sample=1 period=1 cycle=1080 experiment=16	sample=1 period=1 cycle=1080 experiment=16	14.6319
rFIX H2	06192:2	1	K.LE[+58.005]E[+58.005]FVQGN[+14.016]LE[+43.990]R.E		E[+44][+58]*2, N[+14]	754.348	2	1507.69	1507.69	0	-1.6	52	Specific	262.68	191.96	20.03	5.74	3.67	285	>sp|P00740-6|FA9_HUMAN Coagulation factor IX OS=Homo sapiens variant 2 G 44 V GN=F9 PE=1 SV=2	117	sample=1 period=1 cycle=1177 experiment=12	sample=1 period=1 cycle=1177 experiment=12	16.704
rFIX H2	04801:2	1	K.LE[+58.005]E[+43.990]FVQGN[+14.016]LE[+43.990]R.E		E[+44]*2[+58], N[+14]	747.342	2	1493.68	1493.68	0	1.3	52	Specific	265.05	170.37	0.1	5.72	3.78	285	>sp|P00740-6|FA9_HUMAN Coagulation factor IX OS=Homo sapiens variant 2 G 44 V GN=F9 PE=1 SV=2	117	sample=1 period=1 cycle=1083 experiment=14	sample=1 period=1 cycle=1083 experiment=14	14.6945
rFIX H2	06893:2	1	K.LE[+58.005]E[+58.005]FVQGN[+14.016]LE[+43.990]R.E		E[+44][+58]*2, N[+14]	754.349	2	1507.69	1507.69	0	-0.5	52	Specific	268.69	215.71	5.52	5.4	4.09	285	>sp|P00740-6|FA9_HUMAN Coagulation factor IX OS=Homo sapiens variant 2 G 44 V GN=F9 PE=1 SV=2	117	sample=1 period=1 cycle=1233 experiment=11	sample=1 period=1 cycle=1233 experiment=11	17.9227
rFIX H2	06223:2	1	K.LE[+58.005]E[+72.021]FVQGNLE[+43.990]R[+14.016].E		E[+44][+58][+72], R[+14]	761.36	2	1521.71	1521.71	0	4.2	52	Specific	274.11	216.5	12.65	6.44	4.29	285	>sp|P00740-6|FA9_HUMAN Coagulation factor IX OS=Homo sapiens variant 2 G 44 V GN=F9 PE=1 SV=2	117	sample=1 period=1 cycle=1179 experiment=13	sample=1 period=1 cycle=1179 experiment=13	16.7457
rFIX H2	06858:2	1	K.LE[+72.021]E[+72.021]FVQGN[+14.016]LE[+43.990]R.E		E[+44][+72]*2, N[+14]	768.362	2	1535.72	1535.72	0	-3.2	52	Specific	275.53	211.84	16.28	6.75	4.37	285	>sp|P00740-6|FA9_HUMAN Coagulation factor IX OS=Homo sapiens variant 2 G 44 V GN=F9 PE=1 SV=2	117	sample=1 period=1 cycle=1230 experiment=12	sample=1 period=1 cycle=1230 experiment=12	17.854
rFIX H2	04567:2	1	K.LE[+58.005]E[+58.005]FVQGNLE[+43.990]R[+14.016].E		E[+44][+58]*2, R[+14]	754.352	2	1507.7	1507.69	0	3.3	52	Specific	281.27	240.47	16.06	7.45	4.67	285	>sp|P00740-6|FA9_HUMAN Coagulation factor IX OS=Homo sapiens variant 2 G 44 V GN=F9 PE=1 SV=2	117	sample=1 period=1 cycle=1068 experiment=19	sample=1 period=1 cycle=1068 experiment=19	14.3734
rFIX H2	06756:2	1	K.LE[+72.021]E[+72.021]FVQGN[+14.016]LE[+43.990]R.E		E[+44][+72]*2, N[+14]	768.365	2	1535.72	1535.72	0	0.3	52	Specific	284.75	232.9	23.06	7.73	4.89	285	>sp|P00740-6|FA9_HUMAN Coagulation factor IX OS=Homo sapiens variant 2 G 44 V GN=F9 PE=1 SV=2	117	sample=1 period=1 cycle=1222 experiment=12	sample=1 period=1 cycle=1222 experiment=12	17.6778
rFIX H2	06744:2	1	K.LE[+72.021]E[+72.021]FVQGN[+14.016]LE[+43.990]R.E		E[+44][+72]*2, N[+14]	768.364	2	1535.72	1535.72	0	-0.6	52	Specific	285.38	219.57	4.86	6.54	4.67	285	>sp|P00740-6|FA9_HUMAN Coagulation factor IX OS=Homo sapiens variant 2 G 44 V GN=F9 PE=1 SV=2	117	sample=1 period=1 cycle=1221 experiment=10	sample=1 period=1 cycle=1221 experiment=10	17.6544
rFIX H2	06903:2	1	K.LE[+58.005]E[+58.005]FVQGN[+14.016]LE[+43.990]R.E		E[+44][+58]*2, N[+14]	754.348	2	1507.69	1507.69	0	-0.9	52	Specific	289.09	223.23	29.55	6.85	4.65	285	>sp|P00740-6|FA9_HUMAN Coagulation factor IX OS=Homo sapiens variant 2 G 44 V GN=F9 PE=1 SV=2	117	sample=1 period=1 cycle=1234 experiment=10	sample=1 period=1 cycle=1234 experiment=10	17.9428
rFIX H2	05330:2	1	K.LE[+58.005]E[+43.990]FVQGNLE[+43.990]R[+14.016].E		E[+44]*2[+58], R[+14]	747.343	2	1493.68	1493.68	0	1.7	52	Specific	291.29	230.67	2.89	6.52	4.67	285	>sp|P00740-6|FA9_HUMAN Coagulation factor IX OS=Homo sapiens variant 2 G 44 V GN=F9 PE=1 SV=2	117	sample=1 period=1 cycle=1119 experiment=14	sample=1 period=1 cycle=1119 experiment=14	15.4741
rFIX H2	04599:2	1	K.LE[+58.005]E[+58.005]FVQGN[+14.016]LE[+43.990]R.E		E[+44][+58]*2, N[+14]	754.351	2	1507.69	1507.69	0	2.3	52	Specific	293.83	200.44	20.19	5.9	4.35	285	>sp|P00740-6|FA9_HUMAN Coagulation factor IX OS=Homo sapiens variant 2 G 44 V GN=F9 PE=1 SV=2	117	sample=1 period=1 cycle=1070 experiment=15	sample=1 period=1 cycle=1070 experiment=15	14.416
rFIX H2	06904:2	1	K.LE[+72.021]E[+72.021]FVQGNLE[+43.990]R[+14.016].E		E[+44][+72]*2, R[+14]	768.366	2	1535.73	1535.72	0	2	52	Specific	295.8	214.43	18.87	6.76	4.77	285	>sp|P00740-6|FA9_HUMAN Coagulation factor IX OS=Homo sapiens variant 2 G 44 V GN=F9 PE=1 SV=2	117	sample=1 period=1 cycle=1234 experiment=11	sample=1 period=1 cycle=1234 experiment=11	17.9441
rFIX H2	07055:2	1	K.LE[+72.021]E[+43.990]FVQGN[+14.016]LE[+43.990]R.E		E[+44]*2[+72], N[+14]	754.35	2	1507.69	1507.69	0	1.4	52	Specific	305.56	240.9	9.45	6.65	4.67	285	>sp|P00740-6|FA9_HUMAN Coagulation factor IX OS=Homo sapiens variant 2 G 44 V GN=F9 PE=1 SV=2	117	sample=1 period=1 cycle=1248 experiment=9	sample=1 period=1 cycle=1248 experiment=9	18.2565
rFIX H2	04818:2	1	K.LE[+58.005]E[+58.005]FVQGN[+14.016]LE[+43.990]R.E		E[+44][+58]*2, N[+14]	754.346	2	1507.68	1507.69	0	-4.6	52	Specific	309.04	303.62	2.64	6.92	4.63	285	>sp|P00740-6|FA9_HUMAN Coagulation factor IX OS=Homo sapiens variant 2 G 44 V GN=F9 PE=1 SV=2	117	sample=1 period=1 cycle=1084 experiment=15	sample=1 period=1 cycle=1084 experiment=15	14.7177
rFIX H2	06713:2	1	K.LE[+72.021]E[+72.021]FVQGN[+14.016]LE[+43.990]R.E		E[+44][+72]*2, N[+14]	768.364	2	1535.72	1535.72	0	-0.9	52	Specific	309.7	220.33	38.62	6.77	4.65	285	>sp|P00740-6|FA9_HUMAN Coagulation factor IX OS=Homo sapiens variant 2 G 44 V GN=F9 PE=1 SV=2	117	sample=1 period=1 cycle=1218 experiment=12	sample=1 period=1 cycle=1218 experiment=12	17.5884
rFIX H2	04783:2	1	K.LE[+58.005]E[+58.005]FVQGN[+14.016]LE[+43.990]R.E		E[+44][+58]*2, N[+14]	754.35	2	1507.69	1507.69	0	1.6	52	Specific	309.8	170.38	50.59	6.43	4.35	285	>sp|P00740-6|FA9_HUMAN Coagulation factor IX OS=Homo sapiens variant 2 G 44 V GN=F9 PE=1 SV=2	117	sample=1 period=1 cycle=1082 experiment=11	sample=1 period=1 cycle=1082 experiment=11	14.6726
rFIX H2	05393:2	1	K.LE[+58.005]E[+43.990]FVQGN[+14.016]LE[+43.990]R.E		E[+44]*2[+58], N[+14]	747.345	2	1493.68	1493.68	0	4.6	52	Specific	311.89	168.19	15.52	6.62	4.25	285	>sp|P00740-6|FA9_HUMAN Coagulation factor IX OS=Homo sapiens variant 2 G 44 V GN=F9 PE=1 SV=2	117	sample=1 period=1 cycle=1123 experiment=16	sample=1 period=1 cycle=1123 experiment=16	15.5592
[truncated: 410 more rows]

## Sheet: B-Ion library
Q1	Q3	RT_detected	protein_name	isotype	relative_intensity	stripped_sequence	modification_sequence	prec_z	frg_type	frg_z	frg_nr	iRT	uniprot_id	score	decoy	prec_y	confidence	shared	N	rank	mods	nterm	cterm
[truncated: 1,709 more rows]

[truncated: 9 more sheets: C1-FDR 6 min, C2-FDR 2 min, D1-Ions 6 min, D2-Ions 2 min, E1-Peptides 6 min, E2-Peptides 2 min, F1-FDR adjusted 6 min, F2-FDR adjusted 2 min, G-Statistical comparisons]
