# Supplementary material for: Coagulation factor IX analysis in bioreactor cell culture supernatant predicts quality of the purified product
Source: Commun Biol. 2021 Mar 23;4:390. doi: 10.1038/s42003-021-01903-x (PMC7988164; doi:10.1038/s42003-021-01903-x)
Supplement: Supplementary file 8 — Supplementary Data S5 [file 42003_2021_1903_MOESM8_ESM.zip]

Archive with 12 entries (11 files):
- Supplementary Table S5_Byonic searches for rFIX characterization/
- __MACOSX/._Supplementary Table S5_Byonic searches for rFIX characterization
- Supplementary Table S5_Byonic searches for rFIX characterization/.DS_Store
- __MACOSX/Supplementary Table S5_Byonic searches for rFIX characterization/._.DS_Store
- Supplementary Table S5_Byonic searches for rFIX characterization/Supplementary Table S5_AspN_All Byonic outputs for rFIX and pdFIX characterization.xlsx
- __MACOSX/Supplementary Table S5_Byonic searches for rFIX characterization/._Supplementary Table S5_AspN_All Byonic outputs for rFIX and pdFIX characterization.xlsx
- Supplementary Table S5_Byonic searches for rFIX characterization/Supplementary Table S5_Chymotrypsin_All Byonic outputs for rFIX and pdFIX characterization.xlsx
- __MACOSX/Supplementary Table S5_Byonic searches for rFIX characterization/._Supplementary Table S5_Chymotrypsin_All Byonic outputs for rFIX and pdFIX characterization.xlsx
- Supplementary Table S5_Byonic searches for rFIX characterization/Supplementary Table S5_GluC_All Byonic outputs for rFIX and pdFIX characterization.xlsx
- __MACOSX/Supplementary Table S5_Byonic searches for rFIX characterization/._Supplementary Table S5_GluC_All Byonic outputs for rFIX and pdFIX characterization.xlsx
- Supplementary Table S5_Byonic searches for rFIX characterization/Supplementary Table S5_Trypsin_All Byonic outputs for rFIX and pdFIX characterization.xlsx
- __MACOSX/Supplementary Table S5_Byonic searches for rFIX characterization/._Supplementary Table S5_Trypsin_All Byonic outputs for rFIX and pdFIX characterization.xlsx
