# Supplementary material for: Coagulation factor IX analysis in bioreactor cell culture supernatant predicts quality of the purified product
Source: Commun Biol. 2021 Mar 23;4:390. doi: 10.1038/s42003-021-01903-x (PMC7988164; doi:10.1038/s42003-021-01903-x)
Supplement: Supplementary file 8 — Supplementary Data S5 [file 42003_2021_1903_MOESM8_ESM.zip › Supplementary Table S5_Byonic searches for rFIX characterization/Supplementary Table S5_AspN_All Byonic outputs for rFIX and pdFIX characterization.xlsx]

## Sheet: Notes
Notes
Digestion with AspN +/- PNGase F
This Supplementary Table contains all the PSMs identified by Byonic (Spectra Tab from the excel report).
The search conditions are exemplified by the tab containing the summary tab of this excel report.
A = AspN
P = PNGase G
a or b= indicate duplicates samples.
No AspN or AspN+P digestions were performed for pdFIX

## Sheet: Summary
Summary:
	1) Input data file: E:\Luci\FIX\20190509_BenSchulz_Luci_FIX_AspN_Ch\20190509_BenSchulz_Luci_H1a_AspN-P.wiff
	2) Protein database: D:\Luci\PD Databases and search templates\20190214_rFIXH1H2merged_focused_with_decoys_FIX-3-6_PNGaseF GluC Chymot AspN.fasta
	3) Parameter file: E:\Luci\FIX\20190509_BenSchulz_Luci_FIX_AspN_Ch\Byonic Results\20190531_Co4Ra2NeuGcOglyLacNAc_20190509_BenSchulz_Luci_H1a_AspN-P.wiff_Byonic\objs\params.prf
	4) Date/Time: 1 June 2019 6:43:43 AM
	5) RunTime: 20 hours, 59 minutes, 18 seconds; on 6 cores
Summary Statistics:
	1) Reporting 7 forward and 6 reverse proteins
	2) 32 unique forward peptides
	3) 443 spectra matched to forward peptides
	4) Estimated spectrum-level FDR on true proteins is 0.0%
Recorded protein search configuration:
Num	Rule	Value
0	Protein database	D:\Luci\PD Databases and search templates\20190214_rFIXH1H2merged_focused_with_decoys_FIX-3-6_PNGaseF GluC Chymot AspN.fasta
1	Spectrum-level FDR	Auto cut
2	Cleavage residues	D
3	Digest cutter	N-terminal cutter
4	Peptide termini	Fully specific
5	Maximum number of missed cleavages	1
6	Fragmentation type	QTOF / HCD
7	Precursor tolerance	20.0 ppm
8	Fragment tolerance	40.0 ppm
9	Charges applied to charge-unassigned spectra:	1,2,3
10	Precursor mass max	10000.0
11	N-glycan search	None
12	O-glycan search	None
13	Off by x isotopes	-2,-1,0,+1,+2
14	Contaminants added	false
15	Decoys added	false
16	%Additional parameters:
17	Disulfide Enable	false
18	Trisulfide Enable	false
19	DSS Crosslink Enable	false
20	Custom Crosslink Enable	false
21	Wildcard Enable	0
22	Combyne cut off score	Auto
23	Protein FDR cutoff	1%
24	Focused DB created	false
25	Export mzIdentML	false
26	Score version	2
27	precursor_assignment_flags	2
28	po_NumberMonosReturn	1
29	Lock mass list	None
30	%Modification searches:
31	common_modifications_max	4
32	rare_modifications_max	2
33	%Fixed and variable modifications:
34	Propionamide / +71.037114 @ C | fixed
35	Oxidation / +15.994915 @ D, M | common1
36	Deamidated / +0.984016 @ N, Q | common2
37	Carboxy / +43.989829 @ E | common4
38	Phospho / +79.966331 @ S, T | common2
39	Sulfo / +79.956815 @ S, T, Y | rare1
40	% Custom modification text below
41	HexNAc(4)Hex(5)NeuAc(2) @ N | rare1
42	HexNAc(4)Hex(5)NeuAc(1)NeuGc(1) @ N | rare1
43	%Glycan modifications:
44	[file:///D:\Luci\Byonic PTM databases and search templates\GlycanDatabases\N-glycan 50-57 common biantennary combined and LacNAc extensions.txt] @ NGlycan | rare1
45	HexNAc(1)Hex(1)NeuAc(1) @ OGlycan | rare1
46	HexNAc(1)Hex(1)NeuAc(2) @ OGlycan | rare1
47	Hex(1)Pent(1) @ OGlycan | rare2
48	Hex(1)Pent(2) @ OGlycan | rare2
49	HexNAc(1)Hex(1)Fuc(1)NeuAc(1) @ OGlycan | rare2
50	HexNAc(1)Hex(1)NeuGc(1) @ OGlycan | rare1
51	HexNAc(1)Hex(1)NeuAc(1)NeuGc(1) @ OGlycan | rare1
52	HexNAc(1)Hex(1)NeuGc(2) @ OGlycan | rare1
53	HexNAc(1)Hex(1)Fuc(1)NeuGc(1) @ OGlycan | rare1
54	Hex(2)Pent(2) @ OGlycan | rare1
55	Hex(2)Pent(2)NeuAc(1) @ OGlycan | rare1
56	% Custom modification text below
57	Show all N-glycopeptides	0
58	%Addition parameters:
59	Product Version	PMI-Byonic-Com:v2.13.17
60	Registered to	Benjamin Schulz University of Queensland, School of Chemistry and Molecualr Biosciences

## Sheet: H1aA
Query #:z	Protein Rank	Peptide < ProteinMetrics Confidential >	Glycans NHFAGNa	Modification Type(s)	Observed m/z	z	Observed (M+H)	Calc. mass (M+H)	Off-by-x error	Mass error (ppm)	Starting position	Cleavage	Score	Delta	Delta Mod	|Log Prob|	# of unique peptides	Protein Name	Protein DB number	Comment	Scan #	Scan Time
00026:3	1	G.DQC[+71.037]ES[+802.286]NPC[+71.037]LN[+0.984]GGS[+426.137]C[+71.037]K.D	HexNAc(1)Hex(1)Fuc(1)NeuAc(1),Hex(1)Pent(2)	C[+71]*3, N[+1], S[+426][+802]	999.71	3	2997.11	2997.12	0	-0.8	95	Specific	350.54	350.54	4.34	7.87	30	>>sp|P00740-6|FA9_HUMAN Coagulation factor IX OS=Homo sapiens variant 2 G 44 V GN=F9 PE=1 SV=2	117	sample=1 period=1 cycle=807 experiment=4	sample=1 period=1 cycle=807 experiment=4	7.7748
00030:3	1	G.DQC[+71.037]ES[+802.286]NPC[+71.037]LN[+0.984]GGS[+426.137]C[+71.037]K.D	HexNAc(1)Hex(1)Fuc(1)NeuAc(1),Hex(1)Pent(2)	C[+71]*3, N[+1], S[+426][+802]	999.71	3	2997.11	2997.12	0	-0.7	95	Specific	571.55	451.12	3.6	10.63	30	>>sp|P00740-6|FA9_HUMAN Coagulation factor IX OS=Homo sapiens variant 2 G 44 V GN=F9 PE=1 SV=2	117	sample=1 period=1 cycle=810 experiment=3	sample=1 period=1 cycle=810 experiment=3	7.8346
00027:3	1	G.DQC[+71.037]ES[+802.286]NPC[+71.037]LN[+0.984]GGS[+426.137]C[+71.037]K.D	HexNAc(1)Hex(1)Fuc(1)NeuAc(1),Hex(1)Pent(2)	C[+71]*3, N[+1], S[+426][+802]	999.709	3	2997.11	2997.12	0	-1.5	95	Specific	664.69	472.05	3.6	12.08	30	>>sp|P00740-6|FA9_HUMAN Coagulation factor IX OS=Homo sapiens variant 2 G 44 V GN=F9 PE=1 SV=2	117	sample=1 period=1 cycle=808 experiment=2	sample=1 period=1 cycle=808 experiment=2	7.7946
00028:3	1	G.DQC[+71.037]ES[+426.137]NPC[+71.037]LN[+0.984]GGS[+802.286]C[+71.037]K.D	Hex(1)Pent(2),HexNAc(1)Hex(1)Fuc(1)NeuAc(1)	C[+71]*3, N[+1], S[+426][+802]	999.71	3	2997.11	2997.12	0	-0.6	95	Specific	690.33	526.06	3.61	12.63	30	>>sp|P00740-6|FA9_HUMAN Coagulation factor IX OS=Homo sapiens variant 2 G 44 V GN=F9 PE=1 SV=2	117	sample=1 period=1 cycle=809 experiment=2	sample=1 period=1 cycle=809 experiment=2	7.8146
02112:3	1	K.DDINSYEC[+71.037]WC[+71.037]PFGFEGKNC[+71.037]EL.D		C[+71]*3	894.706	3	2682.1	2682.09	0	3.5	110	Specific	344.03	344.03	344.03	6.3	30	>>sp|P00740-6|FA9_HUMAN Coagulation factor IX OS=Homo sapiens variant 2 G 44 V GN=F9 PE=1 SV=2	117	sample=1 period=1 cycle=1918 experiment=8	sample=1 period=1 cycle=1918 experiment=8	26.5178
02069:3	1	K.DDINSYEC[+71.037]WC[+71.037]PFGFEGKNC[+71.037]EL.D		C[+71]*3	894.705	3	2682.1	2682.09	0	1.8	110	Specific	398.77	398.77	398.77	7.58	30	>>sp|P00740-6|FA9_HUMAN Coagulation factor IX OS=Homo sapiens variant 2 G 44 V GN=F9 PE=1 SV=2	117	sample=1 period=1 cycle=1909 experiment=7	sample=1 period=1 cycle=1909 experiment=7	26.33
02025:3	1	K.DDINSYEC[+71.037]WC[+71.037]PFGFEGKNC[+71.037]EL.D		C[+71]*3	894.703	3	2682.09	2682.09	0	0	110	Specific	460.03	460.03	460.03	7.46	30	>>sp|P00740-6|FA9_HUMAN Coagulation factor IX OS=Homo sapiens variant 2 G 44 V GN=F9 PE=1 SV=2	117	sample=1 period=1 cycle=1896 experiment=4	sample=1 period=1 cycle=1896 experiment=4	26.0587
02105:3	1	K.DDINSYEC[+71.037]WC[+71.037]PFGFEGKNC[+71.037]EL.D		C[+71]*3	894.707	3	2682.11	2682.09	0	4	110	Specific	464.31	464.31	464.31	7.05	30	>>sp|P00740-6|FA9_HUMAN Coagulation factor IX OS=Homo sapiens variant 2 G 44 V GN=F9 PE=1 SV=2	117	sample=1 period=1 cycle=1917 experiment=8	sample=1 period=1 cycle=1917 experiment=8	26.4972
02062:3	1	K.DDINSYEC[+71.037]WC[+71.037]PFGFEGKNC[+71.037]EL.D		C[+71]*3	894.705	3	2682.1	2682.09	0	2	110	Specific	475.52	475.52	475.52	7.66	30	>>sp|P00740-6|FA9_HUMAN Coagulation factor IX OS=Homo sapiens variant 2 G 44 V GN=F9 PE=1 SV=2	117	sample=1 period=1 cycle=1908 experiment=5	sample=1 period=1 cycle=1908 experiment=5	26.3066
02058:3	1	K.DDINSYEC[+71.037]WC[+71.037]PFGFEGKNC[+71.037]EL.D		C[+71]*3	894.705	3	2682.1	2682.09	0	2.2	110	Specific	487.36	487.36	487.36	7.86	30	>>sp|P00740-6|FA9_HUMAN Coagulation factor IX OS=Homo sapiens variant 2 G 44 V GN=F9 PE=1 SV=2	117	sample=1 period=1 cycle=1907 experiment=6	sample=1 period=1 cycle=1907 experiment=6	26.2882
02116:3	1	K.DDINSYEC[+71.037]WC[+71.037]PFGFEGKNC[+71.037]EL.D		C[+71]*3	894.705	3	2682.1	2682.09	0	2.5	110	Specific	526.16	526.16	526.16	7.97	30	>>sp|P00740-6|FA9_HUMAN Coagulation factor IX OS=Homo sapiens variant 2 G 44 V GN=F9 PE=1 SV=2	117	sample=1 period=1 cycle=1919 experiment=5	sample=1 period=1 cycle=1919 experiment=5	26.5385
02011:3	1	K.DDINSYEC[+71.037]WC[+71.037]PFGFEGKNC[+71.037]EL.D		C[+71]*3	894.701	3	2682.09	2682.09	0	-2.1	110	Specific	585.95	585.95	585.95	9.38	30	>>sp|P00740-6|FA9_HUMAN Coagulation factor IX OS=Homo sapiens variant 2 G 44 V GN=F9 PE=1 SV=2	117	sample=1 period=1 cycle=1891 experiment=5	sample=1 period=1 cycle=1891 experiment=5	25.9518
01943:3	1	K.DDINSYEC[+71.037]WC[+71.037]PFGFEGKNC[+71.037]EL.D		C[+71]*3	894.701	3	2682.09	2682.09	0	-1.8	110	Specific	611.97	611.97	611.97	9.31	30	>>sp|P00740-6|FA9_HUMAN Coagulation factor IX OS=Homo sapiens variant 2 G 44 V GN=F9 PE=1 SV=2	117	sample=1 period=1 cycle=1868 experiment=4	sample=1 period=1 cycle=1868 experiment=4	25.4654
02079:3	1	K.DDINSYEC[+71.037]WC[+71.037]PFGFEGKNC[+71.037]EL.D		C[+71]*3	894.705	3	2682.1	2682.09	0	1.7	110	Specific	640.76	640.76	640.76	11.16	30	>>sp|P00740-6|FA9_HUMAN Coagulation factor IX OS=Homo sapiens variant 2 G 44 V GN=F9 PE=1 SV=2	117	sample=1 period=1 cycle=1912 experiment=5	sample=1 period=1 cycle=1912 experiment=5	26.3907
02042:3	1	K.DDINSYEC[+71.037]WC[+71.037]PFGFEGKNC[+71.037]EL.D		C[+71]*3	894.706	3	2682.1	2682.09	0	3.6	110	Specific	658.59	658.59	658.59	12.16	30	>>sp|P00740-6|FA9_HUMAN Coagulation factor IX OS=Homo sapiens variant 2 G 44 V GN=F9 PE=1 SV=2	117	sample=1 period=1 cycle=1902 experiment=4	sample=1 period=1 cycle=1902 experiment=4	26.1816
01939:3	1	K.DDINSYEC[+71.037]WC[+71.037]PFGFEGKNC[+71.037]EL.D		C[+71]*3	894.702	3	2682.09	2682.09	0	-1	110	Specific	689.47	689.47	689.47	11.94	30	>>sp|P00740-6|FA9_HUMAN Coagulation factor IX OS=Homo sapiens variant 2 G 44 V GN=F9 PE=1 SV=2	117	sample=1 period=1 cycle=1867 experiment=4	sample=1 period=1 cycle=1867 experiment=4	25.4441
01989:3	1	K.DDINSYEC[+71.037]WC[+71.037]PFGFEGKNC[+71.037]EL.D		C[+71]*3	894.702	3	2682.09	2682.09	0	-0.8	110	Specific	717.13	717.13	717.13	12.94	30	>>sp|P00740-6|FA9_HUMAN Coagulation factor IX OS=Homo sapiens variant 2 G 44 V GN=F9 PE=1 SV=2	117	sample=1 period=1 cycle=1883 experiment=4	sample=1 period=1 cycle=1883 experiment=4	25.7858
01903:3	1	K.DDINSYEC[+71.037]WC[+71.037]PFGFEGKNC[+71.037]EL.D		C[+71]*3	894.704	3	2682.1	2682.09	0	0.7	110	Specific	739.1	739.1	739.1	12.94	30	>>sp|P00740-6|FA9_HUMAN Coagulation factor IX OS=Homo sapiens variant 2 G 44 V GN=F9 PE=1 SV=2	117	sample=1 period=1 cycle=1857 experiment=4	sample=1 period=1 cycle=1857 experiment=4	25.2279
02118:3	1	K.DDINSYEC[+71.037]WC[+71.037]PFGFEGKNC[+71.037]EL.D		C[+71]*3	894.706	3	2682.1	2682.09	0	3.6	110	Specific	739.91	739.91	739.91	13.16	30	>>sp|P00740-6|FA9_HUMAN Coagulation factor IX OS=Homo sapiens variant 2 G 44 V GN=F9 PE=1 SV=2	117	sample=1 period=1 cycle=1920 experiment=3	sample=1 period=1 cycle=1920 experiment=3	26.5593
01998:3	1	K.DDINSYEC[+71.037]WC[+71.037]PFGFEGKNC[+71.037]EL.D		C[+71]*3	894.701	3	2682.09	2682.09	0	-2.1	110	Specific	781.1	741.81	741.81	13.38	30	>>sp|P00740-6|FA9_HUMAN Coagulation factor IX OS=Homo sapiens variant 2 G 44 V GN=F9 PE=1 SV=2	117	sample=1 period=1 cycle=1887 experiment=3	sample=1 period=1 cycle=1887 experiment=3	25.8675
02015:3	1	K.DDINSYEC[+71.037]WC[+71.037]PFGFEGKNC[+71.037]EL.D		C[+71]*3	894.701	3	2682.09	2682.09	0	-2.3	110	Specific	782.59	782.59	782.59	13.38	30	>>sp|P00740-6|FA9_HUMAN Coagulation factor IX OS=Homo sapiens variant 2 G 44 V GN=F9 PE=1 SV=2	117	sample=1 period=1 cycle=1892 experiment=4	sample=1 period=1 cycle=1892 experiment=4	25.9733
01977:3	1	K.DDINSYEC[+71.037]WC[+71.037]PFGFEGKNC[+71.037]EL.D		C[+71]*3	894.704	3	2682.1	2682.09	0	1.1	110	Specific	796.92	796.92	796.92	13.94	30	>>sp|P00740-6|FA9_HUMAN Coagulation factor IX OS=Homo sapiens variant 2 G 44 V GN=F9 PE=1 SV=2	117	sample=1 period=1 cycle=1878 experiment=4	sample=1 period=1 cycle=1878 experiment=4	25.6774
01680:3	1	K.DDINSYEC[+71.037]WC[+71.037]PFGFEGKNC[+71.037]EL.D		C[+71]*3	894.703	3	2682.09	2682.09	0	-0.1	110	Specific	815.04	781.98	781.98	14.94	30	>>sp|P00740-6|FA9_HUMAN Coagulation factor IX OS=Homo sapiens variant 2 G 44 V GN=F9 PE=1 SV=2	117	sample=1 period=1 cycle=1812 experiment=5	sample=1 period=1 cycle=1812 experiment=5	24.2916
02030:3	1	K.DDINSYEC[+71.037]WC[+71.037]PFGFEGKNC[+71.037]EL.D		C[+71]*3	894.704	3	2682.1	2682.09	0	1.6	110	Specific	817.01	817.01	817.01	15.16	30	>>sp|P00740-6|FA9_HUMAN Coagulation factor IX OS=Homo sapiens variant 2 G 44 V GN=F9 PE=1 SV=2	117	sample=1 period=1 cycle=1898 experiment=3	sample=1 period=1 cycle=1898 experiment=3	26.0979
01706:3	1	K.DDINSYEC[+71.037]WC[+71.037]PFGFEGKNC[+71.037]EL.D		C[+71]*3	894.704	3	2682.1	2682.09	0	0.9	110	Specific	818.55	818.55	818.55	14.94	30	>>sp|P00740-6|FA9_HUMAN Coagulation factor IX OS=Homo sapiens variant 2 G 44 V GN=F9 PE=1 SV=2	117	sample=1 period=1 cycle=1816 experiment=9	sample=1 period=1 cycle=1816 experiment=9	24.3796
01922:3	1	K.DDINSYEC[+71.037]WC[+71.037]PFGFEGKNC[+71.037]EL.D		C[+71]*3	894.705	3	2682.1	2682.09	0	1.8	110	Specific	822.05	822.05	822.05	14.23	30	>>sp|P00740-6|FA9_HUMAN Coagulation factor IX OS=Homo sapiens variant 2 G 44 V GN=F9 PE=1 SV=2	117	sample=1 period=1 cycle=1862 experiment=4	sample=1 period=1 cycle=1862 experiment=4	25.3375
01986:3	1	K.DDINSYEC[+71.037]WC[+71.037]PFGFEGKNC[+71.037]EL.D		C[+71]*3	894.704	3	2682.1	2682.09	0	1.1	110	Specific	822.45	822.45	822.45	14.94	30	>>sp|P00740-6|FA9_HUMAN Coagulation factor IX OS=Homo sapiens variant 2 G 44 V GN=F9 PE=1 SV=2	117	sample=1 period=1 cycle=1882 experiment=3	sample=1 period=1 cycle=1882 experiment=3	25.7647
01890:3	1	K.DDINSYEC[+71.037]WC[+71.037]PFGFEGKNC[+71.037]EL.D		C[+71]*3	894.705	3	2682.1	2682.09	0	1.8	110	Specific	839.59	839.59	839.59	15.16	30	>>sp|P00740-6|FA9_HUMAN Coagulation factor IX OS=Homo sapiens variant 2 G 44 V GN=F9 PE=1 SV=2	117	sample=1 period=1 cycle=1853 experiment=3	sample=1 period=1 cycle=1853 experiment=3	25.1428
01908:3	1	K.DDINSYEC[+71.037]WC[+71.037]PFGFEGKNC[+71.037]EL.D		C[+71]*3	894.704	3	2682.1	2682.09	0	1.4	110	Specific	864.77	822.07	822.07	16.16	30	>>sp|P00740-6|FA9_HUMAN Coagulation factor IX OS=Homo sapiens variant 2 G 44 V GN=F9 PE=1 SV=2	117	sample=1 period=1 cycle=1858 experiment=4	sample=1 period=1 cycle=1858 experiment=4	25.2516
01676:3	1	K.DDINSYEC[+71.037]WC[+71.037]PFGFEGKNC[+71.037]EL.D		C[+71]*3	894.701	3	2682.09	2682.09	0	-2.4	110	Specific	867.43	867.43	867.43	15.38	30	>>sp|P00740-6|FA9_HUMAN Coagulation factor IX OS=Homo sapiens variant 2 G 44 V GN=F9 PE=1 SV=2	117	sample=1 period=1 cycle=1811 experiment=5	sample=1 period=1 cycle=1811 experiment=5	24.271
01961:3	1	K.DDINSYEC[+71.037]WC[+71.037]PFGFEGKNC[+71.037]EL.D		C[+71]*3	894.702	3	2682.09	2682.09	0	-1.2	110	Specific	870.46	870.46	870.46	15.94	30	>>sp|P00740-6|FA9_HUMAN Coagulation factor IX OS=Homo sapiens variant 2 G 44 V GN=F9 PE=1 SV=2	117	sample=1 period=1 cycle=1873 experiment=4	sample=1 period=1 cycle=1873 experiment=4	25.5736
01935:3	1	K.DDINSYEC[+71.037]WC[+71.037]PFGFEGKNC[+71.037]EL.D		C[+71]*3	894.704	3	2682.1	2682.09	0	1.3	110	Specific	871.56	870.91	870.91	16.16	30	>>sp|P00740-6|FA9_HUMAN Coagulation factor IX OS=Homo sapiens variant 2 G 44 V GN=F9 PE=1 SV=2	117	sample=1 period=1 cycle=1866 experiment=4	sample=1 period=1 cycle=1866 experiment=4	25.4223
01685:3	1	K.DDINSYEC[+71.037]WC[+71.037]PFGFEGKNC[+71.037]EL.D		C[+71]*3	894.704	3	2682.1	2682.09	0	0.9	110	Specific	877.81	877.81	877.81	15.94	30	>>sp|P00740-6|FA9_HUMAN Coagulation factor IX OS=Homo sapiens variant 2 G 44 V GN=F9 PE=1 SV=2	117	sample=1 period=1 cycle=1813 experiment=5	sample=1 period=1 cycle=1813 experiment=5	24.3129
01672:3	1	K.DDINSYEC[+71.037]WC[+71.037]PFGFEGKNC[+71.037]EL.D		C[+71]*3	894.703	3	2682.09	2682.09	0	-0.1	110	Specific	879.15	873.87	873.87	15.94	30	>>sp|P00740-6|FA9_HUMAN Coagulation factor IX OS=Homo sapiens variant 2 G 44 V GN=F9 PE=1 SV=2	117	sample=1 period=1 cycle=1810 experiment=5	sample=1 period=1 cycle=1810 experiment=5	24.2492
01865:3	1	K.DDINSYEC[+71.037]WC[+71.037]PFGFEGKNC[+71.037]EL.D		C[+71]*3	894.703	3	2682.09	2682.09	0	-0.1	110	Specific	922.86	922.86	922.86	16.94	30	>>sp|P00740-6|FA9_HUMAN Coagulation factor IX OS=Homo sapiens variant 2 G 44 V GN=F9 PE=1 SV=2	117	sample=1 period=1 cycle=1845 experiment=4	sample=1 period=1 cycle=1845 experiment=4	24.9767
01720:3	1	K.DDINSYEC[+71.037]WC[+71.037]PFGFEGKNC[+71.037]EL.D		C[+71]*3	894.704	3	2682.1	2682.09	0	1	110	Specific	927.38	919.32	919.32	16.94	30	>>sp|P00740-6|FA9_HUMAN Coagulation factor IX OS=Homo sapiens variant 2 G 44 V GN=F9 PE=1 SV=2	117	sample=1 period=1 cycle=1818 experiment=7	sample=1 period=1 cycle=1818 experiment=7	24.4219
01691:3	1	K.DDINSYEC[+71.037]WC[+71.037]PFGFEGKNC[+71.037]EL.D		C[+71]*3	894.704	3	2682.1	2682.09	0	1.2	110	Specific	932.24	932.24	932.24	16.94	30	>>sp|P00740-6|FA9_HUMAN Coagulation factor IX OS=Homo sapiens variant 2 G 44 V GN=F9 PE=1 SV=2	117	sample=1 period=1 cycle=1814 experiment=6	sample=1 period=1 cycle=1814 experiment=6	24.3364
01957:3	1	K.DDINSYEC[+71.037]WC[+71.037]PFGFEGKNC[+71.037]EL.D		C[+71]*3	894.702	3	2682.09	2682.09	0	-1	110	Specific	932.88	932.88	932.88	16.94	30	>>sp|P00740-6|FA9_HUMAN Coagulation factor IX OS=Homo sapiens variant 2 G 44 V GN=F9 PE=1 SV=2	117	sample=1 period=1 cycle=1872 experiment=2	sample=1 period=1 cycle=1872 experiment=2	25.5494
01668:3	1	K.DDINSYEC[+71.037]WC[+71.037]PFGFEGKNC[+71.037]EL.D		C[+71]*3	894.701	3	2682.09	2682.09	0	-1.8	110	Specific	936.08	936.08	936.08	16.38	30	>>sp|P00740-6|FA9_HUMAN Coagulation factor IX OS=Homo sapiens variant 2 G 44 V GN=F9 PE=1 SV=2	117	sample=1 period=1 cycle=1809 experiment=4	sample=1 period=1 cycle=1809 experiment=4	24.2275
01698:3	1	K.DDINSYEC[+71.037]WC[+71.037]PFGFEGKNC[+71.037]EL.D		C[+71]*3	894.703	3	2682.1	2682.09	0	0.4	110	Specific	949.16	949.16	949.16	16.94	30	>>sp|P00740-6|FA9_HUMAN Coagulation factor IX OS=Homo sapiens variant 2 G 44 V GN=F9 PE=1 SV=2	117	sample=1 period=1 cycle=1815 experiment=8	sample=1 period=1 cycle=1815 experiment=8	24.3582
01736:3	1	K.DDINSYEC[+71.037]WC[+71.037]PFGFEGKNC[+71.037]EL.D		C[+71]*3	894.704	3	2682.1	2682.09	0	1.5	110	Specific	962.48	962.48	962.48	18.16	30	>>sp|P00740-6|FA9_HUMAN Coagulation factor IX OS=Homo sapiens variant 2 G 44 V GN=F9 PE=1 SV=2	117	sample=1 period=1 cycle=1821 experiment=6	sample=1 period=1 cycle=1821 experiment=6	24.4809
01820:3	1	K.DDINSYEC[+71.037]WC[+71.037]PFGFEGKNC[+71.037]EL.D		C[+71]*3	894.705	3	2682.1	2682.09	0	2.5	110	Specific	992.57	987.59	987.59	18.16	30	>>sp|P00740-6|FA9_HUMAN Coagulation factor IX OS=Homo sapiens variant 2 G 44 V GN=F9 PE=1 SV=2	117	sample=1 period=1 cycle=1835 experiment=7	sample=1 period=1 cycle=1835 experiment=7	24.766
01845:3	1	K.DDINSYEC[+71.037]WC[+71.037]PFGFEGKNC[+71.037]EL.D		C[+71]*3	894.705	3	2682.1	2682.09	0	1.9	110	Specific	1002.48	988.7	988.7	19.16	30	>>sp|P00740-6|FA9_HUMAN Coagulation factor IX OS=Homo sapiens variant 2 G 44 V GN=F9 PE=1 SV=2	117	sample=1 period=1 cycle=1840 experiment=5	sample=1 period=1 cycle=1840 experiment=5	24.872
01713:3	1	K.DDINSYEC[+71.037]WC[+71.037]PFGFEGKNC[+71.037]EL.D		C[+71]*3	894.703	3	2682.09	2682.09	0	0	110	Specific	1007.57	1007.57	1007.57	18.94	30	>>sp|P00740-6|FA9_HUMAN Coagulation factor IX OS=Homo sapiens variant 2 G 44 V GN=F9 PE=1 SV=2	117	sample=1 period=1 cycle=1817 experiment=8	sample=1 period=1 cycle=1817 experiment=8	24.4004
01724:3	1	K.DDINSYEC[+71.037]WC[+71.037]PFGFEGKNC[+71.037]EL.D		C[+71]*3	894.704	3	2682.1	2682.09	0	1.4	110	Specific	1024.81	1001.21	1001.21	19.16	30	>>sp|P00740-6|FA9_HUMAN Coagulation factor IX OS=Homo sapiens variant 2 G 44 V GN=F9 PE=1 SV=2	117	sample=1 period=1 cycle=1819 experiment=5	sample=1 period=1 cycle=1819 experiment=5	24.4412
01766:3	1	K.DDINSYEC[+71.037]WC[+71.037]PFGFEGKNC[+71.037]EL.D		C[+71]*3	894.704	3	2682.1	2682.09	0	0.9	110	Specific	1027.37	1027.37	1027.37	18.94	30	>>sp|P00740-6|FA9_HUMAN Coagulation factor IX OS=Homo sapiens variant 2 G 44 V GN=F9 PE=1 SV=2	117	sample=1 period=1 cycle=1825 experiment=7	sample=1 period=1 cycle=1825 experiment=7	24.5634
01757:3	1	K.DDINSYEC[+71.037]WC[+71.037]PFGFEGKNC[+71.037]EL.D		C[+71]*3	894.704	3	2682.1	2682.09	0	1	110	Specific	1033.06	1015.03	1015.03	18.94	30	>>sp|P00740-6|FA9_HUMAN Coagulation factor IX OS=Homo sapiens variant 2 G 44 V GN=F9 PE=1 SV=2	117	sample=1 period=1 cycle=1824 experiment=8	sample=1 period=1 cycle=1824 experiment=8	24.5453
01730:3	1	K.DDINSYEC[+71.037]WC[+71.037]PFGFEGKNC[+71.037]EL.D		C[+71]*3	894.704	3	2682.1	2682.09	0	1	110	Specific	1045.12	1016.29	1016.29	18.94	30	>>sp|P00740-6|FA9_HUMAN Coagulation factor IX OS=Homo sapiens variant 2 G 44 V GN=F9 PE=1 SV=2	117	sample=1 period=1 cycle=1820 experiment=6	sample=1 period=1 cycle=1820 experiment=6	24.4621
01962:3	1	K.DDINSYEC[+71.037]WC[+71.037]PFGFEGKNC[+71.037]EL.D		C[+71]*3	894.703	3	2682.1	2682.09	0	0.4	110	Specific	1053.48	1053.48	1053.48	19.94	30	>>sp|P00740-6|FA9_HUMAN Coagulation factor IX OS=Homo sapiens variant 2 G 44 V GN=F9 PE=1 SV=2	117	sample=1 period=1 cycle=1874 experiment=2	sample=1 period=1 cycle=1874 experiment=2	25.5949
01878:3	1	K.DDINSYEC[+71.037]WC[+71.037]PFGFEGKNC[+71.037]EL.D		C[+71]*3	894.703	3	2682.1	2682.09	0	0.5	110	Specific	1054.59	1054.59	1054.59	19.94	30	>>sp|P00740-6|FA9_HUMAN Coagulation factor IX OS=Homo sapiens variant 2 G 44 V GN=F9 PE=1 SV=2	117	sample=1 period=1 cycle=1849 experiment=3	sample=1 period=1 cycle=1849 experiment=3	25.0591
01740:3	1	K.DDINSYEC[+71.037]WC[+71.037]PFGFEGKNC[+71.037]EL.D		C[+71]*3	894.705	3	2682.1	2682.09	0	2	110	Specific	1055.14	1011.51	1011.51	20.16	30	>>sp|P00740-6|FA9_HUMAN Coagulation factor IX OS=Homo sapiens variant 2 G 44 V GN=F9 PE=1 SV=2	117	sample=1 period=1 cycle=1822 experiment=2	sample=1 period=1 cycle=1822 experiment=2	24.4984
01794:3	1	K.DDINSYEC[+71.037]WC[+71.037]PFGFEGKNC[+71.037]EL.D		C[+71]*3	894.706	3	2682.1	2682.09	0	3.1	110	Specific	1078.15	1045.92	1045.92	20.16	30	>>sp|P00740-6|FA9_HUMAN Coagulation factor IX OS=Homo sapiens variant 2 G 44 V GN=F9 PE=1 SV=2	117	sample=1 period=1 cycle=1830 experiment=6	sample=1 period=1 cycle=1830 experiment=6	24.6648
01749:3	1	K.DDINSYEC[+71.037]WC[+71.037]PFGFEGKNC[+71.037]EL.D		C[+71]*3	894.704	3	2682.1	2682.09	0	1.2	110	Specific	1119.95	1112.8	1112.8	20.94	30	>>sp|P00740-6|FA9_HUMAN Coagulation factor IX OS=Homo sapiens variant 2 G 44 V GN=F9 PE=1 SV=2	117	sample=1 period=1 cycle=1823 experiment=6	sample=1 period=1 cycle=1823 experiment=6	24.5249
01623:3	1	K.DD[+15.995]INSYEC[+71.037]WC[+71.037]PFGFEGKNC[+71.037]EL.D		C[+71]*3, D[+16]	900.034	3	2698.09	2698.09	0	-0.6	110	Specific	100.21	100.21	0	2.76	30	>>sp|P00740-6|FA9_HUMAN Coagulation factor IX OS=Homo sapiens variant 2 G 44 V GN=F9 PE=1 SV=2	117	sample=1 period=1 cycle=1792 experiment=5	sample=1 period=1 cycle=1792 experiment=5	23.8559
01737:3	1	K.DD[+15.995]INSYEC[+71.037]WC[+71.037]PFGFEGKNC[+71.037]EL.D		C[+71]*3, D[+16]	900.033	3	2698.09	2698.09	0	-1.4	110	Specific	122.79	122.79	0	2.57	30	>>sp|P00740-6|FA9_HUMAN Coagulation factor IX OS=Homo sapiens variant 2 G 44 V GN=F9 PE=1 SV=2	117	sample=1 period=1 cycle=1821 experiment=7	sample=1 period=1 cycle=1821 experiment=7	24.4818
01639:3	1	K.DD[+15.995]INSYEC[+71.037]WC[+71.037]PFGFEGKNC[+71.037]EL.D		C[+71]*3, D[+16]	900.037	3	2698.1	2698.09	0	2.2	110	Specific	161.27	161.27	0	4.12	30	>>sp|P00740-6|FA9_HUMAN Coagulation factor IX OS=Homo sapiens variant 2 G 44 V GN=F9 PE=1 SV=2	117	sample=1 period=1 cycle=1797 experiment=4	sample=1 period=1 cycle=1797 experiment=4	23.9621
01714:3	1	K.D[+15.995]DINSYEC[+71.037]WC[+71.037]PFGFEGKNC[+71.037]EL.D		C[+71]*3, D[+16]	900.035	3	2698.09	2698.09	0	0.6	110	Specific	163.34	163.34	0.3	4.11	30	>>sp|P00740-6|FA9_HUMAN Coagulation factor IX OS=Homo sapiens variant 2 G 44 V GN=F9 PE=1 SV=2	117	sample=1 period=1 cycle=1817 experiment=9	sample=1 period=1 cycle=1817 experiment=9	24.4008
01619:3	1	K.D[+15.995]DINSYEC[+71.037]WC[+71.037]PFGFEGKNC[+71.037]EL.D		C[+71]*3, D[+16]	900.036	3	2698.09	2698.09	0	1.5	110	Specific	197.92	191.46	0.3	4.41	30	>>sp|P00740-6|FA9_HUMAN Coagulation factor IX OS=Homo sapiens variant 2 G 44 V GN=F9 PE=1 SV=2	117	sample=1 period=1 cycle=1791 experiment=4	sample=1 period=1 cycle=1791 experiment=4	23.8369
01643:3	1	K.D[+15.995]DINSYEC[+71.037]WC[+71.037]PFGFEGKNC[+71.037]EL.D		C[+71]*3, D[+16]	900.038	3	2698.1	2698.09	0	4.3	110	Specific	229.85	229.85	3.93	3.92	30	>>sp|P00740-6|FA9_HUMAN Coagulation factor IX OS=Homo sapiens variant 2 G 44 V GN=F9 PE=1 SV=2	117	sample=1 period=1 cycle=1798 experiment=4	sample=1 period=1 cycle=1798 experiment=4	23.9847
01665:3	1	K.D[+15.995]DINSYEC[+71.037]WC[+71.037]PFGFEGKNC[+71.037]EL.D		C[+71]*3, D[+16]	900.036	3	2698.09	2698.09	0	1.9	110	Specific	250.16	250.16	0	5.43	30	>>sp|P00740-6|FA9_HUMAN Coagulation factor IX OS=Homo sapiens variant 2 G 44 V GN=F9 PE=1 SV=2	117	sample=1 period=1 cycle=1808 experiment=5	sample=1 period=1 cycle=1808 experiment=5	24.2057
01632:3	1	K.D[+15.995]DINSYEC[+71.037]WC[+71.037]PFGFEGKNC[+71.037]EL.D		C[+71]*3, D[+16]	900.034	3	2698.09	2698.09	0	-0.2	110	Specific	258.51	258.51	5.41	4.89	30	>>sp|P00740-6|FA9_HUMAN Coagulation factor IX OS=Homo sapiens variant 2 G 44 V GN=F9 PE=1 SV=2	117	sample=1 period=1 cycle=1795 experiment=2	sample=1 period=1 cycle=1795 experiment=2	23.9171
01635:3	1	K.D[+15.995]DINSYEC[+71.037]WC[+71.037]PFGFEGKNC[+71.037]EL.D		C[+71]*3, D[+16]	900.035	3	2698.09	2698.09	0	0.6	110	Specific	258.88	258.88	4.8	5.23	30	>>sp|P00740-6|FA9_HUMAN Coagulation factor IX OS=Homo sapiens variant 2 G 44 V GN=F9 PE=1 SV=2	117	sample=1 period=1 cycle=1796 experiment=3	sample=1 period=1 cycle=1796 experiment=3	23.9407
01779:3	1	K.D[+15.995]DINSYEC[+71.037]WC[+71.037]PFGFEGKNC[+71.037]EL.D		C[+71]*3, D[+16]	900.038	3	2698.1	2698.09	0	4.2	110	Specific	267.69	267.69	8.07	4.71	30	>>sp|P00740-6|FA9_HUMAN Coagulation factor IX OS=Homo sapiens variant 2 G 44 V GN=F9 PE=1 SV=2	117	sample=1 period=1 cycle=1827 experiment=5	sample=1 period=1 cycle=1827 experiment=5	24.6055
01628:3	1	K.D[+15.995]DINSYEC[+71.037]WC[+71.037]PFGFEGKNC[+71.037]EL.D		C[+71]*3, D[+16]	900.035	3	2698.09	2698.09	0	0	110	Specific	277.13	277.13	0.3	5.23	30	>>sp|P00740-6|FA9_HUMAN Coagulation factor IX OS=Homo sapiens variant 2 G 44 V GN=F9 PE=1 SV=2	117	sample=1 period=1 cycle=1793 experiment=5	sample=1 period=1 cycle=1793 experiment=5	23.8799
01631:3	1	K.D[+15.995]DINSYEC[+71.037]WC[+71.037]PFGFEGKNC[+71.037]EL.D		C[+71]*3, D[+16]	900.033	3	2698.09	2698.09	0	-1.6	110	Specific	288.8	288.8	2.04	4.88	30	>>sp|P00740-6|FA9_HUMAN Coagulation factor IX OS=Homo sapiens variant 2 G 44 V GN=F9 PE=1 SV=2	117	sample=1 period=1 cycle=1794 experiment=4	sample=1 period=1 cycle=1794 experiment=4	23.9014
01649:3	1	K.DD[+15.995]INSYEC[+71.037]WC[+71.037]PFGFEGKNC[+71.037]EL.D		C[+71]*3, D[+16]	900.037	3	2698.1	2698.09	0	2.5	110	Specific	295.65	245.12	0	5.75	30	>>sp|P00740-6|FA9_HUMAN Coagulation factor IX OS=Homo sapiens variant 2 G 44 V GN=F9 PE=1 SV=2	117	sample=1 period=1 cycle=1801 experiment=4	sample=1 period=1 cycle=1801 experiment=4	24.0537
01645:3	1	K.D[+15.995]DINSYEC[+71.037]WC[+71.037]PFGFEGKNC[+71.037]EL.D		C[+71]*3, D[+16]	900.035	3	2698.09	2698.09	0	0.7	110	Specific	302.63	302.63	5.53	5.75	30	>>sp|P00740-6|FA9_HUMAN Coagulation factor IX OS=Homo sapiens variant 2 G 44 V GN=F9 PE=1 SV=2	117	sample=1 period=1 cycle=1799 experiment=2	sample=1 period=1 cycle=1799 experiment=2	24.01
01656:3	1	K.D[+15.995]DINSYEC[+71.037]WC[+71.037]PFGFEGKNC[+71.037]EL.D		C[+71]*3, D[+16]	900.036	3	2698.09	2698.09	0	1.2	110	Specific	320.1	261.77	4.59	5.72	30	>>sp|P00740-6|FA9_HUMAN Coagulation factor IX OS=Homo sapiens variant 2 G 44 V GN=F9 PE=1 SV=2	117	sample=1 period=1 cycle=1804 experiment=3	sample=1 period=1 cycle=1804 experiment=3	24.1188
01646:3	1	K.D[+15.995]DINSYEC[+71.037]WC[+71.037]PFGFEGKNC[+71.037]EL.D		C[+71]*3, D[+16]	900.036	3	2698.09	2698.09	0	1.8	110	Specific	330.22	330.22	5.72	5.92	30	>>sp|P00740-6|FA9_HUMAN Coagulation factor IX OS=Homo sapiens variant 2 G 44 V GN=F9 PE=1 SV=2	117	sample=1 period=1 cycle=1800 experiment=2	sample=1 period=1 cycle=1800 experiment=2	24.0319
01802:3	1	K.D[+15.995]DINSYEC[+71.037]WC[+71.037]PFGFEGKNC[+71.037]EL.D		C[+71]*3, D[+16]	900.035	3	2698.09	2698.09	0	0.8	110	Specific	345.36	345.36	7.05	5.83	30	>>sp|P00740-6|FA9_HUMAN Coagulation factor IX OS=Homo sapiens variant 2 G 44 V GN=F9 PE=1 SV=2	117	sample=1 period=1 cycle=1832 experiment=3	sample=1 period=1 cycle=1832 experiment=3	24.7043
01808:3	1	K.D[+15.995]DINSYEC[+71.037]WC[+71.037]PFGFEGKNC[+71.037]EL.D		C[+71]*3, D[+16]	900.033	3	2698.08	2698.09	0	-2.2	110	Specific	360.37	360.37	4.07	5.52	30	>>sp|P00740-6|FA9_HUMAN Coagulation factor IX OS=Homo sapiens variant 2 G 44 V GN=F9 PE=1 SV=2	117	sample=1 period=1 cycle=1833 experiment=3	sample=1 period=1 cycle=1833 experiment=3	24.7262
01654:3	1	K.D[+15.995]DINSYEC[+71.037]WC[+71.037]PFGFEGKNC[+71.037]EL.D		C[+71]*3, D[+16]	900.035	3	2698.09	2698.09	0	0.6	110	Specific	368.8	368.8	0.3	6.02	30	>>sp|P00740-6|FA9_HUMAN Coagulation factor IX OS=Homo sapiens variant 2 G 44 V GN=F9 PE=1 SV=2	117	sample=1 period=1 cycle=1803 experiment=3	sample=1 period=1 cycle=1803 experiment=3	24.0971
01686:3	1	K.D[+15.995]DINSYEC[+71.037]WC[+71.037]PFGFEGKNC[+71.037]EL.D		C[+71]*3, D[+16]	900.036	3	2698.09	2698.09	0	1.9	110	Specific	389.98	389.98	8.93	7.36	30	>>sp|P00740-6|FA9_HUMAN Coagulation factor IX OS=Homo sapiens variant 2 G 44 V GN=F9 PE=1 SV=2	117	sample=1 period=1 cycle=1813 experiment=6	sample=1 period=1 cycle=1813 experiment=6	24.3145
01681:3	1	K.D[+15.995]DINSYEC[+71.037]WC[+71.037]PFGFEGKNC[+71.037]EL.D		C[+71]*3, D[+16]	900.037	3	2698.1	2698.09	0	3.1	110	Specific	391.92	391.92	5.3	7.51	30	>>sp|P00740-6|FA9_HUMAN Coagulation factor IX OS=Homo sapiens variant 2 G 44 V GN=F9 PE=1 SV=2	117	sample=1 period=1 cycle=1812 experiment=6	sample=1 period=1 cycle=1812 experiment=6	24.2928
02125:3	1	K.D[+15.995]DINSYEC[+71.037]WC[+71.037]PFGFEGKNC[+71.037]EL.D		C[+71]*3, D[+16]	900.036	3	2698.09	2698.09	0	1.3	110	Specific	554.87	554.87	0	8.12	30	>>sp|P00740-6|FA9_HUMAN Coagulation factor IX OS=Homo sapiens variant 2 G 44 V GN=F9 PE=1 SV=2	117	sample=1 period=1 cycle=1922 experiment=5	sample=1 period=1 cycle=1922 experiment=5	26.6007
02089:3	1	K.D[+15.995]DINSYEC[+71.037]WC[+71.037]PFGFEGKNC[+71.037]EL.D		C[+71]*3, D[+16]	900.035	3	2698.09	2698.09	0	0.2	110	Specific	581.61	581.61	12.74	8.86	30	>>sp|P00740-6|FA9_HUMAN Coagulation factor IX OS=Homo sapiens variant 2 G 44 V GN=F9 PE=1 SV=2	117	sample=1 period=1 cycle=1914 experiment=6	sample=1 period=1 cycle=1914 experiment=6	26.4351
02080:3	1	K.D[+15.995]DINSYEC[+71.037]WC[+71.037]PFGFEGKNC[+71.037]EL.D		C[+71]*3, D[+16]	900.035	3	2698.09	2698.09	0	0.9	110	Specific	581.95	581.95	0.3	9.01	30	>>sp|P00740-6|FA9_HUMAN Coagulation factor IX OS=Homo sapiens variant 2 G 44 V GN=F9 PE=1 SV=2	117	sample=1 period=1 cycle=1912 experiment=6	sample=1 period=1 cycle=1912 experiment=6	26.3932
02094:3	1	K.DD[+15.995]INSYEC[+71.037]WC[+71.037]PFGFEGKNC[+71.037]EL.D		C[+71]*3, D[+16]	900.038	3	2698.1	2698.09	0	3.4	110	Specific	599.85	599.85	0	10.16	30	>>sp|P00740-6|FA9_HUMAN Coagulation factor IX OS=Homo sapiens variant 2 G 44 V GN=F9 PE=1 SV=2	117	sample=1 period=1 cycle=1915 experiment=6	sample=1 period=1 cycle=1915 experiment=6	26.4559
02043:3	1	K.D[+15.995]DINSYEC[+71.037]WC[+71.037]PFGFEGKNC[+71.037]EL.D		C[+71]*3, D[+16]	900.034	3	2698.09	2698.09	0	-0.3	110	Specific	615.16	615.16	2.11	10.94	30	>>sp|P00740-6|FA9_HUMAN Coagulation factor IX OS=Homo sapiens variant 2 G 44 V GN=F9 PE=1 SV=2	117	sample=1 period=1 cycle=1902 experiment=5	sample=1 period=1 cycle=1902 experiment=5	26.184
02063:3	1	K.D[+15.995]DINSYEC[+71.037]WC[+71.037]PFGFEGKNC[+71.037]EL.D		C[+71]*3, D[+16]	900.034	3	2698.09	2698.09	0	-0.9	110	Specific	645.41	645.41	22.81	10.94	30	>>sp|P00740-6|FA9_HUMAN Coagulation factor IX OS=Homo sapiens variant 2 G 44 V GN=F9 PE=1 SV=2	117	sample=1 period=1 cycle=1908 experiment=6	sample=1 period=1 cycle=1908 experiment=6	26.309
02031:3	1	K.D[+15.995]DINSYEC[+71.037]WC[+71.037]PFGFEGKNC[+71.037]EL.D		C[+71]*3, D[+16]	900.034	3	2698.09	2698.09	0	-0.6	110	Specific	665.38	665.38	0	11.94	30	>>sp|P00740-6|FA9_HUMAN Coagulation factor IX OS=Homo sapiens variant 2 G 44 V GN=F9 PE=1 SV=2	117	sample=1 period=1 cycle=1898 experiment=4	sample=1 period=1 cycle=1898 experiment=4	26.1004
01899:3	1	K.DD[+15.995]INSYEC[+71.037]WC[+71.037]PFGFEGKNC[+71.037]EL.D		C[+71]*3, D[+16]	900.036	3	2698.09	2698.09	0	1.1	110	Specific	670.4	670.4	4.33	11.94	30	>>sp|P00740-6|FA9_HUMAN Coagulation factor IX OS=Homo sapiens variant 2 G 44 V GN=F9 PE=1 SV=2	117	sample=1 period=1 cycle=1856 experiment=4	sample=1 period=1 cycle=1856 experiment=4	25.2091
01904:3	1	K.DD[+15.995]INSYEC[+71.037]WC[+71.037]PFGFEGKNC[+71.037]EL.D		C[+71]*3, D[+16]	900.035	3	2698.09	2698.09	0	0.4	110	Specific	701.99	701.99	0	12.94	30	>>sp|P00740-6|FA9_HUMAN Coagulation factor IX OS=Homo sapiens variant 2 G 44 V GN=F9 PE=1 SV=2	117	sample=1 period=1 cycle=1857 experiment=5	sample=1 period=1 cycle=1857 experiment=5	25.2295
02019:3	1	K.DD[+15.995]INSYEC[+71.037]WC[+71.037]PFGFEGKNC[+71.037]EL.D		C[+71]*3, D[+16]	900.035	3	2698.09	2698.09	0	0.8	110	Specific	707.47	707.47	0	12.94	30	>>sp|P00740-6|FA9_HUMAN Coagulation factor IX OS=Homo sapiens variant 2 G 44 V GN=F9 PE=1 SV=2	117	sample=1 period=1 cycle=1893 experiment=4	sample=1 period=1 cycle=1893 experiment=4	25.9959
02028:3	1	K.D[+15.995]DINSYEC[+71.037]WC[+71.037]PFGFEGKNC[+71.037]EL.D		C[+71]*3, D[+16]	900.034	3	2698.09	2698.09	0	-0.9	110	Specific	799.2	799.2	9.68	13.94	30	>>sp|P00740-6|FA9_HUMAN Coagulation factor IX OS=Homo sapiens variant 2 G 44 V GN=F9 PE=1 SV=2	117	sample=1 period=1 cycle=1897 experiment=4	sample=1 period=1 cycle=1897 experiment=4	26.0796
02002:3	1	K.D[+15.995]DINSYEC[+71.037]WC[+71.037]PFGFEGKNC[+71.037]EL.D		C[+71]*3, D[+16]	900.036	3	2698.09	2698.09	0	1.2	110	Specific	820.1	820.1	10.73	15.16	30	>>sp|P00740-6|FA9_HUMAN Coagulation factor IX OS=Homo sapiens variant 2 G 44 V GN=F9 PE=1 SV=2	117	sample=1 period=1 cycle=1888 experiment=4	sample=1 period=1 cycle=1888 experiment=4	25.8909
01909:3	1	K.D[+15.995]DINSYEC[+71.037]WC[+71.037]PFGFEGKNC[+71.037]EL.D		C[+71]*3, D[+16]	900.035	3	2698.09	2698.09	0	0.2	110	Specific	825.11	825.11	0	14.94	30	>>sp|P00740-6|FA9_HUMAN Coagulation factor IX OS=Homo sapiens variant 2 G 44 V GN=F9 PE=1 SV=2	117	sample=1 period=1 cycle=1858 experiment=5	sample=1 period=1 cycle=1858 experiment=5	25.254
02016:3	1	K.D[+15.995]DINSYEC[+71.037]WC[+71.037]PFGFEGKNC[+71.037]EL.D		C[+71]*3, D[+16]	900.036	3	2698.09	2698.09	0	1.2	110	Specific	835.8	835.8	8.28	14.94	30	>>sp|P00740-6|FA9_HUMAN Coagulation factor IX OS=Homo sapiens variant 2 G 44 V GN=F9 PE=1 SV=2	117	sample=1 period=1 cycle=1892 experiment=5	sample=1 period=1 cycle=1892 experiment=5	25.9749
02045:3	1	K.DD[+15.995]INSYEC[+71.037]WC[+71.037]PFGFEGKNC[+71.037]EL.D		C[+71]*3, D[+16]	900.035	3	2698.09	2698.09	0	0.5	110	Specific	839.99	839.99	0	14.94	30	>>sp|P00740-6|FA9_HUMAN Coagulation factor IX OS=Homo sapiens variant 2 G 44 V GN=F9 PE=1 SV=2	117	sample=1 period=1 cycle=1903 experiment=3	sample=1 period=1 cycle=1903 experiment=3	26.2048
01919:3	1	K.D[+15.995]DINSYEC[+71.037]WC[+71.037]PFGFEGKNC[+71.037]EL.D		C[+71]*3, D[+16]	900.036	3	2698.09	2698.09	0	1.4	110	Specific	842.77	842.77	0.3	15.16	30	>>sp|P00740-6|FA9_HUMAN Coagulation factor IX OS=Homo sapiens variant 2 G 44 V GN=F9 PE=1 SV=2	117	sample=1 period=1 cycle=1861 experiment=5	sample=1 period=1 cycle=1861 experiment=5	25.3178
01911:3	1	K.D[+15.995]DINSYEC[+71.037]WC[+71.037]PFGFEGKNC[+71.037]EL.D		C[+71]*3, D[+16]	900.034	3	2698.09	2698.09	0	-0.3	110	Specific	869.69	869.69	7.16	15.94	30	>>sp|P00740-6|FA9_HUMAN Coagulation factor IX OS=Homo sapiens variant 2 G 44 V GN=F9 PE=1 SV=2	117	sample=1 period=1 cycle=1859 experiment=3	sample=1 period=1 cycle=1859 experiment=3	25.2753
01914:3	1	K.D[+15.995]DINSYEC[+71.037]WC[+71.037]PFGFEGKNC[+71.037]EL.D		C[+71]*3, D[+16]	900.037	3	2698.1	2698.09	0	2.5	110	Specific	891.57	891.57	9.27	16.16	30	>>sp|P00740-6|FA9_HUMAN Coagulation factor IX OS=Homo sapiens variant 2 G 44 V GN=F9 PE=1 SV=2	117	sample=1 period=1 cycle=1860 experiment=4	sample=1 period=1 cycle=1860 experiment=4	25.2941
01981:3	1	K.D[+15.995]DINSYEC[+71.037]WC[+71.037]PFGFEGKNC[+71.037]EL.D		C[+71]*3, D[+16]	900.037	3	2698.09	2698.09	0	2.1	110	Specific	898.15	898.15	0	16.16	30	>>sp|P00740-6|FA9_HUMAN Coagulation factor IX OS=Homo sapiens variant 2 G 44 V GN=F9 PE=1 SV=2	117	sample=1 period=1 cycle=1880 experiment=3	sample=1 period=1 cycle=1880 experiment=3	25.7191
01931:3	1	K.D[+15.995]DINSYEC[+71.037]WC[+71.037]PFGFEGKNC[+71.037]EL.D		C[+71]*3, D[+16]	900.036	3	2698.09	2698.09	0	1.7	110	Specific	901.54	901.54	9.45	17.16	30	>>sp|P00740-6|FA9_HUMAN Coagulation factor IX OS=Homo sapiens variant 2 G 44 V GN=F9 PE=1 SV=2	117	sample=1 period=1 cycle=1865 experiment=4	sample=1 period=1 cycle=1865 experiment=4	25.3982
01955:3	1	K.D[+15.995]DINSYEC[+71.037]WC[+71.037]PFGFEGKNC[+71.037]EL.D		C[+71]*3, D[+16]	900.035	3	2698.09	2698.09	0	0	110	Specific	906.55	906.55	7.22	16.94	30	>>sp|P00740-6|FA9_HUMAN Coagulation factor IX OS=Homo sapiens variant 2 G 44 V GN=F9 PE=1 SV=2	117	sample=1 period=1 cycle=1871 experiment=3	sample=1 period=1 cycle=1871 experiment=3	25.5268
01923:3	1	K.D[+15.995]DINSYEC[+71.037]WC[+71.037]PFGFEGKNC[+71.037]EL.D		C[+71]*3, D[+16]	900.037	3	2698.1	2698.09	0	2.3	110	Specific	930.97	930.97	5.49	17.16	30	>>sp|P00740-6|FA9_HUMAN Coagulation factor IX OS=Homo sapiens variant 2 G 44 V GN=F9 PE=1 SV=2	117	sample=1 period=1 cycle=1862 experiment=5	sample=1 period=1 cycle=1862 experiment=5	25.3392
01927:3	1	K.D[+15.995]DINSYEC[+71.037]WC[+71.037]PFGFEGKNC[+71.037]EL.D		C[+71]*3, D[+16]	900.036	3	2698.09	2698.09	0	1.7	110	Specific	940.93	940.93	4.62	17.16	30	>>sp|P00740-6|FA9_HUMAN Coagulation factor IX OS=Homo sapiens variant 2 G 44 V GN=F9 PE=1 SV=2	117	sample=1 period=1 cycle=1864 experiment=3	sample=1 period=1 cycle=1864 experiment=3	25.377
01992:3	1	K.D[+15.995]DINSYEC[+71.037]WC[+71.037]PFGFEGKNC[+71.037]EL.D		C[+71]*3, D[+16]	900.036	3	2698.09	2698.09	0	1.8	110	Specific	942.43	911.23	6.5	17.16	30	>>sp|P00740-6|FA9_HUMAN Coagulation factor IX OS=Homo sapiens variant 2 G 44 V GN=F9 PE=1 SV=2	117	sample=1 period=1 cycle=1884 experiment=4	sample=1 period=1 cycle=1884 experiment=4	25.8044
01940:3	1	K.D[+15.995]DINSYEC[+71.037]WC[+71.037]PFGFEGKNC[+71.037]EL.D		C[+71]*3, D[+16]	900.036	3	2698.09	2698.09	0	1.4	110	Specific	974.94	974.94	1.8	18.16	30	>>sp|P00740-6|FA9_HUMAN Coagulation factor IX OS=Homo sapiens variant 2 G 44 V GN=F9 PE=1 SV=2	117	sample=1 period=1 cycle=1867 experiment=5	sample=1 period=1 cycle=1867 experiment=5	25.4453
01948:3	1	K.D[+15.995]DINSYEC[+71.037]WC[+71.037]PFGFEGKNC[+71.037]EL.D		C[+71]*3, D[+16]	900.036	3	2698.09	2698.09	0	1.2	110	Specific	981.32	943.25	0	17.94	30	>>sp|P00740-6|FA9_HUMAN Coagulation factor IX OS=Homo sapiens variant 2 G 44 V GN=F9 PE=1 SV=2	117	sample=1 period=1 cycle=1869 experiment=5	sample=1 period=1 cycle=1869 experiment=5	25.4856
01944:3	1	K.D[+15.995]DINSYEC[+71.037]WC[+71.037]PFGFEGKNC[+71.037]EL.D		C[+71]*3, D[+16]	900.035	3	2698.09	2698.09	0	0.4	110	Specific	997.93	997.93	9.41	17.94	30	>>sp|P00740-6|FA9_HUMAN Coagulation factor IX OS=Homo sapiens variant 2 G 44 V GN=F9 PE=1 SV=2	117	sample=1 period=1 cycle=1868 experiment=5	sample=1 period=1 cycle=1868 experiment=5	25.4667
01953:3	1	K.D[+15.995]DINSYEC[+71.037]WC[+71.037]PFGFEGKNC[+71.037]EL.D		C[+71]*3, D[+16]	900.036	3	2698.09	2698.09	0	1.8	110	Specific	1013.28	1003.54	5.23	19.16	30	>>sp|P00740-6|FA9_HUMAN Coagulation factor IX OS=Homo sapiens variant 2 G 44 V GN=F9 PE=1 SV=2	117	sample=1 period=1 cycle=1870 experiment=5	sample=1 period=1 cycle=1870 experiment=5	25.5095
01925:3	1	K.D[+15.995]DINSYEC[+71.037]WC[+71.037]PFGFEGKNC[+71.037]EL.D		C[+71]*3, D[+16]	900.036	3	2698.09	2698.09	0	1.9	110	Specific	1035.69	1035.69	3.67	19.16	30	>>sp|P00740-6|FA9_HUMAN Coagulation factor IX OS=Homo sapiens variant 2 G 44 V GN=F9 PE=1 SV=2	117	sample=1 period=1 cycle=1863 experiment=3	sample=1 period=1 cycle=1863 experiment=3	25.3603
01936:3	1	K.D[+15.995]DINSYEC[+71.037]WC[+71.037]PFGFEGKNC[+71.037]EL.D		C[+71]*3, D[+16]	900.037	3	2698.09	2698.09	0	2	110	Specific	1043.12	1007.13	3.68	19.16	30	>>sp|P00740-6|FA9_HUMAN Coagulation factor IX OS=Homo sapiens variant 2 G 44 V GN=F9 PE=1 SV=2	117	sample=1 period=1 cycle=1866 experiment=5	sample=1 period=1 cycle=1866 experiment=5	25.424
01969:3	1	K.D[+15.995]DINSYEC[+71.037]WC[+71.037]PFGFEGKNC[+71.037]EL.D		C[+71]*3, D[+16]	900.037	3	2698.1	2698.09	0	2.2	110	Specific	1048.28	1040.48	6.54	19.16	30	>>sp|P00740-6|FA9_HUMAN Coagulation factor IX OS=Homo sapiens variant 2 G 44 V GN=F9 PE=1 SV=2	117	sample=1 period=1 cycle=1876 experiment=3	sample=1 period=1 cycle=1876 experiment=3	25.6335
01958:3	1	K.D[+15.995]DINSYEC[+71.037]WC[+71.037]PFGFEGKNC[+71.037]EL.D		C[+71]*3, D[+16]	900.035	3	2698.09	2698.09	0	0.6	110	Specific	1080.08	1080.08	6.73	19.94	30	>>sp|P00740-6|FA9_HUMAN Coagulation factor IX OS=Homo sapiens variant 2 G 44 V GN=F9 PE=1 SV=2	117	sample=1 period=1 cycle=1872 experiment=3	sample=1 period=1 cycle=1872 experiment=3	25.5523
01982:3	1	K.DDINS[+79.966]YEC[+71.037]WC[+71.037]PFGFE[+43.990]GKNC[+71.037]E[+43.990]L.D		C[+71]*3, E[+44]*2, S[+80]	950.699	3	2850.08	2850.04	0	15.2	110	Specific	204.94	185.02	42.05	3.56	30	>>sp|P00740-6|FA9_HUMAN Coagulation factor IX OS=Homo sapiens variant 2 G 44 V GN=F9 PE=1 SV=2	117	sample=1 period=1 cycle=1880 experiment=4	sample=1 period=1 cycle=1880 experiment=4	25.7224
01784:3	1	D.DINSYEC[+71.037]WC[+71.037]PFGFEGKNC[+71.037]EL.D		C[+71]*3	856.361	3	2567.07	2567.07	0	-0.3	111	Specific	249.5	249.5	249.5	4.8	30	>>sp|P00740-6|FA9_HUMAN Coagulation factor IX OS=Homo sapiens variant 2 G 44 V GN=F9 PE=1 SV=2	117	sample=1 period=1 cycle=1828 experiment=4	sample=1 period=1 cycle=1828 experiment=4	24.6227
01764:3	1	D.DINSYEC[+71.037]WC[+71.037]PFGFEGKNC[+71.037]EL.D		C[+71]*3	856.367	3	2567.09	2567.07	0	7.3	111	Specific	417.14	417.14	417.14	5.89	30	>>sp|P00740-6|FA9_HUMAN Coagulation factor IX OS=Homo sapiens variant 2 G 44 V GN=F9 PE=1 SV=2	117	sample=1 period=1 cycle=1825 experiment=5	sample=1 period=1 cycle=1825 experiment=5	24.5621
01818:3	1	D.DINSYEC[+71.037]WC[+71.037]PFGFEGKNC[+71.037]EL.D		C[+71]*3	856.364	3	2567.08	2567.07	0	3.3	111	Specific	418.12	418.12	418.12	7.09	30	>>sp|P00740-6|FA9_HUMAN Coagulation factor IX OS=Homo sapiens variant 2 G 44 V GN=F9 PE=1 SV=2	117	sample=1 period=1 cycle=1835 experiment=5	sample=1 period=1 cycle=1835 experiment=5	24.7644
01831:3	1	D.DINSYEC[+71.037]WC[+71.037]PFGFEGKNC[+71.037]EL.D		C[+71]*3	856.359	3	2567.06	2567.07	0	-1.5	111	Specific	445.04	445.04	445.04	7.52	30	>>sp|P00740-6|FA9_HUMAN Coagulation factor IX OS=Homo sapiens variant 2 G 44 V GN=F9 PE=1 SV=2	117	sample=1 period=1 cycle=1837 experiment=5	sample=1 period=1 cycle=1837 experiment=5	24.8069
01792:3	1	D.DINSYEC[+71.037]WC[+71.037]PFGFEGKNC[+71.037]EL.D		C[+71]*3	856.364	3	2567.08	2567.07	0	4.1	111	Specific	449.21	449.21	449.21	6.59	30	>>sp|P00740-6|FA9_HUMAN Coagulation factor IX OS=Homo sapiens variant 2 G 44 V GN=F9 PE=1 SV=2	117	sample=1 period=1 cycle=1830 experiment=4	sample=1 period=1 cycle=1830 experiment=4	24.6631
01755:3	1	D.DINSYEC[+71.037]WC[+71.037]PFGFEGKNC[+71.037]EL.D		C[+71]*3	856.361	3	2567.07	2567.07	0	0.4	111	Specific	539.14	539.14	539.14	7.43	30	>>sp|P00740-6|FA9_HUMAN Coagulation factor IX OS=Homo sapiens variant 2 G 44 V GN=F9 PE=1 SV=2	117	sample=1 period=1 cycle=1824 experiment=6	sample=1 period=1 cycle=1824 experiment=6	24.5441
01778:3	1	D.DINSYEC[+71.037]WC[+71.037]PFGFEGKNC[+71.037]EL.D		C[+71]*3	856.361	3	2567.07	2567.07	0	0.9	111	Specific	544.61	544.61	544.61	7.43	30	>>sp|P00740-6|FA9_HUMAN Coagulation factor IX OS=Homo sapiens variant 2 G 44 V GN=F9 PE=1 SV=2	117	sample=1 period=1 cycle=1827 experiment=4	sample=1 period=1 cycle=1827 experiment=4	24.6038
01774:3	1	D.DINSYEC[+71.037]WC[+71.037]PFGFEGKNC[+71.037]EL.D		C[+71]*3	856.363	3	2567.07	2567.07	0	2.2	111	Specific	775.97	775.97	775.97	13.7	30	>>sp|P00740-6|FA9_HUMAN Coagulation factor IX OS=Homo sapiens variant 2 G 44 V GN=F9 PE=1 SV=2	117	sample=1 period=1 cycle=1826 experiment=3	sample=1 period=1 cycle=1826 experiment=3	24.5845
01513:4	1	D.D[+15.995]INS[+879.286]YEC[+71.037]WC[+71.037]PFGFEGKNC[+71.037]EL.D	Hex(2)Pent(2)NeuAc(1)	C[+71]*3, D[+16], S[+879]	866.357	4	3462.4	3462.35	0	16.3	111	Specific	373.98	373.98	373.98	5.81	30	>>sp|P00740-6|FA9_HUMAN Coagulation factor IX OS=Homo sapiens variant 2 G 44 V GN=F9 PE=1 SV=2	117	sample=1 period=1 cycle=1761 experiment=4	sample=1 period=1 cycle=1761 experiment=4	23.1834
01507:3	1	D.D[+15.995]INS[+879.286]YEC[+71.037]WC[+71.037]PFGFEGKNC[+71.037]EL.D	Hex(2)Pent(2)NeuAc(1)	C[+71]*3, D[+16], S[+879]	1154.8	3	3462.4	3462.35	0	14.2	111	Specific	416.68	416.68	416.68	5.82	30	>>sp|P00740-6|FA9_HUMAN Coagulation factor IX OS=Homo sapiens variant 2 G 44 V GN=F9 PE=1 SV=2	117	sample=1 period=1 cycle=1759 experiment=4	sample=1 period=1 cycle=1759 experiment=4	23.1392
01528:4	1	D.D[+15.995]INS[+879.286]YEC[+71.037]WC[+71.037]PFGFEGKNC[+71.037]EL.D	Hex(2)Pent(2)NeuAc(1)	C[+71]*3, D[+16], S[+879]	866.356	4	3462.4	3462.35	0	15.7	111	Specific	448.84	448.84	448.84	6.05	30	>>sp|P00740-6|FA9_HUMAN Coagulation factor IX OS=Homo sapiens variant 2 G 44 V GN=F9 PE=1 SV=2	117	sample=1 period=1 cycle=1765 experiment=6	sample=1 period=1 cycle=1765 experiment=6	23.2718
01510:4	1	D.D[+15.995]INS[+879.286]YEC[+71.037]WC[+71.037]PFGFEGKNC[+71.037]EL.D	Hex(2)Pent(2)NeuAc(1)	C[+71]*3, D[+16], S[+879]	866.356	4	3462.4	3462.35	0	15.9	111	Specific	480.43	462.06	462.06	6.29	30	>>sp|P00740-6|FA9_HUMAN Coagulation factor IX OS=Homo sapiens variant 2 G 44 V GN=F9 PE=1 SV=2	117	sample=1 period=1 cycle=1760 experiment=4	sample=1 period=1 cycle=1760 experiment=4	23.1613
01490:4	1	D.D[+15.995]INS[+879.286]YEC[+71.037]WC[+71.037]PFGFEGKNC[+71.037]EL.D	Hex(2)Pent(2)NeuAc(1)	C[+71]*3, D[+16], S[+879]	866.355	4	3462.4	3462.35	0	14.2	111	Specific	485.1	485.1	485.1	6.04	30	>>sp|P00740-6|FA9_HUMAN Coagulation factor IX OS=Homo sapiens variant 2 G 44 V GN=F9 PE=1 SV=2	117	sample=1 period=1 cycle=1749 experiment=2	sample=1 period=1 cycle=1749 experiment=2	22.9278
01493:4	1	D.D[+15.995]INS[+879.286]YEC[+71.037]WC[+71.037]PFGFEGKNC[+71.037]EL.D	Hex(2)Pent(2)NeuAc(1)	C[+71]*3, D[+16], S[+879]	866.353	4	3462.39	3462.35	0	11.9	111	Specific	491.36	491.36	491.36	5.57	30	>>sp|P00740-6|FA9_HUMAN Coagulation factor IX OS=Homo sapiens variant 2 G 44 V GN=F9 PE=1 SV=2	117	sample=1 period=1 cycle=1752 experiment=3	sample=1 period=1 cycle=1752 experiment=3	22.9838
01501:4	1	D.D[+15.995]INS[+879.286]YEC[+71.037]WC[+71.037]PFGFEGKNC[+71.037]EL.D	Hex(2)Pent(2)NeuAc(1)	C[+71]*3, D[+16], S[+879]	866.353	4	3462.39	3462.35	0	12.4	111	Specific	511.47	511.47	511.47	5.81	30	>>sp|P00740-6|FA9_HUMAN Coagulation factor IX OS=Homo sapiens variant 2 G 44 V GN=F9 PE=1 SV=2	117	sample=1 period=1 cycle=1756 experiment=3	sample=1 period=1 cycle=1756 experiment=3	23.0727
01498:4	1	D.D[+15.995]INS[+879.286]YEC[+71.037]WC[+71.037]PFGFEGKNC[+71.037]EL.D	Hex(2)Pent(2)NeuAc(1)	C[+71]*3, D[+16], S[+879]	866.355	4	3462.4	3462.35	0	14.8	111	Specific	527.64	449.31	449.31	6.39	30	>>sp|P00740-6|FA9_HUMAN Coagulation factor IX OS=Homo sapiens variant 2 G 44 V GN=F9 PE=1 SV=2	117	sample=1 period=1 cycle=1754 experiment=3	sample=1 period=1 cycle=1754 experiment=3	23.0282
01496:4	1	D.D[+15.995]INS[+879.286]YEC[+71.037]WC[+71.037]PFGFEGKNC[+71.037]EL.D	Hex(2)Pent(2)NeuAc(1)	C[+71]*3, D[+16], S[+879]	866.355	4	3462.4	3462.35	0	14.5	111	Specific	602.99	602.99	602.99	8.69	30	>>sp|P00740-6|FA9_HUMAN Coagulation factor IX OS=Homo sapiens variant 2 G 44 V GN=F9 PE=1 SV=2	117	sample=1 period=1 cycle=1753 experiment=4	sample=1 period=1 cycle=1753 experiment=4	23.0059
01739:3	1	D.DINS[+79.957]YE[+43.990]C[+71.037]WC[+71.037]PFGFE[+43.990]GKNC[+71.037]EL.D		C[+71]*3, E[+44]*2, S[+80]	912.342	3	2735.01	2735	0	3.1	111	Specific	4.26	4.26	4.26	3.54	30	>>sp|P00740-6|FA9_HUMAN Coagulation factor IX OS=Homo sapiens variant 2 G 44 V GN=F9 PE=1 SV=2	117	sample=1 period=1 cycle=1821 experiment=9	sample=1 period=1 cycle=1821 experiment=9	24.4847
01949:3	1	D.D[+15.995]INS[+79.966]YE[+43.990]C[+71.037]WC[+71.037]PFGFE[+43.990]GKNC[+71.037]EL.D		C[+71]*3, D[+16], E[+44]*2, S[+80]	917.673	3	2751	2751.01	0	-2	111	Specific	241.9	241.9	1.12	4.08	30	>>sp|P00740-6|FA9_HUMAN Coagulation factor IX OS=Homo sapiens variant 2 G 44 V GN=F9 PE=1 SV=2	117	sample=1 period=1 cycle=1869 experiment=6	sample=1 period=1 cycle=1869 experiment=6	25.4881
01371:5	1	D.DINSYEC[+71.037]WC[+71.037]PFGFE[+43.990]GKNC[+71.037]E[+43.990]LDVTC[+71.037]NIKNGRC[+71.037]E[+43.990]QFC[+71.037]KNSA.D		C[+71]*6, E[+44]*3	1005.43	5	5023.13	5023.08	0	9	111	Specific	612.65	612.65	27.72	5.5	30	>>sp|P00740-6|FA9_HUMAN Coagulation factor IX OS=Homo sapiens variant 2 G 44 V GN=F9 PE=1 SV=2	117	sample=1 period=1 cycle=1686 experiment=3	sample=1 period=1 cycle=1686 experiment=3	21.6174
01377:5	1	D.DINSYEC[+71.037]WC[+71.037]PFGFE[+43.990]GKNC[+71.037]E[+43.990]LDVTC[+71.037]NIKNGRC[+71.037]E[+43.990]QFC[+71.037]KNSA.D		C[+71]*6, E[+44]*3	1005.43	5	5023.12	5023.08	0	7.7	111	Specific	645.84	645.84	0.48	5.61	30	>>sp|P00740-6|FA9_HUMAN Coagulation factor IX OS=Homo sapiens variant 2 G 44 V GN=F9 PE=1 SV=2	117	sample=1 period=1 cycle=1689 experiment=4	sample=1 period=1 cycle=1689 experiment=4	21.6839
01374:5	1	D.DINSYEC[+71.037]WC[+71.037]PFGFE[+43.990]GKNC[+71.037]E[+43.990]LDVTC[+71.037]NIKNGRC[+71.037]E[+43.990]QFC[+71.037]KNSA.D		C[+71]*6, E[+44]*3	1005.43	5	5023.12	5023.08	0	7.7	111	Specific	829.57	829.57	6.36	10.68	30	>>sp|P00740-6|FA9_HUMAN Coagulation factor IX OS=Homo sapiens variant 2 G 44 V GN=F9 PE=1 SV=2	117	sample=1 period=1 cycle=1688 experiment=3	sample=1 period=1 cycle=1688 experiment=3	21.6618
01369:5	1	D.DINSYEC[+71.037]WC[+71.037]PFGFE[+43.990]GKNC[+71.037]E[+43.990]LDVTC[+71.037]NIKNGRC[+71.037]E[+43.990]QFC[+71.037]KNSA.D		C[+71]*6, E[+44]*3	1005.43	5	5023.13	5023.08	0	9.6	111	Specific	892.23	892.23	9.6	11.6	30	>>sp|P00740-6|FA9_HUMAN Coagulation factor IX OS=Homo sapiens variant 2 G 44 V GN=F9 PE=1 SV=2	117	sample=1 period=1 cycle=1685 experiment=3	sample=1 period=1 cycle=1685 experiment=3	21.5951
01383:5	1	D.DINSYEC[+71.037]WC[+71.037]PFGFE[+43.990]GKNC[+71.037]E[+43.990]LDVTC[+71.037]NIKNGRC[+71.037]E[+43.990]QFC[+71.037]KNSA.D		C[+71]*6, E[+44]*3	1005.43	5	5023.12	5023.08	0	6.7	111	Specific	943.02	943.02	1.2	12.68	30	>>sp|P00740-6|FA9_HUMAN Coagulation factor IX OS=Homo sapiens variant 2 G 44 V GN=F9 PE=1 SV=2	117	sample=1 period=1 cycle=1694 experiment=3	sample=1 period=1 cycle=1694 experiment=3	21.7836
00042:4	1	L.DVTC[+71.037]NIKNGRC[+71.037]EQFC[+71.037]KNSA.D		C[+71]*3	586.52	4	2343.06	2343.06	0	-1.5	131	Specific	118.37	118.37	118.37	2.84	30	>>sp|P00740-6|FA9_HUMAN Coagulation factor IX OS=Homo sapiens variant 2 G 44 V GN=F9 PE=1 SV=2	117	sample=1 period=1 cycle=830 experiment=3	sample=1 period=1 cycle=830 experiment=3	8.1077
00037:4	1	L.DVTC[+71.037]NIKNGRC[+71.037]EQFC[+71.037]KNSA.D		C[+71]*3	586.522	4	2343.06	2343.06	0	0.3	131	Specific	210.52	210.52	210.52	5.01	30	>>sp|P00740-6|FA9_HUMAN Coagulation factor IX OS=Homo sapiens variant 2 G 44 V GN=F9 PE=1 SV=2	117	sample=1 period=1 cycle=828 experiment=2	sample=1 period=1 cycle=828 experiment=2	8.066
00048:4	1	L.DVTC[+71.037]NIKNGRC[+71.037]EQFC[+71.037]KNSA.D		C[+71]*3	586.521	4	2343.06	2343.06	0	-0.8	131	Specific	221.78	221.78	221.78	5.33	30	>>sp|P00740-6|FA9_HUMAN Coagulation factor IX OS=Homo sapiens variant 2 G 44 V GN=F9 PE=1 SV=2	117	sample=1 period=1 cycle=833 experiment=3	sample=1 period=1 cycle=833 experiment=3	8.1682
00039:4	1	L.DVTC[+71.037]NIKNGRC[+71.037]EQFC[+71.037]KNSA.D		C[+71]*3	586.519	4	2343.05	2343.06	0	-3.9	131	Specific	234.19	234.19	234.19	4.58	30	>>sp|P00740-6|FA9_HUMAN Coagulation factor IX OS=Homo sapiens variant 2 G 44 V GN=F9 PE=1 SV=2	117	sample=1 period=1 cycle=829 experiment=2	sample=1 period=1 cycle=829 experiment=2	8.0864
00051:4	1	L.DVTC[+71.037]NIKNGRC[+71.037]EQFC[+71.037]KNSA.D		C[+71]*3	586.52	4	2343.06	2343.06	0	-1.8	131	Specific	271.92	271.92	271.92	5.37	30	>>sp|P00740-6|FA9_HUMAN Coagulation factor IX OS=Homo sapiens variant 2 G 44 V GN=F9 PE=1 SV=2	117	sample=1 period=1 cycle=834 experiment=3	sample=1 period=1 cycle=834 experiment=3	8.1895
00044:4	1	L.DVTC[+71.037]NIKNGRC[+71.037]EQFC[+71.037]KNSA.D		C[+71]*3	586.52	4	2343.06	2343.06	0	-2.4	131	Specific	278.37	278.37	278.37	5.37	30	>>sp|P00740-6|FA9_HUMAN Coagulation factor IX OS=Homo sapiens variant 2 G 44 V GN=F9 PE=1 SV=2	117	sample=1 period=1 cycle=831 experiment=2	sample=1 period=1 cycle=831 experiment=2	8.1252
00046:4	1	L.DVTC[+71.037]NIKNGRC[+71.037]EQFC[+71.037]KNSA.D		C[+71]*3	586.521	4	2343.06	2343.06	0	-1.4	131	Specific	309.73	309.73	309.73	5.58	30	>>sp|P00740-6|FA9_HUMAN Coagulation factor IX OS=Homo sapiens variant 2 G 44 V GN=F9 PE=1 SV=2	117	sample=1 period=1 cycle=832 experiment=2	sample=1 period=1 cycle=832 experiment=2	8.1494
00238:4	1	L.DVTC[+71.037]N[+0.984]IKNGRC[+71.037]EQFC[+71.037]KNSA.D		C[+71]*3, N[+1]	586.768	4	2344.05	2344.05	0	1.2	131	Specific	39.85	39.85	0.79	3.23	30	>>sp|P00740-6|FA9_HUMAN Coagulation factor IX OS=Homo sapiens variant 2 G 44 V GN=F9 PE=1 SV=2	117	sample=1 period=1 cycle=945 experiment=2	sample=1 period=1 cycle=945 experiment=2	9.9579
00294:4	1	L.DVTC[+71.037]NIKNGRC[+71.037]EQ[+0.984]FC[+71.037]KNSA.D		C[+71]*3, Q[+1]	586.768	4	2344.05	2344.05	0	0.9	131	Specific	40.18	40.18	16.83	3.23	30	>>sp|P00740-6|FA9_HUMAN Coagulation factor IX OS=Homo sapiens variant 2 G 44 V GN=F9 PE=1 SV=2	117	sample=1 period=1 cycle=1046 experiment=4	sample=1 period=1 cycle=1046 experiment=4	11.3576
00313:4	1	L.DVTC[+71.037]NIKN[+0.984]GRC[+71.037]EQFC[+71.037]KNSA.D		C[+71]*3, N[+1]	586.768	4	2344.05	2344.05	0	0.5	131	Specific	53.42	53.42	3.62	3.23	30	>>sp|P00740-6|FA9_HUMAN Coagulation factor IX OS=Homo sapiens variant 2 G 44 V GN=F9 PE=1 SV=2	117	sample=1 period=1 cycle=1062 experiment=3	sample=1 period=1 cycle=1062 experiment=3	11.6443
00106:4	1	L.DVTC[+71.037]N[+0.984]IKNGRC[+71.037]EQFC[+71.037]KNSA.D		C[+71]*3, N[+1]	586.768	4	2344.05	2344.05	0	1.5	131	Specific	82.53	82.53	82.53	3.42	30	>>sp|P00740-6|FA9_HUMAN Coagulation factor IX OS=Homo sapiens variant 2 G 44 V GN=F9 PE=1 SV=2	117	sample=1 period=1 cycle=845 experiment=6	sample=1 period=1 cycle=845 experiment=6	8.4061
00265:4	1	L.DVTC[+71.037]NIKNGRC[+71.037]EQFC[+71.037]KN[+0.984]SA.D		C[+71]*3, N[+1]	586.766	4	2344.04	2344.05	0	-2.2	131	Specific	97.85	97.85	97.85	2.84	30	>>sp|P00740-6|FA9_HUMAN Coagulation factor IX OS=Homo sapiens variant 2 G 44 V GN=F9 PE=1 SV=2	117	sample=1 period=1 cycle=978 experiment=3	sample=1 period=1 cycle=978 experiment=3	10.4588
00267:4	1	L.DVTC[+71.037]NIKNGRC[+71.037]EQFC[+71.037]KN[+0.984]SA.D		C[+71]*3, N[+1]	586.769	4	2344.05	2344.05	0	2.4	131	Specific	101.36	101.36	101.36	3.42	30	>>sp|P00740-6|FA9_HUMAN Coagulation factor IX OS=Homo sapiens variant 2 G 44 V GN=F9 PE=1 SV=2	117	sample=1 period=1 cycle=979 experiment=3	sample=1 period=1 cycle=979 experiment=3	10.4789
00300:4	1	L.DVTC[+71.037]NIKNGRC[+71.037]EQ[+0.984]FC[+71.037]KNSA.D		C[+71]*3, Q[+1]	586.768	4	2344.05	2344.05	0	1.2	131	Specific	113.92	113.92	32.59	4.13	30	>>sp|P00740-6|FA9_HUMAN Coagulation factor IX OS=Homo sapiens variant 2 G 44 V GN=F9 PE=1 SV=2	117	sample=1 period=1 cycle=1049 experiment=4	sample=1 period=1 cycle=1049 experiment=4	11.4174
00125:4	1	L.DVTC[+71.037]NIKN[+0.984]GRC[+71.037]EQFC[+71.037]KNSA.D		C[+71]*3, N[+1]	586.769	4	2344.05	2344.05	0	1.8	131	Specific	132.05	132.05	9.71	3.42	30	>>sp|P00740-6|FA9_HUMAN Coagulation factor IX OS=Homo sapiens variant 2 G 44 V GN=F9 PE=1 SV=2	117	sample=1 period=1 cycle=847 experiment=5	sample=1 period=1 cycle=847 experiment=5	8.447
00226:4	1	L.DVTC[+71.037]NIKN[+0.984]GRC[+71.037]EQFC[+71.037]KNSA.D		C[+71]*3, N[+1]	586.768	4	2344.05	2344.05	0	0.2	131	Specific	140.37	140.37	64.19	3.23	30	>>sp|P00740-6|FA9_HUMAN Coagulation factor IX OS=Homo sapiens variant 2 G 44 V GN=F9 PE=1 SV=2	117	sample=1 period=1 cycle=919 experiment=2	sample=1 period=1 cycle=919 experiment=2	9.5921
00263:4	1	L.DVTC[+71.037]N[+0.984]IKNGRC[+71.037]EQFC[+71.037]KNSA.D		C[+71]*3, N[+1]	586.765	4	2344.04	2344.05	0	-3.8	131	Specific	151.12	151.12	24.31	3.04	30	>>sp|P00740-6|FA9_HUMAN Coagulation factor IX OS=Homo sapiens variant 2 G 44 V GN=F9 PE=1 SV=2	117	sample=1 period=1 cycle=977 experiment=4	sample=1 period=1 cycle=977 experiment=4	10.4388
00317:4	1	L.DVTC[+71.037]NIKN[+0.984]GRC[+71.037]EQFC[+71.037]KNSA.D		C[+71]*3, N[+1]	586.768	4	2344.05	2344.05	0	0.4	131	Specific	165.8	165.8	31.84	3.64	30	>>sp|P00740-6|FA9_HUMAN Coagulation factor IX OS=Homo sapiens variant 2 G 44 V GN=F9 PE=1 SV=2	117	sample=1 period=1 cycle=1068 experiment=3	sample=1 period=1 cycle=1068 experiment=3	11.7324
00325:4	1	L.DVTC[+71.037]NIKNGRC[+71.037]EQ[+0.984]FC[+71.037]KNSA.D		C[+71]*3, Q[+1]	586.771	4	2344.06	2344.05	0	5.8	131	Specific	173.85	173.85	0.54	4.17	30	>>sp|P00740-6|FA9_HUMAN Coagulation factor IX OS=Homo sapiens variant 2 G 44 V GN=F9 PE=1 SV=2	117	sample=1 period=1 cycle=1087 experiment=2	sample=1 period=1 cycle=1087 experiment=2	11.9962
00307:4	1	L.DVTC[+71.037]N[+0.984]IKNGRC[+71.037]EQFC[+71.037]KNSA.D		C[+71]*3, N[+1]	586.767	4	2344.05	2344.05	0	-0.2	131	Specific	178.79	178.79	9.09	4.87	30	>>sp|P00740-6|FA9_HUMAN Coagulation factor IX OS=Homo sapiens variant 2 G 44 V GN=F9 PE=1 SV=2	117	sample=1 period=1 cycle=1056 experiment=2	sample=1 period=1 cycle=1056 experiment=2	11.546
00285:4	1	L.DVTC[+71.037]NIKN[+0.984]GRC[+71.037]EQFC[+71.037]KNSA.D		C[+71]*3, N[+1]	586.769	4	2344.05	2344.05	0	2.5	131	Specific	196.77	196.77	24.7	4.13	30	>>sp|P00740-6|FA9_HUMAN Coagulation factor IX OS=Homo sapiens variant 2 G 44 V GN=F9 PE=1 SV=2	117	sample=1 period=1 cycle=1028 experiment=2	sample=1 period=1 cycle=1028 experiment=2	11.124
00328:4	1	L.DVTC[+71.037]NIKN[+0.984]GRC[+71.037]EQFC[+71.037]KNSA.D		C[+71]*3, N[+1]	586.767	4	2344.05	2344.05	0	-0.2	131	Specific	199.84	199.84	10.28	4.87	30	>>sp|P00740-6|FA9_HUMAN Coagulation factor IX OS=Homo sapiens variant 2 G 44 V GN=F9 PE=1 SV=2	117	sample=1 period=1 cycle=1093 experiment=2	sample=1 period=1 cycle=1093 experiment=2	12.0845
00288:4	1	L.DVTC[+71.037]NIKN[+0.984]GRC[+71.037]EQFC[+71.037]KNSA.D		C[+71]*3, N[+1]	586.767	4	2344.05	2344.05	0	-0.7	131	Specific	207.86	207.86	53.9	5.01	30	>>sp|P00740-6|FA9_HUMAN Coagulation factor IX OS=Homo sapiens variant 2 G 44 V GN=F9 PE=1 SV=2	117	sample=1 period=1 cycle=1036 experiment=2	sample=1 period=1 cycle=1036 experiment=2	11.2311
00253:4	1	L.DVTC[+71.037]NIKNGRC[+71.037]EQFC[+71.037]KN[+0.984]SA.D		C[+71]*3, N[+1]	586.767	4	2344.05	2344.05	0	-0.7	131	Specific	213.31	213.31	1	4.05	30	>>sp|P00740-6|FA9_HUMAN Coagulation factor IX OS=Homo sapiens variant 2 G 44 V GN=F9 PE=1 SV=2	117	sample=1 period=1 cycle=972 experiment=3	sample=1 period=1 cycle=972 experiment=3	10.3384
00284:4	1	L.DVTC[+71.037]NIKN[+0.984]GRC[+71.037]EQFC[+71.037]KNSA.D		C[+71]*3, N[+1]	586.768	4	2344.05	2344.05	0	1.4	131	Specific	218.92	218.92	46.43	5.24	30	>>sp|P00740-6|FA9_HUMAN Coagulation factor IX OS=Homo sapiens variant 2 G 44 V GN=F9 PE=1 SV=2	117	sample=1 period=1 cycle=1026 experiment=3	sample=1 period=1 cycle=1026 experiment=3	11.0947
00291:4	1	L.DVTC[+71.037]NIKN[+0.984]GRC[+71.037]EQFC[+71.037]KNSA.D		C[+71]*3, N[+1]	586.767	4	2344.05	2344.05	0	-0.2	131	Specific	219.2	189.94	42.56	4.87	30	>>sp|P00740-6|FA9_HUMAN Coagulation factor IX OS=Homo sapiens variant 2 G 44 V GN=F9 PE=1 SV=2	117	sample=1 period=1 cycle=1038 experiment=3	sample=1 period=1 cycle=1038 experiment=3	11.2708
00104:4	1	L.DVTC[+71.037]NIKN[+0.984]GRC[+71.037]EQFC[+71.037]KNSA.D		C[+71]*3, N[+1]	586.768	4	2344.05	2344.05	0	1.5	131	Specific	221.75	221.75	55.76	5.24	30	>>sp|P00740-6|FA9_HUMAN Coagulation factor IX OS=Homo sapiens variant 2 G 44 V GN=F9 PE=1 SV=2	117	sample=1 period=1 cycle=845 experiment=4	sample=1 period=1 cycle=845 experiment=4	8.4045
00295:4	1	L.DVTC[+71.037]NIKN[+0.984]GRC[+71.037]EQFC[+71.037]KNSA.D		C[+71]*3, N[+1]	586.766	4	2344.04	2344.05	0	-1.7	131	Specific	224.87	224.87	71.64	4.46	30	>>sp|P00740-6|FA9_HUMAN Coagulation factor IX OS=Homo sapiens variant 2 G 44 V GN=F9 PE=1 SV=2	117	sample=1 period=1 cycle=1047 experiment=2	sample=1 period=1 cycle=1047 experiment=2	11.3777
00218:4	1	L.DVTC[+71.037]NIKN[+0.984]GRC[+71.037]EQFC[+71.037]KNSA.D		C[+71]*3, N[+1]	586.768	4	2344.05	2344.05	0	1.7	131	Specific	243.35	243.35	15.56	5.81	30	>>sp|P00740-6|FA9_HUMAN Coagulation factor IX OS=Homo sapiens variant 2 G 44 V GN=F9 PE=1 SV=2	117	sample=1 period=1 cycle=904 experiment=2	sample=1 period=1 cycle=904 experiment=2	9.3871
00286:4	1	L.DVTC[+71.037]N[+0.984]IKNGRC[+71.037]EQFC[+71.037]KNSA.D		C[+71]*3, N[+1]	586.767	4	2344.05	2344.05	0	-0.4	131	Specific	247.58	247.58	0.45	5.58	30	>>sp|P00740-6|FA9_HUMAN Coagulation factor IX OS=Homo sapiens variant 2 G 44 V GN=F9 PE=1 SV=2	117	sample=1 period=1 cycle=1029 experiment=2	sample=1 period=1 cycle=1029 experiment=2	11.144
00277:4	1	L.DVTC[+71.037]NIKNGRC[+71.037]EQ[+0.984]FC[+71.037]KNSA.D		C[+71]*3, Q[+1]	586.767	4	2344.05	2344.05	0	0	131	Specific	251.65	224.98	2.25	5.32	30	>>sp|P00740-6|FA9_HUMAN Coagulation factor IX OS=Homo sapiens variant 2 G 44 V GN=F9 PE=1 SV=2	117	sample=1 period=1 cycle=1008 experiment=2	sample=1 period=1 cycle=1008 experiment=2	10.8608
00272:4	1	L.DVTC[+71.037]NIKNGRC[+71.037]EQ[+0.984]FC[+71.037]KNSA.D		C[+71]*3, Q[+1]	586.768	4	2344.05	2344.05	0	1.3	131	Specific	255.36	255.36	34.02	4.84	30	>>sp|P00740-6|FA9_HUMAN Coagulation factor IX OS=Homo sapiens variant 2 G 44 V GN=F9 PE=1 SV=2	117	sample=1 period=1 cycle=993 experiment=2	sample=1 period=1 cycle=993 experiment=2	10.6655
00289:4	1	L.DVTC[+71.037]NIKNGRC[+71.037]EQ[+0.984]FC[+71.037]KNSA.D		C[+71]*3, Q[+1]	586.768	4	2344.05	2344.05	0	1.5	131	Specific	256	227.13	15.85	5.54	30	>>sp|P00740-6|FA9_HUMAN Coagulation factor IX OS=Homo sapiens variant 2 G 44 V GN=F9 PE=1 SV=2	117	sample=1 period=1 cycle=1037 experiment=2	sample=1 period=1 cycle=1037 experiment=2	11.2509
00305:4	1	L.DVTC[+71.037]NIKN[+0.984]GRC[+71.037]EQFC[+71.037]KNSA.D		C[+71]*3, N[+1]	586.768	4	2344.05	2344.05	0	1.4	131	Specific	262.05	262.05	53.75	6.15	30	>>sp|P00740-6|FA9_HUMAN Coagulation factor IX OS=Homo sapiens variant 2 G 44 V GN=F9 PE=1 SV=2	117	sample=1 period=1 cycle=1054 experiment=3	sample=1 period=1 cycle=1054 experiment=3	11.5063
00198:4	1	L.DVTC[+71.037]NIKNGRC[+71.037]EQ[+0.984]FC[+71.037]KNSA.D		C[+71]*3, Q[+1]	586.767	4	2344.05	2344.05	0	-0.2	131	Specific	265.37	265.37	7.02	5.61	30	>>sp|P00740-6|FA9_HUMAN Coagulation factor IX OS=Homo sapiens variant 2 G 44 V GN=F9 PE=1 SV=2	117	sample=1 period=1 cycle=871 experiment=2	sample=1 period=1 cycle=871 experiment=2	8.8809
00245:4	1	L.DVTC[+71.037]NIKN[+0.984]GRC[+71.037]EQFC[+71.037]KNSA.D		C[+71]*3, N[+1]	586.768	4	2344.05	2344.05	0	0.9	131	Specific	266.67	266.67	34.08	5.93	30	>>sp|P00740-6|FA9_HUMAN Coagulation factor IX OS=Homo sapiens variant 2 G 44 V GN=F9 PE=1 SV=2	117	sample=1 period=1 cycle=966 experiment=3	sample=1 period=1 cycle=966 experiment=3	10.2188
00185:4	1	L.DVTC[+71.037]NIKN[+0.984]GRC[+71.037]EQFC[+71.037]KNSA.D		C[+71]*3, N[+1]	586.766	4	2344.04	2344.05	0	-1.7	131	Specific	267.16	267.16	30.77	5.06	30	>>sp|P00740-6|FA9_HUMAN Coagulation factor IX OS=Homo sapiens variant 2 G 44 V GN=F9 PE=1 SV=2	117	sample=1 period=1 cycle=860 experiment=4	sample=1 period=1 cycle=860 experiment=4	8.7047
00224:4	1	L.DVTC[+71.037]NIKN[+0.984]GRC[+71.037]EQFC[+71.037]KNSA.D		C[+71]*3, N[+1]	586.768	4	2344.05	2344.05	0	1.5	131	Specific	270.68	270.68	58.72	6.15	30	>>sp|P00740-6|FA9_HUMAN Coagulation factor IX OS=Homo sapiens variant 2 G 44 V GN=F9 PE=1 SV=2	117	sample=1 period=1 cycle=918 experiment=2	sample=1 period=1 cycle=918 experiment=2	9.5721
00269:4	1	L.DVTC[+71.037]NIKN[+0.984]GRC[+71.037]EQFC[+71.037]KNSA.D		C[+71]*3, N[+1]	586.767	4	2344.05	2344.05	0	-1.1	131	Specific	279.78	242.98	8.42	5.9	30	>>sp|P00740-6|FA9_HUMAN Coagulation factor IX OS=Homo sapiens variant 2 G 44 V GN=F9 PE=1 SV=2	117	sample=1 period=1 cycle=986 experiment=2	sample=1 period=1 cycle=986 experiment=2	10.5673
00276:4	1	L.DVTC[+71.037]NIKN[+0.984]GRC[+71.037]EQFC[+71.037]KNSA.D		C[+71]*3, N[+1]	586.768	4	2344.05	2344.05	0	0.3	131	Specific	279.87	279.87	26.68	5.61	30	>>sp|P00740-6|FA9_HUMAN Coagulation factor IX OS=Homo sapiens variant 2 G 44 V GN=F9 PE=1 SV=2	117	sample=1 period=1 cycle=1007 experiment=2	sample=1 period=1 cycle=1007 experiment=2	10.8408
00220:4	1	L.DVTC[+71.037]NIKN[+0.984]GRC[+71.037]EQFC[+71.037]KNSA.D		C[+71]*3, N[+1]	586.769	4	2344.05	2344.05	0	2.7	131	Specific	290.27	290.27	47.95	6.67	30	>>sp|P00740-6|FA9_HUMAN Coagulation factor IX OS=Homo sapiens variant 2 G 44 V GN=F9 PE=1 SV=2	117	sample=1 period=1 cycle=909 experiment=2	sample=1 period=1 cycle=909 experiment=2	9.4508
00240:4	1	L.DVTC[+71.037]NIKN[+0.984]GRC[+71.037]EQFC[+71.037]KNSA.D		C[+71]*3, N[+1]	586.768	4	2344.05	2344.05	0	1.6	131	Specific	290.97	290.97	29.55	6.67	30	>>sp|P00740-6|FA9_HUMAN Coagulation factor IX OS=Homo sapiens variant 2 G 44 V GN=F9 PE=1 SV=2	117	sample=1 period=1 cycle=953 experiment=2	sample=1 period=1 cycle=953 experiment=2	10.0523
00241:4	1	L.DVTC[+71.037]NIKN[+0.984]GRC[+71.037]EQFC[+71.037]KNSA.D		C[+71]*3, N[+1]	586.769	4	2344.05	2344.05	0	1.8	131	Specific	293.74	293.74	5.8	6.56	30	>>sp|P00740-6|FA9_HUMAN Coagulation factor IX OS=Homo sapiens variant 2 G 44 V GN=F9 PE=1 SV=2	117	sample=1 period=1 cycle=959 experiment=2	sample=1 period=1 cycle=959 experiment=2	10.1205
00234:4	1	L.DVTC[+71.037]NIKN[+0.984]GRC[+71.037]EQFC[+71.037]KNSA.D		C[+71]*3, N[+1]	586.768	4	2344.05	2344.05	0	0.6	131	Specific	298.1	298.1	35.19	6.44	30	>>sp|P00740-6|FA9_HUMAN Coagulation factor IX OS=Homo sapiens variant 2 G 44 V GN=F9 PE=1 SV=2	117	sample=1 period=1 cycle=931 experiment=2	sample=1 period=1 cycle=931 experiment=2	9.7874
00147:4	1	L.DVTC[+71.037]NIKN[+0.984]GRC[+71.037]EQFC[+71.037]KNSA.D		C[+71]*3, N[+1]	586.768	4	2344.05	2344.05	0	0.5	131	Specific	299.17	299.17	37.42	6.13	30	>>sp|P00740-6|FA9_HUMAN Coagulation factor IX OS=Homo sapiens variant 2 G 44 V GN=F9 PE=1 SV=2	117	sample=1 period=1 cycle=850 experiment=4	sample=1 period=1 cycle=850 experiment=4	8.5036
00207:4	1	L.DVTC[+71.037]NIKN[+0.984]GRC[+71.037]EQFC[+71.037]KNSA.D		C[+71]*3, N[+1]	586.768	4	2344.05	2344.05	0	0.8	131	Specific	300.9	300.9	63.74	6.13	30	>>sp|P00740-6|FA9_HUMAN Coagulation factor IX OS=Homo sapiens variant 2 G 44 V GN=F9 PE=1 SV=2	117	sample=1 period=1 cycle=879 experiment=2	sample=1 period=1 cycle=879 experiment=2	9.0377
00274:4	1	L.DVTC[+71.037]NIKN[+0.984]GRC[+71.037]EQFC[+71.037]KNSA.D		C[+71]*3, N[+1]	586.768	4	2344.05	2344.05	0	1	131	Specific	301.9	301.9	53.33	6.44	30	>>sp|P00740-6|FA9_HUMAN Coagulation factor IX OS=Homo sapiens variant 2 G 44 V GN=F9 PE=1 SV=2	117	sample=1 period=1 cycle=1000 experiment=2	sample=1 period=1 cycle=1000 experiment=2	10.7531
00191:4	1	L.DVTC[+71.037]NIKN[+0.984]GRC[+71.037]EQFC[+71.037]KNSA.D		C[+71]*3, N[+1]	586.767	4	2344.05	2344.05	0	0	131	Specific	302.69	302.69	9	6.13	30	>>sp|P00740-6|FA9_HUMAN Coagulation factor IX OS=Homo sapiens variant 2 G 44 V GN=F9 PE=1 SV=2	117	sample=1 period=1 cycle=866 experiment=3	sample=1 period=1 cycle=866 experiment=3	8.797
00080:4	1	L.DVTC[+71.037]NIKN[+0.984]GRC[+71.037]EQFC[+71.037]KNSA.D		C[+71]*3, N[+1]	586.768	4	2344.05	2344.05	0	1.6	131	Specific	315.08	315.08	42.67	6.67	30	>>sp|P00740-6|FA9_HUMAN Coagulation factor IX OS=Homo sapiens variant 2 G 44 V GN=F9 PE=1 SV=2	117	sample=1 period=1 cycle=842 experiment=8	sample=1 period=1 cycle=842 experiment=8	8.3498
00087:4	1	L.DVTC[+71.037]NIKN[+0.984]GRC[+71.037]EQFC[+71.037]KNSA.D		C[+71]*3, N[+1]	586.768	4	2344.05	2344.05	0	1.6	131	Specific	317.11	317.11	41.76	6.68	30	>>sp|P00740-6|FA9_HUMAN Coagulation factor IX OS=Homo sapiens variant 2 G 44 V GN=F9 PE=1 SV=2	117	sample=1 period=1 cycle=843 experiment=7	sample=1 period=1 cycle=843 experiment=7	8.3681
00064:4	1	L.DVTC[+71.037]NIKN[+0.984]GRC[+71.037]EQFC[+71.037]KNSA.D		C[+71]*3, N[+1]	586.769	4	2344.05	2344.05	0	2	131	Specific	318.97	318.97	68.67	6.36	30	>>sp|P00740-6|FA9_HUMAN Coagulation factor IX OS=Homo sapiens variant 2 G 44 V GN=F9 PE=1 SV=2	117	sample=1 period=1 cycle=839 experiment=3	sample=1 period=1 cycle=839 experiment=3	8.2888
00236:4	1	L.DVTC[+71.037]NIKN[+0.984]GRC[+71.037]EQFC[+71.037]KNSA.D		C[+71]*3, N[+1]	586.767	4	2344.05	2344.05	0	-0.6	131	Specific	319.46	319.46	6.86	6.45	30	>>sp|P00740-6|FA9_HUMAN Coagulation factor IX OS=Homo sapiens variant 2 G 44 V GN=F9 PE=1 SV=2	117	sample=1 period=1 cycle=938 experiment=2	sample=1 period=1 cycle=938 experiment=2	9.8759
00095:4	1	L.DVTC[+71.037]NIKN[+0.984]GRC[+71.037]EQFC[+71.037]KNSA.D		C[+71]*3, N[+1]	586.768	4	2344.05	2344.05	0	1.1	131	Specific	320.72	320.72	22.89	6.39	30	>>sp|P00740-6|FA9_HUMAN Coagulation factor IX OS=Homo sapiens variant 2 G 44 V GN=F9 PE=1 SV=2	117	sample=1 period=1 cycle=844 experiment=6	sample=1 period=1 cycle=844 experiment=6	8.3858
00279:4	1	L.DVTC[+71.037]NIKN[+0.984]GRC[+71.037]EQFC[+71.037]KNSA.D		C[+71]*3, N[+1]	586.768	4	2344.05	2344.05	0	1.7	131	Specific	325.24	325.24	51.16	6.61	30	>>sp|P00740-6|FA9_HUMAN Coagulation factor IX OS=Homo sapiens variant 2 G 44 V GN=F9 PE=1 SV=2	117	sample=1 period=1 cycle=1015 experiment=2	sample=1 period=1 cycle=1015 experiment=2	10.9483
00216:4	1	L.DVTC[+71.037]NIKN[+0.984]GRC[+71.037]EQFC[+71.037]KNSA.D		C[+71]*3, N[+1]	586.767	4	2344.05	2344.05	0	-0.4	131	Specific	326.07	326.07	51.67	6.39	30	>>sp|P00740-6|FA9_HUMAN Coagulation factor IX OS=Homo sapiens variant 2 G 44 V GN=F9 PE=1 SV=2	117	sample=1 period=1 cycle=897 experiment=2	sample=1 period=1 cycle=897 experiment=2	9.3047
00071:4	1	L.DVTC[+71.037]NIKN[+0.984]GRC[+71.037]EQFC[+71.037]KNSA.D		C[+71]*3, N[+1]	586.768	4	2344.05	2344.05	0	1.2	131	Specific	333.86	333.86	73.42	6.39	30	>>sp|P00740-6|FA9_HUMAN Coagulation factor IX OS=Homo sapiens variant 2 G 44 V GN=F9 PE=1 SV=2	117	sample=1 period=1 cycle=841 experiment=5	sample=1 period=1 cycle=841 experiment=5	8.3277
00096:4	1	L.DVTC[+71.037]NIKN[+0.984]GRC[+71.037]EQFC[+71.037]KNSA.D		C[+71]*3, N[+1]	586.768	4	2344.05	2344.05	0	1.1	131	Specific	340.22	340.22	37.16	6.39	30	>>sp|P00740-6|FA9_HUMAN Coagulation factor IX OS=Homo sapiens variant 2 G 44 V GN=F9 PE=1 SV=2	117	sample=1 period=1 cycle=844 experiment=7	sample=1 period=1 cycle=844 experiment=7	8.3871
00223:4	1	L.DVTC[+71.037]NIKN[+0.984]GRC[+71.037]EQFC[+71.037]KNSA.D		C[+71]*3, N[+1]	586.769	4	2344.05	2344.05	0	2.4	131	Specific	346.61	346.61	53.02	6.87	30	>>sp|P00740-6|FA9_HUMAN Coagulation factor IX OS=Homo sapiens variant 2 G 44 V GN=F9 PE=1 SV=2	117	sample=1 period=1 cycle=917 experiment=2	sample=1 period=1 cycle=917 experiment=2	9.5588
00251:4	1	L.DVTC[+71.037]NIKN[+0.984]GRC[+71.037]EQFC[+71.037]KNSA.D		C[+71]*3, N[+1]	586.767	4	2344.05	2344.05	0	-0.8	131	Specific	354.63	354.63	12.42	6.34	30	>>sp|P00740-6|FA9_HUMAN Coagulation factor IX OS=Homo sapiens variant 2 G 44 V GN=F9 PE=1 SV=2	117	sample=1 period=1 cycle=971 experiment=3	sample=1 period=1 cycle=971 experiment=3	10.3185
00061:4	1	L.DVTC[+71.037]NIKN[+0.984]GRC[+71.037]EQFC[+71.037]KNSA.D		C[+71]*3, N[+1]	586.768	4	2344.05	2344.05	0	1.4	131	Specific	356.45	356.45	73.53	6.87	30	>>sp|P00740-6|FA9_HUMAN Coagulation factor IX OS=Homo sapiens variant 2 G 44 V GN=F9 PE=1 SV=2	117	sample=1 period=1 cycle=838 experiment=4	sample=1 period=1 cycle=838 experiment=4	8.2688
00123:4	1	L.DVTC[+71.037]NIKN[+0.984]GRC[+71.037]EQFC[+71.037]KNSA.D		C[+71]*3, N[+1]	586.769	4	2344.05	2344.05	0	1.8	131	Specific	356.5	356.5	61.55	6.87	30	>>sp|P00740-6|FA9_HUMAN Coagulation factor IX OS=Homo sapiens variant 2 G 44 V GN=F9 PE=1 SV=2	117	sample=1 period=1 cycle=847 experiment=3	sample=1 period=1 cycle=847 experiment=3	8.4441
00205:4	1	L.DVTC[+71.037]NIKN[+0.984]GRC[+71.037]EQFC[+71.037]KNSA.D		C[+71]*3, N[+1]	586.768	4	2344.05	2344.05	0	1.2	131	Specific	356.8	356.8	65.99	6.55	30	>>sp|P00740-6|FA9_HUMAN Coagulation factor IX OS=Homo sapiens variant 2 G 44 V GN=F9 PE=1 SV=2	117	sample=1 period=1 cycle=876 experiment=2	sample=1 period=1 cycle=876 experiment=2	8.9878
00270:4	1	L.DVTC[+71.037]NIKNGRC[+71.037]EQ[+0.984]FC[+71.037]KNSA.D		C[+71]*3, Q[+1]	586.765	4	2344.04	2344.05	0	-3.3	131	Specific	358.65	358.65	40.73	6.1	30	>>sp|P00740-6|FA9_HUMAN Coagulation factor IX OS=Homo sapiens variant 2 G 44 V GN=F9 PE=1 SV=2	117	sample=1 period=1 cycle=988 experiment=2	sample=1 period=1 cycle=988 experiment=2	10.5968
00232:4	1	L.DVTC[+71.037]NIKN[+0.984]GRC[+71.037]EQFC[+71.037]KNSA.D		C[+71]*3, N[+1]	586.768	4	2344.05	2344.05	0	0.8	131	Specific	361.05	361.05	60.34	6.72	30	>>sp|P00740-6|FA9_HUMAN Coagulation factor IX OS=Homo sapiens variant 2 G 44 V GN=F9 PE=1 SV=2	117	sample=1 period=1 cycle=924 experiment=2	sample=1 period=1 cycle=924 experiment=2	9.6988
00105:4	1	L.DVTC[+71.037]NIKN[+0.984]GRC[+71.037]EQFC[+71.037]KNSA.D		C[+71]*3, N[+1]	586.768	4	2344.05	2344.05	0	1.5	131	Specific	369.38	369.38	72.42	6.84	30	>>sp|P00740-6|FA9_HUMAN Coagulation factor IX OS=Homo sapiens variant 2 G 44 V GN=F9 PE=1 SV=2	117	sample=1 period=1 cycle=845 experiment=5	sample=1 period=1 cycle=845 experiment=5	8.4049
00211:4	1	L.DVTC[+71.037]NIKN[+0.984]GRC[+71.037]EQFC[+71.037]KNSA.D		C[+71]*3, N[+1]	586.768	4	2344.05	2344.05	0	1	131	Specific	376.62	376.62	64.03	7.93	30	>>sp|P00740-6|FA9_HUMAN Coagulation factor IX OS=Homo sapiens variant 2 G 44 V GN=F9 PE=1 SV=2	117	sample=1 period=1 cycle=884 experiment=2	sample=1 period=1 cycle=884 experiment=2	9.1274
00214:4	1	L.DVTC[+71.037]NIKN[+0.984]GRC[+71.037]EQFC[+71.037]KNSA.D		C[+71]*3, N[+1]	586.767	4	2344.05	2344.05	0	-1	131	Specific	381.26	381.26	17.59	7.83	30	>>sp|P00740-6|FA9_HUMAN Coagulation factor IX OS=Homo sapiens variant 2 G 44 V GN=F9 PE=1 SV=2	117	sample=1 period=1 cycle=890 experiment=2	sample=1 period=1 cycle=890 experiment=2	9.2165
00078:4	1	L.DVTC[+71.037]NIKN[+0.984]GRC[+71.037]EQFC[+71.037]KNSA.D		C[+71]*3, N[+1]	586.768	4	2344.05	2344.05	0	1.6	131	Specific	382.74	382.74	67.79	8.15	30	>>sp|P00740-6|FA9_HUMAN Coagulation factor IX OS=Homo sapiens variant 2 G 44 V GN=F9 PE=1 SV=2	117	sample=1 period=1 cycle=842 experiment=6	sample=1 period=1 cycle=842 experiment=6	8.3465
00222:4	1	L.DVTC[+71.037]NIKN[+0.984]GRC[+71.037]EQFC[+71.037]KNSA.D		C[+71]*3, N[+1]	586.768	4	2344.05	2344.05	0	1.4	131	Specific	386.34	386.34	66.69	8.05	30	>>sp|P00740-6|FA9_HUMAN Coagulation factor IX OS=Homo sapiens variant 2 G 44 V GN=F9 PE=1 SV=2	117	sample=1 period=1 cycle=916 experiment=2	sample=1 period=1 cycle=916 experiment=2	9.5388
00067:4	1	L.DVTC[+71.037]NIKN[+0.984]GRC[+71.037]EQFC[+71.037]KNSA.D		C[+71]*3, N[+1]	586.768	4	2344.05	2344.05	0	1.2	131	Specific	392.81	392.81	70.99	7.83	30	>>sp|P00740-6|FA9_HUMAN Coagulation factor IX OS=Homo sapiens variant 2 G 44 V GN=F9 PE=1 SV=2	117	sample=1 period=1 cycle=840 experiment=3	sample=1 period=1 cycle=840 experiment=3	8.3107
00156:4	1	L.DVTC[+71.037]NIKN[+0.984]GRC[+71.037]EQFC[+71.037]KNSA.D		C[+71]*3, N[+1]	586.768	4	2344.05	2344.05	0	0.6	131	Specific	394.83	394.83	28.64	7.93	30	>>sp|P00740-6|FA9_HUMAN Coagulation factor IX OS=Homo sapiens variant 2 G 44 V GN=F9 PE=1 SV=2	117	sample=1 period=1 cycle=851 experiment=5	sample=1 period=1 cycle=851 experiment=5	8.5292
00155:4	1	L.DVTC[+71.037]NIKN[+0.984]GRC[+71.037]EQFC[+71.037]KNSA.D		C[+71]*3, N[+1]	586.768	4	2344.05	2344.05	0	0.6	131	Specific	409.66	409.66	69.46	7.96	30	>>sp|P00740-6|FA9_HUMAN Coagulation factor IX OS=Homo sapiens variant 2 G 44 V GN=F9 PE=1 SV=2	117	sample=1 period=1 cycle=851 experiment=4	sample=1 period=1 cycle=851 experiment=4	8.5276
00171:4	1	L.DVTC[+71.037]NIKN[+0.984]GRC[+71.037]EQFC[+71.037]KNSA.D		C[+71]*3, N[+1]	586.768	4	2344.05	2344.05	0	0.7	131	Specific	411.98	411.98	34.7	7.86	30	>>sp|P00740-6|FA9_HUMAN Coagulation factor IX OS=Homo sapiens variant 2 G 44 V GN=F9 PE=1 SV=2	117	sample=1 period=1 cycle=855 experiment=4	sample=1 period=1 cycle=855 experiment=4	8.604
00088:4	1	L.DVTC[+71.037]NIKN[+0.984]GRC[+71.037]EQFC[+71.037]KNSA.D		C[+71]*3, N[+1]	586.768	4	2344.05	2344.05	0	1.6	131	Specific	417.96	417.96	77.44	8.09	30	>>sp|P00740-6|FA9_HUMAN Coagulation factor IX OS=Homo sapiens variant 2 G 44 V GN=F9 PE=1 SV=2	117	sample=1 period=1 cycle=843 experiment=8	sample=1 period=1 cycle=843 experiment=8	8.3694
00079:4	1	L.DVTC[+71.037]NIKN[+0.984]GRC[+71.037]EQFC[+71.037]KNSA.D		C[+71]*3, N[+1]	586.768	4	2344.05	2344.05	0	1.6	131	Specific	420.59	420.59	72.13	8.09	30	>>sp|P00740-6|FA9_HUMAN Coagulation factor IX OS=Homo sapiens variant 2 G 44 V GN=F9 PE=1 SV=2	117	sample=1 period=1 cycle=842 experiment=7	sample=1 period=1 cycle=842 experiment=7	8.3485
00124:4	1	L.DVTC[+71.037]NIKN[+0.984]GRC[+71.037]EQFC[+71.037]KNSA.D		C[+71]*3, N[+1]	586.769	4	2344.05	2344.05	0	1.8	131	Specific	424.65	424.65	47.86	8.09	30	>>sp|P00740-6|FA9_HUMAN Coagulation factor IX OS=Homo sapiens variant 2 G 44 V GN=F9 PE=1 SV=2	117	sample=1 period=1 cycle=847 experiment=4	sample=1 period=1 cycle=847 experiment=4	8.4458
00172:4	1	L.D[+15.995]VTC[+71.037]NIKN[+0.984]GRC[+71.037]EQFC[+71.037]KNSA.D		C[+71]*3, D[+16], N[+1]	590.766	4	2360.04	2360.04	0	-0.1	131	Specific	30.05	30.05	16.53	3.23	30	>>sp|P00740-6|FA9_HUMAN Coagulation factor IX OS=Homo sapiens variant 2 G 44 V GN=F9 PE=1 SV=2	117	sample=1 period=1 cycle=855 experiment=5	sample=1 period=1 cycle=855 experiment=5	8.6065
00054:4	1	L.D[+15.995]VTC[+71.037]NIKNGRC[+71.037]EQ[+0.984]FC[+71.037]KNSA.D		C[+71]*3, D[+16], Q[+1]	590.766	4	2360.04	2360.04	0	0	131	Specific	34.04	34.04	34.04	3.23	30	>>sp|P00740-6|FA9_HUMAN Coagulation factor IX OS=Homo sapiens variant 2 G 44 V GN=F9 PE=1 SV=2	117	sample=1 period=1 cycle=835 experiment=4	sample=1 period=1 cycle=835 experiment=4	8.2096
00034:4	1	L.D[+15.995]VTC[+71.037]NIKNGRC[+71.037]EQ[+0.984]FC[+71.037]KNSA.D		C[+71]*3, D[+16], Q[+1]	590.766	4	2360.04	2360.04	0	-0.9	131	Specific	36.53	36.53	11.19	3.23	30	>>sp|P00740-6|FA9_HUMAN Coagulation factor IX OS=Homo sapiens variant 2 G 44 V GN=F9 PE=1 SV=2	117	sample=1 period=1 cycle=825 experiment=3	sample=1 period=1 cycle=825 experiment=3	8.0094
00038:4	1	L.D[+15.995]VTC[+71.037]N[+0.984]IKNGRC[+71.037]EQFC[+71.037]KNSA.D		C[+71]*3, D[+16], N[+1]	590.766	4	2360.04	2360.04	0	-0.3	131	Specific	36.81	36.81	36.81	3.23	30	>>sp|P00740-6|FA9_HUMAN Coagulation factor IX OS=Homo sapiens variant 2 G 44 V GN=F9 PE=1 SV=2	117	sample=1 period=1 cycle=828 experiment=3	sample=1 period=1 cycle=828 experiment=3	8.0693
00126:4	1	L.D[+15.995]VTC[+71.037]N[+0.984]IKNGRC[+71.037]EQFC[+71.037]KNSA.D		C[+71]*3, D[+16], N[+1]	590.767	4	2360.05	2360.04	0	1.5	131	Specific	52.43	52.43	9.28	3.42	30	>>sp|P00740-6|FA9_HUMAN Coagulation factor IX OS=Homo sapiens variant 2 G 44 V GN=F9 PE=1 SV=2	117	sample=1 period=1 cycle=847 experiment=6	sample=1 period=1 cycle=847 experiment=6	8.4482
00045:4	1	L.D[+15.995]VTC[+71.037]N[+0.984]IKNGRC[+71.037]EQFC[+71.037]KNSA.D		C[+71]*3, D[+16], N[+1]	590.765	4	2360.04	2360.04	0	-2.5	131	Specific	53.07	53.07	2.34	2.84	30	>>sp|P00740-6|FA9_HUMAN Coagulation factor IX OS=Homo sapiens variant 2 G 44 V GN=F9 PE=1 SV=2	117	sample=1 period=1 cycle=831 experiment=3	sample=1 period=1 cycle=831 experiment=3	8.1294
00065:4	1	L.D[+15.995]VTC[+71.037]NIKN[+0.984]GRC[+71.037]EQFC[+71.037]KNSA.D		C[+71]*3, D[+16], N[+1]	590.766	4	2360.04	2360.04	0	-0.5	131	Specific	99.76	99.76	3.7	3.23	30	>>sp|P00740-6|FA9_HUMAN Coagulation factor IX OS=Homo sapiens variant 2 G 44 V GN=F9 PE=1 SV=2	117	sample=1 period=1 cycle=839 experiment=4	sample=1 period=1 cycle=839 experiment=4	8.2904
00316:2	1	N.DFTRVVGGE.D			490.245	2	979.483	979.484	0	-1.5	223	Specific	277.77	277.77	277.77	5.27	30	>>sp|P00740-6|FA9_HUMAN Coagulation factor IX OS=Homo sapiens variant 2 G 44 V GN=F9 PE=1 SV=2	117	sample=1 period=1 cycle=1068 experiment=2	sample=1 period=1 cycle=1068 experiment=2	11.7279
00292:2	1	N.DFTRVVGGE.D			490.245	2	979.482	979.484	0	-2.6	223	Specific	286.48	286.48	286.48	5.59	30	>>sp|P00740-6|FA9_HUMAN Coagulation factor IX OS=Homo sapiens variant 2 G 44 V GN=F9 PE=1 SV=2	117	sample=1 period=1 cycle=1046 experiment=2	sample=1 period=1 cycle=1046 experiment=2	11.351
00335:2	1	N.DFTRVVGGE.D			490.247	2	979.487	979.484	0	3.2	223	Specific	311.41	311.41	311.41	6.54	30	>>sp|P00740-6|FA9_HUMAN Coagulation factor IX OS=Homo sapiens variant 2 G 44 V GN=F9 PE=1 SV=2	117	sample=1 period=1 cycle=1126 experiment=2	sample=1 period=1 cycle=1126 experiment=2	12.4716
00336:2	1	N.DFTRVVGGE.D			490.245	2	979.482	979.484	0	-2.5	223	Specific	354.44	354.44	354.44	5.97	30	>>sp|P00740-6|FA9_HUMAN Coagulation factor IX OS=Homo sapiens variant 2 G 44 V GN=F9 PE=1 SV=2	117	sample=1 period=1 cycle=1159 experiment=2	sample=1 period=1 cycle=1159 experiment=2	12.7963
00290:2	1	N.DFTRVVGGE.D			490.246	2	979.484	979.484	0	-0.3	223	Specific	354.57	354.57	354.57	6.53	30	>>sp|P00740-6|FA9_HUMAN Coagulation factor IX OS=Homo sapiens variant 2 G 44 V GN=F9 PE=1 SV=2	117	sample=1 period=1 cycle=1038 experiment=2	sample=1 period=1 cycle=1038 experiment=2	11.2642
00283:2	1	N.DFTRVVGGE.D			490.245	2	979.483	979.484	0	-1	223	Specific	355.4	355.4	355.4	6.53	30	>>sp|P00740-6|FA9_HUMAN Coagulation factor IX OS=Homo sapiens variant 2 G 44 V GN=F9 PE=1 SV=2	117	sample=1 period=1 cycle=1026 experiment=2	sample=1 period=1 cycle=1026 experiment=2	11.0881
00332:2	1	N.DFTRVVGGE.D			490.246	2	979.484	979.484	0	-0.4	223	Specific	372.79	372.79	372.79	7.8	30	>>sp|P00740-6|FA9_HUMAN Coagulation factor IX OS=Homo sapiens variant 2 G 44 V GN=F9 PE=1 SV=2	117	sample=1 period=1 cycle=1113 experiment=2	sample=1 period=1 cycle=1113 experiment=2	12.3168
00321:2	1	N.DFTRVVGGE.D			490.245	2	979.483	979.484	0	-1.2	223	Specific	380.62	380.62	380.62	7.83	30	>>sp|P00740-6|FA9_HUMAN Coagulation factor IX OS=Homo sapiens variant 2 G 44 V GN=F9 PE=1 SV=2	117	sample=1 period=1 cycle=1078 experiment=2	sample=1 period=1 cycle=1078 experiment=2	11.8693
00326:2	1	N.DFTRVVGGE.D			490.245	2	979.483	979.484	0	-1.4	223	Specific	386.06	386.06	386.06	7.38	30	>>sp|P00740-6|FA9_HUMAN Coagulation factor IX OS=Homo sapiens variant 2 G 44 V GN=F9 PE=1 SV=2	117	sample=1 period=1 cycle=1088 experiment=2	sample=1 period=1 cycle=1088 experiment=2	12.016
00242:2	1	N.DFTRVVGGE.D			490.245	2	979.484	979.484	0	-0.6	223	Specific	395.53	395.53	395.53	7.83	30	>>sp|P00740-6|FA9_HUMAN Coagulation factor IX OS=Homo sapiens variant 2 G 44 V GN=F9 PE=1 SV=2	117	sample=1 period=1 cycle=964 experiment=2	sample=1 period=1 cycle=964 experiment=2	10.1789
00327:2	1	N.DFTRVVGGE.D			490.245	2	979.484	979.484	0	-0.8	223	Specific	396.17	396.17	396.17	7.83	30	>>sp|P00740-6|FA9_HUMAN Coagulation factor IX OS=Homo sapiens variant 2 G 44 V GN=F9 PE=1 SV=2	117	sample=1 period=1 cycle=1090 experiment=2	sample=1 period=1 cycle=1090 experiment=2	12.0453
00323:2	1	N.DFTRVVGGE.D			490.245	2	979.482	979.484	0	-1.9	223	Specific	412.1	412.1	412.1	7.31	30	>>sp|P00740-6|FA9_HUMAN Coagulation factor IX OS=Homo sapiens variant 2 G 44 V GN=F9 PE=1 SV=2	117	sample=1 period=1 cycle=1085 experiment=2	sample=1 period=1 cycle=1085 experiment=2	11.9565
00334:2	1	N.DFTRVVGGE.D			490.247	2	979.486	979.484	0	2.1	223	Specific	416.67	416.67	416.67	8.24	30	>>sp|P00740-6|FA9_HUMAN Coagulation factor IX OS=Homo sapiens variant 2 G 44 V GN=F9 PE=1 SV=2	117	sample=1 period=1 cycle=1125 experiment=2	sample=1 period=1 cycle=1125 experiment=2	12.4518
00331:2	1	N.DFTRVVGGE.D			490.244	2	979.481	979.484	0	-3.4	223	Specific	425.5	425.5	425.5	7.46	30	>>sp|P00740-6|FA9_HUMAN Coagulation factor IX OS=Homo sapiens variant 2 G 44 V GN=F9 PE=1 SV=2	117	sample=1 period=1 cycle=1105 experiment=2	sample=1 period=1 cycle=1105 experiment=2	12.23
00330:2	1	N.DFTRVVGGE.D			490.244	2	979.481	979.484	0	-2.9	223	Specific	429.45	429.45	429.45	7.56	30	>>sp|P00740-6|FA9_HUMAN Coagulation factor IX OS=Homo sapiens variant 2 G 44 V GN=F9 PE=1 SV=2	117	sample=1 period=1 cycle=1098 experiment=2	sample=1 period=1 cycle=1098 experiment=2	12.1524
00312:2	1	N.DFTRVVGGE.D			490.245	2	979.482	979.484	0	-2.2	223	Specific	429.5	429.5	429.5	7.29	30	>>sp|P00740-6|FA9_HUMAN Coagulation factor IX OS=Homo sapiens variant 2 G 44 V GN=F9 PE=1 SV=2	117	sample=1 period=1 cycle=1062 experiment=2	sample=1 period=1 cycle=1062 experiment=2	11.6397
00333:2	1	N.DFTRVVGGE.D			490.247	2	979.487	979.484	0	2.3	223	Specific	432.09	432.09	432.09	8.3	30	>>sp|P00740-6|FA9_HUMAN Coagulation factor IX OS=Homo sapiens variant 2 G 44 V GN=F9 PE=1 SV=2	117	sample=1 period=1 cycle=1118 experiment=2	sample=1 period=1 cycle=1118 experiment=2	12.3748
00308:2	1	N.DFTRVVGGE.D			490.245	2	979.483	979.484	0	-1.2	223	Specific	435.56	435.56	435.56	7.84	30	>>sp|P00740-6|FA9_HUMAN Coagulation factor IX OS=Homo sapiens variant 2 G 44 V GN=F9 PE=1 SV=2	117	sample=1 period=1 cycle=1058 experiment=2	sample=1 period=1 cycle=1058 experiment=2	11.5732
00298:2	1	N.DFTRVVGGE.D			490.245	2	979.483	979.484	0	-1.7	223	Specific	443.61	443.61	443.61	7.51	30	>>sp|P00740-6|FA9_HUMAN Coagulation factor IX OS=Homo sapiens variant 2 G 44 V GN=F9 PE=1 SV=2	117	sample=1 period=1 cycle=1049 experiment=2	sample=1 period=1 cycle=1049 experiment=2	11.4116
00320:2	1	N.DFTRVVGGE.D			490.246	2	979.485	979.484	0	1.1	223	Specific	445.43	445.43	445.43	8.07	30	>>sp|P00740-6|FA9_HUMAN Coagulation factor IX OS=Homo sapiens variant 2 G 44 V GN=F9 PE=1 SV=2	117	sample=1 period=1 cycle=1074 experiment=2	sample=1 period=1 cycle=1074 experiment=2	11.8209
00296:2	1	N.DFTRVVGGE.D			490.245	2	979.482	979.484	0	-2.6	223	Specific	449.22	449.22	449.22	7.51	30	>>sp|P00740-6|FA9_HUMAN Coagulation factor IX OS=Homo sapiens variant 2 G 44 V GN=F9 PE=1 SV=2	117	sample=1 period=1 cycle=1048 experiment=2	sample=1 period=1 cycle=1048 experiment=2	11.3925
00311:2	1	N.DFTRVVGGE.D			490.245	2	979.483	979.484	0	-1.1	223	Specific	471.1	471.1	471.1	7.89	30	>>sp|P00740-6|FA9_HUMAN Coagulation factor IX OS=Homo sapiens variant 2 G 44 V GN=F9 PE=1 SV=2	117	sample=1 period=1 cycle=1060 experiment=2	sample=1 period=1 cycle=1060 experiment=2	11.615
00310:2	1	N.DFTRVVGGE.D			490.245	2	979.482	979.484	0	-2.7	223	Specific	479.08	479.08	479.08	7.33	30	>>sp|P00740-6|FA9_HUMAN Coagulation factor IX OS=Homo sapiens variant 2 G 44 V GN=F9 PE=1 SV=2	117	sample=1 period=1 cycle=1059 experiment=2	sample=1 period=1 cycle=1059 experiment=2	11.5953
00243:2	1	N.DFTRVVGGE.D			490.246	2	979.486	979.484	0	1.2	223	Specific	483.73	483.73	483.73	8.06	30	>>sp|P00740-6|FA9_HUMAN Coagulation factor IX OS=Homo sapiens variant 2 G 44 V GN=F9 PE=1 SV=2	117	sample=1 period=1 cycle=965 experiment=2	sample=1 period=1 cycle=965 experiment=2	10.1988
00324:2	1	N.DFTRVVGGE.D			490.247	2	979.486	979.484	0	1.9	223	Specific	515.74	515.74	515.74	8.29	30	>>sp|P00740-6|FA9_HUMAN Coagulation factor IX OS=Homo sapiens variant 2 G 44 V GN=F9 PE=1 SV=2	117	sample=1 period=1 cycle=1086 experiment=2	sample=1 period=1 cycle=1086 experiment=2	11.9763
00303:2	1	N.DFTRVVGGE.D			490.244	2	979.48	979.484	0	-4.5	223	Specific	520.93	520.93	520.93	7.65	30	>>sp|P00740-6|FA9_HUMAN Coagulation factor IX OS=Homo sapiens variant 2 G 44 V GN=F9 PE=1 SV=2	117	sample=1 period=1 cycle=1053 experiment=2	sample=1 period=1 cycle=1053 experiment=2	11.4863
00287:2	1	N.DFTRVVGGE.D			490.246	2	979.485	979.484	0	0.5	223	Specific	527.26	527.26	527.26	8.35	30	>>sp|P00740-6|FA9_HUMAN Coagulation factor IX OS=Homo sapiens variant 2 G 44 V GN=F9 PE=1 SV=2	117	sample=1 period=1 cycle=1032 experiment=2	sample=1 period=1 cycle=1032 experiment=2	11.1828
00258:2	1	N.DFTRVVGGE.D			490.246	2	979.486	979.484	0	1.3	223	Specific	528.35	528.35	528.35	8.57	30	>>sp|P00740-6|FA9_HUMAN Coagulation factor IX OS=Homo sapiens variant 2 G 44 V GN=F9 PE=1 SV=2	117	sample=1 period=1 cycle=975 experiment=2	sample=1 period=1 cycle=975 experiment=2	10.3918
00254:2	1	N.DFTRVVGGE.D			490.246	2	979.485	979.484	0	0.5	223	Specific	531.04	531.04	531.04	8.35	30	>>sp|P00740-6|FA9_HUMAN Coagulation factor IX OS=Homo sapiens variant 2 G 44 V GN=F9 PE=1 SV=2	117	sample=1 period=1 cycle=973 experiment=2	sample=1 period=1 cycle=973 experiment=2	10.3516
00280:2	1	N.DFTRVVGGE.D			490.246	2	979.485	979.484	0	0.5	223	Specific	531.83	531.83	531.83	8.35	30	>>sp|P00740-6|FA9_HUMAN Coagulation factor IX OS=Homo sapiens variant 2 G 44 V GN=F9 PE=1 SV=2	117	sample=1 period=1 cycle=1016 experiment=2	sample=1 period=1 cycle=1016 experiment=2	10.9682
00282:2	1	N.DFTRVVGGE.D			490.246	2	979.485	979.484	0	0.7	223	Specific	536.53	536.53	536.53	8.35	30	>>sp|P00740-6|FA9_HUMAN Coagulation factor IX OS=Homo sapiens variant 2 G 44 V GN=F9 PE=1 SV=2	117	sample=1 period=1 cycle=1023 experiment=2	sample=1 period=1 cycle=1023 experiment=2	11.0556
00250:2	1	N.DFTRVVGGE.D			490.246	2	979.485	979.484	0	0.7	223	Specific	544.13	544.13	544.13	8.35	30	>>sp|P00740-6|FA9_HUMAN Coagulation factor IX OS=Homo sapiens variant 2 G 44 V GN=F9 PE=1 SV=2	117	sample=1 period=1 cycle=971 experiment=2	sample=1 period=1 cycle=971 experiment=2	10.313
00256:2	1	N.DFTRVVGGE.D			490.247	2	979.486	979.484	0	1.8	223	Specific	548.37	548.37	548.37	8.57	30	>>sp|P00740-6|FA9_HUMAN Coagulation factor IX OS=Homo sapiens variant 2 G 44 V GN=F9 PE=1 SV=2	117	sample=1 period=1 cycle=974 experiment=2	sample=1 period=1 cycle=974 experiment=2	10.3717
00244:2	1	N.DFTRVVGGE.D			490.244	2	979.481	979.484	0	-3.1	223	Specific	549.24	549.24	549.24	7.8	30	>>sp|P00740-6|FA9_HUMAN Coagulation factor IX OS=Homo sapiens variant 2 G 44 V GN=F9 PE=1 SV=2	117	sample=1 period=1 cycle=966 experiment=2	sample=1 period=1 cycle=966 experiment=2	10.2146
00246:2	1	N.DFTRVVGGE.D			490.246	2	979.485	979.484	0	0.3	223	Specific	568.33	568.33	568.33	9.53	30	>>sp|P00740-6|FA9_HUMAN Coagulation factor IX OS=Homo sapiens variant 2 G 44 V GN=F9 PE=1 SV=2	117	sample=1 period=1 cycle=967 experiment=2	sample=1 period=1 cycle=967 experiment=2	10.2386
00278:2	1	N.DFTRVVGGE.D			490.246	2	979.484	979.484	0	0.1	223	Specific	570.71	570.71	570.71	9.53	30	>>sp|P00740-6|FA9_HUMAN Coagulation factor IX OS=Homo sapiens variant 2 G 44 V GN=F9 PE=1 SV=2	117	sample=1 period=1 cycle=1009 experiment=2	sample=1 period=1 cycle=1009 experiment=2	10.8807
00252:2	1	N.DFTRVVGGE.D			490.246	2	979.486	979.484	0	1.3	223	Specific	576.65	576.65	576.65	9.47	30	>>sp|P00740-6|FA9_HUMAN Coagulation factor IX OS=Homo sapiens variant 2 G 44 V GN=F9 PE=1 SV=2	117	sample=1 period=1 cycle=972 experiment=2	sample=1 period=1 cycle=972 experiment=2	10.333
00275:2	1	N.DFTRVVGGE.D			490.246	2	979.485	979.484	0	0.2	223	Specific	578	578	578	9.53	30	>>sp|P00740-6|FA9_HUMAN Coagulation factor IX OS=Homo sapiens variant 2 G 44 V GN=F9 PE=1 SV=2	117	sample=1 period=1 cycle=1003 experiment=2	sample=1 period=1 cycle=1003 experiment=2	10.7923
00247:2	1	N.DFTRVVGGE.D			490.246	2	979.485	979.484	0	0.3	223	Specific	582.08	582.08	582.08	9.53	30	>>sp|P00740-6|FA9_HUMAN Coagulation factor IX OS=Homo sapiens variant 2 G 44 V GN=F9 PE=1 SV=2	117	sample=1 period=1 cycle=968 experiment=2	sample=1 period=1 cycle=968 experiment=2	10.2584
00248:2	1	N.DFTRVVGGE.D			490.246	2	979.485	979.484	0	0.6	223	Specific	582.73	582.73	582.73	9.29	30	>>sp|P00740-6|FA9_HUMAN Coagulation factor IX OS=Homo sapiens variant 2 G 44 V GN=F9 PE=1 SV=2	117	sample=1 period=1 cycle=969 experiment=2	sample=1 period=1 cycle=969 experiment=2	10.2785
00261:2	1	N.DFTRVVGGE.D			490.246	2	979.485	979.484	0	0.3	223	Specific	591.46	591.46	591.46	9.53	30	>>sp|P00740-6|FA9_HUMAN Coagulation factor IX OS=Homo sapiens variant 2 G 44 V GN=F9 PE=1 SV=2	117	sample=1 period=1 cycle=977 experiment=2	sample=1 period=1 cycle=977 experiment=2	10.4317
00273:2	1	N.DFTRVVGGE.D			490.246	2	979.485	979.484	0	0.7	223	Specific	596.93	596.93	596.93	9.53	30	>>sp|P00740-6|FA9_HUMAN Coagulation factor IX OS=Homo sapiens variant 2 G 44 V GN=F9 PE=1 SV=2	117	sample=1 period=1 cycle=996 experiment=2	sample=1 period=1 cycle=996 experiment=2	10.7044
00260:2	1	N.DFTRVVGGE.D			490.246	2	979.485	979.484	0	1	223	Specific	605.25	605.25	605.25	10.53	30	>>sp|P00740-6|FA9_HUMAN Coagulation factor IX OS=Homo sapiens variant 2 G 44 V GN=F9 PE=1 SV=2	117	sample=1 period=1 cycle=976 experiment=2	sample=1 period=1 cycle=976 experiment=2	10.4186
00268:2	1	N.DFTRVVGGE.D			490.246	2	979.485	979.484	0	0.3	223	Specific	620.84	620.84	620.84	10.47	30	>>sp|P00740-6|FA9_HUMAN Coagulation factor IX OS=Homo sapiens variant 2 G 44 V GN=F9 PE=1 SV=2	117	sample=1 period=1 cycle=983 experiment=2	sample=1 period=1 cycle=983 experiment=2	10.5282
00249:2	1	N.DFTRVVGGE.D			490.246	2	979.485	979.484	0	0.4	223	Specific	623.12	623.12	623.12	10.53	30	>>sp|P00740-6|FA9_HUMAN Coagulation factor IX OS=Homo sapiens variant 2 G 44 V GN=F9 PE=1 SV=2	117	sample=1 period=1 cycle=970 experiment=2	sample=1 period=1 cycle=970 experiment=2	10.2984
00271:2	1	N.DFTRVVGGE.D			490.246	2	979.485	979.484	0	0.6	223	Specific	628.02	628.02	628.02	10.47	30	>>sp|P00740-6|FA9_HUMAN Coagulation factor IX OS=Homo sapiens variant 2 G 44 V GN=F9 PE=1 SV=2	117	sample=1 period=1 cycle=989 experiment=2	sample=1 period=1 cycle=989 experiment=2	10.6168
01885:4	1	N.DFTRVVGGEDAKPGQFPWQVVLNGKV.D			711.626	4	2843.48	2843.48	0	-1	223	Specific	584.18	584.18	584.18	9.94	30	>>sp|P00740-6|FA9_HUMAN Coagulation factor IX OS=Homo sapiens variant 2 G 44 V GN=F9 PE=1 SV=2	117	sample=1 period=1 cycle=1851 experiment=3	sample=1 period=1 cycle=1851 experiment=3	25.1028
01902:4	1	N.DFTRVVGGEDAKPGQFPWQVVLNGKV.D			711.625	4	2843.48	2843.48	0	-2	223	Specific	637.58	637.58	637.58	10.38	30	>>sp|P00740-6|FA9_HUMAN Coagulation factor IX OS=Homo sapiens variant 2 G 44 V GN=F9 PE=1 SV=2	117	sample=1 period=1 cycle=1857 experiment=3	sample=1 period=1 cycle=1857 experiment=3	25.227
01882:4	1	N.DFTRVVGGEDAKPGQFPWQVVLNGKV.D			711.625	4	2843.48	2843.48	0	-1.6	223	Specific	662.34	662.34	662.34	11.38	30	>>sp|P00740-6|FA9_HUMAN Coagulation factor IX OS=Homo sapiens variant 2 G 44 V GN=F9 PE=1 SV=2	117	sample=1 period=1 cycle=1850 experiment=4	sample=1 period=1 cycle=1850 experiment=4	25.0814
01918:4	1	N.DFTRVVGGEDAKPGQFPWQVVLNGKV.D			711.624	4	2843.48	2843.48	0	-3	223	Specific	667.59	667.59	667.59	11.38	30	>>sp|P00740-6|FA9_HUMAN Coagulation factor IX OS=Homo sapiens variant 2 G 44 V GN=F9 PE=1 SV=2	117	sample=1 period=1 cycle=1861 experiment=4	sample=1 period=1 cycle=1861 experiment=4	25.3166
01873:4	1	N.DFTRVVGGEDAKPGQFPWQVVLNGKV.D			711.626	4	2843.48	2843.48	0	-0.3	223	Specific	698.54	698.54	698.54	11.94	30	>>sp|P00740-6|FA9_HUMAN Coagulation factor IX OS=Homo sapiens variant 2 G 44 V GN=F9 PE=1 SV=2	117	sample=1 period=1 cycle=1848 experiment=3	sample=1 period=1 cycle=1848 experiment=3	25.036
01877:4	1	N.DFTRVVGGEDAKPGQFPWQVVLNGKV.D			711.626	4	2843.48	2843.48	0	-0.6	223	Specific	717.38	717.38	717.38	12.94	30	>>sp|P00740-6|FA9_HUMAN Coagulation factor IX OS=Homo sapiens variant 2 G 44 V GN=F9 PE=1 SV=2	117	sample=1 period=1 cycle=1849 experiment=2	sample=1 period=1 cycle=1849 experiment=2	25.0575
01898:4	1	N.DFTRVVGGEDAKPGQFPWQVVLNGKV.D			711.626	4	2843.48	2843.48	0	-0.3	223	Specific	723.56	723.56	723.56	12.94	30	>>sp|P00740-6|FA9_HUMAN Coagulation factor IX OS=Homo sapiens variant 2 G 44 V GN=F9 PE=1 SV=2	117	sample=1 period=1 cycle=1856 experiment=3	sample=1 period=1 cycle=1856 experiment=3	25.2066
01888:4	1	N.DFTRVVGGEDAKPGQFPWQVVLNGKV.D			711.627	4	2843.49	2843.48	0	0.6	223	Specific	841.48	841.48	841.48	14.94	30	>>sp|P00740-6|FA9_HUMAN Coagulation factor IX OS=Homo sapiens variant 2 G 44 V GN=F9 PE=1 SV=2	117	sample=1 period=1 cycle=1852 experiment=3	sample=1 period=1 cycle=1852 experiment=3	25.1266
01870:4	1	N.DFTRVVGGEDAKPGQFPWQVVLNGKV.D			711.624	4	2843.48	2843.48	0	-2.9	223	Specific	857.4	857.4	857.4	15.38	30	>>sp|P00740-6|FA9_HUMAN Coagulation factor IX OS=Homo sapiens variant 2 G 44 V GN=F9 PE=1 SV=2	117	sample=1 period=1 cycle=1847 experiment=3	sample=1 period=1 cycle=1847 experiment=3	25.0162
01965:4	1	N.DFTRVVGGEDAKPGQFPWQVVLN[+0.984]GKV.D		N[+1]	711.875	4	2844.48	2844.47	0	3.6	223	Specific	370.22	370.22	45.96	6.36	30	>>sp|P00740-6|FA9_HUMAN Coagulation factor IX OS=Homo sapiens variant 2 G 44 V GN=F9 PE=1 SV=2	117	sample=1 period=1 cycle=1875 experiment=4	sample=1 period=1 cycle=1875 experiment=4	25.6126
01860:4	1	N.DFTRVVGGEDAKPGQFPWQ[+0.984]VVLNGKV.D		Q[+1]	711.874	4	2844.47	2844.47	0	1.7	223	Specific	481.92	481.92	34.48	8.93	30	>>sp|P00740-6|FA9_HUMAN Coagulation factor IX OS=Homo sapiens variant 2 G 44 V GN=F9 PE=1 SV=2	117	sample=1 period=1 cycle=1844 experiment=4	sample=1 period=1 cycle=1844 experiment=4	24.9513
01976:4	1	N.DFTRVVGGEDAKPGQFPWQVVLN[+0.984]GKV.D		N[+1]	711.872	4	2844.47	2844.47	0	-0.5	223	Specific	556.38	556.38	116.9	8.82	30	>>sp|P00740-6|FA9_HUMAN Coagulation factor IX OS=Homo sapiens variant 2 G 44 V GN=F9 PE=1 SV=2	117	sample=1 period=1 cycle=1878 experiment=3	sample=1 period=1 cycle=1878 experiment=3	25.6753
02032:4	1	N.DFTRVVGGEDAKPGQFPWQVVLN[+0.984]GKV.D		N[+1]	711.874	4	2844.48	2844.47	0	2.6	223	Specific	561.05	561.05	60.96	10.16	30	>>sp|P00740-6|FA9_HUMAN Coagulation factor IX OS=Homo sapiens variant 2 G 44 V GN=F9 PE=1 SV=2	117	sample=1 period=1 cycle=1899 experiment=2	sample=1 period=1 cycle=1899 experiment=2	26.118
01864:4	1	N.DFTRVVGGEDAKPGQ[+0.984]FPWQVVLNGKV.D		Q[+1]	711.873	4	2844.47	2844.47	0	0.4	223	Specific	574.85	574.85	19.48	9.94	30	>>sp|P00740-6|FA9_HUMAN Coagulation factor IX OS=Homo sapiens variant 2 G 44 V GN=F9 PE=1 SV=2	117	sample=1 period=1 cycle=1845 experiment=3	sample=1 period=1 cycle=1845 experiment=3	24.9755
01868:4	1	N.DFTRVVGGEDAKPGQ[+0.984]FPWQVVLNGKV.D		Q[+1]	711.873	4	2844.47	2844.47	0	1	223	Specific	597.64	597.64	80.02	9.94	30	>>sp|P00740-6|FA9_HUMAN Coagulation factor IX OS=Homo sapiens variant 2 G 44 V GN=F9 PE=1 SV=2	117	sample=1 period=1 cycle=1846 experiment=4	sample=1 period=1 cycle=1846 experiment=4	24.9979
01851:4	1	N.DFTRVVGGEDAKPGQFPWQVVLN[+0.984]GKV.D		N[+1]	711.874	4	2844.47	2844.47	0	1.6	223	Specific	612.23	612.23	75.12	10.23	30	>>sp|P00740-6|FA9_HUMAN Coagulation factor IX OS=Homo sapiens variant 2 G 44 V GN=F9 PE=1 SV=2	117	sample=1 period=1 cycle=1842 experiment=4	sample=1 period=1 cycle=1842 experiment=4	24.911
01825:4	1	N.DFTRVVGGEDAKPGQFPWQVVLN[+0.984]GKV.D		N[+1]	711.871	4	2844.46	2844.47	0	-1.5	223	Specific	621.44	621.44	141.24	10.38	30	>>sp|P00740-6|FA9_HUMAN Coagulation factor IX OS=Homo sapiens variant 2 G 44 V GN=F9 PE=1 SV=2	117	sample=1 period=1 cycle=1836 experiment=3	sample=1 period=1 cycle=1836 experiment=3	24.7839
02001:4	1	N.DFTRVVGGEDAKPGQFPWQVVLN[+0.984]GKV.D		N[+1]	711.874	4	2844.47	2844.47	0	1.7	223	Specific	627.1	627.1	96.77	10.23	30	>>sp|P00740-6|FA9_HUMAN Coagulation factor IX OS=Homo sapiens variant 2 G 44 V GN=F9 PE=1 SV=2	117	sample=1 period=1 cycle=1888 experiment=3	sample=1 period=1 cycle=1888 experiment=3	25.8893
01973:4	1	N.DFTRVVGGEDAKPGQFPWQVVLN[+0.984]GKV.D		N[+1]	711.872	4	2844.47	2844.47	0	-0.1	223	Specific	662.46	662.46	67.77	11.94	30	>>sp|P00740-6|FA9_HUMAN Coagulation factor IX OS=Homo sapiens variant 2 G 44 V GN=F9 PE=1 SV=2	117	sample=1 period=1 cycle=1877 experiment=4	sample=1 period=1 cycle=1877 experiment=4	25.6561
01991:4	1	N.DFTRVVGGEDAKPGQFPWQVVLN[+0.984]GKV.D		N[+1]	711.874	4	2844.47	2844.47	0	2	223	Specific	674.02	674.02	143.55	12.16	30	>>sp|P00740-6|FA9_HUMAN Coagulation factor IX OS=Homo sapiens variant 2 G 44 V GN=F9 PE=1 SV=2	117	sample=1 period=1 cycle=1884 experiment=3	sample=1 period=1 cycle=1884 experiment=3	25.8032
01667:4	1	N.DFTRVVGGEDAKPGQFPWQVVLN[+0.984]GKV.D		N[+1]	711.873	4	2844.47	2844.47	0	1.3	223	Specific	735.99	735.99	143.23	13.16	30	>>sp|P00740-6|FA9_HUMAN Coagulation factor IX OS=Homo sapiens variant 2 G 44 V GN=F9 PE=1 SV=2	117	sample=1 period=1 cycle=1809 experiment=3	sample=1 period=1 cycle=1809 experiment=3	24.2241
01718:4	1	N.DFTRVVGGEDAKPGQFPWQVVLN[+0.984]GKV.D		N[+1]	711.872	4	2844.47	2844.47	0	-0.3	223	Specific	739.74	739.74	143.77	12.94	30	>>sp|P00740-6|FA9_HUMAN Coagulation factor IX OS=Homo sapiens variant 2 G 44 V GN=F9 PE=1 SV=2	117	sample=1 period=1 cycle=1818 experiment=5	sample=1 period=1 cycle=1818 experiment=5	24.4185
01696:4	1	N.DFTRVVGGEDAKPGQFPWQVVLN[+0.984]GKV.D		N[+1]	711.874	4	2844.47	2844.47	0	1.6	223	Specific	740.88	740.88	198.16	13.16	30	>>sp|P00740-6|FA9_HUMAN Coagulation factor IX OS=Homo sapiens variant 2 G 44 V GN=F9 PE=1 SV=2	117	sample=1 period=1 cycle=1815 experiment=6	sample=1 period=1 cycle=1815 experiment=6	24.3553
02005:4	1	N.DFTRVVGGEDAKPGQFPWQVVLN[+0.984]GKV.D		N[+1]	711.874	4	2844.47	2844.47	0	1.5	223	Specific	747	747	107.31	13.16	30	>>sp|P00740-6|FA9_HUMAN Coagulation factor IX OS=Homo sapiens variant 2 G 44 V GN=F9 PE=1 SV=2	117	sample=1 period=1 cycle=1889 experiment=4	sample=1 period=1 cycle=1889 experiment=4	25.9119
01664:4	1	N.DFTRVVGGEDAKPGQFPWQVVLN[+0.984]GKV.D		N[+1]	711.872	4	2844.47	2844.47	0	0.2	223	Specific	768.6	768.6	130.82	13.94	30	>>sp|P00740-6|FA9_HUMAN Coagulation factor IX OS=Homo sapiens variant 2 G 44 V GN=F9 PE=1 SV=2	117	sample=1 period=1 cycle=1808 experiment=4	sample=1 period=1 cycle=1808 experiment=4	24.2049
01671:4	1	N.DFTRVVGGEDAKPGQFPWQVVLN[+0.984]GKV.D		N[+1]	711.873	4	2844.47	2844.47	0	0.2	223	Specific	779.6	779.6	166.9	13.94	30	>>sp|P00740-6|FA9_HUMAN Coagulation factor IX OS=Homo sapiens variant 2 G 44 V GN=F9 PE=1 SV=2	117	sample=1 period=1 cycle=1810 experiment=4	sample=1 period=1 cycle=1810 experiment=4	24.2467
01979:4	1	N.DFTRVVGGEDAKPGQFPWQVVLN[+0.984]GKV.D		N[+1]	711.871	4	2844.46	2844.47	0	-1.7	223	Specific	787.56	787.56	109.06	13.38	30	>>sp|P00740-6|FA9_HUMAN Coagulation factor IX OS=Homo sapiens variant 2 G 44 V GN=F9 PE=1 SV=2	117	sample=1 period=1 cycle=1879 experiment=2	sample=1 period=1 cycle=1879 experiment=2	25.7012
01798:4	1	N.DFTRVVGGEDAKPGQFPWQVVLN[+0.984]GKV.D		N[+1]	711.871	4	2844.46	2844.47	0	-2.2	223	Specific	793.81	793.81	139.2	13.38	30	>>sp|P00740-6|FA9_HUMAN Coagulation factor IX OS=Homo sapiens variant 2 G 44 V GN=F9 PE=1 SV=2	117	sample=1 period=1 cycle=1831 experiment=2	sample=1 period=1 cycle=1831 experiment=2	24.6812
01704:4	1	N.DFTRVVGGEDAKPGQFPWQVVLN[+0.984]GKV.D		N[+1]	711.873	4	2844.47	2844.47	0	1.3	223	Specific	794.66	794.66	184.26	14.16	30	>>sp|P00740-6|FA9_HUMAN Coagulation factor IX OS=Homo sapiens variant 2 G 44 V GN=F9 PE=1 SV=2	117	sample=1 period=1 cycle=1816 experiment=7	sample=1 period=1 cycle=1816 experiment=7	24.3775
01690:4	1	N.DFTRVVGGEDAKPGQFPWQVVLN[+0.984]GKV.D		N[+1]	711.873	4	2844.47	2844.47	0	0.5	223	Specific	795.55	795.55	173.27	13.94	30	>>sp|P00740-6|FA9_HUMAN Coagulation factor IX OS=Homo sapiens variant 2 G 44 V GN=F9 PE=1 SV=2	117	sample=1 period=1 cycle=1814 experiment=5	sample=1 period=1 cycle=1814 experiment=5	24.3351
01679:4	1	N.DFTRVVGGEDAKPGQFPWQVVLN[+0.984]GKV.D		N[+1]	711.873	4	2844.47	2844.47	0	0.6	223	Specific	797.68	797.68	164.31	13.94	30	>>sp|P00740-6|FA9_HUMAN Coagulation factor IX OS=Homo sapiens variant 2 G 44 V GN=F9 PE=1 SV=2	117	sample=1 period=1 cycle=1812 experiment=4	sample=1 period=1 cycle=1812 experiment=4	24.2903
01733:4	1	N.DFTRVVGGEDAKPGQFPWQVVLN[+0.984]GKV.D		N[+1]	711.873	4	2844.47	2844.47	0	1.1	223	Specific	809.18	809.18	165.16	14.94	30	>>sp|P00740-6|FA9_HUMAN Coagulation factor IX OS=Homo sapiens variant 2 G 44 V GN=F9 PE=1 SV=2	117	sample=1 period=1 cycle=1821 experiment=3	sample=1 period=1 cycle=1821 experiment=3	24.478
01711:4	1	N.DFTRVVGGEDAKPGQFPWQVVLN[+0.984]GKV.D		N[+1]	711.873	4	2844.47	2844.47	0	0.4	223	Specific	810.12	810.12	190.23	14.94	30	>>sp|P00740-6|FA9_HUMAN Coagulation factor IX OS=Homo sapiens variant 2 G 44 V GN=F9 PE=1 SV=2	117	sample=1 period=1 cycle=1817 experiment=6	sample=1 period=1 cycle=1817 experiment=6	24.3979
01684:4	1	N.DFTRVVGGEDAKPGQFPWQVVLN[+0.984]GKV.D		N[+1]	711.874	4	2844.47	2844.47	0	1.6	223	Specific	828.38	828.38	182.71	15.16	30	>>sp|P00740-6|FA9_HUMAN Coagulation factor IX OS=Homo sapiens variant 2 G 44 V GN=F9 PE=1 SV=2	117	sample=1 period=1 cycle=1813 experiment=4	sample=1 period=1 cycle=1813 experiment=4	24.3112
02018:4	1	N.DFTRVVGGEDAKPGQFPWQVVLN[+0.984]GKV.D		N[+1]	711.872	4	2844.47	2844.47	0	-1	223	Specific	834.37	834.37	87.66	14.94	30	>>sp|P00740-6|FA9_HUMAN Coagulation factor IX OS=Homo sapiens variant 2 G 44 V GN=F9 PE=1 SV=2	117	sample=1 period=1 cycle=1893 experiment=3	sample=1 period=1 cycle=1893 experiment=3	25.9943
01980:4	1	N.DFTRVVGGEDAKPGQFPWQVVLN[+0.984]GKV.D		N[+1]	711.873	4	2844.47	2844.47	0	1	223	Specific	836.71	836.71	111.37	14.94	30	>>sp|P00740-6|FA9_HUMAN Coagulation factor IX OS=Homo sapiens variant 2 G 44 V GN=F9 PE=1 SV=2	117	sample=1 period=1 cycle=1880 experiment=2	sample=1 period=1 cycle=1880 experiment=2	25.7174
01848:4	1	N.DFTRVVGGEDAKPGQFPWQVVLN[+0.984]GKV.D		N[+1]	711.873	4	2844.47	2844.47	0	0.9	223	Specific	847.15	847.15	84.44	14.94	30	>>sp|P00740-6|FA9_HUMAN Coagulation factor IX OS=Homo sapiens variant 2 G 44 V GN=F9 PE=1 SV=2	117	sample=1 period=1 cycle=1841 experiment=4	sample=1 period=1 cycle=1841 experiment=4	24.8928
01675:4	1	N.DFTRVVGGEDAKPGQFPWQVVLN[+0.984]GKV.D		N[+1]	711.874	4	2844.47	2844.47	0	1.7	223	Specific	858.54	858.54	181.36	16.16	30	>>sp|P00740-6|FA9_HUMAN Coagulation factor IX OS=Homo sapiens variant 2 G 44 V GN=F9 PE=1 SV=2	117	sample=1 period=1 cycle=1811 experiment=4	sample=1 period=1 cycle=1811 experiment=4	24.2685
01773:4	1	N.DFTRVVGGEDAKPGQFPWQVVLN[+0.984]GKV.D		N[+1]	711.872	4	2844.47	2844.47	0	-0.2	223	Specific	907.91	907.91	176.76	16.94	30	>>sp|P00740-6|FA9_HUMAN Coagulation factor IX OS=Homo sapiens variant 2 G 44 V GN=F9 PE=1 SV=2	117	sample=1 period=1 cycle=1826 experiment=2	sample=1 period=1 cycle=1826 experiment=2	24.5807
01816:3	1	E.DAKPGQFPWQVVLNGKV.D			628.343	3	1883.02	1883.02	0	-0.9	232	Specific	190.66	190.66	190.66	5.24	30	>>sp|P00740-6|FA9_HUMAN Coagulation factor IX OS=Homo sapiens variant 2 G 44 V GN=F9 PE=1 SV=2	117	sample=1 period=1 cycle=1835 experiment=3	sample=1 period=1 cycle=1835 experiment=3	24.7623
01762:3	1	E.DAKPGQFPWQVVLNGKV.D			628.341	3	1883.01	1883.02	0	-4.2	232	Specific	307.95	307.95	307.95	5.86	30	>>sp|P00740-6|FA9_HUMAN Coagulation factor IX OS=Homo sapiens variant 2 G 44 V GN=F9 PE=1 SV=2	117	sample=1 period=1 cycle=1825 experiment=3	sample=1 period=1 cycle=1825 experiment=3	24.56
01790:3	1	E.DAKPGQFPWQVVLNGKV.D			628.342	3	1883.01	1883.02	0	-2.3	232	Specific	332.54	332.54	332.54	5.95	30	>>sp|P00740-6|FA9_HUMAN Coagulation factor IX OS=Homo sapiens variant 2 G 44 V GN=F9 PE=1 SV=2	117	sample=1 period=1 cycle=1830 experiment=2	sample=1 period=1 cycle=1830 experiment=2	24.6606
01695:3	1	E.DAKPGQFPWQVVLNGKV.D			628.342	3	1883.01	1883.02	0	-3.7	232	Specific	379.89	379.89	379.89	7.67	30	>>sp|P00740-6|FA9_HUMAN Coagulation factor IX OS=Homo sapiens variant 2 G 44 V GN=F9 PE=1 SV=2	117	sample=1 period=1 cycle=1815 experiment=5	sample=1 period=1 cycle=1815 experiment=5	24.3544
01747:3	1	E.DAKPGQFPWQVVLNGKV.D			628.342	3	1883.01	1883.02	0	-3.8	232	Specific	403.02	403.02	403.02	7.32	30	>>sp|P00740-6|FA9_HUMAN Coagulation factor IX OS=Homo sapiens variant 2 G 44 V GN=F9 PE=1 SV=2	117	sample=1 period=1 cycle=1823 experiment=4	sample=1 period=1 cycle=1823 experiment=4	24.5229
01863:3	1	E.DAKPGQFPWQVVLNGKV.D			628.338	3	1883	1883.02	0	-8.7	232	Specific	449.58	449.58	449.58	6.49	30	>>sp|P00740-6|FA9_HUMAN Coagulation factor IX OS=Homo sapiens variant 2 G 44 V GN=F9 PE=1 SV=2	117	sample=1 period=1 cycle=1845 experiment=2	sample=1 period=1 cycle=1845 experiment=2	24.9718
01843:3	1	E.DAKPGQFPWQVVLNGKV.D			628.341	3	1883.01	1883.02	0	-4.1	232	Specific	451.51	451.51	451.51	7.46	30	>>sp|P00740-6|FA9_HUMAN Coagulation factor IX OS=Homo sapiens variant 2 G 44 V GN=F9 PE=1 SV=2	117	sample=1 period=1 cycle=1840 experiment=3	sample=1 period=1 cycle=1840 experiment=3	24.8674
01703:3	1	E.DAKPGQFPWQVVLNGKV.D			628.341	3	1883.01	1883.02	0	-4.2	232	Specific	461.72	461.72	461.72	8.53	30	>>sp|P00740-6|FA9_HUMAN Coagulation factor IX OS=Homo sapiens variant 2 G 44 V GN=F9 PE=1 SV=2	117	sample=1 period=1 cycle=1816 experiment=6	sample=1 period=1 cycle=1816 experiment=6	24.3767
01689:3	1	E.DAKPGQFPWQVVLNGKV.D			628.341	3	1883.01	1883.02	0	-4.9	232	Specific	491.09	491.09	491.09	7.78	30	>>sp|P00740-6|FA9_HUMAN Coagulation factor IX OS=Homo sapiens variant 2 G 44 V GN=F9 PE=1 SV=2	117	sample=1 period=1 cycle=1814 experiment=4	sample=1 period=1 cycle=1814 experiment=4	24.3339
01717:3	1	E.DAKPGQFPWQVVLNGKV.D			628.342	3	1883.01	1883.02	0	-3.1	232	Specific	507.8	507.8	507.8	8.85	30	>>sp|P00740-6|FA9_HUMAN Coagulation factor IX OS=Homo sapiens variant 2 G 44 V GN=F9 PE=1 SV=2	117	sample=1 period=1 cycle=1818 experiment=4	sample=1 period=1 cycle=1818 experiment=4	24.4177
01710:3	1	E.DAKPGQFPWQVVLNGKV.D			628.341	3	1883.01	1883.02	0	-3.9	232	Specific	512.69	512.69	512.69	7.78	30	>>sp|P00740-6|FA9_HUMAN Coagulation factor IX OS=Homo sapiens variant 2 G 44 V GN=F9 PE=1 SV=2	117	sample=1 period=1 cycle=1817 experiment=5	sample=1 period=1 cycle=1817 experiment=5	24.397
01722:3	1	E.DAKPGQFPWQVVLNGKV.D			628.342	3	1883.01	1883.02	0	-3.1	232	Specific	514.22	514.22	514.22	8.85	30	>>sp|P00740-6|FA9_HUMAN Coagulation factor IX OS=Homo sapiens variant 2 G 44 V GN=F9 PE=1 SV=2	117	sample=1 period=1 cycle=1819 experiment=3	sample=1 period=1 cycle=1819 experiment=3	24.4379
01678:3	1	E.DAKPGQFPWQVVLNGKV.D			628.341	3	1883.01	1883.02	0	-5.4	232	Specific	572.11	572.11	572.11	9.93	30	>>sp|P00740-6|FA9_HUMAN Coagulation factor IX OS=Homo sapiens variant 2 G 44 V GN=F9 PE=1 SV=2	117	sample=1 period=1 cycle=1812 experiment=3	sample=1 period=1 cycle=1812 experiment=3	24.2887
01674:3	1	E.DAKPGQFPWQVVLNGKV.D			628.341	3	1883.01	1883.02	0	-4.9	232	Specific	577.16	577.16	577.16	9	30	>>sp|P00740-6|FA9_HUMAN Coagulation factor IX OS=Homo sapiens variant 2 G 44 V GN=F9 PE=1 SV=2	117	sample=1 period=1 cycle=1811 experiment=3	sample=1 period=1 cycle=1811 experiment=3	24.2669
01847:3	1	E.DAKPGQFPWQVVLNGKV.D			628.34	3	1883.01	1883.02	0	-6.2	232	Specific	630.15	630.15	630.15	10.93	30	>>sp|P00740-6|FA9_HUMAN Coagulation factor IX OS=Homo sapiens variant 2 G 44 V GN=F9 PE=1 SV=2	117	sample=1 period=1 cycle=1841 experiment=3	sample=1 period=1 cycle=1841 experiment=3	24.8911
01683:3	1	E.DAKPGQFPWQVVLNGKV.D			628.341	3	1883.01	1883.02	0	-4.6	232	Specific	644.97	644.97	644.97	10.93	30	>>sp|P00740-6|FA9_HUMAN Coagulation factor IX OS=Homo sapiens variant 2 G 44 V GN=F9 PE=1 SV=2	117	sample=1 period=1 cycle=1813 experiment=3	sample=1 period=1 cycle=1813 experiment=3	24.3095
02052:3	1	E.DAKPGQFPWQVVLN[+0.984]GKV.D		N[+1]	628.674	3	1884.01	1884	0	2.6	232	Specific	233.86	233.86	9.79	5.7	30	>>sp|P00740-6|FA9_HUMAN Coagulation factor IX OS=Homo sapiens variant 2 G 44 V GN=F9 PE=1 SV=2	117	sample=1 period=1 cycle=1906 experiment=5	sample=1 period=1 cycle=1906 experiment=5	26.2664
02023:3	1	E.DAKPGQFPWQ[+0.984]VVLNGKV.D		Q[+1]	628.672	3	1884	1884	0	-0.4	232	Specific	289.09	289.09	17.93	6.32	30	>>sp|P00740-6|FA9_HUMAN Coagulation factor IX OS=Homo sapiens variant 2 G 44 V GN=F9 PE=1 SV=2	117	sample=1 period=1 cycle=1896 experiment=2	sample=1 period=1 cycle=1896 experiment=2	26.0537
02004:3	1	E.DAKPGQFPWQVVLN[+0.984]GKV.D		N[+1]	628.672	3	1884	1884	0	0.6	232	Specific	328.69	328.69	101.62	6.44	30	>>sp|P00740-6|FA9_HUMAN Coagulation factor IX OS=Homo sapiens variant 2 G 44 V GN=F9 PE=1 SV=2	117	sample=1 period=1 cycle=1889 experiment=3	sample=1 period=1 cycle=1889 experiment=3	25.9094
01972:3	1	E.DAKPGQFPWQVVLN[+0.984]GKV.D		N[+1]	628.672	3	1884	1884	0	0.2	232	Specific	333.54	333.54	92.68	6.26	30	>>sp|P00740-6|FA9_HUMAN Coagulation factor IX OS=Homo sapiens variant 2 G 44 V GN=F9 PE=1 SV=2	117	sample=1 period=1 cycle=1877 experiment=3	sample=1 period=1 cycle=1877 experiment=3	25.6528
02114:3	1	E.DAKPGQFPWQVVLN[+0.984]GKV.D		N[+1]	628.677	3	1884.02	1884	0	7.3	232	Specific	339.91	339.91	102.46	5.41	30	>>sp|P00740-6|FA9_HUMAN Coagulation factor IX OS=Homo sapiens variant 2 G 44 V GN=F9 PE=1 SV=2	117	sample=1 period=1 cycle=1919 experiment=3	sample=1 period=1 cycle=1919 experiment=3	26.5344
01947:3	1	E.DAKPGQFPWQVVLN[+0.984]GKV.D		N[+1]	628.673	3	1884	1884	0	1	232	Specific	352.12	352.12	125.39	6.7	30	>>sp|P00740-6|FA9_HUMAN Coagulation factor IX OS=Homo sapiens variant 2 G 44 V GN=F9 PE=1 SV=2	117	sample=1 period=1 cycle=1869 experiment=4	sample=1 period=1 cycle=1869 experiment=4	25.4848
01901:3	1	E.DAKPGQFPWQVVLN[+0.984]GKV.D		N[+1]	628.673	3	1884	1884	0	1.5	232	Specific	376.44	376.44	73.16	8.27	30	>>sp|P00740-6|FA9_HUMAN Coagulation factor IX OS=Homo sapiens variant 2 G 44 V GN=F9 PE=1 SV=2	117	sample=1 period=1 cycle=1857 experiment=2	sample=1 period=1 cycle=1857 experiment=2	25.2254
02037:3	1	E.DAKPGQFPWQVVLN[+0.984]GKV.D		N[+1]	628.673	3	1884	1884	0	0.8	232	Specific	384.88	384.88	127.43	7.98	30	>>sp|P00740-6|FA9_HUMAN Coagulation factor IX OS=Homo sapiens variant 2 G 44 V GN=F9 PE=1 SV=2	117	sample=1 period=1 cycle=1901 experiment=3	sample=1 period=1 cycle=1901 experiment=3	26.159
01895:3	1	E.DAKPGQFPWQVVLN[+0.984]GKV.D		N[+1]	628.673	3	1884	1884	0	1.4	232	Specific	430.09	430.09	131.18	8.34	30	>>sp|P00740-6|FA9_HUMAN Coagulation factor IX OS=Homo sapiens variant 2 G 44 V GN=F9 PE=1 SV=2	117	sample=1 period=1 cycle=1855 experiment=3	sample=1 period=1 cycle=1855 experiment=3	25.1878
02034:3	1	E.DAKPGQFPWQVVLN[+0.984]GKV.D		N[+1]	628.673	3	1884	1884	0	1.8	232	Specific	444.54	444.54	93.79	8.35	30	>>sp|P00740-6|FA9_HUMAN Coagulation factor IX OS=Homo sapiens variant 2 G 44 V GN=F9 PE=1 SV=2	117	sample=1 period=1 cycle=1900 experiment=2	sample=1 period=1 cycle=1900 experiment=2	26.1406
01517:3	1	E.DAKPGQFPWQVVLN[+0.984]GKV.D		N[+1]	628.674	3	1884.01	1884	0	3.1	232	Specific	460.34	460.34	171.39	8.38	30	>>sp|P00740-6|FA9_HUMAN Coagulation factor IX OS=Homo sapiens variant 2 G 44 V GN=F9 PE=1 SV=2	117	sample=1 period=1 cycle=1762 experiment=5	sample=1 period=1 cycle=1762 experiment=5	23.2054
01881:3	1	E.DAKPGQFPWQVVLN[+0.984]GKV.D		N[+1]	628.674	3	1884.01	1884	0	2.9	232	Specific	466.2	466.2	85.48	8.35	30	>>sp|P00740-6|FA9_HUMAN Coagulation factor IX OS=Homo sapiens variant 2 G 44 V GN=F9 PE=1 SV=2	117	sample=1 period=1 cycle=1850 experiment=3	sample=1 period=1 cycle=1850 experiment=3	25.0788
01995:3	1	E.DAKPGQFPWQVVLN[+0.984]GKV.D		N[+1]	628.673	3	1884	1884	0	1.5	232	Specific	471.45	471.45	148.74	8.35	30	>>sp|P00740-6|FA9_HUMAN Coagulation factor IX OS=Homo sapiens variant 2 G 44 V GN=F9 PE=1 SV=2	117	sample=1 period=1 cycle=1885 experiment=3	sample=1 period=1 cycle=1885 experiment=3	25.828
01506:3	1	E.DAKPGQFPWQVVLN[+0.984]GKV.D		N[+1]	628.675	3	1884.01	1884	0	5	232	Specific	485.43	485.43	172.99	8.06	30	>>sp|P00740-6|FA9_HUMAN Coagulation factor IX OS=Homo sapiens variant 2 G 44 V GN=F9 PE=1 SV=2	117	sample=1 period=1 cycle=1759 experiment=3	sample=1 period=1 cycle=1759 experiment=3	23.1363
01960:3	1	E.DAKPGQFPWQVVLN[+0.984]GKV.D		N[+1]	628.673	3	1884	1884	0	0.9	232	Specific	495.5	495.5	123.41	8.3	30	>>sp|P00740-6|FA9_HUMAN Coagulation factor IX OS=Homo sapiens variant 2 G 44 V GN=F9 PE=1 SV=2	117	sample=1 period=1 cycle=1873 experiment=3	sample=1 period=1 cycle=1873 experiment=3	25.5694
01983:3	1	E.DAKPGQFPWQVVLN[+0.984]GKV.D		N[+1]	628.671	3	1884	1884	0	-1.4	232	Specific	501.95	501.95	97.7	7.78	30	>>sp|P00740-6|FA9_HUMAN Coagulation factor IX OS=Homo sapiens variant 2 G 44 V GN=F9 PE=1 SV=2	117	sample=1 period=1 cycle=1881 experiment=2	sample=1 period=1 cycle=1881 experiment=2	25.7378
01889:3	1	E.DAKPGQFPWQVVLN[+0.984]GKV.D		N[+1]	628.673	3	1884	1884	0	1.6	232	Specific	504.85	504.85	86.34	8.56	30	>>sp|P00740-6|FA9_HUMAN Coagulation factor IX OS=Homo sapiens variant 2 G 44 V GN=F9 PE=1 SV=2	117	sample=1 period=1 cycle=1853 experiment=2	sample=1 period=1 cycle=1853 experiment=2	25.1412
02007:3	1	E.DAKPGQFPWQVVLN[+0.984]GKV.D		N[+1]	628.671	3	1884	1884	0	-1	232	Specific	523.41	523.41	151.66	8.44	30	>>sp|P00740-6|FA9_HUMAN Coagulation factor IX OS=Homo sapiens variant 2 G 44 V GN=F9 PE=1 SV=2	117	sample=1 period=1 cycle=1890 experiment=3	sample=1 period=1 cycle=1890 experiment=3	25.9329
01512:3	1	E.DAKPGQFPWQVVLN[+0.984]GKV.D		N[+1]	628.672	3	1884	1884	0	0.7	232	Specific	530.94	530.94	175.57	8.44	30	>>sp|P00740-6|FA9_HUMAN Coagulation factor IX OS=Homo sapiens variant 2 G 44 V GN=F9 PE=1 SV=2	117	sample=1 period=1 cycle=1761 experiment=3	sample=1 period=1 cycle=1761 experiment=3	23.1818
02020:3	1	E.DAKPGQFPWQVVLN[+0.984]GKV.D		N[+1]	628.675	3	1884.01	1884	0	4.3	232	Specific	532.23	532.23	124.87	9.09	30	>>sp|P00740-6|FA9_HUMAN Coagulation factor IX OS=Homo sapiens variant 2 G 44 V GN=F9 PE=1 SV=2	117	sample=1 period=1 cycle=1894 experiment=2	sample=1 period=1 cycle=1894 experiment=2	26.0136
01509:3	1	E.DAKPGQFPWQVVLN[+0.984]GKV.D		N[+1]	628.674	3	1884.01	1884	0	3.3	232	Specific	536.3	536.3	175.97	9.74	30	>>sp|P00740-6|FA9_HUMAN Coagulation factor IX OS=Homo sapiens variant 2 G 44 V GN=F9 PE=1 SV=2	117	sample=1 period=1 cycle=1760 experiment=3	sample=1 period=1 cycle=1760 experiment=3	23.1583
01887:3	1	E.DAKPGQFPWQVVLN[+0.984]GKV.D		N[+1]	628.674	3	1884.01	1884	0	3.5	232	Specific	542.74	542.74	134.33	8.81	30	>>sp|P00740-6|FA9_HUMAN Coagulation factor IX OS=Homo sapiens variant 2 G 44 V GN=F9 PE=1 SV=2	117	sample=1 period=1 cycle=1852 experiment=2	sample=1 period=1 cycle=1852 experiment=2	25.1224
01897:3	1	E.DAKPGQFPWQVVLN[+0.984]GKV.D		N[+1]	628.673	3	1884.01	1884	0	2.3	232	Specific	544.15	544.15	142.99	8.67	30	>>sp|P00740-6|FA9_HUMAN Coagulation factor IX OS=Homo sapiens variant 2 G 44 V GN=F9 PE=1 SV=2	117	sample=1 period=1 cycle=1856 experiment=2	sample=1 period=1 cycle=1856 experiment=2	25.2046
01930:3	1	E.DAKPGQFPWQVVLN[+0.984]GKV.D		N[+1]	628.673	3	1884.01	1884	0	2.3	232	Specific	556.81	556.81	180.77	8.81	30	>>sp|P00740-6|FA9_HUMAN Coagulation factor IX OS=Homo sapiens variant 2 G 44 V GN=F9 PE=1 SV=2	117	sample=1 period=1 cycle=1865 experiment=3	sample=1 period=1 cycle=1865 experiment=3	25.397
01913:3	1	E.DAKPGQFPWQVVLN[+0.984]GKV.D		N[+1]	628.674	3	1884.01	1884	0	2.8	232	Specific	575.18	575.18	155.14	10.85	30	>>sp|P00740-6|FA9_HUMAN Coagulation factor IX OS=Homo sapiens variant 2 G 44 V GN=F9 PE=1 SV=2	117	sample=1 period=1 cycle=1860 experiment=3	sample=1 period=1 cycle=1860 experiment=3	25.2928
01917:3	1	E.DAKPGQFPWQVVLN[+0.984]GKV.D		N[+1]	628.673	3	1884.01	1884	0	1.9	232	Specific	590.16	590.16	104.38	9.93	30	>>sp|P00740-6|FA9_HUMAN Coagulation factor IX OS=Homo sapiens variant 2 G 44 V GN=F9 PE=1 SV=2	117	sample=1 period=1 cycle=1861 experiment=3	sample=1 period=1 cycle=1861 experiment=3	25.3133
01520:3	1	E.DAKPGQFPWQVVLN[+0.984]GKV.D		N[+1]	628.674	3	1884.01	1884	0	3.4	232	Specific	596.75	596.75	203.21	10.85	30	>>sp|P00740-6|FA9_HUMAN Coagulation factor IX OS=Homo sapiens variant 2 G 44 V GN=F9 PE=1 SV=2	117	sample=1 period=1 cycle=1763 experiment=4	sample=1 period=1 cycle=1763 experiment=4	23.2274
01627:3	1	E.DAKPGQFPWQVVLN[+0.984]GKV.D		N[+1]	628.674	3	1884.01	1884	0	3	232	Specific	603.13	603.13	188.04	10.93	30	>>sp|P00740-6|FA9_HUMAN Coagulation factor IX OS=Homo sapiens variant 2 G 44 V GN=F9 PE=1 SV=2	117	sample=1 period=1 cycle=1793 experiment=4	sample=1 period=1 cycle=1793 experiment=4	23.8766
01532:3	1	E.DAKPGQFPWQVVLN[+0.984]GKV.D		N[+1]	628.674	3	1884.01	1884	0	3.7	232	Specific	605.89	605.89	213.76	11.85	30	>>sp|P00740-6|FA9_HUMAN Coagulation factor IX OS=Homo sapiens variant 2 G 44 V GN=F9 PE=1 SV=2	117	sample=1 period=1 cycle=1766 experiment=5	sample=1 period=1 cycle=1766 experiment=5	23.294
01660:3	1	E.DAKPGQFPWQVVLN[+0.984]GKV.D		N[+1]	628.674	3	1884.01	1884	0	3	232	Specific	609.61	609.61	126.59	11.85	30	>>sp|P00740-6|FA9_HUMAN Coagulation factor IX OS=Homo sapiens variant 2 G 44 V GN=F9 PE=1 SV=2	117	sample=1 period=1 cycle=1807 experiment=2	sample=1 period=1 cycle=1807 experiment=2	24.1774
01893:3	1	E.DAKPGQFPWQVVLN[+0.984]GKV.D		N[+1]	628.673	3	1884.01	1884	0	1.9	232	Specific	612.34	612.34	115.89	11.85	30	>>sp|P00740-6|FA9_HUMAN Coagulation factor IX OS=Homo sapiens variant 2 G 44 V GN=F9 PE=1 SV=2	117	sample=1 period=1 cycle=1854 experiment=3	sample=1 period=1 cycle=1854 experiment=3	25.1691
01658:3	1	E.DAKPGQFPWQVVLN[+0.984]GKV.D		N[+1]	628.674	3	1884.01	1884	0	3.6	232	Specific	614.58	614.58	168.77	11.85	30	>>sp|P00740-6|FA9_HUMAN Coagulation factor IX OS=Homo sapiens variant 2 G 44 V GN=F9 PE=1 SV=2	117	sample=1 period=1 cycle=1805 experiment=3	sample=1 period=1 cycle=1805 experiment=3	24.1406
01523:3	1	E.DAKPGQFPWQVVLN[+0.984]GKV.D		N[+1]	628.674	3	1884.01	1884	0	3.3	232	Specific	621.94	621.94	171.24	11.85	30	>>sp|P00740-6|FA9_HUMAN Coagulation factor IX OS=Homo sapiens variant 2 G 44 V GN=F9 PE=1 SV=2	117	sample=1 period=1 cycle=1764 experiment=4	sample=1 period=1 cycle=1764 experiment=4	23.2496
01592:3	1	E.DAKPGQFPWQVVLN[+0.984]GKV.D		N[+1]	628.674	3	1884.01	1884	0	2.9	232	Specific	623.66	623.66	196.15	11.85	30	>>sp|P00740-6|FA9_HUMAN Coagulation factor IX OS=Homo sapiens variant 2 G 44 V GN=F9 PE=1 SV=2	117	sample=1 period=1 cycle=1785 experiment=4	sample=1 period=1 cycle=1785 experiment=4	23.7025
01576:3	1	E.DAKPGQFPWQVVLN[+0.984]GKV.D		N[+1]	628.674	3	1884.01	1884	0	4	232	Specific	626.13	626.13	212.74	11.21	30	>>sp|P00740-6|FA9_HUMAN Coagulation factor IX OS=Homo sapiens variant 2 G 44 V GN=F9 PE=1 SV=2	117	sample=1 period=1 cycle=1781 experiment=4	sample=1 period=1 cycle=1781 experiment=4	23.6176
01546:3	1	E.DAKPGQFPWQVVLN[+0.984]GKV.D		N[+1]	628.675	3	1884.01	1884	0	4.5	232	Specific	635.91	635.91	212.35	11.21	30	>>sp|P00740-6|FA9_HUMAN Coagulation factor IX OS=Homo sapiens variant 2 G 44 V GN=F9 PE=1 SV=2	117	sample=1 period=1 cycle=1772 experiment=3	sample=1 period=1 cycle=1772 experiment=3	23.4227
01638:3	1	E.DAKPGQFPWQVVLN[+0.984]GKV.D		N[+1]	628.674	3	1884.01	1884	0	3.1	232	Specific	642.39	642.39	203.91	11.85	30	>>sp|P00740-6|FA9_HUMAN Coagulation factor IX OS=Homo sapiens variant 2 G 44 V GN=F9 PE=1 SV=2	117	sample=1 period=1 cycle=1797 experiment=3	sample=1 period=1 cycle=1797 experiment=3	23.9604
01540:3	1	E.DAKPGQFPWQVVLN[+0.984]GKV.D		N[+1]	628.675	3	1884.01	1884	0	5.3	232	Specific	646.91	646.91	193.58	11.21	30	>>sp|P00740-6|FA9_HUMAN Coagulation factor IX OS=Homo sapiens variant 2 G 44 V GN=F9 PE=1 SV=2	117	sample=1 period=1 cycle=1770 experiment=4	sample=1 period=1 cycle=1770 experiment=4	23.3791
01543:3	1	E.DAKPGQFPWQVVLN[+0.984]GKV.D		N[+1]	628.674	3	1884.01	1884	0	3.5	232	Specific	647.72	647.72	214.12	11.85	30	>>sp|P00740-6|FA9_HUMAN Coagulation factor IX OS=Homo sapiens variant 2 G 44 V GN=F9 PE=1 SV=2	117	sample=1 period=1 cycle=1771 experiment=3	sample=1 period=1 cycle=1771 experiment=3	23.4007
01549:3	1	E.DAKPGQFPWQVVLN[+0.984]GKV.D		N[+1]	628.675	3	1884.01	1884	0	4.2	232	Specific	661.35	661.35	205.94	12.21	30	>>sp|P00740-6|FA9_HUMAN Coagulation factor IX OS=Homo sapiens variant 2 G 44 V GN=F9 PE=1 SV=2	117	sample=1 period=1 cycle=1773 experiment=3	sample=1 period=1 cycle=1773 experiment=3	23.4459
01536:3	1	E.DAKPGQFPWQVVLN[+0.984]GKV.D		N[+1]	628.675	3	1884.01	1884	0	4.6	232	Specific	663.84	663.84	214.02	12.21	30	>>sp|P00740-6|FA9_HUMAN Coagulation factor IX OS=Homo sapiens variant 2 G 44 V GN=F9 PE=1 SV=2	117	sample=1 period=1 cycle=1769 experiment=2	sample=1 period=1 cycle=1769 experiment=2	23.3536
01556:3	1	E.DAKPGQFPWQVVLN[+0.984]GKV.D		N[+1]	628.675	3	1884.01	1884	0	4.4	232	Specific	667.77	667.77	216.75	12.21	30	>>sp|P00740-6|FA9_HUMAN Coagulation factor IX OS=Homo sapiens variant 2 G 44 V GN=F9 PE=1 SV=2	117	sample=1 period=1 cycle=1775 experiment=3	sample=1 period=1 cycle=1775 experiment=3	23.4921
01526:3	1	E.DAKPGQFPWQVVLN[+0.984]GKV.D		N[+1]	628.674	3	1884.01	1884	0	4	232	Specific	668.99	668.99	194.39	12.21	30	>>sp|P00740-6|FA9_HUMAN Coagulation factor IX OS=Homo sapiens variant 2 G 44 V GN=F9 PE=1 SV=2	117	sample=1 period=1 cycle=1765 experiment=4	sample=1 period=1 cycle=1765 experiment=4	23.2676
01553:3	1	E.DAKPGQFPWQVVLN[+0.984]GKV.D		N[+1]	628.675	3	1884.01	1884	0	4.6	232	Specific	676.8	676.8	205.5	12.21	30	>>sp|P00740-6|FA9_HUMAN Coagulation factor IX OS=Homo sapiens variant 2 G 44 V GN=F9 PE=1 SV=2	117	sample=1 period=1 cycle=1774 experiment=4	sample=1 period=1 cycle=1774 experiment=4	23.4678
01534:3	1	E.DAKPGQFPWQVVLN[+0.984]GKV.D		N[+1]	628.674	3	1884.01	1884	0	3	232	Specific	689.05	689.05	220.98	12.85	30	>>sp|P00740-6|FA9_HUMAN Coagulation factor IX OS=Homo sapiens variant 2 G 44 V GN=F9 PE=1 SV=2	117	sample=1 period=1 cycle=1767 experiment=3	sample=1 period=1 cycle=1767 experiment=3	23.3161
01559:3	1	E.DAKPGQFPWQVVLN[+0.984]GKV.D		N[+1]	628.674	3	1884.01	1884	0	3.5	232	Specific	697.39	697.39	207.51	12.85	30	>>sp|P00740-6|FA9_HUMAN Coagulation factor IX OS=Homo sapiens variant 2 G 44 V GN=F9 PE=1 SV=2	117	sample=1 period=1 cycle=1777 experiment=3	sample=1 period=1 cycle=1777 experiment=3	23.5329
01648:3	1	E.DAKPGQFPWQVVLN[+0.984]GKV.D		N[+1]	628.674	3	1884.01	1884	0	3.3	232	Specific	701.05	701.05	183.47	13.85	30	>>sp|P00740-6|FA9_HUMAN Coagulation factor IX OS=Homo sapiens variant 2 G 44 V GN=F9 PE=1 SV=2	117	sample=1 period=1 cycle=1801 experiment=3	sample=1 period=1 cycle=1801 experiment=3	24.0512
01535:3	1	E.DAKPGQFPWQVVLN[+0.984]GKV.D		N[+1]	628.674	3	1884.01	1884	0	3.5	232	Specific	703.59	703.59	212.89	13.85	30	>>sp|P00740-6|FA9_HUMAN Coagulation factor IX OS=Homo sapiens variant 2 G 44 V GN=F9 PE=1 SV=2	117	sample=1 period=1 cycle=1768 experiment=2	sample=1 period=1 cycle=1768 experiment=2	23.3381
01612:3	1	E.DAKPGQFPWQVVLN[+0.984]GKV.D		N[+1]	628.674	3	1884.01	1884	0	3.1	232	Specific	704	704	216.82	13.85	30	>>sp|P00740-6|FA9_HUMAN Coagulation factor IX OS=Homo sapiens variant 2 G 44 V GN=F9 PE=1 SV=2	117	sample=1 period=1 cycle=1789 experiment=4	sample=1 period=1 cycle=1789 experiment=4	23.7902
01557:3	1	E.DAKPGQFPWQVVLN[+0.984]GKV.D		N[+1]	628.674	3	1884.01	1884	0	4.1	232	Specific	720.57	720.57	214.03	13.21	30	>>sp|P00740-6|FA9_HUMAN Coagulation factor IX OS=Homo sapiens variant 2 G 44 V GN=F9 PE=1 SV=2	117	sample=1 period=1 cycle=1776 experiment=2	sample=1 period=1 cycle=1776 experiment=2	23.5139
02099:2	1	H.DIALLEL.D			393.733	2	786.459	786.461	0	-2.1	315	Specific	40.4	40.4	40.4	3.6	30	>>sp|P00740-6|FA9_HUMAN Coagulation factor IX OS=Homo sapiens variant 2 G 44 V GN=F9 PE=1 SV=2	117	sample=1 period=1 cycle=1917 experiment=2	sample=1 period=1 cycle=1917 experiment=2	26.4892
02106:2	1	H.DIALLEL.D			393.733	2	786.459	786.461	0	-2.6	315	Specific	85.1	85.1	85.1	3.6	30	>>sp|P00740-6|FA9_HUMAN Coagulation factor IX OS=Homo sapiens variant 2 G 44 V GN=F9 PE=1 SV=2	117	sample=1 period=1 cycle=1918 experiment=2	sample=1 period=1 cycle=1918 experiment=2	26.5099
02076:2	1	H.DIALLEL.D			393.734	2	786.46	786.461	0	-0.4	315	Specific	136.76	136.76	136.76	4.31	30	>>sp|P00740-6|FA9_HUMAN Coagulation factor IX OS=Homo sapiens variant 2 G 44 V GN=F9 PE=1 SV=2	117	sample=1 period=1 cycle=1912 experiment=2	sample=1 period=1 cycle=1912 experiment=2	26.3857
02064:2	1	H.DIALLEL.D			393.733	2	786.458	786.461	0	-2.9	315	Specific	150.32	140.38	140.38	3.89	30	>>sp|P00740-6|FA9_HUMAN Coagulation factor IX OS=Homo sapiens variant 2 G 44 V GN=F9 PE=1 SV=2	117	sample=1 period=1 cycle=1909 experiment=2	sample=1 period=1 cycle=1909 experiment=2	26.3225
02267:2	1	H.DIALLEL.D			393.733	2	786.459	786.461	0	-1.7	315	Specific	153.28	153.28	153.28	4.35	30	>>sp|P00740-6|FA9_HUMAN Coagulation factor IX OS=Homo sapiens variant 2 G 44 V GN=F9 PE=1 SV=2	117	sample=1 period=1 cycle=1967 experiment=2	sample=1 period=1 cycle=1967 experiment=2	27.5404
02250:2	1	H.DIALLEL.D			393.733	2	786.459	786.461	0	-2.5	315	Specific	159.39	159.39	159.39	4.35	30	>>sp|P00740-6|FA9_HUMAN Coagulation factor IX OS=Homo sapiens variant 2 G 44 V GN=F9 PE=1 SV=2	117	sample=1 period=1 cycle=1960 experiment=2	sample=1 period=1 cycle=1960 experiment=2	27.3918
02233:2	1	H.DIALLEL.D			393.733	2	786.46	786.461	0	-1.4	315	Specific	162.63	162.63	162.63	4.25	30	>>sp|P00740-6|FA9_HUMAN Coagulation factor IX OS=Homo sapiens variant 2 G 44 V GN=F9 PE=1 SV=2	117	sample=1 period=1 cycle=1956 experiment=2	sample=1 period=1 cycle=1956 experiment=2	27.3057
02095:2	1	H.DIALLEL.D			393.733	2	786.459	786.461	0	-1.6	315	Specific	169.1	169.1	169.1	4.35	30	>>sp|P00740-6|FA9_HUMAN Coagulation factor IX OS=Homo sapiens variant 2 G 44 V GN=F9 PE=1 SV=2	117	sample=1 period=1 cycle=1916 experiment=2	sample=1 period=1 cycle=1916 experiment=2	26.469
02165:2	1	H.DIALLEL.D			393.733	2	786.458	786.461	0	-2.9	315	Specific	173.6	173.6	173.6	4.35	30	>>sp|P00740-6|FA9_HUMAN Coagulation factor IX OS=Homo sapiens variant 2 G 44 V GN=F9 PE=1 SV=2	117	sample=1 period=1 cycle=1937 experiment=2	sample=1 period=1 cycle=1937 experiment=2	26.9076
02260:2	1	H.DIALLEL.D			393.734	2	786.461	786.461	0	0.2	315	Specific	189.25	189.25	189.25	5.08	30	>>sp|P00740-6|FA9_HUMAN Coagulation factor IX OS=Homo sapiens variant 2 G 44 V GN=F9 PE=1 SV=2	117	sample=1 period=1 cycle=1964 experiment=2	sample=1 period=1 cycle=1964 experiment=2	27.4763
02085:2	1	H.DIALLEL.D			393.733	2	786.46	786.461	0	-1.5	315	Specific	193.98	193.98	193.98	4.53	30	>>sp|P00740-6|FA9_HUMAN Coagulation factor IX OS=Homo sapiens variant 2 G 44 V GN=F9 PE=1 SV=2	117	sample=1 period=1 cycle=1914 experiment=2	sample=1 period=1 cycle=1914 experiment=2	26.4276
02224:2	1	H.DIALLEL.D			393.733	2	786.459	786.461	0	-2.3	315	Specific	200.61	200.61	200.61	4.63	30	>>sp|P00740-6|FA9_HUMAN Coagulation factor IX OS=Homo sapiens variant 2 G 44 V GN=F9 PE=1 SV=2	117	sample=1 period=1 cycle=1954 experiment=2	sample=1 period=1 cycle=1954 experiment=2	27.2654
02049:2	1	H.DIALLEL.D			393.733	2	786.458	786.461	0	-3	315	Specific	205.9	177.5	177.5	4.53	30	>>sp|P00740-6|FA9_HUMAN Coagulation factor IX OS=Homo sapiens variant 2 G 44 V GN=F9 PE=1 SV=2	117	sample=1 period=1 cycle=1906 experiment=2	sample=1 period=1 cycle=1906 experiment=2	26.2614
02090:2	1	H.DIALLEL.D			393.733	2	786.46	786.461	0	-1.5	315	Specific	221.33	208.37	208.37	4.67	30	>>sp|P00740-6|FA9_HUMAN Coagulation factor IX OS=Homo sapiens variant 2 G 44 V GN=F9 PE=1 SV=2	117	sample=1 period=1 cycle=1915 experiment=2	sample=1 period=1 cycle=1915 experiment=2	26.4484
02054:2	1	H.DIALLEL.D			393.733	2	786.458	786.461	0	-3.3	315	Specific	234.79	234.79	234.79	5.16	30	>>sp|P00740-6|FA9_HUMAN Coagulation factor IX OS=Homo sapiens variant 2 G 44 V GN=F9 PE=1 SV=2	117	sample=1 period=1 cycle=1907 experiment=2	sample=1 period=1 cycle=1907 experiment=2	26.2815
02073:2	1	H.DIALLEL.D			393.733	2	786.459	786.461	0	-2.3	315	Specific	241.05	241.05	241.05	5.35	30	>>sp|P00740-6|FA9_HUMAN Coagulation factor IX OS=Homo sapiens variant 2 G 44 V GN=F9 PE=1 SV=2	117	sample=1 period=1 cycle=1911 experiment=2	sample=1 period=1 cycle=1911 experiment=2	26.3658
02151:2	1	H.DIALLEL.D			393.733	2	786.459	786.461	0	-1.7	315	Specific	242.46	242.46	242.46	5.35	30	>>sp|P00740-6|FA9_HUMAN Coagulation factor IX OS=Homo sapiens variant 2 G 44 V GN=F9 PE=1 SV=2	117	sample=1 period=1 cycle=1933 experiment=2	sample=1 period=1 cycle=1933 experiment=2	26.8238
02047:2	1	H.DIALLEL.D			393.733	2	786.458	786.461	0	-3	315	Specific	248.62	248.57	248.57	5.24	30	>>sp|P00740-6|FA9_HUMAN Coagulation factor IX OS=Homo sapiens variant 2 G 44 V GN=F9 PE=1 SV=2	117	sample=1 period=1 cycle=1905 experiment=2	sample=1 period=1 cycle=1905 experiment=2	26.2447
02113:2	1	H.DIALLEL.D			393.733	2	786.459	786.461	0	-2	315	Specific	254.52	224.37	224.37	4.98	30	>>sp|P00740-6|FA9_HUMAN Coagulation factor IX OS=Homo sapiens variant 2 G 44 V GN=F9 PE=1 SV=2	117	sample=1 period=1 cycle=1919 experiment=2	sample=1 period=1 cycle=1919 experiment=2	26.531
02059:2	1	H.DIALLEL.D			393.733	2	786.46	786.461	0	-1.2	315	Specific	256.89	254.72	254.72	5.77	30	>>sp|P00740-6|FA9_HUMAN Coagulation factor IX OS=Homo sapiens variant 2 G 44 V GN=F9 PE=1 SV=2	117	sample=1 period=1 cycle=1908 experiment=2	sample=1 period=1 cycle=1908 experiment=2	26.3024
02181:2	1	H.DIALLEL.D			393.734	2	786.46	786.461	0	-0.9	315	Specific	259.31	259.31	259.31	5.93	30	>>sp|P00740-6|FA9_HUMAN Coagulation factor IX OS=Homo sapiens variant 2 G 44 V GN=F9 PE=1 SV=2	117	sample=1 period=1 cycle=1942 experiment=2	sample=1 period=1 cycle=1942 experiment=2	27.0139
02204:2	1	H.DIALLEL.D			393.733	2	786.46	786.461	0	-1.4	315	Specific	263.79	239	239	5.35	30	>>sp|P00740-6|FA9_HUMAN Coagulation factor IX OS=Homo sapiens variant 2 G 44 V GN=F9 PE=1 SV=2	117	sample=1 period=1 cycle=1950 experiment=2	sample=1 period=1 cycle=1950 experiment=2	27.183
02070:2	1	H.DIALLEL.D			393.733	2	786.459	786.461	0	-1.7	315	Specific	268.89	268.89	268.89	5.27	30	>>sp|P00740-6|FA9_HUMAN Coagulation factor IX OS=Homo sapiens variant 2 G 44 V GN=F9 PE=1 SV=2	117	sample=1 period=1 cycle=1910 experiment=2	sample=1 period=1 cycle=1910 experiment=2	26.3448
02189:2	1	H.DIALLEL.D			393.734	2	786.461	786.461	0	-0.2	315	Specific	277.61	277.61	277.61	5.93	30	>>sp|P00740-6|FA9_HUMAN Coagulation factor IX OS=Homo sapiens variant 2 G 44 V GN=F9 PE=1 SV=2	117	sample=1 period=1 cycle=1946 experiment=2	sample=1 period=1 cycle=1946 experiment=2	27.097
02179:2	1	H.DIALLEL.D			393.733	2	786.459	786.461	0	-2.3	315	Specific	280.71	230.92	230.92	5.67	30	>>sp|P00740-6|FA9_HUMAN Coagulation factor IX OS=Homo sapiens variant 2 G 44 V GN=F9 PE=1 SV=2	117	sample=1 period=1 cycle=1941 experiment=2	sample=1 period=1 cycle=1941 experiment=2	26.9943
02141:2	1	H.DIALLEL.D			393.734	2	786.46	786.461	0	-0.6	315	Specific	288.07	249.83	249.83	6.22	30	>>sp|P00740-6|FA9_HUMAN Coagulation factor IX OS=Homo sapiens variant 2 G 44 V GN=F9 PE=1 SV=2	117	sample=1 period=1 cycle=1929 experiment=2	sample=1 period=1 cycle=1929 experiment=2	26.741
02081:2	1	H.DIALLEL.D			393.733	2	786.458	786.461	0	-3.3	315	Specific	308.03	308.03	308.03	5.79	30	>>sp|P00740-6|FA9_HUMAN Coagulation factor IX OS=Homo sapiens variant 2 G 44 V GN=F9 PE=1 SV=2	117	sample=1 period=1 cycle=1913 experiment=2	sample=1 period=1 cycle=1913 experiment=2	26.4075
02128:2	1	H.DIALLEL.D			393.733	2	786.46	786.461	0	-1.2	315	Specific	334.65	303.96	303.96	6.38	30	>>sp|P00740-6|FA9_HUMAN Coagulation factor IX OS=Homo sapiens variant 2 G 44 V GN=F9 PE=1 SV=2	117	sample=1 period=1 cycle=1924 experiment=2	sample=1 period=1 cycle=1924 experiment=2	26.6381
02139:2	1	H.DIALLEL.D			393.734	2	786.46	786.461	0	-0.8	315	Specific	341.21	288.12	288.12	6.28	30	>>sp|P00740-6|FA9_HUMAN Coagulation factor IX OS=Homo sapiens variant 2 G 44 V GN=F9 PE=1 SV=2	117	sample=1 period=1 cycle=1928 experiment=2	sample=1 period=1 cycle=1928 experiment=2	26.72
03014:3	1	H.DIALLELDEPLVLNSYVTPIC[+71.037]IA.D		C[+71]	862.461	3	2585.37	2585.38	0	-3.5	315	Specific	511.77	511.77	511.77	8.16	30	>>sp|P00740-6|FA9_HUMAN Coagulation factor IX OS=Homo sapiens variant 2 G 44 V GN=F9 PE=1 SV=2	117	sample=1 period=1 cycle=2429 experiment=2	sample=1 period=1 cycle=2429 experiment=2	36.2366
03027:3	1	H.DIALLELDEPLVLNSYVTPIC[+71.037]IA.D		C[+71]	862.463	3	2585.38	2585.38	0	-1.2	315	Specific	547.81	547.81	547.81	7.75	30	>>sp|P00740-6|FA9_HUMAN Coagulation factor IX OS=Homo sapiens variant 2 G 44 V GN=F9 PE=1 SV=2	117	sample=1 period=1 cycle=2438 experiment=3	sample=1 period=1 cycle=2438 experiment=3	36.4212
03038:3	1	H.DIALLELDEPLVLNSYVTPIC[+71.037]IA.D		C[+71]	862.469	3	2585.39	2585.38	0	5.1	315	Specific	563.22	563.22	563.22	9.52	30	>>sp|P00740-6|FA9_HUMAN Coagulation factor IX OS=Homo sapiens variant 2 G 44 V GN=F9 PE=1 SV=2	117	sample=1 period=1 cycle=2465 experiment=2	sample=1 period=1 cycle=2465 experiment=2	36.7807
03017:3	1	H.DIALLELDEPLVLNSYVTPIC[+71.037]IA.D		C[+71]	862.467	3	2585.39	2585.38	0	3.3	315	Specific	564.37	564.37	564.37	10.16	30	>>sp|P00740-6|FA9_HUMAN Coagulation factor IX OS=Homo sapiens variant 2 G 44 V GN=F9 PE=1 SV=2	117	sample=1 period=1 cycle=2430 experiment=4	sample=1 period=1 cycle=2430 experiment=4	36.2572
03035:3	1	H.DIALLELDEPLVLNSYVTPIC[+71.037]IA.D		C[+71]	862.468	3	2585.39	2585.38	0	4.1	315	Specific	606.92	606.92	606.92	10.52	30	>>sp|P00740-6|FA9_HUMAN Coagulation factor IX OS=Homo sapiens variant 2 G 44 V GN=F9 PE=1 SV=2	117	sample=1 period=1 cycle=2458 experiment=2	sample=1 period=1 cycle=2458 experiment=2	36.6805
03024:3	1	H.DIALLELDEPLVLNSYVTPIC[+71.037]IA.D		C[+71]	862.468	3	2585.39	2585.38	0	4.8	315	Specific	616.95	616.95	616.95	10.52	30	>>sp|P00740-6|FA9_HUMAN Coagulation factor IX OS=Homo sapiens variant 2 G 44 V GN=F9 PE=1 SV=2	117	sample=1 period=1 cycle=2436 experiment=2	sample=1 period=1 cycle=2436 experiment=2	36.3804
03033:3	1	H.DIALLELDEPLVLNSYVTPIC[+71.037]IA.D		C[+71]	862.465	3	2585.38	2585.38	0	0.8	315	Specific	620.45	620.45	620.45	10.94	30	>>sp|P00740-6|FA9_HUMAN Coagulation factor IX OS=Homo sapiens variant 2 G 44 V GN=F9 PE=1 SV=2	117	sample=1 period=1 cycle=2448 experiment=3	sample=1 period=1 cycle=2448 experiment=3	36.5612
03023:3	1	H.DIALLELDEPLVLNSYVTPIC[+71.037]IA.D		C[+71]	862.468	3	2585.39	2585.38	0	4.7	315	Specific	649.02	649.02	649.02	10.52	30	>>sp|P00740-6|FA9_HUMAN Coagulation factor IX OS=Homo sapiens variant 2 G 44 V GN=F9 PE=1 SV=2	117	sample=1 period=1 cycle=2435 experiment=3	sample=1 period=1 cycle=2435 experiment=3	36.3599
03018:3	1	H.DIALLELDEPLVLNSYVTPIC[+71.037]IA.D		C[+71]	862.467	3	2585.39	2585.38	0	3.3	315	Specific	652.8	652.8	652.8	12.16	30	>>sp|P00740-6|FA9_HUMAN Coagulation factor IX OS=Homo sapiens variant 2 G 44 V GN=F9 PE=1 SV=2	117	sample=1 period=1 cycle=2431 experiment=2	sample=1 period=1 cycle=2431 experiment=2	36.2779
03028:3	1	H.DIALLELDEPLVLNSYVTPIC[+71.037]IA.D		C[+71]	862.466	3	2585.38	2585.38	0	1.8	315	Specific	662.51	662.51	662.51	12.16	30	>>sp|P00740-6|FA9_HUMAN Coagulation factor IX OS=Homo sapiens variant 2 G 44 V GN=F9 PE=1 SV=2	117	sample=1 period=1 cycle=2439 experiment=2	sample=1 period=1 cycle=2439 experiment=2	36.4413
03020:3	1	H.DIALLELDEPLVLNSYVTPIC[+71.037]IA.D		C[+71]	862.466	3	2585.38	2585.38	0	2.1	315	Specific	683.96	683.96	683.96	12.16	30	>>sp|P00740-6|FA9_HUMAN Coagulation factor IX OS=Homo sapiens variant 2 G 44 V GN=F9 PE=1 SV=2	117	sample=1 period=1 cycle=2433 experiment=2	sample=1 period=1 cycle=2433 experiment=2	36.3191
03019:3	1	H.DIALLELDEPLVLNSYVTPIC[+71.037]IA.D		C[+71]	862.465	3	2585.38	2585.38	0	0.4	315	Specific	688.67	688.67	688.67	11.94	30	>>sp|P00740-6|FA9_HUMAN Coagulation factor IX OS=Homo sapiens variant 2 G 44 V GN=F9 PE=1 SV=2	117	sample=1 period=1 cycle=2432 experiment=2	sample=1 period=1 cycle=2432 experiment=2	36.2985
03021:3	1	H.DIALLELDEPLVLNSYVTPIC[+71.037]IA.D		C[+71]	862.463	3	2585.37	2585.38	0	-1.5	315	Specific	717.4	717.4	717.4	12.38	30	>>sp|P00740-6|FA9_HUMAN Coagulation factor IX OS=Homo sapiens variant 2 G 44 V GN=F9 PE=1 SV=2	117	sample=1 period=1 cycle=2434 experiment=2	sample=1 period=1 cycle=2434 experiment=2	36.3396
03034:3	1	H.DIALLELDEPLVLNSYVTPIC[+71.037]IA.D		C[+71]	862.465	3	2585.38	2585.38	0	1.3	315	Specific	728.62	728.62	728.62	13.16	30	>>sp|P00740-6|FA9_HUMAN Coagulation factor IX OS=Homo sapiens variant 2 G 44 V GN=F9 PE=1 SV=2	117	sample=1 period=1 cycle=2450 experiment=2	sample=1 period=1 cycle=2450 experiment=2	36.5913
03029:3	1	H.DIALLELDEPLVLNSYVTPIC[+71.037]IA.D		C[+71]	862.47	3	2585.39	2585.38	0	6.2	315	Specific	729.43	729.43	729.43	12.52	30	>>sp|P00740-6|FA9_HUMAN Coagulation factor IX OS=Homo sapiens variant 2 G 44 V GN=F9 PE=1 SV=2	117	sample=1 period=1 cycle=2441 experiment=2	sample=1 period=1 cycle=2441 experiment=2	36.4712
03025:3	1	H.DIALLELDEPLVLNSYVTPIC[+71.037]IA.D		C[+71]	862.465	3	2585.38	2585.38	0	1.1	315	Specific	765.16	765.16	765.16	13.94	30	>>sp|P00740-6|FA9_HUMAN Coagulation factor IX OS=Homo sapiens variant 2 G 44 V GN=F9 PE=1 SV=2	117	sample=1 period=1 cycle=2437 experiment=2	sample=1 period=1 cycle=2437 experiment=2	36.4009
02322:2	1	L.DEPLVLNSYVTPIC[+71.037]IA.D		C[+71]	909.47	2	1817.93	1817.94	0	-1	322	Specific	407.2	407.2	407.2	8.08	30	>>sp|P00740-6|FA9_HUMAN Coagulation factor IX OS=Homo sapiens variant 2 G 44 V GN=F9 PE=1 SV=2	117	sample=1 period=1 cycle=1986 experiment=5	sample=1 period=1 cycle=1986 experiment=5	27.9472
02220:2	1	L.DEPLVLNSYVTPIC[+71.037]IA.D		C[+71]	909.474	2	1817.94	1817.94	0	2.7	322	Specific	455.63	455.63	455.63	8.35	30	>>sp|P00740-6|FA9_HUMAN Coagulation factor IX OS=Homo sapiens variant 2 G 44 V GN=F9 PE=1 SV=2	117	sample=1 period=1 cycle=1952 experiment=8	sample=1 period=1 cycle=1952 experiment=8	27.2292
02311:2	1	L.DEPLVLNSYVTPIC[+71.037]IA.D		C[+71]	909.473	2	1817.94	1817.94	0	1.4	322	Specific	460.69	460.69	460.69	8.38	30	>>sp|P00740-6|FA9_HUMAN Coagulation factor IX OS=Homo sapiens variant 2 G 44 V GN=F9 PE=1 SV=2	117	sample=1 period=1 cycle=1982 experiment=5	sample=1 period=1 cycle=1982 experiment=5	27.8625
02240:2	1	L.DEPLVLNSYVTPIC[+71.037]IA.D		C[+71]	909.474	2	1817.94	1817.94	0	2.8	322	Specific	486.82	486.82	486.82	8.53	30	>>sp|P00740-6|FA9_HUMAN Coagulation factor IX OS=Homo sapiens variant 2 G 44 V GN=F9 PE=1 SV=2	117	sample=1 period=1 cycle=1956 experiment=9	sample=1 period=1 cycle=1956 experiment=9	27.3133
02198:2	1	L.DEPLVLNSYVTPIC[+71.037]IA.D		C[+71]	909.474	2	1817.94	1817.94	0	3.3	322	Specific	538.38	538.38	538.38	8.67	30	>>sp|P00740-6|FA9_HUMAN Coagulation factor IX OS=Homo sapiens variant 2 G 44 V GN=F9 PE=1 SV=2	117	sample=1 period=1 cycle=1948 experiment=5	sample=1 period=1 cycle=1948 experiment=5	27.1451
02232:2	1	L.DEPLVLNSYVTPIC[+71.037]IA.D		C[+71]	909.473	2	1817.94	1817.94	0	2.2	322	Specific	546.96	546.96	546.96	8.67	30	>>sp|P00740-6|FA9_HUMAN Coagulation factor IX OS=Homo sapiens variant 2 G 44 V GN=F9 PE=1 SV=2	117	sample=1 period=1 cycle=1955 experiment=6	sample=1 period=1 cycle=1955 experiment=6	27.2922
02213:2	1	L.DEPLVLNSYVTPIC[+71.037]IA.D		C[+71]	909.475	2	1817.94	1817.94	0	3.6	322	Specific	571.2	571.2	571.2	10.85	30	>>sp|P00740-6|FA9_HUMAN Coagulation factor IX OS=Homo sapiens variant 2 G 44 V GN=F9 PE=1 SV=2	117	sample=1 period=1 cycle=1951 experiment=9	sample=1 period=1 cycle=1951 experiment=9	27.2081
02203:2	1	L.DEPLVLNSYVTPIC[+71.037]IA.D		C[+71]	909.473	2	1817.94	1817.94	0	2	322	Specific	581.08	581.08	581.08	9.93	30	>>sp|P00740-6|FA9_HUMAN Coagulation factor IX OS=Homo sapiens variant 2 G 44 V GN=F9 PE=1 SV=2	117	sample=1 period=1 cycle=1949 experiment=6	sample=1 period=1 cycle=1949 experiment=6	27.1661
02297:2	1	L.DEPLVLNSYVTPIC[+71.037]IA.D		C[+71]	909.473	2	1817.94	1817.94	0	2.3	322	Specific	613.55	613.55	613.55	11.85	30	>>sp|P00740-6|FA9_HUMAN Coagulation factor IX OS=Homo sapiens variant 2 G 44 V GN=F9 PE=1 SV=2	117	sample=1 period=1 cycle=1976 experiment=4	sample=1 period=1 cycle=1976 experiment=4	27.7356
02223:2	1	L.DEPLVLNSYVTPIC[+71.037]IA.D		C[+71]	909.473	2	1817.94	1817.94	0	1.4	322	Specific	629.32	629.32	629.32	11.85	30	>>sp|P00740-6|FA9_HUMAN Coagulation factor IX OS=Homo sapiens variant 2 G 44 V GN=F9 PE=1 SV=2	117	sample=1 period=1 cycle=1953 experiment=4	sample=1 period=1 cycle=1953 experiment=4	27.2502
02253:2	1	L.DEPLVLNSYVTPIC[+71.037]IA.D		C[+71]	909.474	2	1817.94	1817.94	0	2.7	322	Specific	637.45	637.45	637.45	11.85	30	>>sp|P00740-6|FA9_HUMAN Coagulation factor IX OS=Homo sapiens variant 2 G 44 V GN=F9 PE=1 SV=2	117	sample=1 period=1 cycle=1960 experiment=5	sample=1 period=1 cycle=1960 experiment=5	27.3976
02306:2	1	L.DEPLVLNSYVTPIC[+71.037]IA.D		C[+71]	909.475	2	1817.94	1817.94	0	3.9	322	Specific	661.2	661.2	661.2	12.21	30	>>sp|P00740-6|FA9_HUMAN Coagulation factor IX OS=Homo sapiens variant 2 G 44 V GN=F9 PE=1 SV=2	117	sample=1 period=1 cycle=1980 experiment=2	sample=1 period=1 cycle=1980 experiment=2	27.8202
02205:2	1	L.DEPLVLNSYVTPIC[+71.037]IA.D		C[+71]	909.47	2	1817.93	1817.94	0	-0.9	322	Specific	675.05	675.05	675.05	12.63	30	>>sp|P00740-6|FA9_HUMAN Coagulation factor IX OS=Homo sapiens variant 2 G 44 V GN=F9 PE=1 SV=2	117	sample=1 period=1 cycle=1950 experiment=3	sample=1 period=1 cycle=1950 experiment=3	27.1871
02263:2	1	L.DEPLVLNSYVTPIC[+71.037]IA.D		C[+71]	909.473	2	1817.94	1817.94	0	2.2	322	Specific	675.68	675.68	675.68	12.85	30	>>sp|P00740-6|FA9_HUMAN Coagulation factor IX OS=Homo sapiens variant 2 G 44 V GN=F9 PE=1 SV=2	117	sample=1 period=1 cycle=1964 experiment=5	sample=1 period=1 cycle=1964 experiment=5	27.4821
02284:2	1	L.DEPLVLNSYVTPIC[+71.037]IA.D		C[+71]	909.471	2	1817.93	1817.94	0	-0.3	322	Specific	687.37	687.37	687.37	12.63	30	>>sp|P00740-6|FA9_HUMAN Coagulation factor IX OS=Homo sapiens variant 2 G 44 V GN=F9 PE=1 SV=2	117	sample=1 period=1 cycle=1972 experiment=3	sample=1 period=1 cycle=1972 experiment=3	27.6511
02244:2	1	L.DEPLVLNSYVTPIC[+71.037]IA.D		C[+71]	909.474	2	1817.94	1817.94	0	2.7	322	Specific	698.33	698.33	698.33	12.85	30	>>sp|P00740-6|FA9_HUMAN Coagulation factor IX OS=Homo sapiens variant 2 G 44 V GN=F9 PE=1 SV=2	117	sample=1 period=1 cycle=1957 experiment=5	sample=1 period=1 cycle=1957 experiment=5	27.3343
02272:2	1	L.DEPLVLNSYVTPIC[+71.037]IA.D		C[+71]	909.473	2	1817.94	1817.94	0	2	322	Specific	717.54	717.54	717.54	13.85	30	>>sp|P00740-6|FA9_HUMAN Coagulation factor IX OS=Homo sapiens variant 2 G 44 V GN=F9 PE=1 SV=2	117	sample=1 period=1 cycle=1968 experiment=4	sample=1 period=1 cycle=1968 experiment=4	27.5664
02247:2	1	L.DEPLVLNSYVTPIC[+71.037]IA.D		C[+71]	909.474	2	1817.94	1817.94	0	2.8	322	Specific	720.36	720.36	720.36	13.85	30	>>sp|P00740-6|FA9_HUMAN Coagulation factor IX OS=Homo sapiens variant 2 G 44 V GN=F9 PE=1 SV=2	117	sample=1 period=1 cycle=1958 experiment=4	sample=1 period=1 cycle=1958 experiment=4	27.3553
02227:2	1	L.DEPLVLNSYVTPIC[+71.037]IA.D		C[+71]	909.473	2	1817.94	1817.94	0	2.2	322	Specific	730.84	730.84	730.84	13.85	30	>>sp|P00740-6|FA9_HUMAN Coagulation factor IX OS=Homo sapiens variant 2 G 44 V GN=F9 PE=1 SV=2	117	sample=1 period=1 cycle=1954 experiment=5	sample=1 period=1 cycle=1954 experiment=5	27.2712
02249:2	1	L.DEPLVLNSYVTPIC[+71.037]IA.D		C[+71]	909.474	2	1817.94	1817.94	0	2.7	322	Specific	795.33	795.33	795.33	14.85	30	>>sp|P00740-6|FA9_HUMAN Coagulation factor IX OS=Homo sapiens variant 2 G 44 V GN=F9 PE=1 SV=2	117	sample=1 period=1 cycle=1959 experiment=3	sample=1 period=1 cycle=1959 experiment=3	27.3764
01308:2	2	Q.DEIDC[+71.037]LPGL.D		C[+71]	523.247	2	1045.49	1045.49	0	-0.6	28	Specific	124.14	124.14	124.14	3.66	1	>>tr|G3H8V5|G3H8V5_CRIGR Carboxypeptidase OS=Cricetulus griseus OX=10029 GN=I79_006816 PE=3 SV=1	105	sample=1 period=1 cycle=1642 experiment=3	sample=1 period=1 cycle=1642 experiment=3	20.7444
01284:2	2	Q.DEIDC[+71.037]LPGL.D		C[+71]	523.246	2	1045.49	1045.49	0	-1.2	28	Specific	166.71	166.71	166.71	4.21	1	>>tr|G3H8V5|G3H8V5_CRIGR Carboxypeptidase OS=Cricetulus griseus OX=10029 GN=I79_006816 PE=3 SV=1	105	sample=1 period=1 cycle=1624 experiment=3	sample=1 period=1 cycle=1624 experiment=3	20.3952
01313:2	2	Q.DEIDC[+71.037]LPGL.D		C[+71]	523.247	2	1045.49	1045.49	0	0.1	28	Specific	256.15	256.15	256.15	5.26	1	>>tr|G3H8V5|G3H8V5_CRIGR Carboxypeptidase OS=Cricetulus griseus OX=10029 GN=I79_006816 PE=3 SV=1	105	sample=1 period=1 cycle=1649 experiment=2	sample=1 period=1 cycle=1649 experiment=2	20.8664
01287:2	2	Q.DEIDC[+71.037]LPGL.D		C[+71]	523.247	2	1045.49	1045.49	0	0.7	28	Specific	273.76	273.76	273.76	5.29	1	>>tr|G3H8V5|G3H8V5_CRIGR Carboxypeptidase OS=Cricetulus griseus OX=10029 GN=I79_006816 PE=3 SV=1	105	sample=1 period=1 cycle=1626 experiment=3	sample=1 period=1 cycle=1626 experiment=3	20.4382
01282:2	2	Q.DEIDC[+71.037]LPGL.D		C[+71]	523.247	2	1045.49	1045.49	0	0	28	Specific	287.59	287.59	287.59	5.62	1	>>tr|G3H8V5|G3H8V5_CRIGR Carboxypeptidase OS=Cricetulus griseus OX=10029 GN=I79_006816 PE=3 SV=1	105	sample=1 period=1 cycle=1623 experiment=3	sample=1 period=1 cycle=1623 experiment=3	20.3736
01300:2	2	Q.DEIDC[+71.037]LPGL.D		C[+71]	523.247	2	1045.49	1045.49	0	-0.7	28	Specific	289.94	289.94	289.94	5.62	1	>>tr|G3H8V5|G3H8V5_CRIGR Carboxypeptidase OS=Cricetulus griseus OX=10029 GN=I79_006816 PE=3 SV=1	105	sample=1 period=1 cycle=1636 experiment=3	sample=1 period=1 cycle=1636 experiment=3	20.6324
01292:2	2	Q.DEIDC[+71.037]LPGL.D		C[+71]	523.247	2	1045.49	1045.49	0	-0.8	28	Specific	301.61	301.61	301.61	5.8	1	>>tr|G3H8V5|G3H8V5_CRIGR Carboxypeptidase OS=Cricetulus griseus OX=10029 GN=I79_006816 PE=3 SV=1	105	sample=1 period=1 cycle=1629 experiment=3	sample=1 period=1 cycle=1629 experiment=3	20.5034
01303:2	2	Q.DEIDC[+71.037]LPGL.D		C[+71]	523.247	2	1045.49	1045.49	0	-0.7	28	Specific	305.9	305.9	305.9	5.62	1	>>tr|G3H8V5|G3H8V5_CRIGR Carboxypeptidase OS=Cricetulus griseus OX=10029 GN=I79_006816 PE=3 SV=1	105	sample=1 period=1 cycle=1637 experiment=2	sample=1 period=1 cycle=1637 experiment=2	20.6554
01290:2	2	Q.DEIDC[+71.037]LPGL.D		C[+71]	523.247	2	1045.49	1045.49	0	0.5	28	Specific	312.91	312.91	312.91	5.65	1	>>tr|G3H8V5|G3H8V5_CRIGR Carboxypeptidase OS=Cricetulus griseus OX=10029 GN=I79_006816 PE=3 SV=1	105	sample=1 period=1 cycle=1628 experiment=3	sample=1 period=1 cycle=1628 experiment=3	20.4816
01295:2	2	Q.DEIDC[+71.037]LPGL.D		C[+71]	523.247	2	1045.49	1045.49	0	-0.7	28	Specific	319.67	319.67	319.67	5.81	1	>>tr|G3H8V5|G3H8V5_CRIGR Carboxypeptidase OS=Cricetulus griseus OX=10029 GN=I79_006816 PE=3 SV=1	105	sample=1 period=1 cycle=1631 experiment=3	sample=1 period=1 cycle=1631 experiment=3	20.5469
01293:2	2	Q.DEIDC[+71.037]LPGL.D		C[+71]	523.247	2	1045.49	1045.49	0	-0.6	28	Specific	379.35	379.35	379.35	7.29	1	>>tr|G3H8V5|G3H8V5_CRIGR Carboxypeptidase OS=Cricetulus griseus OX=10029 GN=I79_006816 PE=3 SV=1	105	sample=1 period=1 cycle=1630 experiment=2	sample=1 period=1 cycle=1630 experiment=2	20.5251
00329:2	3	Q.DSFTRASGIM.D			542.756	2	1084.5	1084.51	0	-4.8	177	Specific	434.51	434.51	434.51	7.16	1	>>tr|G3HNJ3|G3HNJ3_CRIGR Clusterin OS=Cricetulus griseus OX=10029 GN=I79_012331 PE=3 SV=1	73	sample=1 period=1 cycle=1096 experiment=2	sample=1 period=1 cycle=1096 experiment=2	12.1233
00468:2	4	R.DNC[+71.037]PFHYNPAQY.D		C[+71]	770.322	2	1539.64	1539.63	0	3.4	115	Specific	39.84	39.84	39.84	3.42	1	>>tr|G3HHV4|G3HHV4_CRIGR Thrombospondin-1 OS=Cricetulus griseus OX=10029 GN=I79_010214 PE=4 SV=1	67	sample=1 period=1 cycle=1300 experiment=5	sample=1 period=1 cycle=1300 experiment=5	14.5739
00433:2	4	R.DNC[+71.037]PFHYNPAQY.D		C[+71]	770.326	2	1539.65	1539.63	0	8.7	115	Specific	106.27	106.27	106.27	2.61	1	>>tr|G3HHV4|G3HHV4_CRIGR Thrombospondin-1 OS=Cricetulus griseus OX=10029 GN=I79_010214 PE=4 SV=1	67	sample=1 period=1 cycle=1294 experiment=9	sample=1 period=1 cycle=1294 experiment=9	14.4546
00438:2	4	R.DNC[+71.037]PFHYNPAQY.D		C[+71]	770.323	2	1539.64	1539.63	0	4.8	115	Specific	151.61	151.61	151.61	3.27	1	>>tr|G3HHV4|G3HHV4_CRIGR Thrombospondin-1 OS=Cricetulus griseus OX=10029 GN=I79_010214 PE=4 SV=1	67	sample=1 period=1 cycle=1295 experiment=5	sample=1 period=1 cycle=1295 experiment=5	14.4733
00402:2	4	R.DNC[+71.037]PFHYNPAQY.D		C[+71]	770.323	2	1539.64	1539.63	0	3.9	115	Specific	230.61	219.71	219.71	4.79	1	>>tr|G3HHV4|G3HHV4_CRIGR Thrombospondin-1 OS=Cricetulus griseus OX=10029 GN=I79_010214 PE=4 SV=1	67	sample=1 period=1 cycle=1290 experiment=6	sample=1 period=1 cycle=1290 experiment=6	14.3724
00382:2	4	R.DNC[+71.037]PFHYNPAQY.D		C[+71]	770.324	2	1539.64	1539.63	0	5.4	115	Specific	244.31	236.26	236.26	5.48	1	>>tr|G3HHV4|G3HHV4_CRIGR Thrombospondin-1 OS=Cricetulus griseus OX=10029 GN=I79_010214 PE=4 SV=1	67	sample=1 period=1 cycle=1285 experiment=5	sample=1 period=1 cycle=1285 experiment=5	14.2695
00397:2	4	R.DNC[+71.037]PFHYNPAQY.D		C[+71]	770.325	2	1539.64	1539.63	0	7	115	Specific	245.66	245.66	245.66	4.86	1	>>tr|G3HHV4|G3HHV4_CRIGR Thrombospondin-1 OS=Cricetulus griseus OX=10029 GN=I79_010214 PE=4 SV=1	67	sample=1 period=1 cycle=1289 experiment=6	sample=1 period=1 cycle=1289 experiment=6	14.3547
00375:2	4	R.DNC[+71.037]PFHYNPAQY.D		C[+71]	770.327	2	1539.65	1539.63	0	10.2	115	Specific	338.56	338.56	338.56	5.27	1	>>tr|G3HHV4|G3HHV4_CRIGR Thrombospondin-1 OS=Cricetulus griseus OX=10029 GN=I79_010214 PE=4 SV=1	67	sample=1 period=1 cycle=1283 experiment=3	sample=1 period=1 cycle=1283 experiment=3	14.2302
00373:2	4	R.DNC[+71.037]PFHYNPAQY.D		C[+71]	770.325	2	1539.64	1539.63	0	7.4	115	Specific	343.59	343.59	343.59	5.51	1	>>tr|G3HHV4|G3HHV4_CRIGR Thrombospondin-1 OS=Cricetulus griseus OX=10029 GN=I79_010214 PE=4 SV=1	67	sample=1 period=1 cycle=1282 experiment=2	sample=1 period=1 cycle=1282 experiment=2	14.2096
01041:6	5	W.DLQKAS[+426.137]C[+71.037]FPAYVEVS[+294.095]GEFQLC[+71.037]NVKYYKRKVELV.D	Hex(1)Pent(2),Hex(1)Pent(1)	C[+71]*2, S[+294][+426]	786.72	6	4715.28	4716.27	-1	2.5	75	Specific	15.39	15.39	15.39	2.22	1	>>Reverse >tr|G3GTJ1|G3GTJ1_CRIGR Inward rectifier potassium channel 16 OS=Cricetulus griseus OX=10029 GN=I79_000976 PE=3 SV=1	102	sample=1 period=1 cycle=1393 experiment=5	sample=1 period=1 cycle=1393 experiment=5	16.5769
00049:4	6	A.DVRLM[+15.995]FS[+426.137]NC[+71.037]YKYNPP.D	Hex(1)Pent(2)	C[+71], M[+16], S[+426]	590.765	4	2360.04	2360.03	0	3.5	422	Specific	13.37	4.57	4.57	2.22	1	>>tr|G3HM62|G3HM62_CRIGR Bromodomain-containing protein 4 OS=Cricetulus griseus OX=10029 GN=I79_011810 PE=4 SV=1	49	sample=1 period=1 cycle=833 experiment=4	sample=1 period=1 cycle=833 experiment=4	8.1694
02294:2	7	E.DIMLTVIPEEIDP.-			742.895	2	1484.78	1484.76	0	18.4	256	CRagged	82.86	82.86	82.86	1.49	1	>>tr|G3IBF4|G3IBF4_CRIGR Serine protease HTRA1 OS=Cricetulus griseus OX=10029 GN=I79_020974 PE=4 SV=1	71	sample=1 period=1 cycle=1975 experiment=4	sample=1 period=1 cycle=1975 experiment=4	27.7144
00768:4	8	P.DGNRS[+79.966]VDPVNVSLVMSVSSYGITN[+0.984]RAVC[+71.037]EYRGA.D		C[+71], N[+1], S[+80]	917.675	4	3667.68	3667.69	0	-3.2	858	Specific	106.27	106.27	8.67	1.58	1	>Reverse >tr|G3HBI1|G3HBI1_CRIGR Peroxidasin-like OS=Cricetulus griseus OX=10029 GN=I79_007809 PE=4 SV=1	48	sample=1 period=1 cycle=1348 experiment=5	sample=1 period=1 cycle=1348 experiment=5	15.5922
02178:3	9	P.DPYFLAC[+71.037]LLFWPEN[+0.984]KE[+43.990]L.D		C[+71], E[+44], N[+1]	738.683	3	2214.04	2214.05	0	-4.9	1419	Specific	13.18	13.18	13.18	1.5	1	>>tr|G3GXH6|G3GXH6_CRIGR Sterile alpha motif domain-containing protein 9-like OS=Cricetulus griseus OX=10029 GN=I79_002466 PE=4 SV=1	23	sample=1 period=1 cycle=1940 experiment=3	sample=1 period=1 cycle=1940 experiment=3	26.9775
02182:2	9	P.DPYFLAC[+71.037]LLFWPEN[+0.984]KE[+43.990]L.D		C[+71], E[+44], N[+1]	1107.52	2	2214.04	2214.05	0	-3	1419	Specific	47.75	47.75	6.96	1.58	1	>>tr|G3GXH6|G3GXH6_CRIGR Sterile alpha motif domain-containing protein 9-like OS=Cricetulus griseus OX=10029 GN=I79_002466 PE=4 SV=1	23	sample=1 period=1 cycle=1942 experiment=3	sample=1 period=1 cycle=1942 experiment=3	27.0193
00698:4	10	S.D[+15.995]QSRSIAQTT[+672.223]PVAGSQSLSSGTVAKSTSSAS.D	HexNAc(1)Hex(1)NeuGc(1)	D[+16], T[+672]	921.933	4	3684.71	3684.69	0	4.7	2445	Specific	69.03	7.16	2.4	1.66	1	>>tr|G3IFB0|G3IFB0_CRIGR Serine/arginine repetitive matrix protein 2 OS=Cricetulus griseus OX=10029 GN=I79_022432 PE=4 SV=1	53	sample=1 period=1 cycle=1331 experiment=7	sample=1 period=1 cycle=1331 experiment=7	15.2196
01259:2	11	M.D[+15.995]E[+43.990]QIFS[+294.095]GSPL.D	Hex(1)Pent(1)	D[+16], E[+44], S[+294]	723.805	2	1446.6	1446.6	0	1.3	2720	Specific	1.57	1.57	0.97	2.15	1	>Reverse >tr|G3HUC4|G3HUC4_CRIGR Sushi, von Willebrand factor type A, EGF and pentraxin domain-containing protein 1 OS=Cricetulus griseus OX=10029 GN=I79_014532 PE=4 SV=1	46	sample=1 period=1 cycle=1538 experiment=2	sample=1 period=1 cycle=1538 experiment=2	19.2361

## Sheet: H1aAP
Query #:z	Protein Rank	Peptide < ProteinMetrics Confidential >	Glycans NHFAGNa	Modification Type(s)	Observed m/z	z	Observed (M+H)	Calc. mass (M+H)	Off-by-x error	Mass error (ppm)	Starting position	Cleavage	Score	Delta	Delta Mod	|Log Prob|	# of unique peptides	Protein Name	Protein DB number	Comment	Scan #	Scan Time
00019:3	1	G.DQC[+71.037]ES[+426.137]NPC[+71.037]LN[+0.984]GGS[+802.286]C[+71.037]K.D	Hex(1)Pent(2),HexNAc(1)Hex(1)Fuc(1)NeuAc(1)	C[+71]*3, N[+1], S[+426][+802]	999.705	3	2997.1	2997.12	0	-4.9	95	Specific	558.13	450.73	9.6	7.06	26	>>sp|P00740-6|FA9_HUMAN Coagulation factor IX OS=Homo sapiens variant 2 G 44 V GN=F9 PE=1 SV=2	117	sample=1 period=1 cycle=812 experiment=2	sample=1 period=1 cycle=812 experiment=2	7.8287
00017:3	1	G.DQC[+71.037]ES[+426.137]NPC[+71.037]LN[+0.984]GGS[+802.286]C[+71.037]K.D	Hex(1)Pent(2),HexNAc(1)Hex(1)Fuc(1)NeuAc(1)	C[+71]*3, N[+1], S[+426][+802]	999.706	3	2997.1	2997.12	0	-4.7	95	Specific	571.17	458.4	0.35	8.1	26	>>sp|P00740-6|FA9_HUMAN Coagulation factor IX OS=Homo sapiens variant 2 G 44 V GN=F9 PE=1 SV=2	117	sample=1 period=1 cycle=809 experiment=2	sample=1 period=1 cycle=809 experiment=2	7.7797
00018:3	1	G.DQC[+71.037]ES[+426.137]NPC[+71.037]LN[+0.984]GGS[+802.286]C[+71.037]K.D	Hex(1)Pent(2),HexNAc(1)Hex(1)Fuc(1)NeuAc(1)	C[+71]*3, N[+1], S[+426][+802]	999.708	3	2997.11	2997.12	0	-2.1	95	Specific	760.91	586.47	21.14	12.7	26	>>sp|P00740-6|FA9_HUMAN Coagulation factor IX OS=Homo sapiens variant 2 G 44 V GN=F9 PE=1 SV=2	117	sample=1 period=1 cycle=811 experiment=2	sample=1 period=1 cycle=811 experiment=2	7.8088
02158:3	1	K.DDINSYEC[+71.037]WC[+71.037]PFGFEGKNC[+71.037]EL.D		C[+71]*3	894.703	3	2682.1	2682.09	0	0.6	110	Specific	539.63	539.63	539.63	7.2	26	>>sp|P00740-6|FA9_HUMAN Coagulation factor IX OS=Homo sapiens variant 2 G 44 V GN=F9 PE=1 SV=2	117	sample=1 period=1 cycle=1865 experiment=5	sample=1 period=1 cycle=1865 experiment=5	25.7981
02146:3	1	K.DDINSYEC[+71.037]WC[+71.037]PFGFEGKNC[+71.037]EL.D		C[+71]*3	894.705	3	2682.1	2682.09	0	1.8	110	Specific	716.75	716.75	716.75	12.04	26	>>sp|P00740-6|FA9_HUMAN Coagulation factor IX OS=Homo sapiens variant 2 G 44 V GN=F9 PE=1 SV=2	117	sample=1 period=1 cycle=1860 experiment=3	sample=1 period=1 cycle=1860 experiment=3	25.6932
02144:3	1	K.DDINSYEC[+71.037]WC[+71.037]PFGFEGKNC[+71.037]EL.D		C[+71]*3	894.703	3	2682.09	2682.09	0	0	110	Specific	800.2	800.2	800.2	14.15	26	>>sp|P00740-6|FA9_HUMAN Coagulation factor IX OS=Homo sapiens variant 2 G 44 V GN=F9 PE=1 SV=2	117	sample=1 period=1 cycle=1859 experiment=4	sample=1 period=1 cycle=1859 experiment=4	25.6756
02137:3	1	K.DDINSYEC[+71.037]WC[+71.037]PFGFEGKNC[+71.037]EL.D		C[+71]*3	894.703	3	2682.1	2682.09	0	0.3	110	Specific	804.03	804.03	804.03	13.34	26	>>sp|P00740-6|FA9_HUMAN Coagulation factor IX OS=Homo sapiens variant 2 G 44 V GN=F9 PE=1 SV=2	117	sample=1 period=1 cycle=1852 experiment=3	sample=1 period=1 cycle=1852 experiment=3	25.5618
01974:3	1	K.DDINSYEC[+71.037]WC[+71.037]PFGFEGKNC[+71.037]EL.D		C[+71]*3	894.702	3	2682.09	2682.09	0	-1.2	110	Specific	809.87	779.38	779.38	13.31	26	>>sp|P00740-6|FA9_HUMAN Coagulation factor IX OS=Homo sapiens variant 2 G 44 V GN=F9 PE=1 SV=2	117	sample=1 period=1 cycle=1789 experiment=6	sample=1 period=1 cycle=1789 experiment=6	24.2978
02117:3	1	K.DDINSYEC[+71.037]WC[+71.037]PFGFEGKNC[+71.037]EL.D		C[+71]*3	894.705	3	2682.1	2682.09	0	1.7	110	Specific	847.5	846.27	846.27	14.04	26	>>sp|P00740-6|FA9_HUMAN Coagulation factor IX OS=Homo sapiens variant 2 G 44 V GN=F9 PE=1 SV=2	117	sample=1 period=1 cycle=1841 experiment=2	sample=1 period=1 cycle=1841 experiment=2	25.3593
02131:3	1	K.DDINSYEC[+71.037]WC[+71.037]PFGFEGKNC[+71.037]EL.D		C[+71]*3	894.704	3	2682.1	2682.09	0	0.7	110	Specific	870.34	870.34	870.34	15.15	26	>>sp|P00740-6|FA9_HUMAN Coagulation factor IX OS=Homo sapiens variant 2 G 44 V GN=F9 PE=1 SV=2	117	sample=1 period=1 cycle=1846 experiment=3	sample=1 period=1 cycle=1846 experiment=3	25.4674
01965:3	1	K.DDINSYEC[+71.037]WC[+71.037]PFGFEGKNC[+71.037]EL.D		C[+71]*3	894.702	3	2682.09	2682.09	0	-1.7	110	Specific	873.61	873.61	873.61	14.31	26	>>sp|P00740-6|FA9_HUMAN Coagulation factor IX OS=Homo sapiens variant 2 G 44 V GN=F9 PE=1 SV=2	117	sample=1 period=1 cycle=1787 experiment=4	sample=1 period=1 cycle=1787 experiment=4	24.2573
02141:3	1	K.DDINSYEC[+71.037]WC[+71.037]PFGFEGKNC[+71.037]EL.D		C[+71]*3	894.703	3	2682.09	2682.09	0	-0.3	110	Specific	881.56	881.56	881.56	15.15	26	>>sp|P00740-6|FA9_HUMAN Coagulation factor IX OS=Homo sapiens variant 2 G 44 V GN=F9 PE=1 SV=2	117	sample=1 period=1 cycle=1858 experiment=3	sample=1 period=1 cycle=1858 experiment=3	25.6548
02089:3	1	K.DDINSYEC[+71.037]WC[+71.037]PFGFEGKNC[+71.037]EL.D		C[+71]*3	894.703	3	2682.09	2682.09	0	-0.5	110	Specific	904.54	904.54	904.54	16.15	26	>>sp|P00740-6|FA9_HUMAN Coagulation factor IX OS=Homo sapiens variant 2 G 44 V GN=F9 PE=1 SV=2	117	sample=1 period=1 cycle=1826 experiment=3	sample=1 period=1 cycle=1826 experiment=3	25.0655
01978:3	1	K.DDINSYEC[+71.037]WC[+71.037]PFGFEGKNC[+71.037]EL.D		C[+71]*3	894.703	3	2682.09	2682.09	0	0.2	110	Specific	911.48	911.48	911.48	16.15	26	>>sp|P00740-6|FA9_HUMAN Coagulation factor IX OS=Homo sapiens variant 2 G 44 V GN=F9 PE=1 SV=2	117	sample=1 period=1 cycle=1790 experiment=4	sample=1 period=1 cycle=1790 experiment=4	24.3205
02107:3	1	K.DDINSYEC[+71.037]WC[+71.037]PFGFEGKNC[+71.037]EL.D		C[+71]*3	894.704	3	2682.1	2682.09	0	1.1	110	Specific	934.26	905.86	905.86	16.04	26	>>sp|P00740-6|FA9_HUMAN Coagulation factor IX OS=Homo sapiens variant 2 G 44 V GN=F9 PE=1 SV=2	117	sample=1 period=1 cycle=1836 experiment=3	sample=1 period=1 cycle=1836 experiment=3	25.2567
02112:3	1	K.DDINSYEC[+71.037]WC[+71.037]PFGFEGKNC[+71.037]EL.D		C[+71]*3	894.703	3	2682.09	2682.09	0	0.2	110	Specific	948.12	929.24	929.24	16.15	26	>>sp|P00740-6|FA9_HUMAN Coagulation factor IX OS=Homo sapiens variant 2 G 44 V GN=F9 PE=1 SV=2	117	sample=1 period=1 cycle=1838 experiment=2	sample=1 period=1 cycle=1838 experiment=2	25.3001
02086:3	1	K.DDINSYEC[+71.037]WC[+71.037]PFGFEGKNC[+71.037]EL.D		C[+71]*3	894.703	3	2682.1	2682.09	0	0.3	110	Specific	959.64	959.64	959.64	17.15	26	>>sp|P00740-6|FA9_HUMAN Coagulation factor IX OS=Homo sapiens variant 2 G 44 V GN=F9 PE=1 SV=2	117	sample=1 period=1 cycle=1825 experiment=3	sample=1 period=1 cycle=1825 experiment=3	25.0411
02114:3	1	K.DDINSYEC[+71.037]WC[+71.037]PFGFEGKNC[+71.037]EL.D		C[+71]*3	894.704	3	2682.1	2682.09	0	1.2	110	Specific	963.5	933.3	933.3	17.04	26	>>sp|P00740-6|FA9_HUMAN Coagulation factor IX OS=Homo sapiens variant 2 G 44 V GN=F9 PE=1 SV=2	117	sample=1 period=1 cycle=1839 experiment=2	sample=1 period=1 cycle=1839 experiment=2	25.3209
01969:3	1	K.DDINSYEC[+71.037]WC[+71.037]PFGFEGKNC[+71.037]EL.D		C[+71]*3	894.702	3	2682.09	2682.09	0	-1.2	110	Specific	963.75	963.75	963.75	16.31	26	>>sp|P00740-6|FA9_HUMAN Coagulation factor IX OS=Homo sapiens variant 2 G 44 V GN=F9 PE=1 SV=2	117	sample=1 period=1 cycle=1788 experiment=5	sample=1 period=1 cycle=1788 experiment=5	24.2784
02072:3	1	K.DDINSYEC[+71.037]WC[+71.037]PFGFEGKNC[+71.037]EL.D		C[+71]*3	894.703	3	2682.09	2682.09	0	0.1	110	Specific	969.42	969.42	969.42	17.15	26	>>sp|P00740-6|FA9_HUMAN Coagulation factor IX OS=Homo sapiens variant 2 G 44 V GN=F9 PE=1 SV=2	117	sample=1 period=1 cycle=1820 experiment=2	sample=1 period=1 cycle=1820 experiment=2	24.9346
02061:3	1	K.DDINSYEC[+71.037]WC[+71.037]PFGFEGKNC[+71.037]EL.D		C[+71]*3	894.703	3	2682.1	2682.09	0	0.5	110	Specific	970.18	970.18	970.18	17.15	26	>>sp|P00740-6|FA9_HUMAN Coagulation factor IX OS=Homo sapiens variant 2 G 44 V GN=F9 PE=1 SV=2	117	sample=1 period=1 cycle=1816 experiment=3	sample=1 period=1 cycle=1816 experiment=3	24.8576
01962:3	1	K.DDINSYEC[+71.037]WC[+71.037]PFGFEGKNC[+71.037]EL.D		C[+71]*3	894.699	3	2682.08	2682.09	0	-4.1	110	Specific	971.59	971.59	971.59	15.71	26	>>sp|P00740-6|FA9_HUMAN Coagulation factor IX OS=Homo sapiens variant 2 G 44 V GN=F9 PE=1 SV=2	117	sample=1 period=1 cycle=1786 experiment=3	sample=1 period=1 cycle=1786 experiment=3	24.2363
01991:3	1	K.DDINSYEC[+71.037]WC[+71.037]PFGFEGKNC[+71.037]EL.D		C[+71]*3	894.704	3	2682.1	2682.09	0	1.5	110	Specific	978.03	978.03	978.03	17.04	26	>>sp|P00740-6|FA9_HUMAN Coagulation factor IX OS=Homo sapiens variant 2 G 44 V GN=F9 PE=1 SV=2	117	sample=1 period=1 cycle=1793 experiment=6	sample=1 period=1 cycle=1793 experiment=6	24.3841
01985:3	1	K.DDINSYEC[+71.037]WC[+71.037]PFGFEGKNC[+71.037]EL.D		C[+71]*3	894.704	3	2682.1	2682.09	0	1.3	110	Specific	983.98	950.22	950.22	17.04	26	>>sp|P00740-6|FA9_HUMAN Coagulation factor IX OS=Homo sapiens variant 2 G 44 V GN=F9 PE=1 SV=2	117	sample=1 period=1 cycle=1792 experiment=5	sample=1 period=1 cycle=1792 experiment=5	24.3604
01999:3	1	K.DDINSYEC[+71.037]WC[+71.037]PFGFEGKNC[+71.037]EL.D		C[+71]*3	894.704	3	2682.1	2682.09	0	1.3	110	Specific	1006.39	1003.61	1003.61	18.04	26	>>sp|P00740-6|FA9_HUMAN Coagulation factor IX OS=Homo sapiens variant 2 G 44 V GN=F9 PE=1 SV=2	117	sample=1 period=1 cycle=1796 experiment=5	sample=1 period=1 cycle=1796 experiment=5	24.4432
02014:3	1	K.DDINSYEC[+71.037]WC[+71.037]PFGFEGKNC[+71.037]EL.D		C[+71]*3	894.705	3	2682.1	2682.09	0	2	110	Specific	1049.66	1039.64	1039.64	18.04	26	>>sp|P00740-6|FA9_HUMAN Coagulation factor IX OS=Homo sapiens variant 2 G 44 V GN=F9 PE=1 SV=2	117	sample=1 period=1 cycle=1800 experiment=3	sample=1 period=1 cycle=1800 experiment=3	24.5234
02053:3	1	K.DDINSYEC[+71.037]WC[+71.037]PFGFEGKNC[+71.037]EL.D		C[+71]*3	894.705	3	2682.1	2682.09	0	1.8	110	Specific	1066.97	1032.58	1032.58	19.04	26	>>sp|P00740-6|FA9_HUMAN Coagulation factor IX OS=Homo sapiens variant 2 G 44 V GN=F9 PE=1 SV=2	117	sample=1 period=1 cycle=1811 experiment=3	sample=1 period=1 cycle=1811 experiment=3	24.7541
02019:3	1	K.DDINSYEC[+71.037]WC[+71.037]PFGFEGKNC[+71.037]EL.D		C[+71]*3	894.705	3	2682.1	2682.09	0	2	110	Specific	1074.34	1070.25	1070.25	19.04	26	>>sp|P00740-6|FA9_HUMAN Coagulation factor IX OS=Homo sapiens variant 2 G 44 V GN=F9 PE=1 SV=2	117	sample=1 period=1 cycle=1801 experiment=4	sample=1 period=1 cycle=1801 experiment=4	24.5453
02005:3	1	K.DDINSYEC[+71.037]WC[+71.037]PFGFEGKNC[+71.037]EL.D		C[+71]*3	894.705	3	2682.1	2682.09	0	2.1	110	Specific	1077.22	1077.22	1077.22	19.04	26	>>sp|P00740-6|FA9_HUMAN Coagulation factor IX OS=Homo sapiens variant 2 G 44 V GN=F9 PE=1 SV=2	117	sample=1 period=1 cycle=1797 experiment=5	sample=1 period=1 cycle=1797 experiment=5	24.4643
02098:3	1	K.DDINSYEC[+71.037]WC[+71.037]PFGFEGKNC[+71.037]EL.D		C[+71]*3	894.704	3	2682.1	2682.09	0	1.3	110	Specific	1079.04	1079.04	1079.04	19.04	26	>>sp|P00740-6|FA9_HUMAN Coagulation factor IX OS=Homo sapiens variant 2 G 44 V GN=F9 PE=1 SV=2	117	sample=1 period=1 cycle=1831 experiment=3	sample=1 period=1 cycle=1831 experiment=3	25.1687
01993:3	1	K.DDINSYEC[+71.037]WC[+71.037]PFGFEGKNC[+71.037]EL.D		C[+71]*3	894.704	3	2682.1	2682.09	0	1.1	110	Specific	1080.94	1049.23	1049.23	19.04	26	>>sp|P00740-6|FA9_HUMAN Coagulation factor IX OS=Homo sapiens variant 2 G 44 V GN=F9 PE=1 SV=2	117	sample=1 period=1 cycle=1794 experiment=3	sample=1 period=1 cycle=1794 experiment=3	24.4051
01981:3	1	K.DDINSYEC[+71.037]WC[+71.037]PFGFEGKNC[+71.037]EL.D		C[+71]*3	894.704	3	2682.1	2682.09	0	1.3	110	Specific	1086.44	1026	1026	19.04	26	>>sp|P00740-6|FA9_HUMAN Coagulation factor IX OS=Homo sapiens variant 2 G 44 V GN=F9 PE=1 SV=2	117	sample=1 period=1 cycle=1791 experiment=4	sample=1 period=1 cycle=1791 experiment=4	24.3416
02011:3	1	K.DDINSYEC[+71.037]WC[+71.037]PFGFEGKNC[+71.037]EL.D		C[+71]*3	894.705	3	2682.1	2682.09	0	1.8	110	Specific	1096.37	1096.37	1096.37	19.04	26	>>sp|P00740-6|FA9_HUMAN Coagulation factor IX OS=Homo sapiens variant 2 G 44 V GN=F9 PE=1 SV=2	117	sample=1 period=1 cycle=1799 experiment=2	sample=1 period=1 cycle=1799 experiment=2	24.5023
02037:3	1	K.DDINSYEC[+71.037]WC[+71.037]PFGFEGKNC[+71.037]EL.D		C[+71]*3	894.705	3	2682.1	2682.09	0	2.2	110	Specific	1103.13	1103.13	1103.13	20.04	26	>>sp|P00740-6|FA9_HUMAN Coagulation factor IX OS=Homo sapiens variant 2 G 44 V GN=F9 PE=1 SV=2	117	sample=1 period=1 cycle=1806 experiment=3	sample=1 period=1 cycle=1806 experiment=3	24.6472
02009:3	1	K.DDINSYEC[+71.037]WC[+71.037]PFGFEGKNC[+71.037]EL.D		C[+71]*3	894.705	3	2682.1	2682.09	0	1.8	110	Specific	1120.35	1120.35	1120.35	20.04	26	>>sp|P00740-6|FA9_HUMAN Coagulation factor IX OS=Homo sapiens variant 2 G 44 V GN=F9 PE=1 SV=2	117	sample=1 period=1 cycle=1798 experiment=3	sample=1 period=1 cycle=1798 experiment=3	24.4845
02018:3	1	K.DDINSYEC[+71.037]WC[+71.037]PFGFEGKNC[+71.037]EL.D		C[+71]*3	894.705	3	2682.1	2682.09	0	2	110	Specific	1124.13	1096.99	1096.99	20.04	26	>>sp|P00740-6|FA9_HUMAN Coagulation factor IX OS=Homo sapiens variant 2 G 44 V GN=F9 PE=1 SV=2	117	sample=1 period=1 cycle=1801 experiment=3	sample=1 period=1 cycle=1801 experiment=3	24.5441
01995:3	1	K.DDINSYEC[+71.037]WC[+71.037]PFGFEGKNC[+71.037]EL.D		C[+71]*3	894.705	3	2682.1	2682.09	0	1.6	110	Specific	1132.91	1128.8	1128.8	20.04	26	>>sp|P00740-6|FA9_HUMAN Coagulation factor IX OS=Homo sapiens variant 2 G 44 V GN=F9 PE=1 SV=2	117	sample=1 period=1 cycle=1795 experiment=3	sample=1 period=1 cycle=1795 experiment=3	24.4258
01938:3	1	K.DD[+15.995]INSYEC[+71.037]WC[+71.037]PFGFEGKNC[+71.037]EL.D		C[+71]*3, D[+16]	900.034	3	2698.09	2698.09	0	-0.4	110	Specific	241.27	241.27	0	4.47	26	>>sp|P00740-6|FA9_HUMAN Coagulation factor IX OS=Homo sapiens variant 2 G 44 V GN=F9 PE=1 SV=2	117	sample=1 period=1 cycle=1769 experiment=3	sample=1 period=1 cycle=1769 experiment=3	23.8986
01943:3	1	K.DD[+15.995]INSYEC[+71.037]WC[+71.037]PFGFEGKNC[+71.037]EL.D		C[+71]*3, D[+16]	900.037	3	2698.1	2698.09	0	3.1	110	Specific	253.49	243.7	0	4.79	26	>>sp|P00740-6|FA9_HUMAN Coagulation factor IX OS=Homo sapiens variant 2 G 44 V GN=F9 PE=1 SV=2	117	sample=1 period=1 cycle=1772 experiment=3	sample=1 period=1 cycle=1772 experiment=3	23.9625
02028:3	1	K.D[+15.995]DINSYEC[+71.037]WC[+71.037]PFGFEGKNC[+71.037]EL.D		C[+71]*3, D[+16]	900.04	3	2698.1	2698.09	0	5.6	110	Specific	289.73	289.73	3.54	5.07	26	>>sp|P00740-6|FA9_HUMAN Coagulation factor IX OS=Homo sapiens variant 2 G 44 V GN=F9 PE=1 SV=2	117	sample=1 period=1 cycle=1803 experiment=3	sample=1 period=1 cycle=1803 experiment=3	24.5877
01956:3	1	K.D[+15.995]DINSYEC[+71.037]WC[+71.037]PFGFEGKNC[+71.037]EL.D		C[+71]*3, D[+16]	900.036	3	2698.09	2698.09	0	1.8	110	Specific	298.57	298.57	3.63	4.73	26	>>sp|P00740-6|FA9_HUMAN Coagulation factor IX OS=Homo sapiens variant 2 G 44 V GN=F9 PE=1 SV=2	117	sample=1 period=1 cycle=1780 experiment=3	sample=1 period=1 cycle=1780 experiment=3	24.131
02000:3	1	K.D[+15.995]DINSYEC[+71.037]WC[+71.037]PFGFEGKNC[+71.037]EL.D		C[+71]*3, D[+16]	900.036	3	2698.09	2698.09	0	1.6	110	Specific	298.75	298.75	3.53	4.73	26	>>sp|P00740-6|FA9_HUMAN Coagulation factor IX OS=Homo sapiens variant 2 G 44 V GN=F9 PE=1 SV=2	117	sample=1 period=1 cycle=1796 experiment=6	sample=1 period=1 cycle=1796 experiment=6	24.4444
01936:3	1	K.D[+15.995]DINSYEC[+71.037]WC[+71.037]PFGFEGKNC[+71.037]EL.D		C[+71]*3, D[+16]	900.033	3	2698.08	2698.09	0	-2.2	110	Specific	299.52	299.52	9.98	3.86	26	>>sp|P00740-6|FA9_HUMAN Coagulation factor IX OS=Homo sapiens variant 2 G 44 V GN=F9 PE=1 SV=2	117	sample=1 period=1 cycle=1768 experiment=3	sample=1 period=1 cycle=1768 experiment=3	23.8773
01940:3	1	K.D[+15.995]DINSYEC[+71.037]WC[+71.037]PFGFEGKNC[+71.037]EL.D		C[+71]*3, D[+16]	900.033	3	2698.09	2698.09	0	-1.5	110	Specific	303.91	303.91	2.11	4.1	26	>>sp|P00740-6|FA9_HUMAN Coagulation factor IX OS=Homo sapiens variant 2 G 44 V GN=F9 PE=1 SV=2	117	sample=1 period=1 cycle=1770 experiment=3	sample=1 period=1 cycle=1770 experiment=3	23.92
02006:3	1	K.D[+15.995]DINSYEC[+71.037]WC[+71.037]PFGFEGKNC[+71.037]EL.D		C[+71]*3, D[+16]	900.038	3	2698.1	2698.09	0	3.3	110	Specific	311.69	311.69	13.25	5.36	26	>>sp|P00740-6|FA9_HUMAN Coagulation factor IX OS=Homo sapiens variant 2 G 44 V GN=F9 PE=1 SV=2	117	sample=1 period=1 cycle=1797 experiment=6	sample=1 period=1 cycle=1797 experiment=6	24.4655
02024:3	1	K.D[+15.995]DINSYEC[+71.037]WC[+71.037]PFGFEGKNC[+71.037]EL.D		C[+71]*3, D[+16]	900.036	3	2698.09	2698.09	0	1.5	110	Specific	319.01	319.01	3	4.93	26	>>sp|P00740-6|FA9_HUMAN Coagulation factor IX OS=Homo sapiens variant 2 G 44 V GN=F9 PE=1 SV=2	117	sample=1 period=1 cycle=1802 experiment=5	sample=1 period=1 cycle=1802 experiment=5	24.5676
01975:3	1	K.D[+15.995]DINSYEC[+71.037]WC[+71.037]PFGFEGKNC[+71.037]EL.D		C[+71]*3, D[+16]	900.035	3	2698.09	2698.09	0	0.9	110	Specific	323.02	323.02	3.04	5.27	26	>>sp|P00740-6|FA9_HUMAN Coagulation factor IX OS=Homo sapiens variant 2 G 44 V GN=F9 PE=1 SV=2	117	sample=1 period=1 cycle=1789 experiment=7	sample=1 period=1 cycle=1789 experiment=7	24.2994
01949:3	1	K.D[+15.995]DINSYEC[+71.037]WC[+71.037]PFGFEGKNC[+71.037]EL.D		C[+71]*3, D[+16]	900.037	3	2698.09	2698.09	0	2	110	Specific	338.88	300.16	13.42	5.01	26	>>sp|P00740-6|FA9_HUMAN Coagulation factor IX OS=Homo sapiens variant 2 G 44 V GN=F9 PE=1 SV=2	117	sample=1 period=1 cycle=1775 experiment=3	sample=1 period=1 cycle=1775 experiment=3	24.0258
01941:3	1	K.D[+15.995]DINSYEC[+71.037]WC[+71.037]PFGFEGKNC[+71.037]EL.D		C[+71]*3, D[+16]	900.037	3	2698.1	2698.09	0	2.6	110	Specific	347.72	322.45	8.93	5.01	26	>>sp|P00740-6|FA9_HUMAN Coagulation factor IX OS=Homo sapiens variant 2 G 44 V GN=F9 PE=1 SV=2	117	sample=1 period=1 cycle=1771 experiment=2	sample=1 period=1 cycle=1771 experiment=2	23.9413
01951:3	1	K.D[+15.995]DINSYEC[+71.037]WC[+71.037]PFGFEGKNC[+71.037]EL.D		C[+71]*3, D[+16]	900.036	3	2698.09	2698.09	0	1.9	110	Specific	352.58	352.58	6.92	5.28	26	>>sp|P00740-6|FA9_HUMAN Coagulation factor IX OS=Homo sapiens variant 2 G 44 V GN=F9 PE=1 SV=2	117	sample=1 period=1 cycle=1777 experiment=2	sample=1 period=1 cycle=1777 experiment=2	24.0681
01945:3	1	K.D[+15.995]DINSYEC[+71.037]WC[+71.037]PFGFEGKNC[+71.037]EL.D		C[+71]*3, D[+16]	900.038	3	2698.1	2698.09	0	3.9	110	Specific	384.25	384.25	6.99	6.81	26	>>sp|P00740-6|FA9_HUMAN Coagulation factor IX OS=Homo sapiens variant 2 G 44 V GN=F9 PE=1 SV=2	117	sample=1 period=1 cycle=1773 experiment=3	sample=1 period=1 cycle=1773 experiment=3	23.9836
01954:3	1	K.D[+15.995]DINSYEC[+71.037]WC[+71.037]PFGFEGKNC[+71.037]EL.D		C[+71]*3, D[+16]	900.035	3	2698.09	2698.09	0	0.9	110	Specific	385.2	382.31	11.23	6.49	26	>>sp|P00740-6|FA9_HUMAN Coagulation factor IX OS=Homo sapiens variant 2 G 44 V GN=F9 PE=1 SV=2	117	sample=1 period=1 cycle=1779 experiment=3	sample=1 period=1 cycle=1779 experiment=3	24.1101
01960:3	1	K.D[+15.995]DINSYEC[+71.037]WC[+71.037]PFGFEGKNC[+71.037]EL.D		C[+71]*3, D[+16]	900.036	3	2698.09	2698.09	0	1.8	110	Specific	390.62	390.62	0.3	6.34	26	>>sp|P00740-6|FA9_HUMAN Coagulation factor IX OS=Homo sapiens variant 2 G 44 V GN=F9 PE=1 SV=2	117	sample=1 period=1 cycle=1785 experiment=3	sample=1 period=1 cycle=1785 experiment=3	24.2153
01986:3	1	K.D[+15.995]DINSYEC[+71.037]WC[+71.037]PFGFEGKNC[+71.037]EL.D		C[+71]*3, D[+16]	900.036	3	2698.09	2698.09	0	1.7	110	Specific	402.93	402.93	8.63	6.55	26	>>sp|P00740-6|FA9_HUMAN Coagulation factor IX OS=Homo sapiens variant 2 G 44 V GN=F9 PE=1 SV=2	117	sample=1 period=1 cycle=1792 experiment=6	sample=1 period=1 cycle=1792 experiment=6	24.3629
02163:3	1	K.D[+15.995]DINSYEC[+71.037]WC[+71.037]PFGFEGKNC[+71.037]EL.D		C[+71]*3, D[+16]	900.037	3	2698.1	2698.09	0	2.3	110	Specific	726.04	726.04	0.3	12.04	26	>>sp|P00740-6|FA9_HUMAN Coagulation factor IX OS=Homo sapiens variant 2 G 44 V GN=F9 PE=1 SV=2	117	sample=1 period=1 cycle=1871 experiment=3	sample=1 period=1 cycle=1871 experiment=3	25.8912
02108:3	1	K.DD[+15.995]INSYEC[+71.037]WC[+71.037]PFGFEGKNC[+71.037]EL.D		C[+71]*3, D[+16]	900.034	3	2698.09	2698.09	0	-0.4	110	Specific	747.32	708.16	0	12.15	26	>>sp|P00740-6|FA9_HUMAN Coagulation factor IX OS=Homo sapiens variant 2 G 44 V GN=F9 PE=1 SV=2	117	sample=1 period=1 cycle=1836 experiment=4	sample=1 period=1 cycle=1836 experiment=4	25.2592
02159:3	1	K.D[+15.995]DINSYEC[+71.037]WC[+71.037]PFGFEGKNC[+71.037]EL.D		C[+71]*3, D[+16]	900.037	3	2698.1	2698.09	0	2.7	110	Specific	818.94	818.94	11.65	14.04	26	>>sp|P00740-6|FA9_HUMAN Coagulation factor IX OS=Homo sapiens variant 2 G 44 V GN=F9 PE=1 SV=2	117	sample=1 period=1 cycle=1865 experiment=6	sample=1 period=1 cycle=1865 experiment=6	25.799
02147:3	1	K.D[+15.995]DINSYEC[+71.037]WC[+71.037]PFGFEGKNC[+71.037]EL.D		C[+71]*3, D[+16]	900.039	3	2698.1	2698.09	0	4.3	110	Specific	822.43	819.3	2.14	14.47	26	>>sp|P00740-6|FA9_HUMAN Coagulation factor IX OS=Homo sapiens variant 2 G 44 V GN=F9 PE=1 SV=2	117	sample=1 period=1 cycle=1860 experiment=4	sample=1 period=1 cycle=1860 experiment=4	25.6941
02170:3	1	K.D[+15.995]DINSYEC[+71.037]WC[+71.037]PFGFEGKNC[+71.037]EL.D		C[+71]*3, D[+16]	900.034	3	2698.09	2698.09	0	-0.5	110	Specific	823.3	823.3	8.81	14.15	26	>>sp|P00740-6|FA9_HUMAN Coagulation factor IX OS=Homo sapiens variant 2 G 44 V GN=F9 PE=1 SV=2	117	sample=1 period=1 cycle=1876 experiment=4	sample=1 period=1 cycle=1876 experiment=4	25.9834
02118:3	1	K.D[+15.995]DINSYEC[+71.037]WC[+71.037]PFGFEGKNC[+71.037]EL.D		C[+71]*3, D[+16]	900.036	3	2698.09	2698.09	0	2	110	Specific	840.25	840.25	3.5	14.04	26	>>sp|P00740-6|FA9_HUMAN Coagulation factor IX OS=Homo sapiens variant 2 G 44 V GN=F9 PE=1 SV=2	117	sample=1 period=1 cycle=1841 experiment=3	sample=1 period=1 cycle=1841 experiment=3	25.3605
02175:3	1	K.D[+15.995]DINSYEC[+71.037]WC[+71.037]PFGFEGKNC[+71.037]EL.D		C[+71]*3, D[+16]	900.034	3	2698.09	2698.09	0	-1.1	110	Specific	859.67	859.67	3.17	13.51	26	>>sp|P00740-6|FA9_HUMAN Coagulation factor IX OS=Homo sapiens variant 2 G 44 V GN=F9 PE=1 SV=2	117	sample=1 period=1 cycle=1881 experiment=3	sample=1 period=1 cycle=1881 experiment=3	26.0752
02122:3	1	K.D[+15.995]DINSYEC[+71.037]WC[+71.037]PFGFEGKNC[+71.037]EL.D		C[+71]*3, D[+16]	900.037	3	2698.09	2698.09	0	2	110	Specific	881.14	864.21	4.93	15.04	26	>>sp|P00740-6|FA9_HUMAN Coagulation factor IX OS=Homo sapiens variant 2 G 44 V GN=F9 PE=1 SV=2	117	sample=1 period=1 cycle=1842 experiment=4	sample=1 period=1 cycle=1842 experiment=4	25.3824
02104:3	1	K.D[+15.995]DINSYEC[+71.037]WC[+71.037]PFGFEGKNC[+71.037]EL.D		C[+71]*3, D[+16]	900.036	3	2698.09	2698.09	0	1	110	Specific	900.36	900.36	14.7	16.04	26	>>sp|P00740-6|FA9_HUMAN Coagulation factor IX OS=Homo sapiens variant 2 G 44 V GN=F9 PE=1 SV=2	117	sample=1 period=1 cycle=1835 experiment=3	sample=1 period=1 cycle=1835 experiment=3	25.2373
02115:3	1	K.D[+15.995]DINSYEC[+71.037]WC[+71.037]PFGFEGKNC[+71.037]EL.D		C[+71]*3, D[+16]	900.037	3	2698.1	2698.09	0	3	110	Specific	927.52	927.52	7.51	16.47	26	>>sp|P00740-6|FA9_HUMAN Coagulation factor IX OS=Homo sapiens variant 2 G 44 V GN=F9 PE=1 SV=2	117	sample=1 period=1 cycle=1839 experiment=3	sample=1 period=1 cycle=1839 experiment=3	25.3238
02102:3	1	K.D[+15.995]DINSYEC[+71.037]WC[+71.037]PFGFEGKNC[+71.037]EL.D		C[+71]*3, D[+16]	900.034	3	2698.09	2698.09	0	-1.1	110	Specific	928.15	928.15	11.16	15.31	26	>>sp|P00740-6|FA9_HUMAN Coagulation factor IX OS=Homo sapiens variant 2 G 44 V GN=F9 PE=1 SV=2	117	sample=1 period=1 cycle=1834 experiment=3	sample=1 period=1 cycle=1834 experiment=3	25.2204
02111:3	1	K.D[+15.995]DINSYEC[+71.037]WC[+71.037]PFGFEGKNC[+71.037]EL.D		C[+71]*3, D[+16]	900.035	3	2698.09	2698.09	0	0.8	110	Specific	929.43	929.43	0.3	16.15	26	>>sp|P00740-6|FA9_HUMAN Coagulation factor IX OS=Homo sapiens variant 2 G 44 V GN=F9 PE=1 SV=2	117	sample=1 period=1 cycle=1837 experiment=3	sample=1 period=1 cycle=1837 experiment=3	25.2824
02113:3	1	K.D[+15.995]DINSYEC[+71.037]WC[+71.037]PFGFEGKNC[+71.037]EL.D		C[+71]*3, D[+16]	900.037	3	2698.1	2698.09	0	2.2	110	Specific	962.55	962.55	5.71	17.04	26	>>sp|P00740-6|FA9_HUMAN Coagulation factor IX OS=Homo sapiens variant 2 G 44 V GN=F9 PE=1 SV=2	117	sample=1 period=1 cycle=1838 experiment=3	sample=1 period=1 cycle=1838 experiment=3	25.3031
02132:3	1	K.D[+15.995]DINSYEC[+71.037]WC[+71.037]PFGFEGKNC[+71.037]EL.D		C[+71]*3, D[+16]	900.037	3	2698.1	2698.09	0	2.4	110	Specific	964.67	964.67	6.71	17.04	26	>>sp|P00740-6|FA9_HUMAN Coagulation factor IX OS=Homo sapiens variant 2 G 44 V GN=F9 PE=1 SV=2	117	sample=1 period=1 cycle=1846 experiment=4	sample=1 period=1 cycle=1846 experiment=4	25.4686
02125:3	1	K.D[+15.995]DINSYEC[+71.037]WC[+71.037]PFGFEGKNC[+71.037]EL.D		C[+71]*3, D[+16]	900.037	3	2698.1	2698.09	0	2.6	110	Specific	985.56	940.04	11.5	17.04	26	>>sp|P00740-6|FA9_HUMAN Coagulation factor IX OS=Homo sapiens variant 2 G 44 V GN=F9 PE=1 SV=2	117	sample=1 period=1 cycle=1843 experiment=3	sample=1 period=1 cycle=1843 experiment=3	25.4065
02129:3	1	K.D[+15.995]DINSYEC[+71.037]WC[+71.037]PFGFEGKNC[+71.037]EL.D		C[+71]*3, D[+16]	900.037	3	2698.1	2698.09	0	2.5	110	Specific	1015.79	1015.79	10.46	18.04	26	>>sp|P00740-6|FA9_HUMAN Coagulation factor IX OS=Homo sapiens variant 2 G 44 V GN=F9 PE=1 SV=2	117	sample=1 period=1 cycle=1845 experiment=3	sample=1 period=1 cycle=1845 experiment=3	25.4479
02116:3	1	K.D[+15.995]DINSYEC[+71.037]WC[+71.037]PFGFEGKNC[+71.037]EL.D		C[+71]*3, D[+16]	900.037	3	2698.1	2698.09	0	2.4	110	Specific	1059.76	1055.13	6.02	19.04	26	>>sp|P00740-6|FA9_HUMAN Coagulation factor IX OS=Homo sapiens variant 2 G 44 V GN=F9 PE=1 SV=2	117	sample=1 period=1 cycle=1840 experiment=2	sample=1 period=1 cycle=1840 experiment=2	25.3444
02127:3	1	K.D[+15.995]DINSYEC[+71.037]WC[+71.037]PFGFEGKNC[+71.037]EL.D		C[+71]*3, D[+16]	900.037	3	2698.1	2698.09	0	2.5	110	Specific	1070.42	1070.42	5.39	19.04	26	>>sp|P00740-6|FA9_HUMAN Coagulation factor IX OS=Homo sapiens variant 2 G 44 V GN=F9 PE=1 SV=2	117	sample=1 period=1 cycle=1844 experiment=3	sample=1 period=1 cycle=1844 experiment=3	25.4271
02139:3	1	K.D[+15.995]DINSYEC[+71.037]WC[+71.037]PFGFEGKNC[+71.037]EL.D		C[+71]*3, D[+16]	900.037	3	2698.1	2698.09	0	2.7	110	Specific	1070.58	1070.58	6.86	19.04	26	>>sp|P00740-6|FA9_HUMAN Coagulation factor IX OS=Homo sapiens variant 2 G 44 V GN=F9 PE=1 SV=2	117	sample=1 period=1 cycle=1854 experiment=2	sample=1 period=1 cycle=1854 experiment=2	25.6034
02134:3	1	K.D[+15.995]DINSYEC[+71.037]WC[+71.037]PFGFEGKNC[+71.037]EL.D		C[+71]*3, D[+16]	900.037	3	2698.1	2698.09	0	2.4	110	Specific	1074.71	1062.21	6.24	19.04	26	>>sp|P00740-6|FA9_HUMAN Coagulation factor IX OS=Homo sapiens variant 2 G 44 V GN=F9 PE=1 SV=2	117	sample=1 period=1 cycle=1847 experiment=3	sample=1 period=1 cycle=1847 experiment=3	25.4893
02135:3	1	K.D[+15.995]DINSYEC[+71.037]WC[+71.037]PFGFEGKNC[+71.037]EL.D		C[+71]*3, D[+16]	900.038	3	2698.1	2698.09	0	3.7	110	Specific	1075.34	1074.5	5.98	19.47	26	>>sp|P00740-6|FA9_HUMAN Coagulation factor IX OS=Homo sapiens variant 2 G 44 V GN=F9 PE=1 SV=2	117	sample=1 period=1 cycle=1848 experiment=2	sample=1 period=1 cycle=1848 experiment=2	25.5101
02033:3	1	D.DINSYEC[+71.037]WC[+71.037]PFGFEGKNC[+71.037]EL.D		C[+71]*3	856.363	3	2567.07	2567.07	0	2.8	111	Specific	596.26	596.26	596.26	7.9	26	>>sp|P00740-6|FA9_HUMAN Coagulation factor IX OS=Homo sapiens variant 2 G 44 V GN=F9 PE=1 SV=2	117	sample=1 period=1 cycle=1805 experiment=3	sample=1 period=1 cycle=1805 experiment=3	24.6277
02027:3	1	D.DINSYEC[+71.037]WC[+71.037]PFGFEGKNC[+71.037]EL.D		C[+71]*3	856.363	3	2567.07	2567.07	0	2.4	111	Specific	758.35	758.35	758.35	12.81	26	>>sp|P00740-6|FA9_HUMAN Coagulation factor IX OS=Homo sapiens variant 2 G 44 V GN=F9 PE=1 SV=2	117	sample=1 period=1 cycle=1803 experiment=2	sample=1 period=1 cycle=1803 experiment=2	24.5861
02041:3	1	D.DINSYEC[+71.037]WC[+71.037]PFGFEGKNC[+71.037]EL.D		C[+71]*3	856.362	3	2567.07	2567.07	0	1	111	Specific	817.35	817.35	817.35	13.93	26	>>sp|P00740-6|FA9_HUMAN Coagulation factor IX OS=Homo sapiens variant 2 G 44 V GN=F9 PE=1 SV=2	117	sample=1 period=1 cycle=1807 experiment=4	sample=1 period=1 cycle=1807 experiment=4	24.6701
02055:3	1	D.DINSYEC[+71.037]WC[+71.037]PFGFEGKNC[+71.037]EL.D		C[+71]*3	856.364	3	2567.08	2567.07	0	3.8	111	Specific	858.99	858.99	858.99	15.25	26	>>sp|P00740-6|FA9_HUMAN Coagulation factor IX OS=Homo sapiens variant 2 G 44 V GN=F9 PE=1 SV=2	117	sample=1 period=1 cycle=1812 experiment=3	sample=1 period=1 cycle=1812 experiment=3	24.7747
01860:4	1	D.D[+15.995]INS[+879.286]YEC[+71.037]WC[+71.037]PFGFEGKNC[+71.037]EL.D	Hex(2)Pent(2)NeuAc(1)	C[+71]*3, D[+16], S[+879]	866.355	4	3462.4	3462.35	0	14.5	111	Specific	444.02	444.02	444.02	4	26	>>sp|P00740-6|FA9_HUMAN Coagulation factor IX OS=Homo sapiens variant 2 G 44 V GN=F9 PE=1 SV=2	117	sample=1 period=1 cycle=1730 experiment=3	sample=1 period=1 cycle=1730 experiment=3	23.0702
01855:4	1	D.D[+15.995]INS[+879.286]YEC[+71.037]WC[+71.037]PFGFEGKNC[+71.037]EL.D	Hex(2)Pent(2)NeuAc(1)	C[+71]*3, D[+16], S[+879]	866.354	4	3462.39	3462.35	0	12.9	111	Specific	468.23	468.23	468.23	4	26	>>sp|P00740-6|FA9_HUMAN Coagulation factor IX OS=Homo sapiens variant 2 G 44 V GN=F9 PE=1 SV=2	117	sample=1 period=1 cycle=1726 experiment=3	sample=1 period=1 cycle=1726 experiment=3	22.9847
01863:4	1	D.D[+15.995]INS[+879.286]YEC[+71.037]WC[+71.037]PFGFEGKNC[+71.037]EL.D	Hex(2)Pent(2)NeuAc(1)	C[+71]*3, D[+16], S[+879]	866.355	4	3462.4	3462.35	0	14	111	Specific	483.61	483.61	483.61	4	26	>>sp|P00740-6|FA9_HUMAN Coagulation factor IX OS=Homo sapiens variant 2 G 44 V GN=F9 PE=1 SV=2	117	sample=1 period=1 cycle=1732 experiment=3	sample=1 period=1 cycle=1732 experiment=3	23.1129
01870:4	1	D.D[+15.995]INS[+879.286]YEC[+71.037]WC[+71.037]PFGFEGKNC[+71.037]EL.D	Hex(2)Pent(2)NeuAc(1)	C[+71]*3, D[+16], S[+879]	866.353	4	3462.39	3462.35	0	12.4	111	Specific	487.17	468.89	468.89	3.78	26	>>sp|P00740-6|FA9_HUMAN Coagulation factor IX OS=Homo sapiens variant 2 G 44 V GN=F9 PE=1 SV=2	117	sample=1 period=1 cycle=1736 experiment=3	sample=1 period=1 cycle=1736 experiment=3	23.1982
01857:4	1	D.D[+15.995]INS[+879.286]YEC[+71.037]WC[+71.037]PFGFEGKNC[+71.037]EL.D	Hex(2)Pent(2)NeuAc(1)	C[+71]*3, D[+16], S[+879]	866.355	4	3462.4	3462.35	0	14.6	111	Specific	499.39	499.39	499.39	4.12	26	>>sp|P00740-6|FA9_HUMAN Coagulation factor IX OS=Homo sapiens variant 2 G 44 V GN=F9 PE=1 SV=2	117	sample=1 period=1 cycle=1728 experiment=2	sample=1 period=1 cycle=1728 experiment=2	23.0275
01856:4	1	D.D[+15.995]INS[+879.286]YEC[+71.037]WC[+71.037]PFGFEGKNC[+71.037]EL.D	Hex(2)Pent(2)NeuAc(1)	C[+71]*3, D[+16], S[+879]	866.353	4	3462.39	3462.35	0	12.7	111	Specific	561.25	561.25	561.25	4.95	26	>>sp|P00740-6|FA9_HUMAN Coagulation factor IX OS=Homo sapiens variant 2 G 44 V GN=F9 PE=1 SV=2	117	sample=1 period=1 cycle=1727 experiment=2	sample=1 period=1 cycle=1727 experiment=2	23.0061
02048:3	1	D.DINS[+79.957]YE[+43.990]C[+71.037]WC[+71.037]PFGFE[+43.990]GKNC[+71.037]EL.D		C[+71]*3, E[+44]*2, S[+80]	912.341	3	2735.01	2735	0	2.1	111	Specific	226.99	226.99	6.52	3.57	26	>>sp|P00740-6|FA9_HUMAN Coagulation factor IX OS=Homo sapiens variant 2 G 44 V GN=F9 PE=1 SV=2	117	sample=1 period=1 cycle=1809 experiment=3	sample=1 period=1 cycle=1809 experiment=3	24.7116
02031:3	1	D.DINS[+79.957]YE[+43.990]C[+71.037]WC[+71.037]PFGFE[+43.990]GKNC[+71.037]EL.D		C[+71]*3, E[+44]*2, S[+80]	912.344	3	2735.02	2735	0	5.2	111	Specific	232.36	232.36	6.52	4.05	26	>>sp|P00740-6|FA9_HUMAN Coagulation factor IX OS=Homo sapiens variant 2 G 44 V GN=F9 PE=1 SV=2	117	sample=1 period=1 cycle=1804 experiment=3	sample=1 period=1 cycle=1804 experiment=3	24.6116
02010:3	1	D.DINS[+79.957]YE[+43.990]C[+71.037]WC[+71.037]PFGFE[+43.990]GKNC[+71.037]EL.D		C[+71]*3, E[+44]*2, S[+80]	912.344	3	2735.02	2735	0	5.2	111	Specific	265.76	265.76	3.73	4.65	26	>>sp|P00740-6|FA9_HUMAN Coagulation factor IX OS=Homo sapiens variant 2 G 44 V GN=F9 PE=1 SV=2	117	sample=1 period=1 cycle=1798 experiment=4	sample=1 period=1 cycle=1798 experiment=4	24.4879
02012:3	1	D.DINSY[+79.957]E[+43.990]C[+71.037]WC[+71.037]PFGFE[+43.990]GKNC[+71.037]EL.D		C[+71]*3, E[+44]*2, Y[+80]	912.343	3	2735.02	2735	0	4.4	111	Specific	333.25	333.25	2.39	5.25	26	>>sp|P00740-6|FA9_HUMAN Coagulation factor IX OS=Homo sapiens variant 2 G 44 V GN=F9 PE=1 SV=2	117	sample=1 period=1 cycle=1799 experiment=3	sample=1 period=1 cycle=1799 experiment=3	24.5085
01769:5	1	D.DINSYEC[+71.037]WC[+71.037]PFGFE[+43.990]GKNC[+71.037]E[+43.990]LDVTC[+71.037]NIKN[+0.984]GRC[+71.037]E[+43.990]QFC[+71.037]KNSA.D		C[+71]*6, E[+44]*3, N[+1]	1005.63	5	5024.12	5024.07	0	10.6	111	Specific	802.86	802.86	4	9.38	26	>>sp|P00740-6|FA9_HUMAN Coagulation factor IX OS=Homo sapiens variant 2 G 44 V GN=F9 PE=1 SV=2	117	sample=1 period=1 cycle=1642 experiment=3	sample=1 period=1 cycle=1642 experiment=3	21.4771
00148:4	1	L.DVTC[+71.037]NIKNGRC[+71.037]EQFC[+71.037]KN[+0.984]SA.D		C[+71]*3, N[+1]	586.768	4	2344.05	2344.05	0	1	131	Specific	70.51	70.51	39.19	2.68	26	>>sp|P00740-6|FA9_HUMAN Coagulation factor IX OS=Homo sapiens variant 2 G 44 V GN=F9 PE=1 SV=2	117	sample=1 period=1 cycle=859 experiment=5	sample=1 period=1 cycle=859 experiment=5	8.5536
00233:4	1	L.DVTC[+71.037]NIKN[+0.984]GRC[+71.037]EQFC[+71.037]KNSA.D		C[+71]*3, N[+1]	586.768	4	2344.05	2344.05	0	1.1	131	Specific	85.48	85.48	25.94	2.6	26	>>sp|P00740-6|FA9_HUMAN Coagulation factor IX OS=Homo sapiens variant 2 G 44 V GN=F9 PE=1 SV=2	117	sample=1 period=1 cycle=922 experiment=3	sample=1 period=1 cycle=922 experiment=3	9.6496
00336:4	1	L.DVTC[+71.037]NIKNGRC[+71.037]EQ[+0.984]FC[+71.037]KNSA.D		C[+71]*3, Q[+1]	586.769	4	2344.05	2344.05	0	2.1	131	Specific	117.38	117.38	0.6	2.6	26	>>sp|P00740-6|FA9_HUMAN Coagulation factor IX OS=Homo sapiens variant 2 G 44 V GN=F9 PE=1 SV=2	117	sample=1 period=1 cycle=1008 experiment=3	sample=1 period=1 cycle=1008 experiment=3	11.0851
00034:4	1	L.DVTC[+71.037]NIKNGRC[+71.037]EQ[+0.984]FC[+71.037]KNSA.D		C[+71]*3, Q[+1]	586.769	4	2344.06	2344.05	0	3.2	131	Specific	136.73	136.73	22.03	2.94	26	>>sp|P00740-6|FA9_HUMAN Coagulation factor IX OS=Homo sapiens variant 2 G 44 V GN=F9 PE=1 SV=2	117	sample=1 period=1 cycle=842 experiment=4	sample=1 period=1 cycle=842 experiment=4	8.2166
00379:4	1	L.DVTC[+71.037]NIKN[+0.984]GRC[+71.037]EQFC[+71.037]KNSA.D		C[+71]*3, N[+1]	586.768	4	2344.05	2344.05	0	1.5	131	Specific	148.4	148.4	41.81	3.01	26	>>sp|P00740-6|FA9_HUMAN Coagulation factor IX OS=Homo sapiens variant 2 G 44 V GN=F9 PE=1 SV=2	117	sample=1 period=1 cycle=1067 experiment=3	sample=1 period=1 cycle=1067 experiment=3	11.9967
00038:4	1	L.DVTC[+71.037]NIKN[+0.984]GRC[+71.037]EQFC[+71.037]KNSA.D		C[+71]*3, N[+1]	586.768	4	2344.05	2344.05	0	1.6	131	Specific	158.58	158.58	13.37	2.6	26	>>sp|P00740-6|FA9_HUMAN Coagulation factor IX OS=Homo sapiens variant 2 G 44 V GN=F9 PE=1 SV=2	117	sample=1 period=1 cycle=843 experiment=4	sample=1 period=1 cycle=843 experiment=4	8.2379
00254:4	1	L.DVTC[+71.037]NIKN[+0.984]GRC[+71.037]EQFC[+71.037]KNSA.D		C[+71]*3, N[+1]	586.768	4	2344.05	2344.05	0	1.6	131	Specific	165.69	165.69	9.72	2.6	26	>>sp|P00740-6|FA9_HUMAN Coagulation factor IX OS=Homo sapiens variant 2 G 44 V GN=F9 PE=1 SV=2	117	sample=1 period=1 cycle=933 experiment=3	sample=1 period=1 cycle=933 experiment=3	9.8635
00330:4	1	L.DVTC[+71.037]NIKN[+0.984]GRC[+71.037]EQFC[+71.037]KNSA.D		C[+71]*3, N[+1]	586.769	4	2344.05	2344.05	0	1.9	131	Specific	169.18	169.18	169.18	2.6	26	>>sp|P00740-6|FA9_HUMAN Coagulation factor IX OS=Homo sapiens variant 2 G 44 V GN=F9 PE=1 SV=2	117	sample=1 period=1 cycle=1000 experiment=2	sample=1 period=1 cycle=1000 experiment=2	10.966
00292:4	1	L.DVTC[+71.037]NIKN[+0.984]GRC[+71.037]EQFC[+71.037]KNSA.D		C[+71]*3, N[+1]	586.768	4	2344.05	2344.05	0	0.5	131	Specific	196.67	196.67	17	2.85	26	>>sp|P00740-6|FA9_HUMAN Coagulation factor IX OS=Homo sapiens variant 2 G 44 V GN=F9 PE=1 SV=2	117	sample=1 period=1 cycle=958 experiment=3	sample=1 period=1 cycle=958 experiment=3	10.3347
00222:4	1	L.DVTC[+71.037]NIKN[+0.984]GRC[+71.037]EQFC[+71.037]KNSA.D		C[+71]*3, N[+1]	586.768	4	2344.05	2344.05	0	1.8	131	Specific	202.53	202.53	1.51	3.69	26	>>sp|P00740-6|FA9_HUMAN Coagulation factor IX OS=Homo sapiens variant 2 G 44 V GN=F9 PE=1 SV=2	117	sample=1 period=1 cycle=913 experiment=2	sample=1 period=1 cycle=913 experiment=2	9.4776
00237:4	1	L.DVTC[+71.037]NIKN[+0.984]GRC[+71.037]EQFC[+71.037]KNSA.D		C[+71]*3, N[+1]	586.769	4	2344.05	2344.05	0	1.8	131	Specific	206.81	206.81	14.55	3.69	26	>>sp|P00740-6|FA9_HUMAN Coagulation factor IX OS=Homo sapiens variant 2 G 44 V GN=F9 PE=1 SV=2	117	sample=1 period=1 cycle=923 experiment=3	sample=1 period=1 cycle=923 experiment=3	9.6717
00147:4	1	L.DVTC[+71.037]NIKN[+0.984]GRC[+71.037]EQFC[+71.037]KNSA.D		C[+71]*3, N[+1]	586.768	4	2344.05	2344.05	0	1	131	Specific	211.84	211.84	11.15	3.29	26	>>sp|P00740-6|FA9_HUMAN Coagulation factor IX OS=Homo sapiens variant 2 G 44 V GN=F9 PE=1 SV=2	117	sample=1 period=1 cycle=859 experiment=4	sample=1 period=1 cycle=859 experiment=4	8.5519
00322:4	1	L.DVTC[+71.037]NIKNGRC[+71.037]EQ[+0.984]FC[+71.037]KNSA.D		C[+71]*3, Q[+1]	586.768	4	2344.05	2344.05	0	1.1	131	Specific	212.81	212.81	212.81	3.19	26	>>sp|P00740-6|FA9_HUMAN Coagulation factor IX OS=Homo sapiens variant 2 G 44 V GN=F9 PE=1 SV=2	117	sample=1 period=1 cycle=986 experiment=2	sample=1 period=1 cycle=986 experiment=2	10.7576
00266:4	1	L.DVTC[+71.037]N[+0.984]IKNGRC[+71.037]EQFC[+71.037]KNSA.D		C[+71]*3, N[+1]	586.768	4	2344.05	2344.05	0	1.7	131	Specific	223.69	223.69	13.26	3.69	26	>>sp|P00740-6|FA9_HUMAN Coagulation factor IX OS=Homo sapiens variant 2 G 44 V GN=F9 PE=1 SV=2	117	sample=1 period=1 cycle=938 experiment=2	sample=1 period=1 cycle=938 experiment=2	9.9611
00217:4	1	L.DVTC[+71.037]NIKN[+0.984]GRC[+71.037]EQFC[+71.037]KNSA.D		C[+71]*3, N[+1]	586.768	4	2344.05	2344.05	0	1.3	131	Specific	232.86	232.86	53.44	3.99	26	>>sp|P00740-6|FA9_HUMAN Coagulation factor IX OS=Homo sapiens variant 2 G 44 V GN=F9 PE=1 SV=2	117	sample=1 period=1 cycle=907 experiment=2	sample=1 period=1 cycle=907 experiment=2	9.3789
00274:4	1	L.DVTC[+71.037]NIKNGRC[+71.037]EQ[+0.984]FC[+71.037]KNSA.D		C[+71]*3, Q[+1]	586.769	4	2344.05	2344.05	0	2.4	131	Specific	234.57	234.57	13.97	3.48	26	>>sp|P00740-6|FA9_HUMAN Coagulation factor IX OS=Homo sapiens variant 2 G 44 V GN=F9 PE=1 SV=2	117	sample=1 period=1 cycle=945 experiment=2	sample=1 period=1 cycle=945 experiment=2	10.0971
00354:4	1	L.DVTC[+71.037]NIKN[+0.984]GRC[+71.037]EQFC[+71.037]KNSA.D		C[+71]*3, N[+1]	586.768	4	2344.05	2344.05	0	1.3	131	Specific	234.6	234.6	13.99	3.99	26	>>sp|P00740-6|FA9_HUMAN Coagulation factor IX OS=Homo sapiens variant 2 G 44 V GN=F9 PE=1 SV=2	117	sample=1 period=1 cycle=1029 experiment=2	sample=1 period=1 cycle=1029 experiment=2	11.423
00315:4	1	L.DVTC[+71.037]NIKNGRC[+71.037]EQFC[+71.037]KN[+0.984]SA.D		C[+71]*3, N[+1]	586.769	4	2344.05	2344.05	0	2.8	131	Specific	238.34	238.34	11.89	4.36	26	>>sp|P00740-6|FA9_HUMAN Coagulation factor IX OS=Homo sapiens variant 2 G 44 V GN=F9 PE=1 SV=2	117	sample=1 period=1 cycle=969 experiment=4	sample=1 period=1 cycle=969 experiment=4	10.5297
00327:4	1	L.DVTC[+71.037]NIKN[+0.984]GRC[+71.037]EQFC[+71.037]KNSA.D		C[+71]*3, N[+1]	586.77	4	2344.06	2344.05	0	4.9	131	Specific	239.71	239.71	36.96	4.32	26	>>sp|P00740-6|FA9_HUMAN Coagulation factor IX OS=Homo sapiens variant 2 G 44 V GN=F9 PE=1 SV=2	117	sample=1 period=1 cycle=994 experiment=2	sample=1 period=1 cycle=994 experiment=2	10.8768
00276:4	1	L.DVTC[+71.037]NIKN[+0.984]GRC[+71.037]EQFC[+71.037]KNSA.D		C[+71]*3, N[+1]	586.767	4	2344.05	2344.05	0	0.1	131	Specific	242.01	242.01	26.95	4.15	26	>>sp|P00740-6|FA9_HUMAN Coagulation factor IX OS=Homo sapiens variant 2 G 44 V GN=F9 PE=1 SV=2	117	sample=1 period=1 cycle=947 experiment=2	sample=1 period=1 cycle=947 experiment=2	10.1345
00343:4	1	L.DVTC[+71.037]NIKN[+0.984]GRC[+71.037]EQFC[+71.037]KNSA.D		C[+71]*3, N[+1]	586.769	4	2344.05	2344.05	0	2.5	131	Specific	242.21	242.21	14.41	4.04	26	>>sp|P00740-6|FA9_HUMAN Coagulation factor IX OS=Homo sapiens variant 2 G 44 V GN=F9 PE=1 SV=2	117	sample=1 period=1 cycle=1023 experiment=2	sample=1 period=1 cycle=1023 experiment=2	11.303
00356:4	1	L.DVTC[+71.037]NIKN[+0.984]GRC[+71.037]EQFC[+71.037]KNSA.D		C[+71]*3, N[+1]	586.769	4	2344.05	2344.05	0	2.3	131	Specific	244.04	244.04	23.27	4.56	26	>>sp|P00740-6|FA9_HUMAN Coagulation factor IX OS=Homo sapiens variant 2 G 44 V GN=F9 PE=1 SV=2	117	sample=1 period=1 cycle=1030 experiment=3	sample=1 period=1 cycle=1030 experiment=3	11.4431
00230:4	1	L.DVTC[+71.037]NIKN[+0.984]GRC[+71.037]EQFC[+71.037]KNSA.D		C[+71]*3, N[+1]	586.769	4	2344.05	2344.05	0	2.9	131	Specific	250.5	250.5	35.1	4.59	26	>>sp|P00740-6|FA9_HUMAN Coagulation factor IX OS=Homo sapiens variant 2 G 44 V GN=F9 PE=1 SV=2	117	sample=1 period=1 cycle=921 experiment=2	sample=1 period=1 cycle=921 experiment=2	9.6279
00246:4	1	L.DVTC[+71.037]NIKN[+0.984]GRC[+71.037]EQFC[+71.037]KNSA.D		C[+71]*3, N[+1]	586.769	4	2344.05	2344.05	0	2.9	131	Specific	262.39	262.39	44.45	4.96	26	>>sp|P00740-6|FA9_HUMAN Coagulation factor IX OS=Homo sapiens variant 2 G 44 V GN=F9 PE=1 SV=2	117	sample=1 period=1 cycle=928 experiment=3	sample=1 period=1 cycle=928 experiment=3	9.7605
00333:4	1	L.DVTC[+71.037]N[+0.984]IKNGRC[+71.037]EQFC[+71.037]KNSA.D		C[+71]*3, N[+1]	586.768	4	2344.05	2344.05	0	0.2	131	Specific	263.03	212.9	3.42	4.36	26	>>sp|P00740-6|FA9_HUMAN Coagulation factor IX OS=Homo sapiens variant 2 G 44 V GN=F9 PE=1 SV=2	117	sample=1 period=1 cycle=1003 experiment=3	sample=1 period=1 cycle=1003 experiment=3	11.0158
00174:4	1	L.DVTC[+71.037]NIKNGRC[+71.037]EQ[+0.984]FC[+71.037]KNSA.D		C[+71]*3, Q[+1]	586.769	4	2344.05	2344.05	0	2.1	131	Specific	268.94	268.94	13.44	4.59	26	>>sp|P00740-6|FA9_HUMAN Coagulation factor IX OS=Homo sapiens variant 2 G 44 V GN=F9 PE=1 SV=2	117	sample=1 period=1 cycle=867 experiment=2	sample=1 period=1 cycle=867 experiment=2	8.7114
00198:4	1	L.DVTC[+71.037]NIKN[+0.984]GRC[+71.037]EQFC[+71.037]KNSA.D		C[+71]*3, N[+1]	586.768	4	2344.05	2344.05	0	0.3	131	Specific	269.62	269.62	0.64	4.7	26	>>sp|P00740-6|FA9_HUMAN Coagulation factor IX OS=Homo sapiens variant 2 G 44 V GN=F9 PE=1 SV=2	117	sample=1 period=1 cycle=883 experiment=2	sample=1 period=1 cycle=883 experiment=2	8.9931
00042:4	1	L.DVTC[+71.037]NIKN[+0.984]GRC[+71.037]EQFC[+71.037]KNSA.D		C[+71]*3, N[+1]	586.769	4	2344.05	2344.05	0	1.8	131	Specific	271.95	271.95	36.76	4.59	26	>>sp|P00740-6|FA9_HUMAN Coagulation factor IX OS=Homo sapiens variant 2 G 44 V GN=F9 PE=1 SV=2	117	sample=1 period=1 cycle=844 experiment=4	sample=1 period=1 cycle=844 experiment=4	8.2575
00165:4	1	L.DVTC[+71.037]NIKN[+0.984]GRC[+71.037]EQFC[+71.037]KNSA.D		C[+71]*3, N[+1]	586.767	4	2344.05	2344.05	0	-0.2	131	Specific	272.25	272.25	43.95	4.7	26	>>sp|P00740-6|FA9_HUMAN Coagulation factor IX OS=Homo sapiens variant 2 G 44 V GN=F9 PE=1 SV=2	117	sample=1 period=1 cycle=862 experiment=5	sample=1 period=1 cycle=862 experiment=5	8.6165
00220:4	1	L.DVTC[+71.037]NIKN[+0.984]GRC[+71.037]EQFC[+71.037]KNSA.D		C[+71]*3, N[+1]	586.768	4	2344.05	2344.05	0	1.4	131	Specific	273.05	273.05	30.62	4.96	26	>>sp|P00740-6|FA9_HUMAN Coagulation factor IX OS=Homo sapiens variant 2 G 44 V GN=F9 PE=1 SV=2	117	sample=1 period=1 cycle=909 experiment=2	sample=1 period=1 cycle=909 experiment=2	9.4251
00339:4	1	L.DVTC[+71.037]NIKN[+0.984]GRC[+71.037]EQFC[+71.037]KNSA.D		C[+71]*3, N[+1]	586.768	4	2344.05	2344.05	0	1.7	131	Specific	275.58	275.58	27.96	5.04	26	>>sp|P00740-6|FA9_HUMAN Coagulation factor IX OS=Homo sapiens variant 2 G 44 V GN=F9 PE=1 SV=2	117	sample=1 period=1 cycle=1014 experiment=2	sample=1 period=1 cycle=1014 experiment=2	11.1743
00341:4	1	L.DVTC[+71.037]NIKN[+0.984]GRC[+71.037]EQFC[+71.037]KNSA.D		C[+71]*3, N[+1]	586.769	4	2344.05	2344.05	0	2.8	131	Specific	277.1	274.49	19.25	4.96	26	>>sp|P00740-6|FA9_HUMAN Coagulation factor IX OS=Homo sapiens variant 2 G 44 V GN=F9 PE=1 SV=2	117	sample=1 period=1 cycle=1017 experiment=2	sample=1 period=1 cycle=1017 experiment=2	11.2239
00219:4	1	L.DVTC[+71.037]NIKN[+0.984]GRC[+71.037]EQFC[+71.037]KNSA.D		C[+71]*3, N[+1]	586.767	4	2344.05	2344.05	0	-0.3	131	Specific	280.52	280.52	50.24	5.26	26	>>sp|P00740-6|FA9_HUMAN Coagulation factor IX OS=Homo sapiens variant 2 G 44 V GN=F9 PE=1 SV=2	117	sample=1 period=1 cycle=908 experiment=2	sample=1 period=1 cycle=908 experiment=2	9.4051
00215:4	1	L.DVTC[+71.037]NIKN[+0.984]GRC[+71.037]EQFC[+71.037]KNSA.D		C[+71]*3, N[+1]	586.767	4	2344.05	2344.05	0	-0.1	131	Specific	281.35	281.35	16.49	5.26	26	>>sp|P00740-6|FA9_HUMAN Coagulation factor IX OS=Homo sapiens variant 2 G 44 V GN=F9 PE=1 SV=2	117	sample=1 period=1 cycle=904 experiment=2	sample=1 period=1 cycle=904 experiment=2	9.3356
00193:4	1	L.DVTC[+71.037]NIKN[+0.984]GRC[+71.037]EQFC[+71.037]KNSA.D		C[+71]*3, N[+1]	586.768	4	2344.05	2344.05	0	1	131	Specific	286.24	286.24	29.04	5.26	26	>>sp|P00740-6|FA9_HUMAN Coagulation factor IX OS=Homo sapiens variant 2 G 44 V GN=F9 PE=1 SV=2	117	sample=1 period=1 cycle=877 experiment=2	sample=1 period=1 cycle=877 experiment=2	8.902
00214:4	1	L.DVTC[+71.037]NIKNGRC[+71.037]EQ[+0.984]FC[+71.037]KNSA.D		C[+71]*3, Q[+1]	586.769	4	2344.05	2344.05	0	2	131	Specific	292.61	292.61	0.35	4.78	26	>>sp|P00740-6|FA9_HUMAN Coagulation factor IX OS=Homo sapiens variant 2 G 44 V GN=F9 PE=1 SV=2	117	sample=1 period=1 cycle=903 experiment=2	sample=1 period=1 cycle=903 experiment=2	9.3156
00207:4	1	L.DVTC[+71.037]NIKN[+0.984]GRC[+71.037]EQFC[+71.037]KNSA.D		C[+71]*3, N[+1]	586.767	4	2344.05	2344.05	0	-0.1	131	Specific	293.9	293.9	14.75	5.26	26	>>sp|P00740-6|FA9_HUMAN Coagulation factor IX OS=Homo sapiens variant 2 G 44 V GN=F9 PE=1 SV=2	117	sample=1 period=1 cycle=897 experiment=2	sample=1 period=1 cycle=897 experiment=2	9.2061
00208:4	1	L.DVTC[+71.037]NIKN[+0.984]GRC[+71.037]EQFC[+71.037]KNSA.D		C[+71]*3, N[+1]	586.767	4	2344.05	2344.05	0	-0.2	131	Specific	297.39	297.39	23.35	4.89	26	>>sp|P00740-6|FA9_HUMAN Coagulation factor IX OS=Homo sapiens variant 2 G 44 V GN=F9 PE=1 SV=2	117	sample=1 period=1 cycle=898 experiment=2	sample=1 period=1 cycle=898 experiment=2	9.222
00221:4	1	L.DVTC[+71.037]NIKN[+0.984]GRC[+71.037]EQFC[+71.037]KNSA.D		C[+71]*3, N[+1]	586.768	4	2344.05	2344.05	0	1.6	131	Specific	299.11	299.11	51.05	5.15	26	>>sp|P00740-6|FA9_HUMAN Coagulation factor IX OS=Homo sapiens variant 2 G 44 V GN=F9 PE=1 SV=2	117	sample=1 period=1 cycle=912 experiment=2	sample=1 period=1 cycle=912 experiment=2	9.4643
00319:4	1	L.DVTC[+71.037]NIKNGRC[+71.037]EQ[+0.984]FC[+71.037]KNSA.D		C[+71]*3, Q[+1]	586.767	4	2344.05	2344.05	0	-1.1	131	Specific	300.88	300.88	13.56	4.67	26	>>sp|P00740-6|FA9_HUMAN Coagulation factor IX OS=Homo sapiens variant 2 G 44 V GN=F9 PE=1 SV=2	117	sample=1 period=1 cycle=975 experiment=3	sample=1 period=1 cycle=975 experiment=3	10.6195
00138:4	1	L.DVTC[+71.037]NIKN[+0.984]GRC[+71.037]EQFC[+71.037]KNSA.D		C[+71]*3, N[+1]	586.767	4	2344.05	2344.05	0	-0.7	131	Specific	304.31	304.31	4.67	5.5	26	>>sp|P00740-6|FA9_HUMAN Coagulation factor IX OS=Homo sapiens variant 2 G 44 V GN=F9 PE=1 SV=2	117	sample=1 period=1 cycle=857 experiment=6	sample=1 period=1 cycle=857 experiment=6	8.516
00326:4	1	L.DVTC[+71.037]NIKN[+0.984]GRC[+71.037]EQFC[+71.037]KNSA.D		C[+71]*3, N[+1]	586.77	4	2344.06	2344.05	0	4.2	131	Specific	305.62	270.96	47.16	5.51	26	>>sp|P00740-6|FA9_HUMAN Coagulation factor IX OS=Homo sapiens variant 2 G 44 V GN=F9 PE=1 SV=2	117	sample=1 period=1 cycle=991 experiment=2	sample=1 period=1 cycle=991 experiment=2	10.8372
00210:4	1	L.DVTC[+71.037]NIKNGRC[+71.037]EQ[+0.984]FC[+71.037]KNSA.D		C[+71]*3, Q[+1]	586.766	4	2344.04	2344.05	0	-1.7	131	Specific	307.44	307.44	10.06	4.67	26	>>sp|P00740-6|FA9_HUMAN Coagulation factor IX OS=Homo sapiens variant 2 G 44 V GN=F9 PE=1 SV=2	117	sample=1 period=1 cycle=899 experiment=2	sample=1 period=1 cycle=899 experiment=2	9.2419
00205:4	1	L.DVTC[+71.037]NIKN[+0.984]GRC[+71.037]EQFC[+71.037]KNSA.D		C[+71]*3, N[+1]	586.766	4	2344.04	2344.05	0	-1.5	131	Specific	308.81	308.81	43.4	4.67	26	>>sp|P00740-6|FA9_HUMAN Coagulation factor IX OS=Homo sapiens variant 2 G 44 V GN=F9 PE=1 SV=2	117	sample=1 period=1 cycle=890 experiment=2	sample=1 period=1 cycle=890 experiment=2	9.1179
00204:4	1	L.DVTC[+71.037]NIKN[+0.984]GRC[+71.037]EQFC[+71.037]KNSA.D		C[+71]*3, N[+1]	586.767	4	2344.05	2344.05	0	-0.8	131	Specific	314.16	314.16	21.51	5.5	26	>>sp|P00740-6|FA9_HUMAN Coagulation factor IX OS=Homo sapiens variant 2 G 44 V GN=F9 PE=1 SV=2	117	sample=1 period=1 cycle=888 experiment=2	sample=1 period=1 cycle=888 experiment=2	9.0882
00287:4	1	L.DVTC[+71.037]NIKN[+0.984]GRC[+71.037]EQFC[+71.037]KNSA.D		C[+71]*3, N[+1]	586.768	4	2344.05	2344.05	0	0.6	131	Specific	314.75	314.75	11.48	5.65	26	>>sp|P00740-6|FA9_HUMAN Coagulation factor IX OS=Homo sapiens variant 2 G 44 V GN=F9 PE=1 SV=2	117	sample=1 period=1 cycle=955 experiment=3	sample=1 period=1 cycle=955 experiment=3	10.2779
00340:4	1	L.DVTC[+71.037]NIKN[+0.984]GRC[+71.037]EQFC[+71.037]KNSA.D		C[+71]*3, N[+1]	586.77	4	2344.06	2344.05	0	4.4	131	Specific	316.72	316.72	80.06	5.83	26	>>sp|P00740-6|FA9_HUMAN Coagulation factor IX OS=Homo sapiens variant 2 G 44 V GN=F9 PE=1 SV=2	117	sample=1 period=1 cycle=1015 experiment=2	sample=1 period=1 cycle=1015 experiment=2	11.1944
00272:4	1	L.DVTC[+71.037]NIKN[+0.984]GRC[+71.037]EQFC[+71.037]KNSA.D		C[+71]*3, N[+1]	586.766	4	2344.04	2344.05	0	-2.1	131	Specific	317.96	317.96	9.16	4.67	26	>>sp|P00740-6|FA9_HUMAN Coagulation factor IX OS=Homo sapiens variant 2 G 44 V GN=F9 PE=1 SV=2	117	sample=1 period=1 cycle=943 experiment=2	sample=1 period=1 cycle=943 experiment=2	10.0569
00213:4	1	L.DVTC[+71.037]NIKN[+0.984]GRC[+71.037]EQFC[+71.037]KNSA.D		C[+71]*3, N[+1]	586.768	4	2344.05	2344.05	0	0.4	131	Specific	319.72	319.72	11.09	5.5	26	>>sp|P00740-6|FA9_HUMAN Coagulation factor IX OS=Homo sapiens variant 2 G 44 V GN=F9 PE=1 SV=2	117	sample=1 period=1 cycle=902 experiment=2	sample=1 period=1 cycle=902 experiment=2	9.2957
00331:4	1	L.DVTC[+71.037]NIKN[+0.984]GRC[+71.037]EQFC[+71.037]KNSA.D		C[+71]*3, N[+1]	586.769	4	2344.05	2344.05	0	2	131	Specific	331.22	331.22	39.94	5.5	26	>>sp|P00740-6|FA9_HUMAN Coagulation factor IX OS=Homo sapiens variant 2 G 44 V GN=F9 PE=1 SV=2	117	sample=1 period=1 cycle=1002 experiment=2	sample=1 period=1 cycle=1002 experiment=2	10.9956
00225:4	1	L.DVTC[+71.037]NIKN[+0.984]GRC[+71.037]EQFC[+71.037]KNSA.D		C[+71]*3, N[+1]	586.768	4	2344.05	2344.05	0	1.6	131	Specific	334.01	334.01	54.99	5.5	26	>>sp|P00740-6|FA9_HUMAN Coagulation factor IX OS=Homo sapiens variant 2 G 44 V GN=F9 PE=1 SV=2	117	sample=1 period=1 cycle=915 experiment=2	sample=1 period=1 cycle=915 experiment=2	9.5243
00224:4	1	L.DVTC[+71.037]NIKN[+0.984]GRC[+71.037]EQFC[+71.037]KNSA.D		C[+71]*3, N[+1]	586.768	4	2344.05	2344.05	0	1.1	131	Specific	339.36	339.36	52.12	5.5	26	>>sp|P00740-6|FA9_HUMAN Coagulation factor IX OS=Homo sapiens variant 2 G 44 V GN=F9 PE=1 SV=2	117	sample=1 period=1 cycle=914 experiment=2	sample=1 period=1 cycle=914 experiment=2	9.5043
00057:4	1	L.DVTC[+71.037]NIKN[+0.984]GRC[+71.037]EQFC[+71.037]KNSA.D		C[+71]*3, N[+1]	586.769	4	2344.05	2344.05	0	2.2	131	Specific	344.21	344.21	66.5	5.5	26	>>sp|P00740-6|FA9_HUMAN Coagulation factor IX OS=Homo sapiens variant 2 G 44 V GN=F9 PE=1 SV=2	117	sample=1 period=1 cycle=848 experiment=5	sample=1 period=1 cycle=848 experiment=5	8.3372
00111:4	1	L.DVTC[+71.037]NIKN[+0.984]GRC[+71.037]EQFC[+71.037]KNSA.D		C[+71]*3, N[+1]	586.769	4	2344.05	2344.05	0	2	131	Specific	345.63	345.63	37.24	5.65	26	>>sp|P00740-6|FA9_HUMAN Coagulation factor IX OS=Homo sapiens variant 2 G 44 V GN=F9 PE=1 SV=2	117	sample=1 period=1 cycle=854 experiment=4	sample=1 period=1 cycle=854 experiment=4	8.4536
00320:4	1	L.DVTC[+71.037]NIKN[+0.984]GRC[+71.037]EQFC[+71.037]KNSA.D		C[+71]*3, N[+1]	586.767	4	2344.05	2344.05	0	-0.8	131	Specific	348.84	348.84	67.22	5.61	26	>>sp|P00740-6|FA9_HUMAN Coagulation factor IX OS=Homo sapiens variant 2 G 44 V GN=F9 PE=1 SV=2	117	sample=1 period=1 cycle=979 experiment=2	sample=1 period=1 cycle=979 experiment=2	10.6688
00081:4	1	L.DVTC[+71.037]NIKN[+0.984]GRC[+71.037]EQFC[+71.037]KNSA.D		C[+71]*3, N[+1]	586.769	4	2344.05	2344.05	0	3	131	Specific	354.1	354.1	51.84	6.28	26	>>sp|P00740-6|FA9_HUMAN Coagulation factor IX OS=Homo sapiens variant 2 G 44 V GN=F9 PE=1 SV=2	117	sample=1 period=1 cycle=851 experiment=6	sample=1 period=1 cycle=851 experiment=6	8.3945
00045:4	1	L.DVTC[+71.037]NIKN[+0.984]GRC[+71.037]EQFC[+71.037]KNSA.D		C[+71]*3, N[+1]	586.769	4	2344.05	2344.05	0	2.4	131	Specific	359.6	359.6	37.65	5.7	26	>>sp|P00740-6|FA9_HUMAN Coagulation factor IX OS=Homo sapiens variant 2 G 44 V GN=F9 PE=1 SV=2	117	sample=1 period=1 cycle=845 experiment=3	sample=1 period=1 cycle=845 experiment=3	8.2767
00053:4	1	L.DVTC[+71.037]NIKN[+0.984]GRC[+71.037]EQFC[+71.037]KNSA.D		C[+71]*3, N[+1]	586.769	4	2344.06	2344.05	0	3.1	131	Specific	364.99	364.99	55.49	6.07	26	>>sp|P00740-6|FA9_HUMAN Coagulation factor IX OS=Homo sapiens variant 2 G 44 V GN=F9 PE=1 SV=2	117	sample=1 period=1 cycle=847 experiment=4	sample=1 period=1 cycle=847 experiment=4	8.32
00072:4	1	L.DVTC[+71.037]NIKN[+0.984]GRC[+71.037]EQFC[+71.037]KNSA.D		C[+71]*3, N[+1]	586.769	4	2344.05	2344.05	0	2.8	131	Specific	382.91	382.91	96.09	6.95	26	>>sp|P00740-6|FA9_HUMAN Coagulation factor IX OS=Homo sapiens variant 2 G 44 V GN=F9 PE=1 SV=2	117	sample=1 period=1 cycle=850 experiment=7	sample=1 period=1 cycle=850 experiment=7	8.376
00089:4	1	L.DVTC[+71.037]NIKN[+0.984]GRC[+71.037]EQFC[+71.037]KNSA.D		C[+71]*3, N[+1]	586.769	4	2344.05	2344.05	0	3	131	Specific	391.49	391.49	56.36	7.39	26	>>sp|P00740-6|FA9_HUMAN Coagulation factor IX OS=Homo sapiens variant 2 G 44 V GN=F9 PE=1 SV=2	117	sample=1 period=1 cycle=852 experiment=3	sample=1 period=1 cycle=852 experiment=3	8.4131
00226:4	1	L.DVTC[+71.037]NIKN[+0.984]GRC[+71.037]EQFC[+71.037]KNSA.D		C[+71]*3, N[+1]	586.768	4	2344.05	2344.05	0	1.2	131	Specific	393.49	393.49	83.63	6.95	26	>>sp|P00740-6|FA9_HUMAN Coagulation factor IX OS=Homo sapiens variant 2 G 44 V GN=F9 PE=1 SV=2	117	sample=1 period=1 cycle=916 experiment=2	sample=1 period=1 cycle=916 experiment=2	9.5443
00273:4	1	L.DVTC[+71.037]NIKN[+0.984]GRC[+71.037]EQFC[+71.037]KNSA.D		C[+71]*3, N[+1]	586.768	4	2344.05	2344.05	0	1.5	131	Specific	403.3	403.3	58.59	7.12	26	>>sp|P00740-6|FA9_HUMAN Coagulation factor IX OS=Homo sapiens variant 2 G 44 V GN=F9 PE=1 SV=2	117	sample=1 period=1 cycle=944 experiment=2	sample=1 period=1 cycle=944 experiment=2	10.077
00082:4	1	L.DVTC[+71.037]NIKN[+0.984]GRC[+71.037]EQFC[+71.037]KNSA.D		C[+71]*3, N[+1]	586.769	4	2344.05	2344.05	0	3	131	Specific	404.23	404.23	55.83	7.56	26	>>sp|P00740-6|FA9_HUMAN Coagulation factor IX OS=Homo sapiens variant 2 G 44 V GN=F9 PE=1 SV=2	117	sample=1 period=1 cycle=851 experiment=7	sample=1 period=1 cycle=851 experiment=7	8.3954
00064:4	1	L.DVTC[+71.037]NIKN[+0.984]GRC[+71.037]EQFC[+71.037]KNSA.D		C[+71]*3, N[+1]	586.77	4	2344.06	2344.05	0	3.9	131	Specific	408.89	408.89	52.56	7.56	26	>>sp|P00740-6|FA9_HUMAN Coagulation factor IX OS=Homo sapiens variant 2 G 44 V GN=F9 PE=1 SV=2	117	sample=1 period=1 cycle=849 experiment=5	sample=1 period=1 cycle=849 experiment=5	8.3576
00049:4	1	L.DVTC[+71.037]NIKN[+0.984]GRC[+71.037]EQFC[+71.037]KNSA.D		C[+71]*3, N[+1]	586.769	4	2344.06	2344.05	0	3.5	131	Specific	428.67	428.67	73.34	7.56	26	>>sp|P00740-6|FA9_HUMAN Coagulation factor IX OS=Homo sapiens variant 2 G 44 V GN=F9 PE=1 SV=2	117	sample=1 period=1 cycle=846 experiment=4	sample=1 period=1 cycle=846 experiment=4	8.2984
00143:4	1	L.D[+15.995]VTC[+71.037]NIKNGRC[+71.037]EQFC[+71.037]KN[+0.984]SA.D		C[+71]*3, D[+16], N[+1]	590.769	4	2360.06	2360.04	0	5.7	131	Specific	11.23	11.23	11.23	2.86	26	>>sp|P00740-6|FA9_HUMAN Coagulation factor IX OS=Homo sapiens variant 2 G 44 V GN=F9 PE=1 SV=2	117	sample=1 period=1 cycle=858 experiment=4	sample=1 period=1 cycle=858 experiment=4	8.5346
00039:4	1	L.D[+15.995]VTC[+71.037]N[+0.984]IKNGRC[+71.037]EQFC[+71.037]KNSA.D		C[+71]*3, D[+16], N[+1]	590.767	4	2360.04	2360.04	0	0.7	131	Specific	18.15	18.15	18.15	2.68	26	>>sp|P00740-6|FA9_HUMAN Coagulation factor IX OS=Homo sapiens variant 2 G 44 V GN=F9 PE=1 SV=2	117	sample=1 period=1 cycle=843 experiment=5	sample=1 period=1 cycle=843 experiment=5	8.2391
00091:4	1	L.D[+15.995]VTC[+71.037]NIKN[+0.984]GRC[+71.037]EQFC[+71.037]KNSA.D		C[+71]*3, D[+16], N[+1]	590.767	4	2360.05	2360.04	0	1.2	131	Specific	33.26	33.26	0.29	2.6	26	>>sp|P00740-6|FA9_HUMAN Coagulation factor IX OS=Homo sapiens variant 2 G 44 V GN=F9 PE=1 SV=2	117	sample=1 period=1 cycle=852 experiment=5	sample=1 period=1 cycle=852 experiment=5	8.416
00035:4	1	L.D[+15.995]VTC[+71.037]NIKNGRC[+71.037]EQ[+0.984]FC[+71.037]KNSA.D		C[+71]*3, D[+16], Q[+1]	590.768	4	2360.05	2360.04	0	2.5	131	Specific	49.78	49.78	12	2.6	26	>>sp|P00740-6|FA9_HUMAN Coagulation factor IX OS=Homo sapiens variant 2 G 44 V GN=F9 PE=1 SV=2	117	sample=1 period=1 cycle=842 experiment=5	sample=1 period=1 cycle=842 experiment=5	8.2191
00046:4	1	L.D[+15.995]VTC[+71.037]NIKNGRC[+71.037]EQ[+0.984]FC[+71.037]KNSA.D		C[+71]*3, D[+16], Q[+1]	590.766	4	2360.04	2360.04	0	0.4	131	Specific	65.81	65.81	65.81	2.68	26	>>sp|P00740-6|FA9_HUMAN Coagulation factor IX OS=Homo sapiens variant 2 G 44 V GN=F9 PE=1 SV=2	117	sample=1 period=1 cycle=845 experiment=4	sample=1 period=1 cycle=845 experiment=4	8.2792
00050:4	1	L.D[+15.995]VTC[+71.037]NIKN[+0.984]GRC[+71.037]EQFC[+71.037]KNSA.D		C[+71]*3, D[+16], N[+1]	590.766	4	2360.04	2360.04	0	0.5	131	Specific	90.95	90.95	9.1	2.68	26	>>sp|P00740-6|FA9_HUMAN Coagulation factor IX OS=Homo sapiens variant 2 G 44 V GN=F9 PE=1 SV=2	117	sample=1 period=1 cycle=846 experiment=5	sample=1 period=1 cycle=846 experiment=5	8.2996
00043:4	1	L.D[+15.995]VTC[+71.037]NIKN[+0.984]GRC[+71.037]EQFC[+71.037]KNSA.D		C[+71]*3, D[+16], N[+1]	590.768	4	2360.05	2360.04	0	2.5	131	Specific	149.73	149.73	32.41	2.6	26	>>sp|P00740-6|FA9_HUMAN Coagulation factor IX OS=Homo sapiens variant 2 G 44 V GN=F9 PE=1 SV=2	117	sample=1 period=1 cycle=844 experiment=5	sample=1 period=1 cycle=844 experiment=5	8.2592
00309:2	1	L.DN[+0.984]ITQSTQSFN.D		N[+1]	628.277	2	1255.55	1255.54	0	3.1	212	Specific	238.23	238.23	164.9	4.86	26	>>sp|P00740-6|FA9_HUMAN Coagulation factor IX OS=Homo sapiens variant 2 G 44 V GN=F9 PE=1 SV=2	117	sample=1 period=1 cycle=963 experiment=6	sample=1 period=1 cycle=963 experiment=6	10.4383
00244:2	1	L.DN[+0.984]ITQSTQSFN.D		N[+1]	628.274	2	1255.54	1255.54	0	-2.2	212	Specific	427.4	427.4	199.97	6.32	26	>>sp|P00740-6|FA9_HUMAN Coagulation factor IX OS=Homo sapiens variant 2 G 44 V GN=F9 PE=1 SV=2	117	sample=1 period=1 cycle=927 experiment=3	sample=1 period=1 cycle=927 experiment=3	9.7442
00293:2	1	L.DN[+0.984]ITQSTQSFN.D		N[+1]	628.276	2	1255.55	1255.54	0	1.2	212	Specific	450.62	450.62	198.41	7.15	26	>>sp|P00740-6|FA9_HUMAN Coagulation factor IX OS=Homo sapiens variant 2 G 44 V GN=F9 PE=1 SV=2	117	sample=1 period=1 cycle=958 experiment=4	sample=1 period=1 cycle=958 experiment=4	10.3384
00247:2	1	L.DN[+0.984]ITQSTQSFN.D		N[+1]	628.277	2	1255.55	1255.54	0	2.1	212	Specific	467.85	467.85	210.91	7.02	26	>>sp|P00740-6|FA9_HUMAN Coagulation factor IX OS=Homo sapiens variant 2 G 44 V GN=F9 PE=1 SV=2	117	sample=1 period=1 cycle=928 experiment=4	sample=1 period=1 cycle=928 experiment=4	9.7643
00277:2	1	L.DN[+0.984]ITQSTQSFN.D		N[+1]	628.277	2	1255.55	1255.54	0	2.4	212	Specific	485.13	485.13	199.29	7.28	26	>>sp|P00740-6|FA9_HUMAN Coagulation factor IX OS=Homo sapiens variant 2 G 44 V GN=F9 PE=1 SV=2	117	sample=1 period=1 cycle=947 experiment=3	sample=1 period=1 cycle=947 experiment=3	10.1374
00317:2	1	L.DN[+0.984]ITQSTQSFN.D		N[+1]	628.277	2	1255.55	1255.54	0	1.9	212	Specific	486.35	486.35	211.07	7.14	26	>>sp|P00740-6|FA9_HUMAN Coagulation factor IX OS=Homo sapiens variant 2 G 44 V GN=F9 PE=1 SV=2	117	sample=1 period=1 cycle=973 experiment=2	sample=1 period=1 cycle=973 experiment=2	10.5896
00312:2	1	L.DN[+0.984]ITQSTQSFN.D		N[+1]	628.276	2	1255.54	1255.54	0	0.7	212	Specific	500.07	500.07	196.66	7.39	26	>>sp|P00740-6|FA9_HUMAN Coagulation factor IX OS=Homo sapiens variant 2 G 44 V GN=F9 PE=1 SV=2	117	sample=1 period=1 cycle=967 experiment=2	sample=1 period=1 cycle=967 experiment=2	10.4998
00257:2	1	L.DN[+0.984]ITQSTQSFN.D		N[+1]	628.277	2	1255.55	1255.54	0	2.1	212	Specific	511.84	511.84	199.72	7.15	26	>>sp|P00740-6|FA9_HUMAN Coagulation factor IX OS=Homo sapiens variant 2 G 44 V GN=F9 PE=1 SV=2	117	sample=1 period=1 cycle=934 experiment=3	sample=1 period=1 cycle=934 experiment=3	9.882
00255:2	1	L.DN[+0.984]ITQSTQSFN.D		N[+1]	628.277	2	1255.55	1255.54	0	2.1	212	Specific	513.76	513.76	185.62	7.14	26	>>sp|P00740-6|FA9_HUMAN Coagulation factor IX OS=Homo sapiens variant 2 G 44 V GN=F9 PE=1 SV=2	117	sample=1 period=1 cycle=933 experiment=4	sample=1 period=1 cycle=933 experiment=4	9.8651
00284:2	1	L.DN[+0.984]ITQSTQSFN.D		N[+1]	628.275	2	1255.54	1255.54	0	-0.3	212	Specific	525.49	525.49	215.91	7.4	26	>>sp|P00740-6|FA9_HUMAN Coagulation factor IX OS=Homo sapiens variant 2 G 44 V GN=F9 PE=1 SV=2	117	sample=1 period=1 cycle=953 experiment=3	sample=1 period=1 cycle=953 experiment=3	10.2378
00264:2	1	L.DN[+0.984]ITQSTQSFN.D		N[+1]	628.277	2	1255.55	1255.54	0	2	212	Specific	533.01	533.01	223.6	7.29	26	>>sp|P00740-6|FA9_HUMAN Coagulation factor IX OS=Homo sapiens variant 2 G 44 V GN=F9 PE=1 SV=2	117	sample=1 period=1 cycle=937 experiment=3	sample=1 period=1 cycle=937 experiment=3	9.9429
00261:2	1	L.DN[+0.984]ITQSTQSFN.D		N[+1]	628.277	2	1255.55	1255.54	0	1.9	212	Specific	553.74	553.74	186.23	7.29	26	>>sp|P00740-6|FA9_HUMAN Coagulation factor IX OS=Homo sapiens variant 2 G 44 V GN=F9 PE=1 SV=2	117	sample=1 period=1 cycle=936 experiment=2	sample=1 period=1 cycle=936 experiment=2	9.9194
00251:2	1	L.DN[+0.984]ITQSTQSFN.D		N[+1]	628.276	2	1255.54	1255.54	0	0.1	212	Specific	570.3	570.3	243.92	8.44	26	>>sp|P00740-6|FA9_HUMAN Coagulation factor IX OS=Homo sapiens variant 2 G 44 V GN=F9 PE=1 SV=2	117	sample=1 period=1 cycle=931 experiment=3	sample=1 period=1 cycle=931 experiment=3	9.8248
00259:2	1	L.DN[+0.984]ITQSTQSFN.D		N[+1]	628.278	2	1255.55	1255.54	0	3.2	212	Specific	584.97	584.97	215.99	8.77	26	>>sp|P00740-6|FA9_HUMAN Coagulation factor IX OS=Homo sapiens variant 2 G 44 V GN=F9 PE=1 SV=2	117	sample=1 period=1 cycle=935 experiment=2	sample=1 period=1 cycle=935 experiment=2	9.8989
00252:2	1	L.DN[+0.984]ITQSTQSFN.D		N[+1]	628.276	2	1255.54	1255.54	0	0.8	212	Specific	591.18	591.18	214.21	8.57	26	>>sp|P00740-6|FA9_HUMAN Coagulation factor IX OS=Homo sapiens variant 2 G 44 V GN=F9 PE=1 SV=2	117	sample=1 period=1 cycle=932 experiment=2	sample=1 period=1 cycle=932 experiment=2	9.845
00248:2	1	L.DN[+0.984]ITQSTQSFN.D		N[+1]	628.275	2	1255.54	1255.54	0	-1.5	212	Specific	599.63	599.63	241.99	7.74	26	>>sp|P00740-6|FA9_HUMAN Coagulation factor IX OS=Homo sapiens variant 2 G 44 V GN=F9 PE=1 SV=2	117	sample=1 period=1 cycle=929 experiment=2	sample=1 period=1 cycle=929 experiment=2	9.7844
00249:2	1	L.DN[+0.984]ITQSTQSFN.D		N[+1]	628.277	2	1255.55	1255.54	0	2.4	212	Specific	606.31	606.31	245.56	9.52	26	>>sp|P00740-6|FA9_HUMAN Coagulation factor IX OS=Homo sapiens variant 2 G 44 V GN=F9 PE=1 SV=2	117	sample=1 period=1 cycle=930 experiment=2	sample=1 period=1 cycle=930 experiment=2	9.8046
00271:2	1	L.DN[+0.984]ITQSTQSFN.D		N[+1]	628.276	2	1255.54	1255.54	0	0.7	212	Specific	683.17	683.17	256	10.63	26	>>sp|P00740-6|FA9_HUMAN Coagulation factor IX OS=Homo sapiens variant 2 G 44 V GN=F9 PE=1 SV=2	117	sample=1 period=1 cycle=942 experiment=2	sample=1 period=1 cycle=942 experiment=2	10.0367
01793:3	1	L.DN[+0.984]ITQSTQSFNDFTRVVGGE.D		N[+1]	739.344	3	2216.02	2216.01	0	3.4	212	Specific	452.02	452.02	52.75	7.07	26	>>sp|P00740-6|FA9_HUMAN Coagulation factor IX OS=Homo sapiens variant 2 G 44 V GN=F9 PE=1 SV=2	117	sample=1 period=1 cycle=1663 experiment=3	sample=1 period=1 cycle=1663 experiment=3	21.8683
01805:3	1	L.DN[+0.984]ITQSTQSFNDFTRVVGGE.D		N[+1]	739.344	3	2216.02	2216.01	0	3	212	Specific	467.16	467.16	87.28	7.25	26	>>sp|P00740-6|FA9_HUMAN Coagulation factor IX OS=Homo sapiens variant 2 G 44 V GN=F9 PE=1 SV=2	117	sample=1 period=1 cycle=1669 experiment=4	sample=1 period=1 cycle=1669 experiment=4	21.9993
01787:3	1	L.DN[+0.984]ITQSTQSFNDFTRVVGGE.D		N[+1]	739.343	3	2216.01	2216.01	0	1.5	212	Specific	592.3	592.3	97.28	8.23	26	>>sp|P00740-6|FA9_HUMAN Coagulation factor IX OS=Homo sapiens variant 2 G 44 V GN=F9 PE=1 SV=2	117	sample=1 period=1 cycle=1659 experiment=3	sample=1 period=1 cycle=1659 experiment=3	21.7879
01723:3	1	L.DN[+0.984]ITQSTQSFNDFTRVVGGE.D		N[+1]	739.341	3	2216.01	2216.01	0	-0.2	212	Specific	618.24	608.57	101.9	9.34	26	>>sp|P00740-6|FA9_HUMAN Coagulation factor IX OS=Homo sapiens variant 2 G 44 V GN=F9 PE=1 SV=2	117	sample=1 period=1 cycle=1623 experiment=3	sample=1 period=1 cycle=1623 experiment=3	21.0824
01799:3	1	L.DN[+0.984]ITQSTQSFNDFTRVVGGE.D		N[+1]	739.343	3	2216.02	2216.01	0	2.2	212	Specific	644.04	644.04	143.11	10.04	26	>>sp|P00740-6|FA9_HUMAN Coagulation factor IX OS=Homo sapiens variant 2 G 44 V GN=F9 PE=1 SV=2	117	sample=1 period=1 cycle=1665 experiment=3	sample=1 period=1 cycle=1665 experiment=3	21.9148
01725:3	1	L.DN[+0.984]ITQSTQSFNDFTRVVGGE.D		N[+1]	739.344	3	2216.02	2216.01	0	3.1	212	Specific	664.3	664.3	112.13	11.47	26	>>sp|P00740-6|FA9_HUMAN Coagulation factor IX OS=Homo sapiens variant 2 G 44 V GN=F9 PE=1 SV=2	117	sample=1 period=1 cycle=1624 experiment=3	sample=1 period=1 cycle=1624 experiment=3	21.1005
01721:3	1	L.DN[+0.984]ITQSTQSFNDFTRVVGGE.D		N[+1]	739.342	3	2216.01	2216.01	0	0.2	212	Specific	684.06	684.06	203.15	11.15	26	>>sp|P00740-6|FA9_HUMAN Coagulation factor IX OS=Homo sapiens variant 2 G 44 V GN=F9 PE=1 SV=2	117	sample=1 period=1 cycle=1622 experiment=3	sample=1 period=1 cycle=1622 experiment=3	21.0608
01739:3	1	L.DN[+0.984]ITQSTQSFNDFTRVVGGE.D		N[+1]	739.343	3	2216.02	2216.01	0	2.6	212	Specific	687.01	687.01	131.61	10.13	26	>>sp|P00740-6|FA9_HUMAN Coagulation factor IX OS=Homo sapiens variant 2 G 44 V GN=F9 PE=1 SV=2	117	sample=1 period=1 cycle=1630 experiment=4	sample=1 period=1 cycle=1630 experiment=4	21.2313
01719:3	1	L.DN[+0.984]ITQSTQSFNDFTRVVGGE.D		N[+1]	739.343	3	2216.01	2216.01	0	2	212	Specific	687.78	687.78	120.29	10.23	26	>>sp|P00740-6|FA9_HUMAN Coagulation factor IX OS=Homo sapiens variant 2 G 44 V GN=F9 PE=1 SV=2	117	sample=1 period=1 cycle=1621 experiment=2	sample=1 period=1 cycle=1621 experiment=2	21.0388
01777:3	1	L.DN[+0.984]ITQSTQSFNDFTRVVGGE.D		N[+1]	739.344	3	2216.02	2216.01	0	3.8	212	Specific	711.78	711.78	141.35	11.56	26	>>sp|P00740-6|FA9_HUMAN Coagulation factor IX OS=Homo sapiens variant 2 G 44 V GN=F9 PE=1 SV=2	117	sample=1 period=1 cycle=1649 experiment=3	sample=1 period=1 cycle=1649 experiment=3	21.6066
01782:3	1	L.DN[+0.984]ITQSTQSFNDFTRVVGGE.D		N[+1]	739.342	3	2216.01	2216.01	0	1.1	212	Specific	724.82	724.82	148.99	12.04	26	>>sp|P00740-6|FA9_HUMAN Coagulation factor IX OS=Homo sapiens variant 2 G 44 V GN=F9 PE=1 SV=2	117	sample=1 period=1 cycle=1654 experiment=4	sample=1 period=1 cycle=1654 experiment=4	21.6919
01728:3	1	L.DN[+0.984]ITQSTQSFNDFTRVVGGE.D		N[+1]	739.344	3	2216.02	2216.01	0	2.8	212	Specific	747.66	746.66	189.47	12.04	26	>>sp|P00740-6|FA9_HUMAN Coagulation factor IX OS=Homo sapiens variant 2 G 44 V GN=F9 PE=1 SV=2	117	sample=1 period=1 cycle=1626 experiment=2	sample=1 period=1 cycle=1626 experiment=2	21.1407
01733:3	1	L.DN[+0.984]ITQSTQSFNDFTRVVGGE.D		N[+1]	739.343	3	2216.01	2216.01	0	2.2	212	Specific	777.79	777.79	127.82	13.04	26	>>sp|P00740-6|FA9_HUMAN Coagulation factor IX OS=Homo sapiens variant 2 G 44 V GN=F9 PE=1 SV=2	117	sample=1 period=1 cycle=1628 experiment=3	sample=1 period=1 cycle=1628 experiment=3	21.1866
01743:3	1	L.DN[+0.984]ITQSTQSFNDFTRVVGGE.D		N[+1]	739.344	3	2216.02	2216.01	0	2.7	212	Specific	806.26	806.26	166.9	14.04	26	>>sp|P00740-6|FA9_HUMAN Coagulation factor IX OS=Homo sapiens variant 2 G 44 V GN=F9 PE=1 SV=2	117	sample=1 period=1 cycle=1631 experiment=4	sample=1 period=1 cycle=1631 experiment=4	21.2544
01753:3	1	L.DN[+0.984]ITQSTQSFNDFTRVVGGE.D		N[+1]	739.344	3	2216.02	2216.01	0	3.1	212	Specific	811.93	811.93	175.1	14.47	26	>>sp|P00740-6|FA9_HUMAN Coagulation factor IX OS=Homo sapiens variant 2 G 44 V GN=F9 PE=1 SV=2	117	sample=1 period=1 cycle=1634 experiment=4	sample=1 period=1 cycle=1634 experiment=4	21.3145
01746:3	1	L.DN[+0.984]ITQSTQSFNDFTRVVGGE.D		N[+1]	739.344	3	2216.02	2216.01	0	3.5	212	Specific	812.4	812.4	172.77	14.47	26	>>sp|P00740-6|FA9_HUMAN Coagulation factor IX OS=Homo sapiens variant 2 G 44 V GN=F9 PE=1 SV=2	117	sample=1 period=1 cycle=1632 experiment=4	sample=1 period=1 cycle=1632 experiment=4	21.276
01736:3	1	L.DN[+0.984]ITQSTQSFNDFTRVVGGE.D		N[+1]	739.342	3	2216.01	2216.01	0	1.3	212	Specific	817.79	817.79	160.4	14.04	26	>>sp|P00740-6|FA9_HUMAN Coagulation factor IX OS=Homo sapiens variant 2 G 44 V GN=F9 PE=1 SV=2	117	sample=1 period=1 cycle=1629 experiment=3	sample=1 period=1 cycle=1629 experiment=3	21.2114
01731:3	1	L.DN[+0.984]ITQSTQSFNDFTRVVGGE.D		N[+1]	739.344	3	2216.02	2216.01	0	2.9	212	Specific	844.01	844.01	185.39	14.04	26	>>sp|P00740-6|FA9_HUMAN Coagulation factor IX OS=Homo sapiens variant 2 G 44 V GN=F9 PE=1 SV=2	117	sample=1 period=1 cycle=1627 experiment=3	sample=1 period=1 cycle=1627 experiment=3	21.1684
01727:3	1	L.DN[+0.984]ITQSTQSFNDFTRVVGGE.D		N[+1]	739.343	3	2216.02	2216.01	0	2.2	212	Specific	850.67	850.67	161.12	15.04	26	>>sp|P00740-6|FA9_HUMAN Coagulation factor IX OS=Homo sapiens variant 2 G 44 V GN=F9 PE=1 SV=2	117	sample=1 period=1 cycle=1625 experiment=2	sample=1 period=1 cycle=1625 experiment=2	21.1254
01757:3	1	L.DN[+0.984]ITQSTQSFNDFTRVVGGE.D		N[+1]	739.344	3	2216.02	2216.01	0	3.1	212	Specific	874.81	864.36	156.34	15.47	26	>>sp|P00740-6|FA9_HUMAN Coagulation factor IX OS=Homo sapiens variant 2 G 44 V GN=F9 PE=1 SV=2	117	sample=1 period=1 cycle=1635 experiment=3	sample=1 period=1 cycle=1635 experiment=3	21.3344
01749:3	1	L.DN[+0.984]ITQSTQSFNDFTRVVGGE.D		N[+1]	739.344	3	2216.02	2216.01	0	2.8	212	Specific	893.56	893.56	204.68	15.04	26	>>sp|P00740-6|FA9_HUMAN Coagulation factor IX OS=Homo sapiens variant 2 G 44 V GN=F9 PE=1 SV=2	117	sample=1 period=1 cycle=1633 experiment=4	sample=1 period=1 cycle=1633 experiment=4	21.2937
01773:3	1	L.DN[+0.984]ITQSTQSFNDFTRVVGGE.D		N[+1]	739.344	3	2216.02	2216.01	0	3.3	212	Specific	912.17	912.17	178.78	16.47	26	>>sp|P00740-6|FA9_HUMAN Coagulation factor IX OS=Homo sapiens variant 2 G 44 V GN=F9 PE=1 SV=2	117	sample=1 period=1 cycle=1644 experiment=3	sample=1 period=1 cycle=1644 experiment=3	21.52
01765:3	1	L.DN[+0.984]ITQSTQSFNDFTRVVGGE.D		N[+1]	739.344	3	2216.02	2216.01	0	3	212	Specific	921.37	921.37	207.19	16.47	26	>>sp|P00740-6|FA9_HUMAN Coagulation factor IX OS=Homo sapiens variant 2 G 44 V GN=F9 PE=1 SV=2	117	sample=1 period=1 cycle=1640 experiment=3	sample=1 period=1 cycle=1640 experiment=3	21.4343
01655:3	1	L.DN[+0.984]ITQSTQSFN[+0.984]DFTRVVGGE.D		N[+1]*2	739.672	3	2217	2216.99	0	3.1	212	Specific	571.72	571.72	135.84	8.56	26	>>sp|P00740-6|FA9_HUMAN Coagulation factor IX OS=Homo sapiens variant 2 G 44 V GN=F9 PE=1 SV=2	117	sample=1 period=1 cycle=1498 experiment=4	sample=1 period=1 cycle=1498 experiment=4	19.2627
01664:3	1	L.DN[+0.984]ITQSTQSFN[+0.984]DFTRVVGGE.D		N[+1]*2	739.672	3	2217	2216.99	0	2.7	212	Specific	599.07	599.07	122.66	8.13	26	>>sp|P00740-6|FA9_HUMAN Coagulation factor IX OS=Homo sapiens variant 2 G 44 V GN=F9 PE=1 SV=2	117	sample=1 period=1 cycle=1511 experiment=3	sample=1 period=1 cycle=1511 experiment=3	19.4707
01610:3	1	L.DN[+0.984]ITQSTQSFN[+0.984]DFTRVVGGE.D		N[+1]*2	739.671	3	2217	2216.99	0	2.5	212	Specific	650.89	650.89	127.69	10.23	26	>>sp|P00740-6|FA9_HUMAN Coagulation factor IX OS=Homo sapiens variant 2 G 44 V GN=F9 PE=1 SV=2	117	sample=1 period=1 cycle=1477 experiment=3	sample=1 period=1 cycle=1477 experiment=3	18.8239
01615:3	1	L.DN[+0.984]ITQSTQSFN[+0.984]DFTRVVGGE.D		N[+1]*2	739.671	3	2217	2216.99	0	2.1	212	Specific	713.03	713.03	104.28	12.04	26	>>sp|P00740-6|FA9_HUMAN Coagulation factor IX OS=Homo sapiens variant 2 G 44 V GN=F9 PE=1 SV=2	117	sample=1 period=1 cycle=1479 experiment=4	sample=1 period=1 cycle=1479 experiment=4	18.8656
01630:3	1	L.DN[+0.984]ITQSTQSFN[+0.984]DFTRVVGGE.D		N[+1]*2	739.672	3	2217	2216.99	0	3.2	212	Specific	718.21	718.21	151.2	12.47	26	>>sp|P00740-6|FA9_HUMAN Coagulation factor IX OS=Homo sapiens variant 2 G 44 V GN=F9 PE=1 SV=2	117	sample=1 period=1 cycle=1486 experiment=5	sample=1 period=1 cycle=1486 experiment=5	19.012
01665:3	1	L.DN[+0.984]ITQSTQSFN[+0.984]DFTRVVGGE.D		N[+1]*2	739.673	3	2217	2216.99	0	4.1	212	Specific	720.17	720.17	129.33	12.47	26	>>sp|P00740-6|FA9_HUMAN Coagulation factor IX OS=Homo sapiens variant 2 G 44 V GN=F9 PE=1 SV=2	117	sample=1 period=1 cycle=1512 experiment=2	sample=1 period=1 cycle=1512 experiment=2	19.4913
01612:3	1	L.DN[+0.984]ITQSTQSFN[+0.984]DFTRVVGGE.D		N[+1]*2	739.672	3	2217	2216.99	0	3.7	212	Specific	724.22	724.22	172.46	12.47	26	>>sp|P00740-6|FA9_HUMAN Coagulation factor IX OS=Homo sapiens variant 2 G 44 V GN=F9 PE=1 SV=2	117	sample=1 period=1 cycle=1478 experiment=3	sample=1 period=1 cycle=1478 experiment=3	18.8447
01635:3	1	L.DN[+0.984]ITQSTQSFN[+0.984]DFTRVVGGE.D		N[+1]*2	739.671	3	2217	2216.99	0	2.2	212	Specific	741.87	741.87	180.74	12.04	26	>>sp|P00740-6|FA9_HUMAN Coagulation factor IX OS=Homo sapiens variant 2 G 44 V GN=F9 PE=1 SV=2	117	sample=1 period=1 cycle=1489 experiment=3	sample=1 period=1 cycle=1489 experiment=3	19.0746
01626:3	1	L.DN[+0.984]ITQSTQSFN[+0.984]DFTRVVGGE.D		N[+1]*2	739.673	3	2217	2216.99	0	4.1	212	Specific	742.79	742.79	169.83	12.47	26	>>sp|P00740-6|FA9_HUMAN Coagulation factor IX OS=Homo sapiens variant 2 G 44 V GN=F9 PE=1 SV=2	117	sample=1 period=1 cycle=1485 experiment=3	sample=1 period=1 cycle=1485 experiment=3	18.9912
01618:3	1	L.DN[+0.984]ITQSTQSFN[+0.984]DFTRVVGGE.D		N[+1]*2	739.67	3	2217	2216.99	0	1.1	212	Specific	744.04	744.04	143.11	12.04	26	>>sp|P00740-6|FA9_HUMAN Coagulation factor IX OS=Homo sapiens variant 2 G 44 V GN=F9 PE=1 SV=2	117	sample=1 period=1 cycle=1480 experiment=4	sample=1 period=1 cycle=1480 experiment=4	18.8866
01661:3	1	L.DN[+0.984]ITQSTQSFN[+0.984]DFTRVVGGE.D		N[+1]*2	739.67	3	2217	2216.99	0	0.8	212	Specific	773.78	773.78	173.67	13.15	26	>>sp|P00740-6|FA9_HUMAN Coagulation factor IX OS=Homo sapiens variant 2 G 44 V GN=F9 PE=1 SV=2	117	sample=1 period=1 cycle=1504 experiment=2	sample=1 period=1 cycle=1504 experiment=2	19.3771
01638:3	1	L.DN[+0.984]ITQSTQSFN[+0.984]DFTRVVGGE.D		N[+1]*2	739.672	3	2217	2216.99	0	3.2	212	Specific	775.87	775.87	170.1	13.47	26	>>sp|P00740-6|FA9_HUMAN Coagulation factor IX OS=Homo sapiens variant 2 G 44 V GN=F9 PE=1 SV=2	117	sample=1 period=1 cycle=1490 experiment=4	sample=1 period=1 cycle=1490 experiment=4	19.0956
01660:3	1	L.DN[+0.984]ITQSTQSFN[+0.984]DFTRVVGGE.D		N[+1]*2	739.67	3	2217	2216.99	0	0.6	212	Specific	776.81	776.81	149.27	13.15	26	>>sp|P00740-6|FA9_HUMAN Coagulation factor IX OS=Homo sapiens variant 2 G 44 V GN=F9 PE=1 SV=2	117	sample=1 period=1 cycle=1503 experiment=3	sample=1 period=1 cycle=1503 experiment=3	19.3564
01624:3	1	L.DN[+0.984]ITQSTQSFN[+0.984]DFTRVVGGE.D		N[+1]*2	739.672	3	2217	2216.99	0	3.3	212	Specific	789.3	789.3	152.36	13.47	26	>>sp|P00740-6|FA9_HUMAN Coagulation factor IX OS=Homo sapiens variant 2 G 44 V GN=F9 PE=1 SV=2	117	sample=1 period=1 cycle=1484 experiment=4	sample=1 period=1 cycle=1484 experiment=4	18.9702
01645:3	1	L.DN[+0.984]ITQSTQSFN[+0.984]DFTRVVGGE.D		N[+1]*2	739.671	3	2217	2216.99	0	2.4	212	Specific	803.4	803.4	186.76	14.04	26	>>sp|P00740-6|FA9_HUMAN Coagulation factor IX OS=Homo sapiens variant 2 G 44 V GN=F9 PE=1 SV=2	117	sample=1 period=1 cycle=1494 experiment=4	sample=1 period=1 cycle=1494 experiment=4	19.1792
01620:3	1	L.DN[+0.984]ITQSTQSFN[+0.984]DFTRVVGGE.D		N[+1]*2	739.67	3	2217	2216.99	0	0.8	212	Specific	854.86	854.86	178.53	15.15	26	>>sp|P00740-6|FA9_HUMAN Coagulation factor IX OS=Homo sapiens variant 2 G 44 V GN=F9 PE=1 SV=2	117	sample=1 period=1 cycle=1482 experiment=2	sample=1 period=1 cycle=1482 experiment=2	18.9286
01619:3	1	L.DN[+0.984]ITQSTQSFN[+0.984]DFTRVVGGE.D		N[+1]*2	739.671	3	2217	2216.99	0	2.2	212	Specific	888.14	888.14	185.52	15.04	26	>>sp|P00740-6|FA9_HUMAN Coagulation factor IX OS=Homo sapiens variant 2 G 44 V GN=F9 PE=1 SV=2	117	sample=1 period=1 cycle=1481 experiment=2	sample=1 period=1 cycle=1481 experiment=2	18.9076
01632:3	1	L.DN[+0.984]ITQSTQSFN[+0.984]DFTRVVGGE.D		N[+1]*2	739.672	3	2217	2216.99	0	3.5	212	Specific	925.58	925.58	167.41	16.47	26	>>sp|P00740-6|FA9_HUMAN Coagulation factor IX OS=Homo sapiens variant 2 G 44 V GN=F9 PE=1 SV=2	117	sample=1 period=1 cycle=1487 experiment=3	sample=1 period=1 cycle=1487 experiment=3	19.0329
01621:3	1	L.DN[+0.984]ITQSTQSFN[+0.984]DFTRVVGGE.D		N[+1]*2	739.671	3	2217	2216.99	0	1.9	212	Specific	936.21	936.21	210.97	16.04	26	>>sp|P00740-6|FA9_HUMAN Coagulation factor IX OS=Homo sapiens variant 2 G 44 V GN=F9 PE=1 SV=2	117	sample=1 period=1 cycle=1483 experiment=2	sample=1 period=1 cycle=1483 experiment=2	18.9494
00362:2	1	N.DFTRVVGGE.D			490.248	2	979.488	979.484	0	3.8	223	Specific	276.85	276.85	276.85	5.47	26	>>sp|P00740-6|FA9_HUMAN Coagulation factor IX OS=Homo sapiens variant 2 G 44 V GN=F9 PE=1 SV=2	117	sample=1 period=1 cycle=1039 experiment=2	sample=1 period=1 cycle=1039 experiment=2	11.5863
00349:2	1	N.DFTRVVGGE.D			490.247	2	979.488	979.484	0	3.3	223	Specific	300.7	300.7	300.7	5.94	26	>>sp|P00740-6|FA9_HUMAN Coagulation factor IX OS=Homo sapiens variant 2 G 44 V GN=F9 PE=1 SV=2	117	sample=1 period=1 cycle=1027 experiment=2	sample=1 period=1 cycle=1027 experiment=2	11.376
00389:2	1	N.DFTRVVGGE.D			490.249	2	979.491	979.484	0	7	223	Specific	365.59	365.59	365.59	5.48	26	>>sp|P00740-6|FA9_HUMAN Coagulation factor IX OS=Homo sapiens variant 2 G 44 V GN=F9 PE=1 SV=2	117	sample=1 period=1 cycle=1091 experiment=2	sample=1 period=1 cycle=1091 experiment=2	12.3116
00386:2	1	N.DFTRVVGGE.D			490.247	2	979.486	979.484	0	1.7	223	Specific	370.64	370.64	370.64	5.64	26	>>sp|P00740-6|FA9_HUMAN Coagulation factor IX OS=Homo sapiens variant 2 G 44 V GN=F9 PE=1 SV=2	117	sample=1 period=1 cycle=1077 experiment=2	sample=1 period=1 cycle=1077 experiment=2	12.145
00392:2	1	N.DFTRVVGGE.D			490.247	2	979.487	979.484	0	2.5	223	Specific	378.67	378.67	378.67	7.06	26	>>sp|P00740-6|FA9_HUMAN Coagulation factor IX OS=Homo sapiens variant 2 G 44 V GN=F9 PE=1 SV=2	117	sample=1 period=1 cycle=1105 experiment=2	sample=1 period=1 cycle=1105 experiment=2	12.4781
00281:2	1	N.DFTRVVGGE.D			490.248	2	979.489	979.484	0	4.9	223	Specific	386.92	386.92	386.92	7.29	26	>>sp|P00740-6|FA9_HUMAN Coagulation factor IX OS=Homo sapiens variant 2 G 44 V GN=F9 PE=1 SV=2	117	sample=1 period=1 cycle=952 experiment=2	sample=1 period=1 cycle=952 experiment=2	10.2109
00383:2	1	N.DFTRVVGGE.D			490.248	2	979.488	979.484	0	3.7	223	Specific	390.85	390.85	390.85	7.35	26	>>sp|P00740-6|FA9_HUMAN Coagulation factor IX OS=Homo sapiens variant 2 G 44 V GN=F9 PE=1 SV=2	117	sample=1 period=1 cycle=1070 experiment=2	sample=1 period=1 cycle=1070 experiment=2	12.0521
00394:2	1	N.DFTRVVGGE.D			490.248	2	979.489	979.484	0	4.6	223	Specific	391.22	391.22	391.22	7.49	26	>>sp|P00740-6|FA9_HUMAN Coagulation factor IX OS=Homo sapiens variant 2 G 44 V GN=F9 PE=1 SV=2	117	sample=1 period=1 cycle=1112 experiment=2	sample=1 period=1 cycle=1112 experiment=2	12.5663
00396:2	1	N.DFTRVVGGE.D			490.248	2	979.489	979.484	0	4.6	223	Specific	394.2	394.2	394.2	7.35	26	>>sp|P00740-6|FA9_HUMAN Coagulation factor IX OS=Homo sapiens variant 2 G 44 V GN=F9 PE=1 SV=2	117	sample=1 period=1 cycle=1125 experiment=2	sample=1 period=1 cycle=1125 experiment=2	12.7124
00381:2	1	N.DFTRVVGGE.D			490.247	2	979.487	979.484	0	2.5	223	Specific	397.13	397.13	397.13	7.06	26	>>sp|P00740-6|FA9_HUMAN Coagulation factor IX OS=Homo sapiens variant 2 G 44 V GN=F9 PE=1 SV=2	117	sample=1 period=1 cycle=1069 experiment=2	sample=1 period=1 cycle=1069 experiment=2	12.0325
00393:2	1	N.DFTRVVGGE.D			490.245	2	979.483	979.484	0	-1.7	223	Specific	407.08	407.08	407.08	6.36	26	>>sp|P00740-6|FA9_HUMAN Coagulation factor IX OS=Homo sapiens variant 2 G 44 V GN=F9 PE=1 SV=2	117	sample=1 period=1 cycle=1106 experiment=2	sample=1 period=1 cycle=1106 experiment=2	12.4982
00388:2	1	N.DFTRVVGGE.D			490.247	2	979.486	979.484	0	2.2	223	Specific	408.8	408.8	408.8	7.12	26	>>sp|P00740-6|FA9_HUMAN Coagulation factor IX OS=Homo sapiens variant 2 G 44 V GN=F9 PE=1 SV=2	117	sample=1 period=1 cycle=1089 experiment=2	sample=1 period=1 cycle=1089 experiment=2	12.2818
00398:2	1	N.DFTRVVGGE.D			490.247	2	979.486	979.484	0	1.8	223	Specific	409.18	409.18	409.18	7.12	26	>>sp|P00740-6|FA9_HUMAN Coagulation factor IX OS=Homo sapiens variant 2 G 44 V GN=F9 PE=1 SV=2	117	sample=1 period=1 cycle=1136 experiment=2	sample=1 period=1 cycle=1136 experiment=2	12.8391
00400:2	1	N.DFTRVVGGE.D			490.246	2	979.485	979.484	0	0.5	223	Specific	409.36	409.36	409.36	7.2	26	>>sp|P00740-6|FA9_HUMAN Coagulation factor IX OS=Homo sapiens variant 2 G 44 V GN=F9 PE=1 SV=2	117	sample=1 period=1 cycle=1167 experiment=2	sample=1 period=1 cycle=1167 experiment=2	13.1607
00397:2	1	N.DFTRVVGGE.D			490.248	2	979.488	979.484	0	4.2	223	Specific	422.28	422.28	422.28	7.66	26	>>sp|P00740-6|FA9_HUMAN Coagulation factor IX OS=Homo sapiens variant 2 G 44 V GN=F9 PE=1 SV=2	117	sample=1 period=1 cycle=1128 experiment=2	sample=1 period=1 cycle=1128 experiment=2	12.7518
00347:2	1	N.DFTRVVGGE.D			490.249	2	979.49	979.484	0	5.9	223	Specific	433.8	433.8	433.8	7.43	26	>>sp|P00740-6|FA9_HUMAN Coagulation factor IX OS=Homo sapiens variant 2 G 44 V GN=F9 PE=1 SV=2	117	sample=1 period=1 cycle=1026 experiment=2	sample=1 period=1 cycle=1026 experiment=2	11.3581
00332:2	1	N.DFTRVVGGE.D			490.248	2	979.488	979.484	0	4.2	223	Specific	435.53	435.53	435.53	7.66	26	>>sp|P00740-6|FA9_HUMAN Coagulation factor IX OS=Homo sapiens variant 2 G 44 V GN=F9 PE=1 SV=2	117	sample=1 period=1 cycle=1003 experiment=2	sample=1 period=1 cycle=1003 experiment=2	11.0091
00345:2	1	N.DFTRVVGGE.D			490.249	2	979.49	979.484	0	5.8	223	Specific	436.11	436.11	436.11	7.56	26	>>sp|P00740-6|FA9_HUMAN Coagulation factor IX OS=Homo sapiens variant 2 G 44 V GN=F9 PE=1 SV=2	117	sample=1 period=1 cycle=1025 experiment=2	sample=1 period=1 cycle=1025 experiment=2	11.3381
00278:2	1	N.DFTRVVGGE.D			490.248	2	979.49	979.484	0	5.6	223	Specific	448.37	448.37	448.37	7.67	26	>>sp|P00740-6|FA9_HUMAN Coagulation factor IX OS=Homo sapiens variant 2 G 44 V GN=F9 PE=1 SV=2	117	sample=1 period=1 cycle=950 experiment=2	sample=1 period=1 cycle=950 experiment=2	10.1748
00374:2	1	N.DFTRVVGGE.D			490.248	2	979.488	979.484	0	4.1	223	Specific	454.62	454.62	454.62	7.67	26	>>sp|P00740-6|FA9_HUMAN Coagulation factor IX OS=Homo sapiens variant 2 G 44 V GN=F9 PE=1 SV=2	117	sample=1 period=1 cycle=1061 experiment=2	sample=1 period=1 cycle=1061 experiment=2	11.8973
00387:2	1	N.DFTRVVGGE.D			490.25	2	979.492	979.484	0	8.1	223	Specific	456	456	456	7.18	26	>>sp|P00740-6|FA9_HUMAN Coagulation factor IX OS=Homo sapiens variant 2 G 44 V GN=F9 PE=1 SV=2	117	sample=1 period=1 cycle=1085 experiment=2	sample=1 period=1 cycle=1085 experiment=2	12.2328
00391:2	1	N.DFTRVVGGE.D			490.25	2	979.493	979.484	0	8.8	223	Specific	456.33	456.33	456.33	6.23	26	>>sp|P00740-6|FA9_HUMAN Coagulation factor IX OS=Homo sapiens variant 2 G 44 V GN=F9 PE=1 SV=2	117	sample=1 period=1 cycle=1101 experiment=2	sample=1 period=1 cycle=1101 experiment=2	12.4291
00369:2	1	N.DFTRVVGGE.D			490.248	2	979.489	979.484	0	5.2	223	Specific	462.35	462.35	462.35	7.54	26	>>sp|P00740-6|FA9_HUMAN Coagulation factor IX OS=Homo sapiens variant 2 G 44 V GN=F9 PE=1 SV=2	117	sample=1 period=1 cycle=1052 experiment=2	sample=1 period=1 cycle=1052 experiment=2	11.7661
00380:2	1	N.DFTRVVGGE.D			490.246	2	979.485	979.484	0	0.4	223	Specific	464.32	464.32	464.32	7.31	26	>>sp|P00740-6|FA9_HUMAN Coagulation factor IX OS=Homo sapiens variant 2 G 44 V GN=F9 PE=1 SV=2	117	sample=1 period=1 cycle=1068 experiment=2	sample=1 period=1 cycle=1068 experiment=2	12.0167
00390:2	1	N.DFTRVVGGE.D			490.246	2	979.485	979.484	0	0.5	223	Specific	468.26	468.26	468.26	7.31	26	>>sp|P00740-6|FA9_HUMAN Coagulation factor IX OS=Homo sapiens variant 2 G 44 V GN=F9 PE=1 SV=2	117	sample=1 period=1 cycle=1092 experiment=2	sample=1 period=1 cycle=1092 experiment=2	12.3316
00371:2	1	N.DFTRVVGGE.D			490.248	2	979.488	979.484	0	3.9	223	Specific	471.8	471.8	471.8	7.77	26	>>sp|P00740-6|FA9_HUMAN Coagulation factor IX OS=Homo sapiens variant 2 G 44 V GN=F9 PE=1 SV=2	117	sample=1 period=1 cycle=1055 experiment=2	sample=1 period=1 cycle=1055 experiment=2	11.8086
00399:2	1	N.DFTRVVGGE.D			490.247	2	979.486	979.484	0	1.8	223	Specific	473.84	473.84	473.84	7.21	26	>>sp|P00740-6|FA9_HUMAN Coagulation factor IX OS=Homo sapiens variant 2 G 44 V GN=F9 PE=1 SV=2	117	sample=1 period=1 cycle=1144 experiment=2	sample=1 period=1 cycle=1144 experiment=2	12.9269
00364:2	1	N.DFTRVVGGE.D			490.248	2	979.488	979.484	0	3.8	223	Specific	475.3	475.3	475.3	7.63	26	>>sp|P00740-6|FA9_HUMAN Coagulation factor IX OS=Homo sapiens variant 2 G 44 V GN=F9 PE=1 SV=2	117	sample=1 period=1 cycle=1042 experiment=2	sample=1 period=1 cycle=1042 experiment=2	11.6274
00395:2	1	N.DFTRVVGGE.D			490.247	2	979.486	979.484	0	1.7	223	Specific	478.92	478.92	478.92	7.2	26	>>sp|P00740-6|FA9_HUMAN Coagulation factor IX OS=Homo sapiens variant 2 G 44 V GN=F9 PE=1 SV=2	117	sample=1 period=1 cycle=1119 experiment=2	sample=1 period=1 cycle=1119 experiment=2	12.6441
00357:2	1	N.DFTRVVGGE.D			490.247	2	979.488	979.484	0	3.3	223	Specific	479.44	479.44	479.44	7.77	26	>>sp|P00740-6|FA9_HUMAN Coagulation factor IX OS=Homo sapiens variant 2 G 44 V GN=F9 PE=1 SV=2	117	sample=1 period=1 cycle=1032 experiment=2	sample=1 period=1 cycle=1032 experiment=2	11.4726
00318:2	1	N.DFTRVVGGE.D			490.248	2	979.489	979.484	0	4.4	223	Specific	490.23	490.23	490.23	7.76	26	>>sp|P00740-6|FA9_HUMAN Coagulation factor IX OS=Homo sapiens variant 2 G 44 V GN=F9 PE=1 SV=2	117	sample=1 period=1 cycle=975 experiment=2	sample=1 period=1 cycle=975 experiment=2	10.6132
00298:2	1	N.DFTRVVGGE.D			490.249	2	979.49	979.484	0	5.6	223	Specific	501.92	501.92	501.92	7.8	26	>>sp|P00740-6|FA9_HUMAN Coagulation factor IX OS=Homo sapiens variant 2 G 44 V GN=F9 PE=1 SV=2	117	sample=1 period=1 cycle=960 experiment=2	sample=1 period=1 cycle=960 experiment=2	10.3711
00338:2	1	N.DFTRVVGGE.D			490.248	2	979.489	979.484	0	5.2	223	Specific	504.67	504.67	504.67	7.7	26	>>sp|P00740-6|FA9_HUMAN Coagulation factor IX OS=Homo sapiens variant 2 G 44 V GN=F9 PE=1 SV=2	117	sample=1 period=1 cycle=1013 experiment=2	sample=1 period=1 cycle=1013 experiment=2	11.1542
00337:2	1	N.DFTRVVGGE.D			490.249	2	979.49	979.484	0	6.1	223	Specific	508.97	508.97	508.97	7.66	26	>>sp|P00740-6|FA9_HUMAN Coagulation factor IX OS=Homo sapiens variant 2 G 44 V GN=F9 PE=1 SV=2	117	sample=1 period=1 cycle=1009 experiment=2	sample=1 period=1 cycle=1009 experiment=2	11.1052
00283:2	1	N.DFTRVVGGE.D			490.248	2	979.488	979.484	0	4.1	223	Specific	523.99	523.99	523.99	8.04	26	>>sp|P00740-6|FA9_HUMAN Coagulation factor IX OS=Homo sapiens variant 2 G 44 V GN=F9 PE=1 SV=2	117	sample=1 period=1 cycle=953 experiment=2	sample=1 period=1 cycle=953 experiment=2	10.2323
00361:2	1	N.DFTRVVGGE.D			490.248	2	979.49	979.484	0	5.6	223	Specific	524.96	524.96	524.96	7.81	26	>>sp|P00740-6|FA9_HUMAN Coagulation factor IX OS=Homo sapiens variant 2 G 44 V GN=F9 PE=1 SV=2	117	sample=1 period=1 cycle=1037 experiment=2	sample=1 period=1 cycle=1037 experiment=2	11.5625
00291:2	1	N.DFTRVVGGE.D			490.248	2	979.489	979.484	0	4.6	223	Specific	527.85	527.85	527.85	7.9	26	>>sp|P00740-6|FA9_HUMAN Coagulation factor IX OS=Homo sapiens variant 2 G 44 V GN=F9 PE=1 SV=2	117	sample=1 period=1 cycle=958 experiment=2	sample=1 period=1 cycle=958 experiment=2	10.3318
00342:2	1	N.DFTRVVGGE.D			490.248	2	979.489	979.484	0	4.9	223	Specific	528.29	528.29	528.29	7.81	26	>>sp|P00740-6|FA9_HUMAN Coagulation factor IX OS=Homo sapiens variant 2 G 44 V GN=F9 PE=1 SV=2	117	sample=1 period=1 cycle=1018 experiment=2	sample=1 period=1 cycle=1018 experiment=2	11.244
00280:2	1	N.DFTRVVGGE.D			490.249	2	979.49	979.484	0	5.9	223	Specific	530.79	530.79	530.79	7.94	26	>>sp|P00740-6|FA9_HUMAN Coagulation factor IX OS=Homo sapiens variant 2 G 44 V GN=F9 PE=1 SV=2	117	sample=1 period=1 cycle=951 experiment=2	sample=1 period=1 cycle=951 experiment=2	10.1974
00294:2	1	N.DFTRVVGGE.D			490.248	2	979.49	979.484	0	5.4	223	Specific	534.86	534.86	534.86	7.81	26	>>sp|P00740-6|FA9_HUMAN Coagulation factor IX OS=Homo sapiens variant 2 G 44 V GN=F9 PE=1 SV=2	117	sample=1 period=1 cycle=959 experiment=2	sample=1 period=1 cycle=959 experiment=2	10.3511
00375:2	1	N.DFTRVVGGE.D			490.248	2	979.489	979.484	0	4.3	223	Specific	535.07	535.07	535.07	8.04	26	>>sp|P00740-6|FA9_HUMAN Coagulation factor IX OS=Homo sapiens variant 2 G 44 V GN=F9 PE=1 SV=2	117	sample=1 period=1 cycle=1062 experiment=2	sample=1 period=1 cycle=1062 experiment=2	11.9174
00313:2	1	N.DFTRVVGGE.D			490.248	2	979.49	979.484	0	5.3	223	Specific	539.35	539.35	539.35	7.94	26	>>sp|P00740-6|FA9_HUMAN Coagulation factor IX OS=Homo sapiens variant 2 G 44 V GN=F9 PE=1 SV=2	117	sample=1 period=1 cycle=969 experiment=2	sample=1 period=1 cycle=969 experiment=2	10.5227
00286:2	1	N.DFTRVVGGE.D			490.248	2	979.488	979.484	0	3.6	223	Specific	540.2	540.2	540.2	7.91	26	>>sp|P00740-6|FA9_HUMAN Coagulation factor IX OS=Homo sapiens variant 2 G 44 V GN=F9 PE=1 SV=2	117	sample=1 period=1 cycle=955 experiment=2	sample=1 period=1 cycle=955 experiment=2	10.2725
00367:2	1	N.DFTRVVGGE.D			490.248	2	979.489	979.484	0	5.2	223	Specific	544.91	544.91	544.91	7.94	26	>>sp|P00740-6|FA9_HUMAN Coagulation factor IX OS=Homo sapiens variant 2 G 44 V GN=F9 PE=1 SV=2	117	sample=1 period=1 cycle=1049 experiment=2	sample=1 period=1 cycle=1049 experiment=2	11.7198
00289:2	1	N.DFTRVVGGE.D			490.248	2	979.489	979.484	0	4.3	223	Specific	545.41	545.41	545.41	7.9	26	>>sp|P00740-6|FA9_HUMAN Coagulation factor IX OS=Homo sapiens variant 2 G 44 V GN=F9 PE=1 SV=2	117	sample=1 period=1 cycle=957 experiment=2	sample=1 period=1 cycle=957 experiment=2	10.3116
00329:2	1	N.DFTRVVGGE.D			490.248	2	979.489	979.484	0	5.1	223	Specific	548.21	548.21	548.21	7.94	26	>>sp|P00740-6|FA9_HUMAN Coagulation factor IX OS=Homo sapiens variant 2 G 44 V GN=F9 PE=1 SV=2	117	sample=1 period=1 cycle=997 experiment=2	sample=1 period=1 cycle=997 experiment=2	10.9265
00301:2	1	N.DFTRVVGGE.D			490.249	2	979.49	979.484	0	5.8	223	Specific	563.9	563.9	563.9	8.86	26	>>sp|P00740-6|FA9_HUMAN Coagulation factor IX OS=Homo sapiens variant 2 G 44 V GN=F9 PE=1 SV=2	117	sample=1 period=1 cycle=961 experiment=2	sample=1 period=1 cycle=961 experiment=2	10.3919
00324:2	1	N.DFTRVVGGE.D			490.248	2	979.49	979.484	0	5.5	223	Specific	575.23	575.23	575.23	8.98	26	>>sp|P00740-6|FA9_HUMAN Coagulation factor IX OS=Homo sapiens variant 2 G 44 V GN=F9 PE=1 SV=2	117	sample=1 period=1 cycle=990 experiment=2	sample=1 period=1 cycle=990 experiment=2	10.811
00328:2	1	N.DFTRVVGGE.D			490.248	2	979.49	979.484	0	5.4	223	Specific	590.84	590.84	590.84	8.86	26	>>sp|P00740-6|FA9_HUMAN Coagulation factor IX OS=Homo sapiens variant 2 G 44 V GN=F9 PE=1 SV=2	117	sample=1 period=1 cycle=996 experiment=2	sample=1 period=1 cycle=996 experiment=2	10.9064
00323:2	1	N.DFTRVVGGE.D			490.248	2	979.489	979.484	0	4.6	223	Specific	602.57	602.57	602.57	9.95	26	>>sp|P00740-6|FA9_HUMAN Coagulation factor IX OS=Homo sapiens variant 2 G 44 V GN=F9 PE=1 SV=2	117	sample=1 period=1 cycle=989 experiment=2	sample=1 period=1 cycle=989 experiment=2	10.7972
00321:2	1	N.DFTRVVGGE.D			490.248	2	979.489	979.484	0	4.8	223	Specific	607.84	607.84	607.84	10.08	26	>>sp|P00740-6|FA9_HUMAN Coagulation factor IX OS=Homo sapiens variant 2 G 44 V GN=F9 PE=1 SV=2	117	sample=1 period=1 cycle=982 experiment=2	sample=1 period=1 cycle=982 experiment=2	10.7085
00306:2	1	N.DFTRVVGGE.D			490.248	2	979.49	979.484	0	5.3	223	Specific	613.44	613.44	613.44	10.04	26	>>sp|P00740-6|FA9_HUMAN Coagulation factor IX OS=Homo sapiens variant 2 G 44 V GN=F9 PE=1 SV=2	117	sample=1 period=1 cycle=963 experiment=3	sample=1 period=1 cycle=963 experiment=3	10.4337
00288:2	1	N.DFTRVVGGE.D			490.248	2	979.489	979.484	0	4.6	223	Specific	615.46	615.46	615.46	10.08	26	>>sp|P00740-6|FA9_HUMAN Coagulation factor IX OS=Homo sapiens variant 2 G 44 V GN=F9 PE=1 SV=2	117	sample=1 period=1 cycle=956 experiment=2	sample=1 period=1 cycle=956 experiment=2	10.2981
00285:2	1	N.DFTRVVGGE.D			490.248	2	979.488	979.484	0	4	223	Specific	620.87	620.87	620.87	10.08	26	>>sp|P00740-6|FA9_HUMAN Coagulation factor IX OS=Homo sapiens variant 2 G 44 V GN=F9 PE=1 SV=2	117	sample=1 period=1 cycle=954 experiment=2	sample=1 period=1 cycle=954 experiment=2	10.2579
00304:2	1	N.DFTRVVGGE.D			490.248	2	979.49	979.484	0	5.5	223	Specific	621.62	621.62	621.62	9.98	26	>>sp|P00740-6|FA9_HUMAN Coagulation factor IX OS=Homo sapiens variant 2 G 44 V GN=F9 PE=1 SV=2	117	sample=1 period=1 cycle=962 experiment=2	sample=1 period=1 cycle=962 experiment=2	10.4193
02080:4	1	N.DFTRVVGGEDAKPGQFPWQVVLN[+0.984]GKV.D		N[+1]	711.874	4	2844.48	2844.47	0	2.8	223	Specific	546.45	546.45	125.26	7.37	26	>>sp|P00740-6|FA9_HUMAN Coagulation factor IX OS=Homo sapiens variant 2 G 44 V GN=F9 PE=1 SV=2	117	sample=1 period=1 cycle=1823 experiment=3	sample=1 period=1 cycle=1823 experiment=3	24.9986
02173:4	1	N.DFTRVVGGEDAKPGQFPWQVVLN[+0.984]GKV.D		N[+1]	711.875	4	2844.48	2844.47	0	3.1	223	Specific	576.38	576.38	170.1	9.66	26	>>sp|P00740-6|FA9_HUMAN Coagulation factor IX OS=Homo sapiens variant 2 G 44 V GN=F9 PE=1 SV=2	117	sample=1 period=1 cycle=1880 experiment=2	sample=1 period=1 cycle=1880 experiment=2	26.0549
02076:4	1	N.DFTRVVGGEDAKPGQFPWQVVLN[+0.984]GKV.D		N[+1]	711.875	4	2844.48	2844.47	0	2.9	223	Specific	636.42	636.42	147.86	10.66	26	>>sp|P00740-6|FA9_HUMAN Coagulation factor IX OS=Homo sapiens variant 2 G 44 V GN=F9 PE=1 SV=2	117	sample=1 period=1 cycle=1822 experiment=2	sample=1 period=1 cycle=1822 experiment=2	24.977
01972:4	1	N.DFTRVVGGEDAKPGQFPWQVVLN[+0.984]GKV.D		N[+1]	711.875	4	2844.48	2844.47	0	3.6	223	Specific	640.24	640.24	173.94	10.66	26	>>sp|P00740-6|FA9_HUMAN Coagulation factor IX OS=Homo sapiens variant 2 G 44 V GN=F9 PE=1 SV=2	117	sample=1 period=1 cycle=1789 experiment=4	sample=1 period=1 cycle=1789 experiment=4	24.2953
02153:4	1	N.DFTRVVGGEDAKPGQFPWQVVLN[+0.984]GKV.D		N[+1]	711.875	4	2844.48	2844.47	0	3.6	223	Specific	648.67	648.67	158.25	10.66	26	>>sp|P00740-6|FA9_HUMAN Coagulation factor IX OS=Homo sapiens variant 2 G 44 V GN=F9 PE=1 SV=2	117	sample=1 period=1 cycle=1864 experiment=3	sample=1 period=1 cycle=1864 experiment=3	25.7751
02145:4	1	N.DFTRVVGGEDAKPGQFPWQVVLN[+0.984]GKV.D		N[+1]	711.876	4	2844.48	2844.47	0	5.1	223	Specific	655.97	655.97	119.08	11.56	26	>>sp|P00740-6|FA9_HUMAN Coagulation factor IX OS=Homo sapiens variant 2 G 44 V GN=F9 PE=1 SV=2	117	sample=1 period=1 cycle=1860 experiment=2	sample=1 period=1 cycle=1860 experiment=2	25.6912
02143:4	1	N.DFTRVVGGEDAKPGQFPWQVVLN[+0.984]GKV.D		N[+1]	711.876	4	2844.48	2844.47	0	5.5	223	Specific	681.02	681.02	162.4	11.56	26	>>sp|P00740-6|FA9_HUMAN Coagulation factor IX OS=Homo sapiens variant 2 G 44 V GN=F9 PE=1 SV=2	117	sample=1 period=1 cycle=1859 experiment=3	sample=1 period=1 cycle=1859 experiment=3	25.6723
02156:4	1	N.DFTRVVGGEDAKPGQFPWQVVLN[+0.984]GKV.D		N[+1]	711.875	4	2844.48	2844.47	0	3.9	223	Specific	690.29	690.29	137.54	11.66	26	>>sp|P00740-6|FA9_HUMAN Coagulation factor IX OS=Homo sapiens variant 2 G 44 V GN=F9 PE=1 SV=2	117	sample=1 period=1 cycle=1865 experiment=3	sample=1 period=1 cycle=1865 experiment=3	25.7939
02052:4	1	N.DFTRVVGGEDAKPGQFPWQVVLN[+0.984]GKV.D		N[+1]	711.875	4	2844.48	2844.47	0	3.6	223	Specific	727.72	727.72	178.07	12.66	26	>>sp|P00740-6|FA9_HUMAN Coagulation factor IX OS=Homo sapiens variant 2 G 44 V GN=F9 PE=1 SV=2	117	sample=1 period=1 cycle=1811 experiment=2	sample=1 period=1 cycle=1811 experiment=2	24.75
02068:4	1	N.DFTRVVGGEDAKPGQFPWQVVLN[+0.984]GKV.D		N[+1]	711.876	4	2844.48	2844.47	0	4.9	223	Specific	730.79	730.79	187.61	12.56	26	>>sp|P00740-6|FA9_HUMAN Coagulation factor IX OS=Homo sapiens variant 2 G 44 V GN=F9 PE=1 SV=2	117	sample=1 period=1 cycle=1818 experiment=3	sample=1 period=1 cycle=1818 experiment=3	24.8978
02160:4	1	N.DFTRVVGGEDAKPGQFPWQVVLN[+0.984]GKV.D		N[+1]	711.875	4	2844.48	2844.47	0	3.2	223	Specific	733.98	733.98	179.11	12.66	26	>>sp|P00740-6|FA9_HUMAN Coagulation factor IX OS=Homo sapiens variant 2 G 44 V GN=F9 PE=1 SV=2	117	sample=1 period=1 cycle=1869 experiment=2	sample=1 period=1 cycle=1869 experiment=2	25.8501
02092:4	1	N.DFTRVVGGEDAKPGQFPWQVVLN[+0.984]GKV.D		N[+1]	711.873	4	2844.47	2844.47	0	1	223	Specific	740.27	740.27	103.6	12.22	26	>>sp|P00740-6|FA9_HUMAN Coagulation factor IX OS=Homo sapiens variant 2 G 44 V GN=F9 PE=1 SV=2	117	sample=1 period=1 cycle=1828 experiment=2	sample=1 period=1 cycle=1828 experiment=2	25.1069
01976:4	1	N.DFTRVVGGEDAKPGQFPWQVVLN[+0.984]GKV.D		N[+1]	711.876	4	2844.48	2844.47	0	4.5	223	Specific	755.53	755.53	163.05	13.66	26	>>sp|P00740-6|FA9_HUMAN Coagulation factor IX OS=Homo sapiens variant 2 G 44 V GN=F9 PE=1 SV=2	117	sample=1 period=1 cycle=1790 experiment=2	sample=1 period=1 cycle=1790 experiment=2	24.3138
02064:4	1	N.DFTRVVGGEDAKPGQFPWQVVLN[+0.984]GKV.D		N[+1]	711.875	4	2844.48	2844.47	0	3	223	Specific	759.83	759.83	152.32	13.66	26	>>sp|P00740-6|FA9_HUMAN Coagulation factor IX OS=Homo sapiens variant 2 G 44 V GN=F9 PE=1 SV=2	117	sample=1 period=1 cycle=1817 experiment=4	sample=1 period=1 cycle=1817 experiment=4	24.8748
02036:4	1	N.DFTRVVGGEDAKPGQFPWQVVLN[+0.984]GKV.D		N[+1]	711.874	4	2844.47	2844.47	0	2.2	223	Specific	761.84	761.84	178.35	13.22	26	>>sp|P00740-6|FA9_HUMAN Coagulation factor IX OS=Homo sapiens variant 2 G 44 V GN=F9 PE=1 SV=2	117	sample=1 period=1 cycle=1806 experiment=2	sample=1 period=1 cycle=1806 experiment=2	24.6456
01961:4	1	N.DFTRVVGGEDAKPGQFPWQVVLN[+0.984]GKV.D		N[+1]	711.875	4	2844.48	2844.47	0	2.9	223	Specific	767.04	767.04	181.64	13.66	26	>>sp|P00740-6|FA9_HUMAN Coagulation factor IX OS=Homo sapiens variant 2 G 44 V GN=F9 PE=1 SV=2	117	sample=1 period=1 cycle=1786 experiment=2	sample=1 period=1 cycle=1786 experiment=2	24.2325
02100:4	1	N.DFTRVVGGEDAKPGQFPWQVVLN[+0.984]GKV.D		N[+1]	711.874	4	2844.48	2844.47	0	2.7	223	Specific	778.66	778.66	79.49	13.22	26	>>sp|P00740-6|FA9_HUMAN Coagulation factor IX OS=Homo sapiens variant 2 G 44 V GN=F9 PE=1 SV=2	117	sample=1 period=1 cycle=1833 experiment=3	sample=1 period=1 cycle=1833 experiment=3	25.1995
01959:4	1	N.DFTRVVGGEDAKPGQFPWQVVLN[+0.984]GKV.D		N[+1]	711.875	4	2844.48	2844.47	0	2.9	223	Specific	782.39	782.39	118.33	13.66	26	>>sp|P00740-6|FA9_HUMAN Coagulation factor IX OS=Homo sapiens variant 2 G 44 V GN=F9 PE=1 SV=2	117	sample=1 period=1 cycle=1785 experiment=2	sample=1 period=1 cycle=1785 experiment=2	24.212
02167:4	1	N.DFTRVVGGEDAKPGQFPWQVVLN[+0.984]GKV.D		N[+1]	711.874	4	2844.47	2844.47	0	2.2	223	Specific	793.09	793.09	132.8	13.22	26	>>sp|P00740-6|FA9_HUMAN Coagulation factor IX OS=Homo sapiens variant 2 G 44 V GN=F9 PE=1 SV=2	117	sample=1 period=1 cycle=1875 experiment=3	sample=1 period=1 cycle=1875 experiment=3	25.9629
02149:4	1	N.DFTRVVGGEDAKPGQFPWQVVLN[+0.984]GKV.D		N[+1]	711.874	4	2844.48	2844.47	0	2.6	223	Specific	800.6	800.6	153.51	14.22	26	>>sp|P00740-6|FA9_HUMAN Coagulation factor IX OS=Homo sapiens variant 2 G 44 V GN=F9 PE=1 SV=2	117	sample=1 period=1 cycle=1861 experiment=2	sample=1 period=1 cycle=1861 experiment=2	25.7168
01964:4	1	N.DFTRVVGGEDAKPGQFPWQVVLN[+0.984]GKV.D		N[+1]	711.874	4	2844.47	2844.47	0	1.6	223	Specific	818.09	818.09	184.75	14.22	26	>>sp|P00740-6|FA9_HUMAN Coagulation factor IX OS=Homo sapiens variant 2 G 44 V GN=F9 PE=1 SV=2	117	sample=1 period=1 cycle=1787 experiment=3	sample=1 period=1 cycle=1787 experiment=3	24.2548
02151:4	1	N.DFTRVVGGEDAKPGQFPWQVVLN[+0.984]GKV.D		N[+1]	711.874	4	2844.48	2844.47	0	2.7	223	Specific	821.71	821.71	162.49	14.22	26	>>sp|P00740-6|FA9_HUMAN Coagulation factor IX OS=Homo sapiens variant 2 G 44 V GN=F9 PE=1 SV=2	117	sample=1 period=1 cycle=1863 experiment=2	sample=1 period=1 cycle=1863 experiment=2	25.758
01989:4	1	N.DFTRVVGGEDAKPGQFPWQVVLN[+0.984]GKV.D		N[+1]	711.875	4	2844.48	2844.47	0	3.9	223	Specific	822.27	822.27	181.4	14.66	26	>>sp|P00740-6|FA9_HUMAN Coagulation factor IX OS=Homo sapiens variant 2 G 44 V GN=F9 PE=1 SV=2	117	sample=1 period=1 cycle=1793 experiment=4	sample=1 period=1 cycle=1793 experiment=4	24.3812
01980:4	1	N.DFTRVVGGEDAKPGQFPWQVVLN[+0.984]GKV.D		N[+1]	711.875	4	2844.48	2844.47	0	4.3	223	Specific	842.08	842.08	179.16	14.66	26	>>sp|P00740-6|FA9_HUMAN Coagulation factor IX OS=Homo sapiens variant 2 G 44 V GN=F9 PE=1 SV=2	117	sample=1 period=1 cycle=1791 experiment=3	sample=1 period=1 cycle=1791 experiment=3	24.3395
01983:4	1	N.DFTRVVGGEDAKPGQFPWQVVLN[+0.984]GKV.D		N[+1]	711.875	4	2844.48	2844.47	0	4	223	Specific	851.56	851.56	183.34	15.66	26	>>sp|P00740-6|FA9_HUMAN Coagulation factor IX OS=Homo sapiens variant 2 G 44 V GN=F9 PE=1 SV=2	117	sample=1 period=1 cycle=1792 experiment=3	sample=1 period=1 cycle=1792 experiment=3	24.3575
02150:4	1	N.DFTRVVGGEDAKPGQFPWQVVLN[+0.984]GKV.D		N[+1]	711.874	4	2844.47	2844.47	0	1.6	223	Specific	855.75	855.75	136.02	15.22	26	>>sp|P00740-6|FA9_HUMAN Coagulation factor IX OS=Homo sapiens variant 2 G 44 V GN=F9 PE=1 SV=2	117	sample=1 period=1 cycle=1862 experiment=2	sample=1 period=1 cycle=1862 experiment=2	25.7373
01997:4	1	N.DFTRVVGGEDAKPGQFPWQVVLN[+0.984]GKV.D		N[+1]	711.875	4	2844.48	2844.47	0	3.1	223	Specific	861.29	861.29	180.67	15.66	26	>>sp|P00740-6|FA9_HUMAN Coagulation factor IX OS=Homo sapiens variant 2 G 44 V GN=F9 PE=1 SV=2	117	sample=1 period=1 cycle=1796 experiment=3	sample=1 period=1 cycle=1796 experiment=3	24.4407
02054:4	1	N.DFTRVVGGEDAKPGQFPWQVVLN[+0.984]GKV.D		N[+1]	711.875	4	2844.48	2844.47	0	3.7	223	Specific	881.09	852.58	169.79	15.66	26	>>sp|P00740-6|FA9_HUMAN Coagulation factor IX OS=Homo sapiens variant 2 G 44 V GN=F9 PE=1 SV=2	117	sample=1 period=1 cycle=1812 experiment=2	sample=1 period=1 cycle=1812 experiment=2	24.768
02017:4	1	N.DFTRVVGGEDAKPGQFPWQVVLN[+0.984]GKV.D		N[+1]	711.875	4	2844.48	2844.47	0	2.9	223	Specific	915.74	915.74	178	16.66	26	>>sp|P00740-6|FA9_HUMAN Coagulation factor IX OS=Homo sapiens variant 2 G 44 V GN=F9 PE=1 SV=2	117	sample=1 period=1 cycle=1801 experiment=2	sample=1 period=1 cycle=1801 experiment=2	24.5428
01968:4	1	N.DFTRVVGGEDAKPGQFPWQVVLN[+0.984]GKV.D		N[+1]	711.875	4	2844.48	2844.47	0	3.7	223	Specific	922.86	922.86	194.9	16.66	26	>>sp|P00740-6|FA9_HUMAN Coagulation factor IX OS=Homo sapiens variant 2 G 44 V GN=F9 PE=1 SV=2	117	sample=1 period=1 cycle=1788 experiment=4	sample=1 period=1 cycle=1788 experiment=4	24.2759
01992:4	1	N.DFTRVVGGEDAKPGQFPWQVVLN[+0.984]GKV.D		N[+1]	711.875	4	2844.48	2844.47	0	3.2	223	Specific	943.4	943.4	185.61	16.66	26	>>sp|P00740-6|FA9_HUMAN Coagulation factor IX OS=Homo sapiens variant 2 G 44 V GN=F9 PE=1 SV=2	117	sample=1 period=1 cycle=1794 experiment=2	sample=1 period=1 cycle=1794 experiment=2	24.4009
02161:4	1	N.DFTRVVGGEDAKPGQFPWQVVLN[+0.984]GKV.D		N[+1]	711.875	4	2844.48	2844.47	0	3.2	223	Specific	951.1	951.1	197.44	17.66	26	>>sp|P00740-6|FA9_HUMAN Coagulation factor IX OS=Homo sapiens variant 2 G 44 V GN=F9 PE=1 SV=2	117	sample=1 period=1 cycle=1870 experiment=2	sample=1 period=1 cycle=1870 experiment=2	25.8708
01994:4	1	N.DFTRVVGGEDAKPGQFPWQVVLN[+0.984]GKV.D		N[+1]	711.875	4	2844.48	2844.47	0	3.5	223	Specific	992.13	992.13	187.65	17.66	26	>>sp|P00740-6|FA9_HUMAN Coagulation factor IX OS=Homo sapiens variant 2 G 44 V GN=F9 PE=1 SV=2	117	sample=1 period=1 cycle=1795 experiment=2	sample=1 period=1 cycle=1795 experiment=2	24.4217
02079:3	1	E.DAKPGQFPWQVVLN[+0.984]GKV.D		N[+1]	628.674	3	1884.01	1884	0	3.5	232	Specific	165.82	165.82	153.87	4.02	26	>>sp|P00740-6|FA9_HUMAN Coagulation factor IX OS=Homo sapiens variant 2 G 44 V GN=F9 PE=1 SV=2	117	sample=1 period=1 cycle=1823 experiment=2	sample=1 period=1 cycle=1823 experiment=2	24.9969
02155:3	1	E.DAKPGQFPWQVVLN[+0.984]GKV.D		N[+1]	628.676	3	1884.01	1884	0	5.9	232	Specific	200.18	200.18	146.94	4.64	26	>>sp|P00740-6|FA9_HUMAN Coagulation factor IX OS=Homo sapiens variant 2 G 44 V GN=F9 PE=1 SV=2	117	sample=1 period=1 cycle=1865 experiment=2	sample=1 period=1 cycle=1865 experiment=2	25.7923
02021:3	1	E.DAKPGQFPWQVVLN[+0.984]GKV.D		N[+1]	628.675	3	1884.01	1884	0	4.5	232	Specific	308.62	308.62	141.51	6.13	26	>>sp|P00740-6|FA9_HUMAN Coagulation factor IX OS=Homo sapiens variant 2 G 44 V GN=F9 PE=1 SV=2	117	sample=1 period=1 cycle=1802 experiment=2	sample=1 period=1 cycle=1802 experiment=2	24.5634
01971:3	1	E.DAKPGQFPWQVVLN[+0.984]GKV.D		N[+1]	628.675	3	1884.01	1884	0	4.8	232	Specific	322.3	322.3	106.06	6.13	26	>>sp|P00740-6|FA9_HUMAN Coagulation factor IX OS=Homo sapiens variant 2 G 44 V GN=F9 PE=1 SV=2	117	sample=1 period=1 cycle=1789 experiment=3	sample=1 period=1 cycle=1789 experiment=3	24.2944
02142:3	1	E.DAKPGQFPWQVVLN[+0.984]GKV.D		N[+1]	628.675	3	1884.01	1884	0	5.2	232	Specific	326.58	326.58	153.19	6.15	26	>>sp|P00740-6|FA9_HUMAN Coagulation factor IX OS=Homo sapiens variant 2 G 44 V GN=F9 PE=1 SV=2	117	sample=1 period=1 cycle=1859 experiment=2	sample=1 period=1 cycle=1859 experiment=2	25.6689
02063:3	1	E.DAKPGQFPWQVVLN[+0.984]GKV.D		N[+1]	628.675	3	1884.01	1884	0	4.5	232	Specific	359.69	359.69	105.05	6.44	26	>>sp|P00740-6|FA9_HUMAN Coagulation factor IX OS=Homo sapiens variant 2 G 44 V GN=F9 PE=1 SV=2	117	sample=1 period=1 cycle=1817 experiment=3	sample=1 period=1 cycle=1817 experiment=3	24.8732
02039:3	1	E.DAKPGQFPWQVVLN[+0.984]GKV.D		N[+1]	628.674	3	1884.01	1884	0	2.8	232	Specific	368.85	368.85	86.86	6.71	26	>>sp|P00740-6|FA9_HUMAN Coagulation factor IX OS=Homo sapiens variant 2 G 44 V GN=F9 PE=1 SV=2	117	sample=1 period=1 cycle=1807 experiment=2	sample=1 period=1 cycle=1807 experiment=2	24.6655
02043:3	1	E.DAKPGQFPWQVVLN[+0.984]GKV.D		N[+1]	628.673	3	1884	1884	0	1.2	232	Specific	401.48	401.48	150.56	7.28	26	>>sp|P00740-6|FA9_HUMAN Coagulation factor IX OS=Homo sapiens variant 2 G 44 V GN=F9 PE=1 SV=2	117	sample=1 period=1 cycle=1808 experiment=2	sample=1 period=1 cycle=1808 experiment=2	24.6871
02002:3	1	E.DAKPGQFPWQVVLN[+0.984]GKV.D		N[+1]	628.674	3	1884.01	1884	0	3.4	232	Specific	403.37	403.37	77.3	7.53	26	>>sp|P00740-6|FA9_HUMAN Coagulation factor IX OS=Homo sapiens variant 2 G 44 V GN=F9 PE=1 SV=2	117	sample=1 period=1 cycle=1797 experiment=2	sample=1 period=1 cycle=1797 experiment=2	24.4601
02169:3	1	E.DAKPGQFPWQVVLN[+0.984]GKV.D		N[+1]	628.675	3	1884.01	1884	0	5.4	232	Specific	404.15	404.15	150.27	7.72	26	>>sp|P00740-6|FA9_HUMAN Coagulation factor IX OS=Homo sapiens variant 2 G 44 V GN=F9 PE=1 SV=2	117	sample=1 period=1 cycle=1876 experiment=3	sample=1 period=1 cycle=1876 experiment=3	25.9809
02075:3	1	E.DAKPGQFPWQVVLN[+0.984]GKV.D		N[+1]	628.675	3	1884.01	1884	0	4.5	232	Specific	410.74	410.74	176.95	7.53	26	>>sp|P00740-6|FA9_HUMAN Coagulation factor IX OS=Homo sapiens variant 2 G 44 V GN=F9 PE=1 SV=2	117	sample=1 period=1 cycle=1821 experiment=3	sample=1 period=1 cycle=1821 experiment=3	24.962
02162:3	1	E.DAKPGQFPWQVVLN[+0.984]GKV.D		N[+1]	628.675	3	1884.01	1884	0	5.4	232	Specific	424.91	424.91	173.77	7.62	26	>>sp|P00740-6|FA9_HUMAN Coagulation factor IX OS=Homo sapiens variant 2 G 44 V GN=F9 PE=1 SV=2	117	sample=1 period=1 cycle=1871 experiment=2	sample=1 period=1 cycle=1871 experiment=2	25.8888
02050:3	1	E.DAKPGQFPWQVVLN[+0.984]GKV.D		N[+1]	628.674	3	1884.01	1884	0	3.4	232	Specific	426.3	426.3	110.62	7.53	26	>>sp|P00740-6|FA9_HUMAN Coagulation factor IX OS=Homo sapiens variant 2 G 44 V GN=F9 PE=1 SV=2	117	sample=1 period=1 cycle=1810 experiment=2	sample=1 period=1 cycle=1810 experiment=2	24.7295
02152:3	1	E.DAKPGQFPWQVVLN[+0.984]GKV.D		N[+1]	628.676	3	1884.01	1884	0	6	232	Specific	440.22	440.22	112.91	7.83	26	>>sp|P00740-6|FA9_HUMAN Coagulation factor IX OS=Homo sapiens variant 2 G 44 V GN=F9 PE=1 SV=2	117	sample=1 period=1 cycle=1864 experiment=2	sample=1 period=1 cycle=1864 experiment=2	25.7735
01866:3	1	E.DAKPGQFPWQVVLN[+0.984]GKV.D		N[+1]	628.675	3	1884.01	1884	0	5.2	232	Specific	468.48	468.48	148.95	7.73	26	>>sp|P00740-6|FA9_HUMAN Coagulation factor IX OS=Homo sapiens variant 2 G 44 V GN=F9 PE=1 SV=2	117	sample=1 period=1 cycle=1734 experiment=3	sample=1 period=1 cycle=1734 experiment=3	23.1555
02106:3	1	E.DAKPGQFPWQVVLN[+0.984]GKV.D		N[+1]	628.675	3	1884.01	1884	0	5.3	232	Specific	470.06	470.06	158.72	7.73	26	>>sp|P00740-6|FA9_HUMAN Coagulation factor IX OS=Homo sapiens variant 2 G 44 V GN=F9 PE=1 SV=2	117	sample=1 period=1 cycle=1836 experiment=2	sample=1 period=1 cycle=1836 experiment=2	25.2546
02085:3	1	E.DAKPGQFPWQVVLN[+0.984]GKV.D		N[+1]	628.676	3	1884.01	1884	0	6	232	Specific	488.82	488.82	171	7.85	26	>>sp|P00740-6|FA9_HUMAN Coagulation factor IX OS=Homo sapiens variant 2 G 44 V GN=F9 PE=1 SV=2	117	sample=1 period=1 cycle=1825 experiment=2	sample=1 period=1 cycle=1825 experiment=2	25.0399
02095:3	1	E.DAKPGQFPWQVVLN[+0.984]GKV.D		N[+1]	628.674	3	1884.01	1884	0	3.9	232	Specific	491.9	491.9	178.01	7.95	26	>>sp|P00740-6|FA9_HUMAN Coagulation factor IX OS=Homo sapiens variant 2 G 44 V GN=F9 PE=1 SV=2	117	sample=1 period=1 cycle=1830 experiment=2	sample=1 period=1 cycle=1830 experiment=2	25.1418
02103:3	1	E.DAKPGQFPWQVVLN[+0.984]GKV.D		N[+1]	628.676	3	1884.01	1884	0	5.7	232	Specific	497.06	497.06	208.58	7.85	26	>>sp|P00740-6|FA9_HUMAN Coagulation factor IX OS=Homo sapiens variant 2 G 44 V GN=F9 PE=1 SV=2	117	sample=1 period=1 cycle=1835 experiment=2	sample=1 period=1 cycle=1835 experiment=2	25.234
02090:3	1	E.DAKPGQFPWQVVLN[+0.984]GKV.D		N[+1]	628.673	3	1884	1884	0	1.4	232	Specific	510.41	510.41	134.76	7.52	26	>>sp|P00740-6|FA9_HUMAN Coagulation factor IX OS=Homo sapiens variant 2 G 44 V GN=F9 PE=1 SV=2	117	sample=1 period=1 cycle=1827 experiment=2	sample=1 period=1 cycle=1827 experiment=2	25.0812
01967:3	1	E.DAKPGQFPWQVVLN[+0.984]GKV.D		N[+1]	628.674	3	1884.01	1884	0	3.4	232	Specific	519.02	519.02	137.96	8.05	26	>>sp|P00740-6|FA9_HUMAN Coagulation factor IX OS=Homo sapiens variant 2 G 44 V GN=F9 PE=1 SV=2	117	sample=1 period=1 cycle=1788 experiment=3	sample=1 period=1 cycle=1788 experiment=3	24.2746
02084:3	1	E.DAKPGQFPWQVVLN[+0.984]GKV.D		N[+1]	628.674	3	1884.01	1884	0	3.9	232	Specific	521.34	521.34	161.14	8.09	26	>>sp|P00740-6|FA9_HUMAN Coagulation factor IX OS=Homo sapiens variant 2 G 44 V GN=F9 PE=1 SV=2	117	sample=1 period=1 cycle=1824 experiment=3	sample=1 period=1 cycle=1824 experiment=3	25.0242
02059:3	1	E.DAKPGQFPWQVVLN[+0.984]GKV.D		N[+1]	628.675	3	1884.01	1884	0	5.5	232	Specific	530.64	530.64	160.49	8.1	26	>>sp|P00740-6|FA9_HUMAN Coagulation factor IX OS=Homo sapiens variant 2 G 44 V GN=F9 PE=1 SV=2	117	sample=1 period=1 cycle=1815 experiment=3	sample=1 period=1 cycle=1815 experiment=3	24.8367
02101:3	1	E.DAKPGQFPWQVVLN[+0.984]GKV.D		N[+1]	628.675	3	1884.01	1884	0	5.2	232	Specific	540.99	540.99	194.96	8.1	26	>>sp|P00740-6|FA9_HUMAN Coagulation factor IX OS=Homo sapiens variant 2 G 44 V GN=F9 PE=1 SV=2	117	sample=1 period=1 cycle=1834 experiment=2	sample=1 period=1 cycle=1834 experiment=2	25.2138
01988:3	1	E.DAKPGQFPWQVVLN[+0.984]GKV.D		N[+1]	628.674	3	1884.01	1884	0	3.7	232	Specific	560.6	560.6	89.88	9.24	26	>>sp|P00740-6|FA9_HUMAN Coagulation factor IX OS=Homo sapiens variant 2 G 44 V GN=F9 PE=1 SV=2	117	sample=1 period=1 cycle=1793 experiment=3	sample=1 period=1 cycle=1793 experiment=3	24.38
02099:3	1	E.DAKPGQFPWQVVLN[+0.984]GKV.D		N[+1]	628.675	3	1884.01	1884	0	5.2	232	Specific	564.76	564.76	161.05	9.14	26	>>sp|P00740-6|FA9_HUMAN Coagulation factor IX OS=Homo sapiens variant 2 G 44 V GN=F9 PE=1 SV=2	117	sample=1 period=1 cycle=1833 experiment=2	sample=1 period=1 cycle=1833 experiment=2	25.1928
02097:3	1	E.DAKPGQFPWQVVLN[+0.984]GKV.D		N[+1]	628.673	3	1884.01	1884	0	2.1	232	Specific	570.64	570.64	201.71	8.8	26	>>sp|P00740-6|FA9_HUMAN Coagulation factor IX OS=Homo sapiens variant 2 G 44 V GN=F9 PE=1 SV=2	117	sample=1 period=1 cycle=1831 experiment=2	sample=1 period=1 cycle=1831 experiment=2	25.1633
02088:3	1	E.DAKPGQFPWQVVLN[+0.984]GKV.D		N[+1]	628.675	3	1884.01	1884	0	4.6	232	Specific	572.26	572.26	197.28	9.14	26	>>sp|P00740-6|FA9_HUMAN Coagulation factor IX OS=Homo sapiens variant 2 G 44 V GN=F9 PE=1 SV=2	117	sample=1 period=1 cycle=1826 experiment=2	sample=1 period=1 cycle=1826 experiment=2	25.0626
02121:3	1	E.DAKPGQFPWQVVLN[+0.984]GKV.D		N[+1]	628.676	3	1884.01	1884	0	5.8	232	Specific	586.35	586.35	191.76	9.14	26	>>sp|P00740-6|FA9_HUMAN Coagulation factor IX OS=Homo sapiens variant 2 G 44 V GN=F9 PE=1 SV=2	117	sample=1 period=1 cycle=1842 experiment=3	sample=1 period=1 cycle=1842 experiment=3	25.3816
02110:3	1	E.DAKPGQFPWQVVLN[+0.984]GKV.D		N[+1]	628.676	3	1884.01	1884	0	5.8	232	Specific	604.14	604.14	187.02	10.14	26	>>sp|P00740-6|FA9_HUMAN Coagulation factor IX OS=Homo sapiens variant 2 G 44 V GN=F9 PE=1 SV=2	117	sample=1 period=1 cycle=1837 experiment=2	sample=1 period=1 cycle=1837 experiment=2	25.2769
01953:3	1	E.DAKPGQFPWQVVLN[+0.984]GKV.D		N[+1]	628.675	3	1884.01	1884	0	5.4	232	Specific	610.55	610.55	183.8	10.95	26	>>sp|P00740-6|FA9_HUMAN Coagulation factor IX OS=Homo sapiens variant 2 G 44 V GN=F9 PE=1 SV=2	117	sample=1 period=1 cycle=1779 experiment=2	sample=1 period=1 cycle=1779 experiment=2	24.1046
01947:3	1	E.DAKPGQFPWQVVLN[+0.984]GKV.D		N[+1]	628.676	3	1884.01	1884	0	6.2	232	Specific	622.51	622.51	210.95	10.95	26	>>sp|P00740-6|FA9_HUMAN Coagulation factor IX OS=Homo sapiens variant 2 G 44 V GN=F9 PE=1 SV=2	117	sample=1 period=1 cycle=1774 experiment=3	sample=1 period=1 cycle=1774 experiment=3	24.0047
02094:3	1	E.DAKPGQFPWQVVLN[+0.984]GKV.D		N[+1]	628.675	3	1884.01	1884	0	4.8	232	Specific	627.06	627.06	177.29	10.95	26	>>sp|P00740-6|FA9_HUMAN Coagulation factor IX OS=Homo sapiens variant 2 G 44 V GN=F9 PE=1 SV=2	117	sample=1 period=1 cycle=1829 experiment=3	sample=1 period=1 cycle=1829 experiment=3	25.1275
01874:3	1	E.DAKPGQFPWQVVLN[+0.984]GKV.D		N[+1]	628.676	3	1884.01	1884	0	5.7	232	Specific	633.58	633.58	186.31	10.14	26	>>sp|P00740-6|FA9_HUMAN Coagulation factor IX OS=Homo sapiens variant 2 G 44 V GN=F9 PE=1 SV=2	117	sample=1 period=1 cycle=1738 experiment=3	sample=1 period=1 cycle=1738 experiment=3	23.2409
01869:3	1	E.DAKPGQFPWQVVLN[+0.984]GKV.D		N[+1]	628.675	3	1884.01	1884	0	5.3	232	Specific	635.33	635.33	167.34	10.14	26	>>sp|P00740-6|FA9_HUMAN Coagulation factor IX OS=Homo sapiens variant 2 G 44 V GN=F9 PE=1 SV=2	117	sample=1 period=1 cycle=1736 experiment=2	sample=1 period=1 cycle=1736 experiment=2	23.1932
01948:3	1	E.DAKPGQFPWQVVLN[+0.984]GKV.D		N[+1]	628.676	3	1884.01	1884	0	5.7	232	Specific	644.46	644.46	199.59	10.95	26	>>sp|P00740-6|FA9_HUMAN Coagulation factor IX OS=Homo sapiens variant 2 G 44 V GN=F9 PE=1 SV=2	117	sample=1 period=1 cycle=1775 experiment=2	sample=1 period=1 cycle=1775 experiment=2	24.0204
01876:3	1	E.DAKPGQFPWQVVLN[+0.984]GKV.D		N[+1]	628.676	3	1884.01	1884	0	6.1	232	Specific	644.81	644.81	230.92	10.95	26	>>sp|P00740-6|FA9_HUMAN Coagulation factor IX OS=Homo sapiens variant 2 G 44 V GN=F9 PE=1 SV=2	117	sample=1 period=1 cycle=1739 experiment=3	sample=1 period=1 cycle=1739 experiment=3	23.2622
01911:3	1	E.DAKPGQFPWQVVLN[+0.984]GKV.D		N[+1]	628.676	3	1884.01	1884	0	6.5	232	Specific	650.72	650.72	207.3	11.95	26	>>sp|P00740-6|FA9_HUMAN Coagulation factor IX OS=Homo sapiens variant 2 G 44 V GN=F9 PE=1 SV=2	117	sample=1 period=1 cycle=1757 experiment=3	sample=1 period=1 cycle=1757 experiment=3	23.6386
01885:3	1	E.DAKPGQFPWQVVLN[+0.984]GKV.D		N[+1]	628.677	3	1884.02	1884	0	7.9	232	Specific	661.94	661.94	185.41	11.45	26	>>sp|P00740-6|FA9_HUMAN Coagulation factor IX OS=Homo sapiens variant 2 G 44 V GN=F9 PE=1 SV=2	117	sample=1 period=1 cycle=1745 experiment=3	sample=1 period=1 cycle=1745 experiment=3	23.391
02133:3	1	E.DAKPGQFPWQVVLN[+0.984]GKV.D		N[+1]	628.674	3	1884.01	1884	0	3.8	232	Specific	662.92	662.92	192.33	12.05	26	>>sp|P00740-6|FA9_HUMAN Coagulation factor IX OS=Homo sapiens variant 2 G 44 V GN=F9 PE=1 SV=2	117	sample=1 period=1 cycle=1847 experiment=2	sample=1 period=1 cycle=1847 experiment=2	25.4852
01922:3	1	E.DAKPGQFPWQVVLN[+0.984]GKV.D		N[+1]	628.676	3	1884.01	1884	0	7	232	Specific	664.26	664.26	215.85	11.45	26	>>sp|P00740-6|FA9_HUMAN Coagulation factor IX OS=Homo sapiens variant 2 G 44 V GN=F9 PE=1 SV=2	117	sample=1 period=1 cycle=1761 experiment=4	sample=1 period=1 cycle=1761 experiment=4	23.7242
01937:3	1	E.DAKPGQFPWQVVLN[+0.984]GKV.D		N[+1]	628.676	3	1884.01	1884	0	5.8	232	Specific	670.12	670.12	180.84	11.95	26	>>sp|P00740-6|FA9_HUMAN Coagulation factor IX OS=Homo sapiens variant 2 G 44 V GN=F9 PE=1 SV=2	117	sample=1 period=1 cycle=1769 experiment=2	sample=1 period=1 cycle=1769 experiment=2	23.8919
01944:3	1	E.DAKPGQFPWQVVLN[+0.984]GKV.D		N[+1]	628.676	3	1884.01	1884	0	6	232	Specific	670.55	670.55	209.86	11.95	26	>>sp|P00740-6|FA9_HUMAN Coagulation factor IX OS=Homo sapiens variant 2 G 44 V GN=F9 PE=1 SV=2	117	sample=1 period=1 cycle=1773 experiment=2	sample=1 period=1 cycle=1773 experiment=2	23.9781
01958:3	1	E.DAKPGQFPWQVVLN[+0.984]GKV.D		N[+1]	628.675	3	1884.01	1884	0	4.2	232	Specific	673.61	673.61	201.33	12.05	26	>>sp|P00740-6|FA9_HUMAN Coagulation factor IX OS=Homo sapiens variant 2 G 44 V GN=F9 PE=1 SV=2	117	sample=1 period=1 cycle=1784 experiment=2	sample=1 period=1 cycle=1784 experiment=2	24.1943
01896:3	1	E.DAKPGQFPWQVVLN[+0.984]GKV.D		N[+1]	628.677	3	1884.02	1884	0	7.9	232	Specific	680.52	680.52	228.31	11.45	26	>>sp|P00740-6|FA9_HUMAN Coagulation factor IX OS=Homo sapiens variant 2 G 44 V GN=F9 PE=1 SV=2	117	sample=1 period=1 cycle=1750 experiment=3	sample=1 period=1 cycle=1750 experiment=3	23.4931
01892:3	1	E.DAKPGQFPWQVVLN[+0.984]GKV.D		N[+1]	628.677	3	1884.02	1884	0	8.2	232	Specific	680.62	680.62	193.31	11.45	26	>>sp|P00740-6|FA9_HUMAN Coagulation factor IX OS=Homo sapiens variant 2 G 44 V GN=F9 PE=1 SV=2	117	sample=1 period=1 cycle=1748 experiment=3	sample=1 period=1 cycle=1748 experiment=3	23.4505
01868:3	1	E.DAKPGQFPWQVVLN[+0.984]GKV.D		N[+1]	628.674	3	1884.01	1884	0	3.3	232	Specific	680.68	680.68	170.7	12.05	26	>>sp|P00740-6|FA9_HUMAN Coagulation factor IX OS=Homo sapiens variant 2 G 44 V GN=F9 PE=1 SV=2	117	sample=1 period=1 cycle=1735 experiment=3	sample=1 period=1 cycle=1735 experiment=3	23.1769
01909:3	1	E.DAKPGQFPWQVVLN[+0.984]GKV.D		N[+1]	628.676	3	1884.01	1884	0	6	232	Specific	681.72	681.72	202.63	11.95	26	>>sp|P00740-6|FA9_HUMAN Coagulation factor IX OS=Homo sapiens variant 2 G 44 V GN=F9 PE=1 SV=2	117	sample=1 period=1 cycle=1756 experiment=4	sample=1 period=1 cycle=1756 experiment=4	23.6213
01890:3	1	E.DAKPGQFPWQVVLN[+0.984]GKV.D		N[+1]	628.677	3	1884.02	1884	0	7.4	232	Specific	681.87	681.87	208.13	11.45	26	>>sp|P00740-6|FA9_HUMAN Coagulation factor IX OS=Homo sapiens variant 2 G 44 V GN=F9 PE=1 SV=2	117	sample=1 period=1 cycle=1747 experiment=4	sample=1 period=1 cycle=1747 experiment=4	23.4337
02138:3	1	E.DAKPGQFPWQVVLN[+0.984]GKV.D		N[+1]	628.675	3	1884.01	1884	0	5.5	232	Specific	689.72	689.72	215.82	11.95	26	>>sp|P00740-6|FA9_HUMAN Coagulation factor IX OS=Homo sapiens variant 2 G 44 V GN=F9 PE=1 SV=2	117	sample=1 period=1 cycle=1853 experiment=2	sample=1 period=1 cycle=1853 experiment=2	25.5828
01899:3	1	E.DAKPGQFPWQVVLN[+0.984]GKV.D		N[+1]	628.677	3	1884.02	1884	0	8.7	232	Specific	696.46	696.46	221.03	11.45	26	>>sp|P00740-6|FA9_HUMAN Coagulation factor IX OS=Homo sapiens variant 2 G 44 V GN=F9 PE=1 SV=2	117	sample=1 period=1 cycle=1751 experiment=3	sample=1 period=1 cycle=1751 experiment=3	23.5173
01872:3	1	E.DAKPGQFPWQVVLN[+0.984]GKV.D		N[+1]	628.675	3	1884.01	1884	0	4.1	232	Specific	707.62	707.62	214.02	13.05	26	>>sp|P00740-6|FA9_HUMAN Coagulation factor IX OS=Homo sapiens variant 2 G 44 V GN=F9 PE=1 SV=2	117	sample=1 period=1 cycle=1737 experiment=3	sample=1 period=1 cycle=1737 experiment=3	23.2195
01879:3	1	E.DAKPGQFPWQVVLN[+0.984]GKV.D		N[+1]	628.676	3	1884.01	1884	0	6.4	232	Specific	713.9	713.9	207	12.95	26	>>sp|P00740-6|FA9_HUMAN Coagulation factor IX OS=Homo sapiens variant 2 G 44 V GN=F9 PE=1 SV=2	117	sample=1 period=1 cycle=1741 experiment=3	sample=1 period=1 cycle=1741 experiment=3	23.3049
01931:3	1	E.DAKPGQFPWQVVLN[+0.984]GKV.D		N[+1]	628.675	3	1884.01	1884	0	4.6	232	Specific	715.46	715.46	230.36	13.05	26	>>sp|P00740-6|FA9_HUMAN Coagulation factor IX OS=Homo sapiens variant 2 G 44 V GN=F9 PE=1 SV=2	117	sample=1 period=1 cycle=1765 experiment=2	sample=1 period=1 cycle=1765 experiment=2	23.8134
01880:3	1	E.DAKPGQFPWQVVLN[+0.984]GKV.D		N[+1]	628.676	3	1884.01	1884	0	7.1	232	Specific	715.49	715.49	225.72	12.45	26	>>sp|P00740-6|FA9_HUMAN Coagulation factor IX OS=Homo sapiens variant 2 G 44 V GN=F9 PE=1 SV=2	117	sample=1 period=1 cycle=1742 experiment=2	sample=1 period=1 cycle=1742 experiment=2	23.3264
01882:3	1	E.DAKPGQFPWQVVLN[+0.984]GKV.D		N[+1]	628.677	3	1884.02	1884	0	7.5	232	Specific	733.89	733.89	222.62	12.45	26	>>sp|P00740-6|FA9_HUMAN Coagulation factor IX OS=Homo sapiens variant 2 G 44 V GN=F9 PE=1 SV=2	117	sample=1 period=1 cycle=1743 experiment=3	sample=1 period=1 cycle=1743 experiment=3	23.3478
01877:3	1	E.DAKPGQFPWQVVLN[+0.984]GKV.D		N[+1]	628.676	3	1884.01	1884	0	6.1	232	Specific	750.91	750.91	220.45	13.95	26	>>sp|P00740-6|FA9_HUMAN Coagulation factor IX OS=Homo sapiens variant 2 G 44 V GN=F9 PE=1 SV=2	117	sample=1 period=1 cycle=1740 experiment=2	sample=1 period=1 cycle=1740 experiment=2	23.2835
01883:3	1	E.DAKPGQFPWQVVLN[+0.984]GKV.D		N[+1]	628.677	3	1884.02	1884	0	7.8	232	Specific	756.23	756.23	231.71	13.45	26	>>sp|P00740-6|FA9_HUMAN Coagulation factor IX OS=Homo sapiens variant 2 G 44 V GN=F9 PE=1 SV=2	117	sample=1 period=1 cycle=1744 experiment=2	sample=1 period=1 cycle=1744 experiment=2	23.3694
01887:3	1	E.DAKPGQFPWQVVLN[+0.984]GKV.D		N[+1]	628.677	3	1884.02	1884	0	8.3	232	Specific	772.13	772.13	237.02	13.45	26	>>sp|P00740-6|FA9_HUMAN Coagulation factor IX OS=Homo sapiens variant 2 G 44 V GN=F9 PE=1 SV=2	117	sample=1 period=1 cycle=1746 experiment=3	sample=1 period=1 cycle=1746 experiment=3	23.4125
02212:2	1	H.DIALLEL.D			393.737	2	786.467	786.461	0	7.6	315	Specific	197.29	197.29	197.29	3.24	26	>>sp|P00740-6|FA9_HUMAN Coagulation factor IX OS=Homo sapiens variant 2 G 44 V GN=F9 PE=1 SV=2	117	sample=1 period=1 cycle=1900 experiment=2	sample=1 period=1 cycle=1900 experiment=2	26.4562
02250:2	1	H.DIALLEL.D			393.737	2	786.466	786.461	0	6.5	315	Specific	216.95	216.95	216.95	4.35	26	>>sp|P00740-6|FA9_HUMAN Coagulation factor IX OS=Homo sapiens variant 2 G 44 V GN=F9 PE=1 SV=2	117	sample=1 period=1 cycle=1919 experiment=2	sample=1 period=1 cycle=1919 experiment=2	26.8445
02238:2	1	H.DIALLEL.D			393.736	2	786.466	786.461	0	6.2	315	Specific	221.01	186.56	186.56	3.71	26	>>sp|P00740-6|FA9_HUMAN Coagulation factor IX OS=Homo sapiens variant 2 G 44 V GN=F9 PE=1 SV=2	117	sample=1 period=1 cycle=1914 experiment=2	sample=1 period=1 cycle=1914 experiment=2	26.7437
02190:2	1	H.DIALLEL.D			393.737	2	786.466	786.461	0	6.6	315	Specific	223.18	223.18	223.18	4.2	26	>>sp|P00740-6|FA9_HUMAN Coagulation factor IX OS=Homo sapiens variant 2 G 44 V GN=F9 PE=1 SV=2	117	sample=1 period=1 cycle=1891 experiment=2	sample=1 period=1 cycle=1891 experiment=2	26.2748
02208:2	1	H.DIALLEL.D			393.737	2	786.466	786.461	0	6.7	315	Specific	231.82	231.82	231.82	4.62	26	>>sp|P00740-6|FA9_HUMAN Coagulation factor IX OS=Homo sapiens variant 2 G 44 V GN=F9 PE=1 SV=2	117	sample=1 period=1 cycle=1899 experiment=2	sample=1 period=1 cycle=1899 experiment=2	26.4357
02182:2	1	H.DIALLEL.D			393.736	2	786.466	786.461	0	6.1	315	Specific	233.93	224.87	224.87	4.14	26	>>sp|P00740-6|FA9_HUMAN Coagulation factor IX OS=Homo sapiens variant 2 G 44 V GN=F9 PE=1 SV=2	117	sample=1 period=1 cycle=1887 experiment=2	sample=1 period=1 cycle=1887 experiment=2	26.1958
02274:2	1	H.DIALLEL.D			393.736	2	786.465	786.461	0	5.3	315	Specific	241.71	241.71	241.71	5.23	26	>>sp|P00740-6|FA9_HUMAN Coagulation factor IX OS=Homo sapiens variant 2 G 44 V GN=F9 PE=1 SV=2	117	sample=1 period=1 cycle=1931 experiment=2	sample=1 period=1 cycle=1931 experiment=2	27.0923
02261:2	1	H.DIALLEL.D			393.736	2	786.465	786.461	0	5.2	315	Specific	243.26	243.26	243.26	5.23	26	>>sp|P00740-6|FA9_HUMAN Coagulation factor IX OS=Homo sapiens variant 2 G 44 V GN=F9 PE=1 SV=2	117	sample=1 period=1 cycle=1924 experiment=2	sample=1 period=1 cycle=1924 experiment=2	26.949
02184:2	1	H.DIALLEL.D			393.736	2	786.464	786.461	0	4.4	315	Specific	251.46	235.23	235.23	5.33	26	>>sp|P00740-6|FA9_HUMAN Coagulation factor IX OS=Homo sapiens variant 2 G 44 V GN=F9 PE=1 SV=2	117	sample=1 period=1 cycle=1888 experiment=2	sample=1 period=1 cycle=1888 experiment=2	26.2158
02272:2	1	H.DIALLEL.D			393.735	2	786.463	786.461	0	2.9	315	Specific	255.78	255.78	255.78	5.32	26	>>sp|P00740-6|FA9_HUMAN Coagulation factor IX OS=Homo sapiens variant 2 G 44 V GN=F9 PE=1 SV=2	117	sample=1 period=1 cycle=1930 experiment=2	sample=1 period=1 cycle=1930 experiment=2	27.072
02205:2	1	H.DIALLEL.D			393.737	2	786.466	786.461	0	7.1	315	Specific	256.49	256.49	256.49	4.25	26	>>sp|P00740-6|FA9_HUMAN Coagulation factor IX OS=Homo sapiens variant 2 G 44 V GN=F9 PE=1 SV=2	117	sample=1 period=1 cycle=1898 experiment=2	sample=1 period=1 cycle=1898 experiment=2	26.416
02218:2	1	H.DIALLEL.D			393.737	2	786.467	786.461	0	8.1	315	Specific	266.5	266.5	266.5	4.77	26	>>sp|P00740-6|FA9_HUMAN Coagulation factor IX OS=Homo sapiens variant 2 G 44 V GN=F9 PE=1 SV=2	117	sample=1 period=1 cycle=1903 experiment=2	sample=1 period=1 cycle=1903 experiment=2	26.5176
02230:2	1	H.DIALLEL.D			393.737	2	786.466	786.461	0	6.8	315	Specific	269.41	231.06	231.06	4.59	26	>>sp|P00740-6|FA9_HUMAN Coagulation factor IX OS=Homo sapiens variant 2 G 44 V GN=F9 PE=1 SV=2	117	sample=1 period=1 cycle=1909 experiment=2	sample=1 period=1 cycle=1909 experiment=2	26.6402
02202:2	1	H.DIALLEL.D			393.737	2	786.467	786.461	0	7.4	315	Specific	272.8	221.05	221.05	4.39	26	>>sp|P00740-6|FA9_HUMAN Coagulation factor IX OS=Homo sapiens variant 2 G 44 V GN=F9 PE=1 SV=2	117	sample=1 period=1 cycle=1897 experiment=2	sample=1 period=1 cycle=1897 experiment=2	26.3955
02186:2	1	H.DIALLEL.D			393.735	2	786.463	786.461	0	2.7	315	Specific	279.82	268.65	268.65	4.93	26	>>sp|P00740-6|FA9_HUMAN Coagulation factor IX OS=Homo sapiens variant 2 G 44 V GN=F9 PE=1 SV=2	117	sample=1 period=1 cycle=1889 experiment=2	sample=1 period=1 cycle=1889 experiment=2	26.2353
02216:2	1	H.DIALLEL.D			393.737	2	786.467	786.461	0	7.7	315	Specific	284.2	245.65	245.65	4.7	26	>>sp|P00740-6|FA9_HUMAN Coagulation factor IX OS=Homo sapiens variant 2 G 44 V GN=F9 PE=1 SV=2	117	sample=1 period=1 cycle=1902 experiment=2	sample=1 period=1 cycle=1902 experiment=2	26.4977
02221:2	1	H.DIALLEL.D			393.737	2	786.466	786.461	0	7	315	Specific	292.45	292.45	292.45	4.96	26	>>sp|P00740-6|FA9_HUMAN Coagulation factor IX OS=Homo sapiens variant 2 G 44 V GN=F9 PE=1 SV=2	117	sample=1 period=1 cycle=1904 experiment=2	sample=1 period=1 cycle=1904 experiment=2	26.5388
02270:2	1	H.DIALLEL.D			393.736	2	786.464	786.461	0	3.7	315	Specific	294.77	294.77	294.77	5.55	26	>>sp|P00740-6|FA9_HUMAN Coagulation factor IX OS=Homo sapiens variant 2 G 44 V GN=F9 PE=1 SV=2	117	sample=1 period=1 cycle=1929 experiment=2	sample=1 period=1 cycle=1929 experiment=2	27.0534
02192:2	1	H.DIALLEL.D			393.737	2	786.467	786.461	0	8.1	315	Specific	300.79	272.28	272.28	4.73	26	>>sp|P00740-6|FA9_HUMAN Coagulation factor IX OS=Homo sapiens variant 2 G 44 V GN=F9 PE=1 SV=2	117	sample=1 period=1 cycle=1892 experiment=2	sample=1 period=1 cycle=1892 experiment=2	26.2952
02188:2	1	H.DIALLEL.D			393.736	2	786.465	786.461	0	5.6	315	Specific	308.56	263.52	263.52	5.22	26	>>sp|P00740-6|FA9_HUMAN Coagulation factor IX OS=Homo sapiens variant 2 G 44 V GN=F9 PE=1 SV=2	117	sample=1 period=1 cycle=1890 experiment=2	sample=1 period=1 cycle=1890 experiment=2	26.2556
02194:2	1	H.DIALLEL.D			393.737	2	786.467	786.461	0	7.7	315	Specific	319.37	270.04	270.04	4.88	26	>>sp|P00740-6|FA9_HUMAN Coagulation factor IX OS=Homo sapiens variant 2 G 44 V GN=F9 PE=1 SV=2	117	sample=1 period=1 cycle=1893 experiment=2	sample=1 period=1 cycle=1893 experiment=2	26.3157
02196:2	1	H.DIALLEL.D			393.737	2	786.466	786.461	0	6.5	315	Specific	319.9	319.9	319.9	5.69	26	>>sp|P00740-6|FA9_HUMAN Coagulation factor IX OS=Homo sapiens variant 2 G 44 V GN=F9 PE=1 SV=2	117	sample=1 period=1 cycle=1894 experiment=2	sample=1 period=1 cycle=1894 experiment=2	26.3363
02198:2	1	H.DIALLEL.D			393.737	2	786.467	786.461	0	8.3	315	Specific	323.81	223.61	223.61	4.73	26	>>sp|P00740-6|FA9_HUMAN Coagulation factor IX OS=Homo sapiens variant 2 G 44 V GN=F9 PE=1 SV=2	117	sample=1 period=1 cycle=1895 experiment=2	sample=1 period=1 cycle=1895 experiment=2	26.3569
02215:2	1	H.DIALLEL.D			393.737	2	786.466	786.461	0	7.3	315	Specific	327.78	327.78	327.78	5.31	26	>>sp|P00740-6|FA9_HUMAN Coagulation factor IX OS=Homo sapiens variant 2 G 44 V GN=F9 PE=1 SV=2	117	sample=1 period=1 cycle=1901 experiment=2	sample=1 period=1 cycle=1901 experiment=2	26.484
02200:2	1	H.DIALLEL.D			393.736	2	786.466	786.461	0	6.4	315	Specific	343.1	305.68	305.68	5.88	26	>>sp|P00740-6|FA9_HUMAN Coagulation factor IX OS=Homo sapiens variant 2 G 44 V GN=F9 PE=1 SV=2	117	sample=1 period=1 cycle=1896 experiment=2	sample=1 period=1 cycle=1896 experiment=2	26.3775
02327:2	1	L.DEPLVLNSYVTPIC[+71.037]IA.D		C[+71]	909.474	2	1817.94	1817.94	0	2.7	322	Specific	594.7	594.7	594.7	8.52	26	>>sp|P00740-6|FA9_HUMAN Coagulation factor IX OS=Homo sapiens variant 2 G 44 V GN=F9 PE=1 SV=2	117	sample=1 period=1 cycle=1971 experiment=3	sample=1 period=1 cycle=1971 experiment=3	27.8149
02318:2	1	L.DEPLVLNSYVTPIC[+71.037]IA.D		C[+71]	909.474	2	1817.94	1817.94	0	2.6	322	Specific	652.1	652.1	652.1	11.43	26	>>sp|P00740-6|FA9_HUMAN Coagulation factor IX OS=Homo sapiens variant 2 G 44 V GN=F9 PE=1 SV=2	117	sample=1 period=1 cycle=1960 experiment=3	sample=1 period=1 cycle=1960 experiment=3	27.6336
02282:2	1	L.DEPLVLNSYVTPIC[+71.037]IA.D		C[+71]	909.474	2	1817.94	1817.94	0	3.2	322	Specific	652.37	652.37	652.37	11.86	26	>>sp|P00740-6|FA9_HUMAN Coagulation factor IX OS=Homo sapiens variant 2 G 44 V GN=F9 PE=1 SV=2	117	sample=1 period=1 cycle=1936 experiment=4	sample=1 period=1 cycle=1936 experiment=4	27.1769
02285:2	1	L.DEPLVLNSYVTPIC[+71.037]IA.D		C[+71]	909.47	2	1817.93	1817.94	0	-1.8	322	Specific	674.59	674.59	674.59	10.7	26	>>sp|P00740-6|FA9_HUMAN Coagulation factor IX OS=Homo sapiens variant 2 G 44 V GN=F9 PE=1 SV=2	117	sample=1 period=1 cycle=1937 experiment=4	sample=1 period=1 cycle=1937 experiment=4	27.1972
02296:2	1	L.DEPLVLNSYVTPIC[+71.037]IA.D		C[+71]	909.472	2	1817.94	1817.94	0	0.4	322	Specific	688.65	688.65	688.65	11.54	26	>>sp|P00740-6|FA9_HUMAN Coagulation factor IX OS=Homo sapiens variant 2 G 44 V GN=F9 PE=1 SV=2	117	sample=1 period=1 cycle=1941 experiment=5	sample=1 period=1 cycle=1941 experiment=5	27.2784
02308:2	1	L.DEPLVLNSYVTPIC[+71.037]IA.D		C[+71]	909.473	2	1817.94	1817.94	0	1.4	322	Specific	688.91	688.91	688.91	10.62	26	>>sp|P00740-6|FA9_HUMAN Coagulation factor IX OS=Homo sapiens variant 2 G 44 V GN=F9 PE=1 SV=2	117	sample=1 period=1 cycle=1949 experiment=3	sample=1 period=1 cycle=1949 experiment=3	27.4411
02323:2	1	L.DEPLVLNSYVTPIC[+71.037]IA.D		C[+71]	909.472	2	1817.94	1817.94	0	0.7	322	Specific	717.3	717.3	717.3	12.54	26	>>sp|P00740-6|FA9_HUMAN Coagulation factor IX OS=Homo sapiens variant 2 G 44 V GN=F9 PE=1 SV=2	117	sample=1 period=1 cycle=1964 experiment=2	sample=1 period=1 cycle=1964 experiment=2	27.7145
02298:2	1	L.DEPLVLNSYVTPIC[+71.037]IA.D		C[+71]	909.473	2	1817.94	1817.94	0	1.6	322	Specific	742.46	742.46	742.46	12.43	26	>>sp|P00740-6|FA9_HUMAN Coagulation factor IX OS=Homo sapiens variant 2 G 44 V GN=F9 PE=1 SV=2	117	sample=1 period=1 cycle=1942 experiment=3	sample=1 period=1 cycle=1942 experiment=3	27.2988
02312:2	1	L.DEPLVLNSYVTPIC[+71.037]IA.D		C[+71]	909.471	2	1817.94	1817.94	0	0.2	322	Specific	749.09	749.09	749.09	12.54	26	>>sp|P00740-6|FA9_HUMAN Coagulation factor IX OS=Homo sapiens variant 2 G 44 V GN=F9 PE=1 SV=2	117	sample=1 period=1 cycle=1955 experiment=3	sample=1 period=1 cycle=1955 experiment=3	27.5321
02301:2	1	L.DEPLVLNSYVTPIC[+71.037]IA.D		C[+71]	909.473	2	1817.94	1817.94	0	1.5	322	Specific	771.27	771.27	771.27	13.43	26	>>sp|P00740-6|FA9_HUMAN Coagulation factor IX OS=Homo sapiens variant 2 G 44 V GN=F9 PE=1 SV=2	117	sample=1 period=1 cycle=1944 experiment=3	sample=1 period=1 cycle=1944 experiment=3	27.3395
02299:2	1	L.DEPLVLNSYVTPIC[+71.037]IA.D		C[+71]	909.472	2	1817.94	1817.94	0	0.6	322	Specific	792.98	792.98	792.98	13.54	26	>>sp|P00740-6|FA9_HUMAN Coagulation factor IX OS=Homo sapiens variant 2 G 44 V GN=F9 PE=1 SV=2	117	sample=1 period=1 cycle=1943 experiment=2	sample=1 period=1 cycle=1943 experiment=2	27.3192
02305:2	1	L.DEPLVLNSYVTPIC[+71.037]IA.D		C[+71]	909.472	2	1817.94	1817.94	0	1.4	322	Specific	798.06	798.06	798.06	13.43	26	>>sp|P00740-6|FA9_HUMAN Coagulation factor IX OS=Homo sapiens variant 2 G 44 V GN=F9 PE=1 SV=2	117	sample=1 period=1 cycle=1947 experiment=2	sample=1 period=1 cycle=1947 experiment=2	27.4005
02302:2	1	L.DEPLVLNSYVTPIC[+71.037]IA.D		C[+71]	909.472	2	1817.94	1817.94	0	1.1	322	Specific	827.05	827.05	827.05	14.43	26	>>sp|P00740-6|FA9_HUMAN Coagulation factor IX OS=Homo sapiens variant 2 G 44 V GN=F9 PE=1 SV=2	117	sample=1 period=1 cycle=1945 experiment=2	sample=1 period=1 cycle=1945 experiment=2	27.3598
02276:2	1	L.DEPLVLN[+0.984]SYVTPIC[+71.037]IA.D		C[+71], N[+1]	909.967	2	1818.93	1818.92	0	3.6	322	Specific	275.78	275.78	275.78	5.4	26	>>sp|P00740-6|FA9_HUMAN Coagulation factor IX OS=Homo sapiens variant 2 G 44 V GN=F9 PE=1 SV=2	117	sample=1 period=1 cycle=1934 experiment=2	sample=1 period=1 cycle=1934 experiment=2	27.1362
02292:2	1	L.DEPLVLN[+0.984]SYVTPIC[+71.037]IA.D		C[+71], N[+1]	909.972	2	1818.94	1818.92	0	10	322	Specific	278.89	278.89	278.89	3.91	26	>>sp|P00740-6|FA9_HUMAN Coagulation factor IX OS=Homo sapiens variant 2 G 44 V GN=F9 PE=1 SV=2	117	sample=1 period=1 cycle=1940 experiment=4	sample=1 period=1 cycle=1940 experiment=4	27.2581
02279:2	1	L.DEPLVLN[+0.984]SYVTPIC[+71.037]IA.D		C[+71], N[+1]	909.969	2	1818.93	1818.92	0	5.9	322	Specific	312.68	312.68	312.68	5.69	26	>>sp|P00740-6|FA9_HUMAN Coagulation factor IX OS=Homo sapiens variant 2 G 44 V GN=F9 PE=1 SV=2	117	sample=1 period=1 cycle=1935 experiment=4	sample=1 period=1 cycle=1935 experiment=4	27.1565
02287:2	1	L.DEPLVLN[+0.984]SYVTPIC[+71.037]IA.D		C[+71], N[+1]	909.972	2	1818.94	1818.92	0	9.4	322	Specific	348.26	348.26	348.26	4.33	26	>>sp|P00740-6|FA9_HUMAN Coagulation factor IX OS=Homo sapiens variant 2 G 44 V GN=F9 PE=1 SV=2	117	sample=1 period=1 cycle=1938 experiment=3	sample=1 period=1 cycle=1938 experiment=3	27.2175
02289:2	1	L.DEPLVLN[+0.984]SYVTPIC[+71.037]IA.D		C[+71], N[+1]	909.971	2	1818.94	1818.92	0	9	322	Specific	357.47	357.47	357.47	4.53	26	>>sp|P00740-6|FA9_HUMAN Coagulation factor IX OS=Homo sapiens variant 2 G 44 V GN=F9 PE=1 SV=2	117	sample=1 period=1 cycle=1939 experiment=3	sample=1 period=1 cycle=1939 experiment=3	27.2378
00384:2	2	Q.DSFTRASGIM.D			542.759	2	1084.51	1084.51	0	2.1	177	Specific	348.71	324.68	324.68	5.73	1	>>tr|G3HNJ3|G3HNJ3_CRIGR Clusterin OS=Cricetulus griseus OX=10029 GN=I79_012331 PE=3 SV=1	73	sample=1 period=1 cycle=1070 experiment=3	sample=1 period=1 cycle=1070 experiment=3	12.0567
00382:2	2	Q.DSFTRASGIM.D			542.761	2	1084.52	1084.51	0	5.5	177	Specific	401.46	400.34	400.34	7.42	1	>>tr|G3HNJ3|G3HNJ3_CRIGR Clusterin OS=Cricetulus griseus OX=10029 GN=I79_012331 PE=3 SV=1	73	sample=1 period=1 cycle=1069 experiment=3	sample=1 period=1 cycle=1069 experiment=3	12.0367
00376:2	2	Q.DSFTRASGIM.D			542.759	2	1084.51	1084.51	0	0.8	177	Specific	422.82	422.82	422.82	7.2	1	>>tr|G3HNJ3|G3HNJ3_CRIGR Clusterin OS=Cricetulus griseus OX=10029 GN=I79_012331 PE=3 SV=1	73	sample=1 period=1 cycle=1063 experiment=2	sample=1 period=1 cycle=1063 experiment=2	11.9374
00377:2	2	Q.DSFTRASGIM.D			542.759	2	1084.51	1084.51	0	1.7	177	Specific	441.82	436.11	436.11	7.23	1	>>tr|G3HNJ3|G3HNJ3_CRIGR Clusterin OS=Cricetulus griseus OX=10029 GN=I79_012331 PE=3 SV=1	73	sample=1 period=1 cycle=1066 experiment=2	sample=1 period=1 cycle=1066 experiment=2	11.9766
00385:2	2	Q.DSFTRASGIM.D			542.76	2	1084.51	1084.51	0	3	177	Specific	499.1	471.27	471.27	7.76	1	>>tr|G3HNJ3|G3HNJ3_CRIGR Clusterin OS=Cricetulus griseus OX=10029 GN=I79_012331 PE=3 SV=1	73	sample=1 period=1 cycle=1072 experiment=2	sample=1 period=1 cycle=1072 experiment=2	12.0862
01685:2	3	Q.DEIDC[+71.037]LPGL.D		C[+71]	523.248	2	1045.49	1045.49	0	1.9	28	Specific	245.95	245.95	245.95	4.61	1	>>tr|G3H8V5|G3H8V5_CRIGR Carboxypeptidase OS=Cricetulus griseus OX=10029 GN=I79_006816 PE=3 SV=1	105	sample=1 period=1 cycle=1580 experiment=3	sample=1 period=1 cycle=1580 experiment=3	20.3838
01699:2	3	Q.DEIDC[+71.037]LPGL.D		C[+71]	523.248	2	1045.49	1045.49	0	2	28	Specific	256.8	256.8	256.8	4.54	1	>>tr|G3H8V5|G3H8V5_CRIGR Carboxypeptidase OS=Cricetulus griseus OX=10029 GN=I79_006816 PE=3 SV=1	105	sample=1 period=1 cycle=1587 experiment=3	sample=1 period=1 cycle=1587 experiment=3	20.5249
01682:2	3	Q.DEIDC[+71.037]LPGL.D		C[+71]	523.249	2	1045.49	1045.49	0	3.2	28	Specific	307.33	307.33	307.33	5.36	1	>>tr|G3H8V5|G3H8V5_CRIGR Carboxypeptidase OS=Cricetulus griseus OX=10029 GN=I79_006816 PE=3 SV=1	105	sample=1 period=1 cycle=1578 experiment=3	sample=1 period=1 cycle=1578 experiment=3	20.3421
01710:2	3	Q.DEIDC[+71.037]LPGL.D		C[+71]	523.249	2	1045.49	1045.49	0	3.4	28	Specific	313.5	313.5	313.5	5.4	1	>>tr|G3H8V5|G3H8V5_CRIGR Carboxypeptidase OS=Cricetulus griseus OX=10029 GN=I79_006816 PE=3 SV=1	105	sample=1 period=1 cycle=1593 experiment=2	sample=1 period=1 cycle=1593 experiment=2	20.6571
01680:2	3	Q.DEIDC[+71.037]LPGL.D		C[+71]	523.25	2	1045.49	1045.49	0	4.7	28	Specific	331.77	331.77	331.77	5.48	1	>>tr|G3H8V5|G3H8V5_CRIGR Carboxypeptidase OS=Cricetulus griseus OX=10029 GN=I79_006816 PE=3 SV=1	105	sample=1 period=1 cycle=1577 experiment=2	sample=1 period=1 cycle=1577 experiment=2	20.3212
01679:2	3	Q.DEIDC[+71.037]LPGL.D		C[+71]	523.249	2	1045.49	1045.49	0	2.8	28	Specific	352.27	352.27	352.27	5.38	1	>>tr|G3H8V5|G3H8V5_CRIGR Carboxypeptidase OS=Cricetulus griseus OX=10029 GN=I79_006816 PE=3 SV=1	105	sample=1 period=1 cycle=1576 experiment=2	sample=1 period=1 cycle=1576 experiment=2	20.3001
01683:2	3	Q.DEIDC[+71.037]LPGL.D		C[+71]	523.249	2	1045.49	1045.49	0	3	28	Specific	355.43	349.63	349.63	5.61	1	>>tr|G3H8V5|G3H8V5_CRIGR Carboxypeptidase OS=Cricetulus griseus OX=10029 GN=I79_006816 PE=3 SV=1	105	sample=1 period=1 cycle=1579 experiment=2	sample=1 period=1 cycle=1579 experiment=2	20.3629
01688:2	3	Q.DEIDC[+71.037]LPGL.D		C[+71]	523.248	2	1045.49	1045.49	0	1	28	Specific	355.55	355.55	355.55	5.36	1	>>tr|G3H8V5|G3H8V5_CRIGR Carboxypeptidase OS=Cricetulus griseus OX=10029 GN=I79_006816 PE=3 SV=1	105	sample=1 period=1 cycle=1582 experiment=3	sample=1 period=1 cycle=1582 experiment=3	20.4257
01716:2	3	Q.DEIDC[+71.037]LPGL.D		C[+71]	523.248	2	1045.49	1045.49	0	1.9	28	Specific	368.05	368.05	368.05	5.03	1	>>tr|G3H8V5|G3H8V5_CRIGR Carboxypeptidase OS=Cricetulus griseus OX=10029 GN=I79_006816 PE=3 SV=1	105	sample=1 period=1 cycle=1597 experiment=2	sample=1 period=1 cycle=1597 experiment=2	20.7419
01690:2	3	Q.DEIDC[+71.037]LPGL.D		C[+71]	523.247	2	1045.49	1045.49	0	0.4	28	Specific	375.79	375.79	375.79	6.59	1	>>tr|G3H8V5|G3H8V5_CRIGR Carboxypeptidase OS=Cricetulus griseus OX=10029 GN=I79_006816 PE=3 SV=1	105	sample=1 period=1 cycle=1583 experiment=3	sample=1 period=1 cycle=1583 experiment=3	20.4466
01705:2	3	Q.DEIDC[+71.037]LPGL.D		C[+71]	523.249	2	1045.49	1045.49	0	3.8	28	Specific	411.37	411.37	411.37	7.08	1	>>tr|G3H8V5|G3H8V5_CRIGR Carboxypeptidase OS=Cricetulus griseus OX=10029 GN=I79_006816 PE=3 SV=1	105	sample=1 period=1 cycle=1589 experiment=3	sample=1 period=1 cycle=1589 experiment=3	20.5728
01686:2	3	Q.DEIDC[+71.037]LPGL.D		C[+71]	523.249	2	1045.49	1045.49	0	2.9	28	Specific	437.85	437.85	437.85	7.08	1	>>tr|G3H8V5|G3H8V5_CRIGR Carboxypeptidase OS=Cricetulus griseus OX=10029 GN=I79_006816 PE=3 SV=1	105	sample=1 period=1 cycle=1581 experiment=2	sample=1 period=1 cycle=1581 experiment=2	20.4047
00638:2	4	R.DNC[+71.037]PFHYNPAQY.D		C[+71]	770.319	2	1539.63	1539.63	0	-1.3	115	Specific	119.91	119.91	119.91	2.43	1	>>tr|G3HHV4|G3HHV4_CRIGR Thrombospondin-1 OS=Cricetulus griseus OX=10029 GN=I79_010214 PE=4 SV=1	67	sample=1 period=1 cycle=1262 experiment=9	sample=1 period=1 cycle=1262 experiment=9	14.5712
00498:2	4	R.DNC[+71.037]PFHYNPAQY.D		C[+71]	770.326	2	1539.64	1539.63	0	7.8	115	Specific	148.84	148.84	148.84	2.88	1	>>tr|G3HHV4|G3HHV4_CRIGR Thrombospondin-1 OS=Cricetulus griseus OX=10029 GN=I79_010214 PE=4 SV=1	67	sample=1 period=1 cycle=1248 experiment=10	sample=1 period=1 cycle=1248 experiment=10	14.2911
00516:2	4	R.DNC[+71.037]PFHYNPAQY.D		C[+71]	770.324	2	1539.64	1539.63	0	5.2	115	Specific	152.3	152.3	152.3	3.68	1	>>tr|G3HHV4|G3HHV4_CRIGR Thrombospondin-1 OS=Cricetulus griseus OX=10029 GN=I79_010214 PE=4 SV=1	67	sample=1 period=1 cycle=1250 experiment=8	sample=1 period=1 cycle=1250 experiment=8	14.3302
00658:2	4	R.DNC[+71.037]PFHYNPAQY.D		C[+71]	770.328	2	1539.65	1539.63	0	10.5	115	Specific	167.88	134.45	134.45	1.72	1	>>tr|G3HHV4|G3HHV4_CRIGR Thrombospondin-1 OS=Cricetulus griseus OX=10029 GN=I79_010214 PE=4 SV=1	67	sample=1 period=1 cycle=1264 experiment=9	sample=1 period=1 cycle=1264 experiment=9	14.6116
00447:2	4	R.DNC[+71.037]PFHYNPAQY.D		C[+71]	770.331	2	1539.66	1539.63	0	15	115	Specific	176.83	176.83	176.83	1.72	1	>>tr|G3HHV4|G3HHV4_CRIGR Thrombospondin-1 OS=Cricetulus griseus OX=10029 GN=I79_010214 PE=4 SV=1	67	sample=1 period=1 cycle=1239 experiment=7	sample=1 period=1 cycle=1239 experiment=7	14.0995
00488:2	4	R.DNC[+71.037]PFHYNPAQY.D		C[+71]	770.323	2	1539.64	1539.63	0	3.9	115	Specific	176.89	139.11	139.11	2.94	1	>>tr|G3HHV4|G3HHV4_CRIGR Thrombospondin-1 OS=Cricetulus griseus OX=10029 GN=I79_010214 PE=4 SV=1	67	sample=1 period=1 cycle=1247 experiment=8	sample=1 period=1 cycle=1247 experiment=8	14.271
00508:2	4	R.DNC[+71.037]PFHYNPAQY.D		C[+71]	770.318	2	1539.63	1539.63	0	-1.9	115	Specific	182.3	182.3	182.3	3.03	1	>>tr|G3HHV4|G3HHV4_CRIGR Thrombospondin-1 OS=Cricetulus griseus OX=10029 GN=I79_010214 PE=4 SV=1	67	sample=1 period=1 cycle=1249 experiment=10	sample=1 period=1 cycle=1249 experiment=10	14.3124
00461:2	4	R.DNC[+71.037]PFHYNPAQY.D		C[+71]	770.328	2	1539.65	1539.63	0	10.3	115	Specific	185.4	185.4	185.4	2.61	1	>>tr|G3HHV4|G3HHV4_CRIGR Thrombospondin-1 OS=Cricetulus griseus OX=10029 GN=I79_010214 PE=4 SV=1	67	sample=1 period=1 cycle=1242 experiment=5	sample=1 period=1 cycle=1242 experiment=5	14.1624
00527:2	4	R.DNC[+71.037]PFHYNPAQY.D		C[+71]	770.323	2	1539.64	1539.63	0	5	115	Specific	195.08	164.48	164.48	3.68	1	>>tr|G3HHV4|G3HHV4_CRIGR Thrombospondin-1 OS=Cricetulus griseus OX=10029 GN=I79_010214 PE=4 SV=1	67	sample=1 period=1 cycle=1251 experiment=9	sample=1 period=1 cycle=1251 experiment=9	14.3498
00480:2	4	R.DNC[+71.037]PFHYNPAQY.D		C[+71]	770.321	2	1539.63	1539.63	0	1.1	115	Specific	236.26	186.5	186.5	3.21	1	>>tr|G3HHV4|G3HHV4_CRIGR Thrombospondin-1 OS=Cricetulus griseus OX=10029 GN=I79_010214 PE=4 SV=1	67	sample=1 period=1 cycle=1246 experiment=8	sample=1 period=1 cycle=1246 experiment=8	14.2496
00465:2	4	R.DNC[+71.037]PFHYNPAQY.D		C[+71]	770.325	2	1539.64	1539.63	0	6.5	115	Specific	343.97	307.52	307.52	6.07	1	>>tr|G3HHV4|G3HHV4_CRIGR Thrombospondin-1 OS=Cricetulus griseus OX=10029 GN=I79_010214 PE=4 SV=1	67	sample=1 period=1 cycle=1243 experiment=3	sample=1 period=1 cycle=1243 experiment=3	14.1864
00239:4	5	A.DVSAFTRE[+43.990]LYGS[+294.095]EAVRT.P	Hex(1)Pent(1)	E[+44], S[+294]	560.514	4	2239.03	2239.02	0	4.1	296	CRagged	3.23	3.23	3.23	2.78	1	>>sp|P04067|EBAG_STRPL Endo-beta-N-acetylglucosaminidase H OS=Streptomyces plicatus PE=1 SV=1	121	sample=1 period=1 cycle=924 experiment=2	sample=1 period=1 cycle=924 experiment=2	9.6909
01657:2	6	T.DT[+426.137]PPS[+294.095]PL.D	Hex(1)Pent(2),Hex(1)Pent(1)	S[+294], T[+426]	723.806	2	1446.61	1446.6	0	4.2	69	Specific	11.63	11.63	11.63	1.56	1	>Reverse >tr|G3I664|G3I664_CRIGR Procollagen C-endopeptidase enhancer 1 OS=Cricetulus griseus OX=10029 GN=H671_4g12064 PE=4 SV=1	14	sample=1 period=1 cycle=1501 experiment=2	sample=1 period=1 cycle=1501 experiment=2	19.3145
01822:3	7	P.D[+15.995]RFMAVPS[+879.286]LYM.D	Hex(2)Pent(2)NeuAc(1)	D[+16], S[+879]	742.311	3	2224.92	2224.91	0	1.6	287	Specific	29.82	29.82	29.82	1.28	1	>Reverse >tr|G3HLB3|G3HLB3_CRIGR Glutamine synthetase OS=Cricetulus griseus OX=10029 GN=H671_1g2333 PE=3 SV=1	4	sample=1 period=1 cycle=1681 experiment=2	sample=1 period=1 cycle=1681 experiment=2	22.2318
01405:6	8	G.DKSQKIFNLD[+15.995]NESLEYFLSIATS[+879.286]KITIC[+71.037]REQE.D	Hex(2)Pent(2)NeuAc(1)	C[+71], D[+16], S[+879]	789.211	6	4730.23	4729.21	1	4.3	765	Specific	5.9	5.9	0	1.3	1	>Reverse >tr|G3HSL4|G3HSL4_CRIGR Elongation factor 2 OS=Cricetulus griseus OX=10029 GN=I79_013848 PE=4 SV=1	66	sample=1 period=1 cycle=1352 experiment=4	sample=1 period=1 cycle=1352 experiment=4	16.5261
00992:4	9	P.DGNRSVDPVN[+0.984]VSLVMSVSSY[+79.957]GITNRAVC[+71.037]EYRGA.D		C[+71], N[+1], Y[+80]	917.674	4	3667.68	3667.68	0	-0.6	858	Specific	10.92	10.92	3.6	1.46	1	>Reverse >tr|G3HBI1|G3HBI1_CRIGR Peroxidasin-like OS=Cricetulus griseus OX=10029 GN=I79_007809 PE=4 SV=1	48	sample=1 period=1 cycle=1298 experiment=9	sample=1 period=1 cycle=1298 experiment=9	15.3307
01005:6	10	V.DVEIVFRDS[+879.286]PTNNQLLVEVFRPERIC[+71.037]ERAEKI.D	Hex(2)Pent(2)NeuAc(1)	C[+71], S[+879]	795.231	6	4766.35	4765.31	1	6.5	1277	Specific	14.15	8.25	1.32	1.35	2	>Reverse >tr|G3GXH6|G3GXH6_CRIGR Sterile alpha motif domain-containing protein 9-like OS=Cricetulus griseus OX=10029 GN=I79_002466 PE=4 SV=1	24	sample=1 period=1 cycle=1300 experiment=4	sample=1 period=1 cycle=1300 experiment=4	15.3715
00904:6	10	V.DVEIVFRDSPT[+879.286]NNQLLVEVFRPERIC[+71.037]ERAEKI.D	Hex(2)Pent(2)NeuAc(1)	C[+71], T[+879]	795.228	6	4766.33	4765.31	1	3.5	1277	Specific	58.09	19.79	14.46	1.42	2	>Reverse >tr|G3GXH6|G3GXH6_CRIGR Sterile alpha motif domain-containing protein 9-like OS=Cricetulus griseus OX=10029 GN=I79_002466 PE=4 SV=1	24	sample=1 period=1 cycle=1288 experiment=6	sample=1 period=1 cycle=1288 experiment=6	15.1132
01180:5	11	G.DRLWYENPGVFS[+656.228]PAQLT[+656.228]QLKQTSLARILC[+71.037].D	HexNAc(1)Hex(1)NeuAc(1),HexNAc(1)Hex(1)NeuAc(1)	C[+71], S[+656], T[+656]	947.056	5	4731.25	4731.25	0	0.8	1244	Specific	28.5	9.92	8.4	1.34	1	>>tr|G3HBI1|G3HBI1_CRIGR Peroxidasin-like OS=Cricetulus griseus OX=10029 GN=I79_007809 PE=4 SV=1	47	sample=1 period=1 cycle=1326 experiment=8	sample=1 period=1 cycle=1326 experiment=8	15.9674
00629:5	12	A.DKT[+588.190]LGQRFAC[+71.037]IGLQVMT[+879.286]RNYLIQVPP.D	Hex(2)Pent(2),Hex(2)Pent(2)NeuAc(1)	C[+71], T[+588][+879]	901.031	5	4501.13	4500.09	1	6.8	106	Specific	6.77	6.77	5.03	0.88	1	>Reverse >tr|G3IK13|G3IK13_CRIGR Eukaryotic translation initiation factor 3 subunit C OS=Cricetulus griseus OX=10029 GN=EIF3C PE=3 SV=1	82	sample=1 period=1 cycle=1261 experiment=9	sample=1 period=1 cycle=1261 experiment=9	14.5524
00906:4	13	C.DPFAVTEAIVRT[+656.228]C[+71.037]LLN[+0.984]ETGDEPFQYK.N	HexNAc(1)Hex(1)NeuAc(1)	C[+71], N[+1], T[+656]	921.93	4	3684.7	3684.69	0	2.8	271	CRagged	9.47	9.47	1.56	0.62	1	>>tr|G3HG36|G3HG36_CRIGR Glutamine synthetase OS=Cricetulus griseus OX=10029 GN=I79_009555 PE=3 SV=1	37	sample=1 period=1 cycle=1288 experiment=8	sample=1 period=1 cycle=1288 experiment=8	15.1149

## Sheet: H1bA
Query #:z	Protein Rank	Peptide < ProteinMetrics Confidential >	Glycans NHFAGNa	Modification Type(s)	Observed m/z	z	Observed (M+H)	Calc. mass (M+H)	Off-by-x error	Mass error (ppm)	Starting position	Cleavage	Score	Delta	Delta Mod	|Log Prob|	# of unique peptides	Protein Name	Protein DB number	Comment	Scan #	Scan Time
00057:3	1	G.DQC[+71.037]ES[+802.286]NPC[+71.037]LN[+0.984]GGS[+426.137]C[+71.037]K.D	HexNAc(1)Hex(1)Fuc(1)NeuAc(1),Hex(1)Pent(2)	C[+71]*3, N[+1], S[+426][+802]	999.718	3	2997.14	2997.12	0	7.5	49	Specific	367.58	367.58	3.6	7.63	28	>>sp|P00740-3|FA9_HUMAN Coagulation factor IX OS=Homo sapiens GN=F9 PE=1 SV=2	115	sample=1 period=1 cycle=811 experiment=5	sample=1 period=1 cycle=811 experiment=5	7.8884
00079:3	1	G.DQC[+71.037]ES[+426.137]NPC[+71.037]LN[+0.984]GGS[+802.286]C[+71.037]K.D	Hex(1)Pent(2),HexNAc(1)Hex(1)Fuc(1)NeuAc(1)	C[+71]*3, N[+1], S[+426][+802]	999.715	3	2997.13	2997.12	0	5.2	49	Specific	481.23	336.91	6.56	7.52	28	>>sp|P00740-3|FA9_HUMAN Coagulation factor IX OS=Homo sapiens GN=F9 PE=1 SV=2	115	sample=1 period=1 cycle=819 experiment=4	sample=1 period=1 cycle=819 experiment=4	8.0518
00062:3	1	G.DQC[+71.037]ES[+426.137]NPC[+71.037]LN[+0.984]GGS[+802.286]C[+71.037]K.D	Hex(1)Pent(2),HexNAc(1)Hex(1)Fuc(1)NeuAc(1)	C[+71]*3, N[+1], S[+426][+802]	999.718	3	2997.14	2997.12	0	8	49	Specific	514.63	465.7	18.16	9.05	28	>>sp|P00740-3|FA9_HUMAN Coagulation factor IX OS=Homo sapiens GN=F9 PE=1 SV=2	115	sample=1 period=1 cycle=813 experiment=3	sample=1 period=1 cycle=813 experiment=3	7.9292
00076:3	1	G.DQC[+71.037]ES[+426.137]NPC[+71.037]LN[+0.984]GGS[+802.286]C[+71.037]K.D	Hex(1)Pent(2),HexNAc(1)Hex(1)Fuc(1)NeuAc(1)	C[+71]*3, N[+1], S[+426][+802]	999.718	3	2997.14	2997.12	0	7.3	49	Specific	533.34	450.93	4.6	9.12	28	>>sp|P00740-3|FA9_HUMAN Coagulation factor IX OS=Homo sapiens GN=F9 PE=1 SV=2	115	sample=1 period=1 cycle=818 experiment=3	sample=1 period=1 cycle=818 experiment=3	8.0315
00060:3	1	G.DQC[+71.037]ES[+426.137]NPC[+71.037]LN[+0.984]GGS[+802.286]C[+71.037]K.D	Hex(1)Pent(2),HexNAc(1)Hex(1)Fuc(1)NeuAc(1)	C[+71]*3, N[+1], S[+426][+802]	999.718	3	2997.14	2997.12	0	7.6	49	Specific	540.47	466.08	14.11	9.12	28	>>sp|P00740-3|FA9_HUMAN Coagulation factor IX OS=Homo sapiens GN=F9 PE=1 SV=2	115	sample=1 period=1 cycle=812 experiment=4	sample=1 period=1 cycle=812 experiment=4	7.9088
00052:3	1	G.DQC[+71.037]ES[+426.137]NPC[+71.037]LN[+0.984]GGS[+802.286]C[+71.037]K.D	Hex(1)Pent(2),HexNAc(1)Hex(1)Fuc(1)NeuAc(1)	C[+71]*3, N[+1], S[+426][+802]	999.716	3	2997.13	2997.12	0	5.5	49	Specific	595.2	440.26	5.7	9.63	28	>>sp|P00740-3|FA9_HUMAN Coagulation factor IX OS=Homo sapiens GN=F9 PE=1 SV=2	115	sample=1 period=1 cycle=809 experiment=3	sample=1 period=1 cycle=809 experiment=3	7.8476
00053:3	1	G.DQC[+71.037]ES[+802.286]NPC[+71.037]LN[+0.984]GGS[+426.137]C[+71.037]K.D	HexNAc(1)Hex(1)Fuc(1)NeuAc(1),Hex(1)Pent(2)	C[+71]*3, N[+1], S[+426][+802]	999.717	3	2997.14	2997.12	0	7.1	49	Specific	635.04	529.32	3.6	10.94	28	>>sp|P00740-3|FA9_HUMAN Coagulation factor IX OS=Homo sapiens GN=F9 PE=1 SV=2	115	sample=1 period=1 cycle=810 experiment=2	sample=1 period=1 cycle=810 experiment=2	7.868
03862:4	1	K.DDINSYEC[+71.037]WC[+71.037]PFGFEGKNC[+71.037]EL.D		C[+71]*3	671.284	4	2682.11	2682.09	0	7.2	64	Specific	263.65	263.65	263.65	4.16	28	>>sp|P00740-3|FA9_HUMAN Coagulation factor IX OS=Homo sapiens GN=F9 PE=1 SV=2	115	sample=1 period=1 cycle=1649 experiment=4	sample=1 period=1 cycle=1649 experiment=4	24.6454
04102:3	1	K.DDINSYEC[+71.037]WC[+71.037]PFGFEGKNC[+71.037]EL.D		C[+71]*3	894.707	3	2682.11	2682.09	0	4.3	64	Specific	423.41	423.41	423.41	7.03	28	>>sp|P00740-3|FA9_HUMAN Coagulation factor IX OS=Homo sapiens GN=F9 PE=1 SV=2	115	sample=1 period=1 cycle=1703 experiment=5	sample=1 period=1 cycle=1703 experiment=5	25.7579
03990:3	1	K.DDINSYEC[+71.037]WC[+71.037]PFGFEGKNC[+71.037]EL.D		C[+71]*3	894.71	3	2682.11	2682.09	0	7.3	64	Specific	491.41	491.41	491.41	7.65	28	>>sp|P00740-3|FA9_HUMAN Coagulation factor IX OS=Homo sapiens GN=F9 PE=1 SV=2	115	sample=1 period=1 cycle=1675 experiment=4	sample=1 period=1 cycle=1675 experiment=4	25.184
04084:3	1	K.DDINSYEC[+71.037]WC[+71.037]PFGFEGKNC[+71.037]EL.D		C[+71]*3	894.706	3	2682.1	2682.09	0	2.8	64	Specific	545.55	545.55	545.55	6.39	28	>>sp|P00740-3|FA9_HUMAN Coagulation factor IX OS=Homo sapiens GN=F9 PE=1 SV=2	115	sample=1 period=1 cycle=1698 experiment=5	sample=1 period=1 cycle=1698 experiment=5	25.6542
03749:3	1	K.DDINSYEC[+71.037]WC[+71.037]PFGFEGKNC[+71.037]EL.D		C[+71]*3	894.707	3	2682.11	2682.09	0	4	64	Specific	553.64	553.64	553.64	6.39	28	>>sp|P00740-3|FA9_HUMAN Coagulation factor IX OS=Homo sapiens GN=F9 PE=1 SV=2	115	sample=1 period=1 cycle=1630 experiment=9	sample=1 period=1 cycle=1630 experiment=9	24.2561
04127:3	1	K.DDINSYEC[+71.037]WC[+71.037]PFGFEGKNC[+71.037]EL.D		C[+71]*3	894.711	3	2682.12	2682.09	0	9	64	Specific	607.28	607.28	607.28	8.9	28	>>sp|P00740-3|FA9_HUMAN Coagulation factor IX OS=Homo sapiens GN=F9 PE=1 SV=2	115	sample=1 period=1 cycle=1708 experiment=6	sample=1 period=1 cycle=1708 experiment=6	25.8633
04150:3	1	K.DDINSYEC[+71.037]WC[+71.037]PFGFEGKNC[+71.037]EL.D		C[+71]*3	894.709	3	2682.11	2682.09	0	6.2	64	Specific	610.48	610.48	610.48	10.05	28	>>sp|P00740-3|FA9_HUMAN Coagulation factor IX OS=Homo sapiens GN=F9 PE=1 SV=2	115	sample=1 period=1 cycle=1713 experiment=6	sample=1 period=1 cycle=1713 experiment=6	25.9667
03757:3	1	K.DDINSYEC[+71.037]WC[+71.037]PFGFEGKNC[+71.037]EL.D		C[+71]*3	894.707	3	2682.11	2682.09	0	4.3	64	Specific	626.12	626.12	626.12	9.23	28	>>sp|P00740-3|FA9_HUMAN Coagulation factor IX OS=Homo sapiens GN=F9 PE=1 SV=2	115	sample=1 period=1 cycle=1631 experiment=9	sample=1 period=1 cycle=1631 experiment=9	24.2762
04047:3	1	K.DDINSYEC[+71.037]WC[+71.037]PFGFEGKNC[+71.037]EL.D		C[+71]*3	894.71	3	2682.11	2682.09	0	7.3	64	Specific	633.04	633.04	633.04	9.7	28	>>sp|P00740-3|FA9_HUMAN Coagulation factor IX OS=Homo sapiens GN=F9 PE=1 SV=2	115	sample=1 period=1 cycle=1685 experiment=6	sample=1 period=1 cycle=1685 experiment=6	25.394
03972:3	1	K.DDINSYEC[+71.037]WC[+71.037]PFGFEGKNC[+71.037]EL.D		C[+71]*3	894.709	3	2682.11	2682.09	0	6.5	64	Specific	665.68	665.68	665.68	11.35	28	>>sp|P00740-3|FA9_HUMAN Coagulation factor IX OS=Homo sapiens GN=F9 PE=1 SV=2	115	sample=1 period=1 cycle=1670 experiment=5	sample=1 period=1 cycle=1670 experiment=5	25.0809
04065:3	1	K.DDINSYEC[+71.037]WC[+71.037]PFGFEGKNC[+71.037]EL.D		C[+71]*3	894.709	3	2682.11	2682.09	0	7.1	64	Specific	679.91	679.91	679.91	11.35	28	>>sp|P00740-3|FA9_HUMAN Coagulation factor IX OS=Homo sapiens GN=F9 PE=1 SV=2	115	sample=1 period=1 cycle=1689 experiment=6	sample=1 period=1 cycle=1689 experiment=6	25.4778
04017:3	1	K.DDINSYEC[+71.037]WC[+71.037]PFGFEGKNC[+71.037]EL.D		C[+71]*3	894.708	3	2682.11	2682.09	0	5.3	64	Specific	681.32	681.32	681.32	11.05	28	>>sp|P00740-3|FA9_HUMAN Coagulation factor IX OS=Homo sapiens GN=F9 PE=1 SV=2	115	sample=1 period=1 cycle=1680 experiment=7	sample=1 period=1 cycle=1680 experiment=7	25.2903
03765:3	1	K.DDINSYEC[+71.037]WC[+71.037]PFGFEGKNC[+71.037]EL.D		C[+71]*3	894.708	3	2682.11	2682.09	0	5.3	64	Specific	706.24	706.24	706.24	12.05	28	>>sp|P00740-3|FA9_HUMAN Coagulation factor IX OS=Homo sapiens GN=F9 PE=1 SV=2	115	sample=1 period=1 cycle=1632 experiment=8	sample=1 period=1 cycle=1632 experiment=8	24.2963
03909:3	1	K.DDINSYEC[+71.037]WC[+71.037]PFGFEGKNC[+71.037]EL.D		C[+71]*3	894.711	3	2682.12	2682.09	0	8.3	64	Specific	789.25	779.08	779.08	13.35	28	>>sp|P00740-3|FA9_HUMAN Coagulation factor IX OS=Homo sapiens GN=F9 PE=1 SV=2	115	sample=1 period=1 cycle=1656 experiment=9	sample=1 period=1 cycle=1656 experiment=9	24.7922
03791:3	1	K.DDINSYEC[+71.037]WC[+71.037]PFGFEGKNC[+71.037]EL.D		C[+71]*3	894.709	3	2682.11	2682.09	0	6.5	64	Specific	818	818	818	14.35	28	>>sp|P00740-3|FA9_HUMAN Coagulation factor IX OS=Homo sapiens GN=F9 PE=1 SV=2	115	sample=1 period=1 cycle=1635 experiment=10	sample=1 period=1 cycle=1635 experiment=10	24.3612
03956:3	1	K.DDINSYEC[+71.037]WC[+71.037]PFGFEGKNC[+71.037]EL.D		C[+71]*3	894.709	3	2682.11	2682.09	0	7	64	Specific	830.84	804.92	804.92	14.35	28	>>sp|P00740-3|FA9_HUMAN Coagulation factor IX OS=Homo sapiens GN=F9 PE=1 SV=2	115	sample=1 period=1 cycle=1665 experiment=6	sample=1 period=1 cycle=1665 experiment=6	24.9779
03774:3	1	K.DDINSYEC[+71.037]WC[+71.037]PFGFEGKNC[+71.037]EL.D		C[+71]*3	894.708	3	2682.11	2682.09	0	5.6	64	Specific	853.1	853.1	853.1	15.05	28	>>sp|P00740-3|FA9_HUMAN Coagulation factor IX OS=Homo sapiens GN=F9 PE=1 SV=2	115	sample=1 period=1 cycle=1633 experiment=9	sample=1 period=1 cycle=1633 experiment=9	24.3188
03817:3	1	K.DDINSYEC[+71.037]WC[+71.037]PFGFEGKNC[+71.037]EL.D		C[+71]*3	894.71	3	2682.11	2682.09	0	7.5	64	Specific	891.78	886.93	886.93	15.35	28	>>sp|P00740-3|FA9_HUMAN Coagulation factor IX OS=Homo sapiens GN=F9 PE=1 SV=2	115	sample=1 period=1 cycle=1640 experiment=7	sample=1 period=1 cycle=1640 experiment=7	24.4639
03841:3	1	K.DDINSYEC[+71.037]WC[+71.037]PFGFEGKNC[+71.037]EL.D		C[+71]*3	894.711	3	2682.12	2682.09	0	8.3	64	Specific	894.16	884.35	884.35	15.35	28	>>sp|P00740-3|FA9_HUMAN Coagulation factor IX OS=Homo sapiens GN=F9 PE=1 SV=2	115	sample=1 period=1 cycle=1645 experiment=6	sample=1 period=1 cycle=1645 experiment=6	24.5618
03782:3	1	K.DDINSYEC[+71.037]WC[+71.037]PFGFEGKNC[+71.037]EL.D		C[+71]*3	894.709	3	2682.11	2682.09	0	6.9	64	Specific	896.61	896.61	896.61	14.7	28	>>sp|P00740-3|FA9_HUMAN Coagulation factor IX OS=Homo sapiens GN=F9 PE=1 SV=2	115	sample=1 period=1 cycle=1634 experiment=9	sample=1 period=1 cycle=1634 experiment=9	24.34
04075:3	1	K.DDINSYEC[+71.037]WC[+71.037]PFGFEGKNC[+71.037]EL.D		C[+71]*3	894.708	3	2682.11	2682.09	0	5.4	64	Specific	922.03	868.08	868.08	16.05	28	>>sp|P00740-3|FA9_HUMAN Coagulation factor IX OS=Homo sapiens GN=F9 PE=1 SV=2	115	sample=1 period=1 cycle=1693 experiment=3	sample=1 period=1 cycle=1693 experiment=3	25.5621
03801:3	1	K.DDINSYEC[+71.037]WC[+71.037]PFGFEGKNC[+71.037]EL.D		C[+71]*3	894.71	3	2682.11	2682.09	0	7.3	64	Specific	962.2	956.78	956.78	17.35	28	>>sp|P00740-3|FA9_HUMAN Coagulation factor IX OS=Homo sapiens GN=F9 PE=1 SV=2	115	sample=1 period=1 cycle=1637 experiment=5	sample=1 period=1 cycle=1637 experiment=5	24.403
03834:3	1	K.DDINSYEC[+71.037]WC[+71.037]PFGFEGKNC[+71.037]EL.D		C[+71]*3	894.71	3	2682.11	2682.09	0	7.5	64	Specific	967.74	943.82	943.82	17.35	28	>>sp|P00740-3|FA9_HUMAN Coagulation factor IX OS=Homo sapiens GN=F9 PE=1 SV=2	115	sample=1 period=1 cycle=1644 experiment=5	sample=1 period=1 cycle=1644 experiment=5	24.5445
03826:3	1	K.DDINSYEC[+71.037]WC[+71.037]PFGFEGKNC[+71.037]EL.D		C[+71]*3	894.71	3	2682.11	2682.09	0	7.5	64	Specific	968.86	947.65	947.65	17.35	28	>>sp|P00740-3|FA9_HUMAN Coagulation factor IX OS=Homo sapiens GN=F9 PE=1 SV=2	115	sample=1 period=1 cycle=1642 experiment=5	sample=1 period=1 cycle=1642 experiment=5	24.5017
03935:3	1	K.DDINSYEC[+71.037]WC[+71.037]PFGFEGKNC[+71.037]EL.D		C[+71]*3	894.71	3	2682.12	2682.09	0	7.9	64	Specific	979.96	966.18	966.18	17.35	28	>>sp|P00740-3|FA9_HUMAN Coagulation factor IX OS=Homo sapiens GN=F9 PE=1 SV=2	115	sample=1 period=1 cycle=1661 experiment=7	sample=1 period=1 cycle=1661 experiment=7	24.8937
03811:3	1	K.DDINSYEC[+71.037]WC[+71.037]PFGFEGKNC[+71.037]EL.D		C[+71]*3	894.71	3	2682.11	2682.09	0	7.5	64	Specific	981.29	946.76	946.76	17.35	28	>>sp|P00740-3|FA9_HUMAN Coagulation factor IX OS=Homo sapiens GN=F9 PE=1 SV=2	115	sample=1 period=1 cycle=1639 experiment=7	sample=1 period=1 cycle=1639 experiment=7	24.4445
03796:3	1	K.DDINSYEC[+71.037]WC[+71.037]PFGFEGKNC[+71.037]EL.D		C[+71]*3	894.71	3	2682.11	2682.09	0	7.2	64	Specific	1001.25	910.44	910.44	18.35	28	>>sp|P00740-3|FA9_HUMAN Coagulation factor IX OS=Homo sapiens GN=F9 PE=1 SV=2	115	sample=1 period=1 cycle=1636 experiment=6	sample=1 period=1 cycle=1636 experiment=6	24.3805
03847:3	1	K.DDINSYEC[+71.037]WC[+71.037]PFGFEGKNC[+71.037]EL.D		C[+71]*3	894.711	3	2682.12	2682.09	0	8.8	64	Specific	1006.94	1001.5	1001.5	17.55	28	>>sp|P00740-3|FA9_HUMAN Coagulation factor IX OS=Homo sapiens GN=F9 PE=1 SV=2	115	sample=1 period=1 cycle=1646 experiment=3	sample=1 period=1 cycle=1646 experiment=3	24.5828
03880:3	1	K.DDINSYEC[+71.037]WC[+71.037]PFGFEGKNC[+71.037]EL.D		C[+71]*3	894.711	3	2682.12	2682.09	0	8.9	64	Specific	1016.72	1002.8	1002.8	17.55	28	>>sp|P00740-3|FA9_HUMAN Coagulation factor IX OS=Homo sapiens GN=F9 PE=1 SV=2	115	sample=1 period=1 cycle=1651 experiment=7	sample=1 period=1 cycle=1651 experiment=7	24.6885
03805:3	1	K.DDINSYEC[+71.037]WC[+71.037]PFGFEGKNC[+71.037]EL.D		C[+71]*3	894.71	3	2682.12	2682.09	0	8.3	64	Specific	1026.41	1026.41	1026.41	18.35	28	>>sp|P00740-3|FA9_HUMAN Coagulation factor IX OS=Homo sapiens GN=F9 PE=1 SV=2	115	sample=1 period=1 cycle=1638 experiment=5	sample=1 period=1 cycle=1638 experiment=5	24.4238
03821:3	1	K.DDINSYEC[+71.037]WC[+71.037]PFGFEGKNC[+71.037]EL.D		C[+71]*3	894.71	3	2682.12	2682.09	0	7.9	64	Specific	1040.67	1004.66	1004.66	18.35	28	>>sp|P00740-3|FA9_HUMAN Coagulation factor IX OS=Homo sapiens GN=F9 PE=1 SV=2	115	sample=1 period=1 cycle=1641 experiment=4	sample=1 period=1 cycle=1641 experiment=4	24.4831
03830:3	1	K.DDINSYEC[+71.037]WC[+71.037]PFGFEGKNC[+71.037]EL.D		C[+71]*3	894.71	3	2682.12	2682.09	0	7.8	64	Specific	1132.01	1082.34	1082.34	20.35	28	>>sp|P00740-3|FA9_HUMAN Coagulation factor IX OS=Homo sapiens GN=F9 PE=1 SV=2	115	sample=1 period=1 cycle=1643 experiment=2	sample=1 period=1 cycle=1643 experiment=2	24.5267
03685:3	1	K.D[+15.995]DINSYEC[+71.037]WC[+71.037]PFGFEGKNC[+71.037]EL.D		C[+71]*3, D[+16]	900.04	3	2698.11	2698.09	0	6.5	64	Specific	15.11	15.11	0.3	2.72	28	>>sp|P00740-3|FA9_HUMAN Coagulation factor IX OS=Homo sapiens GN=F9 PE=1 SV=2	115	sample=1 period=1 cycle=1612 experiment=8	sample=1 period=1 cycle=1612 experiment=8	23.877
03758:3	1	K.DD[+15.995]INSYEC[+71.037]WC[+71.037]PFGFEGKNC[+71.037]EL.D		C[+71]*3, D[+16]	900.042	3	2698.11	2698.09	0	7.9	64	Specific	47.96	47.96	0	3.32	28	>>sp|P00740-3|FA9_HUMAN Coagulation factor IX OS=Homo sapiens GN=F9 PE=1 SV=2	115	sample=1 period=1 cycle=1631 experiment=10	sample=1 period=1 cycle=1631 experiment=10	24.277
03715:3	1	K.D[+15.995]DINSYEC[+71.037]WC[+71.037]PFGFEGKNC[+71.037]EL.D		C[+71]*3, D[+16]	900.041	3	2698.11	2698.09	0	7.5	64	Specific	97.83	97.83	0	2.72	28	>>sp|P00740-3|FA9_HUMAN Coagulation factor IX OS=Homo sapiens GN=F9 PE=1 SV=2	115	sample=1 period=1 cycle=1623 experiment=5	sample=1 period=1 cycle=1623 experiment=5	24.1096
03711:3	1	K.D[+15.995]DINSYEC[+71.037]WC[+71.037]PFGFEGKNC[+71.037]EL.D		C[+71]*3, D[+16]	900.042	3	2698.11	2698.09	0	8.6	64	Specific	106.59	106.59	0	2.77	28	>>sp|P00740-3|FA9_HUMAN Coagulation factor IX OS=Homo sapiens GN=F9 PE=1 SV=2	115	sample=1 period=1 cycle=1622 experiment=4	sample=1 period=1 cycle=1622 experiment=4	24.0887
03733:3	1	K.DD[+15.995]INSYEC[+71.037]WC[+71.037]PFGFEGKNC[+71.037]EL.D		C[+71]*3, D[+16]	900.041	3	2698.11	2698.09	0	7.3	64	Specific	117.92	117.92	0	3.32	28	>>sp|P00740-3|FA9_HUMAN Coagulation factor IX OS=Homo sapiens GN=F9 PE=1 SV=2	115	sample=1 period=1 cycle=1627 experiment=7	sample=1 period=1 cycle=1627 experiment=7	24.1933
03702:3	1	K.DD[+15.995]INSYEC[+71.037]WC[+71.037]PFGFEGKNC[+71.037]EL.D		C[+71]*3, D[+16]	900.042	3	2698.11	2698.09	0	7.7	64	Specific	186.16	186.16	0	3.89	28	>>sp|P00740-3|FA9_HUMAN Coagulation factor IX OS=Homo sapiens GN=F9 PE=1 SV=2	115	sample=1 period=1 cycle=1619 experiment=3	sample=1 period=1 cycle=1619 experiment=3	24.0257
03674:3	1	K.D[+15.995]DINSYEC[+71.037]WC[+71.037]PFGFEGKNC[+71.037]EL.D		C[+71]*3, D[+16]	900.041	3	2698.11	2698.09	0	7.3	64	Specific	189.15	189.15	2.79	3.89	28	>>sp|P00740-3|FA9_HUMAN Coagulation factor IX OS=Homo sapiens GN=F9 PE=1 SV=2	115	sample=1 period=1 cycle=1610 experiment=5	sample=1 period=1 cycle=1610 experiment=5	23.8343
03700:3	1	K.D[+15.995]DINSYEC[+71.037]WC[+71.037]PFGFEGKNC[+71.037]EL.D		C[+71]*3, D[+16]	900.041	3	2698.11	2698.09	0	7.1	64	Specific	191.33	191.33	8.6	3.89	28	>>sp|P00740-3|FA9_HUMAN Coagulation factor IX OS=Homo sapiens GN=F9 PE=1 SV=2	115	sample=1 period=1 cycle=1618 experiment=3	sample=1 period=1 cycle=1618 experiment=3	24.0046
03692:3	1	K.DD[+15.995]INSYEC[+71.037]WC[+71.037]PFGFEGKNC[+71.037]EL.D		C[+71]*3, D[+16]	900.041	3	2698.11	2698.09	0	7.5	64	Specific	209.98	208.83	0	4.68	28	>>sp|P00740-3|FA9_HUMAN Coagulation factor IX OS=Homo sapiens GN=F9 PE=1 SV=2	115	sample=1 period=1 cycle=1614 experiment=3	sample=1 period=1 cycle=1614 experiment=3	23.9196
03678:3	1	K.D[+15.995]DINSYEC[+71.037]WC[+71.037]PFGFEGKNC[+71.037]EL.D		C[+71]*3, D[+16]	900.039	3	2698.1	2698.09	0	5.4	64	Specific	211.57	211.57	9.9	3.91	28	>>sp|P00740-3|FA9_HUMAN Coagulation factor IX OS=Homo sapiens GN=F9 PE=1 SV=2	115	sample=1 period=1 cycle=1611 experiment=5	sample=1 period=1 cycle=1611 experiment=5	23.8558
03848:3	1	K.D[+15.995]DINSYEC[+71.037]WC[+71.037]PFGFEGKNC[+71.037]EL.D		C[+71]*3, D[+16]	900.045	3	2698.12	2698.09	0	11.9	64	Specific	216.05	216.05	0	3.59	28	>>sp|P00740-3|FA9_HUMAN Coagulation factor IX OS=Homo sapiens GN=F9 PE=1 SV=2	115	sample=1 period=1 cycle=1646 experiment=4	sample=1 period=1 cycle=1646 experiment=4	24.5844
03698:3	1	K.D[+15.995]DINSYEC[+71.037]WC[+71.037]PFGFEGKNC[+71.037]EL.D		C[+71]*3, D[+16]	900.042	3	2698.11	2698.09	0	8.6	64	Specific	218.73	218.73	6.87	4.21	28	>>sp|P00740-3|FA9_HUMAN Coagulation factor IX OS=Homo sapiens GN=F9 PE=1 SV=2	115	sample=1 period=1 cycle=1617 experiment=3	sample=1 period=1 cycle=1617 experiment=3	23.9835
03708:3	1	K.D[+15.995]DINSYEC[+71.037]WC[+71.037]PFGFEGKNC[+71.037]EL.D		C[+71]*3, D[+16]	900.042	3	2698.11	2698.09	0	7.7	64	Specific	226.26	189.39	0.6	3.89	28	>>sp|P00740-3|FA9_HUMAN Coagulation factor IX OS=Homo sapiens GN=F9 PE=1 SV=2	115	sample=1 period=1 cycle=1621 experiment=4	sample=1 period=1 cycle=1621 experiment=4	24.0677
03797:3	1	K.D[+15.995]DINSYEC[+71.037]WC[+71.037]PFGFEGKNC[+71.037]EL.D		C[+71]*3, D[+16]	900.038	3	2698.1	2698.09	0	4.1	64	Specific	240.2	240.2	8.28	3.85	28	>>sp|P00740-3|FA9_HUMAN Coagulation factor IX OS=Homo sapiens GN=F9 PE=1 SV=2	115	sample=1 period=1 cycle=1636 experiment=7	sample=1 period=1 cycle=1636 experiment=7	24.3821
03689:3	1	K.D[+15.995]DINSYEC[+71.037]WC[+71.037]PFGFEGKNC[+71.037]EL.D		C[+71]*3, D[+16]	900.042	3	2698.11	2698.09	0	8.5	64	Specific	249.6	249.6	0.3	5.07	28	>>sp|P00740-3|FA9_HUMAN Coagulation factor IX OS=Homo sapiens GN=F9 PE=1 SV=2	115	sample=1 period=1 cycle=1613 experiment=5	sample=1 period=1 cycle=1613 experiment=5	23.8957
03822:3	1	K.DD[+15.995]INSYEC[+71.037]WC[+71.037]PFGFEGKNC[+71.037]EL.D		C[+71]*3, D[+16]	900.041	3	2698.11	2698.09	0	7.3	64	Specific	389.64	389.64	3.2	7.28	28	>>sp|P00740-3|FA9_HUMAN Coagulation factor IX OS=Homo sapiens GN=F9 PE=1 SV=2	115	sample=1 period=1 cycle=1641 experiment=5	sample=1 period=1 cycle=1641 experiment=5	24.4856
04175:3	1	K.D[+15.995]DINSYEC[+71.037]WC[+71.037]PFGFEGKNC[+71.037]EL.D		C[+71]*3, D[+16]	900.04	3	2698.11	2698.09	0	5.9	64	Specific	422.55	422.55	10.17	7.05	28	>>sp|P00740-3|FA9_HUMAN Coagulation factor IX OS=Homo sapiens GN=F9 PE=1 SV=2	115	sample=1 period=1 cycle=1722 experiment=5	sample=1 period=1 cycle=1722 experiment=5	26.1528
03766:3	1	K.DD[+15.995]INSYEC[+71.037]WC[+71.037]PFGFEGKNC[+71.037]EL.D		C[+71]*3, D[+16]	900.042	3	2698.11	2698.09	0	8.5	64	Specific	429.55	429.55	0	7.34	28	>>sp|P00740-3|FA9_HUMAN Coagulation factor IX OS=Homo sapiens GN=F9 PE=1 SV=2	115	sample=1 period=1 cycle=1632 experiment=9	sample=1 period=1 cycle=1632 experiment=9	24.298
04018:3	1	K.D[+15.995]DINSYEC[+71.037]WC[+71.037]PFGFEGKNC[+71.037]EL.D		C[+71]*3, D[+16]	900.042	3	2698.11	2698.09	0	7.8	64	Specific	458.34	458.34	6.73	7.57	28	>>sp|P00740-3|FA9_HUMAN Coagulation factor IX OS=Homo sapiens GN=F9 PE=1 SV=2	115	sample=1 period=1 cycle=1680 experiment=8	sample=1 period=1 cycle=1680 experiment=8	25.2912
04023:3	1	K.D[+15.995]DINSYEC[+71.037]WC[+71.037]PFGFEGKNC[+71.037]EL.D		C[+71]*3, D[+16]	900.042	3	2698.11	2698.09	0	7.9	64	Specific	503.83	503.83	3.04	7.56	28	>>sp|P00740-3|FA9_HUMAN Coagulation factor IX OS=Homo sapiens GN=F9 PE=1 SV=2	115	sample=1 period=1 cycle=1681 experiment=6	sample=1 period=1 cycle=1681 experiment=6	25.3104
04006:3	1	K.DD[+15.995]INSYEC[+71.037]WC[+71.037]PFGFEGKNC[+71.037]EL.D		C[+71]*3, D[+16]	900.038	3	2698.1	2698.09	0	3.9	64	Specific	510.93	510.93	2.53	6.58	28	>>sp|P00740-3|FA9_HUMAN Coagulation factor IX OS=Homo sapiens GN=F9 PE=1 SV=2	115	sample=1 period=1 cycle=1678 experiment=7	sample=1 period=1 cycle=1678 experiment=7	25.2495
04036:3	1	K.DD[+15.995]INSYEC[+71.037]WC[+71.037]PFGFEGKNC[+71.037]EL.D		C[+71]*3, D[+16]	900.042	3	2698.11	2698.09	0	8.4	64	Specific	600.88	600.88	2.98	9.53	28	>>sp|P00740-3|FA9_HUMAN Coagulation factor IX OS=Homo sapiens GN=F9 PE=1 SV=2	115	sample=1 period=1 cycle=1683 experiment=7	sample=1 period=1 cycle=1683 experiment=7	25.3536
04029:3	1	K.D[+15.995]DINSYEC[+71.037]WC[+71.037]PFGFEGKNC[+71.037]EL.D		C[+71]*3, D[+16]	900.042	3	2698.11	2698.09	0	8.1	64	Specific	614.52	614.52	14.68	10.35	28	>>sp|P00740-3|FA9_HUMAN Coagulation factor IX OS=Homo sapiens GN=F9 PE=1 SV=2	115	sample=1 period=1 cycle=1682 experiment=6	sample=1 period=1 cycle=1682 experiment=6	25.3312
04140:3	1	K.D[+15.995]DINSYEC[+71.037]WC[+71.037]PFGFEGKNC[+71.037]EL.D		C[+71]*3, D[+16]	900.04	3	2698.11	2698.09	0	6.2	64	Specific	664.59	664.59	5.49	10.39	28	>>sp|P00740-3|FA9_HUMAN Coagulation factor IX OS=Homo sapiens GN=F9 PE=1 SV=2	115	sample=1 period=1 cycle=1711 experiment=6	sample=1 period=1 cycle=1711 experiment=6	25.9254
04011:3	1	K.D[+15.995]DINSYEC[+71.037]WC[+71.037]PFGFEGKNC[+71.037]EL.D		C[+71]*3, D[+16]	900.04	3	2698.1	2698.09	0	5.7	64	Specific	687.26	687.26	0.3	10.39	28	>>sp|P00740-3|FA9_HUMAN Coagulation factor IX OS=Homo sapiens GN=F9 PE=1 SV=2	115	sample=1 period=1 cycle=1679 experiment=6	sample=1 period=1 cycle=1679 experiment=6	25.2703
04113:3	1	K.D[+15.995]DINSYEC[+71.037]WC[+71.037]PFGFEGKNC[+71.037]EL.D		C[+71]*3, D[+16]	900.043	3	2698.11	2698.09	0	8.7	64	Specific	727.05	727.05	8.32	11.55	28	>>sp|P00740-3|FA9_HUMAN Coagulation factor IX OS=Homo sapiens GN=F9 PE=1 SV=2	115	sample=1 period=1 cycle=1705 experiment=5	sample=1 period=1 cycle=1705 experiment=5	25.8012
04053:3	1	K.D[+15.995]DINSYEC[+71.037]WC[+71.037]PFGFEGKNC[+71.037]EL.D		C[+71]*3, D[+16]	900.042	3	2698.11	2698.09	0	8.5	64	Specific	788.01	788.01	9.4	13.35	28	>>sp|P00740-3|FA9_HUMAN Coagulation factor IX OS=Homo sapiens GN=F9 PE=1 SV=2	115	sample=1 period=1 cycle=1686 experiment=6	sample=1 period=1 cycle=1686 experiment=6	25.4161
04155:3	1	K.D[+15.995]DINSYEC[+71.037]WC[+71.037]PFGFEGKNC[+71.037]EL.D		C[+71]*3, D[+16]	900.038	3	2698.1	2698.09	0	4.3	64	Specific	789.27	789.27	0.3	13.05	28	>>sp|P00740-3|FA9_HUMAN Coagulation factor IX OS=Homo sapiens GN=F9 PE=1 SV=2	115	sample=1 period=1 cycle=1716 experiment=3	sample=1 period=1 cycle=1716 experiment=3	26.0287
04093:3	1	K.DD[+15.995]INSYEC[+71.037]WC[+71.037]PFGFEGKNC[+71.037]EL.D		C[+71]*3, D[+16]	900.043	3	2698.11	2698.09	0	9	64	Specific	811.08	811.08	0	13.55	28	>>sp|P00740-3|FA9_HUMAN Coagulation factor IX OS=Homo sapiens GN=F9 PE=1 SV=2	115	sample=1 period=1 cycle=1700 experiment=4	sample=1 period=1 cycle=1700 experiment=4	25.6978
04135:3	1	K.D[+15.995]DINSYEC[+71.037]WC[+71.037]PFGFEGKNC[+71.037]EL.D		C[+71]*3, D[+16]	900.039	3	2698.1	2698.09	0	4.4	64	Specific	819.18	819.18	8.55	14.05	28	>>sp|P00740-3|FA9_HUMAN Coagulation factor IX OS=Homo sapiens GN=F9 PE=1 SV=2	115	sample=1 period=1 cycle=1710 experiment=4	sample=1 period=1 cycle=1710 experiment=4	25.9048
04048:3	1	K.D[+15.995]DINSYEC[+71.037]WC[+71.037]PFGFEGKNC[+71.037]EL.D		C[+71]*3, D[+16]	900.042	3	2698.11	2698.09	0	8.3	64	Specific	820.89	820.89	11.55	14.35	28	>>sp|P00740-3|FA9_HUMAN Coagulation factor IX OS=Homo sapiens GN=F9 PE=1 SV=2	115	sample=1 period=1 cycle=1685 experiment=7	sample=1 period=1 cycle=1685 experiment=7	25.3952
04066:3	1	K.D[+15.995]DINSYEC[+71.037]WC[+71.037]PFGFEGKNC[+71.037]EL.D		C[+71]*3, D[+16]	900.042	3	2698.11	2698.09	0	8.1	64	Specific	839.91	839.91	0.3	14.35	28	>>sp|P00740-3|FA9_HUMAN Coagulation factor IX OS=Homo sapiens GN=F9 PE=1 SV=2	115	sample=1 period=1 cycle=1689 experiment=7	sample=1 period=1 cycle=1689 experiment=7	25.4786
04042:3	1	K.D[+15.995]DINSYEC[+71.037]WC[+71.037]PFGFEGKNC[+71.037]EL.D		C[+71]*3, D[+16]	900.042	3	2698.11	2698.09	0	8.3	64	Specific	865.98	865.98	7.52	15.35	28	>>sp|P00740-3|FA9_HUMAN Coagulation factor IX OS=Homo sapiens GN=F9 PE=1 SV=2	115	sample=1 period=1 cycle=1684 experiment=7	sample=1 period=1 cycle=1684 experiment=7	25.3744
04057:3	1	K.D[+15.995]DINSYEC[+71.037]WC[+71.037]PFGFEGKNC[+71.037]EL.D		C[+71]*3, D[+16]	900.042	3	2698.11	2698.09	0	8	64	Specific	995.8	968.84	9.68	17.35	28	>>sp|P00740-3|FA9_HUMAN Coagulation factor IX OS=Homo sapiens GN=F9 PE=1 SV=2	115	sample=1 period=1 cycle=1687 experiment=5	sample=1 period=1 cycle=1687 experiment=5	25.437
04070:3	1	K.D[+15.995]DINSYEC[+71.037]WC[+71.037]PFGFEGKNC[+71.037]EL.D		C[+71]*3, D[+16]	900.043	3	2698.11	2698.09	0	9.2	64	Specific	1002.68	997.75	8.45	17.55	28	>>sp|P00740-3|FA9_HUMAN Coagulation factor IX OS=Homo sapiens GN=F9 PE=1 SV=2	115	sample=1 period=1 cycle=1690 experiment=5	sample=1 period=1 cycle=1690 experiment=5	25.4996
04071:3	1	K.D[+15.995]DINSYEC[+71.037]WC[+71.037]PFGFEGKNC[+71.037]EL.D		C[+71]*3, D[+16]	900.042	3	2698.11	2698.09	0	8.2	64	Specific	1028.18	1028.18	7.85	18.35	28	>>sp|P00740-3|FA9_HUMAN Coagulation factor IX OS=Homo sapiens GN=F9 PE=1 SV=2	115	sample=1 period=1 cycle=1691 experiment=2	sample=1 period=1 cycle=1691 experiment=2	25.5205
04078:3	1	K.D[+15.995]DINSYEC[+71.037]WC[+71.037]PFGFEGKNC[+71.037]EL.D		C[+71]*3, D[+16]	900.042	3	2698.11	2698.09	0	7.6	64	Specific	1040.67	1025.06	6.19	18.35	28	>>sp|P00740-3|FA9_HUMAN Coagulation factor IX OS=Homo sapiens GN=F9 PE=1 SV=2	115	sample=1 period=1 cycle=1696 experiment=2	sample=1 period=1 cycle=1696 experiment=2	25.6141
04060:3	1	K.D[+15.995]DINSYEC[+71.037]WC[+71.037]PFGFEGKNC[+71.037]EL.D		C[+71]*3, D[+16]	900.042	3	2698.11	2698.09	0	8.5	64	Specific	1041.33	1041.33	10.02	18.35	28	>>sp|P00740-3|FA9_HUMAN Coagulation factor IX OS=Homo sapiens GN=F9 PE=1 SV=2	115	sample=1 period=1 cycle=1688 experiment=4	sample=1 period=1 cycle=1688 experiment=4	25.4578
03840:3	1	D.DINSYEC[+71.037]WC[+71.037]PFGFEGKNC[+71.037]EL.D		C[+71]*3	856.368	3	2567.09	2567.07	0	8.2	65	Specific	48.31	48.31	48.31	3.83	28	>>sp|P00740-3|FA9_HUMAN Coagulation factor IX OS=Homo sapiens GN=F9 PE=1 SV=2	115	sample=1 period=1 cycle=1645 experiment=5	sample=1 period=1 cycle=1645 experiment=5	24.5614
03879:3	1	D.DINSYEC[+71.037]WC[+71.037]PFGFEGKNC[+71.037]EL.D		C[+71]*3	856.369	3	2567.09	2567.07	0	9.9	65	Specific	338.62	338.62	338.62	5.2	28	>>sp|P00740-3|FA9_HUMAN Coagulation factor IX OS=Homo sapiens GN=F9 PE=1 SV=2	115	sample=1 period=1 cycle=1651 experiment=6	sample=1 period=1 cycle=1651 experiment=6	24.6877
03852:3	1	D.DINSYEC[+71.037]WC[+71.037]PFGFEGKNC[+71.037]EL.D		C[+71]*3	856.367	3	2567.09	2567.07	0	6.8	65	Specific	408.36	408.36	408.36	7.41	28	>>sp|P00740-3|FA9_HUMAN Coagulation factor IX OS=Homo sapiens GN=F9 PE=1 SV=2	115	sample=1 period=1 cycle=1647 experiment=3	sample=1 period=1 cycle=1647 experiment=3	24.6031
03908:3	1	D.DINSYEC[+71.037]WC[+71.037]PFGFEGKNC[+71.037]EL.D		C[+71]*3	856.367	3	2567.09	2567.07	0	7	65	Specific	429.86	429.86	429.86	7.44	28	>>sp|P00740-3|FA9_HUMAN Coagulation factor IX OS=Homo sapiens GN=F9 PE=1 SV=2	115	sample=1 period=1 cycle=1656 experiment=8	sample=1 period=1 cycle=1656 experiment=8	24.7918
03539:3	1	D.D[+15.995]INS[+879.286]YEC[+71.037]WC[+71.037]PFGFEGKNC[+71.037]EL.D	Hex(2)Pent(2)NeuAc(1)	C[+71]*3, D[+16], S[+879]	1154.81	3	3462.41	3462.35	0	18.6	65	Specific	296.78	296.78	296.78	4.25	28	>>sp|P00740-3|FA9_HUMAN Coagulation factor IX OS=Homo sapiens GN=F9 PE=1 SV=2	115	sample=1 period=1 cycle=1580 experiment=6	sample=1 period=1 cycle=1580 experiment=6	23.2049
03496:4	1	D.D[+15.995]INS[+879.286]YEC[+71.037]WC[+71.037]PFGFEGKNC[+71.037]EL.D	Hex(2)Pent(2)NeuAc(1)	C[+71]*3, D[+16], S[+879]	866.359	4	3462.41	3462.35	0	19	65	Specific	331.69	331.69	331.69	3.12	28	>>sp|P00740-3|FA9_HUMAN Coagulation factor IX OS=Homo sapiens GN=F9 PE=1 SV=2	115	sample=1 period=1 cycle=1570 experiment=6	sample=1 period=1 cycle=1570 experiment=6	22.9926
03524:4	1	D.D[+15.995]INS[+879.286]YEC[+71.037]WC[+71.037]PFGFEGKNC[+71.037]EL.D	Hex(2)Pent(2)NeuAc(1)	C[+71]*3, D[+16], S[+879]	866.36	4	3462.42	3462.35	0	19.7	65	Specific	429.38	429.38	429.38	4.53	28	>>sp|P00740-3|FA9_HUMAN Coagulation factor IX OS=Homo sapiens GN=F9 PE=1 SV=2	115	sample=1 period=1 cycle=1577 experiment=7	sample=1 period=1 cycle=1577 experiment=7	23.1413
03500:4	1	D.D[+15.995]INS[+879.286]YEC[+71.037]WC[+71.037]PFGFEGKNC[+71.037]EL.D	Hex(2)Pent(2)NeuAc(1)	C[+71]*3, D[+16], S[+879]	866.36	4	3462.42	3462.35	0	19.8	65	Specific	481.65	481.65	481.65	4.76	28	>>sp|P00740-3|FA9_HUMAN Coagulation factor IX OS=Homo sapiens GN=F9 PE=1 SV=2	115	sample=1 period=1 cycle=1571 experiment=5	sample=1 period=1 cycle=1571 experiment=5	23.0139
03503:4	1	D.D[+15.995]INS[+879.286]YEC[+71.037]WC[+71.037]PFGFEGKNC[+71.037]EL.D	Hex(2)Pent(2)NeuAc(1)	C[+71]*3, D[+16], S[+879]	866.359	4	3462.41	3462.35	0	18.8	65	Specific	497.17	479.52	479.52	4.76	28	>>sp|P00740-3|FA9_HUMAN Coagulation factor IX OS=Homo sapiens GN=F9 PE=1 SV=2	115	sample=1 period=1 cycle=1572 experiment=4	sample=1 period=1 cycle=1572 experiment=4	23.035
03836:3	1	D.DINS[+79.957]YE[+43.990]C[+71.037]WC[+71.037]PFGFE[+43.990]GKNC[+71.037]EL.D		C[+71]*3, E[+44]*2, S[+80]	912.349	3	2735.03	2735	0	10	65	Specific	52.81	52.81	8.02	3.12	28	>>sp|P00740-3|FA9_HUMAN Coagulation factor IX OS=Homo sapiens GN=F9 PE=1 SV=2	115	sample=1 period=1 cycle=1644 experiment=7	sample=1 period=1 cycle=1644 experiment=7	24.5474
03850:3	1	D.DINSY[+79.957]E[+43.990]C[+71.037]WC[+71.037]PFGFE[+43.990]GKNC[+71.037]EL.D		C[+71]*3, E[+44]*2, Y[+80]	912.348	3	2735.03	2735	0	9.5	65	Specific	142.72	142.72	8.2	3.35	28	>>sp|P00740-3|FA9_HUMAN Coagulation factor IX OS=Homo sapiens GN=F9 PE=1 SV=2	115	sample=1 period=1 cycle=1646 experiment=6	sample=1 period=1 cycle=1646 experiment=6	24.5886
00095:4	1	L.DVTC[+71.037]NIKNGRC[+71.037]EQFC[+71.037]KNSA.D		C[+71]*3	586.523	4	2343.07	2343.06	0	2.6	85	Specific	10.16	10.16	10.16	2.66	28	>>sp|P00740-3|FA9_HUMAN Coagulation factor IX OS=Homo sapiens GN=F9 PE=1 SV=2	115	sample=1 period=1 cycle=826 experiment=4	sample=1 period=1 cycle=826 experiment=4	8.1924
00140:4	1	L.DVTC[+71.037]NIKNGRC[+71.037]EQFC[+71.037]KNSA.D		C[+71]*3	586.524	4	2343.08	2343.06	0	4.8	85	Specific	173.5	173.5	173.5	4.53	28	>>sp|P00740-3|FA9_HUMAN Coagulation factor IX OS=Homo sapiens GN=F9 PE=1 SV=2	115	sample=1 period=1 cycle=832 experiment=9	sample=1 period=1 cycle=832 experiment=9	8.3177
00147:4	1	L.DVTC[+71.037]NIKNGRC[+71.037]EQFC[+71.037]KNSA.D		C[+71]*3	586.524	4	2343.07	2343.06	0	3.8	85	Specific	248.77	248.77	248.77	4.91	28	>>sp|P00740-3|FA9_HUMAN Coagulation factor IX OS=Homo sapiens GN=F9 PE=1 SV=2	115	sample=1 period=1 cycle=833 experiment=6	sample=1 period=1 cycle=833 experiment=6	8.3346
00131:4	1	L.DVTC[+71.037]NIKNGRC[+71.037]EQFC[+71.037]KNSA.D		C[+71]*3	586.524	4	2343.07	2343.06	0	4.6	85	Specific	262.91	262.91	262.91	5.96	28	>>sp|P00740-3|FA9_HUMAN Coagulation factor IX OS=Homo sapiens GN=F9 PE=1 SV=2	115	sample=1 period=1 cycle=831 experiment=6	sample=1 period=1 cycle=831 experiment=6	8.2988
00110:4	1	L.DVTC[+71.037]NIKNGRC[+71.037]EQFC[+71.037]KNSA.D		C[+71]*3	586.523	4	2343.07	2343.06	0	2.2	85	Specific	271.8	271.8	271.8	5.31	28	>>sp|P00740-3|FA9_HUMAN Coagulation factor IX OS=Homo sapiens GN=F9 PE=1 SV=2	115	sample=1 period=1 cycle=828 experiment=3	sample=1 period=1 cycle=828 experiment=3	8.2325
00125:4	1	L.DVTC[+71.037]NIKNGRC[+71.037]EQFC[+71.037]KNSA.D		C[+71]*3	586.524	4	2343.08	2343.06	0	4.9	85	Specific	295.52	295.52	295.52	6.63	28	>>sp|P00740-3|FA9_HUMAN Coagulation factor IX OS=Homo sapiens GN=F9 PE=1 SV=2	115	sample=1 period=1 cycle=830 experiment=6	sample=1 period=1 cycle=830 experiment=6	8.2779
00118:4	1	L.DVTC[+71.037]NIKNGRC[+71.037]EQFC[+71.037]KNSA.D		C[+71]*3	586.523	4	2343.07	2343.06	0	2.5	85	Specific	335.23	335.23	335.23	5.64	28	>>sp|P00740-3|FA9_HUMAN Coagulation factor IX OS=Homo sapiens GN=F9 PE=1 SV=2	115	sample=1 period=1 cycle=829 experiment=5	sample=1 period=1 cycle=829 experiment=5	8.255
02818:4	1	L.DVTC[+71.037]NIKN[+0.984]GRC[+71.037]EQFC[+71.037]KNSA.D		C[+71]*3, N[+1]	586.771	4	2344.06	2344.05	0	6.6	85	Specific	7.67	7.67	7.67	3.44	28	>>sp|P00740-3|FA9_HUMAN Coagulation factor IX OS=Homo sapiens GN=F9 PE=1 SV=2	115	sample=1 period=1 cycle=1284 experiment=2	sample=1 period=1 cycle=1284 experiment=2	17.2391
02872:4	1	L.DVTC[+71.037]NIKNGRC[+71.037]EQ[+0.984]FC[+71.037]KNSA.D		C[+71]*3, Q[+1]	586.772	4	2344.07	2344.05	0	8.4	85	Specific	21.85	21.85	2.13	3.44	28	>>sp|P00740-3|FA9_HUMAN Coagulation factor IX OS=Homo sapiens GN=F9 PE=1 SV=2	115	sample=1 period=1 cycle=1300 experiment=2	sample=1 period=1 cycle=1300 experiment=2	17.5998
01360:4	1	L.DVTC[+71.037]NIKNGRC[+71.037]EQFC[+71.037]KN[+0.984]SA.D		C[+71]*3, N[+1]	586.771	4	2344.06	2344.05	0	5.6	85	Specific	23.19	23.19	5.52	3.19	28	>>sp|P00740-3|FA9_HUMAN Coagulation factor IX OS=Homo sapiens GN=F9 PE=1 SV=2	115	sample=1 period=1 cycle=1142 experiment=4	sample=1 period=1 cycle=1142 experiment=4	14.1875
02241:4	1	L.DVTC[+71.037]N[+0.984]IKNGRC[+71.037]EQFC[+71.037]KNSA.D		C[+71]*3, N[+1]	586.771	4	2344.06	2344.05	0	5.9	85	Specific	28.07	28.07	23.56	3.19	28	>>sp|P00740-3|FA9_HUMAN Coagulation factor IX OS=Homo sapiens GN=F9 PE=1 SV=2	115	sample=1 period=1 cycle=1220 experiment=2	sample=1 period=1 cycle=1220 experiment=2	15.8429
02657:4	1	L.DVTC[+71.037]NIKN[+0.984]GRC[+71.037]EQFC[+71.037]KNSA.D		C[+71]*3, N[+1]	586.773	4	2344.07	2344.05	0	8.7	85	Specific	30.33	30.33	15.79	2.85	28	>>sp|P00740-3|FA9_HUMAN Coagulation factor IX OS=Homo sapiens GN=F9 PE=1 SV=2	115	sample=1 period=1 cycle=1259 experiment=2	sample=1 period=1 cycle=1259 experiment=2	16.6804
02852:4	1	L.DVTC[+71.037]NIKNGRC[+71.037]EQ[+0.984]FC[+71.037]KNSA.D		C[+71]*3, Q[+1]	586.77	4	2344.06	2344.05	0	4.8	85	Specific	34.15	34.15	11.41	3.19	28	>>sp|P00740-3|FA9_HUMAN Coagulation factor IX OS=Homo sapiens GN=F9 PE=1 SV=2	115	sample=1 period=1 cycle=1294 experiment=2	sample=1 period=1 cycle=1294 experiment=2	17.4654
01317:4	1	L.DVTC[+71.037]N[+0.984]IKNGRC[+71.037]EQFC[+71.037]KNSA.D		C[+71]*3, N[+1]	586.77	4	2344.06	2344.05	0	3.7	85	Specific	35.92	35.92	10.92	3.6	28	>>sp|P00740-3|FA9_HUMAN Coagulation factor IX OS=Homo sapiens GN=F9 PE=1 SV=2	115	sample=1 period=1 cycle=1137 experiment=3	sample=1 period=1 cycle=1137 experiment=3	14.0778
01348:4	1	L.DVTC[+71.037]NIKN[+0.984]GRC[+71.037]EQFC[+71.037]KNSA.D		C[+71]*3, N[+1]	586.77	4	2344.06	2344.05	0	3.8	85	Specific	40.85	40.85	12.02	2.66	28	>>sp|P00740-3|FA9_HUMAN Coagulation factor IX OS=Homo sapiens GN=F9 PE=1 SV=2	115	sample=1 period=1 cycle=1141 experiment=3	sample=1 period=1 cycle=1141 experiment=3	14.1659
00496:4	1	L.DVTC[+71.037]NIKN[+0.984]GRC[+71.037]EQFC[+71.037]KNSA.D		C[+71]*3, N[+1]	586.771	4	2344.06	2344.05	0	6.3	85	Specific	49.92	49.92	26.88	3.19	28	>>sp|P00740-3|FA9_HUMAN Coagulation factor IX OS=Homo sapiens GN=F9 PE=1 SV=2	115	sample=1 period=1 cycle=856 experiment=5	sample=1 period=1 cycle=856 experiment=5	8.7937
00976:4	1	L.DVTC[+71.037]NIKN[+0.984]GRC[+71.037]EQFC[+71.037]KNSA.D		C[+71]*3, N[+1]	586.772	4	2344.06	2344.05	0	7.1	85	Specific	51.05	51.05	26.72	3.44	28	>>sp|P00740-3|FA9_HUMAN Coagulation factor IX OS=Homo sapiens GN=F9 PE=1 SV=2	115	sample=1 period=1 cycle=934 experiment=7	sample=1 period=1 cycle=934 experiment=7	10.3798
02617:4	1	L.DVTC[+71.037]NIKN[+0.984]GRC[+71.037]EQFC[+71.037]KNSA.D		C[+71]*3, N[+1]	586.773	4	2344.07	2344.05	0	9.4	85	Specific	56.16	56.16	16.13	3.56	28	>>sp|P00740-3|FA9_HUMAN Coagulation factor IX OS=Homo sapiens GN=F9 PE=1 SV=2	115	sample=1 period=1 cycle=1254 experiment=3	sample=1 period=1 cycle=1254 experiment=3	16.5721
02647:4	1	L.DVTC[+71.037]N[+0.984]IKNGRC[+71.037]EQFC[+71.037]KNSA.D		C[+71]*3, N[+1]	586.772	4	2344.07	2344.05	0	8.6	85	Specific	61.51	61.51	35.21	3.44	28	>>sp|P00740-3|FA9_HUMAN Coagulation factor IX OS=Homo sapiens GN=F9 PE=1 SV=2	115	sample=1 period=1 cycle=1258 experiment=3	sample=1 period=1 cycle=1258 experiment=3	16.6597
02920:4	1	L.DVTC[+71.037]NIKN[+0.984]GRC[+71.037]EQFC[+71.037]KNSA.D		C[+71]*3, N[+1]	586.772	4	2344.07	2344.05	0	8.6	85	Specific	63.45	63.45	17.84	3.44	28	>>sp|P00740-3|FA9_HUMAN Coagulation factor IX OS=Homo sapiens GN=F9 PE=1 SV=2	115	sample=1 period=1 cycle=1331 experiment=3	sample=1 period=1 cycle=1331 experiment=3	18.2245
00440:4	1	L.DVTC[+71.037]NIKN[+0.984]GRC[+71.037]EQFC[+71.037]KNSA.D		C[+71]*3, N[+1]	586.771	4	2344.06	2344.05	0	6.2	85	Specific	64.59	64.59	0.37	3.19	28	>>sp|P00740-3|FA9_HUMAN Coagulation factor IX OS=Homo sapiens GN=F9 PE=1 SV=2	115	sample=1 period=1 cycle=851 experiment=9	sample=1 period=1 cycle=851 experiment=9	8.6965
02913:4	1	L.DVTC[+71.037]NIKN[+0.984]GRC[+71.037]EQFC[+71.037]KNSA.D		C[+71]*3, N[+1]	586.773	4	2344.07	2344.05	0	8.6	85	Specific	66.1	66.1	34.99	2.85	28	>>sp|P00740-3|FA9_HUMAN Coagulation factor IX OS=Homo sapiens GN=F9 PE=1 SV=2	115	sample=1 period=1 cycle=1325 experiment=3	sample=1 period=1 cycle=1325 experiment=3	18.1149
00266:4	1	L.DVTC[+71.037]NIKN[+0.984]GRC[+71.037]EQFC[+71.037]KNSA.D		C[+71]*3, N[+1]	586.768	4	2344.05	2344.05	0	0.7	85	Specific	73.4	73.4	5.49	2.58	28	>>sp|P00740-3|FA9_HUMAN Coagulation factor IX OS=Homo sapiens GN=F9 PE=1 SV=2	115	sample=1 period=1 cycle=841 experiment=7	sample=1 period=1 cycle=841 experiment=7	8.4952
02844:4	1	L.DVTC[+71.037]NIKN[+0.984]GRC[+71.037]EQFC[+71.037]KNSA.D		C[+71]*3, N[+1]	586.772	4	2344.07	2344.05	0	8.3	85	Specific	81.8	81.8	6.15	3.44	28	>>sp|P00740-3|FA9_HUMAN Coagulation factor IX OS=Homo sapiens GN=F9 PE=1 SV=2	115	sample=1 period=1 cycle=1291 experiment=2	sample=1 period=1 cycle=1291 experiment=2	17.4
02933:4	1	L.DVTC[+71.037]N[+0.984]IKNGRC[+71.037]EQFC[+71.037]KNSA.D		C[+71]*3, N[+1]	586.772	4	2344.07	2344.05	0	8	85	Specific	92.8	92.8	3.62	4.33	28	>>sp|P00740-3|FA9_HUMAN Coagulation factor IX OS=Homo sapiens GN=F9 PE=1 SV=2	115	sample=1 period=1 cycle=1337 experiment=4	sample=1 period=1 cycle=1337 experiment=4	18.3543
01203:4	1	L.DVTC[+71.037]NIKNGRC[+71.037]EQFC[+71.037]KN[+0.984]SA.D		C[+71]*3, N[+1]	586.769	4	2344.06	2344.05	0	3.6	85	Specific	95.94	95.94	95.94	2.66	28	>>sp|P00740-3|FA9_HUMAN Coagulation factor IX OS=Homo sapiens GN=F9 PE=1 SV=2	115	sample=1 period=1 cycle=1067 experiment=3	sample=1 period=1 cycle=1067 experiment=3	12.8096
00211:4	1	L.DVTC[+71.037]NIKN[+0.984]GRC[+71.037]EQFC[+71.037]KNSA.D		C[+71]*3, N[+1]	586.771	4	2344.06	2344.05	0	6.8	85	Specific	99.74	99.74	12.35	3.44	28	>>sp|P00740-3|FA9_HUMAN Coagulation factor IX OS=Homo sapiens GN=F9 PE=1 SV=2	115	sample=1 period=1 cycle=838 experiment=9	sample=1 period=1 cycle=838 experiment=9	8.4367
02876:4	1	L.DVTC[+71.037]NIKNGRC[+71.037]EQ[+0.984]FC[+71.037]KNSA.D		C[+71]*3, Q[+1]	586.771	4	2344.06	2344.05	0	6.7	85	Specific	101.39	101.39	6	4.81	28	>>sp|P00740-3|FA9_HUMAN Coagulation factor IX OS=Homo sapiens GN=F9 PE=1 SV=2	115	sample=1 period=1 cycle=1304 experiment=2	sample=1 period=1 cycle=1304 experiment=2	17.6675
02057:4	1	L.DVTC[+71.037]NIKN[+0.984]GRC[+71.037]EQFC[+71.037]KNSA.D		C[+71]*3, N[+1]	586.772	4	2344.07	2344.05	0	8	85	Specific	107.6	107.6	26.56	4.33	28	>>sp|P00740-3|FA9_HUMAN Coagulation factor IX OS=Homo sapiens GN=F9 PE=1 SV=2	115	sample=1 period=1 cycle=1200 experiment=3	sample=1 period=1 cycle=1200 experiment=3	15.3932
02895:4	1	L.DVTC[+71.037]NIKNGRC[+71.037]EQFC[+71.037]KN[+0.984]SA.D		C[+71]*3, N[+1]	586.772	4	2344.07	2344.05	0	8.1	85	Specific	118	118	2.84	3.44	28	>>sp|P00740-3|FA9_HUMAN Coagulation factor IX OS=Homo sapiens GN=F9 PE=1 SV=2	115	sample=1 period=1 cycle=1317 experiment=3	sample=1 period=1 cycle=1317 experiment=3	17.9365
00989:4	1	L.DVTC[+71.037]NIKN[+0.984]GRC[+71.037]EQFC[+71.037]KNSA.D		C[+71]*3, N[+1]	586.77	4	2344.06	2344.05	0	5.2	85	Specific	118.69	118.69	5.36	4.03	28	>>sp|P00740-3|FA9_HUMAN Coagulation factor IX OS=Homo sapiens GN=F9 PE=1 SV=2	115	sample=1 period=1 cycle=936 experiment=7	sample=1 period=1 cycle=936 experiment=7	10.4207
01237:4	1	L.DVTC[+71.037]NIKN[+0.984]GRC[+71.037]EQFC[+71.037]KNSA.D		C[+71]*3, N[+1]	586.771	4	2344.06	2344.05	0	6.1	85	Specific	125.89	125.89	11.62	4.03	28	>>sp|P00740-3|FA9_HUMAN Coagulation factor IX OS=Homo sapiens GN=F9 PE=1 SV=2	115	sample=1 period=1 cycle=1113 experiment=3	sample=1 period=1 cycle=1113 experiment=3	13.5826
02945:4	1	L.DVTC[+71.037]NIKN[+0.984]GRC[+71.037]EQFC[+71.037]KNSA.D		C[+71]*3, N[+1]	586.772	4	2344.07	2344.05	0	7.7	85	Specific	129.32	129.32	48.16	4.33	28	>>sp|P00740-3|FA9_HUMAN Coagulation factor IX OS=Homo sapiens GN=F9 PE=1 SV=2	115	sample=1 period=1 cycle=1342 experiment=4	sample=1 period=1 cycle=1342 experiment=4	18.452
01281:4	1	L.DVTC[+71.037]NIKN[+0.984]GRC[+71.037]EQFC[+71.037]KNSA.D		C[+71]*3, N[+1]	586.77	4	2344.06	2344.05	0	3.8	85	Specific	133.88	133.88	1.92	2.66	28	>>sp|P00740-3|FA9_HUMAN Coagulation factor IX OS=Homo sapiens GN=F9 PE=1 SV=2	115	sample=1 period=1 cycle=1128 experiment=5	sample=1 period=1 cycle=1128 experiment=5	13.8929
00250:4	1	L.DVTC[+71.037]NIKN[+0.984]GRC[+71.037]EQFC[+71.037]KNSA.D		C[+71]*3, N[+1]	586.771	4	2344.06	2344.05	0	7	85	Specific	139.55	139.55	11.43	4.33	28	>>sp|P00740-3|FA9_HUMAN Coagulation factor IX OS=Homo sapiens GN=F9 PE=1 SV=2	115	sample=1 period=1 cycle=840 experiment=12	sample=1 period=1 cycle=840 experiment=12	8.4778
00199:4	1	L.DVTC[+71.037]NIKN[+0.984]GRC[+71.037]EQFC[+71.037]KNSA.D		C[+71]*3, N[+1]	586.772	4	2344.07	2344.05	0	7.8	85	Specific	141.14	141.14	14.86	3.44	28	>>sp|P00740-3|FA9_HUMAN Coagulation factor IX OS=Homo sapiens GN=F9 PE=1 SV=2	115	sample=1 period=1 cycle=837 experiment=13	sample=1 period=1 cycle=837 experiment=13	8.4196
01137:4	1	L.DVTC[+71.037]NIKN[+0.984]GRC[+71.037]EQFC[+71.037]KNSA.D		C[+71]*3, N[+1]	586.771	4	2344.06	2344.05	0	5.8	85	Specific	148.29	148.29	31.78	4.03	28	>>sp|P00740-3|FA9_HUMAN Coagulation factor IX OS=Homo sapiens GN=F9 PE=1 SV=2	115	sample=1 period=1 cycle=1017 experiment=5	sample=1 period=1 cycle=1017 experiment=5	11.9564
01258:4	1	L.DVTC[+71.037]NIKN[+0.984]GRC[+71.037]EQFC[+71.037]KNSA.D		C[+71]*3, N[+1]	586.771	4	2344.06	2344.05	0	5.7	85	Specific	152.75	152.75	57.16	4.53	28	>>sp|P00740-3|FA9_HUMAN Coagulation factor IX OS=Homo sapiens GN=F9 PE=1 SV=2	115	sample=1 period=1 cycle=1123 experiment=4	sample=1 period=1 cycle=1123 experiment=4	13.7863
01077:4	1	L.DVTC[+71.037]NIKN[+0.984]GRC[+71.037]EQFC[+71.037]KNSA.D		C[+71]*3, N[+1]	586.771	4	2344.06	2344.05	0	6.1	85	Specific	165.3	165.3	24.02	4.53	28	>>sp|P00740-3|FA9_HUMAN Coagulation factor IX OS=Homo sapiens GN=F9 PE=1 SV=2	115	sample=1 period=1 cycle=978 experiment=3	sample=1 period=1 cycle=978 experiment=3	11.2199
01294:4	1	L.DVTC[+71.037]N[+0.984]IKNGRC[+71.037]EQFC[+71.037]KNSA.D		C[+71]*3, N[+1]	586.771	4	2344.06	2344.05	0	6.7	85	Specific	165.44	165.44	11.08	4.83	28	>>sp|P00740-3|FA9_HUMAN Coagulation factor IX OS=Homo sapiens GN=F9 PE=1 SV=2	115	sample=1 period=1 cycle=1132 experiment=4	sample=1 period=1 cycle=1132 experiment=4	13.975
02835:4	1	L.DVTC[+71.037]NIKN[+0.984]GRC[+71.037]EQFC[+71.037]KNSA.D		C[+71]*3, N[+1]	586.772	4	2344.06	2344.05	0	7.2	85	Specific	168.02	168.02	11.69	5.32	28	>>sp|P00740-3|FA9_HUMAN Coagulation factor IX OS=Homo sapiens GN=F9 PE=1 SV=2	115	sample=1 period=1 cycle=1288 experiment=2	sample=1 period=1 cycle=1288 experiment=2	17.3304
01072:4	1	L.DVTC[+71.037]NIKN[+0.984]GRC[+71.037]EQFC[+71.037]KNSA.D		C[+71]*3, N[+1]	586.771	4	2344.06	2344.05	0	6.8	85	Specific	168.03	168.03	24.57	4.83	28	>>sp|P00740-3|FA9_HUMAN Coagulation factor IX OS=Homo sapiens GN=F9 PE=1 SV=2	115	sample=1 period=1 cycle=976 experiment=3	sample=1 period=1 cycle=976 experiment=3	11.1764
00291:4	1	L.DVTC[+71.037]NIKN[+0.984]GRC[+71.037]EQFC[+71.037]KNSA.D		C[+71]*3, N[+1]	586.768	4	2344.05	2344.05	0	1.7	85	Specific	177.28	177.28	24.14	3.44	28	>>sp|P00740-3|FA9_HUMAN Coagulation factor IX OS=Homo sapiens GN=F9 PE=1 SV=2	115	sample=1 period=1 cycle=842 experiment=10	sample=1 period=1 cycle=842 experiment=10	8.5163
00968:4	1	L.DVTC[+71.037]NIKN[+0.984]GRC[+71.037]EQFC[+71.037]KNSA.D		C[+71]*3, N[+1]	586.771	4	2344.06	2344.05	0	5.7	85	Specific	184.84	184.84	29.74	4.65	28	>>sp|P00740-3|FA9_HUMAN Coagulation factor IX OS=Homo sapiens GN=F9 PE=1 SV=2	115	sample=1 period=1 cycle=933 experiment=5	sample=1 period=1 cycle=933 experiment=5	10.3585
01141:4	1	L.DVTC[+71.037]NIKN[+0.984]GRC[+71.037]EQFC[+71.037]KNSA.D		C[+71]*3, N[+1]	586.771	4	2344.06	2344.05	0	6.7	85	Specific	193.22	193.22	44.76	5.44	28	>>sp|P00740-3|FA9_HUMAN Coagulation factor IX OS=Homo sapiens GN=F9 PE=1 SV=2	115	sample=1 period=1 cycle=1018 experiment=4	sample=1 period=1 cycle=1018 experiment=4	11.9759
01186:4	1	L.DVTC[+71.037]NIKN[+0.984]GRC[+71.037]EQFC[+71.037]KNSA.D		C[+71]*3, N[+1]	586.77	4	2344.06	2344.05	0	5.2	85	Specific	202.89	202.89	23.24	5.13	28	>>sp|P00740-3|FA9_HUMAN Coagulation factor IX OS=Homo sapiens GN=F9 PE=1 SV=2	115	sample=1 period=1 cycle=1048 experiment=3	sample=1 period=1 cycle=1048 experiment=3	12.4922
00956:4	1	L.DVTC[+71.037]NIKNGRC[+71.037]EQFC[+71.037]KN[+0.984]SA.D		C[+71]*3, N[+1]	586.772	4	2344.06	2344.05	0	7.1	85	Specific	205.51	205.51	15.57	5.27	28	>>sp|P00740-3|FA9_HUMAN Coagulation factor IX OS=Homo sapiens GN=F9 PE=1 SV=2	115	sample=1 period=1 cycle=931 experiment=4	sample=1 period=1 cycle=931 experiment=4	10.3161
01036:4	1	L.DVTC[+71.037]NIKN[+0.984]GRC[+71.037]EQFC[+71.037]KNSA.D		C[+71]*3, N[+1]	586.771	4	2344.06	2344.05	0	6.5	85	Specific	206.8	206.8	27.82	5.76	28	>>sp|P00740-3|FA9_HUMAN Coagulation factor IX OS=Homo sapiens GN=F9 PE=1 SV=2	115	sample=1 period=1 cycle=952 experiment=4	sample=1 period=1 cycle=952 experiment=4	10.7284
01021:4	1	L.DVTC[+71.037]NIKN[+0.984]GRC[+71.037]EQFC[+71.037]KNSA.D		C[+71]*3, N[+1]	586.771	4	2344.06	2344.05	0	6	85	Specific	209.82	209.82	38.61	4.97	28	>>sp|P00740-3|FA9_HUMAN Coagulation factor IX OS=Homo sapiens GN=F9 PE=1 SV=2	115	sample=1 period=1 cycle=944 experiment=3	sample=1 period=1 cycle=944 experiment=3	10.5766
00601:4	1	L.DVTC[+71.037]NIKN[+0.984]GRC[+71.037]EQFC[+71.037]KNSA.D		C[+71]*3, N[+1]	586.771	4	2344.06	2344.05	0	6.4	85	Specific	210.16	210.16	28.38	4.97	28	>>sp|P00740-3|FA9_HUMAN Coagulation factor IX OS=Homo sapiens GN=F9 PE=1 SV=2	115	sample=1 period=1 cycle=867 experiment=2	sample=1 period=1 cycle=867 experiment=2	9.011
03040:4	1	L.DVTC[+71.037]NIKN[+0.984]GRC[+71.037]EQFC[+71.037]KNSA.D		C[+71]*3, N[+1]	586.772	4	2344.07	2344.05	0	7.5	85	Specific	212.66	212.66	63.99	5.27	28	>>sp|P00740-3|FA9_HUMAN Coagulation factor IX OS=Homo sapiens GN=F9 PE=1 SV=2	115	sample=1 period=1 cycle=1390 experiment=2	sample=1 period=1 cycle=1390 experiment=2	19.4463
01155:4	1	L.DVTC[+71.037]NIKN[+0.984]GRC[+71.037]EQFC[+71.037]KNSA.D		C[+71]*3, N[+1]	586.771	4	2344.06	2344.05	0	6.8	85	Specific	220.58	220.58	7.07	5.27	28	>>sp|P00740-3|FA9_HUMAN Coagulation factor IX OS=Homo sapiens GN=F9 PE=1 SV=2	115	sample=1 period=1 cycle=1030 experiment=3	sample=1 period=1 cycle=1030 experiment=3	12.1562
00474:4	1	L.DVTC[+71.037]NIKN[+0.984]GRC[+71.037]EQFC[+71.037]KNSA.D		C[+71]*3, N[+1]	586.771	4	2344.06	2344.05	0	6.6	85	Specific	220.99	220.99	10.32	5.76	28	>>sp|P00740-3|FA9_HUMAN Coagulation factor IX OS=Homo sapiens GN=F9 PE=1 SV=2	115	sample=1 period=1 cycle=854 experiment=4	sample=1 period=1 cycle=854 experiment=4	8.7531
01149:4	1	L.DVTC[+71.037]NIKN[+0.984]GRC[+71.037]EQFC[+71.037]KNSA.D		C[+71]*3, N[+1]	586.772	4	2344.06	2344.05	0	7.2	85	Specific	221.47	221.47	28.57	5.76	28	>>sp|P00740-3|FA9_HUMAN Coagulation factor IX OS=Homo sapiens GN=F9 PE=1 SV=2	115	sample=1 period=1 cycle=1024 experiment=3	sample=1 period=1 cycle=1024 experiment=3	12.0702
01288:4	1	L.DVTC[+71.037]NIKN[+0.984]GRC[+71.037]EQFC[+71.037]KNSA.D		C[+71]*3, N[+1]	586.77	4	2344.06	2344.05	0	5.1	85	Specific	222.26	222.26	13.4	5.73	28	>>sp|P00740-3|FA9_HUMAN Coagulation factor IX OS=Homo sapiens GN=F9 PE=1 SV=2	115	sample=1 period=1 cycle=1130 experiment=4	sample=1 period=1 cycle=1130 experiment=4	13.9348
00682:4	1	L.DVTC[+71.037]NIKNGRC[+71.037]EQ[+0.984]FC[+71.037]KNSA.D		C[+71]*3, Q[+1]	586.771	4	2344.06	2344.05	0	6.1	85	Specific	223.7	223.7	22.4	4.97	28	>>sp|P00740-3|FA9_HUMAN Coagulation factor IX OS=Homo sapiens GN=F9 PE=1 SV=2	115	sample=1 period=1 cycle=880 experiment=3	sample=1 period=1 cycle=880 experiment=3	9.2746
01043:4	1	L.DVTC[+71.037]NIKN[+0.984]GRC[+71.037]EQFC[+71.037]KNSA.D		C[+71]*3, N[+1]	586.771	4	2344.06	2344.05	0	6.5	85	Specific	224.24	224.24	31.45	5.76	28	>>sp|P00740-3|FA9_HUMAN Coagulation factor IX OS=Homo sapiens GN=F9 PE=1 SV=2	115	sample=1 period=1 cycle=957 experiment=3	sample=1 period=1 cycle=957 experiment=3	10.8239
01122:4	1	L.DVTC[+71.037]NIKN[+0.984]GRC[+71.037]EQFC[+71.037]KNSA.D		C[+71]*3, N[+1]	586.771	4	2344.06	2344.05	0	5.9	85	Specific	229.65	229.65	6.64	5.45	28	>>sp|P00740-3|FA9_HUMAN Coagulation factor IX OS=Homo sapiens GN=F9 PE=1 SV=2	115	sample=1 period=1 cycle=1012 experiment=3	sample=1 period=1 cycle=1012 experiment=3	11.8539
01229:4	1	L.DVTC[+71.037]NIKN[+0.984]GRC[+71.037]EQFC[+71.037]KNSA.D		C[+71]*3, N[+1]	586.771	4	2344.06	2344.05	0	6.2	85	Specific	232.8	232.8	31.45	5.52	28	>>sp|P00740-3|FA9_HUMAN Coagulation factor IX OS=Homo sapiens GN=F9 PE=1 SV=2	115	sample=1 period=1 cycle=1106 experiment=2	sample=1 period=1 cycle=1106 experiment=2	13.4493
00638:4	1	L.DVTC[+71.037]NIKN[+0.984]GRC[+71.037]EQFC[+71.037]KNSA.D		C[+71]*3, N[+1]	586.772	4	2344.06	2344.05	0	7.3	85	Specific	233.75	233.75	5.92	5.34	28	>>sp|P00740-3|FA9_HUMAN Coagulation factor IX OS=Homo sapiens GN=F9 PE=1 SV=2	115	sample=1 period=1 cycle=872 experiment=5	sample=1 period=1 cycle=872 experiment=5	9.1155
00859:4	1	L.DVTC[+71.037]NIKN[+0.984]GRC[+71.037]EQFC[+71.037]KNSA.D		C[+71]*3, N[+1]	586.772	4	2344.06	2344.05	0	7.2	85	Specific	234.82	234.82	41.43	5.82	28	>>sp|P00740-3|FA9_HUMAN Coagulation factor IX OS=Homo sapiens GN=F9 PE=1 SV=2	115	sample=1 period=1 cycle=908 experiment=4	sample=1 period=1 cycle=908 experiment=4	9.8424
01060:4	1	L.DVTC[+71.037]NIKN[+0.984]GRC[+71.037]EQFC[+71.037]KNSA.D		C[+71]*3, N[+1]	586.771	4	2344.06	2344.05	0	7	85	Specific	235.41	235.41	89.05	5.82	28	>>sp|P00740-3|FA9_HUMAN Coagulation factor IX OS=Homo sapiens GN=F9 PE=1 SV=2	115	sample=1 period=1 cycle=969 experiment=3	sample=1 period=1 cycle=969 experiment=3	11.0455
00789:4	1	L.DVTC[+71.037]NIKN[+0.984]GRC[+71.037]EQFC[+71.037]KNSA.D		C[+71]*3, N[+1]	586.772	4	2344.06	2344.05	0	7.2	85	Specific	240.68	240.68	20.39	6.15	28	>>sp|P00740-3|FA9_HUMAN Coagulation factor IX OS=Homo sapiens GN=F9 PE=1 SV=2	115	sample=1 period=1 cycle=897 experiment=2	sample=1 period=1 cycle=897 experiment=2	9.6171
00866:4	1	L.DVTC[+71.037]NIKNGRC[+71.037]EQ[+0.984]FC[+71.037]KNSA.D		C[+71]*3, Q[+1]	586.772	4	2344.07	2344.05	0	7.5	85	Specific	243.57	243.57	11.59	6.15	28	>>sp|P00740-3|FA9_HUMAN Coagulation factor IX OS=Homo sapiens GN=F9 PE=1 SV=2	115	sample=1 period=1 cycle=909 experiment=4	sample=1 period=1 cycle=909 experiment=4	9.8619
01179:4	1	L.DVTC[+71.037]NIKNGRC[+71.037]EQ[+0.984]FC[+71.037]KNSA.D		C[+71]*3, Q[+1]	586.772	4	2344.07	2344.05	0	7.7	85	Specific	250.59	250.59	3.4	6.15	28	>>sp|P00740-3|FA9_HUMAN Coagulation factor IX OS=Homo sapiens GN=F9 PE=1 SV=2	115	sample=1 period=1 cycle=1042 experiment=3	sample=1 period=1 cycle=1042 experiment=3	12.3951
01032:4	1	L.DVTC[+71.037]NIKN[+0.984]GRC[+71.037]EQFC[+71.037]KNSA.D		C[+71]*3, N[+1]	586.771	4	2344.06	2344.05	0	5.4	85	Specific	253.4	253.4	26.56	5.84	28	>>sp|P00740-3|FA9_HUMAN Coagulation factor IX OS=Homo sapiens GN=F9 PE=1 SV=2	115	sample=1 period=1 cycle=949 experiment=3	sample=1 period=1 cycle=949 experiment=3	10.6826
01226:4	1	L.DVTC[+71.037]NIKN[+0.984]GRC[+71.037]EQFC[+71.037]KNSA.D		C[+71]*3, N[+1]	586.771	4	2344.06	2344.05	0	5.7	85	Specific	253.68	253.68	52.81	5.84	28	>>sp|P00740-3|FA9_HUMAN Coagulation factor IX OS=Homo sapiens GN=F9 PE=1 SV=2	115	sample=1 period=1 cycle=1100 experiment=2	sample=1 period=1 cycle=1100 experiment=2	13.3573
01230:4	1	L.DVTC[+71.037]NIKN[+0.984]GRC[+71.037]EQFC[+71.037]KNSA.D		C[+71]*3, N[+1]	586.771	4	2344.06	2344.05	0	5.8	85	Specific	257.01	257.01	33.5	5.84	28	>>sp|P00740-3|FA9_HUMAN Coagulation factor IX OS=Homo sapiens GN=F9 PE=1 SV=2	115	sample=1 period=1 cycle=1107 experiment=2	sample=1 period=1 cycle=1107 experiment=2	13.47
01063:4	1	L.DVTC[+71.037]NIKN[+0.984]GRC[+71.037]EQFC[+71.037]KNSA.D		C[+71]*3, N[+1]	586.771	4	2344.06	2344.05	0	6.4	85	Specific	260.26	260.26	6.55	5.84	28	>>sp|P00740-3|FA9_HUMAN Coagulation factor IX OS=Homo sapiens GN=F9 PE=1 SV=2	115	sample=1 period=1 cycle=970 experiment=3	sample=1 period=1 cycle=970 experiment=3	11.0652
01058:4	1	L.DVTC[+71.037]NIKN[+0.984]GRC[+71.037]EQFC[+71.037]KNSA.D		C[+71]*3, N[+1]	586.771	4	2344.06	2344.05	0	6.3	85	Specific	265	265	10.45	5.96	28	>>sp|P00740-3|FA9_HUMAN Coagulation factor IX OS=Homo sapiens GN=F9 PE=1 SV=2	115	sample=1 period=1 cycle=968 experiment=4	sample=1 period=1 cycle=968 experiment=4	11.0292
01214:4	1	L.DVTC[+71.037]NIKN[+0.984]GRC[+71.037]EQFC[+71.037]KNSA.D		C[+71]*3, N[+1]	586.771	4	2344.06	2344.05	0	6.4	85	Specific	265.1	265.1	35.45	5.96	28	>>sp|P00740-3|FA9_HUMAN Coagulation factor IX OS=Homo sapiens GN=F9 PE=1 SV=2	115	sample=1 period=1 cycle=1087 experiment=2	sample=1 period=1 cycle=1087 experiment=2	13.1228
00463:4	1	L.DVTC[+71.037]NIKN[+0.984]GRC[+71.037]EQFC[+71.037]KNSA.D		C[+71]*3, N[+1]	586.771	4	2344.06	2344.05	0	6.4	85	Specific	266.65	266.65	25.48	6.24	28	>>sp|P00740-3|FA9_HUMAN Coagulation factor IX OS=Homo sapiens GN=F9 PE=1 SV=2	115	sample=1 period=1 cycle=853 experiment=6	sample=1 period=1 cycle=853 experiment=6	8.7341
01248:4	1	L.DVTC[+71.037]NIKNGRC[+71.037]EQ[+0.984]FC[+71.037]KNSA.D		C[+71]*3, Q[+1]	586.772	4	2344.06	2344.05	0	7.2	85	Specific	268.22	249.45	2.16	6.15	28	>>sp|P00740-3|FA9_HUMAN Coagulation factor IX OS=Homo sapiens GN=F9 PE=1 SV=2	115	sample=1 period=1 cycle=1119 experiment=3	sample=1 period=1 cycle=1119 experiment=3	13.7059
00897:4	1	L.DVTC[+71.037]NIKN[+0.984]GRC[+71.037]EQFC[+71.037]KNSA.D		C[+71]*3, N[+1]	586.771	4	2344.06	2344.05	0	6.8	85	Specific	273.19	270.48	45.15	6.26	28	>>sp|P00740-3|FA9_HUMAN Coagulation factor IX OS=Homo sapiens GN=F9 PE=1 SV=2	115	sample=1 period=1 cycle=914 experiment=3	sample=1 period=1 cycle=914 experiment=3	9.965
01208:4	1	L.DVTC[+71.037]NIKNGRC[+71.037]EQ[+0.984]FC[+71.037]KNSA.D		C[+71]*3, Q[+1]	586.771	4	2344.06	2344.05	0	6	85	Specific	273.3	273.3	11.5	5.96	28	>>sp|P00740-3|FA9_HUMAN Coagulation factor IX OS=Homo sapiens GN=F9 PE=1 SV=2	115	sample=1 period=1 cycle=1078 experiment=2	sample=1 period=1 cycle=1078 experiment=2	12.971
01225:4	1	L.DVTC[+71.037]NIKN[+0.984]GRC[+71.037]EQFC[+71.037]KNSA.D		C[+71]*3, N[+1]	586.772	4	2344.06	2344.05	0	7.1	85	Specific	277.12	277.12	49.41	6.54	28	>>sp|P00740-3|FA9_HUMAN Coagulation factor IX OS=Homo sapiens GN=F9 PE=1 SV=2	115	sample=1 period=1 cycle=1099 experiment=2	sample=1 period=1 cycle=1099 experiment=2	13.3368
01048:4	1	L.DVTC[+71.037]NIKN[+0.984]GRC[+71.037]EQFC[+71.037]KNSA.D		C[+71]*3, N[+1]	586.771	4	2344.06	2344.05	0	5.7	85	Specific	280.23	267.76	0.24	6.21	28	>>sp|P00740-3|FA9_HUMAN Coagulation factor IX OS=Homo sapiens GN=F9 PE=1 SV=2	115	sample=1 period=1 cycle=963 experiment=3	sample=1 period=1 cycle=963 experiment=3	10.9267
00210:4	1	L.DVTC[+71.037]NIKN[+0.984]GRC[+71.037]EQFC[+71.037]KNSA.D		C[+71]*3, N[+1]	586.771	4	2344.06	2344.05	0	6.8	85	Specific	280.98	280.98	44.47	6.51	28	>>sp|P00740-3|FA9_HUMAN Coagulation factor IX OS=Homo sapiens GN=F9 PE=1 SV=2	115	sample=1 period=1 cycle=838 experiment=8	sample=1 period=1 cycle=838 experiment=8	8.4359
00854:4	1	L.DVTC[+71.037]NIKN[+0.984]GRC[+71.037]EQFC[+71.037]KNSA.D		C[+71]*3, N[+1]	586.772	4	2344.06	2344.05	0	7.2	85	Specific	281.31	281.31	52.44	6.51	28	>>sp|P00740-3|FA9_HUMAN Coagulation factor IX OS=Homo sapiens GN=F9 PE=1 SV=2	115	sample=1 period=1 cycle=907 experiment=5	sample=1 period=1 cycle=907 experiment=5	9.8245
00907:4	1	L.DVTC[+71.037]NIKN[+0.984]GRC[+71.037]EQFC[+71.037]KNSA.D		C[+71]*3, N[+1]	586.771	4	2344.06	2344.05	0	5.8	85	Specific	281.62	281.62	44.12	6.49	28	>>sp|P00740-3|FA9_HUMAN Coagulation factor IX OS=Homo sapiens GN=F9 PE=1 SV=2	115	sample=1 period=1 cycle=916 experiment=5	sample=1 period=1 cycle=916 experiment=5	10.0077
00919:4	1	L.DVTC[+71.037]NIKN[+0.984]GRC[+71.037]EQFC[+71.037]KNSA.D		C[+71]*3, N[+1]	586.771	4	2344.06	2344.05	0	6.8	85	Specific	282.42	275.23	17.55	6.79	28	>>sp|P00740-3|FA9_HUMAN Coagulation factor IX OS=Homo sapiens GN=F9 PE=1 SV=2	115	sample=1 period=1 cycle=921 experiment=3	sample=1 period=1 cycle=921 experiment=3	10.1086
01176:4	1	L.DVTC[+71.037]NIKN[+0.984]GRC[+71.037]EQFC[+71.037]KNSA.D		C[+71]*3, N[+1]	586.772	4	2344.06	2344.05	0	7.2	85	Specific	285.24	285.24	40.02	6.51	28	>>sp|P00740-3|FA9_HUMAN Coagulation factor IX OS=Homo sapiens GN=F9 PE=1 SV=2	115	sample=1 period=1 cycle=1041 experiment=2	sample=1 period=1 cycle=1041 experiment=2	12.3693
01235:4	1	L.DVTC[+71.037]NIKN[+0.984]GRC[+71.037]EQFC[+71.037]KNSA.D		C[+71]*3, N[+1]	586.771	4	2344.06	2344.05	0	6.7	85	Specific	285.66	285.66	37.15	6.51	28	>>sp|P00740-3|FA9_HUMAN Coagulation factor IX OS=Homo sapiens GN=F9 PE=1 SV=2	115	sample=1 period=1 cycle=1112 experiment=2	sample=1 period=1 cycle=1112 experiment=2	13.5622
01207:4	1	L.DVTC[+71.037]NIKN[+0.984]GRC[+71.037]EQFC[+71.037]KNSA.D		C[+71]*3, N[+1]	586.77	4	2344.06	2344.05	0	4.1	85	Specific	287.08	287.08	36.74	5.28	28	>>sp|P00740-3|FA9_HUMAN Coagulation factor IX OS=Homo sapiens GN=F9 PE=1 SV=2	115	sample=1 period=1 cycle=1075 experiment=2	sample=1 period=1 cycle=1075 experiment=2	12.9305
00935:4	1	L.DVTC[+71.037]NIKN[+0.984]GRC[+71.037]EQFC[+71.037]KNSA.D		C[+71]*3, N[+1]	586.771	4	2344.06	2344.05	0	6.2	85	Specific	287.89	287.89	66.45	6.49	28	>>sp|P00740-3|FA9_HUMAN Coagulation factor IX OS=Homo sapiens GN=F9 PE=1 SV=2	115	sample=1 period=1 cycle=926 experiment=4	sample=1 period=1 cycle=926 experiment=4	10.2151
01191:4	1	L.DVTC[+71.037]NIKN[+0.984]GRC[+71.037]EQFC[+71.037]KNSA.D		C[+71]*3, N[+1]	586.77	4	2344.06	2344.05	0	3.9	85	Specific	288.06	288.06	56.76	5.28	28	>>sp|P00740-3|FA9_HUMAN Coagulation factor IX OS=Homo sapiens GN=F9 PE=1 SV=2	115	sample=1 period=1 cycle=1053 experiment=2	sample=1 period=1 cycle=1053 experiment=2	12.5821
01091:4	1	L.DVTC[+71.037]NIKN[+0.984]GRC[+71.037]EQFC[+71.037]KNSA.D		C[+71]*3, N[+1]	586.771	4	2344.06	2344.05	0	6.4	85	Specific	293.68	293.68	10.16	6.66	28	>>sp|P00740-3|FA9_HUMAN Coagulation factor IX OS=Homo sapiens GN=F9 PE=1 SV=2	115	sample=1 period=1 cycle=984 experiment=3	sample=1 period=1 cycle=984 experiment=3	11.347
01239:4	1	L.DVTC[+71.037]NIKN[+0.984]GRC[+71.037]EQFC[+71.037]KNSA.D		C[+71]*3, N[+1]	586.772	4	2344.07	2344.05	0	7.5	85	Specific	295.79	295.79	56.39	6.94	28	>>sp|P00740-3|FA9_HUMAN Coagulation factor IX OS=Homo sapiens GN=F9 PE=1 SV=2	115	sample=1 period=1 cycle=1114 experiment=3	sample=1 period=1 cycle=1114 experiment=3	13.6031
00755:4	1	L.DVTC[+71.037]NIKN[+0.984]GRC[+71.037]EQFC[+71.037]KNSA.D		C[+71]*3, N[+1]	586.771	4	2344.06	2344.05	0	6.3	85	Specific	296.53	296.53	26.56	6.35	28	>>sp|P00740-3|FA9_HUMAN Coagulation factor IX OS=Homo sapiens GN=F9 PE=1 SV=2	115	sample=1 period=1 cycle=892 experiment=5	sample=1 period=1 cycle=892 experiment=5	9.5182
01065:4	1	L.DVTC[+71.037]NIKN[+0.984]GRC[+71.037]EQFC[+71.037]KNSA.D		C[+71]*3, N[+1]	586.771	4	2344.06	2344.05	0	6.4	85	Specific	301.12	301.12	20.47	6.66	28	>>sp|P00740-3|FA9_HUMAN Coagulation factor IX OS=Homo sapiens GN=F9 PE=1 SV=2	115	sample=1 period=1 cycle=971 experiment=2	sample=1 period=1 cycle=971 experiment=2	11.0841
01116:4	1	L.DVTC[+71.037]NIKN[+0.984]GRC[+71.037]EQFC[+71.037]KNSA.D		C[+71]*3, N[+1]	586.771	4	2344.06	2344.05	0	7	85	Specific	302.57	302.57	59.68	6.94	28	>>sp|P00740-3|FA9_HUMAN Coagulation factor IX OS=Homo sapiens GN=F9 PE=1 SV=2	115	sample=1 period=1 cycle=1009 experiment=3	sample=1 period=1 cycle=1009 experiment=3	11.7963
00823:4	1	L.DVTC[+71.037]NIKN[+0.984]GRC[+71.037]EQFC[+71.037]KNSA.D		C[+71]*3, N[+1]	586.772	4	2344.06	2344.05	0	7.2	85	Specific	303.53	303.53	41.68	6.94	28	>>sp|P00740-3|FA9_HUMAN Coagulation factor IX OS=Homo sapiens GN=F9 PE=1 SV=2	115	sample=1 period=1 cycle=902 experiment=4	sample=1 period=1 cycle=902 experiment=4	9.7202
01101:4	1	L.DVTC[+71.037]NIKN[+0.984]GRC[+71.037]EQFC[+71.037]KNSA.D		C[+71]*3, N[+1]	586.771	4	2344.06	2344.05	0	6.1	85	Specific	303.57	303.57	30.58	6.35	28	>>sp|P00740-3|FA9_HUMAN Coagulation factor IX OS=Homo sapiens GN=F9 PE=1 SV=2	115	sample=1 period=1 cycle=990 experiment=3	sample=1 period=1 cycle=990 experiment=3	11.47
01219:4	1	L.DVTC[+71.037]NIKN[+0.984]GRC[+71.037]EQFC[+71.037]KNSA.D		C[+71]*3, N[+1]	586.771	4	2344.06	2344.05	0	6.2	85	Specific	304.91	304.91	25.81	6.63	28	>>sp|P00740-3|FA9_HUMAN Coagulation factor IX OS=Homo sapiens GN=F9 PE=1 SV=2	115	sample=1 period=1 cycle=1095 experiment=2	sample=1 period=1 cycle=1095 experiment=2	13.255
00709:4	1	L.DVTC[+71.037]NIKN[+0.984]GRC[+71.037]EQFC[+71.037]KNSA.D		C[+71]*3, N[+1]	586.771	4	2344.06	2344.05	0	6.3	85	Specific	310.48	310.48	43.26	6.63	28	>>sp|P00740-3|FA9_HUMAN Coagulation factor IX OS=Homo sapiens GN=F9 PE=1 SV=2	115	sample=1 period=1 cycle=885 experiment=6	sample=1 period=1 cycle=885 experiment=6	9.3802
01217:4	1	L.DVTC[+71.037]NIKNGRC[+71.037]EQ[+0.984]FC[+71.037]KNSA.D		C[+71]*3, Q[+1]	586.771	4	2344.06	2344.05	0	5.4	85	Specific	310.64	310.64	7.44	6.35	28	>>sp|P00740-3|FA9_HUMAN Coagulation factor IX OS=Homo sapiens GN=F9 PE=1 SV=2	115	sample=1 period=1 cycle=1093 experiment=2	sample=1 period=1 cycle=1093 experiment=2	13.2142
01107:4	1	L.DVTC[+71.037]NIKN[+0.984]GRC[+71.037]EQFC[+71.037]KNSA.D		C[+71]*3, N[+1]	586.771	4	2344.06	2344.05	0	6.7	85	Specific	313.79	313.79	46.09	6.66	28	>>sp|P00740-3|FA9_HUMAN Coagulation factor IX OS=Homo sapiens GN=F9 PE=1 SV=2	115	sample=1 period=1 cycle=995 experiment=2	sample=1 period=1 cycle=995 experiment=2	11.5723
00342:4	1	L.DVTC[+71.037]NIKN[+0.984]GRC[+71.037]EQFC[+71.037]KNSA.D		C[+71]*3, N[+1]	586.77	4	2344.06	2344.05	0	4.5	85	Specific	313.98	313.98	27.12	6.63	28	>>sp|P00740-3|FA9_HUMAN Coagulation factor IX OS=Homo sapiens GN=F9 PE=1 SV=2	115	sample=1 period=1 cycle=845 experiment=5	sample=1 period=1 cycle=845 experiment=5	8.5746
00451:4	1	L.DVTC[+71.037]NIKN[+0.984]GRC[+71.037]EQFC[+71.037]KNSA.D		C[+71]*3, N[+1]	586.771	4	2344.06	2344.05	0	6	85	Specific	316.19	316.19	28.71	6.63	28	>>sp|P00740-3|FA9_HUMAN Coagulation factor IX OS=Homo sapiens GN=F9 PE=1 SV=2	115	sample=1 period=1 cycle=852 experiment=8	sample=1 period=1 cycle=852 experiment=8	8.7151
00249:4	1	L.DVTC[+71.037]NIKN[+0.984]GRC[+71.037]EQFC[+71.037]KNSA.D		C[+71]*3, N[+1]	586.771	4	2344.06	2344.05	0	7	85	Specific	316.37	316.37	27.81	6.94	28	>>sp|P00740-3|FA9_HUMAN Coagulation factor IX OS=Homo sapiens GN=F9 PE=1 SV=2	115	sample=1 period=1 cycle=840 experiment=11	sample=1 period=1 cycle=840 experiment=11	8.4774
01213:4	1	L.DVTC[+71.037]NIKN[+0.984]GRC[+71.037]EQFC[+71.037]KNSA.D		C[+71]*3, N[+1]	586.769	4	2344.06	2344.05	0	3.6	85	Specific	317.86	317.86	70.24	5.87	28	>>sp|P00740-3|FA9_HUMAN Coagulation factor IX OS=Homo sapiens GN=F9 PE=1 SV=2	115	sample=1 period=1 cycle=1083 experiment=2	sample=1 period=1 cycle=1083 experiment=2	13.0726
01015:4	1	L.DVTC[+71.037]NIKN[+0.984]GRC[+71.037]EQFC[+71.037]KNSA.D		C[+71]*3, N[+1]	586.771	4	2344.06	2344.05	0	6.2	85	Specific	317.99	317.99	63.93	6.53	28	>>sp|P00740-3|FA9_HUMAN Coagulation factor IX OS=Homo sapiens GN=F9 PE=1 SV=2	115	sample=1 period=1 cycle=941 experiment=3	sample=1 period=1 cycle=941 experiment=3	10.5225
00722:4	1	L.DVTC[+71.037]NIKN[+0.984]GRC[+71.037]EQFC[+71.037]KNSA.D		C[+71]*3, N[+1]	586.771	4	2344.06	2344.05	0	6.3	85	Specific	318.61	318.61	76.91	6.81	28	>>sp|P00740-3|FA9_HUMAN Coagulation factor IX OS=Homo sapiens GN=F9 PE=1 SV=2	115	sample=1 period=1 cycle=887 experiment=5	sample=1 period=1 cycle=887 experiment=5	9.4181
01099:4	1	L.DVTC[+71.037]NIKN[+0.984]GRC[+71.037]EQFC[+71.037]KNSA.D		C[+71]*3, N[+1]	586.772	4	2344.07	2344.05	0	7.3	85	Specific	319.67	319.67	38	7.11	28	>>sp|P00740-3|FA9_HUMAN Coagulation factor IX OS=Homo sapiens GN=F9 PE=1 SV=2	115	sample=1 period=1 cycle=989 experiment=3	sample=1 period=1 cycle=989 experiment=3	11.4496
00668:4	1	L.DVTC[+71.037]NIKN[+0.984]GRC[+71.037]EQFC[+71.037]KNSA.D		C[+71]*3, N[+1]	586.771	4	2344.06	2344.05	0	6.7	85	Specific	322.35	322.35	34.55	7.04	28	>>sp|P00740-3|FA9_HUMAN Coagulation factor IX OS=Homo sapiens GN=F9 PE=1 SV=2	115	sample=1 period=1 cycle=877 experiment=4	sample=1 period=1 cycle=877 experiment=4	9.2172
01168:4	1	L.DVTC[+71.037]NIKN[+0.984]GRC[+71.037]EQFC[+71.037]KNSA.D		C[+71]*3, N[+1]	586.771	4	2344.06	2344.05	0	6.1	85	Specific	322.93	320.85	29.33	6.73	28	>>sp|P00740-3|FA9_HUMAN Coagulation factor IX OS=Homo sapiens GN=F9 PE=1 SV=2	115	sample=1 period=1 cycle=1036 experiment=2	sample=1 period=1 cycle=1036 experiment=2	12.278
00449:4	1	L.DVTC[+71.037]NIKN[+0.984]GRC[+71.037]EQFC[+71.037]KNSA.D		C[+71]*3, N[+1]	586.771	4	2344.06	2344.05	0	6	85	Specific	325.4	325.4	49.6	6.73	28	>>sp|P00740-3|FA9_HUMAN Coagulation factor IX OS=Homo sapiens GN=F9 PE=1 SV=2	115	sample=1 period=1 cycle=852 experiment=6	sample=1 period=1 cycle=852 experiment=6	8.7134
00424:4	1	L.DVTC[+71.037]NIKN[+0.984]GRC[+71.037]EQFC[+71.037]KNSA.D		C[+71]*3, N[+1]	586.771	4	2344.06	2344.05	0	6.4	85	Specific	326.01	326.01	24.98	7.04	28	>>sp|P00740-3|FA9_HUMAN Coagulation factor IX OS=Homo sapiens GN=F9 PE=1 SV=2	115	sample=1 period=1 cycle=850 experiment=9	sample=1 period=1 cycle=850 experiment=9	8.675
00697:4	1	L.DVTC[+71.037]NIKN[+0.984]GRC[+71.037]EQFC[+71.037]KNSA.D		C[+71]*3, N[+1]	586.771	4	2344.06	2344.05	0	6.9	85	Specific	327.41	327.41	49.97	6.76	28	>>sp|P00740-3|FA9_HUMAN Coagulation factor IX OS=Homo sapiens GN=F9 PE=1 SV=2	115	sample=1 period=1 cycle=883 experiment=4	sample=1 period=1 cycle=883 experiment=4	9.3402
00559:4	1	L.DVTC[+71.037]NIKN[+0.984]GRC[+71.037]EQFC[+71.037]KNSA.D		C[+71]*3, N[+1]	586.771	4	2344.06	2344.05	0	6.8	85	Specific	327.45	327.45	60.37	7.04	28	>>sp|P00740-3|FA9_HUMAN Coagulation factor IX OS=Homo sapiens GN=F9 PE=1 SV=2	115	sample=1 period=1 cycle=862 experiment=4	sample=1 period=1 cycle=862 experiment=4	8.9122
02856:4	1	L.DVTC[+71.037]NIKNGRC[+71.037]EQFC[+71.037]KN[+0.984]SA.D		C[+71]*3, N[+1]	586.772	4	2344.06	2344.05	0	7.2	85	Specific	328.69	328.69	4.96	7.04	28	>>sp|P00740-3|FA9_HUMAN Coagulation factor IX OS=Homo sapiens GN=F9 PE=1 SV=2	115	sample=1 period=1 cycle=1295 experiment=2	sample=1 period=1 cycle=1295 experiment=2	17.4932
01033:4	1	L.DVTC[+71.037]NIKN[+0.984]GRC[+71.037]EQFC[+71.037]KNSA.D		C[+71]*3, N[+1]	586.771	4	2344.06	2344.05	0	7	85	Specific	329.91	329.91	58.63	6.76	28	>>sp|P00740-3|FA9_HUMAN Coagulation factor IX OS=Homo sapiens GN=F9 PE=1 SV=2	115	sample=1 period=1 cycle=951 experiment=2	sample=1 period=1 cycle=951 experiment=2	10.7124
00182:4	1	L.DVTC[+71.037]NIKN[+0.984]GRC[+71.037]EQFC[+71.037]KNSA.D		C[+71]*3, N[+1]	586.771	4	2344.06	2344.05	0	5.4	85	Specific	330.57	330.57	60.02	6.73	28	>>sp|P00740-3|FA9_HUMAN Coagulation factor IX OS=Homo sapiens GN=F9 PE=1 SV=2	115	sample=1 period=1 cycle=836 experiment=9	sample=1 period=1 cycle=836 experiment=9	8.3976
01199:4	1	L.DVTC[+71.037]NIKN[+0.984]GRC[+71.037]EQFC[+71.037]KNSA.D		C[+71]*3, N[+1]	586.771	4	2344.06	2344.05	0	5.6	85	Specific	333.95	288.93	54.39	6.55	28	>>sp|P00740-3|FA9_HUMAN Coagulation factor IX OS=Homo sapiens GN=F9 PE=1 SV=2	115	sample=1 period=1 cycle=1063 experiment=2	sample=1 period=1 cycle=1063 experiment=2	12.7492
00518:4	1	L.DVTC[+71.037]NIKN[+0.984]GRC[+71.037]EQFC[+71.037]KNSA.D		C[+71]*3, N[+1]	586.771	4	2344.06	2344.05	0	5.9	85	Specific	335.49	335.49	65.77	6.73	28	>>sp|P00740-3|FA9_HUMAN Coagulation factor IX OS=Homo sapiens GN=F9 PE=1 SV=2	115	sample=1 period=1 cycle=858 experiment=4	sample=1 period=1 cycle=858 experiment=4	8.8331
00391:4	1	L.DVTC[+71.037]NIKN[+0.984]GRC[+71.037]EQFC[+71.037]KNSA.D		C[+71]*3, N[+1]	586.771	4	2344.06	2344.05	0	6	85	Specific	339.26	339.26	62.09	6.73	28	>>sp|P00740-3|FA9_HUMAN Coagulation factor IX OS=Homo sapiens GN=F9 PE=1 SV=2	115	sample=1 period=1 cycle=848 experiment=5	sample=1 period=1 cycle=848 experiment=5	8.6349
00197:4	1	L.DVTC[+71.037]NIKN[+0.984]GRC[+71.037]EQFC[+71.037]KNSA.D		C[+71]*3, N[+1]	586.772	4	2344.07	2344.05	0	7.8	85	Specific	339.7	339.7	48.57	7.04	28	>>sp|P00740-3|FA9_HUMAN Coagulation factor IX OS=Homo sapiens GN=F9 PE=1 SV=2	115	sample=1 period=1 cycle=837 experiment=11	sample=1 period=1 cycle=837 experiment=11	8.4176
00325:4	1	L.DVTC[+71.037]NIKN[+0.984]GRC[+71.037]EQFC[+71.037]KNSA.D		C[+71]*3, N[+1]	586.77	4	2344.06	2344.05	0	5.3	85	Specific	340.96	340.96	58.72	6.73	28	>>sp|P00740-3|FA9_HUMAN Coagulation factor IX OS=Homo sapiens GN=F9 PE=1 SV=2	115	sample=1 period=1 cycle=844 experiment=5	sample=1 period=1 cycle=844 experiment=5	8.5552
01112:4	1	L.DVTC[+71.037]NIKN[+0.984]GRC[+71.037]EQFC[+71.037]KNSA.D		C[+71]*3, N[+1]	586.771	4	2344.06	2344.05	0	7	85	Specific	344.68	344.68	29.76	7.1	28	>>sp|P00740-3|FA9_HUMAN Coagulation factor IX OS=Homo sapiens GN=F9 PE=1 SV=2	115	sample=1 period=1 cycle=1003 experiment=2	sample=1 period=1 cycle=1003 experiment=2	11.7048
00738:4	1	L.DVTC[+71.037]NIKN[+0.984]GRC[+71.037]EQFC[+71.037]KNSA.D		C[+71]*3, N[+1]	586.771	4	2344.06	2344.05	0	6.4	85	Specific	348.59	348.59	58.91	6.8	28	>>sp|P00740-3|FA9_HUMAN Coagulation factor IX OS=Homo sapiens GN=F9 PE=1 SV=2	115	sample=1 period=1 cycle=889 experiment=5	sample=1 period=1 cycle=889 experiment=5	9.4593
01110:4	1	L.DVTC[+71.037]NIKN[+0.984]GRC[+71.037]EQFC[+71.037]KNSA.D		C[+71]*3, N[+1]	586.771	4	2344.06	2344.05	0	5.8	85	Specific	349.21	349.21	40.85	6.8	28	>>sp|P00740-3|FA9_HUMAN Coagulation factor IX OS=Homo sapiens GN=F9 PE=1 SV=2	115	sample=1 period=1 cycle=1001 experiment=2	sample=1 period=1 cycle=1001 experiment=2	11.6639
01080:4	1	L.DVTC[+71.037]NIKN[+0.984]GRC[+71.037]EQFC[+71.037]KNSA.D		C[+71]*3, N[+1]	586.772	4	2344.06	2344.05	0	7.3	85	Specific	350.15	350.15	75.05	7.1	28	>>sp|P00740-3|FA9_HUMAN Coagulation factor IX OS=Homo sapiens GN=F9 PE=1 SV=2	115	sample=1 period=1 cycle=979 experiment=3	sample=1 period=1 cycle=979 experiment=3	11.2446
01218:4	1	L.DVTC[+71.037]NIKN[+0.984]GRC[+71.037]EQFC[+71.037]KNSA.D		C[+71]*3, N[+1]	586.771	4	2344.06	2344.05	0	5.6	85	Specific	354.15	354.15	63.46	6.8	28	>>sp|P00740-3|FA9_HUMAN Coagulation factor IX OS=Homo sapiens GN=F9 PE=1 SV=2	115	sample=1 period=1 cycle=1094 experiment=2	sample=1 period=1 cycle=1094 experiment=2	13.2345
00231:4	1	L.DVTC[+71.037]NIKN[+0.984]GRC[+71.037]EQFC[+71.037]KNSA.D		C[+71]*3, N[+1]	586.772	4	2344.07	2344.05	0	8.1	85	Specific	354.67	354.67	89.1	7.1	28	>>sp|P00740-3|FA9_HUMAN Coagulation factor IX OS=Homo sapiens GN=F9 PE=1 SV=2	115	sample=1 period=1 cycle=839 experiment=11	sample=1 period=1 cycle=839 experiment=11	8.458
00247:4	1	L.DVTC[+71.037]NIKN[+0.984]GRC[+71.037]EQFC[+71.037]KNSA.D		C[+71]*3, N[+1]	586.771	4	2344.06	2344.05	0	7	85	Specific	355.11	355.11	79.34	7.1	28	>>sp|P00740-3|FA9_HUMAN Coagulation factor IX OS=Homo sapiens GN=F9 PE=1 SV=2	115	sample=1 period=1 cycle=840 experiment=9	sample=1 period=1 cycle=840 experiment=9	8.4766
00507:4	1	L.DVTC[+71.037]NIKN[+0.984]GRC[+71.037]EQFC[+71.037]KNSA.D		C[+71]*3, N[+1]	586.771	4	2344.06	2344.05	0	6.6	85	Specific	355.68	355.68	65.87	7.1	28	>>sp|P00740-3|FA9_HUMAN Coagulation factor IX OS=Homo sapiens GN=F9 PE=1 SV=2	115	sample=1 period=1 cycle=857 experiment=6	sample=1 period=1 cycle=857 experiment=6	8.8139
01194:4	1	L.DVTC[+71.037]NIKNGRC[+71.037]EQ[+0.984]FC[+71.037]KNSA.D		C[+71]*3, Q[+1]	586.771	4	2344.06	2344.05	0	5.6	85	Specific	356.44	338.86	23.48	6.73	28	>>sp|P00740-3|FA9_HUMAN Coagulation factor IX OS=Homo sapiens GN=F9 PE=1 SV=2	115	sample=1 period=1 cycle=1057 experiment=2	sample=1 period=1 cycle=1057 experiment=2	12.648
00495:4	1	L.DVTC[+71.037]NIKN[+0.984]GRC[+71.037]EQFC[+71.037]KNSA.D		C[+71]*3, N[+1]	586.771	4	2344.06	2344.05	0	6.3	85	Specific	357.12	357.12	79.78	6.8	28	>>sp|P00740-3|FA9_HUMAN Coagulation factor IX OS=Homo sapiens GN=F9 PE=1 SV=2	115	sample=1 period=1 cycle=856 experiment=4	sample=1 period=1 cycle=856 experiment=4	8.7924
00376:4	1	L.DVTC[+71.037]NIKN[+0.984]GRC[+71.037]EQFC[+71.037]KNSA.D		C[+71]*3, N[+1]	586.771	4	2344.06	2344.05	0	6.1	85	Specific	359.46	359.46	67.29	6.8	28	>>sp|P00740-3|FA9_HUMAN Coagulation factor IX OS=Homo sapiens GN=F9 PE=1 SV=2	115	sample=1 period=1 cycle=847 experiment=4	sample=1 period=1 cycle=847 experiment=4	8.6138
00196:4	1	L.DVTC[+71.037]NIKN[+0.984]GRC[+71.037]EQFC[+71.037]KNSA.D		C[+71]*3, N[+1]	586.772	4	2344.07	2344.05	0	7.8	85	Specific	360.05	360.05	65.86	7.35	28	>>sp|P00740-3|FA9_HUMAN Coagulation factor IX OS=Homo sapiens GN=F9 PE=1 SV=2	115	sample=1 period=1 cycle=837 experiment=10	sample=1 period=1 cycle=837 experiment=10	8.4171
00485:4	1	L.DVTC[+71.037]NIKN[+0.984]GRC[+71.037]EQFC[+71.037]KNSA.D		C[+71]*3, N[+1]	586.771	4	2344.06	2344.05	0	6.2	85	Specific	366.13	366.13	34.27	7.04	28	>>sp|P00740-3|FA9_HUMAN Coagulation factor IX OS=Homo sapiens GN=F9 PE=1 SV=2	115	sample=1 period=1 cycle=855 experiment=5	sample=1 period=1 cycle=855 experiment=5	8.7734
01180:4	1	L.DVTC[+71.037]NIKN[+0.984]GRC[+71.037]EQFC[+71.037]KNSA.D		C[+71]*3, N[+1]	586.77	4	2344.06	2344.05	0	4.3	85	Specific	367.16	367.16	88.66	7.04	28	>>sp|P00740-3|FA9_HUMAN Coagulation factor IX OS=Homo sapiens GN=F9 PE=1 SV=2	115	sample=1 period=1 cycle=1045 experiment=2	sample=1 period=1 cycle=1045 experiment=2	12.4354
00464:4	1	L.DVTC[+71.037]NIKN[+0.984]GRC[+71.037]EQFC[+71.037]KNSA.D		C[+71]*3, N[+1]	586.771	4	2344.06	2344.05	0	6.4	85	Specific	368.75	368.75	45.79	6.76	28	>>sp|P00740-3|FA9_HUMAN Coagulation factor IX OS=Homo sapiens GN=F9 PE=1 SV=2	115	sample=1 period=1 cycle=853 experiment=7	sample=1 period=1 cycle=853 experiment=7	8.7345
00308:4	1	L.DVTC[+71.037]NIKN[+0.984]GRC[+71.037]EQFC[+71.037]KNSA.D		C[+71]*3, N[+1]	586.77	4	2344.06	2344.05	0	4.4	85	Specific	371.7	371.7	40.76	6.76	28	>>sp|P00740-3|FA9_HUMAN Coagulation factor IX OS=Homo sapiens GN=F9 PE=1 SV=2	115	sample=1 period=1 cycle=843 experiment=7	sample=1 period=1 cycle=843 experiment=7	8.5354
00264:4	1	L.DVTC[+71.037]NIKN[+0.984]GRC[+71.037]EQFC[+71.037]KNSA.D		C[+71]*3, N[+1]	586.768	4	2344.05	2344.05	0	0.7	85	Specific	372.41	372.41	82.85	6.94	28	>>sp|P00740-3|FA9_HUMAN Coagulation factor IX OS=Homo sapiens GN=F9 PE=1 SV=2	115	sample=1 period=1 cycle=841 experiment=5	sample=1 period=1 cycle=841 experiment=5	8.4943
00229:4	1	L.DVTC[+71.037]NIKN[+0.984]GRC[+71.037]EQFC[+71.037]KNSA.D		C[+71]*3, N[+1]	586.772	4	2344.07	2344.05	0	8.1	85	Specific	375.48	375.48	66.21	8.51	28	>>sp|P00740-3|FA9_HUMAN Coagulation factor IX OS=Homo sapiens GN=F9 PE=1 SV=2	115	sample=1 period=1 cycle=839 experiment=9	sample=1 period=1 cycle=839 experiment=9	8.4567
00230:4	1	L.DVTC[+71.037]NIKN[+0.984]GRC[+71.037]EQFC[+71.037]KNSA.D		C[+71]*3, N[+1]	586.772	4	2344.07	2344.05	0	8.1	85	Specific	377.6	377.6	72.44	8.35	28	>>sp|P00740-3|FA9_HUMAN Coagulation factor IX OS=Homo sapiens GN=F9 PE=1 SV=2	115	sample=1 period=1 cycle=839 experiment=10	sample=1 period=1 cycle=839 experiment=10	8.4571
00552:4	1	L.DVTC[+71.037]NIKN[+0.984]GRC[+71.037]EQFC[+71.037]KNSA.D		C[+71]*3, N[+1]	586.771	4	2344.06	2344.05	0	6.5	85	Specific	378.6	378.6	52.31	8.51	28	>>sp|P00740-3|FA9_HUMAN Coagulation factor IX OS=Homo sapiens GN=F9 PE=1 SV=2	115	sample=1 period=1 cycle=861 experiment=5	sample=1 period=1 cycle=861 experiment=5	8.8943
00209:4	1	L.DVTC[+71.037]NIKN[+0.984]GRC[+71.037]EQFC[+71.037]KNSA.D		C[+71]*3, N[+1]	586.771	4	2344.06	2344.05	0	6.8	85	Specific	379.45	379.45	76.6	8.35	28	>>sp|P00740-3|FA9_HUMAN Coagulation factor IX OS=Homo sapiens GN=F9 PE=1 SV=2	115	sample=1 period=1 cycle=838 experiment=7	sample=1 period=1 cycle=838 experiment=7	8.4355
01075:4	1	L.DVTC[+71.037]NIKN[+0.984]GRC[+71.037]EQFC[+71.037]KNSA.D		C[+71]*3, N[+1]	586.772	4	2344.06	2344.05	0	7.2	85	Specific	382.24	382.24	62.96	8.51	28	>>sp|P00740-3|FA9_HUMAN Coagulation factor IX OS=Homo sapiens GN=F9 PE=1 SV=2	115	sample=1 period=1 cycle=977 experiment=2	sample=1 period=1 cycle=977 experiment=2	11.2035
00341:4	1	L.DVTC[+71.037]NIKN[+0.984]GRC[+71.037]EQFC[+71.037]KNSA.D		C[+71]*3, N[+1]	586.77	4	2344.06	2344.05	0	4.5	85	Specific	383.8	383.8	57.34	8.2	28	>>sp|P00740-3|FA9_HUMAN Coagulation factor IX OS=Homo sapiens GN=F9 PE=1 SV=2	115	sample=1 period=1 cycle=845 experiment=4	sample=1 period=1 cycle=845 experiment=4	8.5742
00486:4	1	L.DVTC[+71.037]NIKN[+0.984]GRC[+71.037]EQFC[+71.037]KNSA.D		C[+71]*3, N[+1]	586.771	4	2344.06	2344.05	0	6.2	85	Specific	384.45	384.45	81.99	8.2	28	>>sp|P00740-3|FA9_HUMAN Coagulation factor IX OS=Homo sapiens GN=F9 PE=1 SV=2	115	sample=1 period=1 cycle=855 experiment=6	sample=1 period=1 cycle=855 experiment=6	8.7743
00448:4	1	L.DVTC[+71.037]NIKN[+0.984]GRC[+71.037]EQFC[+71.037]KNSA.D		C[+71]*3, N[+1]	586.771	4	2344.06	2344.05	0	6	85	Specific	385.27	385.27	51.82	8.04	28	>>sp|P00740-3|FA9_HUMAN Coagulation factor IX OS=Homo sapiens GN=F9 PE=1 SV=2	115	sample=1 period=1 cycle=852 experiment=5	sample=1 period=1 cycle=852 experiment=5	8.713
00265:4	1	L.DVTC[+71.037]NIKN[+0.984]GRC[+71.037]EQFC[+71.037]KNSA.D		C[+71]*3, N[+1]	586.768	4	2344.05	2344.05	0	0.7	85	Specific	388.34	388.34	73.58	6.78	28	>>sp|P00740-3|FA9_HUMAN Coagulation factor IX OS=Homo sapiens GN=F9 PE=1 SV=2	115	sample=1 period=1 cycle=841 experiment=6	sample=1 period=1 cycle=841 experiment=6	8.4947
00263:4	1	L.DVTC[+71.037]NIKN[+0.984]GRC[+71.037]EQFC[+71.037]KNSA.D		C[+71]*3, N[+1]	586.768	4	2344.05	2344.05	0	0.7	85	Specific	392.24	392.24	51.42	6.94	28	>>sp|P00740-3|FA9_HUMAN Coagulation factor IX OS=Homo sapiens GN=F9 PE=1 SV=2	115	sample=1 period=1 cycle=841 experiment=4	sample=1 period=1 cycle=841 experiment=4	8.4939
00227:4	1	L.DVTC[+71.037]NIKN[+0.984]GRC[+71.037]EQFC[+71.037]KNSA.D		C[+71]*3, N[+1]	586.772	4	2344.07	2344.05	0	8.1	85	Specific	393.6	393.6	71.67	8.51	28	>>sp|P00740-3|FA9_HUMAN Coagulation factor IX OS=Homo sapiens GN=F9 PE=1 SV=2	115	sample=1 period=1 cycle=839 experiment=7	sample=1 period=1 cycle=839 experiment=7	8.4559
00450:4	1	L.DVTC[+71.037]NIKN[+0.984]GRC[+71.037]EQFC[+71.037]KNSA.D		C[+71]*3, N[+1]	586.771	4	2344.06	2344.05	0	6	85	Specific	396.55	396.55	24.52	8.2	28	>>sp|P00740-3|FA9_HUMAN Coagulation factor IX OS=Homo sapiens GN=F9 PE=1 SV=2	115	sample=1 period=1 cycle=852 experiment=7	sample=1 period=1 cycle=852 experiment=7	8.7142
00392:4	1	L.DVTC[+71.037]NIKN[+0.984]GRC[+71.037]EQFC[+71.037]KNSA.D		C[+71]*3, N[+1]	586.771	4	2344.06	2344.05	0	6	85	Specific	397.53	397.53	77.01	8.2	28	>>sp|P00740-3|FA9_HUMAN Coagulation factor IX OS=Homo sapiens GN=F9 PE=1 SV=2	115	sample=1 period=1 cycle=848 experiment=6	sample=1 period=1 cycle=848 experiment=6	8.6357
01206:4	1	L.DVTC[+71.037]NIKN[+0.984]GRC[+71.037]EQFC[+71.037]KNSA.D		C[+71]*3, N[+1]	586.77	4	2344.06	2344.05	0	4.4	85	Specific	401.62	401.62	91.73	8.1	28	>>sp|P00740-3|FA9_HUMAN Coagulation factor IX OS=Homo sapiens GN=F9 PE=1 SV=2	115	sample=1 period=1 cycle=1074 experiment=2	sample=1 period=1 cycle=1074 experiment=2	12.9101
00438:4	1	L.DVTC[+71.037]NIKN[+0.984]GRC[+71.037]EQFC[+71.037]KNSA.D		C[+71]*3, N[+1]	586.771	4	2344.06	2344.05	0	6.2	85	Specific	404.09	404.09	66.27	8.26	28	>>sp|P00740-3|FA9_HUMAN Coagulation factor IX OS=Homo sapiens GN=F9 PE=1 SV=2	115	sample=1 period=1 cycle=851 experiment=7	sample=1 period=1 cycle=851 experiment=7	8.6957
00416:2	1	L.DVTC[+71.037]NIKN[+0.984]GRC[+71.037]EQFC[+71.037]KNSA.D		C[+71]*3, N[+1]	1172.54	2	2344.06	2344.05	0	6.8	85	Specific	404.74	404.74	87.07	6.46	28	>>sp|P00740-3|FA9_HUMAN Coagulation factor IX OS=Homo sapiens GN=F9 PE=1 SV=2	115	sample=1 period=1 cycle=849 experiment=18	sample=1 period=1 cycle=849 experiment=18	8.6597
00248:4	1	L.DVTC[+71.037]NIKN[+0.984]GRC[+71.037]EQFC[+71.037]KNSA.D		C[+71]*3, N[+1]	586.771	4	2344.06	2344.05	0	7	85	Specific	407.06	407.06	91.42	8.56	28	>>sp|P00740-3|FA9_HUMAN Coagulation factor IX OS=Homo sapiens GN=F9 PE=1 SV=2	115	sample=1 period=1 cycle=840 experiment=10	sample=1 period=1 cycle=840 experiment=10	8.477
00393:4	1	L.DVTC[+71.037]NIKN[+0.984]GRC[+71.037]EQFC[+71.037]KNSA.D		C[+71]*3, N[+1]	586.771	4	2344.06	2344.05	0	6	85	Specific	407.65	407.65	89.51	8.26	28	>>sp|P00740-3|FA9_HUMAN Coagulation factor IX OS=Homo sapiens GN=F9 PE=1 SV=2	115	sample=1 period=1 cycle=848 experiment=7	sample=1 period=1 cycle=848 experiment=7	8.6362
00290:4	1	L.DVTC[+71.037]NIKN[+0.984]GRC[+71.037]EQFC[+71.037]KNSA.D		C[+71]*3, N[+1]	586.768	4	2344.05	2344.05	0	1.7	85	Specific	408.9	408.9	77.66	6.99	28	>>sp|P00740-3|FA9_HUMAN Coagulation factor IX OS=Homo sapiens GN=F9 PE=1 SV=2	115	sample=1 period=1 cycle=842 experiment=9	sample=1 period=1 cycle=842 experiment=9	8.5159
00289:4	1	L.DVTC[+71.037]NIKN[+0.984]GRC[+71.037]EQFC[+71.037]KNSA.D		C[+71]*3, N[+1]	586.768	4	2344.05	2344.05	0	1.7	85	Specific	410.53	410.53	90.4	6.84	28	>>sp|P00740-3|FA9_HUMAN Coagulation factor IX OS=Homo sapiens GN=F9 PE=1 SV=2	115	sample=1 period=1 cycle=842 experiment=8	sample=1 period=1 cycle=842 experiment=8	8.5154
00198:4	1	L.DVTC[+71.037]NIKN[+0.984]GRC[+71.037]EQFC[+71.037]KNSA.D		C[+71]*3, N[+1]	586.772	4	2344.07	2344.05	0	7.8	85	Specific	411.31	411.31	65.65	8.56	28	>>sp|P00740-3|FA9_HUMAN Coagulation factor IX OS=Homo sapiens GN=F9 PE=1 SV=2	115	sample=1 period=1 cycle=837 experiment=12	sample=1 period=1 cycle=837 experiment=12	8.4184
00377:4	1	L.DVTC[+71.037]NIKN[+0.984]GRC[+71.037]EQFC[+71.037]KNSA.D		C[+71]*3, N[+1]	586.771	4	2344.06	2344.05	0	6.1	85	Specific	411.6	411.6	52.68	8.26	28	>>sp|P00740-3|FA9_HUMAN Coagulation factor IX OS=Homo sapiens GN=F9 PE=1 SV=2	115	sample=1 period=1 cycle=847 experiment=5	sample=1 period=1 cycle=847 experiment=5	8.6143
00406:4	1	L.DVTC[+71.037]NIKN[+0.984]GRC[+71.037]EQFC[+71.037]KNSA.D		C[+71]*3, N[+1]	586.77	4	2344.06	2344.05	0	4.1	85	Specific	415.45	415.45	75.61	7.16	28	>>sp|P00740-3|FA9_HUMAN Coagulation factor IX OS=Homo sapiens GN=F9 PE=1 SV=2	115	sample=1 period=1 cycle=849 experiment=8	sample=1 period=1 cycle=849 experiment=8	8.6547
00307:4	1	L.DVTC[+71.037]NIKN[+0.984]GRC[+71.037]EQFC[+71.037]KNSA.D		C[+71]*3, N[+1]	586.77	4	2344.06	2344.05	0	4.4	85	Specific	416.04	416.04	77.99	8.26	28	>>sp|P00740-3|FA9_HUMAN Coagulation factor IX OS=Homo sapiens GN=F9 PE=1 SV=2	115	sample=1 period=1 cycle=843 experiment=6	sample=1 period=1 cycle=843 experiment=6	8.535
00288:4	1	L.DVTC[+71.037]NIKN[+0.984]GRC[+71.037]EQFC[+71.037]KNSA.D		C[+71]*3, N[+1]	586.768	4	2344.05	2344.05	0	1.7	85	Specific	416.98	416.98	58.98	6.83	28	>>sp|P00740-3|FA9_HUMAN Coagulation factor IX OS=Homo sapiens GN=F9 PE=1 SV=2	115	sample=1 period=1 cycle=842 experiment=7	sample=1 period=1 cycle=842 experiment=7	8.515
00359:4	1	L.DVTC[+71.037]NIKN[+0.984]GRC[+71.037]EQFC[+71.037]KNSA.D		C[+71]*3, N[+1]	586.77	4	2344.06	2344.05	0	3.7	85	Specific	422.58	422.58	80.73	7.33	28	>>sp|P00740-3|FA9_HUMAN Coagulation factor IX OS=Homo sapiens GN=F9 PE=1 SV=2	115	sample=1 period=1 cycle=846 experiment=6	sample=1 period=1 cycle=846 experiment=6	8.594
00228:4	1	L.DVTC[+71.037]NIKN[+0.984]GRC[+71.037]EQFC[+71.037]KNSA.D		C[+71]*3, N[+1]	586.772	4	2344.07	2344.05	0	8.1	85	Specific	439.43	439.43	98.88	8.4	28	>>sp|P00740-3|FA9_HUMAN Coagulation factor IX OS=Homo sapiens GN=F9 PE=1 SV=2	115	sample=1 period=1 cycle=839 experiment=8	sample=1 period=1 cycle=839 experiment=8	8.4563
00326:4	1	L.DVTC[+71.037]NIKN[+0.984]GRC[+71.037]EQFC[+71.037]KNSA.D		C[+71]*3, N[+1]	586.77	4	2344.06	2344.05	0	5.3	85	Specific	446.26	446.26	98.22	8.22	28	>>sp|P00740-3|FA9_HUMAN Coagulation factor IX OS=Homo sapiens GN=F9 PE=1 SV=2	115	sample=1 period=1 cycle=844 experiment=6	sample=1 period=1 cycle=844 experiment=6	8.5556
00385:2	1	L.DVTC[+71.037]NIKN[+0.984]GRC[+71.037]EQFC[+71.037]KNSA.D		C[+71]*3, N[+1]	1172.53	2	2344.06	2344.05	0	5.9	85	Specific	479.84	454.56	109.71	6.55	28	>>sp|P00740-3|FA9_HUMAN Coagulation factor IX OS=Homo sapiens GN=F9 PE=1 SV=2	115	sample=1 period=1 cycle=847 experiment=13	sample=1 period=1 cycle=847 experiment=13	8.6184
00302:2	1	L.DVTC[+71.037]NIKN[+0.984]GRC[+71.037]EQFC[+71.037]KNSA.D		C[+71]*3, N[+1]	1172.53	2	2344.06	2344.05	0	5.7	85	Specific	482.84	482.84	64.82	6.36	28	>>sp|P00740-3|FA9_HUMAN Coagulation factor IX OS=Homo sapiens GN=F9 PE=1 SV=2	115	sample=1 period=1 cycle=842 experiment=21	sample=1 period=1 cycle=842 experiment=21	8.5208
00126:4	1	L.D[+15.995]VTC[+71.037]NIKN[+0.984]GRC[+71.037]EQFC[+71.037]KNSA.D		C[+71]*3, D[+16], N[+1]	590.769	4	2360.05	2360.04	0	4.8	85	Specific	0.19	0.19	0.19	3.19	28	>>sp|P00740-3|FA9_HUMAN Coagulation factor IX OS=Homo sapiens GN=F9 PE=1 SV=2	115	sample=1 period=1 cycle=830 experiment=7	sample=1 period=1 cycle=830 experiment=7	8.2787
00330:4	1	L.D[+15.995]VTC[+71.037]NIKN[+0.984]GRC[+71.037]EQFC[+71.037]KNSA.D		C[+71]*3, D[+16], N[+1]	590.768	4	2360.05	2360.04	0	3.5	85	Specific	4.74	4.74	1.89	2.66	28	>>sp|P00740-3|FA9_HUMAN Coagulation factor IX OS=Homo sapiens GN=F9 PE=1 SV=2	115	sample=1 period=1 cycle=844 experiment=10	sample=1 period=1 cycle=844 experiment=10	8.5573
00141:4	1	L.D[+15.995]VTC[+71.037]N[+0.984]IKNGRC[+71.037]EQFC[+71.037]KNSA.D		C[+71]*3, D[+16], N[+1]	590.769	4	2360.06	2360.04	0	5.3	85	Specific	10.33	10.33	10.33	3.19	28	>>sp|P00740-3|FA9_HUMAN Coagulation factor IX OS=Homo sapiens GN=F9 PE=1 SV=2	115	sample=1 period=1 cycle=832 experiment=10	sample=1 period=1 cycle=832 experiment=10	8.3181
00132:4	1	L.D[+15.995]VTC[+71.037]N[+0.984]IKNGRC[+71.037]EQFC[+71.037]KNSA.D		C[+71]*3, D[+16], N[+1]	590.769	4	2360.05	2360.04	0	4.5	85	Specific	29.16	29.16	13.51	3.19	28	>>sp|P00740-3|FA9_HUMAN Coagulation factor IX OS=Homo sapiens GN=F9 PE=1 SV=2	115	sample=1 period=1 cycle=831 experiment=7	sample=1 period=1 cycle=831 experiment=7	8.2996
00149:4	1	L.D[+15.995]VTC[+71.037]NIKN[+0.984]GRC[+71.037]EQFC[+71.037]KNSA.D		C[+71]*3, D[+16], N[+1]	590.769	4	2360.06	2360.04	0	5.4	85	Specific	35.11	35.11	0.97	3.19	28	>>sp|P00740-3|FA9_HUMAN Coagulation factor IX OS=Homo sapiens GN=F9 PE=1 SV=2	115	sample=1 period=1 cycle=833 experiment=8	sample=1 period=1 cycle=833 experiment=8	8.3363
00111:4	1	L.D[+15.995]VTC[+71.037]N[+0.984]IKNGRC[+71.037]EQFC[+71.037]KNSA.D		C[+71]*3, D[+16], N[+1]	590.769	4	2360.06	2360.04	0	5.4	85	Specific	43.7	43.7	15.16	3.19	28	>>sp|P00740-3|FA9_HUMAN Coagulation factor IX OS=Homo sapiens GN=F9 PE=1 SV=2	115	sample=1 period=1 cycle=828 experiment=4	sample=1 period=1 cycle=828 experiment=4	8.2341
00216:4	1	L.D[+15.995]VTC[+71.037]N[+0.984]IKNGRC[+71.037]EQFC[+71.037]KNSA.D		C[+71]*3, D[+16], N[+1]	590.769	4	2360.05	2360.04	0	4.8	85	Specific	52.23	52.23	1.48	3.19	28	>>sp|P00740-3|FA9_HUMAN Coagulation factor IX OS=Homo sapiens GN=F9 PE=1 SV=2	115	sample=1 period=1 cycle=838 experiment=12	sample=1 period=1 cycle=838 experiment=12	8.4384
00257:4	1	L.D[+15.995]VTC[+71.037]N[+0.984]IKNGRC[+71.037]EQFC[+71.037]KNSA.D		C[+71]*3, D[+16], N[+1]	590.77	4	2360.06	2360.04	0	6.4	85	Specific	56.04	56.04	56.04	3.19	28	>>sp|P00740-3|FA9_HUMAN Coagulation factor IX OS=Homo sapiens GN=F9 PE=1 SV=2	115	sample=1 period=1 cycle=840 experiment=17	sample=1 period=1 cycle=840 experiment=17	8.4799
00119:4	1	L.D[+15.995]VTC[+71.037]NIKN[+0.984]GRC[+71.037]EQFC[+71.037]KNSA.D		C[+71]*3, D[+16], N[+1]	590.769	4	2360.05	2360.04	0	3.9	85	Specific	57.18	57.18	44.89	2.66	28	>>sp|P00740-3|FA9_HUMAN Coagulation factor IX OS=Homo sapiens GN=F9 PE=1 SV=2	115	sample=1 period=1 cycle=829 experiment=6	sample=1 period=1 cycle=829 experiment=6	8.2559
00200:4	1	L.D[+15.995]VTC[+71.037]NIKN[+0.984]GRC[+71.037]EQFC[+71.037]KNSA.D		C[+71]*3, D[+16], N[+1]	590.77	4	2360.06	2360.04	0	6.4	85	Specific	89.29	89.29	23.9	3.19	28	>>sp|P00740-3|FA9_HUMAN Coagulation factor IX OS=Homo sapiens GN=F9 PE=1 SV=2	115	sample=1 period=1 cycle=837 experiment=14	sample=1 period=1 cycle=837 experiment=14	8.42
00172:4	1	L.D[+15.995]VTC[+71.037]N[+0.984]IKNGRC[+71.037]EQFC[+71.037]KNSA.D		C[+71]*3, D[+16], N[+1]	590.769	4	2360.05	2360.04	0	4.4	85	Specific	98.62	98.62	98.62	3.19	28	>>sp|P00740-3|FA9_HUMAN Coagulation factor IX OS=Homo sapiens GN=F9 PE=1 SV=2	115	sample=1 period=1 cycle=835 experiment=10	sample=1 period=1 cycle=835 experiment=10	8.3788
00329:4	1	L.D[+15.995]VTC[+71.037]NIKNGRC[+71.037]EQ[+0.984]FC[+71.037]KNSA.D		C[+71]*3, D[+16], Q[+1]	590.768	4	2360.05	2360.04	0	3.5	85	Specific	121.26	121.26	1.46	2.66	28	>>sp|P00740-3|FA9_HUMAN Coagulation factor IX OS=Homo sapiens GN=F9 PE=1 SV=2	115	sample=1 period=1 cycle=844 experiment=9	sample=1 period=1 cycle=844 experiment=9	8.5569
00382:4	1	L.D[+15.995]VTC[+71.037]NIKN[+0.984]GRC[+71.037]EQFC[+71.037]KNSA.D		C[+71]*3, D[+16], N[+1]	590.769	4	2360.05	2360.04	0	4.6	85	Specific	148.25	148.25	148.25	3.19	28	>>sp|P00740-3|FA9_HUMAN Coagulation factor IX OS=Homo sapiens GN=F9 PE=1 SV=2	115	sample=1 period=1 cycle=847 experiment=10	sample=1 period=1 cycle=847 experiment=10	8.6167
00366:4	1	L.D[+15.995]VTC[+71.037]NIKN[+0.984]GRC[+71.037]EQFC[+71.037]KNSA.D		C[+71]*3, D[+16], N[+1]	590.768	4	2360.05	2360.04	0	3.3	85	Specific	182.57	182.57	44.09	3.74	28	>>sp|P00740-3|FA9_HUMAN Coagulation factor IX OS=Homo sapiens GN=F9 PE=1 SV=2	115	sample=1 period=1 cycle=846 experiment=11	sample=1 period=1 cycle=846 experiment=11	8.5965
01394:2	1	N.DFTRVVGGE.D			490.249	2	979.492	979.484	0	7.4	177	Specific	170.43	170.43	170.43	5.32	28	>>sp|P00740-3|FA9_HUMAN Coagulation factor IX OS=Homo sapiens GN=F9 PE=1 SV=2	115	sample=1 period=1 cycle=1146 experiment=3	sample=1 period=1 cycle=1146 experiment=3	14.2738
01308:2	1	N.DFTRVVGGE.D			490.25	2	979.492	979.484	0	8	177	Specific	171.55	171.55	171.55	5.59	28	>>sp|P00740-3|FA9_HUMAN Coagulation factor IX OS=Homo sapiens GN=F9 PE=1 SV=2	115	sample=1 period=1 cycle=1136 experiment=2	sample=1 period=1 cycle=1136 experiment=2	14.0552
01347:2	1	N.DFTRVVGGE.D			490.249	2	979.49	979.484	0	5.8	177	Specific	204.17	204.17	204.17	5.41	28	>>sp|P00740-3|FA9_HUMAN Coagulation factor IX OS=Homo sapiens GN=F9 PE=1 SV=2	115	sample=1 period=1 cycle=1141 experiment=2	sample=1 period=1 cycle=1141 experiment=2	14.1646
01338:2	1	N.DFTRVVGGE.D			490.25	2	979.493	979.484	0	8.6	177	Specific	210.54	210.54	210.54	6.04	28	>>sp|P00740-3|FA9_HUMAN Coagulation factor IX OS=Homo sapiens GN=F9 PE=1 SV=2	115	sample=1 period=1 cycle=1140 experiment=2	sample=1 period=1 cycle=1140 experiment=2	14.1425
01384:2	1	N.DFTRVVGGE.D			490.248	2	979.488	979.484	0	3.8	177	Specific	248.31	248.31	248.31	5.19	28	>>sp|P00740-3|FA9_HUMAN Coagulation factor IX OS=Homo sapiens GN=F9 PE=1 SV=2	115	sample=1 period=1 cycle=1145 experiment=3	sample=1 period=1 cycle=1145 experiment=3	14.2544
01222:2	1	N.DFTRVVGGE.D			490.248	2	979.489	979.484	0	4.6	177	Specific	249.95	249.95	249.95	6.12	28	>>sp|P00740-3|FA9_HUMAN Coagulation factor IX OS=Homo sapiens GN=F9 PE=1 SV=2	115	sample=1 period=1 cycle=1097 experiment=2	sample=1 period=1 cycle=1097 experiment=2	13.2892
01269:2	1	N.DFTRVVGGE.D			490.25	2	979.492	979.484	0	7.5	177	Specific	265.84	265.84	265.84	6.26	28	>>sp|P00740-3|FA9_HUMAN Coagulation factor IX OS=Homo sapiens GN=F9 PE=1 SV=2	115	sample=1 period=1 cycle=1126 experiment=3	sample=1 period=1 cycle=1126 experiment=3	13.8461
01264:2	1	N.DFTRVVGGE.D			490.251	2	979.495	979.484	0	10.6	177	Specific	311.36	311.36	311.36	5.98	28	>>sp|P00740-3|FA9_HUMAN Coagulation factor IX OS=Homo sapiens GN=F9 PE=1 SV=2	115	sample=1 period=1 cycle=1125 experiment=3	sample=1 period=1 cycle=1125 experiment=3	13.8253
01185:2	1	N.DFTRVVGGE.D			490.249	2	979.491	979.484	0	6.8	177	Specific	317.26	317.26	317.26	6.96	28	>>sp|P00740-3|FA9_HUMAN Coagulation factor IX OS=Homo sapiens GN=F9 PE=1 SV=2	115	sample=1 period=1 cycle=1048 experiment=2	sample=1 period=1 cycle=1048 experiment=2	12.4901
01283:2	1	N.DFTRVVGGE.D			490.251	2	979.495	979.484	0	11.2	177	Specific	329.82	329.82	329.82	5.91	28	>>sp|P00740-3|FA9_HUMAN Coagulation factor IX OS=Homo sapiens GN=F9 PE=1 SV=2	115	sample=1 period=1 cycle=1129 experiment=3	sample=1 period=1 cycle=1129 experiment=3	13.9092
00941:2	1	N.DFTRVVGGE.D			490.248	2	979.49	979.484	0	5.3	177	Specific	336.63	336.63	336.63	6.57	28	>>sp|P00740-3|FA9_HUMAN Coagulation factor IX OS=Homo sapiens GN=F9 PE=1 SV=2	115	sample=1 period=1 cycle=928 experiment=2	sample=1 period=1 cycle=928 experiment=2	10.2506
01242:2	1	N.DFTRVVGGE.D			490.248	2	979.488	979.484	0	3.7	177	Specific	343.28	343.28	343.28	5.8	28	>>sp|P00740-3|FA9_HUMAN Coagulation factor IX OS=Homo sapiens GN=F9 PE=1 SV=2	115	sample=1 period=1 cycle=1116 experiment=3	sample=1 period=1 cycle=1116 experiment=3	13.6443
01129:2	1	N.DFTRVVGGE.D			490.248	2	979.489	979.484	0	4.7	177	Specific	344.83	344.83	344.83	6.8	28	>>sp|P00740-3|FA9_HUMAN Coagulation factor IX OS=Homo sapiens GN=F9 PE=1 SV=2	115	sample=1 period=1 cycle=1015 experiment=2	sample=1 period=1 cycle=1015 experiment=2	11.9119
01231:2	1	N.DFTRVVGGE.D			490.249	2	979.491	979.484	0	6.6	177	Specific	358.41	358.41	358.41	6.94	28	>>sp|P00740-3|FA9_HUMAN Coagulation factor IX OS=Homo sapiens GN=F9 PE=1 SV=2	115	sample=1 period=1 cycle=1108 experiment=2	sample=1 period=1 cycle=1108 experiment=2	13.4846
00928:2	1	N.DFTRVVGGE.D			490.248	2	979.488	979.484	0	4.1	177	Specific	366.28	366.28	366.28	5.96	28	>>sp|P00740-3|FA9_HUMAN Coagulation factor IX OS=Homo sapiens GN=F9 PE=1 SV=2	115	sample=1 period=1 cycle=924 experiment=2	sample=1 period=1 cycle=924 experiment=2	10.1696
00937:2	1	N.DFTRVVGGE.D			490.248	2	979.488	979.484	0	4	177	Specific	368.43	368.43	368.43	5.95	28	>>sp|P00740-3|FA9_HUMAN Coagulation factor IX OS=Homo sapiens GN=F9 PE=1 SV=2	115	sample=1 period=1 cycle=927 experiment=2	sample=1 period=1 cycle=927 experiment=2	10.2299
01158:2	1	N.DFTRVVGGE.D			490.248	2	979.489	979.484	0	5	177	Specific	372.39	372.39	372.39	8.04	28	>>sp|P00740-3|FA9_HUMAN Coagulation factor IX OS=Homo sapiens GN=F9 PE=1 SV=2	115	sample=1 period=1 cycle=1032 experiment=2	sample=1 period=1 cycle=1032 experiment=2	12.1952
00933:2	1	N.DFTRVVGGE.D			490.248	2	979.488	979.484	0	3.7	177	Specific	380.6	380.6	380.6	7.12	28	>>sp|P00740-3|FA9_HUMAN Coagulation factor IX OS=Homo sapiens GN=F9 PE=1 SV=2	115	sample=1 period=1 cycle=926 experiment=2	sample=1 period=1 cycle=926 experiment=2	10.2097
01252:2	1	N.DFTRVVGGE.D			490.248	2	979.489	979.484	0	5.2	177	Specific	386.97	386.97	386.97	8.04	28	>>sp|P00740-3|FA9_HUMAN Coagulation factor IX OS=Homo sapiens GN=F9 PE=1 SV=2	115	sample=1 period=1 cycle=1121 experiment=3	sample=1 period=1 cycle=1121 experiment=3	13.744
01139:2	1	N.DFTRVVGGE.D			490.248	2	979.49	979.484	0	5.3	177	Specific	393.76	393.76	393.76	8.05	28	>>sp|P00740-3|FA9_HUMAN Coagulation factor IX OS=Homo sapiens GN=F9 PE=1 SV=2	115	sample=1 period=1 cycle=1018 experiment=2	sample=1 period=1 cycle=1018 experiment=2	11.9726
01071:2	1	N.DFTRVVGGE.D			490.248	2	979.489	979.484	0	5	177	Specific	403.59	403.59	403.59	8.1	28	>>sp|P00740-3|FA9_HUMAN Coagulation factor IX OS=Homo sapiens GN=F9 PE=1 SV=2	115	sample=1 period=1 cycle=976 experiment=2	sample=1 period=1 cycle=976 experiment=2	11.1755
00931:2	1	N.DFTRVVGGE.D			490.249	2	979.49	979.484	0	6.3	177	Specific	403.64	403.64	403.64	8.1	28	>>sp|P00740-3|FA9_HUMAN Coagulation factor IX OS=Homo sapiens GN=F9 PE=1 SV=2	115	sample=1 period=1 cycle=925 experiment=2	sample=1 period=1 cycle=925 experiment=2	10.192
00945:2	1	N.DFTRVVGGE.D			490.248	2	979.49	979.484	0	5.3	177	Specific	412	412	412	8.26	28	>>sp|P00740-3|FA9_HUMAN Coagulation factor IX OS=Homo sapiens GN=F9 PE=1 SV=2	115	sample=1 period=1 cycle=929 experiment=2	sample=1 period=1 cycle=929 experiment=2	10.2713
01196:2	1	N.DFTRVVGGE.D			490.248	2	979.49	979.484	0	5.5	177	Specific	415.74	415.74	415.74	8.1	28	>>sp|P00740-3|FA9_HUMAN Coagulation factor IX OS=Homo sapiens GN=F9 PE=1 SV=2	115	sample=1 period=1 cycle=1061 experiment=2	sample=1 period=1 cycle=1061 experiment=2	12.7019
01082:2	1	N.DFTRVVGGE.D			490.249	2	979.49	979.484	0	5.9	177	Specific	419.29	419.29	419.29	8.1	28	>>sp|P00740-3|FA9_HUMAN Coagulation factor IX OS=Homo sapiens GN=F9 PE=1 SV=2	115	sample=1 period=1 cycle=981 experiment=2	sample=1 period=1 cycle=981 experiment=2	11.278
01233:2	1	N.DFTRVVGGE.D			490.249	2	979.491	979.484	0	6.4	177	Specific	427.94	427.94	427.94	8.1	28	>>sp|P00740-3|FA9_HUMAN Coagulation factor IX OS=Homo sapiens GN=F9 PE=1 SV=2	115	sample=1 period=1 cycle=1109 experiment=2	sample=1 period=1 cycle=1109 experiment=2	13.5109
[truncated: 300 more rows]

## Sheet: H1bAP
Query #:z	Protein Rank	Peptide < ProteinMetrics Confidential >	Glycans NHFAGNa	Modification Type(s)	Observed m/z	z	Observed (M+H)	Calc. mass (M+H)	Off-by-x error	Mass error (ppm)	Starting position	Cleavage	Score	Delta	Delta Mod	|Log Prob|	# of unique peptides	Protein Name	Protein DB number	Comment	Scan #	Scan Time
[truncated: 620 more rows]

[truncated: 4 more sheets: H2aA, H2AP, H2bA, H2bAP]
