# Supplementary material for: Coagulation factor IX analysis in bioreactor cell culture supernatant predicts quality of the purified product
Source: Commun Biol. 2021 Mar 23;4:390. doi: 10.1038/s42003-021-01903-x (PMC7988164; doi:10.1038/s42003-021-01903-x)
Supplement: Supplementary file 8 — Supplementary Data S5 [file 42003_2021_1903_MOESM8_ESM.zip › Supplementary Table S5_Byonic searches for rFIX characterization/Supplementary Table S5_Chymotrypsin_All Byonic outputs for rFIX and pdFIX characterization.xlsx]

## Sheet: Notes
Notes
Digestion with Chymotrypsin +/- PNGase F
This Supplementary Table contains all the PSMs identified by Byonic (Spectra Tab from the excel report).
The search conditions are exemplified by the tab containing the summary tab of this excel report.
Ch = Chymotrypsin
P = PNGase G
a or b= indicate duplicates samples.

## Sheet: Summary
Summary:
	1) Input data file: E:\Luci\FIX\20190509_BenSchulz_Luci_FIX_AspN_Ch\20190509_BenSchulz_Luci_H1a_Ch.wiff
	2) Protein database: D:\Luci\PD Databases and search templates\Schulz_CP_FIX_P00740_P00740_2_noSig_noProP_Variant194_A_p1842.fasta
	3) Parameter file: E:\Luci\FIX\20190509_BenSchulz_Luci_FIX_AspN_Ch\Byonic Results\20190701_Co4Ra2NeuGcOglyLacNAc_20190509_BenSchulz_Luci_H1a_Ch.wiff_Byonic\objs\params.prf
	4) Date/Time: 1 July 2019 5:08:59 PM
	5) RunTime: 44 minutes, 44 seconds; on 8 cores
Summary Statistics:
	1) Reporting 1 forward and 2 reverse proteins
	2) 196 unique forward peptides
	3) 2474 spectra matched to forward peptides
	4) Estimated spectrum-level FDR on true proteins is 1.7%
Recorded protein search configuration:
Num	Rule	Value
0	Protein database	D:\Luci\PD Databases and search templates\Schulz_CP_FIX_P00740_P00740_2_noSig_noProP_Variant194_A_p1842.fasta
1	Spectrum-level FDR	Auto cut
2	Cleavage residues	LMWYF
3	Digest cutter	C-terminal cutter
4	Peptide termini	Fully specific
5	Maximum number of missed cleavages	2
6	Fragmentation type	QTOF / HCD
7	Precursor tolerance	15.0 ppm
8	Fragment tolerance	40.0 ppm
9	Charges applied to charge-unassigned spectra:	1,2,3
10	Precursor mass max	10000.0
11	N-glycan search	None
12	O-glycan search	None
13	Off by x isotopes	-2,-1,0,+1,+2
14	Contaminants added	false
15	Decoys added	true
16	%Additional parameters:
17	Disulfide Enable	false
18	Trisulfide Enable	false
19	DSS Crosslink Enable	false
20	Custom Crosslink Enable	false
21	Wildcard Enable	0
22	Combyne cut off score	Auto
23	Protein FDR cutoff	1%
24	Focused DB created	false
25	Export mzIdentML	false
26	Score version	2
27	precursor_assignment_flags	2
28	po_NumberMonosReturn	1
29	Lock mass list	None
30	do_quick_rejects	0
31	%Modification searches:
32	common_modifications_max	4
33	rare_modifications_max	2
34	%Fixed and variable modifications:
35	Propionamide / +71.037114 @ C | fixed
36	Oxidation / +15.994915 @ D, M | common1
37	Deamidated / +0.984016 @ N, Q | common2
38	Carboxy / +43.989829 @ E | common4
39	Phospho / +79.966331 @ S, T | common2
40	Sulfo / +79.956815 @ S, T, Y | rare1
41	% Custom modification text below
42	HexNAc(4)Hex(5)NeuAc(2) @ N | rare1
43	HexNAc(4)Hex(5)NeuAc(1)NeuGc(1) @ N | rare1
44	%Glycan modifications:
45	[file:///D:\Luci\Byonic PTM databases and search templates\GlycanDatabases\N-glycan 50-57 common biantennary combined and LacNAc extensions.txt] @ NGlycan | rare1
46	HexNAc(1)Hex(1)NeuAc(1) @ OGlycan | rare1
47	HexNAc(1)Hex(1)NeuAc(2) @ OGlycan | rare1
48	Hex(1)Pent(1) @ OGlycan | rare2
49	Hex(1)Pent(2) @ OGlycan | rare2
50	HexNAc(1)Hex(1)Fuc(1)NeuAc(1) @ OGlycan | rare2
51	HexNAc(1)Hex(1)NeuGc(1) @ OGlycan | rare1
52	HexNAc(1)Hex(1)NeuAc(1)NeuGc(1) @ OGlycan | rare1
53	HexNAc(1)Hex(1)NeuGc(2) @ OGlycan | rare1
54	HexNAc(1)Hex(1)Fuc(1)NeuGc(1) @ OGlycan | rare1
55	Hex(2)Pent(2) @ OGlycan | rare1
56	Hex(2)Pent(2)NeuAc(1) @ OGlycan | rare1
57	% Custom modification text below
58	Show all N-glycopeptides	0
59	%Addition parameters:
60	Product Version	PMI-Byonic-Com:v3.4.0
61	Registered to	Ben Schulz The University of Queensland

## Sheet: pdFIXaCh
Query #:z	Protein Rank	Peptide < ProteinMetrics Confidential >	Glycans NHFAGNa	Modification Type(s)	Observed m/z	z	Observed (M+H)	Calc. mass (M+H)	Off-by-x error	Mass error (ppm)	Starting position	Cleavage	Score	Delta	Delta Mod	|Log Prob|	# of unique peptides	Protein Name	Protein DB number	Comment	Scan #	Scan Time
00072:3	1	M.GRVNMIMAES[+79.966]PGL.I		S[+80]	485.555	3	1454.65	1454.65	0	-1.7	2	Specific	19.76	19.76	19.76	0.54	84	>sp|P00740-6|FA9_HUMAN Coagulation factor IX OS=Homo sapiens variant 2 G 44 V GN=F9 PE=1 SV=2	5	sample=1 period=1 cycle=817 experiment=4	sample=1 period=1 cycle=817 experiment=4	7.9052
00078:3	1	M.GRVNMIMAES[+79.966]PGL.I		S[+80]	485.555	3	1454.65	1454.65	0	-1.4	2	Specific	61.07	58.19	48.31	0.54	84	>sp|P00740-6|FA9_HUMAN Coagulation factor IX OS=Homo sapiens variant 2 G 44 V GN=F9 PE=1 SV=2	5	sample=1 period=1 cycle=818 experiment=3	sample=1 period=1 cycle=818 experiment=3	7.9267
04091:2	1	M.AES[+294.095]PGLITIC[+71.037]LL.G	Hex(1)Pent(1)	C[+71], S[+294]	797.903	2	1594.8	1594.81	0	-9.1	9	Specific	7.62	7.62	3.72	0.54	84	>sp|P00740-6|FA9_HUMAN Coagulation factor IX OS=Homo sapiens variant 2 G 44 V GN=F9 PE=1 SV=2	5	sample=1 period=1 cycle=1339 experiment=8	sample=1 period=1 cycle=1339 experiment=8	18.599
05981:2	1	L.LS[+947.323]AEC[+71.037]TVFL.D	HexNAc(1)Hex(1)NeuAc(2)	C[+71], S[+947]	1000.92	2	2000.84	2000.85	0	-4.6	24	Specific	14.71	11.18	4.4	0.19	84	>sp|P00740-6|FA9_HUMAN Coagulation factor IX OS=Homo sapiens variant 2 G 44 V GN=F9 PE=1 SV=2	5	sample=1 period=1 cycle=1528 experiment=7	sample=1 period=1 cycle=1528 experiment=7	22.4179
07557:2	1	Y.NS[+426.137]GKLEEF.V	Hex(1)Pent(2)	S[+426]	675.299	2	1349.59	1349.58	0	5	48	Specific	12.73	9.66	9.66	0.11	84	>sp|P00740-6|FA9_HUMAN Coagulation factor IX OS=Homo sapiens variant 2 G 44 V GN=F9 PE=1 SV=2	5	sample=1 period=1 cycle=1750 experiment=3	sample=1 period=1 cycle=1750 experiment=3	27.0448
06020:2	1	L.EEFVQGNLEREC[+71.037]M.E		C[+71]	827.869	2	1654.73	1654.72	0	6.2	53	Specific	9.62	9.62	9.62	0.15	84	>sp|P00740-6|FA9_HUMAN Coagulation factor IX OS=Homo sapiens variant 2 G 44 V GN=F9 PE=1 SV=2	5	sample=1 period=1 cycle=1533 experiment=9	sample=1 period=1 cycle=1533 experiment=9	22.5182
00387:2	1	L.EEFVQGNLEREC[+71.037]M[+15.995].E		C[+71], M[+16]	835.861	2	1670.71	1670.71	0	-0.7	53	Specific	1.63	1.63	1.63	0.76	84	>sp|P00740-6|FA9_HUMAN Coagulation factor IX OS=Homo sapiens variant 2 G 44 V GN=F9 PE=1 SV=2	5	sample=1 period=1 cycle=936 experiment=5	sample=1 period=1 cycle=936 experiment=5	10.2145
00638:2	1	L.EEFVQGNLEREC[+71.037]M[+15.995].E		C[+71], M[+16]	835.863	2	1670.72	1670.71	0	1.9	53	Specific	21.16	21.16	21.16	0.8	84	>sp|P00740-6|FA9_HUMAN Coagulation factor IX OS=Homo sapiens variant 2 G 44 V GN=F9 PE=1 SV=2	5	sample=1 period=1 cycle=996 experiment=9	sample=1 period=1 cycle=996 experiment=9	11.4572
00530:2	1	L.EEFVQGNLEREC[+71.037]M[+15.995].E		C[+71], M[+16]	835.863	2	1670.72	1670.71	0	2.2	53	Specific	23.28	23.28	23.28	0.8	84	>sp|P00740-6|FA9_HUMAN Coagulation factor IX OS=Homo sapiens variant 2 G 44 V GN=F9 PE=1 SV=2	5	sample=1 period=1 cycle=966 experiment=7	sample=1 period=1 cycle=966 experiment=7	10.8334
00507:2	1	L.EEFVQGNLEREC[+71.037]M[+15.995].E		C[+71], M[+16]	835.862	2	1670.72	1670.71	0	1.2	53	Specific	28.46	28.46	28.46	1.15	84	>sp|P00740-6|FA9_HUMAN Coagulation factor IX OS=Homo sapiens variant 2 G 44 V GN=F9 PE=1 SV=2	5	sample=1 period=1 cycle=962 experiment=8	sample=1 period=1 cycle=962 experiment=8	10.7492
00558:3	1	L.EEFVQGNLEREC[+71.037]M[+15.995].E		C[+71], M[+16]	557.574	3	1670.71	1670.71	0	-3.6	53	Specific	31.09	31.09	31.09	0.54	84	>sp|P00740-6|FA9_HUMAN Coagulation factor IX OS=Homo sapiens variant 2 G 44 V GN=F9 PE=1 SV=2	5	sample=1 period=1 cycle=973 experiment=3	sample=1 period=1 cycle=973 experiment=3	10.9798
00594:2	1	L.EEFVQGNLEREC[+71.037]M[+15.995].E		C[+71], M[+16]	835.862	2	1670.72	1670.71	0	1.7	53	Specific	37.05	37.05	37.05	0.8	84	>sp|P00740-6|FA9_HUMAN Coagulation factor IX OS=Homo sapiens variant 2 G 44 V GN=F9 PE=1 SV=2	5	sample=1 period=1 cycle=988 experiment=5	sample=1 period=1 cycle=988 experiment=5	11.2917
00630:2	1	L.EEFVQGNLEREC[+71.037]M[+15.995].E		C[+71], M[+16]	835.863	2	1670.72	1670.71	0	2.1	53	Specific	51.1	51.1	51.1	0.8	84	>sp|P00740-6|FA9_HUMAN Coagulation factor IX OS=Homo sapiens variant 2 G 44 V GN=F9 PE=1 SV=2	5	sample=1 period=1 cycle=995 experiment=7	sample=1 period=1 cycle=995 experiment=7	11.4365
00393:2	1	L.EEFVQGNLEREC[+71.037]M[+15.995].E		C[+71], M[+16]	835.862	2	1670.72	1670.71	0	1	53	Specific	53.39	53.39	53.39	1.15	84	>sp|P00740-6|FA9_HUMAN Coagulation factor IX OS=Homo sapiens variant 2 G 44 V GN=F9 PE=1 SV=2	5	sample=1 period=1 cycle=937 experiment=6	sample=1 period=1 cycle=937 experiment=6	10.2343
00417:2	1	L.EEFVQGNLEREC[+71.037]M[+15.995].E		C[+71], M[+16]	835.862	2	1670.72	1670.71	0	1.2	53	Specific	54.57	54.57	54.57	1.15	84	>sp|P00740-6|FA9_HUMAN Coagulation factor IX OS=Homo sapiens variant 2 G 44 V GN=F9 PE=1 SV=2	5	sample=1 period=1 cycle=942 experiment=5	sample=1 period=1 cycle=942 experiment=5	10.3366
00396:2	1	L.EEFVQGNLEREC[+71.037]M[+15.995].E		C[+71], M[+16]	835.862	2	1670.72	1670.71	0	0.7	53	Specific	61.34	61.34	61.34	1.15	84	>sp|P00740-6|FA9_HUMAN Coagulation factor IX OS=Homo sapiens variant 2 G 44 V GN=F9 PE=1 SV=2	5	sample=1 period=1 cycle=938 experiment=3	sample=1 period=1 cycle=938 experiment=3	10.252
00555:2	1	L.EEFVQGNLEREC[+71.037]M[+15.995].E		C[+71], M[+16]	835.862	2	1670.72	1670.71	0	1.6	53	Specific	72.37	72.37	72.37	0.96	84	>sp|P00740-6|FA9_HUMAN Coagulation factor IX OS=Homo sapiens variant 2 G 44 V GN=F9 PE=1 SV=2	5	sample=1 period=1 cycle=972 experiment=4	sample=1 period=1 cycle=972 experiment=4	10.9556
00568:2	1	L.EEFVQGNLEREC[+71.037]M[+15.995].E		C[+71], M[+16]	835.861	2	1670.71	1670.71	0	0.1	53	Specific	75.62	75.62	75.62	1.95	84	>sp|P00740-6|FA9_HUMAN Coagulation factor IX OS=Homo sapiens variant 2 G 44 V GN=F9 PE=1 SV=2	5	sample=1 period=1 cycle=978 experiment=2	sample=1 period=1 cycle=978 experiment=2	11.0839
00436:2	1	L.EEFVQGNLEREC[+71.037]M[+15.995].E		C[+71], M[+16]	835.862	2	1670.72	1670.71	0	1.6	53	Specific	80.62	80.62	80.62	0.96	84	>sp|P00740-6|FA9_HUMAN Coagulation factor IX OS=Homo sapiens variant 2 G 44 V GN=F9 PE=1 SV=2	5	sample=1 period=1 cycle=946 experiment=6	sample=1 period=1 cycle=946 experiment=6	10.4156
00422:2	1	L.EEFVQGNLEREC[+71.037]M[+15.995].E		C[+71], M[+16]	835.862	2	1670.72	1670.71	0	1.4	53	Specific	83.02	83.02	83.02	0.96	84	>sp|P00740-6|FA9_HUMAN Coagulation factor IX OS=Homo sapiens variant 2 G 44 V GN=F9 PE=1 SV=2	5	sample=1 period=1 cycle=943 experiment=6	sample=1 period=1 cycle=943 experiment=6	10.3568
00407:2	1	L.EEFVQGNLEREC[+71.037]M[+15.995].E		C[+71], M[+16]	835.862	2	1670.72	1670.71	0	1.1	53	Specific	84.34	84.34	84.34	1.95	84	>sp|P00740-6|FA9_HUMAN Coagulation factor IX OS=Homo sapiens variant 2 G 44 V GN=F9 PE=1 SV=2	5	sample=1 period=1 cycle=940 experiment=6	sample=1 period=1 cycle=940 experiment=6	10.2942
00579:2	1	L.EEFVQGNLEREC[+71.037]M[+15.995].E		C[+71], M[+16]	835.862	2	1670.72	1670.71	0	1.2	53	Specific	84.83	84.83	84.83	1.95	84	>sp|P00740-6|FA9_HUMAN Coagulation factor IX OS=Homo sapiens variant 2 G 44 V GN=F9 PE=1 SV=2	5	sample=1 period=1 cycle=983 experiment=3	sample=1 period=1 cycle=983 experiment=3	11.1878
00401:2	1	L.EEFVQGNLEREC[+71.037]M[+15.995].E		C[+71], M[+16]	835.861	2	1670.71	1670.71	0	-0.7	53	Specific	88.77	88.77	88.77	0.95	84	>sp|P00740-6|FA9_HUMAN Coagulation factor IX OS=Homo sapiens variant 2 G 44 V GN=F9 PE=1 SV=2	5	sample=1 period=1 cycle=939 experiment=5	sample=1 period=1 cycle=939 experiment=5	10.2746
00451:2	1	L.EEFVQGNLEREC[+71.037]M[+15.995].E		C[+71], M[+16]	835.862	2	1670.72	1670.71	0	0.7	53	Specific	94.2	94.2	94.2	1.95	84	>sp|P00740-6|FA9_HUMAN Coagulation factor IX OS=Homo sapiens variant 2 G 44 V GN=F9 PE=1 SV=2	5	sample=1 period=1 cycle=949 experiment=4	sample=1 period=1 cycle=949 experiment=4	10.4782
00471:2	1	L.EEFVQGNLEREC[+71.037]M[+15.995].E		C[+71], M[+16]	835.862	2	1670.72	1670.71	0	1.5	53	Specific	98.99	98.99	98.99	0.96	84	>sp|P00740-6|FA9_HUMAN Coagulation factor IX OS=Homo sapiens variant 2 G 44 V GN=F9 PE=1 SV=2	5	sample=1 period=1 cycle=954 experiment=4	sample=1 period=1 cycle=954 experiment=4	10.5799
00412:2	1	L.EEFVQGNLEREC[+71.037]M[+15.995].E		C[+71], M[+16]	835.859	2	1670.71	1670.71	0	-2.9	53	Specific	102.85	102.85	102.85	0.95	84	>sp|P00740-6|FA9_HUMAN Coagulation factor IX OS=Homo sapiens variant 2 G 44 V GN=F9 PE=1 SV=2	5	sample=1 period=1 cycle=941 experiment=5	sample=1 period=1 cycle=941 experiment=5	10.3148
00442:2	1	L.EEFVQGNLEREC[+71.037]M[+15.995].E		C[+71], M[+16]	835.861	2	1670.72	1670.71	0	0.4	53	Specific	108.22	108.22	108.22	1.97	84	>sp|P00740-6|FA9_HUMAN Coagulation factor IX OS=Homo sapiens variant 2 G 44 V GN=F9 PE=1 SV=2	5	sample=1 period=1 cycle=947 experiment=6	sample=1 period=1 cycle=947 experiment=6	10.4376
00431:2	1	L.EEFVQGNLEREC[+71.037]M[+15.995].E		C[+71], M[+16]	835.862	2	1670.72	1670.71	0	1.6	53	Specific	112.87	112.87	112.87	1.95	84	>sp|P00740-6|FA9_HUMAN Coagulation factor IX OS=Homo sapiens variant 2 G 44 V GN=F9 PE=1 SV=2	5	sample=1 period=1 cycle=945 experiment=8	sample=1 period=1 cycle=945 experiment=8	10.3971
05818:3	1	F.EEAREVFEN[+0.984]TERTTEFW.K		N[+1]	725.329	3	2173.97	2173.97	0	2.5	72	Specific	15.51	15.51	15.51	1.95	84	>sp|P00740-6|FA9_HUMAN Coagulation factor IX OS=Homo sapiens variant 2 G 44 V GN=F9 PE=1 SV=2	5	sample=1 period=1 cycle=1500 experiment=6	sample=1 period=1 cycle=1500 experiment=6	21.8581
05048:3	1	F.EEAREVFEN[+0.984]TERTTEFW.K		N[+1]	725.332	3	2173.98	2173.97	0	6.6	72	Specific	54.4	54.4	54.4	0.91	84	>sp|P00740-6|FA9_HUMAN Coagulation factor IX OS=Homo sapiens variant 2 G 44 V GN=F9 PE=1 SV=2	5	sample=1 period=1 cycle=1432 experiment=11	sample=1 period=1 cycle=1432 experiment=11	20.482
04269:2	1	F.ENTERT[+294.095]TEFW.K	Hex(1)Pent(1)	T[+294]	803.853	2	1606.7	1606.68	0	14.9	79	Specific	5.25	5.25	0	0.09	84	>sp|P00740-6|FA9_HUMAN Coagulation factor IX OS=Homo sapiens variant 2 G 44 V GN=F9 PE=1 SV=2	5	sample=1 period=1 cycle=1357 experiment=10	sample=1 period=1 cycle=1357 experiment=10	18.9656
04280:2	1	F.ENTERT[+294.095]TEFW.K	Hex(1)Pent(1)	T[+294]	803.847	2	1606.69	1606.68	0	6.5	79	Specific	16.9	16.9	0	0.84	84	>sp|P00740-6|FA9_HUMAN Coagulation factor IX OS=Homo sapiens variant 2 G 44 V GN=F9 PE=1 SV=2	5	sample=1 period=1 cycle=1358 experiment=9	sample=1 period=1 cycle=1358 experiment=9	18.986
04431:2	1	F.ENTERTT[+294.095]EFW.K	Hex(1)Pent(1)	T[+294]	803.842	2	1606.68	1606.68	0	0.9	79	Specific	26.38	26.38	0	1.96	84	>sp|P00740-6|FA9_HUMAN Coagulation factor IX OS=Homo sapiens variant 2 G 44 V GN=F9 PE=1 SV=2	5	sample=1 period=1 cycle=1375 experiment=7	sample=1 period=1 cycle=1375 experiment=7	19.326
04455:2	1	F.ENTERTT[+294.095]EFW.K	Hex(1)Pent(1)	T[+294]	803.845	2	1606.68	1606.68	0	4.3	79	Specific	28.91	28.91	0	1.96	84	>sp|P00740-6|FA9_HUMAN Coagulation factor IX OS=Homo sapiens variant 2 G 44 V GN=F9 PE=1 SV=2	5	sample=1 period=1 cycle=1378 experiment=12	sample=1 period=1 cycle=1378 experiment=12	19.3869
04326:2	1	F.ENT[+294.095]ERTTEFW.K	Hex(1)Pent(1)	T[+294]	803.853	2	1606.7	1606.68	0	14.7	79	Specific	36.31	36.31	0	0.09	84	>sp|P00740-6|FA9_HUMAN Coagulation factor IX OS=Homo sapiens variant 2 G 44 V GN=F9 PE=1 SV=2	5	sample=1 period=1 cycle=1363 experiment=8	sample=1 period=1 cycle=1363 experiment=8	19.0856
04299:2	1	F.ENT[+294.095]ERTTEFW.K	Hex(1)Pent(1)	T[+294]	803.845	2	1606.68	1606.68	0	4.3	79	Specific	41.64	41.64	1.94	2.06	84	>sp|P00740-6|FA9_HUMAN Coagulation factor IX OS=Homo sapiens variant 2 G 44 V GN=F9 PE=1 SV=2	5	sample=1 period=1 cycle=1360 experiment=10	sample=1 period=1 cycle=1360 experiment=10	19.0256
04513:2	1	F.ENTERT[+294.095]TEFW.K	Hex(1)Pent(1)	T[+294]	803.847	2	1606.69	1606.68	0	7.5	79	Specific	54.37	54.37	0	0.84	84	>sp|P00740-6|FA9_HUMAN Coagulation factor IX OS=Homo sapiens variant 2 G 44 V GN=F9 PE=1 SV=2	5	sample=1 period=1 cycle=1385 experiment=8	sample=1 period=1 cycle=1385 experiment=8	19.5278
04383:2	1	F.ENT[+294.095]ERTTEFW.K	Hex(1)Pent(1)	T[+294]	803.846	2	1606.69	1606.68	0	6.2	79	Specific	63.43	63.43	7	0.86	84	>sp|P00740-6|FA9_HUMAN Coagulation factor IX OS=Homo sapiens variant 2 G 44 V GN=F9 PE=1 SV=2	5	sample=1 period=1 cycle=1370 experiment=7	sample=1 period=1 cycle=1370 experiment=7	19.2243
05813:4	1	Y.VDGDQC[+71.037]ES[+818.280]N[+2220.767]PC[+71.037]L.N	HexNAc(1)Hex(1)Fuc(1)NeuGc(1),HexNAc(4)Hex(5)NeuAc(1)NeuGc(1)	C[+71]*2, N[+2221], S[+818]	1116.15	4	4461.59	4460.61	1	-5.5	92	Specific	79.84	66.01	66.01	2.15	84	>sp|P00740-6|FA9_HUMAN Coagulation factor IX OS=Homo sapiens variant 2 G 44 V GN=F9 PE=1 SV=2	5	sample=1 period=1 cycle=1499 experiment=9	sample=1 period=1 cycle=1499 experiment=9	21.8397
05938:4	1	Y.VDGDQC[+71.037]ESNPC[+71.037]LN[+0.984]GGS[+879.286]C[+71.037]KDDINS[+979.313]Y.E	Hex(2)Pent(2)NeuAc(1),HexNAc(1)Hex(1)NeuGc(2)	C[+71]*3, N[+1], S[+879][+979]	1152.42	4	4606.67	4605.68	1	-3.9	92	Specific	93.9	3.13	3.13	2.01	84	>sp|P00740-6|FA9_HUMAN Coagulation factor IX OS=Homo sapiens variant 2 G 44 V GN=F9 PE=1 SV=2	5	sample=1 period=1 cycle=1523 experiment=8	sample=1 period=1 cycle=1523 experiment=8	22.3161
00467:4	1	Y.VDGDQC[+71.037]ESNPC[+71.037]LN[+0.984]GGS[+294.095]C[+71.037]KDDINS[+802.286]Y.E	Hex(1)Pent(1),HexNAc(1)Hex(1)Fuc(1)NeuAc(1)	C[+71]*3, N[+1], S[+294][+802]	961.624	4	3843.47	3843.47	0	1.7	92	Specific	608.75	608.75	5.02	7.12	84	>sp|P00740-6|FA9_HUMAN Coagulation factor IX OS=Homo sapiens variant 2 G 44 V GN=F9 PE=1 SV=2	5	sample=1 period=1 cycle=953 experiment=7	sample=1 period=1 cycle=953 experiment=7	10.5588
00493:4	1	Y.VDGDQC[+71.037]ESNPC[+71.037]LN[+0.984]GGS[+294.095]C[+71.037]KDDINS[+802.286]Y.E	Hex(1)Pent(1),HexNAc(1)Hex(1)Fuc(1)NeuAc(1)	C[+71]*3, N[+1], S[+294][+802]	961.625	4	3843.48	3843.47	0	3.4	92	Specific	661.3	661.3	5.63	8.55	84	>sp|P00740-6|FA9_HUMAN Coagulation factor IX OS=Homo sapiens variant 2 G 44 V GN=F9 PE=1 SV=2	5	sample=1 period=1 cycle=959 experiment=7	sample=1 period=1 cycle=959 experiment=7	10.6862
00456:4	1	Y.VDGDQC[+71.037]ESNPC[+71.037]LN[+0.984]GGS[+294.095]C[+71.037]KDDINS[+802.286]Y.E	Hex(1)Pent(1),HexNAc(1)Hex(1)Fuc(1)NeuAc(1)	C[+71]*3, N[+1], S[+294][+802]	961.626	4	3843.48	3843.47	0	4.3	92	Specific	675.48	675.48	10.26	8.55	84	>sp|P00740-6|FA9_HUMAN Coagulation factor IX OS=Homo sapiens variant 2 G 44 V GN=F9 PE=1 SV=2	5	sample=1 period=1 cycle=951 experiment=4	sample=1 period=1 cycle=951 experiment=4	10.5192
00475:4	1	Y.VDGDQC[+71.037]ESNPC[+71.037]LN[+0.984]GGS[+426.137]C[+71.037]KDDINS[+802.286]Y.E	Hex(1)Pent(2),HexNAc(1)Hex(1)Fuc(1)NeuAc(1)	C[+71]*3, N[+1], S[+426][+802]	994.634	4	3975.52	3975.51	0	1.4	92	Specific	697.5	697.5	19.21	8.12	84	>sp|P00740-6|FA9_HUMAN Coagulation factor IX OS=Homo sapiens variant 2 G 44 V GN=F9 PE=1 SV=2	5	sample=1 period=1 cycle=955 experiment=4	sample=1 period=1 cycle=955 experiment=4	10.6019
00540:4	1	Y.VDGDQC[+71.037]ESNPC[+71.037]LN[+0.984]GGS[+294.095]C[+71.037]KDDINS[+802.286]Y.E	Hex(1)Pent(1),HexNAc(1)Hex(1)Fuc(1)NeuAc(1)	C[+71]*3, N[+1], S[+294][+802]	961.622	4	3843.47	3843.47	0	0.2	92	Specific	701.66	701.66	21.96	9.61	84	>sp|P00740-6|FA9_HUMAN Coagulation factor IX OS=Homo sapiens variant 2 G 44 V GN=F9 PE=1 SV=2	5	sample=1 period=1 cycle=968 experiment=6	sample=1 period=1 cycle=968 experiment=6	10.8753
00519:4	1	Y.VDGDQC[+71.037]ESNPC[+71.037]LN[+0.984]GGS[+802.286]C[+71.037]KDDINS[+294.095]Y.E	HexNAc(1)Hex(1)Fuc(1)NeuAc(1),Hex(1)Pent(1)	C[+71]*3, N[+1], S[+294][+802]	961.625	4	3843.48	3843.47	0	3	92	Specific	726.07	726.07	1.97	9.12	84	>sp|P00740-6|FA9_HUMAN Coagulation factor IX OS=Homo sapiens variant 2 G 44 V GN=F9 PE=1 SV=2	5	sample=1 period=1 cycle=964 experiment=6	sample=1 period=1 cycle=964 experiment=6	10.7913
00514:4	1	Y.VDGDQC[+71.037]ESNPC[+71.037]LN[+0.984]GGS[+294.095]C[+71.037]KDDINS[+802.286]Y.E	Hex(1)Pent(1),HexNAc(1)Hex(1)Fuc(1)NeuAc(1)	C[+71]*3, N[+1], S[+294][+802]	961.625	4	3843.48	3843.47	0	3.2	92	Specific	795.54	795.54	16.29	10.55	84	>sp|P00740-6|FA9_HUMAN Coagulation factor IX OS=Homo sapiens variant 2 G 44 V GN=F9 PE=1 SV=2	5	sample=1 period=1 cycle=963 experiment=8	sample=1 period=1 cycle=963 experiment=8	10.7703
00480:4	1	Y.VDGDQC[+71.037]ESNPC[+71.037]LN[+0.984]GGS[+294.095]C[+71.037]KDDINS[+802.286]Y.E	Hex(1)Pent(1),HexNAc(1)Hex(1)Fuc(1)NeuAc(1)	C[+71]*3, N[+1], S[+294][+802]	961.625	4	3843.48	3843.47	0	3.4	92	Specific	831.58	831.58	14.67	11.55	84	>sp|P00740-6|FA9_HUMAN Coagulation factor IX OS=Homo sapiens variant 2 G 44 V GN=F9 PE=1 SV=2	5	sample=1 period=1 cycle=957 experiment=3	sample=1 period=1 cycle=957 experiment=3	10.6441
00472:4	1	Y.VDGDQC[+71.037]ESNPC[+71.037]LN[+0.984]GGS[+294.095]C[+71.037]KDDINS[+802.286]Y.E	Hex(1)Pent(1),HexNAc(1)Hex(1)Fuc(1)NeuAc(1)	C[+71]*3, N[+1], S[+294][+802]	961.623	4	3843.47	3843.47	0	0.6	92	Specific	935.55	935.55	14.21	13.61	84	>sp|P00740-6|FA9_HUMAN Coagulation factor IX OS=Homo sapiens variant 2 G 44 V GN=F9 PE=1 SV=2	5	sample=1 period=1 cycle=954 experiment=5	sample=1 period=1 cycle=954 experiment=5	10.5811
00461:4	1	Y.VDGDQC[+71.037]ESNPC[+71.037]LN[+0.984]GGS[+294.095]C[+71.037]KDDINS[+802.286]Y.E	Hex(1)Pent(1),HexNAc(1)Hex(1)Fuc(1)NeuAc(1)	C[+71]*3, N[+1], S[+294][+802]	961.622	4	3843.47	3843.47	0	-0.2	92	Specific	938.02	938.02	34.7	13.61	84	>sp|P00740-6|FA9_HUMAN Coagulation factor IX OS=Homo sapiens variant 2 G 44 V GN=F9 PE=1 SV=2	5	sample=1 period=1 cycle=952 experiment=6	sample=1 period=1 cycle=952 experiment=6	10.5397
00556:4	1	Y.VDGDQC[+71.037]ESNPC[+71.037]LN[+0.984]GGS[+294.095]C[+71.037]KDDINS[+802.286]Y.E	Hex(1)Pent(1),HexNAc(1)Hex(1)Fuc(1)NeuAc(1)	C[+71]*3, N[+1], S[+294][+802]	961.622	4	3843.47	3843.47	0	0.2	92	Specific	943.72	943.72	20.79	13.61	84	>sp|P00740-6|FA9_HUMAN Coagulation factor IX OS=Homo sapiens variant 2 G 44 V GN=F9 PE=1 SV=2	5	sample=1 period=1 cycle=972 experiment=5	sample=1 period=1 cycle=972 experiment=5	10.959
05754:4	1	Y.VDGDQC[+71.037]ES[+947.323]NPC[+71.037]LNGGS[+79.966]C[+71.037]KD[+15.995]DINS[+672.223]Y.E	HexNAc(1)Hex(1)NeuAc(2),HexNAc(1)Hex(1)NeuGc(1)	C[+71]*3, D[+16], S[+80][+672][+947]	1116.42	4	4462.64	4461.61	1	6.9	92	Specific	22.86	22.86	0.18	1.96	84	>sp|P00740-6|FA9_HUMAN Coagulation factor IX OS=Homo sapiens variant 2 G 44 V GN=F9 PE=1 SV=2	5	sample=1 period=1 cycle=1493 experiment=12	sample=1 period=1 cycle=1493 experiment=12	21.7193
05628:4	1	Y.VDGDQC[+71.037]ES[+818.280]NPC[+71.037]LNGGS[+79.966]C[+71.037]KD[+15.995]DINS[+802.286]Y.E	HexNAc(1)Hex(1)Fuc(1)NeuGc(1),HexNAc(1)Hex(1)Fuc(1)NeuAc(1)	C[+71]*3, D[+16], S[+80][+802][+818]	1116.17	4	4461.65	4462.63	-1	5.3	92	Specific	69.36	69.36	1.38	2.01	84	>sp|P00740-6|FA9_HUMAN Coagulation factor IX OS=Homo sapiens variant 2 G 44 V GN=F9 PE=1 SV=2	5	sample=1 period=1 cycle=1482 experiment=9	sample=1 period=1 cycle=1482 experiment=9	21.4962
05587:4	1	Y.VDGDQC[+71.037]ESNPC[+71.037]LN[+0.984]GGS[+879.286]C[+71.037]KD[+15.995]DINS[+818.280]Y.E	Hex(2)Pent(2)NeuAc(1),HexNAc(1)Hex(1)Fuc(1)NeuGc(1)	C[+71]*3, D[+16], N[+1], S[+818][+879]	1116.17	4	4461.67	4460.65	1	3.2	92	Specific	109.24	18.03	3.28	2.11	84	>sp|P00740-6|FA9_HUMAN Coagulation factor IX OS=Homo sapiens variant 2 G 44 V GN=F9 PE=1 SV=2	5	sample=1 period=1 cycle=1478 experiment=12	sample=1 period=1 cycle=1478 experiment=12	21.416
05865:4	1	Y.VDGDQC[+71.037]ES[+672.223]NPC[+71.037]LNGGS[+79.966]C[+71.037]KD[+15.995]DINS[+947.323]Y.E	HexNAc(1)Hex(1)NeuGc(1),HexNAc(1)Hex(1)NeuAc(2)	C[+71]*3, D[+16], S[+80][+672][+947]	1116.41	4	4462.61	4461.61	1	-0.2	92	Specific	129.34	129.34	4.36	2.61	84	>sp|P00740-6|FA9_HUMAN Coagulation factor IX OS=Homo sapiens variant 2 G 44 V GN=F9 PE=1 SV=2	5	sample=1 period=1 cycle=1508 experiment=5	sample=1 period=1 cycle=1508 experiment=5	22.0191
00468:4	1	Y.VDGDQC[+71.037]ESNPC[+71.037]LN[+0.984]GGS[+294.095]C[+71.037]KD[+15.995]DINS[+802.286]Y.E	Hex(1)Pent(1),HexNAc(1)Hex(1)Fuc(1)NeuAc(1)	C[+71]*3, D[+16], N[+1], S[+294][+802]	965.624	4	3859.47	3859.46	0	2.8	92	Specific	415.77	415.77	0	4.8	84	>sp|P00740-6|FA9_HUMAN Coagulation factor IX OS=Homo sapiens variant 2 G 44 V GN=F9 PE=1 SV=2	5	sample=1 period=1 cycle=953 experiment=8	sample=1 period=1 cycle=953 experiment=8	10.5604
00378:4	1	Y.VDGDQC[+71.037]ESNPC[+71.037]LN[+0.984]GGS[+294.095]C[+71.037]KDD[+15.995]INS[+802.286]Y.E	Hex(1)Pent(1),HexNAc(1)Hex(1)Fuc(1)NeuAc(1)	C[+71]*3, D[+16], N[+1], S[+294][+802]	965.622	4	3859.47	3859.46	0	1	92	Specific	572.52	572.52	8.24	6.61	84	>sp|P00740-6|FA9_HUMAN Coagulation factor IX OS=Homo sapiens variant 2 G 44 V GN=F9 PE=1 SV=2	5	sample=1 period=1 cycle=934 experiment=8	sample=1 period=1 cycle=934 experiment=8	10.1752
00448:4	1	Y.VDGDQC[+71.037]ESNPC[+71.037]LN[+0.984]GGS[+802.286]C[+71.037]KDD[+15.995]INS[+294.095]Y.E	HexNAc(1)Hex(1)Fuc(1)NeuAc(1),Hex(1)Pent(1)	C[+71]*3, D[+16], N[+1], S[+294][+802]	965.619	4	3859.46	3859.46	0	-1.8	92	Specific	647.43	647.43	3.23	7.1	84	>sp|P00740-6|FA9_HUMAN Coagulation factor IX OS=Homo sapiens variant 2 G 44 V GN=F9 PE=1 SV=2	5	sample=1 period=1 cycle=948 experiment=7	sample=1 period=1 cycle=948 experiment=7	10.4579
00388:4	1	Y.VDGDQC[+71.037]ESNPC[+71.037]LN[+0.984]GGS[+294.095]C[+71.037]KD[+15.995]DINS[+802.286]Y.E	Hex(1)Pent(1),HexNAc(1)Hex(1)Fuc(1)NeuAc(1)	C[+71]*3, D[+16], N[+1], S[+294][+802]	965.625	4	3859.48	3859.46	0	3.8	92	Specific	743.14	743.14	4.4	9.55	84	>sp|P00740-6|FA9_HUMAN Coagulation factor IX OS=Homo sapiens variant 2 G 44 V GN=F9 PE=1 SV=2	5	sample=1 period=1 cycle=936 experiment=6	sample=1 period=1 cycle=936 experiment=6	10.2157
00394:4	1	Y.VDGDQC[+71.037]ESNPC[+71.037]LN[+0.984]GGS[+294.095]C[+71.037]KD[+15.995]DINS[+802.286]Y.E	Hex(1)Pent(1),HexNAc(1)Hex(1)Fuc(1)NeuAc(1)	C[+71]*3, D[+16], N[+1], S[+294][+802]	965.625	4	3859.48	3859.46	0	4.1	92	Specific	763.59	763.59	0.24	10.55	84	>sp|P00740-6|FA9_HUMAN Coagulation factor IX OS=Homo sapiens variant 2 G 44 V GN=F9 PE=1 SV=2	5	sample=1 period=1 cycle=937 experiment=7	sample=1 period=1 cycle=937 experiment=7	10.236
00402:4	1	Y.VDGDQC[+71.037]ESNPC[+71.037]LN[+0.984]GGS[+294.095]C[+71.037]KDD[+15.995]INS[+802.286]Y.E	Hex(1)Pent(1),HexNAc(1)Hex(1)Fuc(1)NeuAc(1)	C[+71]*3, D[+16], N[+1], S[+294][+802]	965.623	4	3859.47	3859.46	0	1.8	92	Specific	771.11	771.11	0	10.12	84	>sp|P00740-6|FA9_HUMAN Coagulation factor IX OS=Homo sapiens variant 2 G 44 V GN=F9 PE=1 SV=2	5	sample=1 period=1 cycle=939 experiment=6	sample=1 period=1 cycle=939 experiment=6	10.2763
00437:4	1	Y.VDGDQC[+71.037]ESNPC[+71.037]LN[+0.984]GGS[+294.095]C[+71.037]KD[+15.995]DINS[+802.286]Y.E	Hex(1)Pent(1),HexNAc(1)Hex(1)Fuc(1)NeuAc(1)	C[+71]*3, D[+16], N[+1], S[+294][+802]	965.622	4	3859.47	3859.46	0	1	92	Specific	776.83	776.83	9.21	10.61	84	>sp|P00740-6|FA9_HUMAN Coagulation factor IX OS=Homo sapiens variant 2 G 44 V GN=F9 PE=1 SV=2	5	sample=1 period=1 cycle=946 experiment=7	sample=1 period=1 cycle=946 experiment=7	10.4173
00397:4	1	Y.VDGDQC[+71.037]ESNPC[+71.037]LN[+0.984]GGS[+294.095]C[+71.037]KDD[+15.995]INS[+802.286]Y.E	Hex(1)Pent(1),HexNAc(1)Hex(1)Fuc(1)NeuAc(1)	C[+71]*3, D[+16], N[+1], S[+294][+802]	965.622	4	3859.47	3859.46	0	1.3	92	Specific	824.31	824.31	0	11.12	84	>sp|P00740-6|FA9_HUMAN Coagulation factor IX OS=Homo sapiens variant 2 G 44 V GN=F9 PE=1 SV=2	5	sample=1 period=1 cycle=938 experiment=4	sample=1 period=1 cycle=938 experiment=4	10.2562
00413:4	1	Y.VDGDQC[+71.037]ESNPC[+71.037]LN[+0.984]GGS[+294.095]C[+71.037]KDD[+15.995]INS[+802.286]Y.E	Hex(1)Pent(1),HexNAc(1)Hex(1)Fuc(1)NeuAc(1)	C[+71]*3, D[+16], N[+1], S[+294][+802]	965.623	4	3859.47	3859.46	0	2.3	92	Specific	867.66	867.66	0.78	12.12	84	>sp|P00740-6|FA9_HUMAN Coagulation factor IX OS=Homo sapiens variant 2 G 44 V GN=F9 PE=1 SV=2	5	sample=1 period=1 cycle=941 experiment=6	sample=1 period=1 cycle=941 experiment=6	10.3164
05795:4	1	Y.VDGDQC[+71.037]ES[+656.228]NPC[+71.037]LNGGS[+588.190]C[+71.037]KDDINSYEC[+71.037]W.C	HexNAc(1)Hex(1)NeuAc(1),Hex(2)Pent(2)	C[+71]*4, S[+588][+656]	1120.42	4	4478.66	4479.69	-1	-4.6	92	Specific	76.26	76.26	3.43	2.34	84	>sp|P00740-6|FA9_HUMAN Coagulation factor IX OS=Homo sapiens variant 2 G 44 V GN=F9 PE=1 SV=2	5	sample=1 period=1 cycle=1497 experiment=7	sample=1 period=1 cycle=1497 experiment=7	21.7998
05805:4	1	Y.VDGDQC[+71.037]ESNPC[+71.037]LNGGS[+802.286]C[+71.037]KDDINS[+426.137]YEC[+71.037]W.C	HexNAc(1)Hex(1)Fuc(1)NeuAc(1),Hex(1)Pent(2)	C[+71]*4, S[+426][+802]	1116.42	4	4462.65	4463.69	-1	-8.7	92	Specific	76.4	50.81	6.04	2.01	84	>sp|P00740-6|FA9_HUMAN Coagulation factor IX OS=Homo sapiens variant 2 G 44 V GN=F9 PE=1 SV=2	5	sample=1 period=1 cycle=1498 experiment=11	sample=1 period=1 cycle=1498 experiment=11	21.8198
05964:4	1	Y.VDGDQC[+71.037]E[+43.990]S[+802.286]NPC[+71.037]LN[+0.984]GGSC[+71.037]KDDIN[+0.984]S[+672.223]YEC[+71.037]W.C	HexNAc(1)Hex(1)Fuc(1)NeuAc(1),HexNAc(1)Hex(1)NeuGc(1)	C[+71]*4, E[+44], N[+1]*2, S[+672][+802]	1189.94	4	4756.72	4755.74	1	-4.3	92	Specific	43.42	43.42	7.99	2.17	84	>sp|P00740-6|FA9_HUMAN Coagulation factor IX OS=Homo sapiens variant 2 G 44 V GN=F9 PE=1 SV=2	5	sample=1 period=1 cycle=1526 experiment=8	sample=1 period=1 cycle=1526 experiment=8	22.377
04736:2	1	Y.EC[+71.037]WC[+71.037]PF.G		C[+71]*2	463.687	2	926.366	926.354	0	14.1	116	Specific	39.13	39.13	39.13	0.11	84	>sp|P00740-6|FA9_HUMAN Coagulation factor IX OS=Homo sapiens variant 2 G 44 V GN=F9 PE=1 SV=2	5	sample=1 period=1 cycle=1409 experiment=2	sample=1 period=1 cycle=1409 experiment=2	20.0153
04858:2	1	Y.EC[+71.037]WC[+71.037]PF.G		C[+71]*2	463.686	2	926.364	926.354	0	11.3	116	Specific	46.06	46.06	46.06	0.92	84	>sp|P00740-6|FA9_HUMAN Coagulation factor IX OS=Homo sapiens variant 2 G 44 V GN=F9 PE=1 SV=2	5	sample=1 period=1 cycle=1418 experiment=2	sample=1 period=1 cycle=1418 experiment=2	20.1955
05657:2	1	Y.EC[+71.037]WC[+71.037]PF.G		C[+71]*2	463.683	2	926.359	926.354	0	6.3	116	Specific	100.4	100.4	100.4	0.19	84	>sp|P00740-6|FA9_HUMAN Coagulation factor IX OS=Homo sapiens variant 2 G 44 V GN=F9 PE=1 SV=2	5	sample=1 period=1 cycle=1485 experiment=6	sample=1 period=1 cycle=1485 experiment=6	21.5527
05278:2	1	Y.EC[+71.037]WC[+71.037]PF.G		C[+71]*2	463.685	2	926.362	926.354	0	9.3	116	Specific	118.42	118.42	118.42	0.13	84	>sp|P00740-6|FA9_HUMAN Coagulation factor IX OS=Homo sapiens variant 2 G 44 V GN=F9 PE=1 SV=2	5	sample=1 period=1 cycle=1450 experiment=5	sample=1 period=1 cycle=1450 experiment=5	20.8491
04567:1	1	Y.EC[+71.037]WC[+71.037]PF.G		C[+71]*2	926.36	1	926.36	926.354	0	7.1	116	Specific	143.68	143.68	143.68	2.25	84	>sp|P00740-6|FA9_HUMAN Coagulation factor IX OS=Homo sapiens variant 2 G 44 V GN=F9 PE=1 SV=2	5	sample=1 period=1 cycle=1391 experiment=8	sample=1 period=1 cycle=1391 experiment=8	19.6503
04532:1	1	Y.EC[+71.037]WC[+71.037]PF.G		C[+71]*2	926.358	1	926.358	926.354	0	4.9	116	Specific	152.37	152.37	152.37	2.26	84	>sp|P00740-6|FA9_HUMAN Coagulation factor IX OS=Homo sapiens variant 2 G 44 V GN=F9 PE=1 SV=2	5	sample=1 period=1 cycle=1387 experiment=10	sample=1 period=1 cycle=1387 experiment=10	19.5688
05772:2	1	Y.EC[+71.037]WC[+71.037]PF.G		C[+71]*2	463.687	2	926.367	926.354	0	14.4	116	Specific	163.96	163.96	163.96	1.98	84	>sp|P00740-6|FA9_HUMAN Coagulation factor IX OS=Homo sapiens variant 2 G 44 V GN=F9 PE=1 SV=2	5	sample=1 period=1 cycle=1495 experiment=6	sample=1 period=1 cycle=1495 experiment=6	21.7546
04709:2	1	Y.EC[+71.037]WC[+71.037]PF.G		C[+71]*2	463.682	2	926.356	926.354	0	2.8	116	Specific	167.66	167.66	167.66	2.88	84	>sp|P00740-6|FA9_HUMAN Coagulation factor IX OS=Homo sapiens variant 2 G 44 V GN=F9 PE=1 SV=2	5	sample=1 period=1 cycle=1407 experiment=2	sample=1 period=1 cycle=1407 experiment=2	19.9749
05103:2	1	Y.EC[+71.037]WC[+71.037]PF.G		C[+71]*2	463.682	2	926.357	926.354	0	3.8	116	Specific	168.3	168.3	168.3	3.27	84	>sp|P00740-6|FA9_HUMAN Coagulation factor IX OS=Homo sapiens variant 2 G 44 V GN=F9 PE=1 SV=2	5	sample=1 period=1 cycle=1437 experiment=3	sample=1 period=1 cycle=1437 experiment=3	20.5804
05225:2	1	Y.EC[+71.037]WC[+71.037]PF.G		C[+71]*2	463.683	2	926.359	926.354	0	6.4	116	Specific	170.74	170.74	170.74	2.24	84	>sp|P00740-6|FA9_HUMAN Coagulation factor IX OS=Homo sapiens variant 2 G 44 V GN=F9 PE=1 SV=2	5	sample=1 period=1 cycle=1446 experiment=5	sample=1 period=1 cycle=1446 experiment=5	20.7679
06083:2	1	Y.EC[+71.037]WC[+71.037]PF.G		C[+71]*2	463.683	2	926.359	926.354	0	5.5	116	Specific	174.12	174.12	174.12	2.24	84	>sp|P00740-6|FA9_HUMAN Coagulation factor IX OS=Homo sapiens variant 2 G 44 V GN=F9 PE=1 SV=2	5	sample=1 period=1 cycle=1542 experiment=4	sample=1 period=1 cycle=1542 experiment=4	22.6972
04615:1	1	Y.EC[+71.037]WC[+71.037]PF.G		C[+71]*2	926.358	1	926.358	926.354	0	5	116	Specific	176.03	176.03	176.03	2.26	84	>sp|P00740-6|FA9_HUMAN Coagulation factor IX OS=Homo sapiens variant 2 G 44 V GN=F9 PE=1 SV=2	5	sample=1 period=1 cycle=1397 experiment=8	sample=1 period=1 cycle=1397 experiment=8	19.7721
05039:2	1	Y.EC[+71.037]WC[+71.037]PF.G		C[+71]*2	463.683	2	926.359	926.354	0	6.1	116	Specific	176.72	176.72	176.72	2.59	84	>sp|P00740-6|FA9_HUMAN Coagulation factor IX OS=Homo sapiens variant 2 G 44 V GN=F9 PE=1 SV=2	5	sample=1 period=1 cycle=1432 experiment=2	sample=1 period=1 cycle=1432 experiment=2	20.477
04815:2	1	Y.EC[+71.037]WC[+71.037]PF.G		C[+71]*2	463.68	2	926.353	926.354	0	-0.9	116	Specific	177.04	177.04	177.04	2.87	84	>sp|P00740-6|FA9_HUMAN Coagulation factor IX OS=Homo sapiens variant 2 G 44 V GN=F9 PE=1 SV=2	5	sample=1 period=1 cycle=1415 experiment=2	sample=1 period=1 cycle=1415 experiment=2	20.1355
04974:2	1	Y.EC[+71.037]WC[+71.037]PF.G		C[+71]*2	463.682	2	926.356	926.354	0	3	116	Specific	179.99	179.99	179.99	3.16	84	>sp|P00740-6|FA9_HUMAN Coagulation factor IX OS=Homo sapiens variant 2 G 44 V GN=F9 PE=1 SV=2	5	sample=1 period=1 cycle=1427 experiment=2	sample=1 period=1 cycle=1427 experiment=2	20.3756
05168:2	1	Y.EC[+71.037]WC[+71.037]PF.G		C[+71]*2	463.681	2	926.355	926.354	0	1.6	116	Specific	194.04	194.04	194.04	2.68	84	>sp|P00740-6|FA9_HUMAN Coagulation factor IX OS=Homo sapiens variant 2 G 44 V GN=F9 PE=1 SV=2	5	sample=1 period=1 cycle=1442 experiment=3	sample=1 period=1 cycle=1442 experiment=3	20.6844
04657:1	1	Y.EC[+71.037]WC[+71.037]PF.G		C[+71]*2	926.356	1	926.356	926.354	0	3.2	116	Specific	205.38	205.38	205.38	2.69	84	>sp|P00740-6|FA9_HUMAN Coagulation factor IX OS=Homo sapiens variant 2 G 44 V GN=F9 PE=1 SV=2	5	sample=1 period=1 cycle=1401 experiment=12	sample=1 period=1 cycle=1401 experiment=12	19.8577
04845:2	1	Y.EC[+71.037]WC[+71.037]PF.G		C[+71]*2	463.677	2	926.347	926.354	0	-6.5	116	Specific	220.05	220.05	220.05	3.45	84	>sp|P00740-6|FA9_HUMAN Coagulation factor IX OS=Homo sapiens variant 2 G 44 V GN=F9 PE=1 SV=2	5	sample=1 period=1 cycle=1417 experiment=2	sample=1 period=1 cycle=1417 experiment=2	20.1755
04022:2	1	Y.EC[+71.037]WC[+71.037]PF.G		C[+71]*2	463.681	2	926.354	926.354	0	0.8	116	Specific	229.83	229.83	229.83	3.84	84	>sp|P00740-6|FA9_HUMAN Coagulation factor IX OS=Homo sapiens variant 2 G 44 V GN=F9 PE=1 SV=2	5	sample=1 period=1 cycle=1333 experiment=3	sample=1 period=1 cycle=1333 experiment=3	18.4621
05211:2	1	Y.EC[+71.037]WC[+71.037]PF.G		C[+71]*2	463.681	2	926.356	926.354	0	2.2	116	Specific	240.24	240.24	240.24	3.32	84	>sp|P00740-6|FA9_HUMAN Coagulation factor IX OS=Homo sapiens variant 2 G 44 V GN=F9 PE=1 SV=2	5	sample=1 period=1 cycle=1445 experiment=5	sample=1 period=1 cycle=1445 experiment=5	20.7482
04034:2	1	Y.EC[+71.037]WC[+71.037]PF.G		C[+71]*2	463.682	2	926.356	926.354	0	2.9	116	Specific	241.53	241.53	241.53	3.66	84	>sp|P00740-6|FA9_HUMAN Coagulation factor IX OS=Homo sapiens variant 2 G 44 V GN=F9 PE=1 SV=2	5	sample=1 period=1 cycle=1334 experiment=2	sample=1 period=1 cycle=1334 experiment=2	18.4835
04917:2	1	Y.EC[+71.037]WC[+71.037]PF.G		C[+71]*2	463.682	2	926.356	926.354	0	2.7	116	Specific	245.32	245.32	245.32	3.57	84	>sp|P00740-6|FA9_HUMAN Coagulation factor IX OS=Homo sapiens variant 2 G 44 V GN=F9 PE=1 SV=2	5	sample=1 period=1 cycle=1423 experiment=2	sample=1 period=1 cycle=1423 experiment=2	20.2953
04584:2	1	Y.EC[+71.037]WC[+71.037]PF.G		C[+71]*2	463.681	2	926.355	926.354	0	1.6	116	Specific	273.17	273.17	273.17	3.86	84	>sp|P00740-6|FA9_HUMAN Coagulation factor IX OS=Homo sapiens variant 2 G 44 V GN=F9 PE=1 SV=2	5	sample=1 period=1 cycle=1394 experiment=4	sample=1 period=1 cycle=1394 experiment=4	19.7059
04054:2	1	Y.EC[+71.037]WC[+71.037]PF.G		C[+71]*2	463.681	2	926.355	926.354	0	2	116	Specific	289.77	289.77	289.77	3.88	84	>sp|P00740-6|FA9_HUMAN Coagulation factor IX OS=Homo sapiens variant 2 G 44 V GN=F9 PE=1 SV=2	5	sample=1 period=1 cycle=1336 experiment=2	sample=1 period=1 cycle=1336 experiment=2	18.5271
04003:2	1	Y.EC[+71.037]WC[+71.037]PF.G		C[+71]*2	463.682	2	926.356	926.354	0	2.4	116	Specific	295.01	295.01	295.01	3.88	84	>sp|P00740-6|FA9_HUMAN Coagulation factor IX OS=Homo sapiens variant 2 G 44 V GN=F9 PE=1 SV=2	5	sample=1 period=1 cycle=1331 experiment=2	sample=1 period=1 cycle=1331 experiment=2	18.4185
04638:2	1	Y.EC[+71.037]WC[+71.037]PF.G		C[+71]*2	463.682	2	926.356	926.354	0	3.3	116	Specific	299.13	299.13	299.13	4.39	84	>sp|P00740-6|FA9_HUMAN Coagulation factor IX OS=Homo sapiens variant 2 G 44 V GN=F9 PE=1 SV=2	5	sample=1 period=1 cycle=1400 experiment=4	sample=1 period=1 cycle=1400 experiment=4	19.8303
04045:2	1	Y.EC[+71.037]WC[+71.037]PF.G		C[+71]*2	463.681	2	926.355	926.354	0	1.6	116	Specific	309.49	309.49	309.49	3.99	84	>sp|P00740-6|FA9_HUMAN Coagulation factor IX OS=Homo sapiens variant 2 G 44 V GN=F9 PE=1 SV=2	5	sample=1 period=1 cycle=1335 experiment=3	sample=1 period=1 cycle=1335 experiment=3	18.5066
04678:2	1	Y.EC[+71.037]WC[+71.037]PF.G		C[+71]*2	463.681	2	926.356	926.354	0	2.1	116	Specific	322.48	322.48	322.48	4.15	84	>sp|P00740-6|FA9_HUMAN Coagulation factor IX OS=Homo sapiens variant 2 G 44 V GN=F9 PE=1 SV=2	5	sample=1 period=1 cycle=1404 experiment=3	sample=1 period=1 cycle=1404 experiment=3	19.915
03994:2	1	Y.EC[+71.037]WC[+71.037]PF.G		C[+71]*2	463.681	2	926.355	926.354	0	1.4	116	Specific	322.6	322.6	322.6	4.64	84	>sp|P00740-6|FA9_HUMAN Coagulation factor IX OS=Homo sapiens variant 2 G 44 V GN=F9 PE=1 SV=2	5	sample=1 period=1 cycle=1330 experiment=3	sample=1 period=1 cycle=1330 experiment=3	18.3975
04123:2	1	Y.EC[+71.037]WC[+71.037]PF.G		C[+71]*2	463.681	2	926.355	926.354	0	1.6	116	Specific	332.06	332.06	332.06	4.18	84	>sp|P00740-6|FA9_HUMAN Coagulation factor IX OS=Homo sapiens variant 2 G 44 V GN=F9 PE=1 SV=2	5	sample=1 period=1 cycle=1343 experiment=2	sample=1 period=1 cycle=1343 experiment=2	18.6764
04065:2	1	Y.EC[+71.037]WC[+71.037]PF.G		C[+71]*2	463.681	2	926.355	926.354	0	1.9	116	Specific	351.73	351.73	351.73	4.15	84	>sp|P00740-6|FA9_HUMAN Coagulation factor IX OS=Homo sapiens variant 2 G 44 V GN=F9 PE=1 SV=2	5	sample=1 period=1 cycle=1337 experiment=3	sample=1 period=1 cycle=1337 experiment=3	18.5493
04013:2	1	Y.EC[+71.037]WC[+71.037]PF.G		C[+71]*2	463.682	2	926.356	926.354	0	2.6	116	Specific	356.54	356.54	356.54	4.07	84	>sp|P00740-6|FA9_HUMAN Coagulation factor IX OS=Homo sapiens variant 2 G 44 V GN=F9 PE=1 SV=2	5	sample=1 period=1 cycle=1332 experiment=4	sample=1 period=1 cycle=1332 experiment=4	18.4415
04628:2	1	Y.EC[+71.037]WC[+71.037]PF.G		C[+71]*2	463.68	2	926.353	926.354	0	-0.7	116	Specific	357.9	357.9	357.9	4.14	84	>sp|P00740-6|FA9_HUMAN Coagulation factor IX OS=Homo sapiens variant 2 G 44 V GN=F9 PE=1 SV=2	5	sample=1 period=1 cycle=1399 experiment=4	sample=1 period=1 cycle=1399 experiment=4	19.8093
04312:2	1	Y.EC[+71.037]WC[+71.037]PF.G		C[+71]*2	463.681	2	926.355	926.354	0	1.1	116	Specific	373.17	373.17	373.17	5.56	84	>sp|P00740-6|FA9_HUMAN Coagulation factor IX OS=Homo sapiens variant 2 G 44 V GN=F9 PE=1 SV=2	5	sample=1 period=1 cycle=1362 experiment=2	sample=1 period=1 cycle=1362 experiment=2	19.0593
04085:2	1	Y.EC[+71.037]WC[+71.037]PF.G		C[+71]*2	463.681	2	926.355	926.354	0	1.1	116	Specific	381.26	381.26	381.26	5.45	84	>sp|P00740-6|FA9_HUMAN Coagulation factor IX OS=Homo sapiens variant 2 G 44 V GN=F9 PE=1 SV=2	5	sample=1 period=1 cycle=1339 experiment=2	sample=1 period=1 cycle=1339 experiment=2	18.5923
04177:2	1	Y.EC[+71.037]WC[+71.037]PF.G		C[+71]*2	463.681	2	926.354	926.354	0	1	116	Specific	382.5	382.5	382.5	5.45	84	>sp|P00740-6|FA9_HUMAN Coagulation factor IX OS=Homo sapiens variant 2 G 44 V GN=F9 PE=1 SV=2	5	sample=1 period=1 cycle=1348 experiment=2	sample=1 period=1 cycle=1348 experiment=2	18.7784
04575:2	1	Y.EC[+71.037]WC[+71.037]PF.G		C[+71]*2	463.681	2	926.355	926.354	0	1.1	116	Specific	384.67	384.67	384.67	5.56	84	>sp|P00740-6|FA9_HUMAN Coagulation factor IX OS=Homo sapiens variant 2 G 44 V GN=F9 PE=1 SV=2	5	sample=1 period=1 cycle=1393 experiment=3	sample=1 period=1 cycle=1393 experiment=3	19.6842
04075:2	1	Y.EC[+71.037]WC[+71.037]PF.G		C[+71]*2	463.681	2	926.354	926.354	0	0.9	116	Specific	392.63	392.63	392.63	5.56	84	>sp|P00740-6|FA9_HUMAN Coagulation factor IX OS=Homo sapiens variant 2 G 44 V GN=F9 PE=1 SV=2	5	sample=1 period=1 cycle=1338 experiment=2	sample=1 period=1 cycle=1338 experiment=2	18.5707
04303:2	1	Y.EC[+71.037]WC[+71.037]PF.G		C[+71]*2	463.681	2	926.355	926.354	0	2.1	116	Specific	396.03	396.03	396.03	4.96	84	>sp|P00740-6|FA9_HUMAN Coagulation factor IX OS=Homo sapiens variant 2 G 44 V GN=F9 PE=1 SV=2	5	sample=1 period=1 cycle=1361 experiment=3	sample=1 period=1 cycle=1361 experiment=3	19.0402
04534:2	1	Y.EC[+71.037]WC[+71.037]PF.G		C[+71]*2	463.68	2	926.354	926.354	0	0.1	116	Specific	397.71	397.71	397.71	5.56	84	>sp|P00740-6|FA9_HUMAN Coagulation factor IX OS=Homo sapiens variant 2 G 44 V GN=F9 PE=1 SV=2	5	sample=1 period=1 cycle=1388 experiment=3	sample=1 period=1 cycle=1388 experiment=3	19.5821
04395:2	1	Y.EC[+71.037]WC[+71.037]PF.G		C[+71]*2	463.681	2	926.356	926.354	0	2.3	116	Specific	404.63	404.63	404.63	5.14	84	>sp|P00740-6|FA9_HUMAN Coagulation factor IX OS=Homo sapiens variant 2 G 44 V GN=F9 PE=1 SV=2	5	sample=1 period=1 cycle=1372 experiment=2	sample=1 period=1 cycle=1372 experiment=2	19.2593
04491:2	1	Y.EC[+71.037]WC[+71.037]PF.G		C[+71]*2	463.681	2	926.354	926.354	0	0.7	116	Specific	432.2	432.2	432.2	5.53	84	>sp|P00740-6|FA9_HUMAN Coagulation factor IX OS=Homo sapiens variant 2 G 44 V GN=F9 PE=1 SV=2	5	sample=1 period=1 cycle=1383 experiment=3	sample=1 period=1 cycle=1383 experiment=3	19.4808
04168:2	1	Y.EC[+71.037]WC[+71.037]PF.G		C[+71]*2	463.682	2	926.356	926.354	0	2.5	116	Specific	440.74	440.74	440.74	5.22	84	>sp|P00740-6|FA9_HUMAN Coagulation factor IX OS=Homo sapiens variant 2 G 44 V GN=F9 PE=1 SV=2	5	sample=1 period=1 cycle=1347 experiment=4	sample=1 period=1 cycle=1347 experiment=4	18.7589
04405:2	1	Y.EC[+71.037]WC[+71.037]PF.G		C[+71]*2	463.681	2	926.355	926.354	0	1.7	116	Specific	440.77	440.77	440.77	5.2	84	>sp|P00740-6|FA9_HUMAN Coagulation factor IX OS=Homo sapiens variant 2 G 44 V GN=F9 PE=1 SV=2	5	sample=1 period=1 cycle=1373 experiment=3	sample=1 period=1 cycle=1373 experiment=3	19.2797
04095:2	1	Y.EC[+71.037]WC[+71.037]PF.G		C[+71]*2	463.681	2	926.356	926.354	0	2.2	116	Specific	445.66	445.66	445.66	5.22	84	>sp|P00740-6|FA9_HUMAN Coagulation factor IX OS=Homo sapiens variant 2 G 44 V GN=F9 PE=1 SV=2	5	sample=1 period=1 cycle=1340 experiment=3	sample=1 period=1 cycle=1340 experiment=3	18.6141
04146:2	1	Y.EC[+71.037]WC[+71.037]PF.G		C[+71]*2	463.682	2	926.356	926.354	0	2.4	116	Specific	456.55	456.55	456.55	5.22	84	>sp|P00740-6|FA9_HUMAN Coagulation factor IX OS=Homo sapiens variant 2 G 44 V GN=F9 PE=1 SV=2	5	sample=1 period=1 cycle=1345 experiment=3	sample=1 period=1 cycle=1345 experiment=3	18.7182
04293:2	1	Y.EC[+71.037]WC[+71.037]PF.G		C[+71]*2	463.68	2	926.353	926.354	0	-0.3	116	Specific	457.36	457.36	457.36	5.61	84	>sp|P00740-6|FA9_HUMAN Coagulation factor IX OS=Homo sapiens variant 2 G 44 V GN=F9 PE=1 SV=2	5	sample=1 period=1 cycle=1360 experiment=4	sample=1 period=1 cycle=1360 experiment=4	19.0206
04115:2	1	Y.EC[+71.037]WC[+71.037]PF.G		C[+71]*2	463.682	2	926.356	926.354	0	2.8	116	Specific	460.37	460.37	460.37	5.22	84	>sp|P00740-6|FA9_HUMAN Coagulation factor IX OS=Homo sapiens variant 2 G 44 V GN=F9 PE=1 SV=2	5	sample=1 period=1 cycle=1342 experiment=3	sample=1 period=1 cycle=1342 experiment=3	18.657
04352:2	1	Y.EC[+71.037]WC[+71.037]PF.G		C[+71]*2	463.681	2	926.355	926.354	0	1.1	116	Specific	463.16	463.16	463.16	5.61	84	>sp|P00740-6|FA9_HUMAN Coagulation factor IX OS=Homo sapiens variant 2 G 44 V GN=F9 PE=1 SV=2	5	sample=1 period=1 cycle=1367 experiment=3	sample=1 period=1 cycle=1367 experiment=3	19.1606
04446:2	1	Y.EC[+71.037]WC[+71.037]PF.G		C[+71]*2	463.681	2	926.354	926.354	0	0.9	116	Specific	465.21	465.21	465.21	5.61	84	>sp|P00740-6|FA9_HUMAN Coagulation factor IX OS=Homo sapiens variant 2 G 44 V GN=F9 PE=1 SV=2	5	sample=1 period=1 cycle=1378 experiment=3	sample=1 period=1 cycle=1378 experiment=3	19.3802
04218:2	1	Y.EC[+71.037]WC[+71.037]PF.G		C[+71]*2	463.681	2	926.356	926.354	0	2.2	116	Specific	466.33	466.33	466.33	5.11	84	>sp|P00740-6|FA9_HUMAN Coagulation factor IX OS=Homo sapiens variant 2 G 44 V GN=F9 PE=1 SV=2	5	sample=1 period=1 cycle=1352 experiment=4	sample=1 period=1 cycle=1352 experiment=4	18.8601
04105:2	1	Y.EC[+71.037]WC[+71.037]PF.G		C[+71]*2	463.682	2	926.356	926.354	0	2.5	116	Specific	467.39	467.39	467.39	5.11	84	>sp|P00740-6|FA9_HUMAN Coagulation factor IX OS=Homo sapiens variant 2 G 44 V GN=F9 PE=1 SV=2	5	sample=1 period=1 cycle=1341 experiment=4	sample=1 period=1 cycle=1341 experiment=4	18.6366
04263:2	1	Y.EC[+71.037]WC[+71.037]PF.G		C[+71]*2	463.681	2	926.355	926.354	0	1.2	116	Specific	472.73	472.73	472.73	5.61	84	>sp|P00740-6|FA9_HUMAN Coagulation factor IX OS=Homo sapiens variant 2 G 44 V GN=F9 PE=1 SV=2	5	sample=1 period=1 cycle=1357 experiment=4	sample=1 period=1 cycle=1357 experiment=4	18.9614
04136:2	1	Y.EC[+71.037]WC[+71.037]PF.G		C[+71]*2	463.682	2	926.356	926.354	0	2.9	116	Specific	481.7	481.7	481.7	5.26	84	>sp|P00740-6|FA9_HUMAN Coagulation factor IX OS=Homo sapiens variant 2 G 44 V GN=F9 PE=1 SV=2	5	sample=1 period=1 cycle=1344 experiment=4	sample=1 period=1 cycle=1344 experiment=4	18.6982
04283:2	1	Y.EC[+71.037]WC[+71.037]PF.G		C[+71]*2	463.681	2	926.354	926.354	0	1	116	Specific	495.79	495.79	495.79	5.76	84	>sp|P00740-6|FA9_HUMAN Coagulation factor IX OS=Homo sapiens variant 2 G 44 V GN=F9 PE=1 SV=2	5	sample=1 period=1 cycle=1359 experiment=3	sample=1 period=1 cycle=1359 experiment=3	19.0006
04158:2	1	Y.EC[+71.037]WC[+71.037]PF.G		C[+71]*2	463.682	2	926.356	926.354	0	2.8	116	Specific	496.14	496.14	496.14	5.26	84	>sp|P00740-6|FA9_HUMAN Coagulation factor IX OS=Homo sapiens variant 2 G 44 V GN=F9 PE=1 SV=2	5	sample=1 period=1 cycle=1346 experiment=4	sample=1 period=1 cycle=1346 experiment=4	18.7399
00211:2	1	F.GFEGKNC[+71.037]EL.D		C[+71]	534.243	2	1067.48	1067.48	0	-3.8	122	Specific	294.91	294.91	294.91	2.94	84	>sp|P00740-6|FA9_HUMAN Coagulation factor IX OS=Homo sapiens variant 2 G 44 V GN=F9 PE=1 SV=2	5	sample=1 period=1 cycle=857 experiment=3	sample=1 period=1 cycle=857 experiment=3	8.7159
00233:2	1	F.GFEGKNC[+71.037]EL.D		C[+71]	534.244	2	1067.48	1067.48	0	-1.9	122	Specific	354.2	354.2	354.2	3.57	84	>sp|P00740-6|FA9_HUMAN Coagulation factor IX OS=Homo sapiens variant 2 G 44 V GN=F9 PE=1 SV=2	5	sample=1 period=1 cycle=866 experiment=3	sample=1 period=1 cycle=866 experiment=3	8.8913
00223:2	1	F.GFEGKNC[+71.037]EL.D		C[+71]	534.243	2	1067.48	1067.48	0	-3.8	122	Specific	361.61	361.61	361.61	3.78	84	>sp|P00740-6|FA9_HUMAN Coagulation factor IX OS=Homo sapiens variant 2 G 44 V GN=F9 PE=1 SV=2	5	sample=1 period=1 cycle=861 experiment=3	sample=1 period=1 cycle=861 experiment=3	8.8009
00235:2	1	F.GFEGKNC[+71.037]EL.D		C[+71]	534.242	2	1067.48	1067.48	0	-5.1	122	Specific	374.27	374.27	374.27	3.98	84	>sp|P00740-6|FA9_HUMAN Coagulation factor IX OS=Homo sapiens variant 2 G 44 V GN=F9 PE=1 SV=2	5	sample=1 period=1 cycle=867 experiment=3	sample=1 period=1 cycle=867 experiment=3	8.9115
00216:2	1	F.GFEGKNC[+71.037]EL.D		C[+71]	534.246	2	1067.48	1067.48	0	2.1	122	Specific	440.94	440.94	440.94	4.81	84	>sp|P00740-6|FA9_HUMAN Coagulation factor IX OS=Homo sapiens variant 2 G 44 V GN=F9 PE=1 SV=2	5	sample=1 period=1 cycle=858 experiment=4	sample=1 period=1 cycle=858 experiment=4	8.7383
00218:2	1	F.GFEGKNC[+71.037]EL.D		C[+71]	534.244	2	1067.48	1067.48	0	-1.5	122	Specific	441.36	441.36	441.36	4.61	84	>sp|P00740-6|FA9_HUMAN Coagulation factor IX OS=Homo sapiens variant 2 G 44 V GN=F9 PE=1 SV=2	5	sample=1 period=1 cycle=859 experiment=2	sample=1 period=1 cycle=859 experiment=2	8.7603
01839:4	1	F.GFEGKNC[+71.037]ELDVTC[+71.037]NIKNGRC[+71.037]EQF.C		C[+71]*3	705.067	4	2817.24	2817.28	0	-11.1	122	Specific	232.1	232.1	232.1	2.12	84	>sp|P00740-6|FA9_HUMAN Coagulation factor IX OS=Homo sapiens variant 2 G 44 V GN=F9 PE=1 SV=2	5	sample=1 period=1 cycle=1139 experiment=9	sample=1 period=1 cycle=1139 experiment=9	14.3959
02508:4	1	F.EGKNC[+71.037]E[+43.990]LD[+15.995]VTC[+71.037]NIKN[+0.984]GRC[+71.037]EQF.C		C[+71]*3, D[+16], E[+44], N[+1]	669.296	4	2674.16	2674.15	0	2.7	124	Specific	233.43	182.76	17.31	1.96	84	>sp|P00740-6|FA9_HUMAN Coagulation factor IX OS=Homo sapiens variant 2 G 44 V GN=F9 PE=1 SV=2	5	sample=1 period=1 cycle=1195 experiment=6	sample=1 period=1 cycle=1195 experiment=6	15.5349
00131:3	1	F.C[+71.037]KNSADNKVVC[+71.037]SC[+71.037]TEGY.R		C[+71]*3	678.626	3	2033.86	2033.87	0	-5	145	Specific	244.07	244.07	244.07	4.13	84	>sp|P00740-6|FA9_HUMAN Coagulation factor IX OS=Homo sapiens variant 2 G 44 V GN=F9 PE=1 SV=2	5	sample=1 period=1 cycle=836 experiment=6	sample=1 period=1 cycle=836 experiment=6	8.2928
00111:3	1	F.C[+71.037]KNSADNKVVC[+71.037]SC[+71.037]TEGY.R		C[+71]*3	678.626	3	2033.86	2033.87	0	-4.2	145	Specific	246.12	216.11	216.11	3.94	84	>sp|P00740-6|FA9_HUMAN Coagulation factor IX OS=Homo sapiens variant 2 G 44 V GN=F9 PE=1 SV=2	5	sample=1 period=1 cycle=827 experiment=7	sample=1 period=1 cycle=827 experiment=7	8.1116
00069:3	1	F.C[+71.037]KNSADNKVVC[+71.037]SC[+71.037]TEGY.R		C[+71]*3	678.629	3	2033.87	2033.87	0	-0.1	145	Specific	298.29	298.29	298.29	4.86	84	>sp|P00740-6|FA9_HUMAN Coagulation factor IX OS=Homo sapiens variant 2 G 44 V GN=F9 PE=1 SV=2	5	sample=1 period=1 cycle=816 experiment=9	sample=1 period=1 cycle=816 experiment=9	7.8901
00124:3	1	F.C[+71.037]KNSADNKVVC[+71.037]SC[+71.037]TEGY.R		C[+71]*3	678.624	3	2033.86	2033.87	0	-7.7	145	Specific	358.45	349.91	349.91	4.89	84	>sp|P00740-6|FA9_HUMAN Coagulation factor IX OS=Homo sapiens variant 2 G 44 V GN=F9 PE=1 SV=2	5	sample=1 period=1 cycle=833 experiment=4	sample=1 period=1 cycle=833 experiment=4	8.2324
00086:3	1	F.C[+71.037]KNSADNKVVC[+71.037]SC[+71.037]TEGY.R		C[+71]*3	678.628	3	2033.87	2033.87	0	-2	145	Specific	420.13	409.15	409.15	5.96	84	>sp|P00740-6|FA9_HUMAN Coagulation factor IX OS=Homo sapiens variant 2 G 44 V GN=F9 PE=1 SV=2	5	sample=1 period=1 cycle=821 experiment=5	sample=1 period=1 cycle=821 experiment=5	7.9909
00121:3	1	F.C[+71.037]KNSADNKVVC[+71.037]SC[+71.037]TEGY.R		C[+71]*3	678.623	3	2033.85	2033.87	0	-8.8	145	Specific	426.96	417	417	5.96	84	>sp|P00740-6|FA9_HUMAN Coagulation factor IX OS=Homo sapiens variant 2 G 44 V GN=F9 PE=1 SV=2	5	sample=1 period=1 cycle=832 experiment=4	sample=1 period=1 cycle=832 experiment=4	8.2122
00053:3	1	F.C[+71.037]KNSADNKVVC[+71.037]SC[+71.037]TEGY.R		C[+71]*3	678.628	3	2033.87	2033.87	0	-1.4	145	Specific	439.29	414.08	414.08	5.85	84	>sp|P00740-6|FA9_HUMAN Coagulation factor IX OS=Homo sapiens variant 2 G 44 V GN=F9 PE=1 SV=2	5	sample=1 period=1 cycle=813 experiment=5	sample=1 period=1 cycle=813 experiment=5	7.8297
00105:3	1	F.C[+71.037]KNSADNKVVC[+71.037]SC[+71.037]TEGY.R		C[+71]*3	678.625	3	2033.86	2033.87	0	-6.7	145	Specific	454.76	408.34	408.34	6.05	84	>sp|P00740-6|FA9_HUMAN Coagulation factor IX OS=Homo sapiens variant 2 G 44 V GN=F9 PE=1 SV=2	5	sample=1 period=1 cycle=826 experiment=6	sample=1 period=1 cycle=826 experiment=6	8.0914
00061:3	1	F.C[+71.037]KNSADNKVVC[+71.037]SC[+71.037]TEGY.R		C[+71]*3	678.629	3	2033.87	2033.87	0	0.6	145	Specific	462.23	443.33	443.33	6.56	84	>sp|P00740-6|FA9_HUMAN Coagulation factor IX OS=Homo sapiens variant 2 G 44 V GN=F9 PE=1 SV=2	5	sample=1 period=1 cycle=815 experiment=6	sample=1 period=1 cycle=815 experiment=6	7.8699
00125:3	1	F.C[+71.037]KNSADNKVVC[+71.037]SC[+71.037]TEGY.R		C[+71]*3	678.624	3	2033.86	2033.87	0	-7.1	145	Specific	497.53	437.45	437.45	6.09	84	>sp|P00740-6|FA9_HUMAN Coagulation factor IX OS=Homo sapiens variant 2 G 44 V GN=F9 PE=1 SV=2	5	sample=1 period=1 cycle=834 experiment=2	sample=1 period=1 cycle=834 experiment=2	8.2524
00045:3	1	F.C[+71.037]KNSADNKVVC[+71.037]SC[+71.037]TEGY.R		C[+71]*3	678.629	3	2033.87	2033.87	0	0.2	145	Specific	522.72	458.03	458.03	6.76	84	>sp|P00740-6|FA9_HUMAN Coagulation factor IX OS=Homo sapiens variant 2 G 44 V GN=F9 PE=1 SV=2	5	sample=1 period=1 cycle=811 experiment=6	sample=1 period=1 cycle=811 experiment=6	7.7896
00049:3	1	F.C[+71.037]KNSADNKVVC[+71.037]SC[+71.037]TEGY.R		C[+71]*3	678.629	3	2033.87	2033.87	0	0.5	145	Specific	529.69	467.28	467.28	6.65	84	>sp|P00740-6|FA9_HUMAN Coagulation factor IX OS=Homo sapiens variant 2 G 44 V GN=F9 PE=1 SV=2	5	sample=1 period=1 cycle=812 experiment=5	sample=1 period=1 cycle=812 experiment=5	7.8097
00055:3	1	F.C[+71.037]KNSADNKVVC[+71.037]SC[+71.037]TEGY.R		C[+71]*3	678.63	3	2033.87	2033.87	0	1.2	145	Specific	613.76	546.91	546.91	8.43	84	>sp|P00740-6|FA9_HUMAN Coagulation factor IX OS=Homo sapiens variant 2 G 44 V GN=F9 PE=1 SV=2	5	sample=1 period=1 cycle=814 experiment=3	sample=1 period=1 cycle=814 experiment=3	7.8447
00035:3	1	F.C[+71.037]KNSAD[+15.995]NKVVC[+71.037]SC[+71.037]TEGY.R		C[+71]*3, D[+16]	683.961	3	2049.87	2049.87	0	0.1	145	Specific	173.51	173.51	173.51	2.29	84	>sp|P00740-6|FA9_HUMAN Coagulation factor IX OS=Homo sapiens variant 2 G 44 V GN=F9 PE=1 SV=2	5	sample=1 period=1 cycle=809 experiment=6	sample=1 period=1 cycle=809 experiment=6	7.7496
00027:3	1	F.C[+71.037]KNSAD[+15.995]NKVVC[+71.037]SC[+71.037]TEGY.R		C[+71]*3, D[+16]	683.961	3	2049.87	2049.87	0	0.1	145	Specific	181.49	181.49	181.49	3.93	84	>sp|P00740-6|FA9_HUMAN Coagulation factor IX OS=Homo sapiens variant 2 G 44 V GN=F9 PE=1 SV=2	5	sample=1 period=1 cycle=807 experiment=8	sample=1 period=1 cycle=807 experiment=8	7.7095
00030:3	1	F.C[+71.037]KNSAD[+15.995]NKVVC[+71.037]SC[+71.037]TEGY.R		C[+71]*3, D[+16]	683.96	3	2049.87	2049.87	0	-0.6	145	Specific	263.71	263.71	263.71	3.57	84	>sp|P00740-6|FA9_HUMAN Coagulation factor IX OS=Homo sapiens variant 2 G 44 V GN=F9 PE=1 SV=2	5	sample=1 period=1 cycle=808 experiment=4	sample=1 period=1 cycle=808 experiment=4	7.7296
00056:3	1	F.C[+71.037]KNSAD[+15.995]NKVVC[+71.037]SC[+71.037]TEGY.R		C[+71]*3, D[+16]	683.96	3	2049.87	2049.87	0	-0.7	145	Specific	277.75	277.75	277.75	4.03	84	>sp|P00740-6|FA9_HUMAN Coagulation factor IX OS=Homo sapiens variant 2 G 44 V GN=F9 PE=1 SV=2	5	sample=1 period=1 cycle=814 experiment=4	sample=1 period=1 cycle=814 experiment=4	7.8497
02244:3	1	Y.RLAENQKSC[+71.037]EPAVPF.P		C[+71]	587.296	3	1759.87	1759.88	0	-2.9	162	Specific	26.49	26.49	26.49	0.8	84	>sp|P00740-6|FA9_HUMAN Coagulation factor IX OS=Homo sapiens variant 2 G 44 V GN=F9 PE=1 SV=2	5	sample=1 period=1 cycle=1174 experiment=5	sample=1 period=1 cycle=1174 experiment=5	15.1067
02003:3	1	Y.RLAENQKSC[+71.037]EPAVPF.P		C[+71]	587.293	3	1759.86	1759.88	0	-8.9	162	Specific	52.63	43.53	43.53	1.96	84	>sp|P00740-6|FA9_HUMAN Coagulation factor IX OS=Homo sapiens variant 2 G 44 V GN=F9 PE=1 SV=2	5	sample=1 period=1 cycle=1154 experiment=4	sample=1 period=1 cycle=1154 experiment=4	14.6949
02411:3	1	Y.RLAENQKSC[+71.037]EPAVPF.P		C[+71]	587.293	3	1759.87	1759.88	0	-8.3	162	Specific	56.24	48.07	48.07	0.8	84	>sp|P00740-6|FA9_HUMAN Coagulation factor IX OS=Homo sapiens variant 2 G 44 V GN=F9 PE=1 SV=2	5	sample=1 period=1 cycle=1187 experiment=5	sample=1 period=1 cycle=1187 experiment=5	15.3728
01584:3	1	Y.RLAENQKSC[+71.037]EPAVPF.P		C[+71]	587.296	3	1759.87	1759.88	0	-3.9	162	Specific	60.64	60.64	60.64	1.99	84	>sp|P00740-6|FA9_HUMAN Coagulation factor IX OS=Homo sapiens variant 2 G 44 V GN=F9 PE=1 SV=2	5	sample=1 period=1 cycle=1119 experiment=4	sample=1 period=1 cycle=1119 experiment=4	13.9837
02284:3	1	Y.RLAENQKSC[+71.037]EPAVPF.P		C[+71]	587.299	3	1759.88	1759.88	0	1.4	162	Specific	66.5	66.5	66.5	2.04	84	>sp|P00740-6|FA9_HUMAN Coagulation factor IX OS=Homo sapiens variant 2 G 44 V GN=F9 PE=1 SV=2	5	sample=1 period=1 cycle=1177 experiment=6	sample=1 period=1 cycle=1177 experiment=6	15.1686
01865:3	1	Y.RLAENQKSC[+71.037]EPAVPF.P		C[+71]	587.296	3	1759.87	1759.88	0	-3.9	162	Specific	73.95	73.95	73.95	1.98	84	>sp|P00740-6|FA9_HUMAN Coagulation factor IX OS=Homo sapiens variant 2 G 44 V GN=F9 PE=1 SV=2	5	sample=1 period=1 cycle=1142 experiment=2	sample=1 period=1 cycle=1142 experiment=2	14.4505
03130:3	1	Y.RLAENQKSC[+71.037]EPAVPF.P		C[+71]	587.299	3	1759.88	1759.88	0	0.9	162	Specific	78.07	78.07	78.07	2.04	84	>sp|P00740-6|FA9_HUMAN Coagulation factor IX OS=Homo sapiens variant 2 G 44 V GN=F9 PE=1 SV=2	5	sample=1 period=1 cycle=1252 experiment=3	sample=1 period=1 cycle=1252 experiment=3	16.7367
03010:3	1	Y.RLAENQKSC[+71.037]EPAVPF.P		C[+71]	587.301	3	1759.89	1759.88	0	4.8	162	Specific	84.04	84.04	84.04	1.99	84	>sp|P00740-6|FA9_HUMAN Coagulation factor IX OS=Homo sapiens variant 2 G 44 V GN=F9 PE=1 SV=2	5	sample=1 period=1 cycle=1240 experiment=4	sample=1 period=1 cycle=1240 experiment=4	16.474
01297:3	1	Y.RLAENQKSC[+71.037]EPAVPF.P		C[+71]	587.299	3	1759.88	1759.88	0	1.2	162	Specific	89.91	89.91	89.91	2.18	84	>sp|P00740-6|FA9_HUMAN Coagulation factor IX OS=Homo sapiens variant 2 G 44 V GN=F9 PE=1 SV=2	5	sample=1 period=1 cycle=1095 experiment=3	sample=1 period=1 cycle=1095 experiment=3	13.4986
01681:3	1	Y.RLAENQKSC[+71.037]EPAVPF.P		C[+71]	587.296	3	1759.87	1759.88	0	-3.9	162	Specific	94.89	94.89	94.89	2.03	84	>sp|P00740-6|FA9_HUMAN Coagulation factor IX OS=Homo sapiens variant 2 G 44 V GN=F9 PE=1 SV=2	5	sample=1 period=1 cycle=1127 experiment=5	sample=1 period=1 cycle=1127 experiment=5	14.1456
02090:3	1	Y.RLAENQKSC[+71.037]EPAVPF.P		C[+71]	587.297	3	1759.88	1759.88	0	-2	162	Specific	97.05	97.05	97.05	1.98	84	>sp|P00740-6|FA9_HUMAN Coagulation factor IX OS=Homo sapiens variant 2 G 44 V GN=F9 PE=1 SV=2	5	sample=1 period=1 cycle=1161 experiment=5	sample=1 period=1 cycle=1161 experiment=5	14.8389
01064:3	1	Y.RLAENQKSC[+71.037]EPAVPF.P		C[+71]	587.298	3	1759.88	1759.88	0	0.1	162	Specific	104.81	104.81	104.81	1.97	84	>sp|P00740-6|FA9_HUMAN Coagulation factor IX OS=Homo sapiens variant 2 G 44 V GN=F9 PE=1 SV=2	5	sample=1 period=1 cycle=1060 experiment=3	sample=1 period=1 cycle=1060 experiment=3	12.761
02159:3	1	Y.RLAENQKSC[+71.037]EPAVPF.P		C[+71]	587.297	3	1759.88	1759.88	0	-1.1	162	Specific	108.86	108.86	108.86	2.19	84	>sp|P00740-6|FA9_HUMAN Coagulation factor IX OS=Homo sapiens variant 2 G 44 V GN=F9 PE=1 SV=2	5	sample=1 period=1 cycle=1167 experiment=5	sample=1 period=1 cycle=1167 experiment=5	14.9624
01247:3	1	Y.RLAENQKSC[+71.037]EPAVPF.P		C[+71]	587.297	3	1759.88	1759.88	0	-1.1	162	Specific	114.22	114.22	114.22	2.59	84	>sp|P00740-6|FA9_HUMAN Coagulation factor IX OS=Homo sapiens variant 2 G 44 V GN=F9 PE=1 SV=2	5	sample=1 period=1 cycle=1089 experiment=4	sample=1 period=1 cycle=1089 experiment=4	13.3754
01355:3	1	Y.RLAENQKSC[+71.037]EPAVPF.P		C[+71]	587.301	3	1759.89	1759.88	0	4.3	162	Specific	118.34	118.34	118.34	2.44	84	>sp|P00740-6|FA9_HUMAN Coagulation factor IX OS=Homo sapiens variant 2 G 44 V GN=F9 PE=1 SV=2	5	sample=1 period=1 cycle=1100 experiment=4	sample=1 period=1 cycle=1100 experiment=4	13.6009
01048:3	1	Y.RLAENQKSC[+71.037]EPAVPF.P		C[+71]	587.299	3	1759.88	1759.88	0	1	162	Specific	120.62	120.62	120.62	1.97	84	>sp|P00740-6|FA9_HUMAN Coagulation factor IX OS=Homo sapiens variant 2 G 44 V GN=F9 PE=1 SV=2	5	sample=1 period=1 cycle=1057 experiment=3	sample=1 period=1 cycle=1057 experiment=3	12.7016
01469:3	1	Y.RLAENQKSC[+71.037]EPAVPF.P		C[+71]	587.303	3	1759.89	1759.88	0	8.5	162	Specific	122.51	122.51	122.51	2.04	84	>sp|P00740-6|FA9_HUMAN Coagulation factor IX OS=Homo sapiens variant 2 G 44 V GN=F9 PE=1 SV=2	5	sample=1 period=1 cycle=1109 experiment=4	sample=1 period=1 cycle=1109 experiment=4	13.7814
02028:3	1	Y.RLAENQKSC[+71.037]EPAVPF.P		C[+71]	587.292	3	1759.86	1759.88	0	-10.2	162	Specific	127.23	127.23	127.23	2.05	84	>sp|P00740-6|FA9_HUMAN Coagulation factor IX OS=Homo sapiens variant 2 G 44 V GN=F9 PE=1 SV=2	5	sample=1 period=1 cycle=1156 experiment=4	sample=1 period=1 cycle=1156 experiment=4	14.7368
01890:3	1	Y.RLAENQKSC[+71.037]EPAVPF.P		C[+71]	587.296	3	1759.87	1759.88	0	-4.1	162	Specific	129.09	129.09	129.09	2.19	84	>sp|P00740-6|FA9_HUMAN Coagulation factor IX OS=Homo sapiens variant 2 G 44 V GN=F9 PE=1 SV=2	5	sample=1 period=1 cycle=1144 experiment=3	sample=1 period=1 cycle=1144 experiment=3	14.4918
01058:3	1	Y.RLAENQKSC[+71.037]EPAVPF.P		C[+71]	587.298	3	1759.88	1759.88	0	-0.4	162	Specific	131.69	131.69	131.69	2.05	84	>sp|P00740-6|FA9_HUMAN Coagulation factor IX OS=Homo sapiens variant 2 G 44 V GN=F9 PE=1 SV=2	5	sample=1 period=1 cycle=1059 experiment=3	sample=1 period=1 cycle=1059 experiment=3	12.7422
01559:3	1	Y.RLAENQKSC[+71.037]EPAVPF.P		C[+71]	587.301	3	1759.89	1759.88	0	5.5	162	Specific	138.91	138.91	138.91	2.36	84	>sp|P00740-6|FA9_HUMAN Coagulation factor IX OS=Homo sapiens variant 2 G 44 V GN=F9 PE=1 SV=2	5	sample=1 period=1 cycle=1117 experiment=4	sample=1 period=1 cycle=1117 experiment=4	13.9428
01943:3	1	Y.RLAENQKSC[+71.037]EPAVPF.P		C[+71]	587.297	3	1759.88	1759.88	0	-1.3	162	Specific	141.39	141.39	141.39	3.16	84	>sp|P00740-6|FA9_HUMAN Coagulation factor IX OS=Homo sapiens variant 2 G 44 V GN=F9 PE=1 SV=2	5	sample=1 period=1 cycle=1149 experiment=2	sample=1 period=1 cycle=1149 experiment=2	14.5923
01266:3	1	Y.RLAENQKSC[+71.037]EPAVPF.P		C[+71]	587.295	3	1759.87	1759.88	0	-4.3	162	Specific	146.25	146.25	146.25	2.84	84	>sp|P00740-6|FA9_HUMAN Coagulation factor IX OS=Homo sapiens variant 2 G 44 V GN=F9 PE=1 SV=2	5	sample=1 period=1 cycle=1091 experiment=4	sample=1 period=1 cycle=1091 experiment=4	13.4156
02271:3	1	Y.RLAENQKSC[+71.037]EPAVPF.P		C[+71]	587.3	3	1759.89	1759.88	0	3.6	162	Specific	159.59	159.59	159.59	3.24	84	>sp|P00740-6|FA9_HUMAN Coagulation factor IX OS=Homo sapiens variant 2 G 44 V GN=F9 PE=1 SV=2	5	sample=1 period=1 cycle=1176 experiment=5	sample=1 period=1 cycle=1176 experiment=5	15.1473
02603:3	1	Y.RLAENQKSC[+71.037]EPAVPF.P		C[+71]	587.292	3	1759.86	1759.88	0	-10.1	162	Specific	160.48	160.48	160.48	2.84	84	>sp|P00740-6|FA9_HUMAN Coagulation factor IX OS=Homo sapiens variant 2 G 44 V GN=F9 PE=1 SV=2	5	sample=1 period=1 cycle=1203 experiment=4	sample=1 period=1 cycle=1203 experiment=4	15.6976
02295:3	1	Y.RLAENQKSC[+71.037]EPAVPF.P		C[+71]	587.297	3	1759.88	1759.88	0	-1.5	162	Specific	161.83	161.83	161.83	3.16	84	>sp|P00740-6|FA9_HUMAN Coagulation factor IX OS=Homo sapiens variant 2 G 44 V GN=F9 PE=1 SV=2	5	sample=1 period=1 cycle=1178 experiment=3	sample=1 period=1 cycle=1178 experiment=3	15.1877
00772:3	1	Y.RLAENQKSC[+71.037]EPAVPF.P		C[+71]	587.298	3	1759.88	1759.88	0	-0.3	162	Specific	164.48	164.48	164.48	3.65	84	>sp|P00740-6|FA9_HUMAN Coagulation factor IX OS=Homo sapiens variant 2 G 44 V GN=F9 PE=1 SV=2	5	sample=1 period=1 cycle=1014 experiment=6	sample=1 period=1 cycle=1014 experiment=6	11.8246
01054:3	1	Y.RLAENQKSC[+71.037]EPAVPF.P		C[+71]	587.299	3	1759.88	1759.88	0	1.2	162	Specific	171.45	171.45	171.45	3.12	84	>sp|P00740-6|FA9_HUMAN Coagulation factor IX OS=Homo sapiens variant 2 G 44 V GN=F9 PE=1 SV=2	5	sample=1 period=1 cycle=1058 experiment=5	sample=1 period=1 cycle=1058 experiment=5	12.7238
01391:3	1	Y.RLAENQKSC[+71.037]EPAVPF.P		C[+71]	587.299	3	1759.88	1759.88	0	0.9	162	Specific	171.91	171.91	171.91	3.65	84	>sp|P00740-6|FA9_HUMAN Coagulation factor IX OS=Homo sapiens variant 2 G 44 V GN=F9 PE=1 SV=2	5	sample=1 period=1 cycle=1103 experiment=4	sample=1 period=1 cycle=1103 experiment=4	13.6605
01503:3	1	Y.RLAENQKSC[+71.037]EPAVPF.P		C[+71]	587.297	3	1759.88	1759.88	0	-1.9	162	Specific	172.76	172.76	172.76	3.26	84	>sp|P00740-6|FA9_HUMAN Coagulation factor IX OS=Homo sapiens variant 2 G 44 V GN=F9 PE=1 SV=2	5	sample=1 period=1 cycle=1112 experiment=3	sample=1 period=1 cycle=1112 experiment=3	13.8415
01206:3	1	Y.RLAENQKSC[+71.037]EPAVPF.P		C[+71]	587.298	3	1759.88	1759.88	0	-0.5	162	Specific	179.69	179.69	179.69	3.12	84	>sp|P00740-6|FA9_HUMAN Coagulation factor IX OS=Homo sapiens variant 2 G 44 V GN=F9 PE=1 SV=2	5	sample=1 period=1 cycle=1084 experiment=2	sample=1 period=1 cycle=1084 experiment=2	13.2671
01458:3	1	Y.RLAENQKSC[+71.037]EPAVPF.P		C[+71]	587.299	3	1759.88	1759.88	0	2	162	Specific	188.27	188.27	188.27	3.47	84	>sp|P00740-6|FA9_HUMAN Coagulation factor IX OS=Homo sapiens variant 2 G 44 V GN=F9 PE=1 SV=2	5	sample=1 period=1 cycle=1108 experiment=5	sample=1 period=1 cycle=1108 experiment=5	13.7622
02204:3	1	Y.RLAENQKSC[+71.037]EPAVPF.P		C[+71]	587.299	3	1759.88	1759.88	0	1	162	Specific	188.38	171.78	171.78	3.31	84	>sp|P00740-6|FA9_HUMAN Coagulation factor IX OS=Homo sapiens variant 2 G 44 V GN=F9 PE=1 SV=2	5	sample=1 period=1 cycle=1171 experiment=7	sample=1 period=1 cycle=1171 experiment=7	15.0456
01819:3	1	Y.RLAENQKSC[+71.037]EPAVPF.P		C[+71]	587.295	3	1759.87	1759.88	0	-5.3	162	Specific	193.53	193.53	193.53	3.56	84	>sp|P00740-6|FA9_HUMAN Coagulation factor IX OS=Homo sapiens variant 2 G 44 V GN=F9 PE=1 SV=2	5	sample=1 period=1 cycle=1138 experiment=4	sample=1 period=1 cycle=1138 experiment=4	14.3707
01071:3	1	Y.RLAENQKSC[+71.037]EPAVPF.P		C[+71]	587.298	3	1759.88	1759.88	0	0.1	162	Specific	195.19	195.19	195.19	3.42	84	>sp|P00740-6|FA9_HUMAN Coagulation factor IX OS=Homo sapiens variant 2 G 44 V GN=F9 PE=1 SV=2	5	sample=1 period=1 cycle=1061 experiment=3	sample=1 period=1 cycle=1061 experiment=3	12.7836
00819:3	1	Y.RLAENQKSC[+71.037]EPAVPF.P		C[+71]	587.299	3	1759.88	1759.88	0	2.2	162	Specific	197.19	197.19	197.19	3.57	84	>sp|P00740-6|FA9_HUMAN Coagulation factor IX OS=Homo sapiens variant 2 G 44 V GN=F9 PE=1 SV=2	5	sample=1 period=1 cycle=1019 experiment=2	sample=1 period=1 cycle=1019 experiment=2	11.9212
02951:3	1	Y.RLAENQKSC[+71.037]EPAVPF.P		C[+71]	587.301	3	1759.89	1759.88	0	5.1	162	Specific	198.51	198.51	198.51	2.82	84	>sp|P00740-6|FA9_HUMAN Coagulation factor IX OS=Homo sapiens variant 2 G 44 V GN=F9 PE=1 SV=2	5	sample=1 period=1 cycle=1234 experiment=5	sample=1 period=1 cycle=1234 experiment=5	16.3451
00782:3	1	Y.RLAENQKSC[+71.037]EPAVPF.P		C[+71]	587.3	3	1759.89	1759.88	0	3.5	162	Specific	198.65	198.65	198.65	4	84	>sp|P00740-6|FA9_HUMAN Coagulation factor IX OS=Homo sapiens variant 2 G 44 V GN=F9 PE=1 SV=2	5	sample=1 period=1 cycle=1015 experiment=7	sample=1 period=1 cycle=1015 experiment=7	11.8439
00793:3	1	Y.RLAENQKSC[+71.037]EPAVPF.P		C[+71]	587.299	3	1759.88	1759.88	0	1.4	162	Specific	203.46	203.46	203.46	4.06	84	>sp|P00740-6|FA9_HUMAN Coagulation factor IX OS=Homo sapiens variant 2 G 44 V GN=F9 PE=1 SV=2	5	sample=1 period=1 cycle=1016 experiment=7	sample=1 period=1 cycle=1016 experiment=7	11.864
01742:3	1	Y.RLAENQKSC[+71.037]EPAVPF.P		C[+71]	587.297	3	1759.88	1759.88	0	-1.9	162	Specific	219.36	219.36	219.36	3.65	84	>sp|P00740-6|FA9_HUMAN Coagulation factor IX OS=Homo sapiens variant 2 G 44 V GN=F9 PE=1 SV=2	5	sample=1 period=1 cycle=1132 experiment=3	sample=1 period=1 cycle=1132 experiment=3	14.2479
02479:3	1	Y.RLAENQKSC[+71.037]EPAVPF.P		C[+71]	587.294	3	1759.87	1759.88	0	-7.3	162	Specific	226.6	193.15	193.15	3.12	84	>sp|P00740-6|FA9_HUMAN Coagulation factor IX OS=Homo sapiens variant 2 G 44 V GN=F9 PE=1 SV=2	5	sample=1 period=1 cycle=1193 experiment=3	sample=1 period=1 cycle=1193 experiment=3	15.4928
01238:3	1	Y.RLAENQKSC[+71.037]EPAVPF.P		C[+71]	587.298	3	1759.88	1759.88	0	-0.3	162	Specific	229.41	229.41	229.41	4.16	84	>sp|P00740-6|FA9_HUMAN Coagulation factor IX OS=Homo sapiens variant 2 G 44 V GN=F9 PE=1 SV=2	5	sample=1 period=1 cycle=1088 experiment=2	sample=1 period=1 cycle=1088 experiment=2	13.3519
00764:3	1	Y.RLAENQKSC[+71.037]EPAVPF.P		C[+71]	587.296	3	1759.87	1759.88	0	-3.7	162	Specific	240.18	240.18	240.18	4.07	84	>sp|P00740-6|FA9_HUMAN Coagulation factor IX OS=Homo sapiens variant 2 G 44 V GN=F9 PE=1 SV=2	5	sample=1 period=1 cycle=1013 experiment=7	sample=1 period=1 cycle=1013 experiment=7	11.8053
01164:3	1	Y.RLAENQKSC[+71.037]EPAVPF.P		C[+71]	587.298	3	1759.88	1759.88	0	-0.8	162	Specific	251.75	251.75	251.75	3.71	84	>sp|P00740-6|FA9_HUMAN Coagulation factor IX OS=Homo sapiens variant 2 G 44 V GN=F9 PE=1 SV=2	5	sample=1 period=1 cycle=1078 experiment=3	sample=1 period=1 cycle=1078 experiment=3	13.1403
00802:3	1	Y.RLAENQKSC[+71.037]EPAVPF.P		C[+71]	587.299	3	1759.88	1759.88	0	1.5	162	Specific	254.24	254.24	254.24	4.18	84	>sp|P00740-6|FA9_HUMAN Coagulation factor IX OS=Homo sapiens variant 2 G 44 V GN=F9 PE=1 SV=2	5	sample=1 period=1 cycle=1017 experiment=5	sample=1 period=1 cycle=1017 experiment=5	11.8837
01138:3	1	Y.RLAENQKSC[+71.037]EPAVPF.P		C[+71]	587.298	3	1759.88	1759.88	0	-0.9	162	Specific	263.25	263.25	263.25	4.17	84	>sp|P00740-6|FA9_HUMAN Coagulation factor IX OS=Homo sapiens variant 2 G 44 V GN=F9 PE=1 SV=2	5	sample=1 period=1 cycle=1074 experiment=2	sample=1 period=1 cycle=1074 experiment=2	13.0544
00812:3	1	Y.RLAENQKSC[+71.037]EPAVPF.P		C[+71]	587.298	3	1759.88	1759.88	0	0.4	162	Specific	305.5	305.5	305.5	4.8	84	>sp|P00740-6|FA9_HUMAN Coagulation factor IX OS=Homo sapiens variant 2 G 44 V GN=F9 PE=1 SV=2	5	sample=1 period=1 cycle=1018 experiment=4	sample=1 period=1 cycle=1018 experiment=4	11.9021
01094:3	1	Y.RLAENQKSC[+71.037]EPAVPF.P		C[+71]	587.298	3	1759.88	1759.88	0	0	162	Specific	309.23	309.23	309.23	4.8	84	>sp|P00740-6|FA9_HUMAN Coagulation factor IX OS=Homo sapiens variant 2 G 44 V GN=F9 PE=1 SV=2	5	sample=1 period=1 cycle=1066 experiment=2	sample=1 period=1 cycle=1066 experiment=2	12.8863
00838:3	1	Y.RLAENQKSC[+71.037]EPAVPF.P		C[+71]	587.298	3	1759.88	1759.88	0	0.5	162	Specific	379.39	379.39	379.39	5.85	84	>sp|P00740-6|FA9_HUMAN Coagulation factor IX OS=Homo sapiens variant 2 G 44 V GN=F9 PE=1 SV=2	5	sample=1 period=1 cycle=1021 experiment=5	sample=1 period=1 cycle=1021 experiment=5	11.9629
00992:3	1	Y.RLAENQKSC[+71.037]EPAVPF.P		C[+71]	587.298	3	1759.88	1759.88	0	0.3	162	Specific	387.54	387.54	387.54	5.85	84	>sp|P00740-6|FA9_HUMAN Coagulation factor IX OS=Homo sapiens variant 2 G 44 V GN=F9 PE=1 SV=2	5	sample=1 period=1 cycle=1045 experiment=5	sample=1 period=1 cycle=1045 experiment=5	12.4521
00831:3	1	Y.RLAENQKSC[+71.037]EPAVPF.P		C[+71]	587.299	3	1759.88	1759.88	0	1.8	162	Specific	403.8	403.8	403.8	5.43	84	>sp|P00740-6|FA9_HUMAN Coagulation factor IX OS=Homo sapiens variant 2 G 44 V GN=F9 PE=1 SV=2	5	sample=1 period=1 cycle=1020 experiment=5	sample=1 period=1 cycle=1020 experiment=5	11.945
00854:3	1	Y.RLAENQKSC[+71.037]EPAVPF.P		C[+71]	587.297	3	1759.88	1759.88	0	-2.1	162	Specific	419.93	419.93	419.93	5.24	84	>sp|P00740-6|FA9_HUMAN Coagulation factor IX OS=Homo sapiens variant 2 G 44 V GN=F9 PE=1 SV=2	5	sample=1 period=1 cycle=1023 experiment=4	sample=1 period=1 cycle=1023 experiment=4	12.0044
01053:3	1	Y.RLAENQKSC[+71.037]EPAVPF.P		C[+71]	587.299	3	1759.88	1759.88	0	1.2	162	Specific	424.2	424.2	424.2	5.92	84	>sp|P00740-6|FA9_HUMAN Coagulation factor IX OS=Homo sapiens variant 2 G 44 V GN=F9 PE=1 SV=2	5	sample=1 period=1 cycle=1058 experiment=4	sample=1 period=1 cycle=1058 experiment=4	12.7221
00893:3	1	Y.RLAENQKSC[+71.037]EPAVPF.P		C[+71]	587.298	3	1759.88	1759.88	0	0.8	162	Specific	433.24	433.24	433.24	5.84	84	>sp|P00740-6|FA9_HUMAN Coagulation factor IX OS=Homo sapiens variant 2 G 44 V GN=F9 PE=1 SV=2	5	sample=1 period=1 cycle=1028 experiment=5	sample=1 period=1 cycle=1028 experiment=5	12.1047
01014:3	1	Y.RLAENQKSC[+71.037]EPAVPF.P		C[+71]	587.298	3	1759.88	1759.88	0	0.8	162	Specific	438.27	438.27	438.27	5.84	84	>sp|P00740-6|FA9_HUMAN Coagulation factor IX OS=Homo sapiens variant 2 G 44 V GN=F9 PE=1 SV=2	5	sample=1 period=1 cycle=1050 experiment=2	sample=1 period=1 cycle=1050 experiment=2	12.551
01076:3	1	Y.RLAENQKSC[+71.037]EPAVPF.P		C[+71]	587.299	3	1759.88	1759.88	0	1.7	162	Specific	453.3	453.3	453.3	5.43	84	>sp|P00740-6|FA9_HUMAN Coagulation factor IX OS=Homo sapiens variant 2 G 44 V GN=F9 PE=1 SV=2	5	sample=1 period=1 cycle=1062 experiment=2	sample=1 period=1 cycle=1062 experiment=2	12.8025
00925:3	1	Y.RLAENQKSC[+71.037]EPAVPF.P		C[+71]	587.299	3	1759.88	1759.88	0	1.4	162	Specific	461.37	461.37	461.37	6.18	84	>sp|P00740-6|FA9_HUMAN Coagulation factor IX OS=Homo sapiens variant 2 G 44 V GN=F9 PE=1 SV=2	5	sample=1 period=1 cycle=1033 experiment=5	sample=1 period=1 cycle=1033 experiment=5	12.2067
00861:3	1	Y.RLAENQKSC[+71.037]EPAVPF.P		C[+71]	587.298	3	1759.88	1759.88	0	0.8	162	Specific	467.97	467.97	467.97	5.93	84	>sp|P00740-6|FA9_HUMAN Coagulation factor IX OS=Homo sapiens variant 2 G 44 V GN=F9 PE=1 SV=2	5	sample=1 period=1 cycle=1024 experiment=3	sample=1 period=1 cycle=1024 experiment=3	12.0235
00951:3	1	Y.RLAENQKSC[+71.037]EPAVPF.P		C[+71]	587.299	3	1759.88	1759.88	0	1.5	162	Specific	470.11	470.11	470.11	5.34	84	>sp|P00740-6|FA9_HUMAN Coagulation factor IX OS=Homo sapiens variant 2 G 44 V GN=F9 PE=1 SV=2	5	sample=1 period=1 cycle=1038 experiment=3	sample=1 period=1 cycle=1038 experiment=3	12.305
01116:3	1	Y.RLAENQKSC[+71.037]EPAVPF.P		C[+71]	587.298	3	1759.88	1759.88	0	-0.3	162	Specific	474.18	456.58	456.58	5.84	84	>sp|P00740-6|FA9_HUMAN Coagulation factor IX OS=Homo sapiens variant 2 G 44 V GN=F9 PE=1 SV=2	5	sample=1 period=1 cycle=1070 experiment=2	sample=1 period=1 cycle=1070 experiment=2	12.9712
00878:3	1	Y.RLAENQKSC[+71.037]EPAVPF.P		C[+71]	587.299	3	1759.88	1759.88	0	1.5	162	Specific	476.68	476.68	476.68	5.68	84	>sp|P00740-6|FA9_HUMAN Coagulation factor IX OS=Homo sapiens variant 2 G 44 V GN=F9 PE=1 SV=2	5	sample=1 period=1 cycle=1026 experiment=6	sample=1 period=1 cycle=1026 experiment=6	12.0648
00846:3	1	Y.RLAENQKSC[+71.037]EPAVPF.P		C[+71]	587.299	3	1759.88	1759.88	0	1.3	162	Specific	489.56	489.56	489.56	5.88	84	>sp|P00740-6|FA9_HUMAN Coagulation factor IX OS=Homo sapiens variant 2 G 44 V GN=F9 PE=1 SV=2	5	sample=1 period=1 cycle=1022 experiment=4	sample=1 period=1 cycle=1022 experiment=4	11.9838
00986:3	1	Y.RLAENQKSC[+71.037]EPAVPF.P		C[+71]	587.299	3	1759.88	1759.88	0	1.6	162	Specific	501.47	501.47	501.47	5.38	84	>sp|P00740-6|FA9_HUMAN Coagulation factor IX OS=Homo sapiens variant 2 G 44 V GN=F9 PE=1 SV=2	5	sample=1 period=1 cycle=1044 experiment=2	sample=1 period=1 cycle=1044 experiment=2	12.4268
00959:3	1	Y.RLAENQKSC[+71.037]EPAVPF.P		C[+71]	587.299	3	1759.88	1759.88	0	0.9	162	Specific	505.93	505.93	505.93	5.97	84	>sp|P00740-6|FA9_HUMAN Coagulation factor IX OS=Homo sapiens variant 2 G 44 V GN=F9 PE=1 SV=2	5	sample=1 period=1 cycle=1039 experiment=5	sample=1 period=1 cycle=1039 experiment=5	12.3294
00908:3	1	Y.RLAENQKSC[+71.037]EPAVPF.P		C[+71]	587.299	3	1759.88	1759.88	0	1.1	162	Specific	520.54	520.54	520.54	6.13	84	>sp|P00740-6|FA9_HUMAN Coagulation factor IX OS=Homo sapiens variant 2 G 44 V GN=F9 PE=1 SV=2	5	sample=1 period=1 cycle=1030 experiment=4	sample=1 period=1 cycle=1030 experiment=4	12.1453
00901:3	1	Y.RLAENQKSC[+71.037]EPAVPF.P		C[+71]	587.299	3	1759.88	1759.88	0	2.2	162	Specific	538.08	538.08	538.08	5.88	84	>sp|P00740-6|FA9_HUMAN Coagulation factor IX OS=Homo sapiens variant 2 G 44 V GN=F9 PE=1 SV=2	5	sample=1 period=1 cycle=1029 experiment=4	sample=1 period=1 cycle=1029 experiment=4	12.1249
01033:3	1	Y.RLAENQKSC[+71.037]EPAVPF.P		C[+71]	587.298	3	1759.88	1759.88	0	0.3	162	Specific	580.48	580.48	580.48	7.07	84	>sp|P00740-6|FA9_HUMAN Coagulation factor IX OS=Homo sapiens variant 2 G 44 V GN=F9 PE=1 SV=2	5	sample=1 period=1 cycle=1054 experiment=3	sample=1 period=1 cycle=1054 experiment=3	12.6393
01172:3	1	Y.RLAEN[+0.984]QKSC[+71.037]EPAVPF.P		C[+71], N[+1]	587.63	3	1760.88	1760.86	0	6.7	162	Specific	66.17	66.17	53.96	1.96	84	>sp|P00740-6|FA9_HUMAN Coagulation factor IX OS=Homo sapiens variant 2 G 44 V GN=F9 PE=1 SV=2	5	sample=1 period=1 cycle=1079 experiment=3	sample=1 period=1 cycle=1079 experiment=3	13.1623
01191:3	1	Y.RLAEN[+0.984]QKSC[+71.037]EPAVPF.P		C[+71], N[+1]	587.63	3	1760.87	1760.86	0	6.1	162	Specific	66.4	66.4	6.57	1.96	84	>sp|P00740-6|FA9_HUMAN Coagulation factor IX OS=Homo sapiens variant 2 G 44 V GN=F9 PE=1 SV=2	5	sample=1 period=1 cycle=1082 experiment=4	sample=1 period=1 cycle=1082 experiment=4	13.2265
01198:3	1	Y.RLAEN[+0.984]QKSC[+71.037]EPAVPF.P		C[+71], N[+1]	587.63	3	1760.88	1760.86	0	7.4	162	Specific	108.66	108.66	15.57	1.99	84	>sp|P00740-6|FA9_HUMAN Coagulation factor IX OS=Homo sapiens variant 2 G 44 V GN=F9 PE=1 SV=2	5	sample=1 period=1 cycle=1083 experiment=2	sample=1 period=1 cycle=1083 experiment=2	13.2464
01165:3	1	Y.RLAEN[+0.984]QKSC[+71.037]EPAVPF.P		C[+71], N[+1]	587.63	3	1760.88	1760.86	0	7.1	162	Specific	110.44	110.44	20.2	2.07	84	>sp|P00740-6|FA9_HUMAN Coagulation factor IX OS=Homo sapiens variant 2 G 44 V GN=F9 PE=1 SV=2	5	sample=1 period=1 cycle=1078 experiment=4	sample=1 period=1 cycle=1078 experiment=4	13.1416
02160:5	1	Y.RLAENQKSC[+71.037]EPAVPFPC[+71.037]GRVSVSQTSKL.T		C[+71]*2	635.53	5	3173.62	3173.62	0	1.3	162	Specific	177.83	177.83	177.83	3.93	84	>sp|P00740-6|FA9_HUMAN Coagulation factor IX OS=Homo sapiens variant 2 G 44 V GN=F9 PE=1 SV=2	5	sample=1 period=1 cycle=1167 experiment=6	sample=1 period=1 cycle=1167 experiment=6	14.9628
02053:5	1	Y.RLAENQKSC[+71.037]EPAVPFPC[+71.037]GRVSVSQTSKL.T		C[+71]*2	635.533	5	3173.63	3173.62	0	4.9	162	Specific	248.83	248.83	248.83	3.58	84	>sp|P00740-6|FA9_HUMAN Coagulation factor IX OS=Homo sapiens variant 2 G 44 V GN=F9 PE=1 SV=2	5	sample=1 period=1 cycle=1158 experiment=7	sample=1 period=1 cycle=1158 experiment=7	14.7792
02231:5	1	Y.RLAENQKSC[+71.037]EPAVPFPC[+71.037]GRVSVSQTSKL.T		C[+71]*2	635.53	5	3173.62	3173.62	0	0.9	162	Specific	256.93	256.93	256.93	4.52	84	>sp|P00740-6|FA9_HUMAN Coagulation factor IX OS=Homo sapiens variant 2 G 44 V GN=F9 PE=1 SV=2	5	sample=1 period=1 cycle=1173 experiment=6	sample=1 period=1 cycle=1173 experiment=6	15.0869
02077:5	1	Y.RLAENQKSC[+71.037]EPAVPFPC[+71.037]GRVSVSQTSKL.T		C[+71]*2	635.529	5	3173.62	3173.62	0	-0.7	162	Specific	260.02	260.02	260.02	4.01	84	>sp|P00740-6|FA9_HUMAN Coagulation factor IX OS=Homo sapiens variant 2 G 44 V GN=F9 PE=1 SV=2	5	sample=1 period=1 cycle=1160 experiment=6	sample=1 period=1 cycle=1160 experiment=6	14.818
02198:4	1	Y.RLAENQKSC[+71.037]EPAVPFPC[+71.037]GRVSVSQTSKL.T		C[+71]*2	794.162	4	3173.63	3173.62	0	2	162	Specific	276.54	276.54	276.54	2.45	84	>sp|P00740-6|FA9_HUMAN Coagulation factor IX OS=Homo sapiens variant 2 G 44 V GN=F9 PE=1 SV=2	5	sample=1 period=1 cycle=1170 experiment=12	sample=1 period=1 cycle=1170 experiment=12	15.0294
02086:4	1	Y.RLAENQKSC[+71.037]EPAVPFPC[+71.037]GRVSVSQTSKL.T		C[+71]*2	794.161	4	3173.62	3173.62	0	0.4	162	Specific	277.66	277.66	277.66	2.75	84	>sp|P00740-6|FA9_HUMAN Coagulation factor IX OS=Homo sapiens variant 2 G 44 V GN=F9 PE=1 SV=2	5	sample=1 period=1 cycle=1160 experiment=15	sample=1 period=1 cycle=1160 experiment=15	14.8238
02132:5	1	Y.RLAENQKSC[+71.037]EPAVPFPC[+71.037]GRVSVSQTSKL.T		C[+71]*2	635.531	5	3173.62	3173.62	0	1.6	162	Specific	285.04	285.04	285.04	3.99	84	>sp|P00740-6|FA9_HUMAN Coagulation factor IX OS=Homo sapiens variant 2 G 44 V GN=F9 PE=1 SV=2	5	sample=1 period=1 cycle=1165 experiment=5	sample=1 period=1 cycle=1165 experiment=5	14.9195
02035:4	1	Y.RLAENQKSC[+71.037]EPAVPFPC[+71.037]GRVSVSQTSKL.T		C[+71]*2	794.161	4	3173.62	3173.62	0	1	162	Specific	297.78	297.78	297.78	2.96	84	>sp|P00740-6|FA9_HUMAN Coagulation factor IX OS=Homo sapiens variant 2 G 44 V GN=F9 PE=1 SV=2	5	sample=1 period=1 cycle=1156 experiment=11	sample=1 period=1 cycle=1156 experiment=11	14.7423
02065:5	1	Y.RLAENQKSC[+71.037]EPAVPFPC[+71.037]GRVSVSQTSKL.T		C[+71]*2	635.531	5	3173.63	3173.62	0	1.9	162	Specific	358.72	358.72	358.72	4.26	84	>sp|P00740-6|FA9_HUMAN Coagulation factor IX OS=Homo sapiens variant 2 G 44 V GN=F9 PE=1 SV=2	5	sample=1 period=1 cycle=1159 experiment=8	sample=1 period=1 cycle=1159 experiment=8	14.7993
01990:5	1	Y.RLAENQKSC[+71.037]EPAVPFPC[+71.037]GRVSVSQTSKL.T		C[+71]*2	635.529	5	3173.62	3173.62	0	-0.4	162	Specific	378.41	378.41	378.41	5.13	84	>sp|P00740-6|FA9_HUMAN Coagulation factor IX OS=Homo sapiens variant 2 G 44 V GN=F9 PE=1 SV=2	5	sample=1 period=1 cycle=1153 experiment=5	sample=1 period=1 cycle=1153 experiment=5	14.6758
02321:5	1	Y.RLAENQKSC[+71.037]EPAVPFPC[+71.037]GRVSVSQTSKL.T		C[+71]*2	635.534	5	3173.64	3173.62	0	6.1	162	Specific	380.07	380.07	380.07	4.71	84	>sp|P00740-6|FA9_HUMAN Coagulation factor IX OS=Homo sapiens variant 2 G 44 V GN=F9 PE=1 SV=2	5	sample=1 period=1 cycle=1180 experiment=6	sample=1 period=1 cycle=1180 experiment=6	15.2309
02261:5	1	Y.RLAENQKSC[+71.037]EPAVPFPC[+71.037]GRVSVSQTSKL.T		C[+71]*2	635.532	5	3173.63	3173.62	0	4	162	Specific	404.15	404.15	404.15	5.56	84	>sp|P00740-6|FA9_HUMAN Coagulation factor IX OS=Homo sapiens variant 2 G 44 V GN=F9 PE=1 SV=2	5	sample=1 period=1 cycle=1175 experiment=10	sample=1 period=1 cycle=1175 experiment=10	15.1296
02005:5	1	Y.RLAENQKSC[+71.037]EPAVPFPC[+71.037]GRVSVSQTSKL.T		C[+71]*2	635.532	5	3173.63	3173.62	0	3.6	162	Specific	451.91	451.91	451.91	5.64	84	>sp|P00740-6|FA9_HUMAN Coagulation factor IX OS=Homo sapiens variant 2 G 44 V GN=F9 PE=1 SV=2	5	sample=1 period=1 cycle=1154 experiment=6	sample=1 period=1 cycle=1154 experiment=6	14.6966
02246:5	1	Y.RLAENQKSC[+71.037]EPAVPFPC[+71.037]GRVSVSQTSKL.T		C[+71]*2	635.529	5	3173.62	3173.62	0	-1.2	162	Specific	478.62	478.62	478.62	5.54	84	>sp|P00740-6|FA9_HUMAN Coagulation factor IX OS=Homo sapiens variant 2 G 44 V GN=F9 PE=1 SV=2	5	sample=1 period=1 cycle=1174 experiment=7	sample=1 period=1 cycle=1174 experiment=7	15.1083
02039:5	1	Y.RLAENQKSC[+71.037]EPAVPFPC[+71.037]GRVSVSQTSKL.T		C[+71]*2	635.533	5	3173.64	3173.62	0	5	162	Specific	489.81	489.81	489.81	5.24	84	>sp|P00740-6|FA9_HUMAN Coagulation factor IX OS=Homo sapiens variant 2 G 44 V GN=F9 PE=1 SV=2	5	sample=1 period=1 cycle=1157 experiment=5	sample=1 period=1 cycle=1157 experiment=5	14.758
04579:2	1	L.AENQKSC[+71.037]EPAVPF.P		C[+71]	745.85	2	1490.69	1490.69	0	-1.1	164	Specific	25.03	25.03	25.03	0.4	84	>sp|P00740-6|FA9_HUMAN Coagulation factor IX OS=Homo sapiens variant 2 G 44 V GN=F9 PE=1 SV=2	5	sample=1 period=1 cycle=1393 experiment=7	sample=1 period=1 cycle=1393 experiment=7	19.6893
01307:2	1	L.AENQKSC[+71.037]EPAVPF.P		C[+71]	745.852	2	1490.7	1490.69	0	1.6	164	Specific	122.12	122.12	122.12	2.02	84	>sp|P00740-6|FA9_HUMAN Coagulation factor IX OS=Homo sapiens variant 2 G 44 V GN=F9 PE=1 SV=2	5	sample=1 period=1 cycle=1095 experiment=13	sample=1 period=1 cycle=1095 experiment=13	13.5056
01466:2	1	L.AENQKSC[+71.037]EPAVPF.P		C[+71]	745.846	2	1490.69	1490.69	0	-6	164	Specific	184.9	184.9	184.9	2.82	84	>sp|P00740-6|FA9_HUMAN Coagulation factor IX OS=Homo sapiens variant 2 G 44 V GN=F9 PE=1 SV=2	5	sample=1 period=1 cycle=1108 experiment=13	sample=1 period=1 cycle=1108 experiment=13	13.7684
01388:2	1	L.AENQKSC[+71.037]EPAVPF.P		C[+71]	745.854	2	1490.7	1490.69	0	3.7	164	Specific	252.91	252.91	252.91	4.01	84	>sp|P00740-6|FA9_HUMAN Coagulation factor IX OS=Homo sapiens variant 2 G 44 V GN=F9 PE=1 SV=2	5	sample=1 period=1 cycle=1102 experiment=12	sample=1 period=1 cycle=1102 experiment=12	13.6475
01093:2	1	L.AENQKSC[+71.037]EPAVPF.P		C[+71]	745.853	2	1490.7	1490.69	0	2.9	164	Specific	256.81	256.81	256.81	3.4	84	>sp|P00740-6|FA9_HUMAN Coagulation factor IX OS=Homo sapiens variant 2 G 44 V GN=F9 PE=1 SV=2	5	sample=1 period=1 cycle=1065 experiment=6	sample=1 period=1 cycle=1065 experiment=6	12.8727
01110:2	1	L.AENQKSC[+71.037]EPAVPF.P		C[+71]	745.851	2	1490.69	1490.69	0	0	164	Specific	273.2	273.2	273.2	4.08	84	>sp|P00740-6|FA9_HUMAN Coagulation factor IX OS=Homo sapiens variant 2 G 44 V GN=F9 PE=1 SV=2	5	sample=1 period=1 cycle=1068 experiment=8	sample=1 period=1 cycle=1068 experiment=8	12.9359
01137:2	1	L.AENQKSC[+71.037]EPAVPF.P		C[+71]	745.85	2	1490.69	1490.69	0	-0.6	164	Specific	286.05	286.05	286.05	3.62	84	>sp|P00740-6|FA9_HUMAN Coagulation factor IX OS=Homo sapiens variant 2 G 44 V GN=F9 PE=1 SV=2	5	sample=1 period=1 cycle=1073 experiment=6	sample=1 period=1 cycle=1073 experiment=6	13.0409
01283:2	1	L.AENQKSC[+71.037]EPAVPF.P		C[+71]	745.85	2	1490.69	1490.69	0	-1.8	164	Specific	287.38	287.38	287.38	3.97	84	>sp|P00740-6|FA9_HUMAN Coagulation factor IX OS=Homo sapiens variant 2 G 44 V GN=F9 PE=1 SV=2	5	sample=1 period=1 cycle=1092 experiment=9	sample=1 period=1 cycle=1092 experiment=9	13.4433
01236:2	1	L.AENQKSC[+71.037]EPAVPF.P		C[+71]	745.851	2	1490.69	1490.69	0	0	164	Specific	287.86	287.86	287.86	4.47	84	>sp|P00740-6|FA9_HUMAN Coagulation factor IX OS=Homo sapiens variant 2 G 44 V GN=F9 PE=1 SV=2	5	sample=1 period=1 cycle=1087 experiment=9	sample=1 period=1 cycle=1087 experiment=9	13.3379
01088:2	1	L.AENQKSC[+71.037]EPAVPF.P		C[+71]	745.852	2	1490.7	1490.69	0	1	164	Specific	306.96	306.96	306.96	4.01	84	>sp|P00740-6|FA9_HUMAN Coagulation factor IX OS=Homo sapiens variant 2 G 44 V GN=F9 PE=1 SV=2	5	sample=1 period=1 cycle=1064 experiment=6	sample=1 period=1 cycle=1064 experiment=6	12.8516
01098:2	1	L.AENQKSC[+71.037]EPAVPF.P		C[+71]	745.849	2	1490.69	1490.69	0	-2	164	Specific	310.84	310.84	310.84	3.51	84	>sp|P00740-6|FA9_HUMAN Coagulation factor IX OS=Homo sapiens variant 2 G 44 V GN=F9 PE=1 SV=2	5	sample=1 period=1 cycle=1066 experiment=6	sample=1 period=1 cycle=1066 experiment=6	12.8938
01129:2	1	L.AENQKSC[+71.037]EPAVPF.P		C[+71]	745.85	2	1490.69	1490.69	0	-1.4	164	Specific	317.56	317.56	317.56	3.7	84	>sp|P00740-6|FA9_HUMAN Coagulation factor IX OS=Homo sapiens variant 2 G 44 V GN=F9 PE=1 SV=2	5	sample=1 period=1 cycle=1072 experiment=8	sample=1 period=1 cycle=1072 experiment=8	13.0191
01145:2	1	L.AENQKSC[+71.037]EPAVPF.P		C[+71]	745.85	2	1490.69	1490.69	0	-1.6	164	Specific	318.56	318.56	318.56	4.13	84	>sp|P00740-6|FA9_HUMAN Coagulation factor IX OS=Homo sapiens variant 2 G 44 V GN=F9 PE=1 SV=2	5	sample=1 period=1 cycle=1074 experiment=9	sample=1 period=1 cycle=1074 experiment=9	13.0619
01152:2	1	L.AENQKSC[+71.037]EPAVPF.P		C[+71]	745.851	2	1490.69	1490.69	0	-0.1	164	Specific	328.92	328.92	328.92	4.85	84	>sp|P00740-6|FA9_HUMAN Coagulation factor IX OS=Homo sapiens variant 2 G 44 V GN=F9 PE=1 SV=2	5	sample=1 period=1 cycle=1075 experiment=8	sample=1 period=1 cycle=1075 experiment=8	13.083
01157:2	1	L.AENQKSC[+71.037]EPAVPF.P		C[+71]	745.849	2	1490.69	1490.69	0	-2	164	Specific	364.97	364.97	364.97	5.12	84	>sp|P00740-6|FA9_HUMAN Coagulation factor IX OS=Homo sapiens variant 2 G 44 V GN=F9 PE=1 SV=2	5	sample=1 period=1 cycle=1076 experiment=6	sample=1 period=1 cycle=1076 experiment=6	13.1042
01197:2	1	L.AENQKSC[+71.037]EPAVPF.P		C[+71]	745.848	2	1490.69	1490.69	0	-3.7	164	Specific	371.72	371.72	371.72	5.21	84	>sp|P00740-6|FA9_HUMAN Coagulation factor IX OS=Homo sapiens variant 2 G 44 V GN=F9 PE=1 SV=2	5	sample=1 period=1 cycle=1082 experiment=10	sample=1 period=1 cycle=1082 experiment=10	13.2315
01228:2	1	L.AENQKSC[+71.037]EPAVPF.P		C[+71]	745.85	2	1490.69	1490.69	0	-0.9	164	Specific	385.77	385.77	385.77	5.23	84	>sp|P00740-6|FA9_HUMAN Coagulation factor IX OS=Homo sapiens variant 2 G 44 V GN=F9 PE=1 SV=2	5	sample=1 period=1 cycle=1086 experiment=11	sample=1 period=1 cycle=1086 experiment=11	13.3172
01183:2	1	L.AENQKSC[+71.037]EPAVPF.P		C[+71]	745.851	2	1490.69	1490.69	0	0.3	164	Specific	398.54	398.54	398.54	5.63	84	>sp|P00740-6|FA9_HUMAN Coagulation factor IX OS=Homo sapiens variant 2 G 44 V GN=F9 PE=1 SV=2	5	sample=1 period=1 cycle=1080 experiment=6	sample=1 period=1 cycle=1080 experiment=6	13.1889
01115:2	1	L.AENQKSC[+71.037]EPAVPF.P		C[+71]	745.852	2	1490.7	1490.69	0	2.1	164	Specific	438.87	438.87	438.87	5.32	84	>sp|P00740-6|FA9_HUMAN Coagulation factor IX OS=Homo sapiens variant 2 G 44 V GN=F9 PE=1 SV=2	5	sample=1 period=1 cycle=1069 experiment=6	sample=1 period=1 cycle=1069 experiment=6	12.9569
01118:2	1	L.AENQKSC[+71.037]EPAVPF.P		C[+71]	745.852	2	1490.7	1490.69	0	2	164	Specific	508.49	508.49	508.49	5.34	84	>sp|P00740-6|FA9_HUMAN Coagulation factor IX OS=Homo sapiens variant 2 G 44 V GN=F9 PE=1 SV=2	5	sample=1 period=1 cycle=1070 experiment=4	sample=1 period=1 cycle=1070 experiment=4	12.9778
00203:3	1	F.PC[+71.037]GRVSVSQTSKL.T		C[+71]	478.256	3	1432.75	1432.76	0	-3.2	177	Specific	49.24	49.24	49.24	0.4	84	>sp|P00740-6|FA9_HUMAN Coagulation factor IX OS=Homo sapiens variant 2 G 44 V GN=F9 PE=1 SV=2	5	sample=1 period=1 cycle=854 experiment=2	sample=1 period=1 cycle=854 experiment=2	8.6525
00092:3	1	F.PC[+71.037]GRVSVSQTSKL.T		C[+71]	478.256	3	1432.75	1432.76	0	-2.5	177	Specific	127.21	127.21	127.21	1.95	84	>sp|P00740-6|FA9_HUMAN Coagulation factor IX OS=Homo sapiens variant 2 G 44 V GN=F9 PE=1 SV=2	5	sample=1 period=1 cycle=824 experiment=2	sample=1 period=1 cycle=824 experiment=2	8.0448
00157:3	1	F.PC[+71.037]GRVSVSQTSKL.T		C[+71]	478.257	3	1432.76	1432.76	0	-1.6	177	Specific	153.54	153.54	153.54	2.26	84	>sp|P00740-6|FA9_HUMAN Coagulation factor IX OS=Homo sapiens variant 2 G 44 V GN=F9 PE=1 SV=2	5	sample=1 period=1 cycle=842 experiment=4	sample=1 period=1 cycle=842 experiment=4	8.4086
00097:3	1	F.PC[+71.037]GRVSVSQTSKL.T		C[+71]	478.257	3	1432.76	1432.76	0	-1.2	177	Specific	181.25	181.25	181.25	2.82	84	>sp|P00740-6|FA9_HUMAN Coagulation factor IX OS=Homo sapiens variant 2 G 44 V GN=F9 PE=1 SV=2	5	sample=1 period=1 cycle=825 experiment=2	sample=1 period=1 cycle=825 experiment=2	8.0645
00170:3	1	F.PC[+71.037]GRVSVSQTSKL.T		C[+71]	478.255	3	1432.75	1432.76	0	-5.2	177	Specific	223.6	223.6	223.6	3	84	>sp|P00740-6|FA9_HUMAN Coagulation factor IX OS=Homo sapiens variant 2 G 44 V GN=F9 PE=1 SV=2	5	sample=1 period=1 cycle=844 experiment=3	sample=1 period=1 cycle=844 experiment=3	8.4493
00165:3	1	F.PC[+71.037]GRVSVSQTSKL.T		C[+71]	478.256	3	1432.75	1432.76	0	-2.3	177	Specific	231.01	231.01	231.01	3	84	>sp|P00740-6|FA9_HUMAN Coagulation factor IX OS=Homo sapiens variant 2 G 44 V GN=F9 PE=1 SV=2	5	sample=1 period=1 cycle=843 experiment=4	sample=1 period=1 cycle=843 experiment=4	8.4306
00186:3	1	F.PC[+71.037]GRVSVSQTSKL.T		C[+71]	478.256	3	1432.75	1432.76	0	-2.3	177	Specific	235.21	235.21	235.21	2.6	84	>sp|P00740-6|FA9_HUMAN Coagulation factor IX OS=Homo sapiens variant 2 G 44 V GN=F9 PE=1 SV=2	5	sample=1 period=1 cycle=849 experiment=2	sample=1 period=1 cycle=849 experiment=2	8.5523
00103:3	1	F.PC[+71.037]GRVSVSQTSKL.T		C[+71]	478.257	3	1432.76	1432.76	0	-1	177	Specific	235.81	235.81	235.81	3.18	84	>sp|P00740-6|FA9_HUMAN Coagulation factor IX OS=Homo sapiens variant 2 G 44 V GN=F9 PE=1 SV=2	5	sample=1 period=1 cycle=826 experiment=4	sample=1 period=1 cycle=826 experiment=4	8.0881
00108:3	1	F.PC[+71.037]GRVSVSQTSKL.T		C[+71]	478.256	3	1432.75	1432.76	0	-3	177	Specific	259.67	259.67	259.67	3.39	84	>sp|P00740-6|FA9_HUMAN Coagulation factor IX OS=Homo sapiens variant 2 G 44 V GN=F9 PE=1 SV=2	5	sample=1 period=1 cycle=827 experiment=4	sample=1 period=1 cycle=827 experiment=4	8.1066
00129:3	1	F.PC[+71.037]GRVSVSQTSKL.T		C[+71]	478.256	3	1432.75	1432.76	0	-3.2	177	Specific	310.95	310.95	310.95	3.7	84	>sp|P00740-6|FA9_HUMAN Coagulation factor IX OS=Homo sapiens variant 2 G 44 V GN=F9 PE=1 SV=2	5	sample=1 period=1 cycle=836 experiment=4	sample=1 period=1 cycle=836 experiment=4	8.2886
00138:3	1	F.PC[+71.037]GRVSVSQTSKL.T		C[+71]	478.256	3	1432.75	1432.76	0	-3.8	177	Specific	323.3	323.3	323.3	4.21	84	>sp|P00740-6|FA9_HUMAN Coagulation factor IX OS=Homo sapiens variant 2 G 44 V GN=F9 PE=1 SV=2	5	sample=1 period=1 cycle=838 experiment=4	sample=1 period=1 cycle=838 experiment=4	8.3286
00133:3	1	F.PC[+71.037]GRVSVSQTSKL.T		C[+71]	478.256	3	1432.75	1432.76	0	-3.5	177	Specific	329.31	329.31	329.31	3.89	84	>sp|P00740-6|FA9_HUMAN Coagulation factor IX OS=Homo sapiens variant 2 G 44 V GN=F9 PE=1 SV=2	5	sample=1 period=1 cycle=837 experiment=3	sample=1 period=1 cycle=837 experiment=3	8.308
00128:3	1	F.PC[+71.037]GRVSVSQTSKL.T		C[+71]	478.256	3	1432.75	1432.76	0	-3.2	177	Specific	367.89	367.89	367.89	5.12	84	>sp|P00740-6|FA9_HUMAN Coagulation factor IX OS=Homo sapiens variant 2 G 44 V GN=F9 PE=1 SV=2	5	sample=1 period=1 cycle=836 experiment=3	sample=1 period=1 cycle=836 experiment=3	8.2878
00113:3	1	F.PC[+71.037]GRVSVSQTSKL.T		C[+71]	478.257	3	1432.76	1432.76	0	-0.9	177	Specific	535.3	535.3	535.3	5.59	84	>sp|P00740-6|FA9_HUMAN Coagulation factor IX OS=Homo sapiens variant 2 G 44 V GN=F9 PE=1 SV=2	5	sample=1 period=1 cycle=828 experiment=3	sample=1 period=1 cycle=828 experiment=3	8.1288
00116:3	1	F.PC[+71.037]GRVSVSQTSKL.T		C[+71]	478.257	3	1432.76	1432.76	0	-0.3	177	Specific	588.41	588.41	588.41	6.18	84	>sp|P00740-6|FA9_HUMAN Coagulation factor IX OS=Homo sapiens variant 2 G 44 V GN=F9 PE=1 SV=2	5	sample=1 period=1 cycle=829 experiment=3	sample=1 period=1 cycle=829 experiment=3	8.1518
00117:3	1	F.PC[+71.037]GRVSVSQTSKL.T		C[+71]	478.257	3	1432.76	1432.76	0	-0.4	177	Specific	640.52	640.52	640.52	7.26	84	>sp|P00740-6|FA9_HUMAN Coagulation factor IX OS=Homo sapiens variant 2 G 44 V GN=F9 PE=1 SV=2	5	sample=1 period=1 cycle=830 experiment=2	sample=1 period=1 cycle=830 experiment=2	8.1719
00118:3	1	F.PC[+71.037]GRVSVSQTSKL.T		C[+71]	478.257	3	1432.76	1432.76	0	-0.7	177	Specific	648.22	648.22	648.22	7.26	84	>sp|P00740-6|FA9_HUMAN Coagulation factor IX OS=Homo sapiens variant 2 G 44 V GN=F9 PE=1 SV=2	5	sample=1 period=1 cycle=831 experiment=2	sample=1 period=1 cycle=831 experiment=2	8.1921
08840:2	1	L.T[+294.095]RAETVF.P	Hex(1)Pent(1)	T[+294]	559.273	2	1117.54	1117.53	0	10.8	190	Specific	4.86	4.86	4.8	0.08	84	>sp|P00740-6|FA9_HUMAN Coagulation factor IX OS=Homo sapiens variant 2 G 44 V GN=F9 PE=1 SV=2	5	sample=1 period=1 cycle=2248 experiment=2	sample=1 period=1 cycle=2248 experiment=2	36.301
06061:2	1	L.TRAET[+588.190]VFPDVDY.V	Hex(2)Pent(2)	T[+588]	1000.92	2	2000.84	2000.86	0	-10.2	190	Specific	1.42	1.42	1.42	0.4	84	>sp|P00740-6|FA9_HUMAN Coagulation factor IX OS=Homo sapiens variant 2 G 44 V GN=F9 PE=1 SV=2	5	sample=1 period=1 cycle=1538 experiment=6	sample=1 period=1 cycle=1538 experiment=6	22.6204
03597:2	1	L.TRAET[+426.137]VFPDVDY.V	Hex(1)Pent(2)	T[+426]	919.906	2	1838.8	1838.81	0	-1.4	190	Specific	2.56	2.56	2.56	0.4	84	>sp|P00740-6|FA9_HUMAN Coagulation factor IX OS=Homo sapiens variant 2 G 44 V GN=F9 PE=1 SV=2	5	sample=1 period=1 cycle=1293 experiment=14	sample=1 period=1 cycle=1293 experiment=14	17.6319
06161:2	1	L.TRAET[+588.190]VFPDVDY.V	Hex(2)Pent(2)	T[+588]	1000.92	2	2000.84	2000.86	0	-9.1	190	Specific	5.61	5.61	0.96	0.4	84	>sp|P00740-6|FA9_HUMAN Coagulation factor IX OS=Homo sapiens variant 2 G 44 V GN=F9 PE=1 SV=2	5	sample=1 period=1 cycle=1552 experiment=8	sample=1 period=1 cycle=1552 experiment=8	22.9123
03768:3	1	L.TRAET[+426.137]VFPDVDY.V	Hex(1)Pent(2)	T[+426]	613.606	3	1838.8	1838.81	0	-1.6	190	Specific	6.54	6.54	6.54	0.31	84	>sp|P00740-6|FA9_HUMAN Coagulation factor IX OS=Homo sapiens variant 2 G 44 V GN=F9 PE=1 SV=2	5	sample=1 period=1 cycle=1308 experiment=4	sample=1 period=1 cycle=1308 experiment=4	17.9358
06030:2	1	L.TRAET[+588.190]VFPDVDY.V	Hex(2)Pent(2)	T[+588]	1000.92	2	2000.84	2000.86	0	-10.1	190	Specific	7.65	7.65	2.86	0.4	84	>sp|P00740-6|FA9_HUMAN Coagulation factor IX OS=Homo sapiens variant 2 G 44 V GN=F9 PE=1 SV=2	5	sample=1 period=1 cycle=1534 experiment=10	sample=1 period=1 cycle=1534 experiment=10	22.539
06001:2	1	L.T[+588.190]RAETVFPDVDY.V	Hex(2)Pent(2)	T[+588]	1000.93	2	2000.85	2000.86	0	-5	190	Specific	8.25	8.25	2.74	0.4	84	>sp|P00740-6|FA9_HUMAN Coagulation factor IX OS=Homo sapiens variant 2 G 44 V GN=F9 PE=1 SV=2	5	sample=1 period=1 cycle=1531 experiment=7	sample=1 period=1 cycle=1531 experiment=7	22.4781
03878:2	1	L.T[+426.137]RAETVFPDVDY.V	Hex(1)Pent(2)	T[+426]	919.905	2	1838.8	1838.81	0	-1.6	190	Specific	26.26	26.26	4.8	0.4	84	>sp|P00740-6|FA9_HUMAN Coagulation factor IX OS=Homo sapiens variant 2 G 44 V GN=F9 PE=1 SV=2	5	sample=1 period=1 cycle=1318 experiment=11	sample=1 period=1 cycle=1318 experiment=11	18.1495
03649:2	1	L.T[+426.137]RAETVFPDVDY.V	Hex(1)Pent(2)	T[+426]	919.907	2	1838.81	1838.81	0	0.3	190	Specific	69.15	69.15	4.8	1.95	84	>sp|P00740-6|FA9_HUMAN Coagulation factor IX OS=Homo sapiens variant 2 G 44 V GN=F9 PE=1 SV=2	5	sample=1 period=1 cycle=1297 experiment=15	sample=1 period=1 cycle=1297 experiment=15	17.7149
04833:12	1	L.DN[+2717.978]IT[+79.966]QST[+79.966]QS[+79.966]FN[+2220.767]DFTRVVGGE[+43.990]DAKPGQFPW.Q	HexNAc(7)Hex(8),HexNAc(4)Hex(5)NeuAc(1)NeuGc(1)	E[+44], N[+2221][+2718], S[+80], T[+80]*2	706.428	12	8466.06	8464.15	2	-11.9	212	Specific	98.79	98.79	0.34	2.12	84	>sp|P00740-6|FA9_HUMAN Coagulation factor IX OS=Homo sapiens variant 2 G 44 V GN=F9 PE=1 SV=2	5	sample=1 period=1 cycle=1416 experiment=6	sample=1 period=1 cycle=1416 experiment=6	20.1571
04392:3	1	F.NDFTRVVGGEDAKPGQFPW.Q			707.349	3	2120.03	2120.02	0	6.6	222	Specific	66.22	66.22	66.22	0.82	84	>sp|P00740-6|FA9_HUMAN Coagulation factor IX OS=Homo sapiens variant 2 G 44 V GN=F9 PE=1 SV=2	5	sample=1 period=1 cycle=1371 experiment=8	sample=1 period=1 cycle=1371 experiment=8	19.246
05909:2	1	F.NDFTRVVGGEDAKPGQFPW.Q			1060.52	2	2120.03	2120.02	0	4.3	222	Specific	151.22	151.22	151.22	1.98	84	>sp|P00740-6|FA9_HUMAN Coagulation factor IX OS=Homo sapiens variant 2 G 44 V GN=F9 PE=1 SV=2	5	sample=1 period=1 cycle=1517 experiment=11	sample=1 period=1 cycle=1517 experiment=11	22.198
07709:3	1	F.NDFTRVVGGEDAKPGQFPW.Q			707.345	3	2120.02	2120.02	0	0.1	222	Specific	153.11	153.11	153.11	3.2	84	>sp|P00740-6|FA9_HUMAN Coagulation factor IX OS=Homo sapiens variant 2 G 44 V GN=F9 PE=1 SV=2	5	sample=1 period=1 cycle=1778 experiment=7	sample=1 period=1 cycle=1778 experiment=7	27.6262
04556:3	1	F.NDFTRVVGGEDAKPGQFPW.Q			707.345	3	2120.02	2120.02	0	0.6	222	Specific	166.2	166.2	166.2	3.2	84	>sp|P00740-6|FA9_HUMAN Coagulation factor IX OS=Homo sapiens variant 2 G 44 V GN=F9 PE=1 SV=2	5	sample=1 period=1 cycle=1390 experiment=5	sample=1 period=1 cycle=1390 experiment=5	19.6253
04430:3	1	F.NDFTRVVGGEDAKPGQFPW.Q			707.346	3	2120.02	2120.02	0	1.2	222	Specific	167.86	167.86	167.86	3.2	84	>sp|P00740-6|FA9_HUMAN Coagulation factor IX OS=Homo sapiens variant 2 G 44 V GN=F9 PE=1 SV=2	5	sample=1 period=1 cycle=1375 experiment=6	sample=1 period=1 cycle=1375 experiment=6	19.3252
07529:3	1	F.NDFTRVVGGEDAKPGQFPW.Q			707.348	3	2120.03	2120.02	0	4.9	222	Specific	216.04	216.04	216.04	3.41	84	>sp|P00740-6|FA9_HUMAN Coagulation factor IX OS=Homo sapiens variant 2 G 44 V GN=F9 PE=1 SV=2	5	sample=1 period=1 cycle=1743 experiment=8	sample=1 period=1 cycle=1743 experiment=8	26.8988
07647:3	1	F.NDFTRVVGGEDAKPGQFPW.Q			707.346	3	2120.02	2120.02	0	2.3	222	Specific	228.27	228.27	228.27	3.41	84	>sp|P00740-6|FA9_HUMAN Coagulation factor IX OS=Homo sapiens variant 2 G 44 V GN=F9 PE=1 SV=2	5	sample=1 period=1 cycle=1767 experiment=7	sample=1 period=1 cycle=1767 experiment=7	27.3986
04494:3	1	F.NDFTRVVGGEDAKPGQFPW.Q			707.346	3	2120.02	2120.02	0	1.9	222	Specific	235.12	235.12	235.12	3.41	84	>sp|P00740-6|FA9_HUMAN Coagulation factor IX OS=Homo sapiens variant 2 G 44 V GN=F9 PE=1 SV=2	5	sample=1 period=1 cycle=1383 experiment=6	sample=1 period=1 cycle=1383 experiment=6	19.4838
06454:3	1	F.NDFTRVVGGEDAKPGQFPW.Q			707.346	3	2120.02	2120.02	0	1.8	222	Specific	238.5	238.5	238.5	3.86	84	>sp|P00740-6|FA9_HUMAN Coagulation factor IX OS=Homo sapiens variant 2 G 44 V GN=F9 PE=1 SV=2	5	sample=1 period=1 cycle=1584 experiment=8	sample=1 period=1 cycle=1584 experiment=8	23.5646
07620:3	1	F.NDFTRVVGGEDAKPGQFPW.Q			707.346	3	2120.02	2120.02	0	1.8	222	Specific	242.11	242.11	242.11	4.06	84	>sp|P00740-6|FA9_HUMAN Coagulation factor IX OS=Homo sapiens variant 2 G 44 V GN=F9 PE=1 SV=2	5	sample=1 period=1 cycle=1762 experiment=9	sample=1 period=1 cycle=1762 experiment=9	27.2941
06835:3	1	F.NDFTRVVGGEDAKPGQFPW.Q			707.343	3	2120.02	2120.02	0	-1.6	222	Specific	243.72	243.72	243.72	3.7	84	>sp|P00740-6|FA9_HUMAN Coagulation factor IX OS=Homo sapiens variant 2 G 44 V GN=F9 PE=1 SV=2	5	sample=1 period=1 cycle=1625 experiment=9	sample=1 period=1 cycle=1625 experiment=9	24.4174
07443:3	1	F.NDFTRVVGGEDAKPGQFPW.Q			707.345	3	2120.02	2120.02	0	0.5	222	Specific	246.14	246.14	246.14	4.2	84	>sp|P00740-6|FA9_HUMAN Coagulation factor IX OS=Homo sapiens variant 2 G 44 V GN=F9 PE=1 SV=2	5	sample=1 period=1 cycle=1726 experiment=4	sample=1 period=1 cycle=1726 experiment=4	26.5429
07208:3	1	F.NDFTRVVGGEDAKPGQFPW.Q			707.347	3	2120.03	2120.02	0	3.2	222	Specific	253.88	253.88	253.88	4.58	84	>sp|P00740-6|FA9_HUMAN Coagulation factor IX OS=Homo sapiens variant 2 G 44 V GN=F9 PE=1 SV=2	5	sample=1 period=1 cycle=1678 experiment=6	sample=1 period=1 cycle=1678 experiment=6	25.5397
04539:3	1	F.NDFTRVVGGEDAKPGQFPW.Q			707.343	3	2120.02	2120.02	0	-1.9	222	Specific	255.12	255.12	255.12	3.8	84	>sp|P00740-6|FA9_HUMAN Coagulation factor IX OS=Homo sapiens variant 2 G 44 V GN=F9 PE=1 SV=2	5	sample=1 period=1 cycle=1388 experiment=8	sample=1 period=1 cycle=1388 experiment=8	19.5855
06397:3	1	F.NDFTRVVGGEDAKPGQFPW.Q			707.346	3	2120.02	2120.02	0	1.3	222	Specific	265.13	265.13	265.13	4.76	84	>sp|P00740-6|FA9_HUMAN Coagulation factor IX OS=Homo sapiens variant 2 G 44 V GN=F9 PE=1 SV=2	5	sample=1 period=1 cycle=1578 experiment=4	sample=1 period=1 cycle=1578 experiment=4	23.4396
07686:3	1	F.NDFTRVVGGEDAKPGQFPW.Q			707.345	3	2120.02	2120.02	0	1	222	Specific	266.37	266.37	266.37	4.65	84	>sp|P00740-6|FA9_HUMAN Coagulation factor IX OS=Homo sapiens variant 2 G 44 V GN=F9 PE=1 SV=2	5	sample=1 period=1 cycle=1774 experiment=6	sample=1 period=1 cycle=1774 experiment=6	27.5443
06855:3	1	F.NDFTRVVGGEDAKPGQFPW.Q			707.345	3	2120.02	2120.02	0	0.1	222	Specific	273.53	273.53	273.53	4.65	84	>sp|P00740-6|FA9_HUMAN Coagulation factor IX OS=Homo sapiens variant 2 G 44 V GN=F9 PE=1 SV=2	5	sample=1 period=1 cycle=1627 experiment=9	sample=1 period=1 cycle=1627 experiment=9	24.4609
06340:3	1	F.NDFTRVVGGEDAKPGQFPW.Q			707.344	3	2120.02	2120.02	0	-1.2	222	Specific	276.09	276.09	276.09	3.8	84	>sp|P00740-6|FA9_HUMAN Coagulation factor IX OS=Homo sapiens variant 2 G 44 V GN=F9 PE=1 SV=2	5	sample=1 period=1 cycle=1572 experiment=7	sample=1 period=1 cycle=1572 experiment=7	23.318
07580:3	1	F.NDFTRVVGGEDAKPGQFPW.Q			707.347	3	2120.03	2120.02	0	3.8	222	Specific	277.07	277.07	277.07	4.69	84	>sp|P00740-6|FA9_HUMAN Coagulation factor IX OS=Homo sapiens variant 2 G 44 V GN=F9 PE=1 SV=2	5	sample=1 period=1 cycle=1755 experiment=5	sample=1 period=1 cycle=1755 experiment=5	27.1486
07774:3	1	F.NDFTRVVGGEDAKPGQFPW.Q			707.345	3	2120.02	2120.02	0	0.7	222	Specific	285.08	285.08	285.08	4.69	84	>sp|P00740-6|FA9_HUMAN Coagulation factor IX OS=Homo sapiens variant 2 G 44 V GN=F9 PE=1 SV=2	5	sample=1 period=1 cycle=1790 experiment=6	sample=1 period=1 cycle=1790 experiment=6	27.8777
06263:3	1	F.NDFTRVVGGEDAKPGQFPW.Q			707.344	3	2120.02	2120.02	0	-0.4	222	Specific	297.23	297.23	297.23	4.27	84	>sp|P00740-6|FA9_HUMAN Coagulation factor IX OS=Homo sapiens variant 2 G 44 V GN=F9 PE=1 SV=2	5	sample=1 period=1 cycle=1563 experiment=7	sample=1 period=1 cycle=1563 experiment=7	23.1366
04451:3	1	F.NDFTRVVGGEDAKPGQFPW.Q			707.346	3	2120.02	2120.02	0	2.4	222	Specific	299.93	299.93	299.93	4.39	84	>sp|P00740-6|FA9_HUMAN Coagulation factor IX OS=Homo sapiens variant 2 G 44 V GN=F9 PE=1 SV=2	5	sample=1 period=1 cycle=1378 experiment=8	sample=1 period=1 cycle=1378 experiment=8	19.3844
07608:3	1	F.NDFTRVVGGEDAKPGQFPW.Q			707.346	3	2120.02	2120.02	0	1.1	222	Specific	302.66	302.66	302.66	4.88	84	>sp|P00740-6|FA9_HUMAN Coagulation factor IX OS=Homo sapiens variant 2 G 44 V GN=F9 PE=1 SV=2	5	sample=1 period=1 cycle=1760 experiment=8	sample=1 period=1 cycle=1760 experiment=8	27.2524
04485:3	1	F.NDFTRVVGGEDAKPGQFPW.Q			707.343	3	2120.02	2120.02	0	-1.6	222	Specific	303.28	303.28	303.28	4.27	84	>sp|P00740-6|FA9_HUMAN Coagulation factor IX OS=Homo sapiens variant 2 G 44 V GN=F9 PE=1 SV=2	5	sample=1 period=1 cycle=1382 experiment=5	sample=1 period=1 cycle=1382 experiment=5	19.4635
06966:3	1	F.NDFTRVVGGEDAKPGQFPW.Q			707.343	3	2120.01	2120.02	0	-2.3	222	Specific	309.86	309.86	309.86	4.27	84	>sp|P00740-6|FA9_HUMAN Coagulation factor IX OS=Homo sapiens variant 2 G 44 V GN=F9 PE=1 SV=2	5	sample=1 period=1 cycle=1644 experiment=8	sample=1 period=1 cycle=1644 experiment=8	24.8191
07242:3	1	F.NDFTRVVGGEDAKPGQFPW.Q			707.345	3	2120.02	2120.02	0	0.2	222	Specific	311.8	311.8	311.8	4.77	84	>sp|P00740-6|FA9_HUMAN Coagulation factor IX OS=Homo sapiens variant 2 G 44 V GN=F9 PE=1 SV=2	5	sample=1 period=1 cycle=1685 experiment=6	sample=1 period=1 cycle=1685 experiment=6	25.6848
07298:3	1	F.NDFTRVVGGEDAKPGQFPW.Q			707.345	3	2120.02	2120.02	0	-0.1	222	Specific	311.8	311.8	311.8	4.42	84	>sp|P00740-6|FA9_HUMAN Coagulation factor IX OS=Homo sapiens variant 2 G 44 V GN=F9 PE=1 SV=2	5	sample=1 period=1 cycle=1698 experiment=6	sample=1 period=1 cycle=1698 experiment=6	25.9556
06747:3	1	F.NDFTRVVGGEDAKPGQFPW.Q			707.344	3	2120.02	2120.02	0	-1.2	222	Specific	320.28	320.28	320.28	4.54	84	>sp|P00740-6|FA9_HUMAN Coagulation factor IX OS=Homo sapiens variant 2 G 44 V GN=F9 PE=1 SV=2	5	sample=1 period=1 cycle=1614 experiment=9	sample=1 period=1 cycle=1614 experiment=9	24.1826
06890:3	1	F.NDFTRVVGGEDAKPGQFPW.Q			707.343	3	2120.02	2120.02	0	-1.8	222	Specific	321.88	321.88	321.88	4.54	84	>sp|P00740-6|FA9_HUMAN Coagulation factor IX OS=Homo sapiens variant 2 G 44 V GN=F9 PE=1 SV=2	5	sample=1 period=1 cycle=1632 experiment=7	sample=1 period=1 cycle=1632 experiment=7	24.5654
07681:3	1	F.NDFTRVVGGEDAKPGQFPW.Q			707.346	3	2120.02	2120.02	0	2.5	222	Specific	325.36	325.36	325.36	4.52	84	>sp|P00740-6|FA9_HUMAN Coagulation factor IX OS=Homo sapiens variant 2 G 44 V GN=F9 PE=1 SV=2	5	sample=1 period=1 cycle=1773 experiment=6	sample=1 period=1 cycle=1773 experiment=6	27.5236
06168:3	1	F.NDFTRVVGGEDAKPGQFPW.Q			707.344	3	2120.02	2120.02	0	-1.3	222	Specific	327.32	327.32	327.32	4.46	84	>sp|P00740-6|FA9_HUMAN Coagulation factor IX OS=Homo sapiens variant 2 G 44 V GN=F9 PE=1 SV=2	5	sample=1 period=1 cycle=1553 experiment=8	sample=1 period=1 cycle=1553 experiment=8	22.9313
06562:3	1	F.NDFTRVVGGEDAKPGQFPW.Q			707.347	3	2120.03	2120.02	0	3.3	222	Specific	328.65	328.65	328.65	5.01	84	>sp|P00740-6|FA9_HUMAN Coagulation factor IX OS=Homo sapiens variant 2 G 44 V GN=F9 PE=1 SV=2	5	sample=1 period=1 cycle=1594 experiment=9	sample=1 period=1 cycle=1594 experiment=9	23.7704
04914:3	1	F.NDFTRVVGGEDAKPGQFPW.Q			707.348	3	2120.03	2120.02	0	4.4	222	Specific	331.22	331.22	331.22	5.01	84	>sp|P00740-6|FA9_HUMAN Coagulation factor IX OS=Homo sapiens variant 2 G 44 V GN=F9 PE=1 SV=2	5	sample=1 period=1 cycle=1422 experiment=10	sample=1 period=1 cycle=1422 experiment=10	20.2824
05021:3	1	F.NDFTRVVGGEDAKPGQFPW.Q			707.347	3	2120.03	2120.02	0	4	222	Specific	332.98	332.98	332.98	4.9	84	>sp|P00740-6|FA9_HUMAN Coagulation factor IX OS=Homo sapiens variant 2 G 44 V GN=F9 PE=1 SV=2	5	sample=1 period=1 cycle=1430 experiment=8	sample=1 period=1 cycle=1430 experiment=8	20.4421
07477:3	1	F.NDFTRVVGGEDAKPGQFPW.Q			707.344	3	2120.02	2120.02	0	-0.7	222	Specific	337.48	337.48	337.48	4.46	84	>sp|P00740-6|FA9_HUMAN Coagulation factor IX OS=Homo sapiens variant 2 G 44 V GN=F9 PE=1 SV=2	5	sample=1 period=1 cycle=1734 experiment=6	sample=1 period=1 cycle=1734 experiment=6	26.7084
07670:3	1	F.NDFTRVVGGEDAKPGQFPW.Q			707.346	3	2120.02	2120.02	0	1.9	222	Specific	339.36	339.36	339.36	4.55	84	>sp|P00740-6|FA9_HUMAN Coagulation factor IX OS=Homo sapiens variant 2 G 44 V GN=F9 PE=1 SV=2	5	sample=1 period=1 cycle=1771 experiment=5	sample=1 period=1 cycle=1771 experiment=5	27.482
07070:3	1	F.NDFTRVVGGEDAKPGQFPW.Q			707.343	3	2120.01	2120.02	0	-2.9	222	Specific	340.14	340.14	340.14	4.54	84	>sp|P00740-6|FA9_HUMAN Coagulation factor IX OS=Homo sapiens variant 2 G 44 V GN=F9 PE=1 SV=2	5	sample=1 period=1 cycle=1658 experiment=5	sample=1 period=1 cycle=1658 experiment=5	25.1139
06510:3	1	F.NDFTRVVGGEDAKPGQFPW.Q			707.345	3	2120.02	2120.02	0	0.8	222	Specific	342.35	342.35	342.35	4.96	84	>sp|P00740-6|FA9_HUMAN Coagulation factor IX OS=Homo sapiens variant 2 G 44 V GN=F9 PE=1 SV=2	5	sample=1 period=1 cycle=1589 experiment=10	sample=1 period=1 cycle=1589 experiment=10	23.6688
07168:3	1	F.NDFTRVVGGEDAKPGQFPW.Q			707.344	3	2120.02	2120.02	0	-1.5	222	Specific	343.6	343.6	343.6	4.46	84	>sp|P00740-6|FA9_HUMAN Coagulation factor IX OS=Homo sapiens variant 2 G 44 V GN=F9 PE=1 SV=2	5	sample=1 period=1 cycle=1671 experiment=9	sample=1 period=1 cycle=1671 experiment=9	25.3909
04606:3	1	F.NDFTRVVGGEDAKPGQFPW.Q			707.348	3	2120.03	2120.02	0	4.7	222	Specific	346.15	346.15	346.15	5.01	84	>sp|P00740-6|FA9_HUMAN Coagulation factor IX OS=Homo sapiens variant 2 G 44 V GN=F9 PE=1 SV=2	5	sample=1 period=1 cycle=1396 experiment=9	sample=1 period=1 cycle=1396 experiment=9	19.7518
07041:3	1	F.NDFTRVVGGEDAKPGQFPW.Q			707.345	3	2120.02	2120.02	0	0.2	222	Specific	347.81	347.81	347.81	5.05	84	>sp|P00740-6|FA9_HUMAN Coagulation factor IX OS=Homo sapiens variant 2 G 44 V GN=F9 PE=1 SV=2	5	sample=1 period=1 cycle=1654 experiment=5	sample=1 period=1 cycle=1654 experiment=5	25.0292
06650:3	1	F.NDFTRVVGGEDAKPGQFPW.Q			707.346	3	2120.02	2120.02	0	2.5	222	Specific	349.5	349.5	349.5	4.58	84	>sp|P00740-6|FA9_HUMAN Coagulation factor IX OS=Homo sapiens variant 2 G 44 V GN=F9 PE=1 SV=2	5	sample=1 period=1 cycle=1602 experiment=10	sample=1 period=1 cycle=1602 experiment=10	23.9367
07109:3	1	F.NDFTRVVGGEDAKPGQFPW.Q			707.345	3	2120.02	2120.02	0	0.3	222	Specific	355.28	355.28	355.28	5.07	84	>sp|P00740-6|FA9_HUMAN Coagulation factor IX OS=Homo sapiens variant 2 G 44 V GN=F9 PE=1 SV=2	5	sample=1 period=1 cycle=1663 experiment=8	sample=1 period=1 cycle=1663 experiment=8	25.222
07278:3	1	F.NDFTRVVGGEDAKPGQFPW.Q			707.345	3	2120.02	2120.02	0	0.5	222	Specific	356	356	356	4.96	84	>sp|P00740-6|FA9_HUMAN Coagulation factor IX OS=Homo sapiens variant 2 G 44 V GN=F9 PE=1 SV=2	5	sample=1 period=1 cycle=1693 experiment=7	sample=1 period=1 cycle=1693 experiment=7	25.8531
06787:3	1	F.NDFTRVVGGEDAKPGQFPW.Q			707.345	3	2120.02	2120.02	0	0.9	222	Specific	359.47	359.47	359.47	5.07	84	>sp|P00740-6|FA9_HUMAN Coagulation factor IX OS=Homo sapiens variant 2 G 44 V GN=F9 PE=1 SV=2	5	sample=1 period=1 cycle=1619 experiment=7	sample=1 period=1 cycle=1619 experiment=7	24.289
06376:3	1	F.NDFTRVVGGEDAKPGQFPW.Q			707.344	3	2120.02	2120.02	0	-0.9	222	Specific	359.95	359.95	359.95	4.54	84	>sp|P00740-6|FA9_HUMAN Coagulation factor IX OS=Homo sapiens variant 2 G 44 V GN=F9 PE=1 SV=2	5	sample=1 period=1 cycle=1576 experiment=6	sample=1 period=1 cycle=1576 experiment=6	23.4021
06827:3	1	F.NDFTRVVGGEDAKPGQFPW.Q			707.344	3	2120.02	2120.02	0	-0.6	222	Specific	360.72	360.72	360.72	4.48	84	>sp|P00740-6|FA9_HUMAN Coagulation factor IX OS=Homo sapiens variant 2 G 44 V GN=F9 PE=1 SV=2	5	sample=1 period=1 cycle=1624 experiment=9	sample=1 period=1 cycle=1624 experiment=9	24.3982
06730:3	1	F.NDFTRVVGGEDAKPGQFPW.Q			707.343	3	2120.01	2120.02	0	-2.4	222	Specific	362.68	362.68	362.68	4.56	84	>sp|P00740-6|FA9_HUMAN Coagulation factor IX OS=Homo sapiens variant 2 G 44 V GN=F9 PE=1 SV=2	5	sample=1 period=1 cycle=1612 experiment=6	sample=1 period=1 cycle=1612 experiment=6	24.1393
07131:3	1	F.NDFTRVVGGEDAKPGQFPW.Q			707.345	3	2120.02	2120.02	0	0.3	222	Specific	368.13	368.13	368.13	5.96	84	>sp|P00740-6|FA9_HUMAN Coagulation factor IX OS=Homo sapiens variant 2 G 44 V GN=F9 PE=1 SV=2	5	sample=1 period=1 cycle=1666 experiment=6	sample=1 period=1 cycle=1666 experiment=6	25.2839
06215:3	1	F.NDFTRVVGGEDAKPGQFPW.Q			707.343	3	2120.02	2120.02	0	-1.7	222	Specific	368.78	368.78	368.78	5.43	84	>sp|P00740-6|FA9_HUMAN Coagulation factor IX OS=Homo sapiens variant 2 G 44 V GN=F9 PE=1 SV=2	5	sample=1 period=1 cycle=1558 experiment=9	sample=1 period=1 cycle=1558 experiment=9	23.0343
06310:3	1	F.NDFTRVVGGEDAKPGQFPW.Q			707.343	3	2120.02	2120.02	0	-1.7	222	Specific	369.85	369.85	369.85	5.43	84	>sp|P00740-6|FA9_HUMAN Coagulation factor IX OS=Homo sapiens variant 2 G 44 V GN=F9 PE=1 SV=2	5	sample=1 period=1 cycle=1568 experiment=9	sample=1 period=1 cycle=1568 experiment=9	23.2389
06870:3	1	F.NDFTRVVGGEDAKPGQFPW.Q			707.344	3	2120.02	2120.02	0	-1	222	Specific	372.21	372.21	372.21	5.35	84	>sp|P00740-6|FA9_HUMAN Coagulation factor IX OS=Homo sapiens variant 2 G 44 V GN=F9 PE=1 SV=2	5	sample=1 period=1 cycle=1629 experiment=7	sample=1 period=1 cycle=1629 experiment=7	24.5024
06150:3	1	F.NDFTRVVGGEDAKPGQFPW.Q			707.345	3	2120.02	2120.02	0	-0.1	222	Specific	372.41	372.41	372.41	5.96	84	>sp|P00740-6|FA9_HUMAN Coagulation factor IX OS=Homo sapiens variant 2 G 44 V GN=F9 PE=1 SV=2	5	sample=1 period=1 cycle=1551 experiment=6	sample=1 period=1 cycle=1551 experiment=6	22.8875
07259:3	1	F.NDFTRVVGGEDAKPGQFPW.Q			707.347	3	2120.03	2120.02	0	3.2	222	Specific	373.81	373.81	373.81	5.87	84	>sp|P00740-6|FA9_HUMAN Coagulation factor IX OS=Homo sapiens variant 2 G 44 V GN=F9 PE=1 SV=2	5	sample=1 period=1 cycle=1689 experiment=6	sample=1 period=1 cycle=1689 experiment=6	25.769
07100:3	1	F.NDFTRVVGGEDAKPGQFPW.Q			707.347	3	2120.03	2120.02	0	2.8	222	Specific	375.69	375.69	375.69	5.36	84	>sp|P00740-6|FA9_HUMAN Coagulation factor IX OS=Homo sapiens variant 2 G 44 V GN=F9 PE=1 SV=2	5	sample=1 period=1 cycle=1662 experiment=6	sample=1 period=1 cycle=1662 experiment=6	25.2006
07234:3	1	F.NDFTRVVGGEDAKPGQFPW.Q			707.346	3	2120.02	2120.02	0	1.7	222	Specific	383.93	383.93	383.93	5.44	84	>sp|P00740-6|FA9_HUMAN Coagulation factor IX OS=Homo sapiens variant 2 G 44 V GN=F9 PE=1 SV=2	5	sample=1 period=1 cycle=1684 experiment=5	sample=1 period=1 cycle=1684 experiment=5	25.6622
05000:3	1	F.NDFTRVVGGEDAKPGQFPW.Q			707.347	3	2120.03	2120.02	0	3.2	222	Specific	387.56	387.56	387.56	5.9	84	>sp|P00740-6|FA9_HUMAN Coagulation factor IX OS=Homo sapiens variant 2 G 44 V GN=F9 PE=1 SV=2	5	sample=1 period=1 cycle=1428 experiment=11	sample=1 period=1 cycle=1428 experiment=11	20.4025
07029:3	1	F.NDFTRVVGGEDAKPGQFPW.Q			707.343	3	2120.01	2120.02	0	-3	222	Specific	389.5	389.5	389.5	5.43	84	>sp|P00740-6|FA9_HUMAN Coagulation factor IX OS=Homo sapiens variant 2 G 44 V GN=F9 PE=1 SV=2	5	sample=1 period=1 cycle=1652 experiment=9	sample=1 period=1 cycle=1652 experiment=9	24.9893
06995:3	1	F.NDFTRVVGGEDAKPGQFPW.Q			707.341	3	2120.01	2120.02	0	-5.4	222	Specific	389.58	389.58	389.58	5.43	84	>sp|P00740-6|FA9_HUMAN Coagulation factor IX OS=Homo sapiens variant 2 G 44 V GN=F9 PE=1 SV=2	5	sample=1 period=1 cycle=1648 experiment=6	sample=1 period=1 cycle=1648 experiment=6	24.9035
06617:3	1	F.NDFTRVVGGEDAKPGQFPW.Q			707.345	3	2120.02	2120.02	0	-0.2	222	Specific	391.43	391.43	391.43	5.96	84	>sp|P00740-6|FA9_HUMAN Coagulation factor IX OS=Homo sapiens variant 2 G 44 V GN=F9 PE=1 SV=2	5	sample=1 period=1 cycle=1599 experiment=9	sample=1 period=1 cycle=1599 experiment=9	23.8736
06655:3	1	F.NDFTRVVGGEDAKPGQFPW.Q			707.346	3	2120.02	2120.02	0	2	222	Specific	392.07	392.07	392.07	5.44	84	>sp|P00740-6|FA9_HUMAN Coagulation factor IX OS=Homo sapiens variant 2 G 44 V GN=F9 PE=1 SV=2	5	sample=1 period=1 cycle=1603 experiment=6	sample=1 period=1 cycle=1603 experiment=6	23.9547
06796:3	1	F.NDFTRVVGGEDAKPGQFPW.Q			707.344	3	2120.02	2120.02	0	-0.6	222	Specific	394.99	394.99	394.99	5.35	84	>sp|P00740-6|FA9_HUMAN Coagulation factor IX OS=Homo sapiens variant 2 G 44 V GN=F9 PE=1 SV=2	5	sample=1 period=1 cycle=1620 experiment=8	sample=1 period=1 cycle=1620 experiment=8	24.3103
07634:3	1	F.NDFTRVVGGEDAKPGQFPW.Q			707.345	3	2120.02	2120.02	0	0.2	222	Specific	397.65	397.65	397.65	5.94	84	>sp|P00740-6|FA9_HUMAN Coagulation factor IX OS=Homo sapiens variant 2 G 44 V GN=F9 PE=1 SV=2	5	sample=1 period=1 cycle=1765 experiment=4	sample=1 period=1 cycle=1765 experiment=4	27.3566
04589:3	1	F.NDFTRVVGGEDAKPGQFPW.Q			707.347	3	2120.03	2120.02	0	3.5	222	Specific	403.26	403.26	403.26	5.97	84	>sp|P00740-6|FA9_HUMAN Coagulation factor IX OS=Homo sapiens variant 2 G 44 V GN=F9 PE=1 SV=2	5	sample=1 period=1 cycle=1394 experiment=9	sample=1 period=1 cycle=1394 experiment=9	19.7113
07745:3	1	F.NDFTRVVGGEDAKPGQFPW.Q			707.347	3	2120.03	2120.02	0	4	222	Specific	403.95	403.95	403.95	5.97	84	>sp|P00740-6|FA9_HUMAN Coagulation factor IX OS=Homo sapiens variant 2 G 44 V GN=F9 PE=1 SV=2	5	sample=1 period=1 cycle=1784 experiment=5	sample=1 period=1 cycle=1784 experiment=5	27.7523
04548:3	1	F.NDFTRVVGGEDAKPGQFPW.Q			707.348	3	2120.03	2120.02	0	4.7	222	Specific	407.44	407.44	407.44	5.97	84	>sp|P00740-6|FA9_HUMAN Coagulation factor IX OS=Homo sapiens variant 2 G 44 V GN=F9 PE=1 SV=2	5	sample=1 period=1 cycle=1389 experiment=6	sample=1 period=1 cycle=1389 experiment=6	19.6054
04613:3	1	F.NDFTRVVGGEDAKPGQFPW.Q			707.346	3	2120.03	2120.02	0	2.6	222	Specific	408.03	408.03	408.03	5.51	84	>sp|P00740-6|FA9_HUMAN Coagulation factor IX OS=Homo sapiens variant 2 G 44 V GN=F9 PE=1 SV=2	5	sample=1 period=1 cycle=1397 experiment=6	sample=1 period=1 cycle=1397 experiment=6	19.7696
07335:3	1	F.NDFTRVVGGEDAKPGQFPW.Q			707.346	3	2120.02	2120.02	0	1.5	222	Specific	414.56	414.56	414.56	5.54	84	>sp|P00740-6|FA9_HUMAN Coagulation factor IX OS=Homo sapiens variant 2 G 44 V GN=F9 PE=1 SV=2	5	sample=1 period=1 cycle=1706 experiment=7	sample=1 period=1 cycle=1706 experiment=7	26.1223
06919:3	1	F.NDFTRVVGGEDAKPGQFPW.Q			707.343	3	2120.01	2120.02	0	-2.6	222	Specific	414.89	414.89	414.89	5.42	84	>sp|P00740-6|FA9_HUMAN Coagulation factor IX OS=Homo sapiens variant 2 G 44 V GN=F9 PE=1 SV=2	5	sample=1 period=1 cycle=1637 experiment=7	sample=1 period=1 cycle=1637 experiment=7	24.6714
06755:3	1	F.NDFTRVVGGEDAKPGQFPW.Q			707.344	3	2120.02	2120.02	0	-0.6	222	Specific	414.97	414.97	414.97	5.42	84	>sp|P00740-6|FA9_HUMAN Coagulation factor IX OS=Homo sapiens variant 2 G 44 V GN=F9 PE=1 SV=2	5	sample=1 period=1 cycle=1615 experiment=6	sample=1 period=1 cycle=1615 experiment=6	24.2026
07397:3	1	F.NDFTRVVGGEDAKPGQFPW.Q			707.345	3	2120.02	2120.02	0	0.9	222	Specific	422.46	422.46	422.46	5.93	84	>sp|P00740-6|FA9_HUMAN Coagulation factor IX OS=Homo sapiens variant 2 G 44 V GN=F9 PE=1 SV=2	5	sample=1 period=1 cycle=1717 experiment=5	sample=1 period=1 cycle=1717 experiment=5	26.3528
07189:3	1	F.NDFTRVVGGEDAKPGQFPW.Q			707.346	3	2120.02	2120.02	0	2	222	Specific	424.78	424.78	424.78	5.51	84	>sp|P00740-6|FA9_HUMAN Coagulation factor IX OS=Homo sapiens variant 2 G 44 V GN=F9 PE=1 SV=2	5	sample=1 period=1 cycle=1674 experiment=8	sample=1 period=1 cycle=1674 experiment=8	25.4544
06279:3	1	F.NDFTRVVGGEDAKPGQFPW.Q			707.345	3	2120.02	2120.02	0	-0.2	222	Specific	429.09	429.09	429.09	6.01	84	>sp|P00740-6|FA9_HUMAN Coagulation factor IX OS=Homo sapiens variant 2 G 44 V GN=F9 PE=1 SV=2	5	sample=1 period=1 cycle=1565 experiment=8	sample=1 period=1 cycle=1565 experiment=8	23.1781
07005:3	1	F.NDFTRVVGGEDAKPGQFPW.Q			707.343	3	2120.01	2120.02	0	-2.8	222	Specific	431.72	431.72	431.72	5.42	84	>sp|P00740-6|FA9_HUMAN Coagulation factor IX OS=Homo sapiens variant 2 G 44 V GN=F9 PE=1 SV=2	5	sample=1 period=1 cycle=1649 experiment=9	sample=1 period=1 cycle=1649 experiment=9	24.925
07313:3	1	F.NDFTRVVGGEDAKPGQFPW.Q			707.346	3	2120.02	2120.02	0	1.9	222	Specific	432.17	432.17	432.17	5.51	84	>sp|P00740-6|FA9_HUMAN Coagulation factor IX OS=Homo sapiens variant 2 G 44 V GN=F9 PE=1 SV=2	5	sample=1 period=1 cycle=1702 experiment=4	sample=1 period=1 cycle=1702 experiment=4	26.0389
06540:3	1	F.NDFTRVVGGEDAKPGQFPW.Q			707.347	3	2120.03	2120.02	0	2.7	222	Specific	433.85	433.85	433.85	5.51	84	>sp|P00740-6|FA9_HUMAN Coagulation factor IX OS=Homo sapiens variant 2 G 44 V GN=F9 PE=1 SV=2	5	sample=1 period=1 cycle=1592 experiment=7	sample=1 period=1 cycle=1592 experiment=7	23.7298
07362:3	1	F.NDFTRVVGGEDAKPGQFPW.Q			707.346	3	2120.02	2120.02	0	1.6	222	Specific	434.2	434.2	434.2	5.51	84	>sp|P00740-6|FA9_HUMAN Coagulation factor IX OS=Homo sapiens variant 2 G 44 V GN=F9 PE=1 SV=2	5	sample=1 period=1 cycle=1711 experiment=5	sample=1 period=1 cycle=1711 experiment=5	26.2265
06950:3	1	F.NDFTRVVGGEDAKPGQFPW.Q			707.345	3	2120.02	2120.02	0	-0.3	222	Specific	436.38	436.38	436.38	5.33	84	>sp|P00740-6|FA9_HUMAN Coagulation factor IX OS=Homo sapiens variant 2 G 44 V GN=F9 PE=1 SV=2	5	sample=1 period=1 cycle=1642 experiment=6	sample=1 period=1 cycle=1642 experiment=6	24.777
05011:3	1	F.NDFTRVVGGEDAKPGQFPW.Q			707.347	3	2120.03	2120.02	0	4	222	Specific	439.24	439.24	439.24	5.86	84	>sp|P00740-6|FA9_HUMAN Coagulation factor IX OS=Homo sapiens variant 2 G 44 V GN=F9 PE=1 SV=2	5	sample=1 period=1 cycle=1429 experiment=8	sample=1 period=1 cycle=1429 experiment=8	20.4218
07157:3	1	F.NDFTRVVGGEDAKPGQFPW.Q			707.345	3	2120.02	2120.02	0	-0.1	222	Specific	449.52	449.52	449.52	6.01	84	>sp|P00740-6|FA9_HUMAN Coagulation factor IX OS=Homo sapiens variant 2 G 44 V GN=F9 PE=1 SV=2	5	sample=1 period=1 cycle=1670 experiment=5	sample=1 period=1 cycle=1670 experiment=5	25.3672
06389:3	1	F.NDFTRVVGGEDAKPGQFPW.Q			707.346	3	2120.02	2120.02	0	1.4	222	Specific	454.66	454.66	454.66	6.1	84	>sp|P00740-6|FA9_HUMAN Coagulation factor IX OS=Homo sapiens variant 2 G 44 V GN=F9 PE=1 SV=2	5	sample=1 period=1 cycle=1577 experiment=9	sample=1 period=1 cycle=1577 experiment=9	23.4233
06522:3	1	F.NDFTRVVGGEDAKPGQFPW.Q			707.346	3	2120.02	2120.02	0	1.1	222	Specific	456.47	456.47	456.47	6.1	84	>sp|P00740-6|FA9_HUMAN Coagulation factor IX OS=Homo sapiens variant 2 G 44 V GN=F9 PE=1 SV=2	5	sample=1 period=1 cycle=1590 experiment=9	sample=1 period=1 cycle=1590 experiment=9	23.6892
06628:3	1	F.NDFTRVVGGEDAKPGQFPW.Q			707.345	3	2120.02	2120.02	0	0.8	222	Specific	462.73	462.73	462.73	6.01	84	>sp|P00740-6|FA9_HUMAN Coagulation factor IX OS=Homo sapiens variant 2 G 44 V GN=F9 PE=1 SV=2	5	sample=1 period=1 cycle=1600 experiment=9	sample=1 period=1 cycle=1600 experiment=9	23.8931
06666:3	1	F.NDFTRVVGGEDAKPGQFPW.Q			707.345	3	2120.02	2120.02	0	0	222	Specific	466.18	466.18	466.18	6.01	84	>sp|P00740-6|FA9_HUMAN Coagulation factor IX OS=Homo sapiens variant 2 G 44 V GN=F9 PE=1 SV=2	5	sample=1 period=1 cycle=1604 experiment=10	sample=1 period=1 cycle=1604 experiment=10	23.9767
04597:3	1	F.NDFTRVVGGEDAKPGQFPW.Q			707.349	3	2120.03	2120.02	0	5.5	222	Specific	472.11	472.11	472.11	5.25	84	>sp|P00740-6|FA9_HUMAN Coagulation factor IX OS=Homo sapiens variant 2 G 44 V GN=F9 PE=1 SV=2	5	sample=1 period=1 cycle=1395 experiment=8	sample=1 period=1 cycle=1395 experiment=8	19.7307
07219:3	1	F.NDFTRVVGGEDAKPGQFPW.Q			707.346	3	2120.02	2120.02	0	2.2	222	Specific	474.57	474.57	474.57	5.43	84	>sp|P00740-6|FA9_HUMAN Coagulation factor IX OS=Homo sapiens variant 2 G 44 V GN=F9 PE=1 SV=2	5	sample=1 period=1 cycle=1680 experiment=6	sample=1 period=1 cycle=1680 experiment=6	25.5795
07420:3	1	F.NDFTRVVGGEDAKPGQFPW.Q			707.347	3	2120.03	2120.02	0	2.7	222	Specific	480.53	480.53	480.53	5.81	84	>sp|P00740-6|FA9_HUMAN Coagulation factor IX OS=Homo sapiens variant 2 G 44 V GN=F9 PE=1 SV=2	5	sample=1 period=1 cycle=1721 experiment=4	sample=1 period=1 cycle=1721 experiment=4	26.4367
06959:3	1	F.NDFTRVVGGEDAKPGQFPW.Q			707.346	3	2120.02	2120.02	0	1.4	222	Specific	484.2	484.2	484.2	6.06	84	>sp|P00740-6|FA9_HUMAN Coagulation factor IX OS=Homo sapiens variant 2 G 44 V GN=F9 PE=1 SV=2	5	sample=1 period=1 cycle=1643 experiment=9	sample=1 period=1 cycle=1643 experiment=9	24.7997
05974:3	1	F.NDFTRVVGGEDAKPGQFPW.Q			707.342	3	2120.01	2120.02	0	-4.4	222	Specific	487.99	487.99	487.99	5.63	84	>sp|P00740-6|FA9_HUMAN Coagulation factor IX OS=Homo sapiens variant 2 G 44 V GN=F9 PE=1 SV=2	5	sample=1 period=1 cycle=1527 experiment=10	sample=1 period=1 cycle=1527 experiment=10	22.397
05010:3	1	F.NDFTRVVGGEDAKPGQFPW.Q			707.347	3	2120.03	2120.02	0	4	222	Specific	492.01	492.01	492.01	5.99	84	>sp|P00740-6|FA9_HUMAN Coagulation factor IX OS=Homo sapiens variant 2 G 44 V GN=F9 PE=1 SV=2	5	sample=1 period=1 cycle=1429 experiment=7	sample=1 period=1 cycle=1429 experiment=7	20.4206
04527:3	1	F.NDFTRVVGGEDAKPGQFPW.Q			707.347	3	2120.03	2120.02	0	2.9	222	Specific	493.61	493.61	493.61	5.47	84	>sp|P00740-6|FA9_HUMAN Coagulation factor IX OS=Homo sapiens variant 2 G 44 V GN=F9 PE=1 SV=2	5	sample=1 period=1 cycle=1387 experiment=5	sample=1 period=1 cycle=1387 experiment=5	19.5634
04883:3	1	F.NDFTRVVGGEDAKPGQFPW.Q			707.348	3	2120.03	2120.02	0	4.1	222	Specific	520.01	520.01	520.01	6.15	84	>sp|P00740-6|FA9_HUMAN Coagulation factor IX OS=Homo sapiens variant 2 G 44 V GN=F9 PE=1 SV=2	5	sample=1 period=1 cycle=1420 experiment=7	sample=1 period=1 cycle=1420 experiment=7	20.2386
06445:3	1	F.NDFTRVVGGEDAKPGQFPW.Q			707.345	3	2120.02	2120.02	0	0.5	222	Specific	522.94	522.94	522.94	6.13	84	>sp|P00740-6|FA9_HUMAN Coagulation factor IX OS=Homo sapiens variant 2 G 44 V GN=F9 PE=1 SV=2	5	sample=1 period=1 cycle=1583 experiment=8	sample=1 period=1 cycle=1583 experiment=8	23.5459
04708:2	1	F.NDFTRVVGGEDAKPGQFPW.Q			1060.52	2	2120.02	2120.02	0	1.5	222	Specific	535.65	535.65	535.65	4.08	84	>sp|P00740-6|FA9_HUMAN Coagulation factor IX OS=Homo sapiens variant 2 G 44 V GN=F9 PE=1 SV=2	5	sample=1 period=1 cycle=1406 experiment=13	sample=1 period=1 cycle=1406 experiment=13	19.9627
06738:3	1	F.NDFTRVVGGEDAKPGQFPW.Q			707.345	3	2120.02	2120.02	0	0	222	Specific	544.22	544.22	544.22	6.22	84	>sp|P00740-6|FA9_HUMAN Coagulation factor IX OS=Homo sapiens variant 2 G 44 V GN=F9 PE=1 SV=2	5	sample=1 period=1 cycle=1613 experiment=6	sample=1 period=1 cycle=1613 experiment=6	24.1628
06694:3	1	F.NDFTRVVGGEDAKPGQFPW.Q			707.346	3	2120.02	2120.02	0	2.2	222	Specific	571.68	571.68	571.68	6.66	84	>sp|P00740-6|FA9_HUMAN Coagulation factor IX OS=Homo sapiens variant 2 G 44 V GN=F9 PE=1 SV=2	5	sample=1 period=1 cycle=1607 experiment=7	sample=1 period=1 cycle=1607 experiment=7	24.0391
04624:3	1	F.NDFTRVVGGEDAKPGQFPW.Q			707.346	3	2120.02	2120.02	0	1.8	222	Specific	578.19	578.19	578.19	6.66	84	>sp|P00740-6|FA9_HUMAN Coagulation factor IX OS=Homo sapiens variant 2 G 44 V GN=F9 PE=1 SV=2	5	sample=1 period=1 cycle=1398 experiment=9	sample=1 period=1 cycle=1398 experiment=9	19.7935
06056:3	1	F.NDFTRVVGGEDAKPGQFPW.Q			707.345	3	2120.02	2120.02	0	-0.3	222	Specific	579.4	579.4	579.4	6.31	84	>sp|P00740-6|FA9_HUMAN Coagulation factor IX OS=Homo sapiens variant 2 G 44 V GN=F9 PE=1 SV=2	5	sample=1 period=1 cycle=1537 experiment=11	sample=1 period=1 cycle=1537 experiment=11	22.6
04800:2	1	F.NDFTRVVGGEDAKPGQFPW.Q			1060.51	2	2120.02	2120.02	0	1.1	222	Specific	583.66	583.66	583.66	5.15	84	>sp|P00740-6|FA9_HUMAN Coagulation factor IX OS=Homo sapiens variant 2 G 44 V GN=F9 PE=1 SV=2	5	sample=1 period=1 cycle=1413 experiment=13	sample=1 period=1 cycle=1413 experiment=13	20.1034
05606:3	1	F.NDFTRVVGGEDAKPGQFPW.Q			707.345	3	2120.02	2120.02	0	0	222	Specific	583.96	583.96	583.96	6.91	84	>sp|P00740-6|FA9_HUMAN Coagulation factor IX OS=Homo sapiens variant 2 G 44 V GN=F9 PE=1 SV=2	5	sample=1 period=1 cycle=1480 experiment=9	sample=1 period=1 cycle=1480 experiment=9	21.4535
07262:3	1	F.NDFTRVVGGEDAKPGQFPW.Q			707.347	3	2120.03	2120.02	0	3.9	222	Specific	592.26	592.26	592.26	6.75	84	>sp|P00740-6|FA9_HUMAN Coagulation factor IX OS=Homo sapiens variant 2 G 44 V GN=F9 PE=1 SV=2	5	sample=1 period=1 cycle=1690 experiment=3	sample=1 period=1 cycle=1690 experiment=3	25.7882
07266:3	1	F.NDFTRVVGGEDAKPGQFPW.Q			707.346	3	2120.02	2120.02	0	2.3	222	Specific	603.14	603.14	603.14	7.32	84	>sp|P00740-6|FA9_HUMAN Coagulation factor IX OS=Homo sapiens variant 2 G 44 V GN=F9 PE=1 SV=2	5	sample=1 period=1 cycle=1691 experiment=4	sample=1 period=1 cycle=1691 experiment=4	25.8093
06924:3	1	F.NDFTRVVGGEDAKPGQFPW.Q			707.344	3	2120.02	2120.02	0	-0.9	222	Specific	628.47	628.47	628.47	7.65	84	>sp|P00740-6|FA9_HUMAN Coagulation factor IX OS=Homo sapiens variant 2 G 44 V GN=F9 PE=1 SV=2	5	sample=1 period=1 cycle=1638 experiment=4	sample=1 period=1 cycle=1638 experiment=4	24.692
06913:3	1	F.NDFTRVVGGEDAKPGQFPW.Q			707.344	3	2120.02	2120.02	0	-0.5	222	Specific	629.7	629.7	629.7	7.65	84	>sp|P00740-6|FA9_HUMAN Coagulation factor IX OS=Homo sapiens variant 2 G 44 V GN=F9 PE=1 SV=2	5	sample=1 period=1 cycle=1636 experiment=7	sample=1 period=1 cycle=1636 experiment=7	24.6523
04788:2	1	F.NDFTRVVGGEDAKPGQFPW.Q			1060.51	2	2120.02	2120.02	0	0.7	222	Specific	631.57	631.57	631.57	6.26	84	>sp|P00740-6|FA9_HUMAN Coagulation factor IX OS=Homo sapiens variant 2 G 44 V GN=F9 PE=1 SV=2	5	sample=1 period=1 cycle=1412 experiment=14	sample=1 period=1 cycle=1412 experiment=14	20.0834
05929:3	1	F.NDFTRVVGGEDAKPGQFPW.Q			707.341	3	2120.01	2120.02	0	-5.2	222	Specific	633.51	633.51	633.51	7.65	84	>sp|P00740-6|FA9_HUMAN Coagulation factor IX OS=Homo sapiens variant 2 G 44 V GN=F9 PE=1 SV=2	5	sample=1 period=1 cycle=1522 experiment=7	sample=1 period=1 cycle=1522 experiment=7	22.2949
06018:3	1	F.NDFTRVVGGEDAKPGQFPW.Q			707.346	3	2120.02	2120.02	0	1.3	222	Specific	650.38	650.38	650.38	8.82	84	>sp|P00740-6|FA9_HUMAN Coagulation factor IX OS=Homo sapiens variant 2 G 44 V GN=F9 PE=1 SV=2	5	sample=1 period=1 cycle=1533 experiment=7	sample=1 period=1 cycle=1533 experiment=7	22.5161
05618:3	1	F.NDFTRVVGGEDAKPGQFPW.Q			707.345	3	2120.02	2120.02	0	-0.2	222	Specific	668.8	668.8	668.8	8.82	84	>sp|P00740-6|FA9_HUMAN Coagulation factor IX OS=Homo sapiens variant 2 G 44 V GN=F9 PE=1 SV=2	5	sample=1 period=1 cycle=1481 experiment=11	sample=1 period=1 cycle=1481 experiment=11	21.4752
05921:3	1	F.NDFTRVVGGEDAKPGQFPW.Q			707.341	3	2120.01	2120.02	0	-5.9	222	Specific	668.92	668.92	668.92	8.65	84	>sp|P00740-6|FA9_HUMAN Coagulation factor IX OS=Homo sapiens variant 2 G 44 V GN=F9 PE=1 SV=2	5	sample=1 period=1 cycle=1520 experiment=4	sample=1 period=1 cycle=1520 experiment=4	22.2544
05554:3	1	F.NDFTRVVGGEDAKPGQFPW.Q			707.344	3	2120.02	2120.02	0	-0.4	222	Specific	669.03	669.03	669.03	8.65	84	>sp|P00740-6|FA9_HUMAN Coagulation factor IX OS=Homo sapiens variant 2 G 44 V GN=F9 PE=1 SV=2	5	sample=1 period=1 cycle=1475 experiment=8	sample=1 period=1 cycle=1475 experiment=8	21.3514
06119:3	1	F.NDFTRVVGGEDAKPGQFPW.Q			707.345	3	2120.02	2120.02	0	1	222	Specific	670.72	670.72	670.72	9.16	84	>sp|P00740-6|FA9_HUMAN Coagulation factor IX OS=Homo sapiens variant 2 G 44 V GN=F9 PE=1 SV=2	5	sample=1 period=1 cycle=1547 experiment=4	sample=1 period=1 cycle=1547 experiment=4	22.805
05485:3	1	F.NDFTRVVGGEDAKPGQFPW.Q			707.34	3	2120.01	2120.02	0	-6.6	222	Specific	675.26	675.26	675.26	8.65	84	>sp|P00740-6|FA9_HUMAN Coagulation factor IX OS=Homo sapiens variant 2 G 44 V GN=F9 PE=1 SV=2	5	sample=1 period=1 cycle=1468 experiment=6	sample=1 period=1 cycle=1468 experiment=6	21.2097
05545:3	1	F.NDFTRVVGGEDAKPGQFPW.Q			707.343	3	2120.02	2120.02	0	-1.7	222	Specific	677.06	677.06	677.06	8.65	84	>sp|P00740-6|FA9_HUMAN Coagulation factor IX OS=Homo sapiens variant 2 G 44 V GN=F9 PE=1 SV=2	5	sample=1 period=1 cycle=1474 experiment=8	sample=1 period=1 cycle=1474 experiment=8	21.3331
06010:3	1	F.NDFTRVVGGEDAKPGQFPW.Q			707.345	3	2120.02	2120.02	0	0.9	222	Specific	683.03	683.03	683.03	9.16	84	>sp|P00740-6|FA9_HUMAN Coagulation factor IX OS=Homo sapiens variant 2 G 44 V GN=F9 PE=1 SV=2	5	sample=1 period=1 cycle=1532 experiment=10	sample=1 period=1 cycle=1532 experiment=10	22.4975
05020:3	1	F.NDFTRVVGGEDAKPGQFPW.Q			707.347	3	2120.03	2120.02	0	4	222	Specific	692.63	692.63	692.63	8.75	84	>sp|P00740-6|FA9_HUMAN Coagulation factor IX OS=Homo sapiens variant 2 G 44 V GN=F9 PE=1 SV=2	5	sample=1 period=1 cycle=1430 experiment=7	sample=1 period=1 cycle=1430 experiment=7	20.4408
06029:3	1	F.NDFTRVVGGEDAKPGQFPW.Q			707.345	3	2120.02	2120.02	0	0.4	222	Specific	692.89	692.89	692.89	9.16	84	>sp|P00740-6|FA9_HUMAN Coagulation factor IX OS=Homo sapiens variant 2 G 44 V GN=F9 PE=1 SV=2	5	sample=1 period=1 cycle=1534 experiment=9	sample=1 period=1 cycle=1534 experiment=9	22.5381
05675:3	1	F.NDFTRVVGGEDAKPGQFPW.Q			707.344	3	2120.02	2120.02	0	-0.8	222	Specific	694.97	694.97	694.97	8.65	84	>sp|P00740-6|FA9_HUMAN Coagulation factor IX OS=Homo sapiens variant 2 G 44 V GN=F9 PE=1 SV=2	5	sample=1 period=1 cycle=1486 experiment=12	sample=1 period=1 cycle=1486 experiment=12	21.5767
05303:3	1	F.NDFTRVVGGEDAKPGQFPW.Q			707.344	3	2120.02	2120.02	0	-1.1	222	Specific	698.9	698.9	698.9	8.65	84	>sp|P00740-6|FA9_HUMAN Coagulation factor IX OS=Homo sapiens variant 2 G 44 V GN=F9 PE=1 SV=2	5	sample=1 period=1 cycle=1451 experiment=14	sample=1 period=1 cycle=1451 experiment=14	20.8744
06088:3	1	F.NDFTRVVGGEDAKPGQFPW.Q			707.346	3	2120.02	2120.02	0	1.6	222	Specific	700.84	700.84	700.84	9.66	84	>sp|P00740-6|FA9_HUMAN Coagulation factor IX OS=Homo sapiens variant 2 G 44 V GN=F9 PE=1 SV=2	5	sample=1 period=1 cycle=1542 experiment=9	sample=1 period=1 cycle=1542 experiment=9	22.7022
04913:3	1	F.NDFTRVVGGEDAKPGQFPW.Q			707.348	3	2120.03	2120.02	0	4.4	222	Specific	706.04	706.04	706.04	10.09	84	>sp|P00740-6|FA9_HUMAN Coagulation factor IX OS=Homo sapiens variant 2 G 44 V GN=F9 PE=1 SV=2	5	sample=1 period=1 cycle=1422 experiment=9	sample=1 period=1 cycle=1422 experiment=9	20.2816
05432:3	1	F.NDFTRVVGGEDAKPGQFPW.Q			707.343	3	2120.01	2120.02	0	-2.5	222	Specific	706.08	706.08	706.08	9.65	84	>sp|P00740-6|FA9_HUMAN Coagulation factor IX OS=Homo sapiens variant 2 G 44 V GN=F9 PE=1 SV=2	5	sample=1 period=1 cycle=1462 experiment=9	sample=1 period=1 cycle=1462 experiment=9	21.0938
06038:3	1	F.NDFTRVVGGEDAKPGQFPW.Q			707.345	3	2120.02	2120.02	0	0.4	222	Specific	711	711	711	10.16	84	>sp|P00740-6|FA9_HUMAN Coagulation factor IX OS=Homo sapiens variant 2 G 44 V GN=F9 PE=1 SV=2	5	sample=1 period=1 cycle=1535 experiment=9	sample=1 period=1 cycle=1535 experiment=9	22.5585
05362:3	1	F.NDFTRVVGGEDAKPGQFPW.Q			707.345	3	2120.02	2120.02	0	0.4	222	Specific	716.35	716.35	716.35	10.16	84	>sp|P00740-6|FA9_HUMAN Coagulation factor IX OS=Homo sapiens variant 2 G 44 V GN=F9 PE=1 SV=2	5	sample=1 period=1 cycle=1456 experiment=6	sample=1 period=1 cycle=1456 experiment=6	20.9735
04643:3	1	F.NDFTRVVGGEDAKPGQFPW.Q			707.347	3	2120.03	2120.02	0	3.1	222	Specific	731.09	731.09	731.09	10.09	84	>sp|P00740-6|FA9_HUMAN Coagulation factor IX OS=Homo sapiens variant 2 G 44 V GN=F9 PE=1 SV=2	5	sample=1 period=1 cycle=1400 experiment=9	sample=1 period=1 cycle=1400 experiment=9	19.8336
04631:3	1	F.NDFTRVVGGEDAKPGQFPW.Q			707.346	3	2120.02	2120.02	0	2.5	222	Specific	731.3	731.3	731.3	9.66	84	>sp|P00740-6|FA9_HUMAN Coagulation factor IX OS=Homo sapiens variant 2 G 44 V GN=F9 PE=1 SV=2	5	sample=1 period=1 cycle=1399 experiment=7	sample=1 period=1 cycle=1399 experiment=7	19.811
05164:3	1	F.NDFTRVVGGEDAKPGQFPW.Q			707.347	3	2120.03	2120.02	0	3.1	222	Specific	735.31	735.31	735.31	10.09	84	>sp|P00740-6|FA9_HUMAN Coagulation factor IX OS=Homo sapiens variant 2 G 44 V GN=F9 PE=1 SV=2	5	sample=1 period=1 cycle=1441 experiment=13	sample=1 period=1 cycle=1441 experiment=13	20.6693
05535:3	1	F.NDFTRVVGGEDAKPGQFPW.Q			707.344	3	2120.02	2120.02	0	-0.9	222	Specific	743.59	743.59	743.59	9.65	84	>sp|P00740-6|FA9_HUMAN Coagulation factor IX OS=Homo sapiens variant 2 G 44 V GN=F9 PE=1 SV=2	5	sample=1 period=1 cycle=1473 experiment=10	sample=1 period=1 cycle=1473 experiment=10	21.313
05372:3	1	F.NDFTRVVGGEDAKPGQFPW.Q			707.344	3	2120.02	2120.02	0	-0.4	222	Specific	745.93	745.93	745.93	9.65	84	>sp|P00740-6|FA9_HUMAN Coagulation factor IX OS=Homo sapiens variant 2 G 44 V GN=F9 PE=1 SV=2	5	sample=1 period=1 cycle=1457 experiment=8	sample=1 period=1 cycle=1457 experiment=8	20.9935
05478:3	1	F.NDFTRVVGGEDAKPGQFPW.Q			707.343	3	2120.01	2120.02	0	-2.2	222	Specific	761.47	761.47	761.47	10.65	84	>sp|P00740-6|FA9_HUMAN Coagulation factor IX OS=Homo sapiens variant 2 G 44 V GN=F9 PE=1 SV=2	5	sample=1 period=1 cycle=1467 experiment=7	sample=1 period=1 cycle=1467 experiment=7	21.1934
05234:3	1	F.NDFTRVVGGEDAKPGQFPW.Q			707.347	3	2120.03	2120.02	0	3.1	222	Specific	762.3	762.3	762.3	11.09	84	>sp|P00740-6|FA9_HUMAN Coagulation factor IX OS=Homo sapiens variant 2 G 44 V GN=F9 PE=1 SV=2	5	sample=1 period=1 cycle=1446 experiment=14	sample=1 period=1 cycle=1446 experiment=14	20.7741
04654:3	1	F.NDFTRVVGGEDAKPGQFPW.Q			707.346	3	2120.02	2120.02	0	2.2	222	Specific	786.81	786.81	786.81	10.66	84	>sp|P00740-6|FA9_HUMAN Coagulation factor IX OS=Homo sapiens variant 2 G 44 V GN=F9 PE=1 SV=2	5	sample=1 period=1 cycle=1401 experiment=9	sample=1 period=1 cycle=1401 experiment=9	19.8544
04928:3	1	F.NDFTRVVGGEDAKPGQFPW.Q			707.347	3	2120.03	2120.02	0	2.7	222	Specific	789.83	789.83	789.83	10.66	84	>sp|P00740-6|FA9_HUMAN Coagulation factor IX OS=Homo sapiens variant 2 G 44 V GN=F9 PE=1 SV=2	5	sample=1 period=1 cycle=1423 experiment=9	sample=1 period=1 cycle=1423 experiment=9	20.3003
04836:3	1	F.NDFTRVVGGEDAKPGQFPW.Q			707.347	3	2120.03	2120.02	0	3.3	222	Specific	825.53	825.53	825.53	12.09	84	>sp|P00740-6|FA9_HUMAN Coagulation factor IX OS=Homo sapiens variant 2 G 44 V GN=F9 PE=1 SV=2	5	sample=1 period=1 cycle=1416 experiment=9	sample=1 period=1 cycle=1416 experiment=9	20.1584
05100:3	1	F.NDFTRVVGGEDAKPGQFPW.Q			707.35	3	2120.03	2120.02	0	6.8	222	Specific	843.22	843.22	843.22	11.27	84	>sp|P00740-6|FA9_HUMAN Coagulation factor IX OS=Homo sapiens variant 2 G 44 V GN=F9 PE=1 SV=2	5	sample=1 period=1 cycle=1436 experiment=12	sample=1 period=1 cycle=1436 experiment=12	20.5663
04793:3	1	F.NDFTRVVGGEDAKPGQFPW.Q			707.348	3	2120.03	2120.02	0	4.5	222	Specific	844.39	844.39	844.39	12.09	84	>sp|P00740-6|FA9_HUMAN Coagulation factor IX OS=Homo sapiens variant 2 G 44 V GN=F9 PE=1 SV=2	5	sample=1 period=1 cycle=1413 experiment=6	sample=1 period=1 cycle=1413 experiment=6	20.098
04860:3	1	F.NDFTRVVGGEDAKPGQFPW.Q			707.347	3	2120.03	2120.02	0	4	222	Specific	862.03	862.03	862.03	13.09	84	>sp|P00740-6|FA9_HUMAN Coagulation factor IX OS=Homo sapiens variant 2 G 44 V GN=F9 PE=1 SV=2	5	sample=1 period=1 cycle=1418 experiment=4	sample=1 period=1 cycle=1418 experiment=4	20.1967
05035:3	1	F.NDFTRVVGGEDAKPGQFPW.Q			707.35	3	2120.04	2120.02	0	7.8	222	Specific	863.03	863.03	863.03	12.27	84	>sp|P00740-6|FA9_HUMAN Coagulation factor IX OS=Homo sapiens variant 2 G 44 V GN=F9 PE=1 SV=2	5	sample=1 period=1 cycle=1431 experiment=10	sample=1 period=1 cycle=1431 experiment=10	20.4621
04731:3	1	F.NDFTRVVGGEDAKPGQFPW.Q			707.348	3	2120.03	2120.02	0	4.7	222	Specific	884.19	884.19	884.19	13.09	84	>sp|P00740-6|FA9_HUMAN Coagulation factor IX OS=Homo sapiens variant 2 G 44 V GN=F9 PE=1 SV=2	5	sample=1 period=1 cycle=1408 experiment=10	sample=1 period=1 cycle=1408 experiment=10	20.0005
04665:3	1	F.NDFTRVVGGEDAKPGQFPW.Q			707.347	3	2120.03	2120.02	0	3.6	222	Specific	895.81	895.81	895.81	13.09	84	>sp|P00740-6|FA9_HUMAN Coagulation factor IX OS=Homo sapiens variant 2 G 44 V GN=F9 PE=1 SV=2	5	sample=1 period=1 cycle=1402 experiment=9	sample=1 period=1 cycle=1402 experiment=9	19.8772
04835:3	1	F.NDFTRVVGGEDAKPGQFPW.Q			707.347	3	2120.03	2120.02	0	3.3	222	Specific	917.77	917.77	917.77	14.09	84	>sp|P00740-6|FA9_HUMAN Coagulation factor IX OS=Homo sapiens variant 2 G 44 V GN=F9 PE=1 SV=2	5	sample=1 period=1 cycle=1416 experiment=8	sample=1 period=1 cycle=1416 experiment=8	20.158
04720:3	1	F.NDFTRVVGGEDAKPGQFPW.Q			707.349	3	2120.03	2120.02	0	5.7	222	Specific	922.3	922.3	922.3	13.31	84	>sp|P00740-6|FA9_HUMAN Coagulation factor IX OS=Homo sapiens variant 2 G 44 V GN=F9 PE=1 SV=2	5	sample=1 period=1 cycle=1407 experiment=11	sample=1 period=1 cycle=1407 experiment=11	19.9812
04967:3	1	F.NDFTRVVGGEDAKPGQFPW.Q			707.349	3	2120.03	2120.02	0	6.2	222	Specific	925.97	925.97	925.97	13.31	84	>sp|P00740-6|FA9_HUMAN Coagulation factor IX OS=Homo sapiens variant 2 G 44 V GN=F9 PE=1 SV=2	5	sample=1 period=1 cycle=1426 experiment=9	sample=1 period=1 cycle=1426 experiment=9	20.3596
04900:3	1	F.NDFTRVVGGEDAKPGQFPW.Q			707.35	3	2120.03	2120.02	0	7.2	222	Specific	933.15	933.15	933.15	13.27	84	>sp|P00740-6|FA9_HUMAN Coagulation factor IX OS=Homo sapiens variant 2 G 44 V GN=F9 PE=1 SV=2	5	sample=1 period=1 cycle=1421 experiment=11	sample=1 period=1 cycle=1421 experiment=11	20.2603
04834:3	1	F.NDFTRVVGGEDAKPGQFPW.Q			707.347	3	2120.03	2120.02	0	3.3	222	Specific	947.27	947.27	947.27	14.09	84	>sp|P00740-6|FA9_HUMAN Coagulation factor IX OS=Homo sapiens variant 2 G 44 V GN=F9 PE=1 SV=2	5	sample=1 period=1 cycle=1416 experiment=7	sample=1 period=1 cycle=1416 experiment=7	20.1576
04822:3	1	F.NDFTRVVGGEDAKPGQFPW.Q			707.349	3	2120.03	2120.02	0	5.7	222	Specific	974.65	974.65	974.65	14.31	84	>sp|P00740-6|FA9_HUMAN Coagulation factor IX OS=Homo sapiens variant 2 G 44 V GN=F9 PE=1 SV=2	5	sample=1 period=1 cycle=1415 experiment=7	sample=1 period=1 cycle=1415 experiment=7	20.1388
04204:3	1	F.NDFTRVVGGED[+15.995]AKPGQFPW.Q		D[+16]	712.677	3	2136.02	2136.01	0	1.1	222	Specific	5.9	5.9	5.9	1.52	84	>sp|P00740-6|FA9_HUMAN Coagulation factor IX OS=Homo sapiens variant 2 G 44 V GN=F9 PE=1 SV=2	5	sample=1 period=1 cycle=1350 experiment=8	sample=1 period=1 cycle=1350 experiment=8	18.8249
03856:3	1	F.NDFTRVVGGED[+15.995]AKPGQFPW.Q		D[+16]	712.678	3	2136.02	2136.01	0	1.9	222	Specific	102.1	102.1	102.1	1.98	84	>sp|P00740-6|FA9_HUMAN Coagulation factor IX OS=Homo sapiens variant 2 G 44 V GN=F9 PE=1 SV=2	5	sample=1 period=1 cycle=1316 experiment=8	sample=1 period=1 cycle=1316 experiment=8	18.1061
04154:3	1	F.NDFTRVVGGED[+15.995]AKPGQFPW.Q		D[+16]	712.678	3	2136.02	2136.01	0	1.8	222	Specific	132.5	132.5	111.87	2.07	84	>sp|P00740-6|FA9_HUMAN Coagulation factor IX OS=Homo sapiens variant 2 G 44 V GN=F9 PE=1 SV=2	5	sample=1 period=1 cycle=1345 experiment=11	sample=1 period=1 cycle=1345 experiment=11	18.7249
03882:3	1	F.NDFTRVVGGED[+15.995]AKPGQFPW.Q		D[+16]	712.679	3	2136.02	2136.01	0	3.7	222	Specific	145.94	145.94	145.94	2.72	84	>sp|P00740-6|FA9_HUMAN Coagulation factor IX OS=Homo sapiens variant 2 G 44 V GN=F9 PE=1 SV=2	5	sample=1 period=1 cycle=1319 experiment=5	sample=1 period=1 cycle=1319 experiment=5	18.1659
04018:3	1	F.NDFTRVVGGED[+15.995]AKPGQFPW.Q		D[+16]	712.677	3	2136.02	2136.01	0	1.4	222	Specific	153.87	153.87	138.65	2.77	84	>sp|P00740-6|FA9_HUMAN Coagulation factor IX OS=Homo sapiens variant 2 G 44 V GN=F9 PE=1 SV=2	5	sample=1 period=1 cycle=1332 experiment=9	sample=1 period=1 cycle=1332 experiment=9	18.4449
03980:3	1	F.NDFTRVVGGED[+15.995]AKPGQFPW.Q		D[+16]	712.678	3	2136.02	2136.01	0	2.2	222	Specific	154.39	154.39	154.39	2.92	84	>sp|P00740-6|FA9_HUMAN Coagulation factor IX OS=Homo sapiens variant 2 G 44 V GN=F9 PE=1 SV=2	5	sample=1 period=1 cycle=1328 experiment=10	sample=1 period=1 cycle=1328 experiment=10	18.3595
03968:3	1	F.NDFTRVVGGED[+15.995]AKPGQFPW.Q		D[+16]	712.68	3	2136.03	2136.01	0	5.2	222	Specific	171.43	171.43	171.43	2.48	84	>sp|P00740-6|FA9_HUMAN Coagulation factor IX OS=Homo sapiens variant 2 G 44 V GN=F9 PE=1 SV=2	5	sample=1 period=1 cycle=1327 experiment=7	sample=1 period=1 cycle=1327 experiment=7	18.3364
04807:3	1	F.N[+0.984]DFTRVVGGEDAKPGQFPW.Q		N[+1]	707.68	3	2121.03	2121	0	10.1	222	Specific	176	176	13.15	2.13	84	>sp|P00740-6|FA9_HUMAN Coagulation factor IX OS=Homo sapiens variant 2 G 44 V GN=F9 PE=1 SV=2	5	sample=1 period=1 cycle=1414 experiment=8	sample=1 period=1 cycle=1414 experiment=8	20.1197
05948:2	1	F.N[+0.984]DFTRVVGGEDAKPGQFPW.Q		N[+1]	1061.02	2	2121.02	2121	0	9.5	222	Specific	179.27	179.27	112.32	1	84	>sp|P00740-6|FA9_HUMAN Coagulation factor IX OS=Homo sapiens variant 2 G 44 V GN=F9 PE=1 SV=2	5	sample=1 period=1 cycle=1524 experiment=10	sample=1 period=1 cycle=1524 experiment=10	22.3378
04041:3	1	F.NDFTRVVGGED[+15.995]AKPGQFPW.Q		D[+16]	712.677	3	2136.02	2136.01	0	1.3	222	Specific	184.18	184.18	184.18	3.5	84	>sp|P00740-6|FA9_HUMAN Coagulation factor IX OS=Homo sapiens variant 2 G 44 V GN=F9 PE=1 SV=2	5	sample=1 period=1 cycle=1334 experiment=9	sample=1 period=1 cycle=1334 experiment=9	18.4889
05849:2	1	F.N[+0.984]DFTRVVGGEDAKPGQFPW.Q		N[+1]	1061.01	2	2121.01	2121	0	5.1	222	Specific	185.14	185.14	72.47	1.98	84	>sp|P00740-6|FA9_HUMAN Coagulation factor IX OS=Homo sapiens variant 2 G 44 V GN=F9 PE=1 SV=2	5	sample=1 period=1 cycle=1505 experiment=7	sample=1 period=1 cycle=1505 experiment=7	21.9594
05937:2	1	F.N[+0.984]DFTRVVGGEDAKPGQFPW.Q		N[+1]	1061.01	2	2121.01	2121	0	2.4	222	Specific	192.93	192.93	27.47	1.97	84	>sp|P00740-6|FA9_HUMAN Coagulation factor IX OS=Homo sapiens variant 2 G 44 V GN=F9 PE=1 SV=2	5	sample=1 period=1 cycle=1523 experiment=7	sample=1 period=1 cycle=1523 experiment=7	22.3149
05697:2	1	F.N[+0.984]DFTRVVGGEDAKPGQFPW.Q		N[+1]	1061.01	2	2121.01	2121	0	2.9	222	Specific	199.96	199.96	74.64	0.93	84	>sp|P00740-6|FA9_HUMAN Coagulation factor IX OS=Homo sapiens variant 2 G 44 V GN=F9 PE=1 SV=2	5	sample=1 period=1 cycle=1488 experiment=14	sample=1 period=1 cycle=1488 experiment=14	21.6178
04080:3	1	F.NDFTRVVGGED[+15.995]AKPGQFPW.Q		D[+16]	712.678	3	2136.02	2136.01	0	2.2	222	Specific	254.09	254.09	254.09	4.26	84	>sp|P00740-6|FA9_HUMAN Coagulation factor IX OS=Homo sapiens variant 2 G 44 V GN=F9 PE=1 SV=2	5	sample=1 period=1 cycle=1338 experiment=7	sample=1 period=1 cycle=1338 experiment=7	18.5749
04871:3	1	F.NDFTRVVGGEDAKPGQ[+0.984]FPW.Q		Q[+1]	707.681	3	2121.03	2121	0	11.6	222	Specific	296.42	296.42	32.8	3.28	84	>sp|P00740-6|FA9_HUMAN Coagulation factor IX OS=Homo sapiens variant 2 G 44 V GN=F9 PE=1 SV=2	5	sample=1 period=1 cycle=1419 experiment=5	sample=1 period=1 cycle=1419 experiment=5	20.2175
04870:3	1	F.NDFTRVVGGEDAKPGQ[+0.984]FPW.Q		Q[+1]	707.681	3	2121.03	2121	0	11.6	222	Specific	340.81	340.81	132.89	3.57	84	>sp|P00740-6|FA9_HUMAN Coagulation factor IX OS=Homo sapiens variant 2 G 44 V GN=F9 PE=1 SV=2	5	sample=1 period=1 cycle=1419 experiment=4	sample=1 period=1 cycle=1419 experiment=4	20.2167
04783:3	1	F.N[+0.984]DFTRVVGGEDAKPGQFPW.Q		N[+1]	707.68	3	2121.03	2121	0	10.3	222	Specific	349.08	349.08	5.33	3.47	84	>sp|P00740-6|FA9_HUMAN Coagulation factor IX OS=Homo sapiens variant 2 G 44 V GN=F9 PE=1 SV=2	5	sample=1 period=1 cycle=1412 experiment=9	sample=1 period=1 cycle=1412 experiment=9	20.0801
04837:3	1	F.NDFTRVVGGEDAKPGQ[+0.984]FPW.Q		Q[+1]	707.68	3	2121.03	2121	0	10.2	222	Specific	419.09	419.09	80.2	4.5	84	>sp|P00740-6|FA9_HUMAN Coagulation factor IX OS=Homo sapiens variant 2 G 44 V GN=F9 PE=1 SV=2	5	sample=1 period=1 cycle=1416 experiment=10	sample=1 period=1 cycle=1416 experiment=10	20.1592
05811:3	1	F.N[+0.984]DFTRVVGGEDAKPGQFPW.Q		N[+1]	707.676	3	2121.01	2121	0	5.2	222	Specific	466.46	466.46	258.17	5.25	84	>sp|P00740-6|FA9_HUMAN Coagulation factor IX OS=Homo sapiens variant 2 G 44 V GN=F9 PE=1 SV=2	5	sample=1 period=1 cycle=1499 experiment=7	sample=1 period=1 cycle=1499 experiment=7	21.8377
04901:3	1	F.NDFTRVVGGEDAKPGQ[+0.984]FPW.Q		Q[+1]	707.681	3	2121.03	2121	0	11.8	222	Specific	514.2	514.2	107.87	4.35	84	>sp|P00740-6|FA9_HUMAN Coagulation factor IX OS=Homo sapiens variant 2 G 44 V GN=F9 PE=1 SV=2	5	sample=1 period=1 cycle=1421 experiment=12	sample=1 period=1 cycle=1421 experiment=12	20.2612
04806:3	1	F.NDFTRVVGGEDAKPGQ[+0.984]FPW.Q		Q[+1]	707.68	3	2121.03	2121	0	10.1	222	Specific	515.81	515.81	165.62	4.55	84	>sp|P00740-6|FA9_HUMAN Coagulation factor IX OS=Homo sapiens variant 2 G 44 V GN=F9 PE=1 SV=2	5	sample=1 period=1 cycle=1414 experiment=7	sample=1 period=1 cycle=1414 experiment=7	20.1193
04861:3	1	F.NDFTRVVGGEDAKPGQ[+0.984]FPW.Q		Q[+1]	707.68	3	2121.03	2121	0	10.6	222	Specific	584.99	584.99	116.66	5.31	84	>sp|P00740-6|FA9_HUMAN Coagulation factor IX OS=Homo sapiens variant 2 G 44 V GN=F9 PE=1 SV=2	5	sample=1 period=1 cycle=1418 experiment=5	sample=1 period=1 cycle=1418 experiment=5	20.1975
04794:3	1	F.NDFTRVVGGEDAKPGQ[+0.984]FPW.Q		Q[+1]	707.681	3	2121.03	2121	0	11.7	222	Specific	594.7	594.7	153.3	5.11	84	>sp|P00740-6|FA9_HUMAN Coagulation factor IX OS=Homo sapiens variant 2 G 44 V GN=F9 PE=1 SV=2	5	sample=1 period=1 cycle=1413 experiment=7	sample=1 period=1 cycle=1413 experiment=7	20.0988
05794:3	1	F.N[+0.984]DFTRVVGGEDAKPGQFPW.Q		N[+1]	707.677	3	2121.02	2121	0	5.6	222	Specific	691.3	691.3	389.08	8.31	84	>sp|P00740-6|FA9_HUMAN Coagulation factor IX OS=Homo sapiens variant 2 G 44 V GN=F9 PE=1 SV=2	5	sample=1 period=1 cycle=1497 experiment=6	sample=1 period=1 cycle=1497 experiment=6	21.7986
04743:3	1	F.NDFTRVVGGEDAKPGQ[+0.984]FPW.Q		Q[+1]	707.68	3	2121.03	2121	0	10.5	222	Specific	694.26	694.26	137.39	7.31	84	>sp|P00740-6|FA9_HUMAN Coagulation factor IX OS=Homo sapiens variant 2 G 44 V GN=F9 PE=1 SV=2	5	sample=1 period=1 cycle=1409 experiment=9	sample=1 period=1 cycle=1409 experiment=9	20.0199
04823:3	1	F.NDFTRVVGGEDAKPGQ[+0.984]FPW.Q		Q[+1]	707.681	3	2121.03	2121	0	11.1	222	Specific	697.16	697.16	126.44	7.31	84	>sp|P00740-6|FA9_HUMAN Coagulation factor IX OS=Homo sapiens variant 2 G 44 V GN=F9 PE=1 SV=2	5	sample=1 period=1 cycle=1415 experiment=8	sample=1 period=1 cycle=1415 experiment=8	20.1396
04782:3	1	F.NDFTRVVGGEDAKPGQ[+0.984]FPW.Q		Q[+1]	707.68	3	2121.03	2121	0	10.3	222	Specific	706.24	706.24	104.28	8.31	84	>sp|P00740-6|FA9_HUMAN Coagulation factor IX OS=Homo sapiens variant 2 G 44 V GN=F9 PE=1 SV=2	5	sample=1 period=1 cycle=1412 experiment=8	sample=1 period=1 cycle=1412 experiment=8	20.0797
05905:3	1	F.N[+0.984]DFTRVVGGEDAKPGQFPW.Q		N[+1]	707.675	3	2121.01	2121	0	3.6	222	Specific	711.37	711.37	285.96	9.75	84	>sp|P00740-6|FA9_HUMAN Coagulation factor IX OS=Homo sapiens variant 2 G 44 V GN=F9 PE=1 SV=2	5	sample=1 period=1 cycle=1517 experiment=7	sample=1 period=1 cycle=1517 experiment=7	22.1931
04767:3	1	F.NDFTRVVGGEDAKPGQ[+0.984]FPW.Q		Q[+1]	707.68	3	2121.02	2121	0	9.8	222	Specific	724.14	724.14	157.59	8.29	84	>sp|P00740-6|FA9_HUMAN Coagulation factor IX OS=Homo sapiens variant 2 G 44 V GN=F9 PE=1 SV=2	5	sample=1 period=1 cycle=1411 experiment=9	sample=1 period=1 cycle=1411 experiment=9	20.0592
05882:3	1	F.N[+0.984]DFTRVVGGEDAKPGQFPW.Q		N[+1]	707.677	3	2121.02	2121	0	5.6	222	Specific	753.25	753.25	357.87	10.31	84	>sp|P00740-6|FA9_HUMAN Coagulation factor IX OS=Homo sapiens variant 2 G 44 V GN=F9 PE=1 SV=2	5	sample=1 period=1 cycle=1512 experiment=6	sample=1 period=1 cycle=1512 experiment=6	22.0965
05764:3	1	F.N[+0.984]DFTRVVGGEDAKPGQFPW.Q		N[+1]	707.676	3	2121.01	2121	0	4.6	222	Specific	755.52	755.52	471.62	11.09	84	>sp|P00740-6|FA9_HUMAN Coagulation factor IX OS=Homo sapiens variant 2 G 44 V GN=F9 PE=1 SV=2	5	sample=1 period=1 cycle=1494 experiment=11	sample=1 period=1 cycle=1494 experiment=11	21.737
05708:3	1	F.N[+0.984]DFTRVVGGEDAKPGQFPW.Q		N[+1]	707.677	3	2121.02	2121	0	5.7	222	Specific	764.16	764.16	390.63	10.31	84	>sp|P00740-6|FA9_HUMAN Coagulation factor IX OS=Homo sapiens variant 2 G 44 V GN=F9 PE=1 SV=2	5	sample=1 period=1 cycle=1489 experiment=12	sample=1 period=1 cycle=1489 experiment=12	21.6373
05719:3	1	F.N[+0.984]DFTRVVGGEDAKPGQFPW.Q		N[+1]	707.677	3	2121.02	2121	0	5.9	222	Specific	774.94	774.94	392.17	10.31	84	>sp|P00740-6|FA9_HUMAN Coagulation factor IX OS=Homo sapiens variant 2 G 44 V GN=F9 PE=1 SV=2	5	sample=1 period=1 cycle=1490 experiment=11	sample=1 period=1 cycle=1490 experiment=11	21.6581
05732:3	1	F.N[+0.984]DFTRVVGGEDAKPGQFPW.Q		N[+1]	707.677	3	2121.02	2121	0	5.5	222	Specific	796.91	796.91	436.37	10.31	84	>sp|P00740-6|FA9_HUMAN Coagulation factor IX OS=Homo sapiens variant 2 G 44 V GN=F9 PE=1 SV=2	5	sample=1 period=1 cycle=1491 experiment=13	sample=1 period=1 cycle=1491 experiment=13	21.6788
05763:3	1	F.N[+0.984]DFTRVVGGEDAKPGQFPW.Q		N[+1]	707.676	3	2121.01	2121	0	4.6	222	Specific	800.13	800.13	449.79	12.09	84	>sp|P00740-6|FA9_HUMAN Coagulation factor IX OS=Homo sapiens variant 2 G 44 V GN=F9 PE=1 SV=2	5	sample=1 period=1 cycle=1494 experiment=10	sample=1 period=1 cycle=1494 experiment=10	21.7357
05817:3	1	F.N[+0.984]DFTRVVGGEDAKPGQFPW.Q		N[+1]	707.676	3	2121.01	2121	0	4.4	222	Specific	802.21	802.21	508.57	12.09	84	>sp|P00740-6|FA9_HUMAN Coagulation factor IX OS=Homo sapiens variant 2 G 44 V GN=F9 PE=1 SV=2	5	sample=1 period=1 cycle=1500 experiment=5	sample=1 period=1 cycle=1500 experiment=5	21.8568
05787:3	1	F.N[+0.984]DFTRVVGGEDAKPGQFPW.Q		N[+1]	707.676	3	2121.01	2121	0	4.6	222	Specific	808.82	808.82	474.88	12.09	84	>sp|P00740-6|FA9_HUMAN Coagulation factor IX OS=Homo sapiens variant 2 G 44 V GN=F9 PE=1 SV=2	5	sample=1 period=1 cycle=1496 experiment=10	sample=1 period=1 cycle=1496 experiment=10	21.7772
05742:3	1	F.N[+0.984]DFTRVVGGEDAKPGQFPW.Q		N[+1]	707.677	3	2121.02	2121	0	6.4	222	Specific	812.86	812.86	419.55	11.31	84	>sp|P00740-6|FA9_HUMAN Coagulation factor IX OS=Homo sapiens variant 2 G 44 V GN=F9 PE=1 SV=2	5	sample=1 period=1 cycle=1492 experiment=11	sample=1 period=1 cycle=1492 experiment=11	21.6978
05803:3	1	F.N[+0.984]DFTRVVGGEDAKPGQFPW.Q		N[+1]	707.677	3	2121.02	2121	0	6	222	Specific	824.9	824.9	503.55	11.31	84	>sp|P00740-6|FA9_HUMAN Coagulation factor IX OS=Homo sapiens variant 2 G 44 V GN=F9 PE=1 SV=2	5	sample=1 period=1 cycle=1498 experiment=9	sample=1 period=1 cycle=1498 experiment=9	21.8169
05750:3	1	F.N[+0.984]DFTRVVGGEDAKPGQFPW.Q		N[+1]	707.677	3	2121.02	2121	0	5.5	222	Specific	826.49	826.49	443.96	11.31	84	>sp|P00740-6|FA9_HUMAN Coagulation factor IX OS=Homo sapiens variant 2 G 44 V GN=F9 PE=1 SV=2	5	sample=1 period=1 cycle=1493 experiment=8	sample=1 period=1 cycle=1493 experiment=8	21.7156
05778:3	1	F.N[+0.984]DFTRVVGGEDAKPGQFPW.Q		N[+1]	707.676	3	2121.01	2121	0	4.8	222	Specific	853.33	853.33	501.86	13.09	84	>sp|P00740-6|FA9_HUMAN Coagulation factor IX OS=Homo sapiens variant 2 G 44 V GN=F9 PE=1 SV=2	5	sample=1 period=1 cycle=1495 experiment=12	sample=1 period=1 cycle=1495 experiment=12	21.7596
05827:3	1	F.N[+0.984]DFTRVVGGEDAKPGQFPW.Q		N[+1]	707.676	3	2121.01	2121	0	4.4	222	Specific	873.76	873.76	510.04	13.09	84	>sp|P00740-6|FA9_HUMAN Coagulation factor IX OS=Homo sapiens variant 2 G 44 V GN=F9 PE=1 SV=2	5	sample=1 period=1 cycle=1501 experiment=9	sample=1 period=1 cycle=1501 experiment=9	21.8781
05853:3	1	F.N[+0.984]DFTRVVGGEDAKPGQFPW.Q		N[+1]	707.676	3	2121.01	2121	0	4.8	222	Specific	902.95	902.95	488.01	14.09	84	>sp|P00740-6|FA9_HUMAN Coagulation factor IX OS=Homo sapiens variant 2 G 44 V GN=F9 PE=1 SV=2	5	sample=1 period=1 cycle=1506 experiment=5	sample=1 period=1 cycle=1506 experiment=5	21.9768
05860:3	1	F.N[+0.984]DFTRVVGGEDAKPGQFPW.Q		N[+1]	707.675	3	2121.01	2121	0	2.9	222	Specific	911.26	911.26	490.7	13.66	84	>sp|P00740-6|FA9_HUMAN Coagulation factor IX OS=Homo sapiens variant 2 G 44 V GN=F9 PE=1 SV=2	5	sample=1 period=1 cycle=1507 experiment=7	sample=1 period=1 cycle=1507 experiment=7	21.9975
02726:2	1	F.TRVVGGED[+15.995]AKPGQF.P		D[+16]	738.878	2	1476.75	1476.74	0	3.5	225	Specific	6.43	6.43	6.43	0.08	84	>sp|P00740-6|FA9_HUMAN Coagulation factor IX OS=Homo sapiens variant 2 G 44 V GN=F9 PE=1 SV=2	5	sample=1 period=1 cycle=1213 experiment=10	sample=1 period=1 cycle=1213 experiment=10	15.9055
02417:2	1	F.TRVVGGED[+15.995]AKPGQF.P		D[+16]	738.879	2	1476.75	1476.74	0	4	225	Specific	25.09	14.88	14.88	0.08	84	>sp|P00740-6|FA9_HUMAN Coagulation factor IX OS=Homo sapiens variant 2 G 44 V GN=F9 PE=1 SV=2	5	sample=1 period=1 cycle=1187 experiment=11	sample=1 period=1 cycle=1187 experiment=11	15.3766
02537:2	1	F.TRVVGGED[+15.995]AKPGQF.P		D[+16]	738.878	2	1476.75	1476.74	0	3.4	225	Specific	33.88	33.88	33.88	0.08	84	>sp|P00740-6|FA9_HUMAN Coagulation factor IX OS=Homo sapiens variant 2 G 44 V GN=F9 PE=1 SV=2	5	sample=1 period=1 cycle=1197 experiment=10	sample=1 period=1 cycle=1197 experiment=10	15.5799
02712:2	1	F.TRVVGGED[+15.995]AKPGQF.P		D[+16]	738.879	2	1476.75	1476.74	0	4.1	225	Specific	34.89	34.89	34.89	0.08	84	>sp|P00740-6|FA9_HUMAN Coagulation factor IX OS=Homo sapiens variant 2 G 44 V GN=F9 PE=1 SV=2	5	sample=1 period=1 cycle=1212 experiment=8	sample=1 period=1 cycle=1212 experiment=8	15.8842
02226:2	1	F.TRVVGGED[+15.995]AKPGQF.P		D[+16]	738.866	2	1476.72	1476.74	0	-13.2	225	Specific	85.84	85.84	85.84	0.08	84	>sp|P00740-6|FA9_HUMAN Coagulation factor IX OS=Homo sapiens variant 2 G 44 V GN=F9 PE=1 SV=2	5	sample=1 period=1 cycle=1172 experiment=16	sample=1 period=1 cycle=1172 experiment=16	15.071
02279:2	1	F.TRVVGGED[+15.995]AKPGQF.P		D[+16]	738.873	2	1476.74	1476.74	0	-4.1	225	Specific	90.25	90.25	90.25	0.08	84	>sp|P00740-6|FA9_HUMAN Coagulation factor IX OS=Homo sapiens variant 2 G 44 V GN=F9 PE=1 SV=2	5	sample=1 period=1 cycle=1176 experiment=13	sample=1 period=1 cycle=1176 experiment=13	15.1535
05690:3	1	F.TRVVGGEDAKPGQFPW.Q			581.968	3	1743.89	1743.88	0	5.5	225	Specific	37.26	37.26	37.26	2.14	84	>sp|P00740-6|FA9_HUMAN Coagulation factor IX OS=Homo sapiens variant 2 G 44 V GN=F9 PE=1 SV=2	5	sample=1 period=1 cycle=1488 experiment=7	sample=1 period=1 cycle=1488 experiment=7	21.6128
07483:3	1	F.TRVVGGEDAKPGQFPW.Q			581.968	3	1743.89	1743.88	0	4	225	Specific	64.58	64.58	64.58	2.58	84	>sp|P00740-6|FA9_HUMAN Coagulation factor IX OS=Homo sapiens variant 2 G 44 V GN=F9 PE=1 SV=2	5	sample=1 period=1 cycle=1735 experiment=5	sample=1 period=1 cycle=1735 experiment=5	26.7272
02097:3	1	F.TRVVGGEDAKPGQFPW.Q			581.967	3	1743.89	1743.88	0	2.9	225	Specific	94.42	94.42	94.42	2.51	84	>sp|P00740-6|FA9_HUMAN Coagulation factor IX OS=Homo sapiens variant 2 G 44 V GN=F9 PE=1 SV=2	5	sample=1 period=1 cycle=1162 experiment=2	sample=1 period=1 cycle=1162 experiment=2	14.8569
05593:3	1	F.TRVVGGEDAKPGQFPW.Q			581.966	3	1743.88	1743.88	0	1.1	225	Specific	100.18	100.18	100.18	3.02	84	>sp|P00740-6|FA9_HUMAN Coagulation factor IX OS=Homo sapiens variant 2 G 44 V GN=F9 PE=1 SV=2	5	sample=1 period=1 cycle=1479 experiment=7	sample=1 period=1 cycle=1479 experiment=7	21.4319
02073:3	1	F.TRVVGGEDAKPGQFPW.Q			581.966	3	1743.88	1743.88	0	1.4	225	Specific	104.41	104.41	104.41	2.95	84	>sp|P00740-6|FA9_HUMAN Coagulation factor IX OS=Homo sapiens variant 2 G 44 V GN=F9 PE=1 SV=2	5	sample=1 period=1 cycle=1160 experiment=2	sample=1 period=1 cycle=1160 experiment=2	14.8159
06261:3	1	F.TRVVGGEDAKPGQFPW.Q			581.968	3	1743.89	1743.88	0	4.4	225	Specific	106.1	106.1	106.1	3.03	84	>sp|P00740-6|FA9_HUMAN Coagulation factor IX OS=Homo sapiens variant 2 G 44 V GN=F9 PE=1 SV=2	5	sample=1 period=1 cycle=1563 experiment=5	sample=1 period=1 cycle=1563 experiment=5	23.1345
05583:3	1	F.TRVVGGEDAKPGQFPW.Q			581.966	3	1743.88	1743.88	0	0.9	225	Specific	107.86	107.86	107.86	3.09	84	>sp|P00740-6|FA9_HUMAN Coagulation factor IX OS=Homo sapiens variant 2 G 44 V GN=F9 PE=1 SV=2	5	sample=1 period=1 cycle=1478 experiment=8	sample=1 period=1 cycle=1478 experiment=8	21.4126
05648:3	1	F.TRVVGGEDAKPGQFPW.Q			581.974	3	1743.91	1743.88	0	14.6	225	Specific	108.64	108.64	108.64	2	84	>sp|P00740-6|FA9_HUMAN Coagulation factor IX OS=Homo sapiens variant 2 G 44 V GN=F9 PE=1 SV=2	5	sample=1 period=1 cycle=1484 experiment=9	sample=1 period=1 cycle=1484 experiment=9	21.5341
07231:3	1	F.TRVVGGEDAKPGQFPW.Q			581.966	3	1743.88	1743.88	0	1.8	225	Specific	112.26	112.26	112.26	3.05	84	>sp|P00740-6|FA9_HUMAN Coagulation factor IX OS=Homo sapiens variant 2 G 44 V GN=F9 PE=1 SV=2	5	sample=1 period=1 cycle=1684 experiment=2	sample=1 period=1 cycle=1684 experiment=2	25.658
05309:3	1	F.TRVVGGEDAKPGQFPW.Q			581.966	3	1743.88	1743.88	0	1.1	225	Specific	122.45	122.45	122.45	3.09	84	>sp|P00740-6|FA9_HUMAN Coagulation factor IX OS=Homo sapiens variant 2 G 44 V GN=F9 PE=1 SV=2	5	sample=1 period=1 cycle=1452 experiment=5	sample=1 period=1 cycle=1452 experiment=5	20.8891
06896:3	1	F.TRVVGGEDAKPGQFPW.Q			581.968	3	1743.89	1743.88	0	5.4	225	Specific	133.35	133.35	133.35	2.09	84	>sp|P00740-6|FA9_HUMAN Coagulation factor IX OS=Homo sapiens variant 2 G 44 V GN=F9 PE=1 SV=2	5	sample=1 period=1 cycle=1633 experiment=5	sample=1 period=1 cycle=1633 experiment=5	24.5853
07400:3	1	F.TRVVGGEDAKPGQFPW.Q			581.967	3	1743.89	1743.88	0	2.8	225	Specific	150.26	150.26	150.26	3.67	84	>sp|P00740-6|FA9_HUMAN Coagulation factor IX OS=Homo sapiens variant 2 G 44 V GN=F9 PE=1 SV=2	5	sample=1 period=1 cycle=1718 experiment=3	sample=1 period=1 cycle=1718 experiment=3	26.3687
04681:3	1	F.TRVVGGEDAKPGQFPW.Q			581.965	3	1743.88	1743.88	0	0.1	225	Specific	153.73	153.73	153.73	4.16	84	>sp|P00740-6|FA9_HUMAN Coagulation factor IX OS=Homo sapiens variant 2 G 44 V GN=F9 PE=1 SV=2	5	sample=1 period=1 cycle=1404 experiment=6	sample=1 period=1 cycle=1404 experiment=6	19.9162
05229:3	1	F.TRVVGGEDAKPGQFPW.Q			581.967	3	1743.89	1743.88	0	3.3	225	Specific	155.89	155.89	155.89	4.18	84	>sp|P00740-6|FA9_HUMAN Coagulation factor IX OS=Homo sapiens variant 2 G 44 V GN=F9 PE=1 SV=2	5	sample=1 period=1 cycle=1446 experiment=9	sample=1 period=1 cycle=1446 experiment=9	20.77
05299:3	1	F.TRVVGGEDAKPGQFPW.Q			581.968	3	1743.89	1743.88	0	4.8	225	Specific	160.82	160.82	160.82	2.83	84	>sp|P00740-6|FA9_HUMAN Coagulation factor IX OS=Homo sapiens variant 2 G 44 V GN=F9 PE=1 SV=2	5	sample=1 period=1 cycle=1451 experiment=10	sample=1 period=1 cycle=1451 experiment=10	20.8711
06784:3	1	F.TRVVGGEDAKPGQFPW.Q			581.967	3	1743.89	1743.88	0	3.8	225	Specific	161.34	161.34	161.34	4.21	84	>sp|P00740-6|FA9_HUMAN Coagulation factor IX OS=Homo sapiens variant 2 G 44 V GN=F9 PE=1 SV=2	5	sample=1 period=1 cycle=1619 experiment=4	sample=1 period=1 cycle=1619 experiment=4	24.2861
05408:3	1	F.TRVVGGEDAKPGQFPW.Q			581.968	3	1743.89	1743.88	0	4.7	225	Specific	162.85	162.85	162.85	4.18	84	>sp|P00740-6|FA9_HUMAN Coagulation factor IX OS=Homo sapiens variant 2 G 44 V GN=F9 PE=1 SV=2	5	sample=1 period=1 cycle=1460 experiment=9	sample=1 period=1 cycle=1460 experiment=9	21.0522
05458:3	1	F.TRVVGGEDAKPGQFPW.Q			581.967	3	1743.89	1743.88	0	2.5	225	Specific	163.51	163.51	163.51	3.78	84	>sp|P00740-6|FA9_HUMAN Coagulation factor IX OS=Homo sapiens variant 2 G 44 V GN=F9 PE=1 SV=2	5	sample=1 period=1 cycle=1465 experiment=5	sample=1 period=1 cycle=1465 experiment=5	21.1505
06672:3	1	F.TRVVGGEDAKPGQFPW.Q			581.966	3	1743.88	1743.88	0	1.4	225	Specific	164.64	164.64	164.64	3.67	84	>sp|P00740-6|FA9_HUMAN Coagulation factor IX OS=Homo sapiens variant 2 G 44 V GN=F9 PE=1 SV=2	5	sample=1 period=1 cycle=1605 experiment=5	sample=1 period=1 cycle=1605 experiment=5	23.9934
05057:3	1	F.TRVVGGEDAKPGQFPW.Q			581.968	3	1743.89	1743.88	0	4.4	225	Specific	164.73	164.73	164.73	4.21	84	>sp|P00740-6|FA9_HUMAN Coagulation factor IX OS=Homo sapiens variant 2 G 44 V GN=F9 PE=1 SV=2	5	sample=1 period=1 cycle=1433 experiment=6	sample=1 period=1 cycle=1433 experiment=6	20.5007
04908:3	1	F.TRVVGGEDAKPGQFPW.Q			581.969	3	1743.89	1743.88	0	6.3	225	Specific	168.33	168.33	168.33	3.33	84	>sp|P00740-6|FA9_HUMAN Coagulation factor IX OS=Homo sapiens variant 2 G 44 V GN=F9 PE=1 SV=2	5	sample=1 period=1 cycle=1422 experiment=4	sample=1 period=1 cycle=1422 experiment=4	20.277
04741:3	1	F.TRVVGGEDAKPGQFPW.Q			581.968	3	1743.89	1743.88	0	4	225	Specific	169.04	169.04	169.04	4.1	84	>sp|P00740-6|FA9_HUMAN Coagulation factor IX OS=Homo sapiens variant 2 G 44 V GN=F9 PE=1 SV=2	5	sample=1 period=1 cycle=1409 experiment=7	sample=1 period=1 cycle=1409 experiment=7	20.0186
07256:3	1	F.TRVVGGEDAKPGQFPW.Q			581.966	3	1743.88	1743.88	0	1.6	225	Specific	169.34	169.34	169.34	2.72	84	>sp|P00740-6|FA9_HUMAN Coagulation factor IX OS=Homo sapiens variant 2 G 44 V GN=F9 PE=1 SV=2	5	sample=1 period=1 cycle=1689 experiment=3	sample=1 period=1 cycle=1689 experiment=3	25.7653
04993:3	1	F.TRVVGGEDAKPGQFPW.Q			581.965	3	1743.88	1743.88	0	-0.8	225	Specific	171.72	171.72	171.72	3.77	84	>sp|P00740-6|FA9_HUMAN Coagulation factor IX OS=Homo sapiens variant 2 G 44 V GN=F9 PE=1 SV=2	5	sample=1 period=1 cycle=1428 experiment=4	sample=1 period=1 cycle=1428 experiment=4	20.3979
07599:3	1	F.TRVVGGEDAKPGQFPW.Q			581.968	3	1743.89	1743.88	0	5.2	225	Specific	172.15	172.15	172.15	2.83	84	>sp|P00740-6|FA9_HUMAN Coagulation factor IX OS=Homo sapiens variant 2 G 44 V GN=F9 PE=1 SV=2	5	sample=1 period=1 cycle=1759 experiment=7	sample=1 period=1 cycle=1759 experiment=7	27.2293
04830:3	1	F.TRVVGGEDAKPGQFPW.Q			581.967	3	1743.89	1743.88	0	3.7	225	Specific	173.41	173.41	173.41	4.21	84	>sp|P00740-6|FA9_HUMAN Coagulation factor IX OS=Homo sapiens variant 2 G 44 V GN=F9 PE=1 SV=2	5	sample=1 period=1 cycle=1416 experiment=3	sample=1 period=1 cycle=1416 experiment=3	20.1559
07279:3	1	F.TRVVGGEDAKPGQFPW.Q			581.967	3	1743.89	1743.88	0	2.8	225	Specific	174.35	174.35	174.35	3.67	84	>sp|P00740-6|FA9_HUMAN Coagulation factor IX OS=Homo sapiens variant 2 G 44 V GN=F9 PE=1 SV=2	5	sample=1 period=1 cycle=1694 experiment=2	sample=1 period=1 cycle=1694 experiment=2	25.8674
07211:3	1	F.TRVVGGEDAKPGQFPW.Q			581.969	3	1743.89	1743.88	0	6.6	225	Specific	177.62	177.62	177.62	3.6	84	>sp|P00740-6|FA9_HUMAN Coagulation factor IX OS=Homo sapiens variant 2 G 44 V GN=F9 PE=1 SV=2	5	sample=1 period=1 cycle=1679 experiment=4	sample=1 period=1 cycle=1679 experiment=4	25.5569
05189:3	1	F.TRVVGGEDAKPGQFPW.Q			581.967	3	1743.89	1743.88	0	3.7	225	Specific	179.6	179.6	179.6	4.49	84	>sp|P00740-6|FA9_HUMAN Coagulation factor IX OS=Homo sapiens variant 2 G 44 V GN=F9 PE=1 SV=2	5	sample=1 period=1 cycle=1443 experiment=11	sample=1 period=1 cycle=1443 experiment=11	20.7098
05092:3	1	F.TRVVGGEDAKPGQFPW.Q			581.966	3	1743.88	1743.88	0	2.2	225	Specific	181.62	181.62	181.62	3.63	84	>sp|P00740-6|FA9_HUMAN Coagulation factor IX OS=Homo sapiens variant 2 G 44 V GN=F9 PE=1 SV=2	5	sample=1 period=1 cycle=1436 experiment=6	sample=1 period=1 cycle=1436 experiment=6	20.5626
07321:3	1	F.TRVVGGEDAKPGQFPW.Q			581.967	3	1743.89	1743.88	0	3.4	225	Specific	183.81	183.81	183.81	4.41	84	>sp|P00740-6|FA9_HUMAN Coagulation factor IX OS=Homo sapiens variant 2 G 44 V GN=F9 PE=1 SV=2	5	sample=1 period=1 cycle=1704 experiment=4	sample=1 period=1 cycle=1704 experiment=4	26.0781
05659:3	1	F.TRVVGGEDAKPGQFPW.Q			581.968	3	1743.89	1743.88	0	4	225	Specific	184.71	184.71	184.71	4.41	84	>sp|P00740-6|FA9_HUMAN Coagulation factor IX OS=Homo sapiens variant 2 G 44 V GN=F9 PE=1 SV=2	5	sample=1 period=1 cycle=1485 experiment=8	sample=1 period=1 cycle=1485 experiment=8	21.5539
06176:3	1	F.TRVVGGEDAKPGQFPW.Q			581.967	3	1743.89	1743.88	0	2.2	225	Specific	185.51	185.51	185.51	3.63	84	>sp|P00740-6|FA9_HUMAN Coagulation factor IX OS=Homo sapiens variant 2 G 44 V GN=F9 PE=1 SV=2	5	sample=1 period=1 cycle=1554 experiment=6	sample=1 period=1 cycle=1554 experiment=6	22.9504
05118:3	1	F.TRVVGGEDAKPGQFPW.Q			581.967	3	1743.89	1743.88	0	3.5	225	Specific	186.04	186.04	186.04	4.52	84	>sp|P00740-6|FA9_HUMAN Coagulation factor IX OS=Homo sapiens variant 2 G 44 V GN=F9 PE=1 SV=2	5	sample=1 period=1 cycle=1438 experiment=6	sample=1 period=1 cycle=1438 experiment=6	20.6036
06408:3	1	F.TRVVGGEDAKPGQFPW.Q			581.967	3	1743.89	1743.88	0	3.6	225	Specific	190.68	190.68	190.68	4.52	84	>sp|P00740-6|FA9_HUMAN Coagulation factor IX OS=Homo sapiens variant 2 G 44 V GN=F9 PE=1 SV=2	5	sample=1 period=1 cycle=1579 experiment=6	sample=1 period=1 cycle=1579 experiment=6	23.4622
06276:3	1	F.TRVVGGEDAKPGQFPW.Q			581.964	3	1743.88	1743.88	0	-1.6	225	Specific	193.11	193.11	193.11	3.97	84	>sp|P00740-6|FA9_HUMAN Coagulation factor IX OS=Homo sapiens variant 2 G 44 V GN=F9 PE=1 SV=2	5	sample=1 period=1 cycle=1565 experiment=5	sample=1 period=1 cycle=1565 experiment=5	23.1743
02387:3	1	F.TRVVGGEDAKPGQFPW.Q			581.967	3	1743.89	1743.88	0	2.2	225	Specific	197.67	197.67	197.67	3.44	84	>sp|P00740-6|FA9_HUMAN Coagulation factor IX OS=Homo sapiens variant 2 G 44 V GN=F9 PE=1 SV=2	5	sample=1 period=1 cycle=1185 experiment=4	sample=1 period=1 cycle=1185 experiment=4	15.3313
05673:3	1	F.TRVVGGEDAKPGQFPW.Q			581.968	3	1743.89	1743.88	0	4.8	225	Specific	198.43	198.43	198.43	4.41	84	>sp|P00740-6|FA9_HUMAN Coagulation factor IX OS=Homo sapiens variant 2 G 44 V GN=F9 PE=1 SV=2	5	sample=1 period=1 cycle=1486 experiment=10	sample=1 period=1 cycle=1486 experiment=10	21.5754
07840:3	1	F.TRVVGGEDAKPGQFPW.Q			581.967	3	1743.89	1743.88	0	3.4	225	Specific	199.03	199.03	199.03	4.06	84	>sp|P00740-6|FA9_HUMAN Coagulation factor IX OS=Homo sapiens variant 2 G 44 V GN=F9 PE=1 SV=2	5	sample=1 period=1 cycle=1802 experiment=6	sample=1 period=1 cycle=1802 experiment=6	28.1245
03879:3	1	F.TRVVGGEDAKPGQFPW.Q			581.966	3	1743.88	1743.88	0	2	225	Specific	200.37	200.37	200.37	3.63	84	>sp|P00740-6|FA9_HUMAN Coagulation factor IX OS=Homo sapiens variant 2 G 44 V GN=F9 PE=1 SV=2	5	sample=1 period=1 cycle=1319 experiment=2	sample=1 period=1 cycle=1319 experiment=2	18.1625
07926:3	1	F.TRVVGGEDAKPGQFPW.Q			581.966	3	1743.88	1743.88	0	1.3	225	Specific	201.42	201.42	201.42	4.47	84	>sp|P00740-6|FA9_HUMAN Coagulation factor IX OS=Homo sapiens variant 2 G 44 V GN=F9 PE=1 SV=2	5	sample=1 period=1 cycle=1820 experiment=6	sample=1 period=1 cycle=1820 experiment=6	28.4958
06711:3	1	F.TRVVGGEDAKPGQFPW.Q			581.967	3	1743.89	1743.88	0	2.5	225	Specific	201.47	201.47	201.47	4.09	84	>sp|P00740-6|FA9_HUMAN Coagulation factor IX OS=Homo sapiens variant 2 G 44 V GN=F9 PE=1 SV=2	5	sample=1 period=1 cycle=1610 experiment=5	sample=1 period=1 cycle=1610 experiment=5	24.0972
06360:3	1	F.TRVVGGEDAKPGQFPW.Q			581.968	3	1743.89	1743.88	0	4.8	225	Specific	203.15	203.15	203.15	4.06	84	>sp|P00740-6|FA9_HUMAN Coagulation factor IX OS=Homo sapiens variant 2 G 44 V GN=F9 PE=1 SV=2	5	sample=1 period=1 cycle=1574 experiment=5	sample=1 period=1 cycle=1574 experiment=5	23.3608
06331:3	1	F.TRVVGGEDAKPGQFPW.Q			581.966	3	1743.88	1743.88	0	2	225	Specific	203.42	203.42	203.42	3.63	84	>sp|P00740-6|FA9_HUMAN Coagulation factor IX OS=Homo sapiens variant 2 G 44 V GN=F9 PE=1 SV=2	5	sample=1 period=1 cycle=1571 experiment=7	sample=1 period=1 cycle=1571 experiment=7	23.2992
04408:3	1	F.TRVVGGEDAKPGQFPW.Q			581.967	3	1743.89	1743.88	0	3.2	225	Specific	203.51	203.51	203.51	4.52	84	>sp|P00740-6|FA9_HUMAN Coagulation factor IX OS=Homo sapiens variant 2 G 44 V GN=F9 PE=1 SV=2	5	sample=1 period=1 cycle=1373 experiment=6	sample=1 period=1 cycle=1373 experiment=6	19.281
07295:3	1	F.TRVVGGEDAKPGQFPW.Q			581.967	3	1743.89	1743.88	0	2.8	225	Specific	203.66	203.66	203.66	3.98	84	>sp|P00740-6|FA9_HUMAN Coagulation factor IX OS=Homo sapiens variant 2 G 44 V GN=F9 PE=1 SV=2	5	sample=1 period=1 cycle=1698 experiment=3	sample=1 period=1 cycle=1698 experiment=3	25.9523
03996:3	1	F.TRVVGGEDAKPGQFPW.Q			581.966	3	1743.88	1743.88	0	2	225	Specific	204.07	204.07	204.07	3.98	84	>sp|P00740-6|FA9_HUMAN Coagulation factor IX OS=Homo sapiens variant 2 G 44 V GN=F9 PE=1 SV=2	5	sample=1 period=1 cycle=1330 experiment=5	sample=1 period=1 cycle=1330 experiment=5	18.3987
06520:3	1	F.TRVVGGEDAKPGQFPW.Q			581.967	3	1743.89	1743.88	0	2.8	225	Specific	204.21	204.21	204.21	3.98	84	>sp|P00740-6|FA9_HUMAN Coagulation factor IX OS=Homo sapiens variant 2 G 44 V GN=F9 PE=1 SV=2	5	sample=1 period=1 cycle=1590 experiment=7	sample=1 period=1 cycle=1590 experiment=7	23.6871
06211:3	1	F.TRVVGGEDAKPGQFPW.Q			581.966	3	1743.88	1743.88	0	1.8	225	Specific	205.38	205.38	205.38	4.09	84	>sp|P00740-6|FA9_HUMAN Coagulation factor IX OS=Homo sapiens variant 2 G 44 V GN=F9 PE=1 SV=2	5	sample=1 period=1 cycle=1558 experiment=5	sample=1 period=1 cycle=1558 experiment=5	23.0309
06615:3	1	F.TRVVGGEDAKPGQFPW.Q			581.968	3	1743.89	1743.88	0	4.6	225	Specific	206.03	206.03	206.03	4.41	84	>sp|P00740-6|FA9_HUMAN Coagulation factor IX OS=Homo sapiens variant 2 G 44 V GN=F9 PE=1 SV=2	5	sample=1 period=1 cycle=1599 experiment=7	sample=1 period=1 cycle=1599 experiment=7	23.8719
07628:3	1	F.TRVVGGEDAKPGQFPW.Q			581.967	3	1743.89	1743.88	0	3.6	225	Specific	209.69	209.69	209.69	4.41	84	>sp|P00740-6|FA9_HUMAN Coagulation factor IX OS=Homo sapiens variant 2 G 44 V GN=F9 PE=1 SV=2	5	sample=1 period=1 cycle=1764 experiment=5	sample=1 period=1 cycle=1764 experiment=5	27.3316
06776:3	1	F.TRVVGGEDAKPGQFPW.Q			581.968	3	1743.89	1743.88	0	5.3	225	Specific	210.92	210.92	210.92	3.63	84	>sp|P00740-6|FA9_HUMAN Coagulation factor IX OS=Homo sapiens variant 2 G 44 V GN=F9 PE=1 SV=2	5	sample=1 period=1 cycle=1618 experiment=6	sample=1 period=1 cycle=1618 experiment=6	24.2673
05747:3	1	F.TRVVGGEDAKPGQFPW.Q			581.965	3	1743.88	1743.88	0	-0.4	225	Specific	215.28	215.28	215.28	4.17	84	>sp|P00740-6|FA9_HUMAN Coagulation factor IX OS=Homo sapiens variant 2 G 44 V GN=F9 PE=1 SV=2	5	sample=1 period=1 cycle=1493 experiment=5	sample=1 period=1 cycle=1493 experiment=5	21.7135
04519:3	1	F.TRVVGGEDAKPGQFPW.Q			581.967	3	1743.89	1743.88	0	3.9	225	Specific	216.22	216.22	216.22	4.7	84	>sp|P00740-6|FA9_HUMAN Coagulation factor IX OS=Homo sapiens variant 2 G 44 V GN=F9 PE=1 SV=2	5	sample=1 period=1 cycle=1386 experiment=6	sample=1 period=1 cycle=1386 experiment=6	19.5443
04587:3	1	F.TRVVGGEDAKPGQFPW.Q			581.967	3	1743.89	1743.88	0	3.9	225	Specific	216.29	216.29	216.29	4.7	84	>sp|P00740-6|FA9_HUMAN Coagulation factor IX OS=Homo sapiens variant 2 G 44 V GN=F9 PE=1 SV=2	5	sample=1 period=1 cycle=1394 experiment=7	sample=1 period=1 cycle=1394 experiment=7	19.7097
05960:3	1	F.TRVVGGEDAKPGQFPW.Q			581.967	3	1743.89	1743.88	0	3.4	225	Specific	218.32	218.32	218.32	4.7	84	>sp|P00740-6|FA9_HUMAN Coagulation factor IX OS=Homo sapiens variant 2 G 44 V GN=F9 PE=1 SV=2	5	sample=1 period=1 cycle=1526 experiment=4	sample=1 period=1 cycle=1526 experiment=4	22.3712
03684:3	1	F.TRVVGGEDAKPGQFPW.Q			581.966	3	1743.88	1743.88	0	1	225	Specific	219.4	219.4	219.4	4.79	84	>sp|P00740-6|FA9_HUMAN Coagulation factor IX OS=Homo sapiens variant 2 G 44 V GN=F9 PE=1 SV=2	5	sample=1 period=1 cycle=1301 experiment=2	sample=1 period=1 cycle=1301 experiment=2	17.7894
05339:3	1	F.TRVVGGEDAKPGQFPW.Q			581.965	3	1743.88	1743.88	0	0.2	225	Specific	219.81	219.81	219.81	4.76	84	>sp|P00740-6|FA9_HUMAN Coagulation factor IX OS=Homo sapiens variant 2 G 44 V GN=F9 PE=1 SV=2	5	sample=1 period=1 cycle=1454 experiment=10	sample=1 period=1 cycle=1454 experiment=10	20.9314
07548:3	1	F.TRVVGGEDAKPGQFPW.Q			581.966	3	1743.88	1743.88	0	1.9	225	Specific	220.35	220.35	220.35	4.29	84	>sp|P00740-6|FA9_HUMAN Coagulation factor IX OS=Homo sapiens variant 2 G 44 V GN=F9 PE=1 SV=2	5	sample=1 period=1 cycle=1748 experiment=4	sample=1 period=1 cycle=1748 experiment=4	27.0007
06432:3	1	F.TRVVGGEDAKPGQFPW.Q			581.967	3	1743.89	1743.88	0	2.9	225	Specific	220.48	220.48	220.48	4.27	84	>sp|P00740-6|FA9_HUMAN Coagulation factor IX OS=Homo sapiens variant 2 G 44 V GN=F9 PE=1 SV=2	5	sample=1 period=1 cycle=1582 experiment=8	sample=1 period=1 cycle=1582 experiment=8	23.5235
04463:3	1	F.TRVVGGEDAKPGQFPW.Q			581.967	3	1743.89	1743.88	0	2.5	225	Specific	222.22	222.22	222.22	4.29	84	>sp|P00740-6|FA9_HUMAN Coagulation factor IX OS=Homo sapiens variant 2 G 44 V GN=F9 PE=1 SV=2	5	sample=1 period=1 cycle=1379 experiment=8	sample=1 period=1 cycle=1379 experiment=8	19.4048
06922:3	1	F.TRVVGGEDAKPGQFPW.Q			581.967	3	1743.89	1743.88	0	3.6	225	Specific	222.98	222.98	222.98	4.61	84	>sp|P00740-6|FA9_HUMAN Coagulation factor IX OS=Homo sapiens variant 2 G 44 V GN=F9 PE=1 SV=2	5	sample=1 period=1 cycle=1638 experiment=2	sample=1 period=1 cycle=1638 experiment=2	24.6879
05483:3	1	F.TRVVGGEDAKPGQFPW.Q			581.967	3	1743.89	1743.88	0	3.4	225	Specific	225.29	225.29	225.29	4.61	84	>sp|P00740-6|FA9_HUMAN Coagulation factor IX OS=Homo sapiens variant 2 G 44 V GN=F9 PE=1 SV=2	5	sample=1 period=1 cycle=1468 experiment=4	sample=1 period=1 cycle=1468 experiment=4	21.2089
06132:3	1	F.TRVVGGEDAKPGQFPW.Q			581.967	3	1743.89	1743.88	0	3.6	225	Specific	226.49	226.49	226.49	4.61	84	>sp|P00740-6|FA9_HUMAN Coagulation factor IX OS=Homo sapiens variant 2 G 44 V GN=F9 PE=1 SV=2	5	sample=1 period=1 cycle=1549 experiment=5	sample=1 period=1 cycle=1549 experiment=5	22.8434
04750:3	1	F.TRVVGGEDAKPGQFPW.Q			581.966	3	1743.88	1743.88	0	1.3	225	Specific	226.51	226.51	226.51	4.68	84	>sp|P00740-6|FA9_HUMAN Coagulation factor IX OS=Homo sapiens variant 2 G 44 V GN=F9 PE=1 SV=2	5	sample=1 period=1 cycle=1410 experiment=4	sample=1 period=1 cycle=1410 experiment=4	20.0361
04199:3	1	F.TRVVGGEDAKPGQFPW.Q			581.966	3	1743.88	1743.88	0	0.6	225	Specific	226.61	226.61	226.61	4.68	84	>sp|P00740-6|FA9_HUMAN Coagulation factor IX OS=Homo sapiens variant 2 G 44 V GN=F9 PE=1 SV=2	5	sample=1 period=1 cycle=1350 experiment=3	sample=1 period=1 cycle=1350 experiment=3	18.819
06719:3	1	F.TRVVGGEDAKPGQFPW.Q			581.968	3	1743.89	1743.88	0	4.4	225	Specific	227.28	227.28	227.28	4.72	84	>sp|P00740-6|FA9_HUMAN Coagulation factor IX OS=Homo sapiens variant 2 G 44 V GN=F9 PE=1 SV=2	5	sample=1 period=1 cycle=1611 experiment=4	sample=1 period=1 cycle=1611 experiment=4	24.1162
05824:3	1	F.TRVVGGEDAKPGQFPW.Q			581.964	3	1743.88	1743.88	0	-1.6	225	Specific	228.43	228.43	228.43	4.17	84	>sp|P00740-6|FA9_HUMAN Coagulation factor IX OS=Homo sapiens variant 2 G 44 V GN=F9 PE=1 SV=2	5	sample=1 period=1 cycle=1501 experiment=6	sample=1 period=1 cycle=1501 experiment=6	21.8756
08055:3	1	F.TRVVGGEDAKPGQFPW.Q			581.968	3	1743.89	1743.88	0	5.6	225	Specific	228.97	228.97	228.97	3.49	84	>sp|P00740-6|FA9_HUMAN Coagulation factor IX OS=Homo sapiens variant 2 G 44 V GN=F9 PE=1 SV=2	5	sample=1 period=1 cycle=1849 experiment=6	sample=1 period=1 cycle=1849 experiment=6	29.0974
07240:3	1	F.TRVVGGEDAKPGQFPW.Q			581.968	3	1743.89	1743.88	0	5.1	225	Specific	229.81	229.81	229.81	3.49	84	>sp|P00740-6|FA9_HUMAN Coagulation factor IX OS=Homo sapiens variant 2 G 44 V GN=F9 PE=1 SV=2	5	sample=1 period=1 cycle=1685 experiment=4	sample=1 period=1 cycle=1685 experiment=4	25.6823
06106:3	1	F.TRVVGGEDAKPGQFPW.Q			581.966	3	1743.88	1743.88	0	2	225	Specific	233	233	233	4.29	84	>sp|P00740-6|FA9_HUMAN Coagulation factor IX OS=Homo sapiens variant 2 G 44 V GN=F9 PE=1 SV=2	5	sample=1 period=1 cycle=1545 experiment=3	sample=1 period=1 cycle=1545 experiment=3	22.7589
07215:3	1	F.TRVVGGEDAKPGQFPW.Q			581.967	3	1743.89	1743.88	0	2.5	225	Specific	233.17	233.17	233.17	4.18	84	>sp|P00740-6|FA9_HUMAN Coagulation factor IX OS=Homo sapiens variant 2 G 44 V GN=F9 PE=1 SV=2	5	sample=1 period=1 cycle=1680 experiment=2	sample=1 period=1 cycle=1680 experiment=2	25.5749
03943:3	1	F.TRVVGGEDAKPGQFPW.Q			581.966	3	1743.88	1743.88	0	1.2	225	Specific	233.65	233.65	233.65	4.68	84	>sp|P00740-6|FA9_HUMAN Coagulation factor IX OS=Homo sapiens variant 2 G 44 V GN=F9 PE=1 SV=2	5	sample=1 period=1 cycle=1325 experiment=2	sample=1 period=1 cycle=1325 experiment=2	18.2888
06842:3	1	F.TRVVGGEDAKPGQFPW.Q			581.968	3	1743.89	1743.88	0	4.5	225	Specific	234.43	234.43	234.43	4.61	84	>sp|P00740-6|FA9_HUMAN Coagulation factor IX OS=Homo sapiens variant 2 G 44 V GN=F9 PE=1 SV=2	5	sample=1 period=1 cycle=1626 experiment=6	sample=1 period=1 cycle=1626 experiment=6	24.4367
06585:3	1	F.TRVVGGEDAKPGQFPW.Q			581.964	3	1743.88	1743.88	0	-2.8	225	Specific	236.08	236.08	236.08	4.17	84	>sp|P00740-6|FA9_HUMAN Coagulation factor IX OS=Homo sapiens variant 2 G 44 V GN=F9 PE=1 SV=2	5	sample=1 period=1 cycle=1596 experiment=8	sample=1 period=1 cycle=1596 experiment=8	23.8117
04295:3	1	F.TRVVGGEDAKPGQFPW.Q			581.966	3	1743.88	1743.88	0	1.4	225	Specific	236.9	236.9	236.9	4.18	84	>sp|P00740-6|FA9_HUMAN Coagulation factor IX OS=Homo sapiens variant 2 G 44 V GN=F9 PE=1 SV=2	5	sample=1 period=1 cycle=1360 experiment=6	sample=1 period=1 cycle=1360 experiment=6	19.0222
07764:3	1	F.TRVVGGEDAKPGQFPW.Q			581.967	3	1743.89	1743.88	0	3.3	225	Specific	240.81	240.81	240.81	5.01	84	>sp|P00740-6|FA9_HUMAN Coagulation factor IX OS=Homo sapiens variant 2 G 44 V GN=F9 PE=1 SV=2	5	sample=1 period=1 cycle=1788 experiment=4	sample=1 period=1 cycle=1788 experiment=4	27.8327
06817:3	1	F.TRVVGGEDAKPGQFPW.Q			581.966	3	1743.88	1743.88	0	1.8	225	Specific	242.75	242.75	242.75	4.49	84	>sp|P00740-6|FA9_HUMAN Coagulation factor IX OS=Homo sapiens variant 2 G 44 V GN=F9 PE=1 SV=2	5	sample=1 period=1 cycle=1623 experiment=7	sample=1 period=1 cycle=1623 experiment=7	24.3745
07738:3	1	F.TRVVGGEDAKPGQFPW.Q			581.967	3	1743.89	1743.88	0	3.3	225	Specific	243.25	243.25	243.25	5.01	84	>sp|P00740-6|FA9_HUMAN Coagulation factor IX OS=Homo sapiens variant 2 G 44 V GN=F9 PE=1 SV=2	5	sample=1 period=1 cycle=1783 experiment=4	sample=1 period=1 cycle=1783 experiment=4	27.7264
05081:3	1	F.TRVVGGEDAKPGQFPW.Q			581.966	3	1743.88	1743.88	0	1	225	Specific	246.69	246.69	246.69	5.07	84	>sp|P00740-6|FA9_HUMAN Coagulation factor IX OS=Homo sapiens variant 2 G 44 V GN=F9 PE=1 SV=2	5	sample=1 period=1 cycle=1435 experiment=7	sample=1 period=1 cycle=1435 experiment=7	20.5423
06142:3	1	F.TRVVGGEDAKPGQFPW.Q			581.968	3	1743.89	1743.88	0	4.6	225	Specific	246.75	246.75	246.75	4.93	84	>sp|P00740-6|FA9_HUMAN Coagulation factor IX OS=Homo sapiens variant 2 G 44 V GN=F9 PE=1 SV=2	5	sample=1 period=1 cycle=1550 experiment=6	sample=1 period=1 cycle=1550 experiment=6	22.8667
05972:3	1	F.TRVVGGEDAKPGQFPW.Q			581.966	3	1743.88	1743.88	0	0.8	225	Specific	246.84	246.84	246.84	4.9	84	>sp|P00740-6|FA9_HUMAN Coagulation factor IX OS=Homo sapiens variant 2 G 44 V GN=F9 PE=1 SV=2	5	sample=1 period=1 cycle=1527 experiment=8	sample=1 period=1 cycle=1527 experiment=8	22.3958
06496:3	1	F.TRVVGGEDAKPGQFPW.Q			581.967	3	1743.89	1743.88	0	2.3	225	Specific	248.31	248.31	248.31	4.57	84	>sp|P00740-6|FA9_HUMAN Coagulation factor IX OS=Homo sapiens variant 2 G 44 V GN=F9 PE=1 SV=2	5	sample=1 period=1 cycle=1588 experiment=8	sample=1 period=1 cycle=1588 experiment=8	23.647
06728:3	1	F.TRVVGGEDAKPGQFPW.Q			581.968	3	1743.89	1743.88	0	5	225	Specific	252.09	252.09	252.09	3.89	84	>sp|P00740-6|FA9_HUMAN Coagulation factor IX OS=Homo sapiens variant 2 G 44 V GN=F9 PE=1 SV=2	5	sample=1 period=1 cycle=1612 experiment=4	sample=1 period=1 cycle=1612 experiment=4	24.1372
06575:3	1	F.TRVVGGEDAKPGQFPW.Q			581.969	3	1743.89	1743.88	0	6.6	225	Specific	253.76	253.76	253.76	4.21	84	>sp|P00740-6|FA9_HUMAN Coagulation factor IX OS=Homo sapiens variant 2 G 44 V GN=F9 PE=1 SV=2	5	sample=1 period=1 cycle=1595 experiment=9	sample=1 period=1 cycle=1595 experiment=9	23.7912
06917:3	1	F.TRVVGGEDAKPGQFPW.Q			581.968	3	1743.89	1743.88	0	5.4	225	Specific	253.99	253.99	253.99	4.33	84	>sp|P00740-6|FA9_HUMAN Coagulation factor IX OS=Homo sapiens variant 2 G 44 V GN=F9 PE=1 SV=2	5	sample=1 period=1 cycle=1637 experiment=5	sample=1 period=1 cycle=1637 experiment=5	24.6697
04107:3	1	F.TRVVGGEDAKPGQFPW.Q			581.967	3	1743.89	1743.88	0	3.2	225	Specific	254.38	254.38	254.38	5.13	84	>sp|P00740-6|FA9_HUMAN Coagulation factor IX OS=Homo sapiens variant 2 G 44 V GN=F9 PE=1 SV=2	5	sample=1 period=1 cycle=1341 experiment=6	sample=1 period=1 cycle=1341 experiment=6	18.6383
07491:3	1	F.TRVVGGEDAKPGQFPW.Q			581.966	3	1743.88	1743.88	0	1.3	225	Specific	256.01	256.01	256.01	5.09	84	>sp|P00740-6|FA9_HUMAN Coagulation factor IX OS=Homo sapiens variant 2 G 44 V GN=F9 PE=1 SV=2	5	sample=1 period=1 cycle=1736 experiment=6	sample=1 period=1 cycle=1736 experiment=6	26.7503
06036:3	1	F.TRVVGGEDAKPGQFPW.Q			581.966	3	1743.88	1743.88	0	0.7	225	Specific	257.78	257.78	257.78	5.09	84	>sp|P00740-6|FA9_HUMAN Coagulation factor IX OS=Homo sapiens variant 2 G 44 V GN=F9 PE=1 SV=2	5	sample=1 period=1 cycle=1535 experiment=7	sample=1 period=1 cycle=1535 experiment=7	22.5568
06184:3	1	F.TRVVGGEDAKPGQFPW.Q			581.968	3	1743.89	1743.88	0	4.7	225	Specific	258.28	258.28	258.28	5.1	84	>sp|P00740-6|FA9_HUMAN Coagulation factor IX OS=Homo sapiens variant 2 G 44 V GN=F9 PE=1 SV=2	5	sample=1 period=1 cycle=1555 experiment=5	sample=1 period=1 cycle=1555 experiment=5	22.9703
07382:3	1	F.TRVVGGEDAKPGQFPW.Q			581.967	3	1743.89	1743.88	0	3.4	225	Specific	261.88	261.88	261.88	5.1	84	>sp|P00740-6|FA9_HUMAN Coagulation factor IX OS=Homo sapiens variant 2 G 44 V GN=F9 PE=1 SV=2	5	sample=1 period=1 cycle=1715 experiment=4	sample=1 period=1 cycle=1715 experiment=4	26.3066
07961:3	1	F.TRVVGGEDAKPGQFPW.Q			581.966	3	1743.88	1743.88	0	1.9	225	Specific	262.4	262.4	262.4	4.24	84	>sp|P00740-6|FA9_HUMAN Coagulation factor IX OS=Homo sapiens variant 2 G 44 V GN=F9 PE=1 SV=2	5	sample=1 period=1 cycle=1828 experiment=4	sample=1 period=1 cycle=1828 experiment=4	28.6623
07344:3	1	F.TRVVGGEDAKPGQFPW.Q			581.968	3	1743.89	1743.88	0	5.4	225	Specific	263.51	263.51	263.51	4.35	84	>sp|P00740-6|FA9_HUMAN Coagulation factor IX OS=Homo sapiens variant 2 G 44 V GN=F9 PE=1 SV=2	5	sample=1 period=1 cycle=1708 experiment=4	sample=1 period=1 cycle=1708 experiment=4	26.1611
04220:3	1	F.TRVVGGEDAKPGQFPW.Q			581.965	3	1743.88	1743.88	0	0.1	225	Specific	264.58	264.58	264.58	5.19	84	>sp|P00740-6|FA9_HUMAN Coagulation factor IX OS=Homo sapiens variant 2 G 44 V GN=F9 PE=1 SV=2	5	sample=1 period=1 cycle=1352 experiment=6	sample=1 period=1 cycle=1352 experiment=6	18.861
06873:3	1	F.TRVVGGEDAKPGQFPW.Q			581.967	3	1743.89	1743.88	0	2.4	225	Specific	264.88	264.88	264.88	4.24	84	>sp|P00740-6|FA9_HUMAN Coagulation factor IX OS=Homo sapiens variant 2 G 44 V GN=F9 PE=1 SV=2	5	sample=1 period=1 cycle=1630 experiment=2	sample=1 period=1 cycle=1630 experiment=2	24.5198
02307:3	1	F.TRVVGGEDAKPGQFPW.Q			581.967	3	1743.89	1743.88	0	2.3	225	Specific	271.35	271.35	271.35	4.24	84	>sp|P00740-6|FA9_HUMAN Coagulation factor IX OS=Homo sapiens variant 2 G 44 V GN=F9 PE=1 SV=2	5	sample=1 period=1 cycle=1179 experiment=4	sample=1 period=1 cycle=1179 experiment=4	15.2085
03257:2	1	F.TRVVGGEDAKPGQFPW.Q			872.44	2	1743.87	1743.88	0	-5.2	225	Specific	276.05	240	240	2.14	84	>sp|P00740-6|FA9_HUMAN Coagulation factor IX OS=Homo sapiens variant 2 G 44 V GN=F9 PE=1 SV=2	5	sample=1 period=1 cycle=1262 experiment=11	sample=1 period=1 cycle=1262 experiment=11	16.9615
07828:3	1	F.TRVVGGEDAKPGQFPW.Q			581.968	3	1743.89	1743.88	0	4.7	225	Specific	276.27	276.27	276.27	5.1	84	>sp|P00740-6|FA9_HUMAN Coagulation factor IX OS=Homo sapiens variant 2 G 44 V GN=F9 PE=1 SV=2	5	sample=1 period=1 cycle=1800 experiment=7	sample=1 period=1 cycle=1800 experiment=7	28.0839
04546:3	1	F.TRVVGGEDAKPGQFPW.Q			581.964	3	1743.88	1743.88	0	-2	225	Specific	276.52	276.52	276.52	4.66	84	>sp|P00740-6|FA9_HUMAN Coagulation factor IX OS=Homo sapiens variant 2 G 44 V GN=F9 PE=1 SV=2	5	sample=1 period=1 cycle=1389 experiment=4	sample=1 period=1 cycle=1389 experiment=4	19.6037
04511:3	1	F.TRVVGGEDAKPGQFPW.Q			581.967	3	1743.89	1743.88	0	2.7	225	Specific	277.25	277.25	277.25	4.67	84	>sp|P00740-6|FA9_HUMAN Coagulation factor IX OS=Homo sapiens variant 2 G 44 V GN=F9 PE=1 SV=2	5	sample=1 period=1 cycle=1385 experiment=6	sample=1 period=1 cycle=1385 experiment=6	19.5253
07274:3	1	F.TRVVGGEDAKPGQFPW.Q			581.968	3	1743.89	1743.88	0	4.2	225	Specific	277.7	277.7	277.7	5.02	84	>sp|P00740-6|FA9_HUMAN Coagulation factor IX OS=Homo sapiens variant 2 G 44 V GN=F9 PE=1 SV=2	5	sample=1 period=1 cycle=1693 experiment=3	sample=1 period=1 cycle=1693 experiment=3	25.8477
05913:3	1	F.TRVVGGEDAKPGQFPW.Q			581.964	3	1743.88	1743.88	0	-1.8	225	Specific	280.92	280.92	280.92	4.73	84	>sp|P00740-6|FA9_HUMAN Coagulation factor IX OS=Homo sapiens variant 2 G 44 V GN=F9 PE=1 SV=2	5	sample=1 period=1 cycle=1518 experiment=5	sample=1 period=1 cycle=1518 experiment=5	22.2139
06764:3	1	F.TRVVGGEDAKPGQFPW.Q			581.969	3	1743.89	1743.88	0	7.1	225	Specific	281.96	281.96	281.96	4.36	84	>sp|P00740-6|FA9_HUMAN Coagulation factor IX OS=Homo sapiens variant 2 G 44 V GN=F9 PE=1 SV=2	5	sample=1 period=1 cycle=1616 experiment=6	sample=1 period=1 cycle=1616 experiment=6	24.2241
04345:3	1	F.TRVVGGEDAKPGQFPW.Q			581.966	3	1743.88	1743.88	0	1.1	225	Specific	282.37	282.37	282.37	5.24	84	>sp|P00740-6|FA9_HUMAN Coagulation factor IX OS=Homo sapiens variant 2 G 44 V GN=F9 PE=1 SV=2	5	sample=1 period=1 cycle=1366 experiment=6	sample=1 period=1 cycle=1366 experiment=6	19.143
05254:3	1	F.TRVVGGEDAKPGQFPW.Q			581.967	3	1743.89	1743.88	0	2.5	225	Specific	285.4	285.4	285.4	4.64	84	>sp|P00740-6|FA9_HUMAN Coagulation factor IX OS=Homo sapiens variant 2 G 44 V GN=F9 PE=1 SV=2	5	sample=1 period=1 cycle=1448 experiment=8	sample=1 period=1 cycle=1448 experiment=8	20.8099
04604:3	1	F.TRVVGGEDAKPGQFPW.Q			581.967	3	1743.89	1743.88	0	3.2	225	Specific	286.87	286.87	286.87	5.07	84	>sp|P00740-6|FA9_HUMAN Coagulation factor IX OS=Homo sapiens variant 2 G 44 V GN=F9 PE=1 SV=2	5	sample=1 period=1 cycle=1396 experiment=7	sample=1 period=1 cycle=1396 experiment=7	19.751
04356:3	1	F.TRVVGGEDAKPGQFPW.Q			581.968	3	1743.89	1743.88	0	5.6	225	Specific	286.97	286.97	286.97	4.4	84	>sp|P00740-6|FA9_HUMAN Coagulation factor IX OS=Homo sapiens variant 2 G 44 V GN=F9 PE=1 SV=2	5	sample=1 period=1 cycle=1367 experiment=7	sample=1 period=1 cycle=1367 experiment=7	19.1635
07422:3	1	F.TRVVGGEDAKPGQFPW.Q			581.968	3	1743.89	1743.88	0	4	225	Specific	290.08	290.08	290.08	5.26	84	>sp|P00740-6|FA9_HUMAN Coagulation factor IX OS=Homo sapiens variant 2 G 44 V GN=F9 PE=1 SV=2	5	sample=1 period=1 cycle=1722 experiment=2	sample=1 period=1 cycle=1722 experiment=2	26.4519
05897:3	1	F.TRVVGGEDAKPGQFPW.Q			581.967	3	1743.89	1743.88	0	3.6	225	Specific	290.6	290.6	290.6	5.15	84	>sp|P00740-6|FA9_HUMAN Coagulation factor IX OS=Homo sapiens variant 2 G 44 V GN=F9 PE=1 SV=2	5	sample=1 period=1 cycle=1516 experiment=4	sample=1 period=1 cycle=1516 experiment=4	22.1747
07902:3	1	F.TRVVGGEDAKPGQFPW.Q			581.968	3	1743.89	1743.88	0	5.5	225	Specific	291.01	291.01	291.01	4.37	84	>sp|P00740-6|FA9_HUMAN Coagulation factor IX OS=Homo sapiens variant 2 G 44 V GN=F9 PE=1 SV=2	5	sample=1 period=1 cycle=1815 experiment=6	sample=1 period=1 cycle=1815 experiment=6	28.3939
02088:3	1	F.TRVVGGEDAKPGQFPW.Q			581.967	3	1743.89	1743.88	0	3.9	225	Specific	292.67	292.67	292.67	5.26	84	>sp|P00740-6|FA9_HUMAN Coagulation factor IX OS=Homo sapiens variant 2 G 44 V GN=F9 PE=1 SV=2	5	sample=1 period=1 cycle=1161 experiment=3	sample=1 period=1 cycle=1161 experiment=3	14.8372
04047:3	1	F.TRVVGGEDAKPGQFPW.Q			581.966	3	1743.88	1743.88	0	1.9	225	Specific	293.01	293.01	293.01	4.8	84	>sp|P00740-6|FA9_HUMAN Coagulation factor IX OS=Homo sapiens variant 2 G 44 V GN=F9 PE=1 SV=2	5	sample=1 period=1 cycle=1335 experiment=5	sample=1 period=1 cycle=1335 experiment=5	18.5082
03698:3	1	F.TRVVGGEDAKPGQFPW.Q			581.964	3	1743.88	1743.88	0	-2	225	Specific	294.09	294.09	294.09	4.81	84	>sp|P00740-6|FA9_HUMAN Coagulation factor IX OS=Homo sapiens variant 2 G 44 V GN=F9 PE=1 SV=2	5	sample=1 period=1 cycle=1302 experiment=6	sample=1 period=1 cycle=1302 experiment=6	17.8121
07191:3	1	F.TRVVGGEDAKPGQFPW.Q			581.968	3	1743.89	1743.88	0	4.5	225	Specific	294.17	294.17	294.17	5.15	84	>sp|P00740-6|FA9_HUMAN Coagulation factor IX OS=Homo sapiens variant 2 G 44 V GN=F9 PE=1 SV=2	5	sample=1 period=1 cycle=1675 experiment=2	sample=1 period=1 cycle=1675 experiment=2	25.4708
07779:3	1	F.TRVVGGEDAKPGQFPW.Q			581.967	3	1743.89	1743.88	0	2.6	225	Specific	295.35	295.35	295.35	4.72	84	>sp|P00740-6|FA9_HUMAN Coagulation factor IX OS=Homo sapiens variant 2 G 44 V GN=F9 PE=1 SV=2	5	sample=1 period=1 cycle=1791 experiment=6	sample=1 period=1 cycle=1791 experiment=6	27.8948
05506:3	1	F.TRVVGGEDAKPGQFPW.Q			581.967	3	1743.89	1743.88	0	3.6	225	Specific	296.88	296.88	296.88	5.26	84	>sp|P00740-6|FA9_HUMAN Coagulation factor IX OS=Homo sapiens variant 2 G 44 V GN=F9 PE=1 SV=2	5	sample=1 period=1 cycle=1470 experiment=8	sample=1 period=1 cycle=1470 experiment=8	21.2534
03306:2	1	F.TRVVGGEDAKPGQFPW.Q			872.436	2	1743.87	1743.88	0	-9.2	225	Specific	297.5	273.89	273.89	2.47	84	>sp|P00740-6|FA9_HUMAN Coagulation factor IX OS=Homo sapiens variant 2 G 44 V GN=F9 PE=1 SV=2	5	sample=1 period=1 cycle=1266 experiment=11	sample=1 period=1 cycle=1266 experiment=11	17.0469
07856:3	1	F.TRVVGGEDAKPGQFPW.Q			581.968	3	1743.89	1743.88	0	4.6	225	Specific	298.1	298.1	298.1	5.23	84	>sp|P00740-6|FA9_HUMAN Coagulation factor IX OS=Homo sapiens variant 2 G 44 V GN=F9 PE=1 SV=2	5	sample=1 period=1 cycle=1805 experiment=7	sample=1 period=1 cycle=1805 experiment=7	28.1876
06825:3	1	F.TRVVGGEDAKPGQFPW.Q			581.967	3	1743.89	1743.88	0	3.8	225	Specific	300.83	300.83	300.83	5.26	84	>sp|P00740-6|FA9_HUMAN Coagulation factor IX OS=Homo sapiens variant 2 G 44 V GN=F9 PE=1 SV=2	5	sample=1 period=1 cycle=1624 experiment=7	sample=1 period=1 cycle=1624 experiment=7	24.3957
02354:3	1	F.TRVVGGEDAKPGQFPW.Q			581.967	3	1743.89	1743.88	0	2.6	225	Specific	303.8	303.8	303.8	4.71	84	>sp|P00740-6|FA9_HUMAN Coagulation factor IX OS=Homo sapiens variant 2 G 44 V GN=F9 PE=1 SV=2	5	sample=1 period=1 cycle=1183 experiment=3	sample=1 period=1 cycle=1183 experiment=3	15.2894
07769:3	1	F.TRVVGGEDAKPGQFPW.Q			581.969	3	1743.89	1743.88	0	6.2	225	Specific	304.03	304.03	304.03	4.45	84	>sp|P00740-6|FA9_HUMAN Coagulation factor IX OS=Homo sapiens variant 2 G 44 V GN=F9 PE=1 SV=2	5	sample=1 period=1 cycle=1789 experiment=4	sample=1 period=1 cycle=1789 experiment=4	27.8569
04650:3	1	F.TRVVGGEDAKPGQFPW.Q			581.964	3	1743.88	1743.88	0	-1.7	225	Specific	305.35	305.35	305.35	4.61	84	>sp|P00740-6|FA9_HUMAN Coagulation factor IX OS=Homo sapiens variant 2 G 44 V GN=F9 PE=1 SV=2	5	sample=1 period=1 cycle=1401 experiment=5	sample=1 period=1 cycle=1401 experiment=5	19.851
06596:3	1	F.TRVVGGEDAKPGQFPW.Q			581.968	3	1743.89	1743.88	0	5.3	225	Specific	306.15	306.15	306.15	4.48	84	>sp|P00740-6|FA9_HUMAN Coagulation factor IX OS=Homo sapiens variant 2 G 44 V GN=F9 PE=1 SV=2	5	sample=1 period=1 cycle=1597 experiment=7	sample=1 period=1 cycle=1597 experiment=7	23.8315
06067:3	1	F.TRVVGGEDAKPGQFPW.Q			581.967	3	1743.89	1743.88	0	2.5	225	Specific	306.35	306.35	306.35	4.82	84	>sp|P00740-6|FA9_HUMAN Coagulation factor IX OS=Homo sapiens variant 2 G 44 V GN=F9 PE=1 SV=2	5	sample=1 period=1 cycle=1539 experiment=7	sample=1 period=1 cycle=1539 experiment=7	22.6392
06626:3	1	F.TRVVGGEDAKPGQFPW.Q			581.968	3	1743.89	1743.88	0	5.4	225	Specific	306.8	296.27	296.27	4.48	84	>sp|P00740-6|FA9_HUMAN Coagulation factor IX OS=Homo sapiens variant 2 G 44 V GN=F9 PE=1 SV=2	5	sample=1 period=1 cycle=1600 experiment=7	sample=1 period=1 cycle=1600 experiment=7	23.8919
03954:3	1	F.TRVVGGEDAKPGQFPW.Q			581.967	3	1743.89	1743.88	0	3.3	225	Specific	307.65	307.65	307.65	5.15	84	>sp|P00740-6|FA9_HUMAN Coagulation factor IX OS=Homo sapiens variant 2 G 44 V GN=F9 PE=1 SV=2	5	sample=1 period=1 cycle=1326 experiment=4	sample=1 period=1 cycle=1326 experiment=4	18.311
04149:3	1	F.TRVVGGEDAKPGQFPW.Q			581.967	3	1743.89	1743.88	0	2.5	225	Specific	308.12	307.78	307.78	4.37	84	>sp|P00740-6|FA9_HUMAN Coagulation factor IX OS=Homo sapiens variant 2 G 44 V GN=F9 PE=1 SV=2	5	sample=1 period=1 cycle=1345 experiment=6	sample=1 period=1 cycle=1345 experiment=6	18.7203
06350:3	1	F.TRVVGGEDAKPGQFPW.Q			581.967	3	1743.89	1743.88	0	3.3	225	Specific	308.91	308.91	308.91	5.23	84	>sp|P00740-6|FA9_HUMAN Coagulation factor IX OS=Homo sapiens variant 2 G 44 V GN=F9 PE=1 SV=2	5	sample=1 period=1 cycle=1573 experiment=6	sample=1 period=1 cycle=1573 experiment=6	23.3394
04763:3	1	F.TRVVGGEDAKPGQFPW.Q			581.967	3	1743.89	1743.88	0	3.4	225	Specific	311.25	311.25	311.25	5.15	84	>sp|P00740-6|FA9_HUMAN Coagulation factor IX OS=Homo sapiens variant 2 G 44 V GN=F9 PE=1 SV=2	5	sample=1 period=1 cycle=1411 experiment=5	sample=1 period=1 cycle=1411 experiment=5	20.0571
06386:3	1	F.TRVVGGEDAKPGQFPW.Q			581.966	3	1743.88	1743.88	0	1	225	Specific	312.19	312.19	312.19	5.21	84	>sp|P00740-6|FA9_HUMAN Coagulation factor IX OS=Homo sapiens variant 2 G 44 V GN=F9 PE=1 SV=2	5	sample=1 period=1 cycle=1577 experiment=6	sample=1 period=1 cycle=1577 experiment=6	23.4212
03758:3	1	F.TRVVGGEDAKPGQFPW.Q			581.964	3	1743.88	1743.88	0	-1.6	225	Specific	312.23	312.23	312.23	4.79	84	>sp|P00740-6|FA9_HUMAN Coagulation factor IX OS=Homo sapiens variant 2 G 44 V GN=F9 PE=1 SV=2	5	sample=1 period=1 cycle=1307 experiment=5	sample=1 period=1 cycle=1307 experiment=5	17.9152
04571:3	1	F.TRVVGGEDAKPGQFPW.Q			581.967	3	1743.89	1743.88	0	2.7	225	Specific	312.37	312.37	312.37	4.71	84	>sp|P00740-6|FA9_HUMAN Coagulation factor IX OS=Homo sapiens variant 2 G 44 V GN=F9 PE=1 SV=2	5	sample=1 period=1 cycle=1392 experiment=5	sample=1 period=1 cycle=1392 experiment=5	19.6679
06452:3	1	F.TRVVGGEDAKPGQFPW.Q			581.968	3	1743.89	1743.88	0	5.4	225	Specific	313.87	313.87	313.87	4.37	84	>sp|P00740-6|FA9_HUMAN Coagulation factor IX OS=Homo sapiens variant 2 G 44 V GN=F9 PE=1 SV=2	5	sample=1 period=1 cycle=1584 experiment=6	sample=1 period=1 cycle=1584 experiment=6	23.5633
04037:3	1	F.TRVVGGEDAKPGQFPW.Q			581.966	3	1743.88	1743.88	0	1.6	225	Specific	316.39	316.39	316.39	4.82	84	>sp|P00740-6|FA9_HUMAN Coagulation factor IX OS=Homo sapiens variant 2 G 44 V GN=F9 PE=1 SV=2	5	sample=1 period=1 cycle=1334 experiment=5	sample=1 period=1 cycle=1334 experiment=5	18.4859
04420:3	1	F.TRVVGGEDAKPGQFPW.Q			581.965	3	1743.88	1743.88	0	-1.1	225	Specific	316.39	316.39	316.39	4.79	84	>sp|P00740-6|FA9_HUMAN Coagulation factor IX OS=Homo sapiens variant 2 G 44 V GN=F9 PE=1 SV=2	5	sample=1 period=1 cycle=1374 experiment=6	sample=1 period=1 cycle=1374 experiment=6	19.3023
07216:3	1	F.TRVVGGEDAKPGQFPW.Q			581.967	3	1743.89	1743.88	0	2.5	225	Specific	317.42	317.42	317.42	4.82	84	>sp|P00740-6|FA9_HUMAN Coagulation factor IX OS=Homo sapiens variant 2 G 44 V GN=F9 PE=1 SV=2	5	sample=1 period=1 cycle=1680 experiment=3	sample=1 period=1 cycle=1680 experiment=3	25.5762
04148:3	1	F.TRVVGGEDAKPGQFPW.Q			581.967	3	1743.89	1743.88	0	2.5	225	Specific	318.61	318.61	318.61	4.82	84	>sp|P00740-6|FA9_HUMAN Coagulation factor IX OS=Homo sapiens variant 2 G 44 V GN=F9 PE=1 SV=2	5	sample=1 period=1 cycle=1345 experiment=5	sample=1 period=1 cycle=1345 experiment=5	18.719
07562:3	1	F.TRVVGGEDAKPGQFPW.Q			581.968	3	1743.89	1743.88	0	4.9	225	Specific	319.2	319.2	319.2	4.45	84	>sp|P00740-6|FA9_HUMAN Coagulation factor IX OS=Homo sapiens variant 2 G 44 V GN=F9 PE=1 SV=2	5	sample=1 period=1 cycle=1752 experiment=3	sample=1 period=1 cycle=1752 experiment=3	27.081
04266:3	1	F.TRVVGGEDAKPGQFPW.Q			581.967	3	1743.89	1743.88	0	2.4	225	Specific	320.44	320.44	320.44	4.96	84	>sp|P00740-6|FA9_HUMAN Coagulation factor IX OS=Homo sapiens variant 2 G 44 V GN=F9 PE=1 SV=2	5	sample=1 period=1 cycle=1357 experiment=7	sample=1 period=1 cycle=1357 experiment=7	18.9631
06044:3	1	F.TRVVGGEDAKPGQFPW.Q			581.966	3	1743.88	1743.88	0	2	225	Specific	320.76	320.76	320.76	4.88	84	>sp|P00740-6|FA9_HUMAN Coagulation factor IX OS=Homo sapiens variant 2 G 44 V GN=F9 PE=1 SV=2	5	sample=1 period=1 cycle=1536 experiment=5	sample=1 period=1 cycle=1536 experiment=5	22.5768
07517:3	1	F.TRVVGGEDAKPGQFPW.Q			581.967	3	1743.89	1743.88	0	2.2	225	Specific	322.73	322.73	322.73	4.96	84	>sp|P00740-6|FA9_HUMAN Coagulation factor IX OS=Homo sapiens variant 2 G 44 V GN=F9 PE=1 SV=2	5	sample=1 period=1 cycle=1741 experiment=5	sample=1 period=1 cycle=1741 experiment=5	26.8572
06929:3	1	F.TRVVGGEDAKPGQFPW.Q			581.966	3	1743.88	1743.88	0	1	225	Specific	322.95	322.95	322.95	5.37	84	>sp|P00740-6|FA9_HUMAN Coagulation factor IX OS=Homo sapiens variant 2 G 44 V GN=F9 PE=1 SV=2	5	sample=1 period=1 cycle=1639 experiment=4	sample=1 period=1 cycle=1639 experiment=4	24.7121
06928:3	1	F.TRVVGGEDAKPGQFPW.Q			581.966	3	1743.88	1743.88	0	1	225	Specific	324.19	324.19	324.19	5.48	84	>sp|P00740-6|FA9_HUMAN Coagulation factor IX OS=Homo sapiens variant 2 G 44 V GN=F9 PE=1 SV=2	5	sample=1 period=1 cycle=1639 experiment=3	sample=1 period=1 cycle=1639 experiment=3	24.7109
07498:3	1	F.TRVVGGEDAKPGQFPW.Q			581.967	3	1743.89	1743.88	0	2.7	225	Specific	330.56	330.56	330.56	4.99	84	>sp|P00740-6|FA9_HUMAN Coagulation factor IX OS=Homo sapiens variant 2 G 44 V GN=F9 PE=1 SV=2	5	sample=1 period=1 cycle=1737 experiment=6	sample=1 period=1 cycle=1737 experiment=6	26.7737
03780:3	1	F.TRVVGGEDAKPGQFPW.Q			581.966	3	1743.88	1743.88	0	0.5	225	Specific	331.42	331.42	331.42	5.4	84	>sp|P00740-6|FA9_HUMAN Coagulation factor IX OS=Homo sapiens variant 2 G 44 V GN=F9 PE=1 SV=2	5	sample=1 period=1 cycle=1309 experiment=5	sample=1 period=1 cycle=1309 experiment=5	17.9581
05570:3	1	F.TRVVGGEDAKPGQFPW.Q			581.966	3	1743.88	1743.88	0	0.7	225	Specific	332.66	332.66	332.66	5.48	84	>sp|P00740-6|FA9_HUMAN Coagulation factor IX OS=Homo sapiens variant 2 G 44 V GN=F9 PE=1 SV=2	5	sample=1 period=1 cycle=1477 experiment=5	sample=1 period=1 cycle=1477 experiment=5	21.3902
05891:3	1	F.TRVVGGEDAKPGQFPW.Q			581.969	3	1743.89	1743.88	0	6.3	225	Specific	342.57	342.57	342.57	4.64	84	>sp|P00740-6|FA9_HUMAN Coagulation factor IX OS=Homo sapiens variant 2 G 44 V GN=F9 PE=1 SV=2	5	sample=1 period=1 cycle=1515 experiment=3	sample=1 period=1 cycle=1515 experiment=3	22.1522
05467:3	1	F.TRVVGGEDAKPGQFPW.Q			581.963	3	1743.87	1743.88	0	-4.5	225	Specific	344.06	344.06	344.06	4.89	84	>sp|P00740-6|FA9_HUMAN Coagulation factor IX OS=Homo sapiens variant 2 G 44 V GN=F9 PE=1 SV=2	5	sample=1 period=1 cycle=1466 experiment=4	sample=1 period=1 cycle=1466 experiment=4	21.1701
03567:3	1	F.TRVVGGEDAKPGQFPW.Q			581.966	3	1743.88	1743.88	0	1	225	Specific	344.32	344.32	344.32	5.51	84	>sp|P00740-6|FA9_HUMAN Coagulation factor IX OS=Homo sapiens variant 2 G 44 V GN=F9 PE=1 SV=2	5	sample=1 period=1 cycle=1291 experiment=6	sample=1 period=1 cycle=1291 experiment=6	17.5851
04398:3	1	F.TRVVGGEDAKPGQFPW.Q			581.967	3	1743.89	1743.88	0	3.2	225	Specific	345.16	345.16	345.16	5.25	84	>sp|P00740-6|FA9_HUMAN Coagulation factor IX OS=Homo sapiens variant 2 G 44 V GN=F9 PE=1 SV=2	5	sample=1 period=1 cycle=1372 experiment=5	sample=1 period=1 cycle=1372 experiment=5	19.2614
06862:3	1	F.TRVVGGEDAKPGQFPW.Q			581.966	3	1743.88	1743.88	0	1.8	225	Specific	346.76	346.76	346.76	4.99	84	>sp|P00740-6|FA9_HUMAN Coagulation factor IX OS=Homo sapiens variant 2 G 44 V GN=F9 PE=1 SV=2	5	sample=1 period=1 cycle=1628 experiment=7	sample=1 period=1 cycle=1628 experiment=7	24.4812
04337:3	1	F.TRVVGGEDAKPGQFPW.Q			581.965	3	1743.88	1743.88	0	-1.2	225	Specific	349.2	349.2	349.2	4.98	84	>sp|P00740-6|FA9_HUMAN Coagulation factor IX OS=Homo sapiens variant 2 G 44 V GN=F9 PE=1 SV=2	5	sample=1 period=1 cycle=1365 experiment=5	sample=1 period=1 cycle=1365 experiment=5	19.1231
05993:3	1	F.TRVVGGEDAKPGQFPW.Q			581.966	3	1743.89	1743.88	0	2.2	225	Specific	349.61	349.61	349.61	4.91	84	>sp|P00740-6|FA9_HUMAN Coagulation factor IX OS=Homo sapiens variant 2 G 44 V GN=F9 PE=1 SV=2	5	sample=1 period=1 cycle=1530 experiment=3	sample=1 period=1 cycle=1530 experiment=3	22.4554
07895:3	1	F.TRVVGGEDAKPGQFPW.Q			581.97	3	1743.9	1743.88	0	8	225	Specific	354.03	351.34	351.34	4.52	84	>sp|P00740-6|FA9_HUMAN Coagulation factor IX OS=Homo sapiens variant 2 G 44 V GN=F9 PE=1 SV=2	5	sample=1 period=1 cycle=1814 experiment=4	sample=1 period=1 cycle=1814 experiment=4	28.3718
07526:3	1	F.TRVVGGEDAKPGQFPW.Q			581.967	3	1743.89	1743.88	0	2.7	225	Specific	355.02	355.02	355.02	4.99	84	>sp|P00740-6|FA9_HUMAN Coagulation factor IX OS=Homo sapiens variant 2 G 44 V GN=F9 PE=1 SV=2	5	sample=1 period=1 cycle=1743 experiment=5	sample=1 period=1 cycle=1743 experiment=5	26.8943
07439:3	1	F.TRVVGGEDAKPGQFPW.Q			581.965	3	1743.88	1743.88	0	0.2	225	Specific	357.65	357.65	357.65	5.48	84	>sp|P00740-6|FA9_HUMAN Coagulation factor IX OS=Homo sapiens variant 2 G 44 V GN=F9 PE=1 SV=2	5	sample=1 period=1 cycle=1725 experiment=2	sample=1 period=1 cycle=1725 experiment=2	26.5185
03589:3	1	F.TRVVGGEDAKPGQFPW.Q			581.967	3	1743.89	1743.88	0	2.7	225	Specific	358.43	358.43	358.43	5.01	84	>sp|P00740-6|FA9_HUMAN Coagulation factor IX OS=Homo sapiens variant 2 G 44 V GN=F9 PE=1 SV=2	5	sample=1 period=1 cycle=1293 experiment=6	sample=1 period=1 cycle=1293 experiment=6	17.6265
03652:3	1	F.TRVVGGEDAKPGQFPW.Q			581.966	3	1743.88	1743.88	0	1.5	225	Specific	360.37	360.37	360.37	5.03	84	>sp|P00740-6|FA9_HUMAN Coagulation factor IX OS=Homo sapiens variant 2 G 44 V GN=F9 PE=1 SV=2	5	sample=1 period=1 cycle=1298 experiment=4	sample=1 period=1 cycle=1298 experiment=4	17.7292
07197:3	1	F.TRVVGGEDAKPGQFPW.Q			581.969	3	1743.89	1743.88	0	7	225	Specific	360.47	360.47	360.47	4.65	84	>sp|P00740-6|FA9_HUMAN Coagulation factor IX OS=Homo sapiens variant 2 G 44 V GN=F9 PE=1 SV=2	5	sample=1 period=1 cycle=1676 experiment=3	sample=1 period=1 cycle=1676 experiment=3	25.4951
07584:3	1	F.TRVVGGEDAKPGQFPW.Q			581.967	3	1743.89	1743.88	0	2.4	225	Specific	361.46	361.46	361.46	4.84	84	>sp|P00740-6|FA9_HUMAN Coagulation factor IX OS=Homo sapiens variant 2 G 44 V GN=F9 PE=1 SV=2	5	sample=1 period=1 cycle=1756 experiment=5	sample=1 period=1 cycle=1756 experiment=5	27.1678
07239:3	1	F.TRVVGGEDAKPGQFPW.Q			581.968	3	1743.89	1743.88	0	5.1	225	Specific	361.81	361.81	361.81	4.69	84	>sp|P00740-6|FA9_HUMAN Coagulation factor IX OS=Homo sapiens variant 2 G 44 V GN=F9 PE=1 SV=2	5	sample=1 period=1 cycle=1685 experiment=3	sample=1 period=1 cycle=1685 experiment=3	25.681
03568:3	1	F.TRVVGGEDAKPGQFPW.Q			581.966	3	1743.88	1743.88	0	1	225	Specific	373.83	373.83	373.83	6.4	84	>sp|P00740-6|FA9_HUMAN Coagulation factor IX OS=Homo sapiens variant 2 G 44 V GN=F9 PE=1 SV=2	5	sample=1 period=1 cycle=1291 experiment=7	sample=1 period=1 cycle=1291 experiment=7	17.5864
02319:3	1	F.TRVVGGEDAKPGQFPW.Q			581.967	3	1743.89	1743.88	0	3.2	225	Specific	375.65	375.65	375.65	6.34	84	>sp|P00740-6|FA9_HUMAN Coagulation factor IX OS=Homo sapiens variant 2 G 44 V GN=F9 PE=1 SV=2	5	sample=1 period=1 cycle=1180 experiment=4	sample=1 period=1 cycle=1180 experiment=4	15.2292
04471:3	1	F.TRVVGGEDAKPGQFPW.Q			581.966	3	1743.88	1743.88	0	1.1	225	Specific	376.06	376.06	376.06	6.37	84	>sp|P00740-6|FA9_HUMAN Coagulation factor IX OS=Homo sapiens variant 2 G 44 V GN=F9 PE=1 SV=2	5	sample=1 period=1 cycle=1380 experiment=6	sample=1 period=1 cycle=1380 experiment=6	19.424
06323:3	1	F.TRVVGGEDAKPGQFPW.Q			581.966	3	1743.88	1743.88	0	2	225	Specific	378.14	378.14	378.14	5.88	84	>sp|P00740-6|FA9_HUMAN Coagulation factor IX OS=Homo sapiens variant 2 G 44 V GN=F9 PE=1 SV=2	5	sample=1 period=1 cycle=1570 experiment=4	sample=1 period=1 cycle=1570 experiment=4	23.2784
03623:3	1	F.TRVVGGEDAKPGQFPW.Q			581.967	3	1743.89	1743.88	0	2.7	225	Specific	380.07	380.07	380.07	5.88	84	>sp|P00740-6|FA9_HUMAN Coagulation factor IX OS=Homo sapiens variant 2 G 44 V GN=F9 PE=1 SV=2	5	sample=1 period=1 cycle=1296 experiment=4	sample=1 period=1 cycle=1296 experiment=4	17.6874
04067:3	1	F.TRVVGGEDAKPGQFPW.Q			581.965	3	1743.88	1743.88	0	0.2	225	Specific	382.54	382.54	382.54	6.37	84	>sp|P00740-6|FA9_HUMAN Coagulation factor IX OS=Homo sapiens variant 2 G 44 V GN=F9 PE=1 SV=2	5	sample=1 period=1 cycle=1337 experiment=5	sample=1 period=1 cycle=1337 experiment=5	18.551
03833:3	1	F.TRVVGGEDAKPGQFPW.Q			581.965	3	1743.88	1743.88	0	0.3	225	Specific	383.24	383.24	383.24	6.37	84	>sp|P00740-6|FA9_HUMAN Coagulation factor IX OS=Homo sapiens variant 2 G 44 V GN=F9 PE=1 SV=2	5	sample=1 period=1 cycle=1314 experiment=6	sample=1 period=1 cycle=1314 experiment=6	18.062
02108:3	1	F.TRVVGGEDAKPGQFPW.Q			581.966	3	1743.88	1743.88	0	1	225	Specific	387.82	387.82	387.82	6.29	84	>sp|P00740-6|FA9_HUMAN Coagulation factor IX OS=Homo sapiens variant 2 G 44 V GN=F9 PE=1 SV=2	5	sample=1 period=1 cycle=1163 experiment=2	sample=1 period=1 cycle=1163 experiment=2	14.8774
07300:3	1	F.TRVVGGEDAKPGQFPW.Q			581.97	3	1743.9	1743.88	0	8.1	225	Specific	393.18	393.18	393.18	5.32	84	>sp|P00740-6|FA9_HUMAN Coagulation factor IX OS=Homo sapiens variant 2 G 44 V GN=F9 PE=1 SV=2	5	sample=1 period=1 cycle=1699 experiment=2	sample=1 period=1 cycle=1699 experiment=2	25.9735
03488:3	1	F.TRVVGGEDAKPGQFPW.Q			581.966	3	1743.88	1743.88	0	1.8	225	Specific	393.59	393.59	393.59	5.88	84	>sp|P00740-6|FA9_HUMAN Coagulation factor IX OS=Homo sapiens variant 2 G 44 V GN=F9 PE=1 SV=2	5	sample=1 period=1 cycle=1284 experiment=3	sample=1 period=1 cycle=1284 experiment=3	17.4341
07674:3	1	F.TRVVGGEDAKPGQFPW.Q			581.968	3	1743.89	1743.88	0	5	225	Specific	395.15	395.15	395.15	5.45	84	>sp|P00740-6|FA9_HUMAN Coagulation factor IX OS=Homo sapiens variant 2 G 44 V GN=F9 PE=1 SV=2	5	sample=1 period=1 cycle=1772 experiment=5	sample=1 period=1 cycle=1772 experiment=5	27.5007
04976:3	1	F.TRVVGGEDAKPGQFPW.Q			581.967	3	1743.89	1743.88	0	3.4	225	Specific	395.52	395.52	395.52	6.31	84	>sp|P00740-6|FA9_HUMAN Coagulation factor IX OS=Homo sapiens variant 2 G 44 V GN=F9 PE=1 SV=2	5	sample=1 period=1 cycle=1427 experiment=4	sample=1 period=1 cycle=1427 experiment=4	20.3764
03832:3	1	F.TRVVGGEDAKPGQFPW.Q			581.965	3	1743.88	1743.88	0	0.3	225	Specific	397.34	397.34	397.34	6.2	84	>sp|P00740-6|FA9_HUMAN Coagulation factor IX OS=Homo sapiens variant 2 G 44 V GN=F9 PE=1 SV=2	5	sample=1 period=1 cycle=1314 experiment=5	sample=1 period=1 cycle=1314 experiment=5	18.0612
03408:3	1	F.TRVVGGEDAKPGQFPW.Q			581.967	3	1743.89	1743.88	0	2.2	225	Specific	398.08	398.08	398.08	5.88	84	>sp|P00740-6|FA9_HUMAN Coagulation factor IX OS=Homo sapiens variant 2 G 44 V GN=F9 PE=1 SV=2	5	sample=1 period=1 cycle=1276 experiment=4	sample=1 period=1 cycle=1276 experiment=4	17.2618
03334:3	1	F.TRVVGGEDAKPGQFPW.Q			581.966	3	1743.88	1743.88	0	1.9	225	Specific	399.14	399.14	399.14	5.88	84	>sp|P00740-6|FA9_HUMAN Coagulation factor IX OS=Homo sapiens variant 2 G 44 V GN=F9 PE=1 SV=2	5	sample=1 period=1 cycle=1269 experiment=5	sample=1 period=1 cycle=1269 experiment=5	17.1097
03903:3	1	F.TRVVGGEDAKPGQFPW.Q			581.966	3	1743.88	1743.88	0	1.4	225	Specific	400.76	400.76	400.76	5.95	84	>sp|P00740-6|FA9_HUMAN Coagulation factor IX OS=Homo sapiens variant 2 G 44 V GN=F9 PE=1 SV=2	5	sample=1 period=1 cycle=1321 experiment=6	sample=1 period=1 cycle=1321 experiment=6	18.2069
02410:3	1	F.TRVVGGEDAKPGQFPW.Q			581.967	3	1743.89	1743.88	0	2.4	225	Specific	410.61	410.61	410.61	5.95	84	>sp|P00740-6|FA9_HUMAN Coagulation factor IX OS=Homo sapiens variant 2 G 44 V GN=F9 PE=1 SV=2	5	sample=1 period=1 cycle=1187 experiment=4	sample=1 period=1 cycle=1187 experiment=4	15.372
07457:3	1	F.TRVVGGEDAKPGQFPW.Q			581.968	3	1743.89	1743.88	0	4.3	225	Specific	413.3	413.3	413.3	6.38	84	>sp|P00740-6|FA9_HUMAN Coagulation factor IX OS=Homo sapiens variant 2 G 44 V GN=F9 PE=1 SV=2	5	sample=1 period=1 cycle=1729 experiment=4	sample=1 period=1 cycle=1729 experiment=4	26.6041
02720:3	1	F.TRVVGGEDAKPGQFPW.Q			581.967	3	1743.89	1743.88	0	3.1	225	Specific	420.8	420.8	420.8	6.38	84	>sp|P00740-6|FA9_HUMAN Coagulation factor IX OS=Homo sapiens variant 2 G 44 V GN=F9 PE=1 SV=2	5	sample=1 period=1 cycle=1213 experiment=4	sample=1 period=1 cycle=1213 experiment=4	15.9018
02748:3	1	F.TRVVGGEDAKPGQFPW.Q			581.967	3	1743.89	1743.88	0	2.4	225	Specific	425.41	415.21	415.21	5.98	84	>sp|P00740-6|FA9_HUMAN Coagulation factor IX OS=Homo sapiens variant 2 G 44 V GN=F9 PE=1 SV=2	5	sample=1 period=1 cycle=1215 experiment=6	sample=1 period=1 cycle=1215 experiment=6	15.945
03542:3	1	F.TRVVGGEDAKPGQFPW.Q			581.966	3	1743.88	1743.88	0	1.5	225	Specific	428.15	428.15	428.15	5.87	84	>sp|P00740-6|FA9_HUMAN Coagulation factor IX OS=Homo sapiens variant 2 G 44 V GN=F9 PE=1 SV=2	5	sample=1 period=1 cycle=1289 experiment=5	sample=1 period=1 cycle=1289 experiment=5	17.5423
03724:3	1	F.TRVVGGEDAKPGQFPW.Q			581.965	3	1743.88	1743.88	0	-0.6	225	Specific	428.87	428.87	428.87	5.94	84	>sp|P00740-6|FA9_HUMAN Coagulation factor IX OS=Homo sapiens variant 2 G 44 V GN=F9 PE=1 SV=2	5	sample=1 period=1 cycle=1304 experiment=4	sample=1 period=1 cycle=1304 experiment=4	17.8539
03810:3	1	F.TRVVGGEDAKPGQFPW.Q			581.966	3	1743.88	1743.88	0	2.1	225	Specific	431.77	431.77	431.77	5.78	84	>sp|P00740-6|FA9_HUMAN Coagulation factor IX OS=Homo sapiens variant 2 G 44 V GN=F9 PE=1 SV=2	5	sample=1 period=1 cycle=1312 experiment=4	sample=1 period=1 cycle=1312 experiment=4	18.0177
03432:3	1	F.TRVVGGEDAKPGQFPW.Q			581.966	3	1743.88	1743.88	0	1.5	225	Specific	434.06	434.06	434.06	5.95	84	>sp|P00740-6|FA9_HUMAN Coagulation factor IX OS=Homo sapiens variant 2 G 44 V GN=F9 PE=1 SV=2	5	sample=1 period=1 cycle=1278 experiment=5	sample=1 period=1 cycle=1278 experiment=5	17.3065
06317:3	1	F.TRVVGGEDAKPGQFPW.Q			581.969	3	1743.89	1743.88	0	6	225	Specific	436.9	436.9	436.9	5.43	84	>sp|P00740-6|FA9_HUMAN Coagulation factor IX OS=Homo sapiens variant 2 G 44 V GN=F9 PE=1 SV=2	5	sample=1 period=1 cycle=1569 experiment=5	sample=1 period=1 cycle=1569 experiment=5	23.2574
03440:3	1	F.TRVVGGEDAKPGQFPW.Q			581.967	3	1743.89	1743.88	0	2.2	225	Specific	438.16	438.16	438.16	5.95	84	>sp|P00740-6|FA9_HUMAN Coagulation factor IX OS=Homo sapiens variant 2 G 44 V GN=F9 PE=1 SV=2	5	sample=1 period=1 cycle=1279 experiment=6	sample=1 period=1 cycle=1279 experiment=6	17.3286
02814:3	1	F.TRVVGGEDAKPGQFPW.Q			581.967	3	1743.89	1743.88	0	2.6	225	Specific	442.81	442.81	442.81	5.96	84	>sp|P00740-6|FA9_HUMAN Coagulation factor IX OS=Homo sapiens variant 2 G 44 V GN=F9 PE=1 SV=2	5	sample=1 period=1 cycle=1221 experiment=6	sample=1 period=1 cycle=1221 experiment=6	16.0678
02541:3	1	F.TRVVGGEDAKPGQFPW.Q			581.966	3	1743.88	1743.88	0	1.6	225	Specific	444.48	444.48	444.48	5.96	84	>sp|P00740-6|FA9_HUMAN Coagulation factor IX OS=Homo sapiens variant 2 G 44 V GN=F9 PE=1 SV=2	5	sample=1 period=1 cycle=1198 experiment=3	sample=1 period=1 cycle=1198 experiment=3	15.5944
02721:3	1	F.TRVVGGEDAKPGQFPW.Q			581.967	3	1743.89	1743.88	0	3.1	225	Specific	446.39	446.39	446.39	6.39	84	>sp|P00740-6|FA9_HUMAN Coagulation factor IX OS=Homo sapiens variant 2 G 44 V GN=F9 PE=1 SV=2	5	sample=1 period=1 cycle=1213 experiment=5	sample=1 period=1 cycle=1213 experiment=5	15.9026
02130:3	1	F.TRVVGGEDAKPGQFPW.Q			581.966	3	1743.88	1743.88	0	0.6	225	Specific	446.99	446.99	446.99	6.45	84	>sp|P00740-6|FA9_HUMAN Coagulation factor IX OS=Homo sapiens variant 2 G 44 V GN=F9 PE=1 SV=2	5	sample=1 period=1 cycle=1165 experiment=3	sample=1 period=1 cycle=1165 experiment=3	14.9187
02386:3	1	F.TRVVGGEDAKPGQFPW.Q			581.967	3	1743.89	1743.88	0	2.2	225	Specific	453.38	453.38	453.38	5.96	84	>sp|P00740-6|FA9_HUMAN Coagulation factor IX OS=Homo sapiens variant 2 G 44 V GN=F9 PE=1 SV=2	5	sample=1 period=1 cycle=1185 experiment=3	sample=1 period=1 cycle=1185 experiment=3	15.33
02203:3	1	F.TRVVGGEDAKPGQFPW.Q			581.967	3	1743.89	1743.88	0	2.3	225	Specific	453.61	453.61	453.61	5.96	84	>sp|P00740-6|FA9_HUMAN Coagulation factor IX OS=Homo sapiens variant 2 G 44 V GN=F9 PE=1 SV=2	5	sample=1 period=1 cycle=1171 experiment=6	sample=1 period=1 cycle=1171 experiment=6	15.0448
05999:3	1	F.TRVVGGEDAKPGQFPW.Q			581.966	3	1743.88	1743.88	0	0.7	225	Specific	456.56	456.56	456.56	6.45	84	>sp|P00740-6|FA9_HUMAN Coagulation factor IX OS=Homo sapiens variant 2 G 44 V GN=F9 PE=1 SV=2	5	sample=1 period=1 cycle=1531 experiment=5	sample=1 period=1 cycle=1531 experiment=5	22.4752
03390:3	1	F.TRVVGGEDAKPGQFPW.Q			581.967	3	1743.89	1743.88	0	3.4	225	Specific	463.27	463.27	463.27	6.39	84	>sp|P00740-6|FA9_HUMAN Coagulation factor IX OS=Homo sapiens variant 2 G 44 V GN=F9 PE=1 SV=2	5	sample=1 period=1 cycle=1274 experiment=6	sample=1 period=1 cycle=1274 experiment=6	17.2196
02517:3	1	F.TRVVGGEDAKPGQFPW.Q			581.966	3	1743.88	1743.88	0	1.8	225	Specific	465.98	465.98	465.98	6.04	84	>sp|P00740-6|FA9_HUMAN Coagulation factor IX OS=Homo sapiens variant 2 G 44 V GN=F9 PE=1 SV=2	5	sample=1 period=1 cycle=1196 experiment=3	sample=1 period=1 cycle=1196 experiment=3	15.5535
02283:3	1	F.TRVVGGEDAKPGQFPW.Q			581.966	3	1743.88	1743.88	0	1.4	225	Specific	478.69	478.69	478.69	5.96	84	>sp|P00740-6|FA9_HUMAN Coagulation factor IX OS=Homo sapiens variant 2 G 44 V GN=F9 PE=1 SV=2	5	sample=1 period=1 cycle=1177 experiment=5	sample=1 period=1 cycle=1177 experiment=5	15.1673
02121:3	1	F.TRVVGGEDAKPGQFPW.Q			581.966	3	1743.88	1743.88	0	1.5	225	Specific	481.48	481.48	481.48	6.08	84	>sp|P00740-6|FA9_HUMAN Coagulation factor IX OS=Homo sapiens variant 2 G 44 V GN=F9 PE=1 SV=2	5	sample=1 period=1 cycle=1164 experiment=5	sample=1 period=1 cycle=1164 experiment=5	14.9011
03377:3	1	F.TRVVGGEDAKPGQFPW.Q			581.967	3	1743.89	1743.88	0	3.1	225	Specific	482.69	482.69	482.69	6.34	84	>sp|P00740-6|FA9_HUMAN Coagulation factor IX OS=Homo sapiens variant 2 G 44 V GN=F9 PE=1 SV=2	5	sample=1 period=1 cycle=1273 experiment=5	sample=1 period=1 cycle=1273 experiment=5	17.1965
02980:3	1	F.TRVVGGEDAKPGQFPW.Q			581.966	3	1743.88	1743.88	0	1.7	225	Specific	492.91	492.91	492.91	6	84	>sp|P00740-6|FA9_HUMAN Coagulation factor IX OS=Homo sapiens variant 2 G 44 V GN=F9 PE=1 SV=2	5	sample=1 period=1 cycle=1237 experiment=5	sample=1 period=1 cycle=1237 experiment=5	16.4098
06101:3	1	F.TRVVGGEDAKPGQFPW.Q			581.969	3	1743.89	1743.88	0	6.5	225	Specific	493.3	493.3	493.3	5.52	84	>sp|P00740-6|FA9_HUMAN Coagulation factor IX OS=Homo sapiens variant 2 G 44 V GN=F9 PE=1 SV=2	5	sample=1 period=1 cycle=1544 experiment=4	sample=1 period=1 cycle=1544 experiment=4	22.74
03447:3	1	F.TRVVGGEDAKPGQFPW.Q			581.966	3	1743.89	1743.88	0	2.2	225	Specific	498.68	498.68	498.68	5.91	84	>sp|P00740-6|FA9_HUMAN Coagulation factor IX OS=Homo sapiens variant 2 G 44 V GN=F9 PE=1 SV=2	5	sample=1 period=1 cycle=1280 experiment=4	sample=1 period=1 cycle=1280 experiment=4	17.347
03290:3	1	F.TRVVGGEDAKPGQFPW.Q			581.966	3	1743.88	1743.88	0	1.4	225	Specific	502.57	502.57	502.57	6	84	>sp|P00740-6|FA9_HUMAN Coagulation factor IX OS=Homo sapiens variant 2 G 44 V GN=F9 PE=1 SV=2	5	sample=1 period=1 cycle=1265 experiment=6	sample=1 period=1 cycle=1265 experiment=6	17.0229
03500:3	1	F.TRVVGGEDAKPGQFPW.Q			581.967	3	1743.89	1743.88	0	3	225	Specific	509.48	509.48	509.48	6.08	84	>sp|P00740-6|FA9_HUMAN Coagulation factor IX OS=Homo sapiens variant 2 G 44 V GN=F9 PE=1 SV=2	5	sample=1 period=1 cycle=1285 experiment=6	sample=1 period=1 cycle=1285 experiment=6	17.4579
02144:3	1	F.TRVVGGEDAKPGQFPW.Q			581.967	3	1743.89	1743.88	0	2.7	225	Specific	514.29	514.29	514.29	6	84	>sp|P00740-6|FA9_HUMAN Coagulation factor IX OS=Homo sapiens variant 2 G 44 V GN=F9 PE=1 SV=2	5	sample=1 period=1 cycle=1166 experiment=3	sample=1 period=1 cycle=1166 experiment=3	14.9393
03141:3	1	F.TRVVGGEDAKPGQFPW.Q			581.966	3	1743.88	1743.88	0	1.9	225	Specific	525.04	525.04	525.04	6.24	84	>sp|P00740-6|FA9_HUMAN Coagulation factor IX OS=Homo sapiens variant 2 G 44 V GN=F9 PE=1 SV=2	5	sample=1 period=1 cycle=1253 experiment=4	sample=1 period=1 cycle=1253 experiment=4	16.7585
02693:3	1	F.TRVVGGEDAKPGQFPW.Q			581.966	3	1743.88	1743.88	0	2.2	225	Specific	527.18	527.18	527.18	6.16	84	>sp|P00740-6|FA9_HUMAN Coagulation factor IX OS=Homo sapiens variant 2 G 44 V GN=F9 PE=1 SV=2	5	sample=1 period=1 cycle=1211 experiment=2	sample=1 period=1 cycle=1211 experiment=2	15.8595
03020:3	1	F.TRVVGGEDAKPGQFPW.Q			581.966	3	1743.88	1743.88	0	1.9	225	Specific	539.68	539.68	539.68	6.07	84	>sp|P00740-6|FA9_HUMAN Coagulation factor IX OS=Homo sapiens variant 2 G 44 V GN=F9 PE=1 SV=2	5	sample=1 period=1 cycle=1241 experiment=5	sample=1 period=1 cycle=1241 experiment=5	16.4967
02941:3	1	F.TRVVGGEDAKPGQFPW.Q			581.967	3	1743.89	1743.88	0	2.9	225	Specific	542.94	542.94	542.94	6.07	84	>sp|P00740-6|FA9_HUMAN Coagulation factor IX OS=Homo sapiens variant 2 G 44 V GN=F9 PE=1 SV=2	5	sample=1 period=1 cycle=1233 experiment=7	sample=1 period=1 cycle=1233 experiment=7	16.3239
03057:3	1	F.TRVVGGEDAKPGQFPW.Q			581.967	3	1743.89	1743.88	0	2.3	225	Specific	547.65	547.65	547.65	6.16	84	>sp|P00740-6|FA9_HUMAN Coagulation factor IX OS=Homo sapiens variant 2 G 44 V GN=F9 PE=1 SV=2	5	sample=1 period=1 cycle=1245 experiment=3	sample=1 period=1 cycle=1245 experiment=3	16.5822
02170:3	1	F.TRVVGGEDAKPGQFPW.Q			581.966	3	1743.88	1743.88	0	1.9	225	Specific	548.13	548.13	548.13	6.07	84	>sp|P00740-6|FA9_HUMAN Coagulation factor IX OS=Homo sapiens variant 2 G 44 V GN=F9 PE=1 SV=2	5	sample=1 period=1 cycle=1168 experiment=3	sample=1 period=1 cycle=1168 experiment=3	14.9814
03239:3	1	F.TRVVGGEDAKPGQFPW.Q			581.967	3	1743.89	1743.88	0	2.9	225	Specific	548.55	548.55	548.55	6.07	84	>sp|P00740-6|FA9_HUMAN Coagulation factor IX OS=Homo sapiens variant 2 G 44 V GN=F9 PE=1 SV=2	5	sample=1 period=1 cycle=1261 experiment=5	sample=1 period=1 cycle=1261 experiment=5	16.9352
02191:3	1	F.TRVVGGEDAKPGQFPW.Q			581.967	3	1743.89	1743.88	0	2.4	225	Specific	555.21	555.21	555.21	6.16	84	>sp|P00740-6|FA9_HUMAN Coagulation factor IX OS=Homo sapiens variant 2 G 44 V GN=F9 PE=1 SV=2	5	sample=1 period=1 cycle=1170 experiment=5	sample=1 period=1 cycle=1170 experiment=5	15.024
03189:3	1	F.TRVVGGEDAKPGQFPW.Q			581.966	3	1743.88	1743.88	0	1.8	225	Specific	555.73	555.73	555.73	6.4	84	>sp|P00740-6|FA9_HUMAN Coagulation factor IX OS=Homo sapiens variant 2 G 44 V GN=F9 PE=1 SV=2	5	sample=1 period=1 cycle=1257 experiment=4	sample=1 period=1 cycle=1257 experiment=4	16.8461
02353:3	1	F.TRVVGGEDAKPGQFPW.Q			581.967	3	1743.89	1743.88	0	2.6	225	Specific	559.09	559.09	559.09	6.16	84	>sp|P00740-6|FA9_HUMAN Coagulation factor IX OS=Homo sapiens variant 2 G 44 V GN=F9 PE=1 SV=2	5	sample=1 period=1 cycle=1183 experiment=2	sample=1 period=1 cycle=1183 experiment=2	15.2881
05923:3	1	F.TRVVGGEDAKPGQFPW.Q			581.965	3	1743.88	1743.88	0	-1	225	Specific	565.47	565.47	565.47	6.84	84	>sp|P00740-6|FA9_HUMAN Coagulation factor IX OS=Homo sapiens variant 2 G 44 V GN=F9 PE=1 SV=2	5	sample=1 period=1 cycle=1521 experiment=2	sample=1 period=1 cycle=1521 experiment=2	22.2777
02180:3	1	F.TRVVGGEDAKPGQFPW.Q			581.967	3	1743.89	1743.88	0	2.3	225	Specific	578.79	578.79	578.79	7.1	84	>sp|P00740-6|FA9_HUMAN Coagulation factor IX OS=Homo sapiens variant 2 G 44 V GN=F9 PE=1 SV=2	5	sample=1 period=1 cycle=1169 experiment=3	sample=1 period=1 cycle=1169 experiment=3	15.0016
02757:3	1	F.TRVVGGEDAKPGQFPW.Q			581.967	3	1743.89	1743.88	0	2.3	225	Specific	582.97	582.97	582.97	7.1	84	>sp|P00740-6|FA9_HUMAN Coagulation factor IX OS=Homo sapiens variant 2 G 44 V GN=F9 PE=1 SV=2	5	sample=1 period=1 cycle=1216 experiment=4	sample=1 period=1 cycle=1216 experiment=4	15.9635
02897:3	1	F.TRVVGGEDAKPGQFPW.Q			581.966	3	1743.88	1743.88	0	1.6	225	Specific	584.14	584.14	584.14	7.1	84	>sp|P00740-6|FA9_HUMAN Coagulation factor IX OS=Homo sapiens variant 2 G 44 V GN=F9 PE=1 SV=2	5	sample=1 period=1 cycle=1229 experiment=4	sample=1 period=1 cycle=1229 experiment=4	16.236
03098:3	1	F.TRVVGGEDAKPGQFPW.Q			581.966	3	1743.88	1743.88	0	1.1	225	Specific	586.33	586.33	586.33	7.59	84	>sp|P00740-6|FA9_HUMAN Coagulation factor IX OS=Homo sapiens variant 2 G 44 V GN=F9 PE=1 SV=2	5	sample=1 period=1 cycle=1249 experiment=5	sample=1 period=1 cycle=1249 experiment=5	16.6725
02813:3	1	F.TRVVGGEDAKPGQFPW.Q			581.967	3	1743.89	1743.88	0	2.6	225	Specific	598.82	598.82	598.82	7.1	84	>sp|P00740-6|FA9_HUMAN Coagulation factor IX OS=Homo sapiens variant 2 G 44 V GN=F9 PE=1 SV=2	5	sample=1 period=1 cycle=1221 experiment=5	sample=1 period=1 cycle=1221 experiment=5	16.0669
02242:3	1	F.TRVVGGEDAKPGQFPW.Q			581.967	3	1743.89	1743.88	0	2.8	225	Specific	604.83	604.83	604.83	8.1	84	>sp|P00740-6|FA9_HUMAN Coagulation factor IX OS=Homo sapiens variant 2 G 44 V GN=F9 PE=1 SV=2	5	sample=1 period=1 cycle=1174 experiment=3	sample=1 period=1 cycle=1174 experiment=3	15.105
02398:3	1	F.TRVVGGEDAKPGQFPW.Q			581.966	3	1743.88	1743.88	0	1.1	225	Specific	609.15	609.15	609.15	8.26	84	>sp|P00740-6|FA9_HUMAN Coagulation factor IX OS=Homo sapiens variant 2 G 44 V GN=F9 PE=1 SV=2	5	sample=1 period=1 cycle=1186 experiment=3	sample=1 period=1 cycle=1186 experiment=3	15.3508
02566:3	1	F.TRVVGGEDAKPGQFPW.Q			581.966	3	1743.88	1743.88	0	1.5	225	Specific	610.32	610.32	610.32	8.1	84	>sp|P00740-6|FA9_HUMAN Coagulation factor IX OS=Homo sapiens variant 2 G 44 V GN=F9 PE=1 SV=2	5	sample=1 period=1 cycle=1200 experiment=4	sample=1 period=1 cycle=1200 experiment=4	15.6361
02371:3	1	F.TRVVGGEDAKPGQFPW.Q			581.966	3	1743.89	1743.88	0	2.2	225	Specific	610.66	610.66	610.66	7.76	84	>sp|P00740-6|FA9_HUMAN Coagulation factor IX OS=Homo sapiens variant 2 G 44 V GN=F9 PE=1 SV=2	5	sample=1 period=1 cycle=1184 experiment=5	sample=1 period=1 cycle=1184 experiment=5	15.3102
02857:3	1	F.TRVVGGEDAKPGQFPW.Q			581.966	3	1743.88	1743.88	0	2.1	225	Specific	615	615	615	8.1	84	>sp|P00740-6|FA9_HUMAN Coagulation factor IX OS=Homo sapiens variant 2 G 44 V GN=F9 PE=1 SV=2	5	sample=1 period=1 cycle=1225 experiment=4	sample=1 period=1 cycle=1225 experiment=4	16.151
02230:3	1	F.TRVVGGEDAKPGQFPW.Q			581.967	3	1743.89	1743.88	0	2.9	225	Specific	616.1	616.1	616.1	8.1	84	>sp|P00740-6|FA9_HUMAN Coagulation factor IX OS=Homo sapiens variant 2 G 44 V GN=F9 PE=1 SV=2	5	sample=1 period=1 cycle=1173 experiment=5	sample=1 period=1 cycle=1173 experiment=5	15.086
02318:3	1	F.TRVVGGEDAKPGQFPW.Q			581.967	3	1743.89	1743.88	0	3.2	225	Specific	623.13	623.13	623.13	8.19	84	>sp|P00740-6|FA9_HUMAN Coagulation factor IX OS=Homo sapiens variant 2 G 44 V GN=F9 PE=1 SV=2	5	sample=1 period=1 cycle=1180 experiment=3	sample=1 period=1 cycle=1180 experiment=3	15.2284
02613:3	1	F.TRVVGGEDAKPGQFPW.Q			581.967	3	1743.89	1743.88	0	2.6	225	Specific	628.75	628.75	628.75	8.1	84	>sp|P00740-6|FA9_HUMAN Coagulation factor IX OS=Homo sapiens variant 2 G 44 V GN=F9 PE=1 SV=2	5	sample=1 period=1 cycle=1204 experiment=4	sample=1 period=1 cycle=1204 experiment=4	15.7179
02623:3	1	F.TRVVGGEDAKPGQFPW.Q			581.966	3	1743.88	1743.88	0	2.1	225	Specific	630.41	630.41	630.41	8.1	84	>sp|P00740-6|FA9_HUMAN Coagulation factor IX OS=Homo sapiens variant 2 G 44 V GN=F9 PE=1 SV=2	5	sample=1 period=1 cycle=1205 experiment=3	sample=1 period=1 cycle=1205 experiment=3	15.7374
02282:3	1	F.TRVVGGEDAKPGQFPW.Q			581.966	3	1743.88	1743.88	0	1.4	225	Specific	631.35	631.35	631.35	7.76	84	>sp|P00740-6|FA9_HUMAN Coagulation factor IX OS=Homo sapiens variant 2 G 44 V GN=F9 PE=1 SV=2	5	sample=1 period=1 cycle=1177 experiment=4	sample=1 period=1 cycle=1177 experiment=4	15.1669
02202:3	1	F.TRVVGGEDAKPGQFPW.Q			581.967	3	1743.89	1743.88	0	2.3	225	Specific	635.24	635.24	635.24	8.1	84	>sp|P00740-6|FA9_HUMAN Coagulation factor IX OS=Homo sapiens variant 2 G 44 V GN=F9 PE=1 SV=2	5	sample=1 period=1 cycle=1171 experiment=5	sample=1 period=1 cycle=1171 experiment=5	15.0444
02432:3	1	F.TRVVGGEDAKPGQFPW.Q			581.966	3	1743.88	1743.88	0	2	225	Specific	637.73	637.73	637.73	8.1	84	>sp|P00740-6|FA9_HUMAN Coagulation factor IX OS=Homo sapiens variant 2 G 44 V GN=F9 PE=1 SV=2	5	sample=1 period=1 cycle=1189 experiment=4	sample=1 period=1 cycle=1189 experiment=4	15.411
02342:3	1	F.TRVVGGEDAKPGQFPW.Q			581.966	3	1743.88	1743.88	0	2	225	Specific	639.51	639.51	639.51	8.1	84	>sp|P00740-6|FA9_HUMAN Coagulation factor IX OS=Homo sapiens variant 2 G 44 V GN=F9 PE=1 SV=2	5	sample=1 period=1 cycle=1182 experiment=4	sample=1 period=1 cycle=1182 experiment=4	15.2687
02270:3	1	F.TRVVGGEDAKPGQFPW.Q			581.966	3	1743.88	1743.88	0	2.1	225	Specific	644.79	644.79	644.79	8.1	84	>sp|P00740-6|FA9_HUMAN Coagulation factor IX OS=Homo sapiens variant 2 G 44 V GN=F9 PE=1 SV=2	5	sample=1 period=1 cycle=1176 experiment=4	sample=1 period=1 cycle=1176 experiment=4	15.1464
02157:3	1	F.TRVVGGEDAKPGQFPW.Q			581.967	3	1743.89	1743.88	0	2.8	225	Specific	649.12	649.12	649.12	8.1	84	>sp|P00740-6|FA9_HUMAN Coagulation factor IX OS=Homo sapiens variant 2 G 44 V GN=F9 PE=1 SV=2	5	sample=1 period=1 cycle=1167 experiment=3	sample=1 period=1 cycle=1167 experiment=3	14.9608
02554:3	1	F.TRVVGGEDAKPGQFPW.Q			581.966	3	1743.88	1743.88	0	2.1	225	Specific	655.17	655.17	655.17	9.1	84	>sp|P00740-6|FA9_HUMAN Coagulation factor IX OS=Homo sapiens variant 2 G 44 V GN=F9 PE=1 SV=2	5	sample=1 period=1 cycle=1199 experiment=5	sample=1 period=1 cycle=1199 experiment=5	15.6162
02493:3	1	F.TRVVGGEDAKPGQFPW.Q			581.966	3	1743.88	1743.88	0	0.5	225	Specific	657.63	657.63	657.63	9.59	84	>sp|P00740-6|FA9_HUMAN Coagulation factor IX OS=Homo sapiens variant 2 G 44 V GN=F9 PE=1 SV=2	5	sample=1 period=1 cycle=1194 experiment=5	sample=1 period=1 cycle=1194 experiment=5	15.514
02636:3	1	F.TRVVGGEDAKPGQFPW.Q			581.967	3	1743.89	1743.88	0	2.8	225	Specific	663.18	663.18	663.18	9.1	84	>sp|P00740-6|FA9_HUMAN Coagulation factor IX OS=Homo sapiens variant 2 G 44 V GN=F9 PE=1 SV=2	5	sample=1 period=1 cycle=1206 experiment=4	sample=1 period=1 cycle=1206 experiment=4	15.7579
02329:3	1	F.TRVVGGEDAKPGQFPW.Q			581.966	3	1743.88	1743.88	0	0.9	225	Specific	666.67	666.67	666.67	9.59	84	>sp|P00740-6|FA9_HUMAN Coagulation factor IX OS=Homo sapiens variant 2 G 44 V GN=F9 PE=1 SV=2	5	sample=1 period=1 cycle=1181 experiment=3	sample=1 period=1 cycle=1181 experiment=3	15.2479
02258:3	1	F.TRVVGGEDAKPGQFPW.Q			581.966	3	1743.88	1743.88	0	1.1	225	Specific	669.36	669.36	669.36	9.26	84	>sp|P00740-6|FA9_HUMAN Coagulation factor IX OS=Homo sapiens variant 2 G 44 V GN=F9 PE=1 SV=2	5	sample=1 period=1 cycle=1175 experiment=7	sample=1 period=1 cycle=1175 experiment=7	15.1275
02214:3	1	F.TRVVGGEDAKPGQFPW.Q			581.967	3	1743.89	1743.88	0	2.3	225	Specific	672.05	672.05	672.05	9.1	84	>sp|P00740-6|FA9_HUMAN Coagulation factor IX OS=Homo sapiens variant 2 G 44 V GN=F9 PE=1 SV=2	5	sample=1 period=1 cycle=1172 experiment=4	sample=1 period=1 cycle=1172 experiment=4	15.0644
02397:3	1	F.TRVVGGEDAKPGQFPW.Q			581.966	3	1743.88	1743.88	0	1.1	225	Specific	685.37	685.37	685.37	9.26	84	>sp|P00740-6|FA9_HUMAN Coagulation factor IX OS=Homo sapiens variant 2 G 44 V GN=F9 PE=1 SV=2	5	sample=1 period=1 cycle=1186 experiment=2	sample=1 period=1 cycle=1186 experiment=2	15.3495
03823:2	1	W.QVVLN[+0.984]GKVDAF.C		N[+1]	595.828	2	1190.65	1190.64	0	5.9	241	Specific	38.89	38.89	38.89	0.86	84	>sp|P00740-6|FA9_HUMAN Coagulation factor IX OS=Homo sapiens variant 2 G 44 V GN=F9 PE=1 SV=2	5	sample=1 period=1 cycle=1313 experiment=5	sample=1 period=1 cycle=1313 experiment=5	18.0401
02320:2	1	W.QVVLN[+0.984]GKVDAF.C		N[+1]	595.827	2	1190.65	1190.64	0	4.9	241	Specific	132.54	132.54	132.54	2.26	84	>sp|P00740-6|FA9_HUMAN Coagulation factor IX OS=Homo sapiens variant 2 G 44 V GN=F9 PE=1 SV=2	5	sample=1 period=1 cycle=1180 experiment=5	sample=1 period=1 cycle=1180 experiment=5	15.2296
02962:2	1	W.QVVLN[+0.984]GKVDAF.C		N[+1]	595.825	2	1190.64	1190.64	0	0.8	241	Specific	198.86	198.86	198.86	4.09	84	>sp|P00740-6|FA9_HUMAN Coagulation factor IX OS=Homo sapiens variant 2 G 44 V GN=F9 PE=1 SV=2	5	sample=1 period=1 cycle=1235 experiment=5	sample=1 period=1 cycle=1235 experiment=5	16.3652
02981:2	1	W.QVVLN[+0.984]GKVDAF.C		N[+1]	595.823	2	1190.64	1190.64	0	-3	241	Specific	234.77	234.77	234.77	3.14	84	>sp|P00740-6|FA9_HUMAN Coagulation factor IX OS=Homo sapiens variant 2 G 44 V GN=F9 PE=1 SV=2	5	sample=1 period=1 cycle=1237 experiment=6	sample=1 period=1 cycle=1237 experiment=6	16.4103
02969:2	1	W.QVVLN[+0.984]GKVDAF.C		N[+1]	595.825	2	1190.64	1190.64	0	0.3	241	Specific	235.76	235.76	174.31	4.29	84	>sp|P00740-6|FA9_HUMAN Coagulation factor IX OS=Homo sapiens variant 2 G 44 V GN=F9 PE=1 SV=2	5	sample=1 period=1 cycle=1236 experiment=2	sample=1 period=1 cycle=1236 experiment=2	16.3854
02309:2	1	W.QVVLN[+0.984]GKVDAF.C		N[+1]	595.822	2	1190.64	1190.64	0	-3.7	241	Specific	238.24	238.24	238.24	3.79	84	>sp|P00740-6|FA9_HUMAN Coagulation factor IX OS=Homo sapiens variant 2 G 44 V GN=F9 PE=1 SV=2	5	sample=1 period=1 cycle=1179 experiment=6	sample=1 period=1 cycle=1179 experiment=6	15.2102
02683:2	1	W.QVVLN[+0.984]GKVDAF.C		N[+1]	595.825	2	1190.64	1190.64	0	1.5	241	Specific	303.08	303.08	303.08	4.33	84	>sp|P00740-6|FA9_HUMAN Coagulation factor IX OS=Homo sapiens variant 2 G 44 V GN=F9 PE=1 SV=2	5	sample=1 period=1 cycle=1210 experiment=2	sample=1 period=1 cycle=1210 experiment=2	15.839
02285:2	1	W.QVVLN[+0.984]GKVDAF.C		N[+1]	595.827	2	1190.65	1190.64	0	5.2	241	Specific	318.04	318.04	289.62	4.33	84	>sp|P00740-6|FA9_HUMAN Coagulation factor IX OS=Homo sapiens variant 2 G 44 V GN=F9 PE=1 SV=2	5	sample=1 period=1 cycle=1177 experiment=7	sample=1 period=1 cycle=1177 experiment=7	15.1698
02868:2	1	W.QVVLN[+0.984]GKVDAF.C		N[+1]	595.821	2	1190.63	1190.64	0	-5.7	241	Specific	322.14	322.14	313	4.83	84	>sp|P00740-6|FA9_HUMAN Coagulation factor IX OS=Homo sapiens variant 2 G 44 V GN=F9 PE=1 SV=2	5	sample=1 period=1 cycle=1226 experiment=3	sample=1 period=1 cycle=1226 experiment=3	16.1712
02920:2	1	W.QVVLN[+0.984]GKVDAF.C		N[+1]	595.824	2	1190.64	1190.64	0	-0.9	241	Specific	330.02	330.02	267.97	4.94	84	>sp|P00740-6|FA9_HUMAN Coagulation factor IX OS=Homo sapiens variant 2 G 44 V GN=F9 PE=1 SV=2	5	sample=1 period=1 cycle=1231 experiment=5	sample=1 period=1 cycle=1231 experiment=5	16.2799
02399:2	1	W.QVVLN[+0.984]GKVDAF.C		N[+1]	595.823	2	1190.64	1190.64	0	-2.3	241	Specific	346.57	346.57	321.88	4.51	84	>sp|P00740-6|FA9_HUMAN Coagulation factor IX OS=Homo sapiens variant 2 G 44 V GN=F9 PE=1 SV=2	5	sample=1 period=1 cycle=1186 experiment=4	sample=1 period=1 cycle=1186 experiment=4	15.3512
02963:2	1	W.QVVLN[+0.984]GKVDAF.C		N[+1]	595.825	2	1190.64	1190.64	0	0.8	241	Specific	377.65	377.65	251.24	6.25	84	>sp|P00740-6|FA9_HUMAN Coagulation factor IX OS=Homo sapiens variant 2 G 44 V GN=F9 PE=1 SV=2	5	sample=1 period=1 cycle=1235 experiment=6	sample=1 period=1 cycle=1235 experiment=6	16.3661
02824:2	1	W.QVVLN[+0.984]GKVDAF.C		N[+1]	595.822	2	1190.64	1190.64	0	-4.7	241	Specific	378.45	378.45	351.48	5.75	84	>sp|P00740-6|FA9_HUMAN Coagulation factor IX OS=Homo sapiens variant 2 G 44 V GN=F9 PE=1 SV=2	5	sample=1 period=1 cycle=1222 experiment=3	sample=1 period=1 cycle=1222 experiment=3	16.0874
02815:2	1	W.QVVLN[+0.984]GKVDAF.C		N[+1]	595.824	2	1190.64	1190.64	0	-0.3	241	Specific	396.23	396.23	309.45	6.25	84	>sp|P00740-6|FA9_HUMAN Coagulation factor IX OS=Homo sapiens variant 2 G 44 V GN=F9 PE=1 SV=2	5	sample=1 period=1 cycle=1221 experiment=7	sample=1 period=1 cycle=1221 experiment=7	16.0682
02952:2	1	W.QVVLN[+0.984]GKVDAF.C		N[+1]	595.825	2	1190.64	1190.64	0	1	241	Specific	402.82	402.82	322.45	6.33	84	>sp|P00740-6|FA9_HUMAN Coagulation factor IX OS=Homo sapiens variant 2 G 44 V GN=F9 PE=1 SV=2	5	sample=1 period=1 cycle=1234 experiment=6	sample=1 period=1 cycle=1234 experiment=6	16.3464
02624:2	1	W.QVVLN[+0.984]GKVDAF.C		N[+1]	595.824	2	1190.64	1190.64	0	0.2	241	Specific	410.15	410.15	319.78	5.78	84	>sp|P00740-6|FA9_HUMAN Coagulation factor IX OS=Homo sapiens variant 2 G 44 V GN=F9 PE=1 SV=2	5	sample=1 period=1 cycle=1205 experiment=4	sample=1 period=1 cycle=1205 experiment=4	15.7378
02356:2	1	W.QVVLN[+0.984]GKVDAF.C		N[+1]	595.826	2	1190.64	1190.64	0	2.1	241	Specific	411.01	411.01	345.49	5.83	84	>sp|P00740-6|FA9_HUMAN Coagulation factor IX OS=Homo sapiens variant 2 G 44 V GN=F9 PE=1 SV=2	5	sample=1 period=1 cycle=1183 experiment=5	sample=1 period=1 cycle=1183 experiment=5	15.2906
02878:2	1	W.QVVLN[+0.984]GKVDAF.C		N[+1]	595.824	2	1190.64	1190.64	0	0	241	Specific	411.07	411.07	311.74	6.33	84	>sp|P00740-6|FA9_HUMAN Coagulation factor IX OS=Homo sapiens variant 2 G 44 V GN=F9 PE=1 SV=2	5	sample=1 period=1 cycle=1227 experiment=4	sample=1 period=1 cycle=1227 experiment=4	16.1936
02372:2	1	W.QVVLN[+0.984]GKVDAF.C		N[+1]	595.825	2	1190.64	1190.64	0	1.3	241	Specific	411.26	411.26	302.66	5.98	84	>sp|P00740-6|FA9_HUMAN Coagulation factor IX OS=Homo sapiens variant 2 G 44 V GN=F9 PE=1 SV=2	5	sample=1 period=1 cycle=1184 experiment=6	sample=1 period=1 cycle=1184 experiment=6	15.3106
02930:2	1	W.QVVLN[+0.984]GKVDAF.C		N[+1]	595.825	2	1190.64	1190.64	0	1	241	Specific	423.09	423.09	284.37	6.33	84	>sp|P00740-6|FA9_HUMAN Coagulation factor IX OS=Homo sapiens variant 2 G 44 V GN=F9 PE=1 SV=2	5	sample=1 period=1 cycle=1232 experiment=5	sample=1 period=1 cycle=1232 experiment=5	16.3019
02332:2	1	W.QVVLN[+0.984]GKVDAF.C		N[+1]	595.823	2	1190.64	1190.64	0	-3	241	Specific	429.17	429.17	367.29	5.93	84	>sp|P00740-6|FA9_HUMAN Coagulation factor IX OS=Homo sapiens variant 2 G 44 V GN=F9 PE=1 SV=2	5	sample=1 period=1 cycle=1181 experiment=6	sample=1 period=1 cycle=1181 experiment=6	15.2508
02412:2	1	W.QVVLN[+0.984]GKVDAF.C		N[+1]	595.824	2	1190.64	1190.64	0	-0.7	241	Specific	432.07	432.07	287.74	5.82	84	>sp|P00740-6|FA9_HUMAN Coagulation factor IX OS=Homo sapiens variant 2 G 44 V GN=F9 PE=1 SV=2	5	sample=1 period=1 cycle=1187 experiment=6	sample=1 period=1 cycle=1187 experiment=6	15.3733
02344:2	1	W.QVVLN[+0.984]GKVDAF.C		N[+1]	595.826	2	1190.65	1190.64	0	3.3	241	Specific	445.78	445.78	340.77	6.46	84	>sp|P00740-6|FA9_HUMAN Coagulation factor IX OS=Homo sapiens variant 2 G 44 V GN=F9 PE=1 SV=2	5	sample=1 period=1 cycle=1182 experiment=6	sample=1 period=1 cycle=1182 experiment=6	15.2703
02759:2	1	W.QVVLN[+0.984]GKVDAF.C		N[+1]	595.824	2	1190.64	1190.64	0	-1.3	241	Specific	472.25	472.25	354.9	5.9	84	>sp|P00740-6|FA9_HUMAN Coagulation factor IX OS=Homo sapiens variant 2 G 44 V GN=F9 PE=1 SV=2	5	sample=1 period=1 cycle=1216 experiment=6	sample=1 period=1 cycle=1216 experiment=6	15.9648
02694:2	1	W.QVVLN[+0.984]GKVDAF.C		N[+1]	595.825	2	1190.64	1190.64	0	1.2	241	Specific	477.16	477.16	415.05	6.52	84	>sp|P00740-6|FA9_HUMAN Coagulation factor IX OS=Homo sapiens variant 2 G 44 V GN=F9 PE=1 SV=2	5	sample=1 period=1 cycle=1211 experiment=3	sample=1 period=1 cycle=1211 experiment=3	15.8599
02495:2	1	W.QVVLN[+0.984]GKVDAF.C		N[+1]	595.823	2	1190.64	1190.64	0	-1.6	241	Specific	490.66	490.66	363.69	6.03	84	>sp|P00740-6|FA9_HUMAN Coagulation factor IX OS=Homo sapiens variant 2 G 44 V GN=F9 PE=1 SV=2	5	sample=1 period=1 cycle=1194 experiment=7	sample=1 period=1 cycle=1194 experiment=7	15.5153
02480:2	1	W.QVVLN[+0.984]GKVDAF.C		N[+1]	595.824	2	1190.64	1190.64	0	0.1	241	Specific	492.2	492.2	396.45	6.56	84	>sp|P00740-6|FA9_HUMAN Coagulation factor IX OS=Homo sapiens variant 2 G 44 V GN=F9 PE=1 SV=2	5	sample=1 period=1 cycle=1193 experiment=4	sample=1 period=1 cycle=1193 experiment=4	15.4932
02567:2	1	W.QVVLN[+0.984]GKVDAF.C		N[+1]	595.825	2	1190.64	1190.64	0	0.4	241	Specific	517.12	517.12	316.38	6.1	84	>sp|P00740-6|FA9_HUMAN Coagulation factor IX OS=Homo sapiens variant 2 G 44 V GN=F9 PE=1 SV=2	5	sample=1 period=1 cycle=1200 experiment=5	sample=1 period=1 cycle=1200 experiment=5	15.6365
02388:2	1	W.QVVLN[+0.984]GKVDAF.C		N[+1]	595.825	2	1190.64	1190.64	0	1.3	241	Specific	522.93	522.93	352.48	6.7	84	>sp|P00740-6|FA9_HUMAN Coagulation factor IX OS=Homo sapiens variant 2 G 44 V GN=F9 PE=1 SV=2	5	sample=1 period=1 cycle=1185 experiment=5	sample=1 period=1 cycle=1185 experiment=5	15.3317
02555:2	1	W.QVVLN[+0.984]GKVDAF.C		N[+1]	595.824	2	1190.64	1190.64	0	-0.5	241	Specific	533.86	533.86	355.4	6.21	84	>sp|P00740-6|FA9_HUMAN Coagulation factor IX OS=Homo sapiens variant 2 G 44 V GN=F9 PE=1 SV=2	5	sample=1 period=1 cycle=1199 experiment=6	sample=1 period=1 cycle=1199 experiment=6	15.6166
02457:2	1	W.QVVLN[+0.984]GKVDAF.C		N[+1]	595.824	2	1190.64	1190.64	0	0.2	241	Specific	539.24	539.24	411.13	6.7	84	>sp|P00740-6|FA9_HUMAN Coagulation factor IX OS=Homo sapiens variant 2 G 44 V GN=F9 PE=1 SV=2	5	sample=1 period=1 cycle=1191 experiment=3	sample=1 period=1 cycle=1191 experiment=3	15.4513
02061:2	1	F.C[+71.037]GGSIVNEKW.I		C[+71]	582.286	2	1163.56	1163.55	0	11.2	252	Specific	84.14	84.14	84.14	0.82	84	>sp|P00740-6|FA9_HUMAN Coagulation factor IX OS=Homo sapiens variant 2 G 44 V GN=F9 PE=1 SV=2	5	sample=1 period=1 cycle=1159 experiment=4	sample=1 period=1 cycle=1159 experiment=4	14.7972
01922:2	1	F.C[+71.037]GGSIVNEKW.I		C[+71]	582.28	2	1163.55	1163.55	0	1.1	252	Specific	99.97	99.97	99.97	2.63	84	>sp|P00740-6|FA9_HUMAN Coagulation factor IX OS=Homo sapiens variant 2 G 44 V GN=F9 PE=1 SV=2	5	sample=1 period=1 cycle=1147 experiment=2	sample=1 period=1 cycle=1147 experiment=2	14.5514
02074:2	1	F.C[+71.037]GGSIVNEKW.I		C[+71]	582.285	2	1163.56	1163.55	0	10.6	252	Specific	145.34	145.34	145.34	1.97	84	>sp|P00740-6|FA9_HUMAN Coagulation factor IX OS=Homo sapiens variant 2 G 44 V GN=F9 PE=1 SV=2	5	sample=1 period=1 cycle=1160 experiment=3	sample=1 period=1 cycle=1160 experiment=3	14.8167
01976:2	1	F.C[+71.037]GGSIVNEKW.I		C[+71]	582.279	2	1163.55	1163.55	0	-0.6	252	Specific	148.23	148.23	148.23	2.89	84	>sp|P00740-6|FA9_HUMAN Coagulation factor IX OS=Homo sapiens variant 2 G 44 V GN=F9 PE=1 SV=2	5	sample=1 period=1 cycle=1152 experiment=2	sample=1 period=1 cycle=1152 experiment=2	14.653
01842:2	1	F.C[+71.037]GGSIVNEKW.I		C[+71]	582.28	2	1163.55	1163.55	0	0.8	252	Specific	181.98	181.98	181.98	3.66	84	>sp|P00740-6|FA9_HUMAN Coagulation factor IX OS=Homo sapiens variant 2 G 44 V GN=F9 PE=1 SV=2	5	sample=1 period=1 cycle=1140 experiment=2	sample=1 period=1 cycle=1140 experiment=2	14.4094
02062:2	1	F.C[+71.037]GGSIVNEKW.I		C[+71]	582.286	2	1163.56	1163.55	0	11.2	252	Specific	182.71	182.71	182.71	1.99	84	>sp|P00740-6|FA9_HUMAN Coagulation factor IX OS=Homo sapiens variant 2 G 44 V GN=F9 PE=1 SV=2	5	sample=1 period=1 cycle=1159 experiment=5	sample=1 period=1 cycle=1159 experiment=5	14.798
00598:2	1	F.C[+71.037]GGSIVNEKW.I		C[+71]	582.279	2	1163.55	1163.55	0	0	252	Specific	192.24	192.24	192.24	3.66	84	>sp|P00740-6|FA9_HUMAN Coagulation factor IX OS=Homo sapiens variant 2 G 44 V GN=F9 PE=1 SV=2	5	sample=1 period=1 cycle=989 experiment=5	sample=1 period=1 cycle=989 experiment=5	11.3123
02001:2	1	F.C[+71.037]GGSIVNEKW.I		C[+71]	582.278	2	1163.55	1163.55	0	-2.4	252	Specific	211.71	211.71	211.71	3.82	84	>sp|P00740-6|FA9_HUMAN Coagulation factor IX OS=Homo sapiens variant 2 G 44 V GN=F9 PE=1 SV=2	5	sample=1 period=1 cycle=1154 experiment=2	sample=1 period=1 cycle=1154 experiment=2	14.6936
01855:2	1	F.C[+71.037]GGSIVNEKW.I		C[+71]	582.279	2	1163.55	1163.55	0	-0.3	252	Specific	217.38	217.38	217.38	4.48	84	>sp|P00740-6|FA9_HUMAN Coagulation factor IX OS=Homo sapiens variant 2 G 44 V GN=F9 PE=1 SV=2	5	sample=1 period=1 cycle=1141 experiment=2	sample=1 period=1 cycle=1141 experiment=2	14.4298
00601:2	1	F.C[+71.037]GGSIVNEKW.I		C[+71]	582.278	2	1163.55	1163.55	0	-2.1	252	Specific	226.58	226.58	226.58	2.41	84	>sp|P00740-6|FA9_HUMAN Coagulation factor IX OS=Homo sapiens variant 2 G 44 V GN=F9 PE=1 SV=2	5	sample=1 period=1 cycle=990 experiment=4	sample=1 period=1 cycle=990 experiment=4	11.333
01664:2	1	F.C[+71.037]GGSIVNEKW.I		C[+71]	582.279	2	1163.55	1163.55	0	0.3	252	Specific	234.14	234.14	234.14	4.53	84	>sp|P00740-6|FA9_HUMAN Coagulation factor IX OS=Homo sapiens variant 2 G 44 V GN=F9 PE=1 SV=2	5	sample=1 period=1 cycle=1126 experiment=2	sample=1 period=1 cycle=1126 experiment=2	14.124
01834:2	1	F.C[+71.037]GGSIVNEKW.I		C[+71]	582.279	2	1163.55	1163.55	0	-0.9	252	Specific	257.88	257.88	257.88	4.23	84	>sp|P00740-6|FA9_HUMAN Coagulation factor IX OS=Homo sapiens variant 2 G 44 V GN=F9 PE=1 SV=2	5	sample=1 period=1 cycle=1139 experiment=4	sample=1 period=1 cycle=1139 experiment=4	14.3913
01594:2	1	F.C[+71.037]GGSIVNEKW.I		C[+71]	582.279	2	1163.55	1163.55	0	-0.3	252	Specific	265.43	265.43	265.43	3.77	84	>sp|P00740-6|FA9_HUMAN Coagulation factor IX OS=Homo sapiens variant 2 G 44 V GN=F9 PE=1 SV=2	5	sample=1 period=1 cycle=1120 experiment=3	sample=1 period=1 cycle=1120 experiment=3	14.0039
01769:2	1	F.C[+71.037]GGSIVNEKW.I		C[+71]	582.28	2	1163.55	1163.55	0	0.7	252	Specific	273.2	273.2	273.2	4.94	84	>sp|P00740-6|FA9_HUMAN Coagulation factor IX OS=Homo sapiens variant 2 G 44 V GN=F9 PE=1 SV=2	5	sample=1 period=1 cycle=1134 experiment=2	sample=1 period=1 cycle=1134 experiment=2	14.2873
01419:2	1	F.C[+71.037]GGSIVNEKW.I		C[+71]	582.279	2	1163.55	1163.55	0	-1.3	252	Specific	278.99	278.99	278.99	4.43	84	>sp|P00740-6|FA9_HUMAN Coagulation factor IX OS=Homo sapiens variant 2 G 44 V GN=F9 PE=1 SV=2	5	sample=1 period=1 cycle=1105 experiment=4	sample=1 period=1 cycle=1105 experiment=4	13.7009
01709:2	1	F.C[+71.037]GGSIVNEKW.I		C[+71]	582.28	2	1163.55	1163.55	0	0.9	252	Specific	304.73	304.73	304.73	5.06	84	>sp|P00740-6|FA9_HUMAN Coagulation factor IX OS=Homo sapiens variant 2 G 44 V GN=F9 PE=1 SV=2	5	sample=1 period=1 cycle=1129 experiment=3	sample=1 period=1 cycle=1129 experiment=3	14.1859
01538:2	1	F.C[+71.037]GGSIVNEKW.I		C[+71]	582.279	2	1163.55	1163.55	0	0	252	Specific	304.88	304.88	304.88	4.87	84	>sp|P00740-6|FA9_HUMAN Coagulation factor IX OS=Homo sapiens variant 2 G 44 V GN=F9 PE=1 SV=2	5	sample=1 period=1 cycle=1115 experiment=5	sample=1 period=1 cycle=1115 experiment=5	13.9037
01680:2	1	F.C[+71.037]GGSIVNEKW.I		C[+71]	582.28	2	1163.55	1163.55	0	1.2	252	Specific	321.28	321.28	321.28	5.23	84	>sp|P00740-6|FA9_HUMAN Coagulation factor IX OS=Homo sapiens variant 2 G 44 V GN=F9 PE=1 SV=2	5	sample=1 period=1 cycle=1127 experiment=4	sample=1 period=1 cycle=1127 experiment=4	14.1452
01468:2	1	F.C[+71.037]GGSIVNEKW.I		C[+71]	582.279	2	1163.55	1163.55	0	-0.8	252	Specific	335.59	335.59	335.59	4.08	84	>sp|P00740-6|FA9_HUMAN Coagulation factor IX OS=Homo sapiens variant 2 G 44 V GN=F9 PE=1 SV=2	5	sample=1 period=1 cycle=1109 experiment=3	sample=1 period=1 cycle=1109 experiment=3	13.781
01405:2	1	F.C[+71.037]GGSIVNEKW.I		C[+71]	582.279	2	1163.55	1163.55	0	-1.1	252	Specific	343.8	343.8	343.8	5.1	84	>sp|P00740-6|FA9_HUMAN Coagulation factor IX OS=Homo sapiens variant 2 G 44 V GN=F9 PE=1 SV=2	5	sample=1 period=1 cycle=1104 experiment=4	sample=1 period=1 cycle=1104 experiment=4	13.6807
01605:2	1	F.C[+71.037]GGSIVNEKW.I		C[+71]	582.278	2	1163.55	1163.55	0	-2.9	252	Specific	366.44	366.44	366.44	5.99	84	>sp|P00740-6|FA9_HUMAN Coagulation factor IX OS=Homo sapiens variant 2 G 44 V GN=F9 PE=1 SV=2	5	sample=1 period=1 cycle=1121 experiment=3	sample=1 period=1 cycle=1121 experiment=3	14.0238
01310:2	1	F.C[+71.037]GGSIVNEKW.I		C[+71]	582.279	2	1163.55	1163.55	0	-0.7	252	Specific	385.68	385.68	385.68	5.99	84	>sp|P00740-6|FA9_HUMAN Coagulation factor IX OS=Homo sapiens variant 2 G 44 V GN=F9 PE=1 SV=2	5	sample=1 period=1 cycle=1096 experiment=4	sample=1 period=1 cycle=1096 experiment=4	13.5204
01875:2	1	F.C[+71.037]GGSIVNEKW.I		C[+71]	582.281	2	1163.55	1163.55	0	3	252	Specific	396.28	396.28	396.28	6.11	84	>sp|P00740-6|FA9_HUMAN Coagulation factor IX OS=Homo sapiens variant 2 G 44 V GN=F9 PE=1 SV=2	5	sample=1 period=1 cycle=1143 experiment=3	sample=1 period=1 cycle=1143 experiment=3	14.4708
01277:2	1	F.C[+71.037]GGSIVNEKW.I		C[+71]	582.278	2	1163.55	1163.55	0	-2.4	252	Specific	407.13	407.13	407.13	5.71	84	>sp|P00740-6|FA9_HUMAN Coagulation factor IX OS=Homo sapiens variant 2 G 44 V GN=F9 PE=1 SV=2	5	sample=1 period=1 cycle=1092 experiment=3	sample=1 period=1 cycle=1092 experiment=3	13.4366
01255:2	1	F.C[+71.037]GGSIVNEKW.I		C[+71]	582.278	2	1163.55	1163.55	0	-1.7	252	Specific	412.14	412.14	412.14	5.51	84	>sp|P00740-6|FA9_HUMAN Coagulation factor IX OS=Homo sapiens variant 2 G 44 V GN=F9 PE=1 SV=2	5	sample=1 period=1 cycle=1090 experiment=3	sample=1 period=1 cycle=1090 experiment=3	13.395
01526:2	1	F.C[+71.037]GGSIVNEKW.I		C[+71]	582.281	2	1163.56	1163.55	0	3.4	252	Specific	424.08	424.08	424.08	6.61	84	>sp|P00740-6|FA9_HUMAN Coagulation factor IX OS=Homo sapiens variant 2 G 44 V GN=F9 PE=1 SV=2	5	sample=1 period=1 cycle=1114 experiment=5	sample=1 period=1 cycle=1114 experiment=5	13.8839
01221:2	1	F.C[+71.037]GGSIVNEKW.I		C[+71]	582.279	2	1163.55	1163.55	0	0.2	252	Specific	442.36	442.36	442.36	6.3	84	>sp|P00740-6|FA9_HUMAN Coagulation factor IX OS=Homo sapiens variant 2 G 44 V GN=F9 PE=1 SV=2	5	sample=1 period=1 cycle=1086 experiment=4	sample=1 period=1 cycle=1086 experiment=4	13.3122
01343:2	1	F.C[+71.037]GGSIVNEKW.I		C[+71]	582.28	2	1163.55	1163.55	0	1.8	252	Specific	444.84	444.84	444.84	6.16	84	>sp|P00740-6|FA9_HUMAN Coagulation factor IX OS=Homo sapiens variant 2 G 44 V GN=F9 PE=1 SV=2	5	sample=1 period=1 cycle=1099 experiment=3	sample=1 period=1 cycle=1099 experiment=3	13.5804
01063:2	1	F.C[+71.037]GGSIVNEKW.I		C[+71]	582.279	2	1163.55	1163.55	0	-0.2	252	Specific	451.94	451.94	451.94	6.65	84	>sp|P00740-6|FA9_HUMAN Coagulation factor IX OS=Homo sapiens variant 2 G 44 V GN=F9 PE=1 SV=2	5	sample=1 period=1 cycle=1060 experiment=2	sample=1 period=1 cycle=1060 experiment=2	12.7597
01265:2	1	F.C[+71.037]GGSIVNEKW.I		C[+71]	582.279	2	1163.55	1163.55	0	-0.6	252	Specific	477.74	477.74	477.74	6.14	84	>sp|P00740-6|FA9_HUMAN Coagulation factor IX OS=Homo sapiens variant 2 G 44 V GN=F9 PE=1 SV=2	5	sample=1 period=1 cycle=1091 experiment=3	sample=1 period=1 cycle=1091 experiment=3	13.4152
01212:2	1	F.C[+71.037]GGSIVNEKW.I		C[+71]	582.279	2	1163.55	1163.55	0	-0.5	252	Specific	499.46	499.46	499.46	6.19	84	>sp|P00740-6|FA9_HUMAN Coagulation factor IX OS=Homo sapiens variant 2 G 44 V GN=F9 PE=1 SV=2	5	sample=1 period=1 cycle=1085 experiment=2	sample=1 period=1 cycle=1085 experiment=2	13.2885
01159:2	1	F.C[+71.037]GGSIVNEKW.I		C[+71]	582.278	2	1163.55	1163.55	0	-1.5	252	Specific	503.65	503.65	503.65	6.29	84	>sp|P00740-6|FA9_HUMAN Coagulation factor IX OS=Homo sapiens variant 2 G 44 V GN=F9 PE=1 SV=2	5	sample=1 period=1 cycle=1077 experiment=3	sample=1 period=1 cycle=1077 experiment=3	13.1196
01155:2	1	F.C[+71.037]GGSIVNEKW.I		C[+71]	582.279	2	1163.55	1163.55	0	0.3	252	Specific	529.14	529.14	529.14	6.96	84	>sp|P00740-6|FA9_HUMAN Coagulation factor IX OS=Homo sapiens variant 2 G 44 V GN=F9 PE=1 SV=2	5	sample=1 period=1 cycle=1076 experiment=4	sample=1 period=1 cycle=1076 experiment=4	13.1016
01185:2	1	F.C[+71.037]GGSIVNEKW.I		C[+71]	582.278	2	1163.55	1163.55	0	-1.6	252	Specific	565.85	565.85	565.85	7.15	84	>sp|P00740-6|FA9_HUMAN Coagulation factor IX OS=Homo sapiens variant 2 G 44 V GN=F9 PE=1 SV=2	5	sample=1 period=1 cycle=1081 experiment=3	sample=1 period=1 cycle=1081 experiment=3	13.2051
01125:2	1	F.C[+71.037]GGSIVNEKW.I		C[+71]	582.279	2	1163.55	1163.55	0	-0.6	252	Specific	568.78	568.78	568.78	7.04	84	>sp|P00740-6|FA9_HUMAN Coagulation factor IX OS=Homo sapiens variant 2 G 44 V GN=F9 PE=1 SV=2	5	sample=1 period=1 cycle=1072 experiment=4	sample=1 period=1 cycle=1072 experiment=4	13.0153
01105:2	1	F.C[+71.037]GGSIVNEKW.I		C[+71]	582.279	2	1163.55	1163.55	0	-0.2	252	Specific	573.82	573.82	573.82	7.66	84	>sp|P00740-6|FA9_HUMAN Coagulation factor IX OS=Homo sapiens variant 2 G 44 V GN=F9 PE=1 SV=2	5	sample=1 period=1 cycle=1068 experiment=3	sample=1 period=1 cycle=1068 experiment=3	12.93
00715:2	1	F.C[+71.037]GGSIVNEKW.I		C[+71]	582.28	2	1163.55	1163.55	0	1.7	252	Specific	587.76	587.76	587.76	7.05	84	>sp|P00740-6|FA9_HUMAN Coagulation factor IX OS=Homo sapiens variant 2 G 44 V GN=F9 PE=1 SV=2	5	sample=1 period=1 cycle=1008 experiment=5	sample=1 period=1 cycle=1008 experiment=5	11.703
01023:2	1	F.C[+71.037]GGSIVNEKW.I		C[+71]	582.279	2	1163.55	1163.55	0	0.2	252	Specific	597.89	597.89	597.89	7.66	84	>sp|P00740-6|FA9_HUMAN Coagulation factor IX OS=Homo sapiens variant 2 G 44 V GN=F9 PE=1 SV=2	5	sample=1 period=1 cycle=1052 experiment=3	sample=1 period=1 cycle=1052 experiment=3	12.5945
01041:2	1	F.C[+71.037]GGSIVNEKW.I		C[+71]	582.279	2	1163.55	1163.55	0	0.4	252	Specific	617.26	617.26	617.26	8.63	84	>sp|P00740-6|FA9_HUMAN Coagulation factor IX OS=Homo sapiens variant 2 G 44 V GN=F9 PE=1 SV=2	5	sample=1 period=1 cycle=1056 experiment=3	sample=1 period=1 cycle=1056 experiment=3	12.6782
00701:2	1	F.C[+71.037]GGSIVNEKW.I		C[+71]	582.28	2	1163.55	1163.55	0	1.5	252	Specific	634.16	634.16	634.16	8.16	84	>sp|P00740-6|FA9_HUMAN Coagulation factor IX OS=Homo sapiens variant 2 G 44 V GN=F9 PE=1 SV=2	5	sample=1 period=1 cycle=1006 experiment=5	sample=1 period=1 cycle=1006 experiment=5	11.6618
00744:2	1	F.C[+71.037]GGSIVNEKW.I		C[+71]	582.281	2	1163.55	1163.55	0	2.6	252	Specific	635.08	635.08	635.08	8.13	84	>sp|P00740-6|FA9_HUMAN Coagulation factor IX OS=Homo sapiens variant 2 G 44 V GN=F9 PE=1 SV=2	5	sample=1 period=1 cycle=1011 experiment=6	sample=1 period=1 cycle=1011 experiment=6	11.7644
00694:2	1	F.C[+71.037]GGSIVNEKW.I		C[+71]	582.28	2	1163.55	1163.55	0	1.8	252	Specific	640.74	640.74	640.74	8.05	84	>sp|P00740-6|FA9_HUMAN Coagulation factor IX OS=Homo sapiens variant 2 G 44 V GN=F9 PE=1 SV=2	5	sample=1 period=1 cycle=1005 experiment=6	sample=1 period=1 cycle=1005 experiment=6	11.6414
01085:2	1	F.C[+71.037]GGSIVNEKW.I		C[+71]	582.28	2	1163.55	1163.55	0	1.3	252	Specific	645.32	645.32	645.32	8.55	84	>sp|P00740-6|FA9_HUMAN Coagulation factor IX OS=Homo sapiens variant 2 G 44 V GN=F9 PE=1 SV=2	5	sample=1 period=1 cycle=1064 experiment=3	sample=1 period=1 cycle=1064 experiment=3	12.845
00752:2	1	F.C[+71.037]GGSIVNEKW.I		C[+71]	582.28	2	1163.55	1163.55	0	1.8	252	Specific	650.04	650.04	650.04	9.16	84	>sp|P00740-6|FA9_HUMAN Coagulation factor IX OS=Homo sapiens variant 2 G 44 V GN=F9 PE=1 SV=2	5	sample=1 period=1 cycle=1012 experiment=5	sample=1 period=1 cycle=1012 experiment=5	11.7834
00707:2	1	F.C[+71.037]GGSIVNEKW.I		C[+71]	582.28	2	1163.55	1163.55	0	1.5	252	Specific	656.93	656.93	656.93	9.13	84	>sp|P00740-6|FA9_HUMAN Coagulation factor IX OS=Homo sapiens variant 2 G 44 V GN=F9 PE=1 SV=2	5	sample=1 period=1 cycle=1007 experiment=4	sample=1 period=1 cycle=1007 experiment=4	11.6812
00736:2	1	F.C[+71.037]GGSIVNEKW.I		C[+71]	582.281	2	1163.55	1163.55	0	2.8	252	Specific	657.52	657.52	657.52	9.13	84	>sp|P00740-6|FA9_HUMAN Coagulation factor IX OS=Homo sapiens variant 2 G 44 V GN=F9 PE=1 SV=2	5	sample=1 period=1 cycle=1010 experiment=8	sample=1 period=1 cycle=1010 experiment=8	11.7453
00950:2	1	F.C[+71.037]GGSIVNEKW.I		C[+71]	582.28	2	1163.55	1163.55	0	0.6	252	Specific	669.69	669.69	669.69	9.66	84	>sp|P00740-6|FA9_HUMAN Coagulation factor IX OS=Homo sapiens variant 2 G 44 V GN=F9 PE=1 SV=2	5	sample=1 period=1 cycle=1038 experiment=2	sample=1 period=1 cycle=1038 experiment=2	12.3042
00763:2	1	F.C[+71.037]GGSIVNEKW.I		C[+71]	582.281	2	1163.55	1163.55	0	2.3	252	Specific	673.59	673.59	673.59	9.05	84	>sp|P00740-6|FA9_HUMAN Coagulation factor IX OS=Homo sapiens variant 2 G 44 V GN=F9 PE=1 SV=2	5	sample=1 period=1 cycle=1013 experiment=6	sample=1 period=1 cycle=1013 experiment=6	11.8045
00981:2	1	F.C[+71.037]GGSIVNEKW.I		C[+71]	582.279	2	1163.55	1163.55	0	-0.2	252	Specific	677.51	677.51	677.51	9.63	84	>sp|P00740-6|FA9_HUMAN Coagulation factor IX OS=Homo sapiens variant 2 G 44 V GN=F9 PE=1 SV=2	5	sample=1 period=1 cycle=1043 experiment=3	sample=1 period=1 cycle=1043 experiment=3	12.4077
00892:2	1	F.C[+71.037]GGSIVNEKW.I		C[+71]	582.279	2	1163.55	1163.55	0	0.3	252	Specific	685.4	685.4	685.4	9.63	84	>sp|P00740-6|FA9_HUMAN Coagulation factor IX OS=Homo sapiens variant 2 G 44 V GN=F9 PE=1 SV=2	5	sample=1 period=1 cycle=1028 experiment=4	sample=1 period=1 cycle=1028 experiment=4	12.1043
01007:2	1	F.C[+71.037]GGSIVNEKW.I		C[+71]	582.279	2	1163.55	1163.55	0	-0.6	252	Specific	685.64	685.64	685.64	9.12	84	>sp|P00740-6|FA9_HUMAN Coagulation factor IX OS=Homo sapiens variant 2 G 44 V GN=F9 PE=1 SV=2	5	sample=1 period=1 cycle=1048 experiment=2	sample=1 period=1 cycle=1048 experiment=2	12.5091
00725:2	1	F.C[+71.037]GGSIVNEKW.I		C[+71]	582.281	2	1163.55	1163.55	0	2.2	252	Specific	689.66	689.66	689.66	9.16	84	>sp|P00740-6|FA9_HUMAN Coagulation factor IX OS=Homo sapiens variant 2 G 44 V GN=F9 PE=1 SV=2	5	sample=1 period=1 cycle=1009 experiment=6	sample=1 period=1 cycle=1009 experiment=6	11.7236
00770:2	1	F.C[+71.037]GGSIVNEKW.I		C[+71]	582.28	2	1163.55	1163.55	0	1.1	252	Specific	691.76	691.76	691.76	9.66	84	>sp|P00740-6|FA9_HUMAN Coagulation factor IX OS=Homo sapiens variant 2 G 44 V GN=F9 PE=1 SV=2	5	sample=1 period=1 cycle=1014 experiment=4	sample=1 period=1 cycle=1014 experiment=4	11.8225
00853:2	1	F.C[+71.037]GGSIVNEKW.I		C[+71]	582.28	2	1163.55	1163.55	0	0.7	252	Specific	702.09	702.09	702.09	10.66	84	>sp|P00740-6|FA9_HUMAN Coagulation factor IX OS=Homo sapiens variant 2 G 44 V GN=F9 PE=1 SV=2	5	sample=1 period=1 cycle=1023 experiment=3	sample=1 period=1 cycle=1023 experiment=3	12.0035
00791:2	1	F.C[+71.037]GGSIVNEKW.I		C[+71]	582.28	2	1163.55	1163.55	0	1.5	252	Specific	702.75	702.75	702.75	10.13	84	>sp|P00740-6|FA9_HUMAN Coagulation factor IX OS=Homo sapiens variant 2 G 44 V GN=F9 PE=1 SV=2	5	sample=1 period=1 cycle=1016 experiment=5	sample=1 period=1 cycle=1016 experiment=5	11.8628
00792:2	1	F.C[+71.037]GGSIVNEKW.I		C[+71]	582.28	2	1163.55	1163.55	0	1.5	252	Specific	702.98	702.98	702.98	10.13	84	>sp|P00740-6|FA9_HUMAN Coagulation factor IX OS=Homo sapiens variant 2 G 44 V GN=F9 PE=1 SV=2	5	sample=1 period=1 cycle=1016 experiment=6	sample=1 period=1 cycle=1016 experiment=6	11.8636
00924:2	1	F.C[+71.037]GGSIVNEKW.I		C[+71]	582.279	2	1163.55	1163.55	0	0.4	252	Specific	705.59	705.59	705.59	10.63	84	>sp|P00740-6|FA9_HUMAN Coagulation factor IX OS=Homo sapiens variant 2 G 44 V GN=F9 PE=1 SV=2	5	sample=1 period=1 cycle=1033 experiment=4	sample=1 period=1 cycle=1033 experiment=4	12.2063
00781:2	1	F.C[+71.037]GGSIVNEKW.I		C[+71]	582.28	2	1163.55	1163.55	0	0.8	252	Specific	726.6	726.6	726.6	10.55	84	>sp|P00740-6|FA9_HUMAN Coagulation factor IX OS=Homo sapiens variant 2 G 44 V GN=F9 PE=1 SV=2	5	sample=1 period=1 cycle=1015 experiment=6	sample=1 period=1 cycle=1015 experiment=6	11.8435
00771:2	1	F.C[+71.037]GGSIVNEKW.I		C[+71]	582.28	2	1163.55	1163.55	0	1.1	252	Specific	727.41	727.41	727.41	10.63	84	>sp|P00740-6|FA9_HUMAN Coagulation factor IX OS=Homo sapiens variant 2 G 44 V GN=F9 PE=1 SV=2	5	sample=1 period=1 cycle=1014 experiment=5	sample=1 period=1 cycle=1014 experiment=5	11.8238
00811:2	1	F.C[+71.037]GGSIVNEKW.I		C[+71]	582.28	2	1163.55	1163.55	0	0.5	252	Specific	729.04	729.04	729.04	10.63	84	>sp|P00740-6|FA9_HUMAN Coagulation factor IX OS=Homo sapiens variant 2 G 44 V GN=F9 PE=1 SV=2	5	sample=1 period=1 cycle=1018 experiment=3	sample=1 period=1 cycle=1018 experiment=3	11.9017
00685:2	1	F.C[+71.037]GGSIVN[+0.984]EKW.I		C[+71], N[+1]	582.776	2	1164.54	1164.54	0	7.7	252	Specific	247.24	247.24	247.24	3.77	84	>sp|P00740-6|FA9_HUMAN Coagulation factor IX OS=Homo sapiens variant 2 G 44 V GN=F9 PE=1 SV=2	5	sample=1 period=1 cycle=1004 experiment=2	sample=1 period=1 cycle=1004 experiment=2	11.6157
00679:2	1	F.C[+71.037]GGSIVN[+0.984]EKW.I		C[+71], N[+1]	582.775	2	1164.54	1164.54	0	6.7	252	Specific	292.2	286.35	286.35	3.91	84	>sp|P00740-6|FA9_HUMAN Coagulation factor IX OS=Homo sapiens variant 2 G 44 V GN=F9 PE=1 SV=2	5	sample=1 period=1 cycle=1003 experiment=3	sample=1 period=1 cycle=1003 experiment=3	11.5958
00615:2	1	F.C[+71.037]GGSIVN[+0.984]EKW.I		C[+71], N[+1]	582.771	2	1164.53	1164.54	0	-1	252	Specific	361.05	345.81	345.81	5.12	84	>sp|P00740-6|FA9_HUMAN Coagulation factor IX OS=Homo sapiens variant 2 G 44 V GN=F9 PE=1 SV=2	5	sample=1 period=1 cycle=993 experiment=5	sample=1 period=1 cycle=993 experiment=5	11.391
00622:2	1	F.C[+71.037]GGSIVN[+0.984]EKW.I		C[+71], N[+1]	582.771	2	1164.53	1164.54	0	-1.2	252	Specific	450.54	450.54	450.54	6.14	84	>sp|P00740-6|FA9_HUMAN Coagulation factor IX OS=Homo sapiens variant 2 G 44 V GN=F9 PE=1 SV=2	5	sample=1 period=1 cycle=994 experiment=5	sample=1 period=1 cycle=994 experiment=5	11.4125
00634:2	1	F.C[+71.037]GGSIVN[+0.984]EKW.I		C[+71], N[+1]	582.772	2	1164.54	1164.54	0	0.7	252	Specific	458.75	419.01	419.01	6.65	84	>sp|P00740-6|FA9_HUMAN Coagulation factor IX OS=Homo sapiens variant 2 G 44 V GN=F9 PE=1 SV=2	5	sample=1 period=1 cycle=996 experiment=5	sample=1 period=1 cycle=996 experiment=5	11.4522
00673:2	1	F.C[+71.037]GGSIVN[+0.984]EKW.I		C[+71], N[+1]	582.773	2	1164.54	1164.54	0	3	252	Specific	472.77	445.92	445.92	5.81	84	>sp|P00740-6|FA9_HUMAN Coagulation factor IX OS=Homo sapiens variant 2 G 44 V GN=F9 PE=1 SV=2	5	sample=1 period=1 cycle=1002 experiment=5	sample=1 period=1 cycle=1002 experiment=5	11.5767
00609:2	1	F.C[+71.037]GGSIVN[+0.984]EKW.I		C[+71], N[+1]	582.772	2	1164.54	1164.54	0	0.8	252	Specific	484.8	484.8	484.8	6.8	84	>sp|P00740-6|FA9_HUMAN Coagulation factor IX OS=Homo sapiens variant 2 G 44 V GN=F9 PE=1 SV=2	5	sample=1 period=1 cycle=992 experiment=5	sample=1 period=1 cycle=992 experiment=5	11.3712
00627:2	1	F.C[+71.037]GGSIVN[+0.984]EKW.I		C[+71], N[+1]	582.772	2	1164.54	1164.54	0	1.5	252	Specific	527.57	506.35	506.35	6.44	84	>sp|P00740-6|FA9_HUMAN Coagulation factor IX OS=Homo sapiens variant 2 G 44 V GN=F9 PE=1 SV=2	5	sample=1 period=1 cycle=995 experiment=4	sample=1 period=1 cycle=995 experiment=4	11.431
00642:2	1	F.C[+71.037]GGSIVN[+0.984]EKW.I		C[+71], N[+1]	582.772	2	1164.54	1164.54	0	1.3	252	Specific	546.01	546.01	546.01	6.96	84	>sp|P00740-6|FA9_HUMAN Coagulation factor IX OS=Homo sapiens variant 2 G 44 V GN=F9 PE=1 SV=2	5	sample=1 period=1 cycle=997 experiment=5	sample=1 period=1 cycle=997 experiment=5	11.473
00649:2	1	F.C[+71.037]GGSIVN[+0.984]EKW.I		C[+71], N[+1]	582.772	2	1164.54	1164.54	0	1.8	252	Specific	567.75	470.64	470.64	7.16	84	>sp|P00740-6|FA9_HUMAN Coagulation factor IX OS=Homo sapiens variant 2 G 44 V GN=F9 PE=1 SV=2	5	sample=1 period=1 cycle=998 experiment=4	sample=1 period=1 cycle=998 experiment=4	11.4937
00655:2	1	F.C[+71.037]GGSIVN[+0.984]EKW.I		C[+71], N[+1]	582.772	2	1164.54	1164.54	0	1.3	252	Specific	589.17	576.9	576.9	7.66	84	>sp|P00740-6|FA9_HUMAN Coagulation factor IX OS=Homo sapiens variant 2 G 44 V GN=F9 PE=1 SV=2	5	sample=1 period=1 cycle=999 experiment=4	sample=1 period=1 cycle=999 experiment=4	11.5144
00666:2	1	F.C[+71.037]GGSIVN[+0.984]EKW.I		C[+71], N[+1]	582.773	2	1164.54	1164.54	0	3.1	252	Specific	598.77	584.52	584.52	7.13	84	>sp|P00740-6|FA9_HUMAN Coagulation factor IX OS=Homo sapiens variant 2 G 44 V GN=F9 PE=1 SV=2	5	sample=1 period=1 cycle=1001 experiment=4	sample=1 period=1 cycle=1001 experiment=4	11.5558
00661:2	1	F.C[+71.037]GGSIVN[+0.984]EKW.I		C[+71], N[+1]	582.773	2	1164.54	1164.54	0	2.5	252	Specific	673.11	571.84	571.84	9.13	84	>sp|P00740-6|FA9_HUMAN Coagulation factor IX OS=Homo sapiens variant 2 G 44 V GN=F9 PE=1 SV=2	5	sample=1 period=1 cycle=1000 experiment=4	sample=1 period=1 cycle=1000 experiment=4	11.5371
02576:2	1	Y.NHDIALL.E			398.222	2	795.438	795.436	0	2.1	313	Specific	111.54	111.54	111.54	2.1	84	>sp|P00740-6|FA9_HUMAN Coagulation factor IX OS=Homo sapiens variant 2 G 44 V GN=F9 PE=1 SV=2	5	sample=1 period=1 cycle=1201 experiment=2	sample=1 period=1 cycle=1201 experiment=2	15.655
01378:2	1	Y.NHDIALL.E			398.219	2	795.43	795.436	0	-7.4	313	Specific	167.81	167.81	167.81	2.91	84	>sp|P00740-6|FA9_HUMAN Coagulation factor IX OS=Homo sapiens variant 2 G 44 V GN=F9 PE=1 SV=2	5	sample=1 period=1 cycle=1102 experiment=2	sample=1 period=1 cycle=1102 experiment=2	13.6396
01403:2	1	Y.NHDIALL.E			398.221	2	795.434	795.436	0	-2.7	313	Specific	173.91	173.91	173.91	2.62	84	>sp|P00740-6|FA9_HUMAN Coagulation factor IX OS=Homo sapiens variant 2 G 44 V GN=F9 PE=1 SV=2	5	sample=1 period=1 cycle=1104 experiment=2	sample=1 period=1 cycle=1104 experiment=2	13.6799
02778:2	1	Y.NHDIALL.E			398.221	2	795.436	795.436	0	-0.4	313	Specific	176.24	176.24	176.24	2.62	84	>sp|P00740-6|FA9_HUMAN Coagulation factor IX OS=Homo sapiens variant 2 G 44 V GN=F9 PE=1 SV=2	5	sample=1 period=1 cycle=1218 experiment=2	sample=1 period=1 cycle=1218 experiment=2	16.0035
02769:2	1	Y.NHDIALL.E			398.224	2	795.44	795.436	0	4.9	313	Specific	190.8	190.8	190.8	2.96	84	>sp|P00740-6|FA9_HUMAN Coagulation factor IX OS=Homo sapiens variant 2 G 44 V GN=F9 PE=1 SV=2	5	sample=1 period=1 cycle=1217 experiment=2	sample=1 period=1 cycle=1217 experiment=2	15.9829
02634:2	1	Y.NHDIALL.E			398.222	2	795.437	795.436	0	0.7	313	Specific	191.05	191.05	191.05	3.77	84	>sp|P00740-6|FA9_HUMAN Coagulation factor IX OS=Homo sapiens variant 2 G 44 V GN=F9 PE=1 SV=2	5	sample=1 period=1 cycle=1206 experiment=2	sample=1 period=1 cycle=1206 experiment=2	15.7571
04599:2	1	Y.NHDIALL.E			398.222	2	795.436	795.436	0	0.6	313	Specific	206.57	206.57	206.57	3.69	84	>sp|P00740-6|FA9_HUMAN Coagulation factor IX OS=Homo sapiens variant 2 G 44 V GN=F9 PE=1 SV=2	5	sample=1 period=1 cycle=1396 experiment=2	sample=1 period=1 cycle=1396 experiment=2	19.746
02647:2	1	Y.NHDIALL.E			398.221	2	795.435	795.436	0	-0.6	313	Specific	218.29	218.29	218.29	3.4	84	>sp|P00740-6|FA9_HUMAN Coagulation factor IX OS=Homo sapiens variant 2 G 44 V GN=F9 PE=1 SV=2	5	sample=1 period=1 cycle=1207 experiment=2	sample=1 period=1 cycle=1207 experiment=2	15.7776
02408:2	1	Y.NHDIALL.E			398.221	2	795.434	795.436	0	-1.7	313	Specific	219.84	219.84	219.84	3.48	84	>sp|P00740-6|FA9_HUMAN Coagulation factor IX OS=Homo sapiens variant 2 G 44 V GN=F9 PE=1 SV=2	5	sample=1 period=1 cycle=1187 experiment=2	sample=1 period=1 cycle=1187 experiment=2	15.3695
06461:2	1	Y.NHDIALL.E			398.225	2	795.442	795.436	0	7.5	313	Specific	224.6	224.6	224.6	3.04	84	>sp|P00740-6|FA9_HUMAN Coagulation factor IX OS=Homo sapiens variant 2 G 44 V GN=F9 PE=1 SV=2	5	sample=1 period=1 cycle=1585 experiment=3	sample=1 period=1 cycle=1585 experiment=3	23.5821
03496:2	1	Y.NHDIALL.E			398.223	2	795.438	795.436	0	3.2	313	Specific	231.52	231.52	231.52	3.83	84	>sp|P00740-6|FA9_HUMAN Coagulation factor IX OS=Homo sapiens variant 2 G 44 V GN=F9 PE=1 SV=2	5	sample=1 period=1 cycle=1285 experiment=2	sample=1 period=1 cycle=1285 experiment=2	17.455
02478:2	1	Y.NHDIALL.E			398.221	2	795.435	795.436	0	-0.9	313	Specific	236.18	236.18	236.18	3.4	84	>sp|P00740-6|FA9_HUMAN Coagulation factor IX OS=Homo sapiens variant 2 G 44 V GN=F9 PE=1 SV=2	5	sample=1 period=1 cycle=1193 experiment=2	sample=1 period=1 cycle=1193 experiment=2	15.4915
02468:2	1	Y.NHDIALL.E			398.222	2	795.436	795.436	0	0.6	313	Specific	238.04	238.04	238.04	4	84	>sp|P00740-6|FA9_HUMAN Coagulation factor IX OS=Homo sapiens variant 2 G 44 V GN=F9 PE=1 SV=2	5	sample=1 period=1 cycle=1192 experiment=2	sample=1 period=1 cycle=1192 experiment=2	15.4712
02551:2	1	Y.NHDIALL.E			398.222	2	795.437	795.436	0	0.7	313	Specific	242.08	242.08	242.08	4.31	84	>sp|P00740-6|FA9_HUMAN Coagulation factor IX OS=Homo sapiens variant 2 G 44 V GN=F9 PE=1 SV=2	5	sample=1 period=1 cycle=1199 experiment=2	sample=1 period=1 cycle=1199 experiment=2	15.6141
02280:2	1	Y.NHDIALL.E			398.22	2	795.433	795.436	0	-3.4	313	Specific	242.63	242.63	242.63	3.8	84	>sp|P00740-6|FA9_HUMAN Coagulation factor IX OS=Homo sapiens variant 2 G 44 V GN=F9 PE=1 SV=2	5	sample=1 period=1 cycle=1177 experiment=2	sample=1 period=1 cycle=1177 experiment=2	15.1661
02129:2	1	Y.NHDIALL.E			398.221	2	795.434	795.436	0	-1.9	313	Specific	243.27	243.27	243.27	3.8	84	>sp|P00740-6|FA9_HUMAN Coagulation factor IX OS=Homo sapiens variant 2 G 44 V GN=F9 PE=1 SV=2	5	sample=1 period=1 cycle=1165 experiment=2	sample=1 period=1 cycle=1165 experiment=2	14.9183
02340:2	1	Y.NHDIALL.E			398.221	2	795.434	795.436	0	-1.8	313	Specific	249.39	249.39	249.39	3.78	84	>sp|P00740-6|FA9_HUMAN Coagulation factor IX OS=Homo sapiens variant 2 G 44 V GN=F9 PE=1 SV=2	5	sample=1 period=1 cycle=1182 experiment=2	sample=1 period=1 cycle=1182 experiment=2	15.2678
02490:2	1	Y.NHDIALL.E			398.221	2	795.434	795.436	0	-2.2	313	Specific	249.97	249.97	249.97	3.7	84	>sp|P00740-6|FA9_HUMAN Coagulation factor IX OS=Homo sapiens variant 2 G 44 V GN=F9 PE=1 SV=2	5	sample=1 period=1 cycle=1194 experiment=2	sample=1 period=1 cycle=1194 experiment=2	15.512
01431:2	1	Y.NHDIALL.E			398.221	2	795.435	795.436	0	-0.6	313	Specific	254.02	254.02	254.02	3.79	84	>sp|P00740-6|FA9_HUMAN Coagulation factor IX OS=Homo sapiens variant 2 G 44 V GN=F9 PE=1 SV=2	5	sample=1 period=1 cycle=1106 experiment=2	sample=1 period=1 cycle=1106 experiment=2	13.7202
02706:2	1	Y.NHDIALL.E			398.221	2	795.435	795.436	0	-1.4	313	Specific	258.23	258.23	258.23	3.8	84	>sp|P00740-6|FA9_HUMAN Coagulation factor IX OS=Homo sapiens variant 2 G 44 V GN=F9 PE=1 SV=2	5	sample=1 period=1 cycle=1212 experiment=2	sample=1 period=1 cycle=1212 experiment=2	15.88
01389:2	1	Y.NHDIALL.E			398.221	2	795.434	795.436	0	-2.8	313	Specific	260.34	260.34	260.34	3.79	84	>sp|P00740-6|FA9_HUMAN Coagulation factor IX OS=Homo sapiens variant 2 G 44 V GN=F9 PE=1 SV=2	5	sample=1 period=1 cycle=1103 experiment=2	sample=1 period=1 cycle=1103 experiment=2	13.6597
03650:2	1	Y.NHDIALL.E			398.222	2	795.438	795.436	0	2.1	313	Specific	264.97	264.97	264.97	3.72	84	>sp|P00740-6|FA9_HUMAN Coagulation factor IX OS=Homo sapiens variant 2 G 44 V GN=F9 PE=1 SV=2	5	sample=1 period=1 cycle=1298 experiment=2	sample=1 period=1 cycle=1298 experiment=2	17.728
03574:2	1	Y.NHDIALL.E			398.223	2	795.438	795.436	0	3.1	313	Specific	265.86	265.86	265.86	4.24	84	>sp|P00740-6|FA9_HUMAN Coagulation factor IX OS=Homo sapiens variant 2 G 44 V GN=F9 PE=1 SV=2	5	sample=1 period=1 cycle=1292 experiment=2	sample=1 period=1 cycle=1292 experiment=2	17.6036
02188:2	1	Y.NHDIALL.E			398.221	2	795.434	795.436	0	-2.7	313	Specific	279.57	279.57	279.57	3.9	84	>sp|P00740-6|FA9_HUMAN Coagulation factor IX OS=Homo sapiens variant 2 G 44 V GN=F9 PE=1 SV=2	5	sample=1 period=1 cycle=1170 experiment=2	sample=1 period=1 cycle=1170 experiment=2	15.0215
03585:2	1	Y.NHDIALL.E			398.223	2	795.438	795.436	0	3.3	313	Specific	279.68	279.68	279.68	4.24	84	>sp|P00740-6|FA9_HUMAN Coagulation factor IX OS=Homo sapiens variant 2 G 44 V GN=F9 PE=1 SV=2	5	sample=1 period=1 cycle=1293 experiment=2	sample=1 period=1 cycle=1293 experiment=2	17.6244
02118:2	1	Y.NHDIALL.E			398.221	2	795.434	795.436	0	-1.9	313	Specific	280.61	280.61	280.61	3.95	84	>sp|P00740-6|FA9_HUMAN Coagulation factor IX OS=Homo sapiens variant 2 G 44 V GN=F9 PE=1 SV=2	5	sample=1 period=1 cycle=1164 experiment=2	sample=1 period=1 cycle=1164 experiment=2	14.8978
06047:2	1	Y.NHDIALL.E			398.224	2	795.442	795.436	0	7	313	Specific	281.29	281.29	281.29	3.48	84	>sp|P00740-6|FA9_HUMAN Coagulation factor IX OS=Homo sapiens variant 2 G 44 V GN=F9 PE=1 SV=2	5	sample=1 period=1 cycle=1537 experiment=2	sample=1 period=1 cycle=1537 experiment=2	22.5934
01987:2	1	Y.NHDIALL.E			398.222	2	795.437	795.436	0	1.3	313	Specific	289.57	289.57	289.57	3.88	84	>sp|P00740-6|FA9_HUMAN Coagulation factor IX OS=Homo sapiens variant 2 G 44 V GN=F9 PE=1 SV=2	5	sample=1 period=1 cycle=1153 experiment=2	sample=1 period=1 cycle=1153 experiment=2	14.6733
03518:2	1	Y.NHDIALL.E			398.222	2	795.437	795.436	0	1.5	313	Specific	292.3	292.3	292.3	4.01	84	>sp|P00740-6|FA9_HUMAN Coagulation factor IX OS=Homo sapiens variant 2 G 44 V GN=F9 PE=1 SV=2	5	sample=1 period=1 cycle=1287 experiment=2	sample=1 period=1 cycle=1287 experiment=2	17.4982
03456:2	1	Y.NHDIALL.E			398.221	2	795.435	795.436	0	-1.3	313	Specific	294.75	294.75	294.75	4.03	84	>sp|P00740-6|FA9_HUMAN Coagulation factor IX OS=Homo sapiens variant 2 G 44 V GN=F9 PE=1 SV=2	5	sample=1 period=1 cycle=1281 experiment=2	sample=1 period=1 cycle=1281 experiment=2	17.3682
01417:2	1	Y.NHDIALL.E			398.221	2	795.434	795.436	0	-2.3	313	Specific	295.13	295.13	295.13	4.03	84	>sp|P00740-6|FA9_HUMAN Coagulation factor IX OS=Homo sapiens variant 2 G 44 V GN=F9 PE=1 SV=2	5	sample=1 period=1 cycle=1105 experiment=2	sample=1 period=1 cycle=1105 experiment=2	13.7001
02253:2	1	Y.NHDIALL.E			398.22	2	795.432	795.436	0	-4.8	313	Specific	296.4	296.4	296.4	4	84	>sp|P00740-6|FA9_HUMAN Coagulation factor IX OS=Homo sapiens variant 2 G 44 V GN=F9 PE=1 SV=2	5	sample=1 period=1 cycle=1175 experiment=2	sample=1 period=1 cycle=1175 experiment=2	15.125
04677:2	1	Y.NHDIALL.E			398.22	2	795.432	795.436	0	-5.1	313	Specific	300.25	300.25	300.25	4.03	84	>sp|P00740-6|FA9_HUMAN Coagulation factor IX OS=Homo sapiens variant 2 G 44 V GN=F9 PE=1 SV=2	5	sample=1 period=1 cycle=1404 experiment=2	sample=1 period=1 cycle=1404 experiment=2	19.9145
01444:2	1	Y.NHDIALL.E			398.221	2	795.434	795.436	0	-2.1	313	Specific	316.56	316.56	316.56	4.03	84	>sp|P00740-6|FA9_HUMAN Coagulation factor IX OS=Homo sapiens variant 2 G 44 V GN=F9 PE=1 SV=2	5	sample=1 period=1 cycle=1107 experiment=2	sample=1 period=1 cycle=1107 experiment=2	13.7403
03529:2	1	Y.NHDIALL.E			398.223	2	795.438	795.436	0	3	313	Specific	317.19	317.19	317.19	3.93	84	>sp|P00740-6|FA9_HUMAN Coagulation factor IX OS=Homo sapiens variant 2 G 44 V GN=F9 PE=1 SV=2	5	sample=1 period=1 cycle=1288 experiment=2	sample=1 period=1 cycle=1288 experiment=2	17.5194
04582:2	1	Y.NHDIALL.E			398.217	2	795.427	795.436	0	-11.5	313	Specific	320.39	320.39	320.39	4.08	84	>sp|P00740-6|FA9_HUMAN Coagulation factor IX OS=Homo sapiens variant 2 G 44 V GN=F9 PE=1 SV=2	5	sample=1 period=1 cycle=1394 experiment=2	sample=1 period=1 cycle=1394 experiment=2	19.7047
01353:2	1	Y.NHDIALL.E			398.219	2	795.43	795.436	0	-7.1	313	Specific	325.16	325.16	325.16	3.99	84	>sp|P00740-6|FA9_HUMAN Coagulation factor IX OS=Homo sapiens variant 2 G 44 V GN=F9 PE=1 SV=2	5	sample=1 period=1 cycle=1100 experiment=2	sample=1 period=1 cycle=1100 experiment=2	13.5997
01817:2	1	Y.NHDIALL.E			398.221	2	795.435	795.436	0	-1.2	313	Specific	336.53	336.53	336.53	4.11	84	>sp|P00740-6|FA9_HUMAN Coagulation factor IX OS=Homo sapiens variant 2 G 44 V GN=F9 PE=1 SV=2	5	sample=1 period=1 cycle=1138 experiment=2	sample=1 period=1 cycle=1138 experiment=2	14.369
02048:2	1	Y.NHDIALL.E			398.221	2	795.434	795.436	0	-2.1	313	Specific	340.45	340.45	340.45	4.11	84	>sp|P00740-6|FA9_HUMAN Coagulation factor IX OS=Homo sapiens variant 2 G 44 V GN=F9 PE=1 SV=2	5	sample=1 period=1 cycle=1158 experiment=2	sample=1 period=1 cycle=1158 experiment=2	14.7751
02059:2	1	Y.NHDIALL.E			398.222	2	795.436	795.436	0	0	313	Specific	344.08	344.08	344.08	4.7	84	>sp|P00740-6|FA9_HUMAN Coagulation factor IX OS=Homo sapiens variant 2 G 44 V GN=F9 PE=1 SV=2	5	sample=1 period=1 cycle=1159 experiment=2	sample=1 period=1 cycle=1159 experiment=2	14.7955
01480:2	1	Y.NHDIALL.E			398.221	2	795.434	795.436	0	-2.3	313	Specific	344.94	344.94	344.94	4.22	84	>sp|P00740-6|FA9_HUMAN Coagulation factor IX OS=Homo sapiens variant 2 G 44 V GN=F9 PE=1 SV=2	5	sample=1 period=1 cycle=1110 experiment=2	sample=1 period=1 cycle=1110 experiment=2	13.8007
01535:2	1	Y.NHDIALL.E			398.221	2	795.435	795.436	0	-1.1	313	Specific	345.53	345.53	345.53	4.22	84	>sp|P00740-6|FA9_HUMAN Coagulation factor IX OS=Homo sapiens variant 2 G 44 V GN=F9 PE=1 SV=2	5	sample=1 period=1 cycle=1115 experiment=2	sample=1 period=1 cycle=1115 experiment=2	13.9016
01455:2	1	Y.NHDIALL.E			398.221	2	795.434	795.436	0	-2.2	313	Specific	346.06	346.06	346.06	4.19	84	>sp|P00740-6|FA9_HUMAN Coagulation factor IX OS=Homo sapiens variant 2 G 44 V GN=F9 PE=1 SV=2	5	sample=1 period=1 cycle=1108 experiment=2	sample=1 period=1 cycle=1108 experiment=2	13.7605
01546:2	1	Y.NHDIALL.E			398.221	2	795.436	795.436	0	-0.5	313	Specific	346.19	346.19	346.19	4.22	84	>sp|P00740-6|FA9_HUMAN Coagulation factor IX OS=Homo sapiens variant 2 G 44 V GN=F9 PE=1 SV=2	5	sample=1 period=1 cycle=1116 experiment=2	sample=1 period=1 cycle=1116 experiment=2	13.9218
01557:2	1	Y.NHDIALL.E			398.221	2	795.435	795.436	0	-1.3	313	Specific	352.78	352.78	352.78	4.22	84	>sp|P00740-6|FA9_HUMAN Coagulation factor IX OS=Homo sapiens variant 2 G 44 V GN=F9 PE=1 SV=2	5	sample=1 period=1 cycle=1117 experiment=2	sample=1 period=1 cycle=1117 experiment=2	13.942
01467:2	1	Y.NHDIALL.E			398.222	2	795.436	795.436	0	-0.1	313	Specific	353.36	353.36	353.36	4.61	84	>sp|P00740-6|FA9_HUMAN Coagulation factor IX OS=Homo sapiens variant 2 G 44 V GN=F9 PE=1 SV=2	5	sample=1 period=1 cycle=1109 experiment=2	sample=1 period=1 cycle=1109 experiment=2	13.7805
01874:2	1	Y.NHDIALL.E			398.221	2	795.435	795.436	0	-0.7	313	Specific	354.65	354.65	354.65	4.19	84	>sp|P00740-6|FA9_HUMAN Coagulation factor IX OS=Homo sapiens variant 2 G 44 V GN=F9 PE=1 SV=2	5	sample=1 period=1 cycle=1143 experiment=2	sample=1 period=1 cycle=1143 experiment=2	14.4703
01753:2	1	Y.NHDIALL.E			398.221	2	795.436	795.436	0	-0.5	313	Specific	358.1	358.1	358.1	4.19	84	>sp|P00740-6|FA9_HUMAN Coagulation factor IX OS=Homo sapiens variant 2 G 44 V GN=F9 PE=1 SV=2	5	sample=1 period=1 cycle=1133 experiment=2	sample=1 period=1 cycle=1133 experiment=2	14.2668
01616:2	1	Y.NHDIALL.E			398.221	2	795.435	795.436	0	-0.8	313	Specific	364.01	364.01	364.01	5.1	84	>sp|P00740-6|FA9_HUMAN Coagulation factor IX OS=Homo sapiens variant 2 G 44 V GN=F9 PE=1 SV=2	5	sample=1 period=1 cycle=1122 experiment=2	sample=1 period=1 cycle=1122 experiment=2	14.0432
01931:2	1	Y.NHDIALL.E			398.222	2	795.436	795.436	0	0.1	313	Specific	365.2	365.2	365.2	5.61	84	>sp|P00740-6|FA9_HUMAN Coagulation factor IX OS=Homo sapiens variant 2 G 44 V GN=F9 PE=1 SV=2	5	sample=1 period=1 cycle=1148 experiment=2	sample=1 period=1 cycle=1148 experiment=2	14.5717
01491:2	1	Y.NHDIALL.E			398.221	2	795.435	795.436	0	-1.1	313	Specific	370.26	370.26	370.26	5	84	>sp|P00740-6|FA9_HUMAN Coagulation factor IX OS=Homo sapiens variant 2 G 44 V GN=F9 PE=1 SV=2	5	sample=1 period=1 cycle=1111 experiment=2	sample=1 period=1 cycle=1111 experiment=2	13.8209
01502:2	1	Y.NHDIALL.E			398.221	2	795.435	795.436	0	-0.7	313	Specific	386.71	386.71	386.71	5.1	84	>sp|P00740-6|FA9_HUMAN Coagulation factor IX OS=Homo sapiens variant 2 G 44 V GN=F9 PE=1 SV=2	5	sample=1 period=1 cycle=1112 experiment=2	sample=1 period=1 cycle=1112 experiment=2	13.8411
01571:2	1	Y.NHDIALL.E			398.221	2	795.436	795.436	0	-0.1	313	Specific	409.06	409.06	409.06	5.58	84	>sp|P00740-6|FA9_HUMAN Coagulation factor IX OS=Homo sapiens variant 2 G 44 V GN=F9 PE=1 SV=2	5	sample=1 period=1 cycle=1118 experiment=3	sample=1 period=1 cycle=1118 experiment=3	13.9627
01696:2	1	Y.NHDIALL.E			398.222	2	795.436	795.436	0	0	313	Specific	409.16	409.16	409.16	5.66	84	>sp|P00740-6|FA9_HUMAN Coagulation factor IX OS=Homo sapiens variant 2 G 44 V GN=F9 PE=1 SV=2	5	sample=1 period=1 cycle=1128 experiment=3	sample=1 period=1 cycle=1128 experiment=3	14.1656
01524:2	1	Y.NHDIALL.E			398.221	2	795.435	795.436	0	-0.9	313	Specific	412.76	412.76	412.76	5.18	84	>sp|P00740-6|FA9_HUMAN Coagulation factor IX OS=Homo sapiens variant 2 G 44 V GN=F9 PE=1 SV=2	5	sample=1 period=1 cycle=1114 experiment=3	sample=1 period=1 cycle=1114 experiment=3	13.8822
01679:2	1	Y.NHDIALL.E			398.221	2	795.436	795.436	0	-0.1	313	Specific	418.11	418.11	418.11	5.58	84	>sp|P00740-6|FA9_HUMAN Coagulation factor IX OS=Homo sapiens variant 2 G 44 V GN=F9 PE=1 SV=2	5	sample=1 period=1 cycle=1127 experiment=3	sample=1 period=1 cycle=1127 experiment=3	14.1448
03374:2	1	Y.N[+0.984]HDIALL.E		N[+1]	398.716	2	796.425	796.42	0	6.2	313	Specific	33.58	33.58	33.58	0.11	84	>sp|P00740-6|FA9_HUMAN Coagulation factor IX OS=Homo sapiens variant 2 G 44 V GN=F9 PE=1 SV=2	5	sample=1 period=1 cycle=1273 experiment=2	sample=1 period=1 cycle=1273 experiment=2	17.1945
03386:2	1	Y.N[+0.984]HDIALL.E		N[+1]	398.715	2	796.423	796.42	0	3.2	313	Specific	35.93	35.93	35.93	0.87	84	>sp|P00740-6|FA9_HUMAN Coagulation factor IX OS=Homo sapiens variant 2 G 44 V GN=F9 PE=1 SV=2	5	sample=1 period=1 cycle=1274 experiment=2	sample=1 period=1 cycle=1274 experiment=2	17.2163
03429:2	1	Y.N[+0.984]HDIALL.E		N[+1]	398.716	2	796.426	796.42	0	7.4	313	Specific	39.71	39.71	39.71	0.11	84	>sp|P00740-6|FA9_HUMAN Coagulation factor IX OS=Homo sapiens variant 2 G 44 V GN=F9 PE=1 SV=2	5	sample=1 period=1 cycle=1278 experiment=2	sample=1 period=1 cycle=1278 experiment=2	17.3032
05208:2	1	Y.N[+0.984]HDIALL.E		N[+1]	398.711	2	796.414	796.42	0	-7.8	313	Specific	42.99	42.99	42.99	1.95	84	>sp|P00740-6|FA9_HUMAN Coagulation factor IX OS=Homo sapiens variant 2 G 44 V GN=F9 PE=1 SV=2	5	sample=1 period=1 cycle=1445 experiment=2	sample=1 period=1 cycle=1445 experiment=2	20.7462
05510:2	1	Y.N[+0.984]HDIALL.E		N[+1]	398.709	2	796.41	796.42	0	-12.9	313	Specific	44.82	44.82	44.82	0.23	84	>sp|P00740-6|FA9_HUMAN Coagulation factor IX OS=Homo sapiens variant 2 G 44 V GN=F9 PE=1 SV=2	5	sample=1 period=1 cycle=1471 experiment=2	sample=1 period=1 cycle=1471 experiment=2	21.2693
05655:2	1	Y.N[+0.984]HDIALL.E		N[+1]	398.712	2	796.417	796.42	0	-4.2	313	Specific	46.92	46.92	46.92	1.95	84	>sp|P00740-6|FA9_HUMAN Coagulation factor IX OS=Homo sapiens variant 2 G 44 V GN=F9 PE=1 SV=2	5	sample=1 period=1 cycle=1485 experiment=4	sample=1 period=1 cycle=1485 experiment=4	21.5502
03509:2	1	Y.N[+0.984]HDIALL.E		N[+1]	398.716	2	796.425	796.42	0	6	313	Specific	98.35	98.35	98.35	0.23	84	>sp|P00740-6|FA9_HUMAN Coagulation factor IX OS=Homo sapiens variant 2 G 44 V GN=F9 PE=1 SV=2	5	sample=1 period=1 cycle=1286 experiment=2	sample=1 period=1 cycle=1286 experiment=2	17.4767
02885:2	1	Y.N[+0.984]HDIALL.E		N[+1]	398.714	2	796.422	796.42	0	2.3	313	Specific	269.05	269.05	269.05	3.91	84	>sp|P00740-6|FA9_HUMAN Coagulation factor IX OS=Homo sapiens variant 2 G 44 V GN=F9 PE=1 SV=2	5	sample=1 period=1 cycle=1228 experiment=2	sample=1 period=1 cycle=1228 experiment=2	16.2127
03017:2	1	Y.N[+0.984]HDIALL.E		N[+1]	398.714	2	796.422	796.42	0	2.1	313	Specific	275.45	275.45	275.45	3.81	84	>sp|P00740-6|FA9_HUMAN Coagulation factor IX OS=Homo sapiens variant 2 G 44 V GN=F9 PE=1 SV=2	5	sample=1 period=1 cycle=1241 experiment=2	sample=1 period=1 cycle=1241 experiment=2	16.4942
03056:2	1	Y.N[+0.984]HDIALL.E		N[+1]	398.715	2	796.422	796.42	0	2.6	313	Specific	299.12	299.12	299.12	3.39	84	>sp|P00740-6|FA9_HUMAN Coagulation factor IX OS=Homo sapiens variant 2 G 44 V GN=F9 PE=1 SV=2	5	sample=1 period=1 cycle=1245 experiment=2	sample=1 period=1 cycle=1245 experiment=2	16.5818
03150:2	1	Y.N[+0.984]HDIALL.E		N[+1]	398.714	2	796.421	796.42	0	1.6	313	Specific	303.91	303.91	303.91	3.93	84	>sp|P00740-6|FA9_HUMAN Coagulation factor IX OS=Homo sapiens variant 2 G 44 V GN=F9 PE=1 SV=2	5	sample=1 period=1 cycle=1254 experiment=2	sample=1 period=1 cycle=1254 experiment=2	16.7791
02906:2	1	Y.N[+0.984]HDIALL.E		N[+1]	398.714	2	796.422	796.42	0	2.2	313	Specific	317.83	317.83	317.83	4.04	84	>sp|P00740-6|FA9_HUMAN Coagulation factor IX OS=Homo sapiens variant 2 G 44 V GN=F9 PE=1 SV=2	5	sample=1 period=1 cycle=1230 experiment=2	sample=1 period=1 cycle=1230 experiment=2	16.2552
02998:2	1	Y.N[+0.984]HDIALL.E		N[+1]	398.714	2	796.421	796.42	0	1.9	313	Specific	318.46	318.46	318.46	3.93	84	>sp|P00740-6|FA9_HUMAN Coagulation factor IX OS=Homo sapiens variant 2 G 44 V GN=F9 PE=1 SV=2	5	sample=1 period=1 cycle=1239 experiment=2	sample=1 period=1 cycle=1239 experiment=2	16.4506
03224:2	1	Y.N[+0.984]HDIALL.E		N[+1]	398.716	2	796.424	796.42	0	5.2	313	Specific	330.74	330.74	330.74	3.43	84	>sp|P00740-6|FA9_HUMAN Coagulation factor IX OS=Homo sapiens variant 2 G 44 V GN=F9 PE=1 SV=2	5	sample=1 period=1 cycle=1260 experiment=3	sample=1 period=1 cycle=1260 experiment=3	16.9112
02928:2	1	Y.N[+0.984]HDIALL.E		N[+1]	398.715	2	796.422	796.42	0	2.8	313	Specific	365.53	365.53	365.53	4.66	84	>sp|P00740-6|FA9_HUMAN Coagulation factor IX OS=Homo sapiens variant 2 G 44 V GN=F9 PE=1 SV=2	5	sample=1 period=1 cycle=1232 experiment=3	sample=1 period=1 cycle=1232 experiment=3	16.2994
03107:2	1	Y.N[+0.984]HDIALL.E		N[+1]	398.715	2	796.422	796.42	0	2.9	313	Specific	371.8	371.8	371.8	5.12	84	>sp|P00740-6|FA9_HUMAN Coagulation factor IX OS=Homo sapiens variant 2 G 44 V GN=F9 PE=1 SV=2	5	sample=1 period=1 cycle=1250 experiment=4	sample=1 period=1 cycle=1250 experiment=4	16.6932
02960:2	1	Y.N[+0.984]HDIALL.E		N[+1]	398.715	2	796.423	796.42	0	3.4	313	Specific	374.16	374.16	374.16	5.44	84	>sp|P00740-6|FA9_HUMAN Coagulation factor IX OS=Homo sapiens variant 2 G 44 V GN=F9 PE=1 SV=2	5	sample=1 period=1 cycle=1235 experiment=3	sample=1 period=1 cycle=1235 experiment=3	16.364
02937:2	1	Y.N[+0.984]HDIALL.E		N[+1]	398.714	2	796.421	796.42	0	1.5	313	Specific	378.12	378.12	378.12	4.66	84	>sp|P00740-6|FA9_HUMAN Coagulation factor IX OS=Homo sapiens variant 2 G 44 V GN=F9 PE=1 SV=2	5	sample=1 period=1 cycle=1233 experiment=3	sample=1 period=1 cycle=1233 experiment=3	16.3206
03066:2	1	Y.N[+0.984]HDIALL.E		N[+1]	398.715	2	796.423	796.42	0	4.2	313	Specific	395.87	395.87	395.87	5.55	84	>sp|P00740-6|FA9_HUMAN Coagulation factor IX OS=Homo sapiens variant 2 G 44 V GN=F9 PE=1 SV=2	5	sample=1 period=1 cycle=1246 experiment=3	sample=1 period=1 cycle=1246 experiment=3	16.6051
03009:2	1	Y.N[+0.984]HDIALL.E		N[+1]	398.715	2	796.422	796.42	0	2.6	313	Specific	403.27	403.27	403.27	5.08	84	>sp|P00740-6|FA9_HUMAN Coagulation factor IX OS=Homo sapiens variant 2 G 44 V GN=F9 PE=1 SV=2	5	sample=1 period=1 cycle=1240 experiment=3	sample=1 period=1 cycle=1240 experiment=3	16.4728
03554:2	1	Y.NHDIALLE[+43.990]L.D		E[+44]	541.276	2	1081.54	1081.55	0	-7.9	313	Specific	5.75	5.75	5.75	0.83	84	>sp|P00740-6|FA9_HUMAN Coagulation factor IX OS=Homo sapiens variant 2 G 44 V GN=F9 PE=1 SV=2	5	sample=1 period=1 cycle=1290 experiment=4	sample=1 period=1 cycle=1290 experiment=4	17.5634
03588:2	1	Y.NHDIALLE[+43.990]L.D		E[+44]	541.275	2	1081.54	1081.55	0	-9	313	Specific	6.78	6.78	6.78	0.83	84	>sp|P00740-6|FA9_HUMAN Coagulation factor IX OS=Homo sapiens variant 2 G 44 V GN=F9 PE=1 SV=2	5	sample=1 period=1 cycle=1293 experiment=5	sample=1 period=1 cycle=1293 experiment=5	17.626
03499:2	1	Y.NHDIALLE[+43.990]L.D		E[+44]	541.275	2	1081.54	1081.55	0	-9	313	Specific	18.02	18.02	18.02	0.83	84	>sp|P00740-6|FA9_HUMAN Coagulation factor IX OS=Homo sapiens variant 2 G 44 V GN=F9 PE=1 SV=2	5	sample=1 period=1 cycle=1285 experiment=5	sample=1 period=1 cycle=1285 experiment=5	17.4575
03478:2	1	Y.NHDIALLE[+43.990]L.D		E[+44]	541.275	2	1081.54	1081.55	0	-9.1	313	Specific	23.75	23.75	23.75	0.83	84	>sp|P00740-6|FA9_HUMAN Coagulation factor IX OS=Homo sapiens variant 2 G 44 V GN=F9 PE=1 SV=2	5	sample=1 period=1 cycle=1283 experiment=3	sample=1 period=1 cycle=1283 experiment=3	17.4126
00740:2	1	L.ELDEPL.V			358.178	2	715.349	715.351	0	-3.1	320	Specific	58.62	7.33	7.33	1.95	84	>sp|P00740-6|FA9_HUMAN Coagulation factor IX OS=Homo sapiens variant 2 G 44 V GN=F9 PE=1 SV=2	5	sample=1 period=1 cycle=1011 experiment=2	sample=1 period=1 cycle=1011 experiment=2	11.7611
00828:2	1	L.ELDEPL.V			358.176	2	715.346	715.351	0	-7.2	320	Specific	148.76	148.76	148.76	2.43	84	>sp|P00740-6|FA9_HUMAN Coagulation factor IX OS=Homo sapiens variant 2 G 44 V GN=F9 PE=1 SV=2	5	sample=1 period=1 cycle=1020 experiment=2	sample=1 period=1 cycle=1020 experiment=2	11.9412
00730:2	1	L.ELDEPL.V			358.179	2	715.351	715.351	0	0.2	320	Specific	152.4	152.4	152.4	3.01	84	>sp|P00740-6|FA9_HUMAN Coagulation factor IX OS=Homo sapiens variant 2 G 44 V GN=F9 PE=1 SV=2	5	sample=1 period=1 cycle=1010 experiment=2	sample=1 period=1 cycle=1010 experiment=2	11.7407
00749:2	1	L.ELDEPL.V			358.179	2	715.351	715.351	0	-0.5	320	Specific	157.85	157.85	157.85	2.43	84	>sp|P00740-6|FA9_HUMAN Coagulation factor IX OS=Homo sapiens variant 2 G 44 V GN=F9 PE=1 SV=2	5	sample=1 period=1 cycle=1012 experiment=2	sample=1 period=1 cycle=1012 experiment=2	11.7809
00799:2	1	L.ELDEPL.V			358.178	2	715.35	715.351	0	-1.4	320	Specific	206.8	143.59	143.59	2.43	84	>sp|P00740-6|FA9_HUMAN Coagulation factor IX OS=Homo sapiens variant 2 G 44 V GN=F9 PE=1 SV=2	5	sample=1 period=1 cycle=1017 experiment=2	sample=1 period=1 cycle=1017 experiment=2	11.8817
00759:2	1	L.ELDEPL.V			358.178	2	715.348	715.351	0	-3.6	320	Specific	210.13	210.13	210.13	2.83	84	>sp|P00740-6|FA9_HUMAN Coagulation factor IX OS=Homo sapiens variant 2 G 44 V GN=F9 PE=1 SV=2	5	sample=1 period=1 cycle=1013 experiment=2	sample=1 period=1 cycle=1013 experiment=2	11.8011
06658:2	1	L.ELDEPLVL.N			464.256	2	927.505	927.503	0	1.5	320	Specific	31.48	31.48	31.48	1.96	84	>sp|P00740-6|FA9_HUMAN Coagulation factor IX OS=Homo sapiens variant 2 G 44 V GN=F9 PE=1 SV=2	5	sample=1 period=1 cycle=1604 experiment=2	sample=1 period=1 cycle=1604 experiment=2	23.9696
07615:2	1	L.ELDEPLVL.N			464.257	2	927.506	927.503	0	2.9	320	Specific	37.24	37.24	37.24	1.99	84	>sp|P00740-6|FA9_HUMAN Coagulation factor IX OS=Homo sapiens variant 2 G 44 V GN=F9 PE=1 SV=2	5	sample=1 period=1 cycle=1762 experiment=4	sample=1 period=1 cycle=1762 experiment=4	27.2883
07627:2	1	L.ELDEPLVL.N			464.257	2	927.506	927.503	0	2.9	320	Specific	45.33	45.33	45.33	0.82	84	>sp|P00740-6|FA9_HUMAN Coagulation factor IX OS=Homo sapiens variant 2 G 44 V GN=F9 PE=1 SV=2	5	sample=1 period=1 cycle=1764 experiment=4	sample=1 period=1 cycle=1764 experiment=4	27.3304
07342:2	1	L.ELDEPLVL.N			464.257	2	927.506	927.503	0	2.5	320	Specific	46.87	24.19	24.19	0.82	84	>sp|P00740-6|FA9_HUMAN Coagulation factor IX OS=Homo sapiens variant 2 G 44 V GN=F9 PE=1 SV=2	5	sample=1 period=1 cycle=1708 experiment=2	sample=1 period=1 cycle=1708 experiment=2	26.1586
06590:2	1	L.ELDEPLVL.N			464.258	2	927.509	927.503	0	6.3	320	Specific	64	64	64	1.97	84	>sp|P00740-6|FA9_HUMAN Coagulation factor IX OS=Homo sapiens variant 2 G 44 V GN=F9 PE=1 SV=2	5	sample=1 period=1 cycle=1597 experiment=2	sample=1 period=1 cycle=1597 experiment=2	23.8265
07904:2	1	L.ELDEPLVL.N			464.26	2	927.512	927.503	0	9.6	320	Specific	106.36	69.8	69.8	1.96	84	>sp|P00740-6|FA9_HUMAN Coagulation factor IX OS=Homo sapiens variant 2 G 44 V GN=F9 PE=1 SV=2	5	sample=1 period=1 cycle=1816 experiment=2	sample=1 period=1 cycle=1816 experiment=2	28.4087
07031:2	1	L.ELDEPLVL.N			464.257	2	927.506	927.503	0	2.9	320	Specific	127.44	127.44	127.44	2.21	84	>sp|P00740-6|FA9_HUMAN Coagulation factor IX OS=Homo sapiens variant 2 G 44 V GN=F9 PE=1 SV=2	5	sample=1 period=1 cycle=1653 experiment=2	sample=1 period=1 cycle=1653 experiment=2	25.0034
06828:2	1	L.ELDEPLVL.N			464.255	2	927.504	927.503	0	0.5	320	Specific	131.44	131.44	131.44	2.5	84	>sp|P00740-6|FA9_HUMAN Coagulation factor IX OS=Homo sapiens variant 2 G 44 V GN=F9 PE=1 SV=2	5	sample=1 period=1 cycle=1625 experiment=2	sample=1 period=1 cycle=1625 experiment=2	24.412
07294:2	1	L.ELDEPLVL.N			464.257	2	927.506	927.503	0	2.6	320	Specific	134.38	79.05	79.05	2.04	84	>sp|P00740-6|FA9_HUMAN Coagulation factor IX OS=Homo sapiens variant 2 G 44 V GN=F9 PE=1 SV=2	5	sample=1 period=1 cycle=1698 experiment=2	sample=1 period=1 cycle=1698 experiment=2	25.9502
07547:2	1	L.ELDEPLVL.N			464.256	2	927.506	927.503	0	2.4	320	Specific	146	146	146	2.7	84	>sp|P00740-6|FA9_HUMAN Coagulation factor IX OS=Homo sapiens variant 2 G 44 V GN=F9 PE=1 SV=2	5	sample=1 period=1 cycle=1748 experiment=3	sample=1 period=1 cycle=1748 experiment=3	26.9986
07210:2	1	L.ELDEPLVL.N			464.257	2	927.506	927.503	0	3.1	320	Specific	147.72	137.88	137.88	2.9	84	>sp|P00740-6|FA9_HUMAN Coagulation factor IX OS=Homo sapiens variant 2 G 44 V GN=F9 PE=1 SV=2	5	sample=1 period=1 cycle=1679 experiment=3	sample=1 period=1 cycle=1679 experiment=3	25.5552
06643:2	1	L.ELDEPLVL.N			464.258	2	927.508	927.503	0	5.5	320	Specific	147.89	91.68	91.68	2.01	84	>sp|P00740-6|FA9_HUMAN Coagulation factor IX OS=Homo sapiens variant 2 G 44 V GN=F9 PE=1 SV=2	5	sample=1 period=1 cycle=1602 experiment=3	sample=1 period=1 cycle=1602 experiment=3	23.9304
06248:2	1	L.ELDEPLVL.N			464.258	2	927.508	927.503	0	5.2	320	Specific	152.34	152.34	152.34	2.87	84	>sp|P00740-6|FA9_HUMAN Coagulation factor IX OS=Homo sapiens variant 2 G 44 V GN=F9 PE=1 SV=2	5	sample=1 period=1 cycle=1562 experiment=2	sample=1 period=1 cycle=1562 experiment=2	23.1099
06419:2	1	L.ELDEPLVL.N			464.257	2	927.508	927.503	0	4.7	320	Specific	152.99	148.02	148.02	2.67	84	>sp|P00740-6|FA9_HUMAN Coagulation factor IX OS=Homo sapiens variant 2 G 44 V GN=F9 PE=1 SV=2	5	sample=1 period=1 cycle=1581 experiment=3	sample=1 period=1 cycle=1581 experiment=3	23.4995
07325:2	1	L.ELDEPLVL.N			464.257	2	927.506	927.503	0	3	320	Specific	156.25	153.64	153.64	2.7	84	>sp|P00740-6|FA9_HUMAN Coagulation factor IX OS=Homo sapiens variant 2 G 44 V GN=F9 PE=1 SV=2	5	sample=1 period=1 cycle=1705 experiment=2	sample=1 period=1 cycle=1705 experiment=2	26.0965
07656:2	1	L.ELDEPLVL.N			464.257	2	927.508	927.503	0	4.5	320	Specific	161.3	161.3	161.3	3.27	84	>sp|P00740-6|FA9_HUMAN Coagulation factor IX OS=Homo sapiens variant 2 G 44 V GN=F9 PE=1 SV=2	5	sample=1 period=1 cycle=1769 experiment=3	sample=1 period=1 cycle=1769 experiment=3	27.4358
06427:2	1	L.ELDEPLVL.N			464.258	2	927.509	927.503	0	5.8	320	Specific	161.73	138	138	2	84	>sp|P00740-6|FA9_HUMAN Coagulation factor IX OS=Homo sapiens variant 2 G 44 V GN=F9 PE=1 SV=2	5	sample=1 period=1 cycle=1582 experiment=3	sample=1 period=1 cycle=1582 experiment=3	23.5197
05026:2	1	L.ELDEPLVL.N			464.256	2	927.505	927.503	0	2.2	320	Specific	171.5	171.5	171.5	3.19	84	>sp|P00740-6|FA9_HUMAN Coagulation factor IX OS=Homo sapiens variant 2 G 44 V GN=F9 PE=1 SV=2	5	sample=1 period=1 cycle=1431 experiment=3	sample=1 period=1 cycle=1431 experiment=3	20.4571
07699:2	1	L.ELDEPLVL.N			464.256	2	927.505	927.503	0	2	320	Specific	177.34	177.34	177.34	3.6	84	>sp|P00740-6|FA9_HUMAN Coagulation factor IX OS=Homo sapiens variant 2 G 44 V GN=F9 PE=1 SV=2	5	sample=1 period=1 cycle=1777 experiment=2	sample=1 period=1 cycle=1777 experiment=2	27.6004
06909:2	1	L.ELDEPLVL.N			464.256	2	927.505	927.503	0	2.2	320	Specific	178.44	161.27	161.27	2.87	84	>sp|P00740-6|FA9_HUMAN Coagulation factor IX OS=Homo sapiens variant 2 G 44 V GN=F9 PE=1 SV=2	5	sample=1 period=1 cycle=1636 experiment=3	sample=1 period=1 cycle=1636 experiment=3	24.6456
06303:2	1	L.ELDEPLVL.N			464.258	2	927.509	927.503	0	6.2	320	Specific	178.46	149.56	149.56	2.87	84	>sp|P00740-6|FA9_HUMAN Coagulation factor IX OS=Homo sapiens variant 2 G 44 V GN=F9 PE=1 SV=2	5	sample=1 period=1 cycle=1568 experiment=2	sample=1 period=1 cycle=1568 experiment=2	23.2323
07082:2	1	L.ELDEPLVL.N			464.256	2	927.504	927.503	0	1.1	320	Specific	180.05	180.05	180.05	3.98	84	>sp|P00740-6|FA9_HUMAN Coagulation factor IX OS=Homo sapiens variant 2 G 44 V GN=F9 PE=1 SV=2	5	sample=1 period=1 cycle=1660 experiment=2	sample=1 period=1 cycle=1660 experiment=2	25.1518
07506:2	1	L.ELDEPLVL.N			464.256	2	927.505	927.503	0	1.9	320	Specific	190.15	190.15	190.15	3.6	84	>sp|P00740-6|FA9_HUMAN Coagulation factor IX OS=Homo sapiens variant 2 G 44 V GN=F9 PE=1 SV=2	5	sample=1 period=1 cycle=1739 experiment=5	sample=1 period=1 cycle=1739 experiment=5	26.8113
06791:2	1	L.ELDEPLVL.N			464.256	2	927.505	927.503	0	2	320	Specific	202.88	202.88	202.88	2.98	84	>sp|P00740-6|FA9_HUMAN Coagulation factor IX OS=Homo sapiens variant 2 G 44 V GN=F9 PE=1 SV=2	5	sample=1 period=1 cycle=1620 experiment=3	sample=1 period=1 cycle=1620 experiment=3	24.3065
07330:2	1	L.ELDEPLVL.N			464.256	2	927.505	927.503	0	1.9	320	Specific	203.64	194.15	194.15	3.16	84	>sp|P00740-6|FA9_HUMAN Coagulation factor IX OS=Homo sapiens variant 2 G 44 V GN=F9 PE=1 SV=2	5	sample=1 period=1 cycle=1706 experiment=2	sample=1 period=1 cycle=1706 experiment=2	26.1169
05065:2	1	L.ELDEPLVL.N			464.257	2	927.507	927.503	0	3.8	320	Specific	209.14	209.14	209.14	3.57	84	>sp|P00740-6|FA9_HUMAN Coagulation factor IX OS=Homo sapiens variant 2 G 44 V GN=F9 PE=1 SV=2	5	sample=1 period=1 cycle=1434 experiment=2	sample=1 period=1 cycle=1434 experiment=2	20.5177
07183:2	1	L.ELDEPLVL.N			464.257	2	927.506	927.503	0	3.1	320	Specific	211.4	191.9	191.9	4.02	84	>sp|P00740-6|FA9_HUMAN Coagulation factor IX OS=Homo sapiens variant 2 G 44 V GN=F9 PE=1 SV=2	5	sample=1 period=1 cycle=1674 experiment=2	sample=1 period=1 cycle=1674 experiment=2	25.4482
06952:2	1	L.ELDEPLVL.N			464.258	2	927.509	927.503	0	5.8	320	Specific	213.34	164.81	164.81	2.87	84	>sp|P00740-6|FA9_HUMAN Coagulation factor IX OS=Homo sapiens variant 2 G 44 V GN=F9 PE=1 SV=2	5	sample=1 period=1 cycle=1643 experiment=2	sample=1 period=1 cycle=1643 experiment=2	24.7922
07413:2	1	L.ELDEPLVL.N			464.256	2	927.504	927.503	0	0.8	320	Specific	214.25	164.96	164.96	3.67	84	>sp|P00740-6|FA9_HUMAN Coagulation factor IX OS=Homo sapiens variant 2 G 44 V GN=F9 PE=1 SV=2	5	sample=1 period=1 cycle=1720 experiment=3	sample=1 period=1 cycle=1720 experiment=3	26.4107
07672:2	1	L.ELDEPLVL.N			464.259	2	927.51	927.503	0	7.4	320	Specific	214.69	158.37	158.37	2.56	84	>sp|P00740-6|FA9_HUMAN Coagulation factor IX OS=Homo sapiens variant 2 G 44 V GN=F9 PE=1 SV=2	5	sample=1 period=1 cycle=1772 experiment=3	sample=1 period=1 cycle=1772 experiment=3	27.4978
06741:2	1	L.ELDEPLVL.N			464.257	2	927.506	927.503	0	3.1	320	Specific	217.92	217.92	217.92	4.23	84	>sp|P00740-6|FA9_HUMAN Coagulation factor IX OS=Homo sapiens variant 2 G 44 V GN=F9 PE=1 SV=2	5	sample=1 period=1 cycle=1614 experiment=3	sample=1 period=1 cycle=1614 experiment=3	24.1772
06465:2	1	L.ELDEPLVL.N			464.256	2	927.505	927.503	0	1.6	320	Specific	218.11	218.11	218.11	3.17	84	>sp|P00740-6|FA9_HUMAN Coagulation factor IX OS=Homo sapiens variant 2 G 44 V GN=F9 PE=1 SV=2	5	sample=1 period=1 cycle=1585 experiment=7	sample=1 period=1 cycle=1585 experiment=7	23.5846
07476:2	1	L.ELDEPLVL.N			464.257	2	927.506	927.503	0	2.9	320	Specific	220.6	158.08	158.08	3.19	84	>sp|P00740-6|FA9_HUMAN Coagulation factor IX OS=Homo sapiens variant 2 G 44 V GN=F9 PE=1 SV=2	5	sample=1 period=1 cycle=1734 experiment=5	sample=1 period=1 cycle=1734 experiment=5	26.7064
07119:2	1	L.ELDEPLVL.N			464.257	2	927.507	927.503	0	3.7	320	Specific	224.04	224.04	224.04	4.23	84	>sp|P00740-6|FA9_HUMAN Coagulation factor IX OS=Homo sapiens variant 2 G 44 V GN=F9 PE=1 SV=2	5	sample=1 period=1 cycle=1665 experiment=2	sample=1 period=1 cycle=1665 experiment=2	25.258
07319:2	1	L.ELDEPLVL.N			464.257	2	927.508	927.503	0	4.6	320	Specific	224.74	224.74	224.74	4.23	84	>sp|P00740-6|FA9_HUMAN Coagulation factor IX OS=Homo sapiens variant 2 G 44 V GN=F9 PE=1 SV=2	5	sample=1 period=1 cycle=1704 experiment=2	sample=1 period=1 cycle=1704 experiment=2	26.0756
06199:2	1	L.ELDEPLVL.N			464.256	2	927.505	927.503	0	2.1	320	Specific	226.86	226.5	226.5	3.35	84	>sp|P00740-6|FA9_HUMAN Coagulation factor IX OS=Homo sapiens variant 2 G 44 V GN=F9 PE=1 SV=2	5	sample=1 period=1 cycle=1557 experiment=3	sample=1 period=1 cycle=1557 experiment=3	23.0092
07171:2	1	L.ELDEPLVL.N			464.256	2	927.505	927.503	0	1.4	320	Specific	229.54	228.6	228.6	4.27	84	>sp|P00740-6|FA9_HUMAN Coagulation factor IX OS=Homo sapiens variant 2 G 44 V GN=F9 PE=1 SV=2	5	sample=1 period=1 cycle=1672 experiment=3	sample=1 period=1 cycle=1672 experiment=3	25.4078
06762:2	1	L.ELDEPLVL.N			464.255	2	927.503	927.503	0	-0.6	320	Specific	230.96	230.96	230.96	3.79	84	>sp|P00740-6|FA9_HUMAN Coagulation factor IX OS=Homo sapiens variant 2 G 44 V GN=F9 PE=1 SV=2	5	sample=1 period=1 cycle=1616 experiment=4	sample=1 period=1 cycle=1616 experiment=4	24.222
06172:2	1	L.ELDEPLVL.N			464.257	2	927.507	927.503	0	4.2	320	Specific	232.7	185.17	185.17	3.92	84	>sp|P00740-6|FA9_HUMAN Coagulation factor IX OS=Homo sapiens variant 2 G 44 V GN=F9 PE=1 SV=2	5	sample=1 period=1 cycle=1554 experiment=2	sample=1 period=1 cycle=1554 experiment=2	22.9463
07250:2	1	L.ELDEPLVL.N			464.258	2	927.509	927.503	0	6.1	320	Specific	233.9	96.6	96.6	2.01	84	>sp|P00740-6|FA9_HUMAN Coagulation factor IX OS=Homo sapiens variant 2 G 44 V GN=F9 PE=1 SV=2	5	sample=1 period=1 cycle=1688 experiment=2	sample=1 period=1 cycle=1688 experiment=2	25.7423
07238:2	1	L.ELDEPLVL.N			464.257	2	927.506	927.503	0	3.2	320	Specific	234.05	234.05	234.05	4.2	84	>sp|P00740-6|FA9_HUMAN Coagulation factor IX OS=Homo sapiens variant 2 G 44 V GN=F9 PE=1 SV=2	5	sample=1 period=1 cycle=1685 experiment=2	sample=1 period=1 cycle=1685 experiment=2	25.6793
07688:2	1	L.ELDEPLVL.N			464.257	2	927.506	927.503	0	3.3	320	Specific	235.89	137.35	137.35	3	84	>sp|P00740-6|FA9_HUMAN Coagulation factor IX OS=Homo sapiens variant 2 G 44 V GN=F9 PE=1 SV=2	5	sample=1 period=1 cycle=1775 experiment=3	sample=1 period=1 cycle=1775 experiment=3	27.5595
07244:2	1	L.ELDEPLVL.N			464.258	2	927.509	927.503	0	6	320	Specific	241.45	238.53	238.53	3.32	84	>sp|P00740-6|FA9_HUMAN Coagulation factor IX OS=Homo sapiens variant 2 G 44 V GN=F9 PE=1 SV=2	5	sample=1 period=1 cycle=1686 experiment=2	sample=1 period=1 cycle=1686 experiment=2	25.7015
07143:2	1	L.ELDEPLVL.N			464.256	2	927.505	927.503	0	2.1	320	Specific	245.25	231.03	231.03	3.65	84	>sp|P00740-6|FA9_HUMAN Coagulation factor IX OS=Homo sapiens variant 2 G 44 V GN=F9 PE=1 SV=2	5	sample=1 period=1 cycle=1668 experiment=2	sample=1 period=1 cycle=1668 experiment=2	25.3226
07452:2	1	L.ELDEPLVL.N			464.255	2	927.504	927.503	0	0.2	320	Specific	245.54	226.11	226.11	4.49	84	>sp|P00740-6|FA9_HUMAN Coagulation factor IX OS=Homo sapiens variant 2 G 44 V GN=F9 PE=1 SV=2	5	sample=1 period=1 cycle=1728 experiment=3	sample=1 period=1 cycle=1728 experiment=3	26.581
07076:2	1	L.ELDEPLVL.N			464.256	2	927.505	927.503	0	1.9	320	Specific	247.81	160.92	160.92	3.15	84	>sp|P00740-6|FA9_HUMAN Coagulation factor IX OS=Homo sapiens variant 2 G 44 V GN=F9 PE=1 SV=2	5	sample=1 period=1 cycle=1659 experiment=4	sample=1 period=1 cycle=1659 experiment=4	25.1342
07016:2	1	L.ELDEPLVL.N			464.257	2	927.507	927.503	0	4.4	320	Specific	248.38	248.38	248.38	4.54	84	>sp|P00740-6|FA9_HUMAN Coagulation factor IX OS=Homo sapiens variant 2 G 44 V GN=F9 PE=1 SV=2	5	sample=1 period=1 cycle=1651 experiment=3	sample=1 period=1 cycle=1651 experiment=3	24.9619
07456:2	1	L.ELDEPLVL.N			464.257	2	927.507	927.503	0	3.6	320	Specific	249.82	194.08	194.08	3.68	84	>sp|P00740-6|FA9_HUMAN Coagulation factor IX OS=Homo sapiens variant 2 G 44 V GN=F9 PE=1 SV=2	5	sample=1 period=1 cycle=1729 experiment=3	sample=1 period=1 cycle=1729 experiment=3	26.6016
07135:2	1	L.ELDEPLVL.N			464.256	2	927.505	927.503	0	2.3	320	Specific	249.91	139.84	139.84	2.79	84	>sp|P00740-6|FA9_HUMAN Coagulation factor IX OS=Homo sapiens variant 2 G 44 V GN=F9 PE=1 SV=2	5	sample=1 period=1 cycle=1667 experiment=3	sample=1 period=1 cycle=1667 experiment=3	25.3019
06366:2	1	L.ELDEPLVL.N			464.255	2	927.504	927.503	0	0.2	320	Specific	258.17	138.14	138.14	3.24	84	>sp|P00740-6|FA9_HUMAN Coagulation factor IX OS=Homo sapiens variant 2 G 44 V GN=F9 PE=1 SV=2	5	sample=1 period=1 cycle=1575 experiment=4	sample=1 period=1 cycle=1575 experiment=4	23.3787
06985:2	1	L.ELDEPLVL.N			464.257	2	927.506	927.503	0	3.1	320	Specific	262.67	197	197	4.22	84	>sp|P00740-6|FA9_HUMAN Coagulation factor IX OS=Homo sapiens variant 2 G 44 V GN=F9 PE=1 SV=2	5	sample=1 period=1 cycle=1647 experiment=4	sample=1 period=1 cycle=1647 experiment=4	24.8791
07511:2	1	L.ELDEPLVL.N			464.258	2	927.509	927.503	0	5.9	320	Specific	262.91	187.33	187.33	3.45	84	>sp|P00740-6|FA9_HUMAN Coagulation factor IX OS=Homo sapiens variant 2 G 44 V GN=F9 PE=1 SV=2	5	sample=1 period=1 cycle=1740 experiment=4	sample=1 period=1 cycle=1740 experiment=4	26.8329
06822:2	1	L.ELDEPLVL.N			464.257	2	927.507	927.503	0	3.6	320	Specific	263.93	201.52	201.52	4.22	84	>sp|P00740-6|FA9_HUMAN Coagulation factor IX OS=Homo sapiens variant 2 G 44 V GN=F9 PE=1 SV=2	5	sample=1 period=1 cycle=1624 experiment=4	sample=1 period=1 cycle=1624 experiment=4	24.3928
05054:2	1	L.ELDEPLVL.N			464.257	2	927.506	927.503	0	3.5	320	Specific	274.73	174.49	174.49	3.57	84	>sp|P00740-6|FA9_HUMAN Coagulation factor IX OS=Homo sapiens variant 2 G 44 V GN=F9 PE=1 SV=2	5	sample=1 period=1 cycle=1433 experiment=3	sample=1 period=1 cycle=1433 experiment=3	20.4978
07222:2	1	L.ELDEPLVL.N			464.257	2	927.506	927.503	0	3	320	Specific	276.4	224.13	224.13	4	84	>sp|P00740-6|FA9_HUMAN Coagulation factor IX OS=Homo sapiens variant 2 G 44 V GN=F9 PE=1 SV=2	5	sample=1 period=1 cycle=1681 experiment=2	sample=1 period=1 cycle=1681 experiment=2	25.596
06866:2	1	L.ELDEPLVL.N			464.257	2	927.506	927.503	0	2.8	320	Specific	277.1	226.12	226.12	4	84	>sp|P00740-6|FA9_HUMAN Coagulation factor IX OS=Homo sapiens variant 2 G 44 V GN=F9 PE=1 SV=2	5	sample=1 period=1 cycle=1629 experiment=3	sample=1 period=1 cycle=1629 experiment=3	24.4987
07501:2	1	L.ELDEPLVL.N			464.257	2	927.507	927.503	0	3.5	320	Specific	277.81	190.65	190.65	3.88	84	>sp|P00740-6|FA9_HUMAN Coagulation factor IX OS=Homo sapiens variant 2 G 44 V GN=F9 PE=1 SV=2	5	sample=1 period=1 cycle=1738 experiment=4	sample=1 period=1 cycle=1738 experiment=4	26.7913
06130:2	1	L.ELDEPLVL.N			464.257	2	927.507	927.503	0	3.9	320	Specific	282.35	271.86	271.86	4.57	84	>sp|P00740-6|FA9_HUMAN Coagulation factor IX OS=Homo sapiens variant 2 G 44 V GN=F9 PE=1 SV=2	5	sample=1 period=1 cycle=1549 experiment=3	sample=1 period=1 cycle=1549 experiment=3	22.8413
07435:2	1	L.ELDEPLVL.N			464.257	2	927.507	927.503	0	3.5	320	Specific	283.07	232.72	232.72	4.56	84	>sp|P00740-6|FA9_HUMAN Coagulation factor IX OS=Homo sapiens variant 2 G 44 V GN=F9 PE=1 SV=2	5	sample=1 period=1 cycle=1724 experiment=3	sample=1 period=1 cycle=1724 experiment=3	26.4949
07273:2	1	L.ELDEPLVL.N			464.258	2	927.509	927.503	0	6	320	Specific	283.84	269.15	269.15	3.9	84	>sp|P00740-6|FA9_HUMAN Coagulation factor IX OS=Homo sapiens variant 2 G 44 V GN=F9 PE=1 SV=2	5	sample=1 period=1 cycle=1693 experiment=2	sample=1 period=1 cycle=1693 experiment=2	25.8461
07554:2	1	L.ELDEPLVL.N			464.256	2	927.505	927.503	0	1.8	320	Specific	285.19	254.28	254.28	4.22	84	>sp|P00740-6|FA9_HUMAN Coagulation factor IX OS=Homo sapiens variant 2 G 44 V GN=F9 PE=1 SV=2	5	sample=1 period=1 cycle=1749 experiment=5	sample=1 period=1 cycle=1749 experiment=5	27.0224
07090:2	1	L.ELDEPLVL.N			464.257	2	927.507	927.503	0	3.6	320	Specific	287.77	173.06	173.06	3.96	84	>sp|P00740-6|FA9_HUMAN Coagulation factor IX OS=Homo sapiens variant 2 G 44 V GN=F9 PE=1 SV=2	5	sample=1 period=1 cycle=1661 experiment=2	sample=1 period=1 cycle=1661 experiment=2	25.1739
07388:2	1	L.ELDEPLVL.N			464.257	2	927.506	927.503	0	2.6	320	Specific	288.35	288.35	288.35	4.05	84	>sp|P00740-6|FA9_HUMAN Coagulation factor IX OS=Homo sapiens variant 2 G 44 V GN=F9 PE=1 SV=2	5	sample=1 period=1 cycle=1716 experiment=3	sample=1 period=1 cycle=1716 experiment=3	26.3263
06934:2	1	L.ELDEPLVL.N			464.257	2	927.506	927.503	0	3	320	Specific	289.94	173.69	173.69	3.2	84	>sp|P00740-6|FA9_HUMAN Coagulation factor IX OS=Homo sapiens variant 2 G 44 V GN=F9 PE=1 SV=2	5	sample=1 period=1 cycle=1640 experiment=3	sample=1 period=1 cycle=1640 experiment=3	24.7306
07365:2	1	L.ELDEPLVL.N			464.257	2	927.507	927.503	0	4.4	320	Specific	291.24	252.35	252.35	4.68	84	>sp|P00740-6|FA9_HUMAN Coagulation factor IX OS=Homo sapiens variant 2 G 44 V GN=F9 PE=1 SV=2	5	sample=1 period=1 cycle=1712 experiment=3	sample=1 period=1 cycle=1712 experiment=3	26.244
06880:2	1	L.ELDEPLVL.N			464.255	2	927.503	927.503	0	0	320	Specific	292.91	288.67	288.67	4.82	84	>sp|P00740-6|FA9_HUMAN Coagulation factor IX OS=Homo sapiens variant 2 G 44 V GN=F9 PE=1 SV=2	5	sample=1 period=1 cycle=1631 experiment=4	sample=1 period=1 cycle=1631 experiment=4	24.5414
06681:2	1	L.ELDEPLVL.N			464.256	2	927.505	927.503	0	2	320	Specific	293.73	292.79	292.79	4.33	84	>sp|P00740-6|FA9_HUMAN Coagulation factor IX OS=Homo sapiens variant 2 G 44 V GN=F9 PE=1 SV=2	5	sample=1 period=1 cycle=1606 experiment=4	sample=1 period=1 cycle=1606 experiment=4	24.0131
06464:2	1	L.ELDEPLVL.N			464.256	2	927.505	927.503	0	1.6	320	Specific	295.42	192.73	192.73	3.5	84	>sp|P00740-6|FA9_HUMAN Coagulation factor IX OS=Homo sapiens variant 2 G 44 V GN=F9 PE=1 SV=2	5	sample=1 period=1 cycle=1585 experiment=6	sample=1 period=1 cycle=1585 experiment=6	23.5842
07315:2	1	L.ELDEPLVL.N			464.258	2	927.508	927.503	0	5.4	320	Specific	298.43	224.93	224.93	3.78	84	>sp|P00740-6|FA9_HUMAN Coagulation factor IX OS=Homo sapiens variant 2 G 44 V GN=F9 PE=1 SV=2	5	sample=1 period=1 cycle=1703 experiment=2	sample=1 period=1 cycle=1703 experiment=2	26.0564
07532:2	1	L.ELDEPLVL.N			464.258	2	927.508	927.503	0	5.2	320	Specific	306.73	270.69	270.69	3.8	84	>sp|P00740-6|FA9_HUMAN Coagulation factor IX OS=Homo sapiens variant 2 G 44 V GN=F9 PE=1 SV=2	5	sample=1 period=1 cycle=1744 experiment=4	sample=1 period=1 cycle=1744 experiment=4	26.9147
06321:2	1	L.ELDEPLVL.N			464.257	2	927.506	927.503	0	2.5	320	Specific	308.17	222.05	222.05	4.15	84	>sp|P00740-6|FA9_HUMAN Coagulation factor IX OS=Homo sapiens variant 2 G 44 V GN=F9 PE=1 SV=2	5	sample=1 period=1 cycle=1570 experiment=2	sample=1 period=1 cycle=1570 experiment=2	23.2738
07038:2	1	L.ELDEPLVL.N			464.257	2	927.506	927.503	0	2.8	320	Specific	315.19	260.46	260.46	3.79	84	>sp|P00740-6|FA9_HUMAN Coagulation factor IX OS=Homo sapiens variant 2 G 44 V GN=F9 PE=1 SV=2	5	sample=1 period=1 cycle=1654 experiment=2	sample=1 period=1 cycle=1654 experiment=2	25.0254
05985:2	1	L.ELDEPLVL.N			464.258	2	927.509	927.503	0	6	320	Specific	322.04	191.11	191.11	3.66	84	>sp|P00740-6|FA9_HUMAN Coagulation factor IX OS=Homo sapiens variant 2 G 44 V GN=F9 PE=1 SV=2	5	sample=1 period=1 cycle=1529 experiment=5	sample=1 period=1 cycle=1529 experiment=5	22.4317
05077:2	1	L.ELDEPLVL.N			464.256	2	927.504	927.503	0	0.8	320	Specific	322.88	249.25	249.25	4.81	84	>sp|P00740-6|FA9_HUMAN Coagulation factor IX OS=Homo sapiens variant 2 G 44 V GN=F9 PE=1 SV=2	5	sample=1 period=1 cycle=1435 experiment=3	sample=1 period=1 cycle=1435 experiment=3	20.5386
06057:2	1	L.ELDEPLVL.N			464.257	2	927.507	927.503	0	3.6	320	Specific	324.52	156.09	156.09	4.12	84	>sp|P00740-6|FA9_HUMAN Coagulation factor IX OS=Homo sapiens variant 2 G 44 V GN=F9 PE=1 SV=2	5	sample=1 period=1 cycle=1538 experiment=2	sample=1 period=1 cycle=1538 experiment=2	22.6129
07067:2	1	L.ELDEPLVL.N			464.256	2	927.505	927.503	0	2.2	320	Specific	334.34	205.09	205.09	4.11	84	>sp|P00740-6|FA9_HUMAN Coagulation factor IX OS=Homo sapiens variant 2 G 44 V GN=F9 PE=1 SV=2	5	sample=1 period=1 cycle=1658 experiment=2	sample=1 period=1 cycle=1658 experiment=2	25.1097
05040:2	1	L.ELDEPLVL.N			464.256	2	927.505	927.503	0	2.2	320	Specific	341.14	275.43	275.43	4.41	84	>sp|P00740-6|FA9_HUMAN Coagulation factor IX OS=Homo sapiens variant 2 G 44 V GN=F9 PE=1 SV=2	5	sample=1 period=1 cycle=1432 experiment=3	sample=1 period=1 cycle=1432 experiment=3	20.4775
06163:2	1	L.ELDEPLVL.N			464.257	2	927.507	927.503	0	3.9	320	Specific	341.48	328.91	328.91	4.93	84	>sp|P00740-6|FA9_HUMAN Coagulation factor IX OS=Homo sapiens variant 2 G 44 V GN=F9 PE=1 SV=2	5	sample=1 period=1 cycle=1553 experiment=3	sample=1 period=1 cycle=1553 experiment=3	22.9259
07204:2	1	L.ELDEPLVL.N			464.257	2	927.506	927.503	0	2.5	320	Specific	342.21	255.47	255.47	4.3	84	>sp|P00740-6|FA9_HUMAN Coagulation factor IX OS=Homo sapiens variant 2 G 44 V GN=F9 PE=1 SV=2	5	sample=1 period=1 cycle=1678 experiment=2	sample=1 period=1 cycle=1678 experiment=2	25.5338
06415:2	1	L.ELDEPLVL.N			464.257	2	927.506	927.503	0	3	320	Specific	349.21	268.62	268.62	4.3	84	>sp|P00740-6|FA9_HUMAN Coagulation factor IX OS=Homo sapiens variant 2 G 44 V GN=F9 PE=1 SV=2	5	sample=1 period=1 cycle=1580 experiment=4	sample=1 period=1 cycle=1580 experiment=4	23.483
07587:2	1	L.ELDEPLVL.N			464.256	2	927.504	927.503	0	0.9	320	Specific	357.01	264.64	264.64	4.8	84	>sp|P00740-6|FA9_HUMAN Coagulation factor IX OS=Homo sapiens variant 2 G 44 V GN=F9 PE=1 SV=2	5	sample=1 period=1 cycle=1757 experiment=3	sample=1 period=1 cycle=1757 experiment=3	27.1878
05089:2	1	L.ELDEPLVL.N			464.257	2	927.507	927.503	0	3.5	320	Specific	360.69	233.59	233.59	4.66	84	>sp|P00740-6|FA9_HUMAN Coagulation factor IX OS=Homo sapiens variant 2 G 44 V GN=F9 PE=1 SV=2	5	sample=1 period=1 cycle=1436 experiment=3	sample=1 period=1 cycle=1436 experiment=3	20.5592
05941:2	1	L.ELDEPLVL.N			464.257	2	927.506	927.503	0	2.6	320	Specific	367.32	234.83	234.83	4.31	84	>sp|P00740-6|FA9_HUMAN Coagulation factor IX OS=Homo sapiens variant 2 G 44 V GN=F9 PE=1 SV=2	5	sample=1 period=1 cycle=1524 experiment=3	sample=1 period=1 cycle=1524 experiment=3	22.3303
06905:2	1	L.ELDEPLVL.N			464.256	2	927.505	927.503	0	1.8	320	Specific	373.22	274.71	274.71	4.43	84	>sp|P00740-6|FA9_HUMAN Coagulation factor IX OS=Homo sapiens variant 2 G 44 V GN=F9 PE=1 SV=2	5	sample=1 period=1 cycle=1635 experiment=3	sample=1 period=1 cycle=1635 experiment=3	24.6266
06100:2	1	L.ELDEPLVL.N			464.258	2	927.508	927.503	0	4.9	320	Specific	382.48	232.57	232.57	3.99	84	>sp|P00740-6|FA9_HUMAN Coagulation factor IX OS=Homo sapiens variant 2 G 44 V GN=F9 PE=1 SV=2	5	sample=1 period=1 cycle=1544 experiment=3	sample=1 period=1 cycle=1544 experiment=3	22.7374
05104:2	1	L.ELDEPLVL.N			464.257	2	927.506	927.503	0	3.1	320	Specific	389.31	258.02	258.02	4.86	84	>sp|P00740-6|FA9_HUMAN Coagulation factor IX OS=Homo sapiens variant 2 G 44 V GN=F9 PE=1 SV=2	5	sample=1 period=1 cycle=1437 experiment=4	sample=1 period=1 cycle=1437 experiment=4	20.5808
05902:2	1	L.ELDEPLVL.N			464.257	2	927.507	927.503	0	3.5	320	Specific	408.11	225.48	225.48	4.84	84	>sp|P00740-6|FA9_HUMAN Coagulation factor IX OS=Homo sapiens variant 2 G 44 V GN=F9 PE=1 SV=2	5	sample=1 period=1 cycle=1517 experiment=4	sample=1 period=1 cycle=1517 experiment=4	22.1914
05456:2	1	L.ELDEPLVL.N			464.257	2	927.506	927.503	0	3.2	320	Specific	409.24	290.79	290.79	4.99	84	>sp|P00740-6|FA9_HUMAN Coagulation factor IX OS=Homo sapiens variant 2 G 44 V GN=F9 PE=1 SV=2	5	sample=1 period=1 cycle=1465 experiment=3	sample=1 period=1 cycle=1465 experiment=3	21.1497
06064:2	1	L.ELDEPLVL.N			464.257	2	927.506	927.503	0	2.9	320	Specific	412.95	293.53	293.53	4.56	84	>sp|P00740-6|FA9_HUMAN Coagulation factor IX OS=Homo sapiens variant 2 G 44 V GN=F9 PE=1 SV=2	5	sample=1 period=1 cycle=1539 experiment=4	sample=1 period=1 cycle=1539 experiment=4	22.6362
06295:2	1	L.ELDEPLVL.N			464.257	2	927.506	927.503	0	2.9	320	Specific	413.89	229.6	229.6	4.38	84	>sp|P00740-6|FA9_HUMAN Coagulation factor IX OS=Homo sapiens variant 2 G 44 V GN=F9 PE=1 SV=2	5	sample=1 period=1 cycle=1567 experiment=3	sample=1 period=1 cycle=1567 experiment=3	23.2133
05760:2	1	L.ELDEPLVL.N			464.257	2	927.507	927.503	0	4.3	320	Specific	422.21	171.08	171.08	4.32	84	>sp|P00740-6|FA9_HUMAN Coagulation factor IX OS=Homo sapiens variant 2 G 44 V GN=F9 PE=1 SV=2	5	sample=1 period=1 cycle=1494 experiment=7	sample=1 period=1 cycle=1494 experiment=7	21.7345
06414:2	1	L.ELDEPLVL.N			464.257	2	927.506	927.503	0	3	320	Specific	424.98	239.34	239.34	4.41	84	>sp|P00740-6|FA9_HUMAN Coagulation factor IX OS=Homo sapiens variant 2 G 44 V GN=F9 PE=1 SV=2	5	sample=1 period=1 cycle=1580 experiment=3	sample=1 period=1 cycle=1580 experiment=3	23.4822
06051:2	1	L.ELDEPLVL.N			464.257	2	927.506	927.503	0	3.1	320	Specific	429.8	307.6	307.6	4.91	84	>sp|P00740-6|FA9_HUMAN Coagulation factor IX OS=Homo sapiens variant 2 G 44 V GN=F9 PE=1 SV=2	5	sample=1 period=1 cycle=1537 experiment=6	sample=1 period=1 cycle=1537 experiment=6	22.5959
05115:2	1	L.ELDEPLVL.N			464.257	2	927.506	927.503	0	3.5	320	Specific	434.41	285.68	285.68	4.91	84	>sp|P00740-6|FA9_HUMAN Coagulation factor IX OS=Homo sapiens variant 2 G 44 V GN=F9 PE=1 SV=2	5	sample=1 period=1 cycle=1438 experiment=3	sample=1 period=1 cycle=1438 experiment=3	20.6011
05306:2	1	L.ELDEPLVL.N			464.257	2	927.507	927.503	0	4.3	320	Specific	438.62	261.7	261.7	4.93	84	>sp|P00740-6|FA9_HUMAN Coagulation factor IX OS=Homo sapiens variant 2 G 44 V GN=F9 PE=1 SV=2	5	sample=1 period=1 cycle=1452 experiment=2	sample=1 period=1 cycle=1452 experiment=2	20.8879
05644:2	1	L.ELDEPLVL.N			464.257	2	927.508	927.503	0	4.5	320	Specific	439.85	224.58	224.58	4.84	84	>sp|P00740-6|FA9_HUMAN Coagulation factor IX OS=Homo sapiens variant 2 G 44 V GN=F9 PE=1 SV=2	5	sample=1 period=1 cycle=1484 experiment=5	sample=1 period=1 cycle=1484 experiment=5	21.5312
05874:2	1	L.ELDEPLVL.N			464.257	2	927.507	927.503	0	3.6	320	Specific	448.24	231.65	231.65	4.92	84	>sp|P00740-6|FA9_HUMAN Coagulation factor IX OS=Homo sapiens variant 2 G 44 V GN=F9 PE=1 SV=2	5	sample=1 period=1 cycle=1511 experiment=2	sample=1 period=1 cycle=1511 experiment=2	22.0716
06004:2	1	L.ELDEPLVL.N			464.256	2	927.506	927.503	0	2.4	320	Specific	448.77	267.6	267.6	4.48	84	>sp|P00740-6|FA9_HUMAN Coagulation factor IX OS=Homo sapiens variant 2 G 44 V GN=F9 PE=1 SV=2	5	sample=1 period=1 cycle=1532 experiment=4	sample=1 period=1 cycle=1532 experiment=4	22.4917
05808:2	1	L.ELDEPLVL.N			464.256	2	927.505	927.503	0	1.6	320	Specific	451.59	215.87	215.87	4.49	84	>sp|P00740-6|FA9_HUMAN Coagulation factor IX OS=Homo sapiens variant 2 G 44 V GN=F9 PE=1 SV=2	5	sample=1 period=1 cycle=1499 experiment=4	sample=1 period=1 cycle=1499 experiment=4	21.8339
05912:2	1	L.ELDEPLVL.N			464.255	2	927.503	927.503	0	0.1	320	Specific	454.61	211.65	211.65	4.78	84	>sp|P00740-6|FA9_HUMAN Coagulation factor IX OS=Homo sapiens variant 2 G 44 V GN=F9 PE=1 SV=2	5	sample=1 period=1 cycle=1518 experiment=4	sample=1 period=1 cycle=1518 experiment=4	22.2131
05155:2	1	L.ELDEPLVL.N			464.257	2	927.506	927.503	0	3.1	320	Specific	455.93	238.59	238.59	4.92	84	>sp|P00740-6|FA9_HUMAN Coagulation factor IX OS=Homo sapiens variant 2 G 44 V GN=F9 PE=1 SV=2	5	sample=1 period=1 cycle=1441 experiment=4	sample=1 period=1 cycle=1441 experiment=4	20.6634
05169:2	1	L.ELDEPLVL.N			464.257	2	927.506	927.503	0	2.6	320	Specific	456.18	241.09	241.09	4.47	84	>sp|P00740-6|FA9_HUMAN Coagulation factor IX OS=Homo sapiens variant 2 G 44 V GN=F9 PE=1 SV=2	5	sample=1 period=1 cycle=1442 experiment=4	sample=1 period=1 cycle=1442 experiment=4	20.6848
05128:2	1	L.ELDEPLVL.N			464.257	2	927.506	927.503	0	2.9	320	Specific	464	271.6	271.6	4.56	84	>sp|P00740-6|FA9_HUMAN Coagulation factor IX OS=Homo sapiens variant 2 G 44 V GN=F9 PE=1 SV=2	5	sample=1 period=1 cycle=1439 experiment=3	sample=1 period=1 cycle=1439 experiment=3	20.6218
05141:2	1	L.ELDEPLVL.N			464.257	2	927.507	927.503	0	3.5	320	Specific	464.86	262.05	262.05	5.02	84	>sp|P00740-6|FA9_HUMAN Coagulation factor IX OS=Homo sapiens variant 2 G 44 V GN=F9 PE=1 SV=2	5	sample=1 period=1 cycle=1440 experiment=3	sample=1 period=1 cycle=1440 experiment=3	20.6425
05850:2	1	L.ELDEPLVL.N			464.256	2	927.505	927.503	0	2.4	320	Specific	466.05	255.51	255.51	4.59	84	>sp|P00740-6|FA9_HUMAN Coagulation factor IX OS=Homo sapiens variant 2 G 44 V GN=F9 PE=1 SV=2	5	sample=1 period=1 cycle=1506 experiment=2	sample=1 period=1 cycle=1506 experiment=2	21.9727
05251:2	1	L.ELDEPLVL.N			464.257	2	927.507	927.503	0	3.5	320	Specific	468.52	256.58	256.58	4.91	84	>sp|P00740-6|FA9_HUMAN Coagulation factor IX OS=Homo sapiens variant 2 G 44 V GN=F9 PE=1 SV=2	5	sample=1 period=1 cycle=1448 experiment=5	sample=1 period=1 cycle=1448 experiment=5	20.8083
05198:2	1	L.ELDEPLVL.N			464.257	2	927.506	927.503	0	3.5	320	Specific	480.76	261.2	261.2	5.06	84	>sp|P00740-6|FA9_HUMAN Coagulation factor IX OS=Homo sapiens variant 2 G 44 V GN=F9 PE=1 SV=2	5	sample=1 period=1 cycle=1444 experiment=4	sample=1 period=1 cycle=1444 experiment=4	20.7267
05821:2	1	L.ELDEPLVL.N			464.256	2	927.504	927.503	0	1.2	320	Specific	481.65	242.59	242.59	5.03	84	>sp|P00740-6|FA9_HUMAN Coagulation factor IX OS=Homo sapiens variant 2 G 44 V GN=F9 PE=1 SV=2	5	sample=1 period=1 cycle=1501 experiment=3	sample=1 period=1 cycle=1501 experiment=3	21.8731
05530:2	1	L.ELDEPLVL.N			464.257	2	927.507	927.503	0	4.4	320	Specific	486.94	235.86	235.86	4.86	84	>sp|P00740-6|FA9_HUMAN Coagulation factor IX OS=Homo sapiens variant 2 G 44 V GN=F9 PE=1 SV=2	5	sample=1 period=1 cycle=1473 experiment=5	sample=1 period=1 cycle=1473 experiment=5	21.3097
05702:2	1	L.ELDEPLVL.N			464.257	2	927.506	927.503	0	2.9	320	Specific	488.74	258.77	258.77	4.61	84	>sp|P00740-6|FA9_HUMAN Coagulation factor IX OS=Homo sapiens variant 2 G 44 V GN=F9 PE=1 SV=2	5	sample=1 period=1 cycle=1489 experiment=6	sample=1 period=1 cycle=1489 experiment=6	21.6319
05880:2	1	L.ELDEPLVL.N			464.256	2	927.505	927.503	0	1.4	320	Specific	491.66	254.28	254.28	5.1	84	>sp|P00740-6|FA9_HUMAN Coagulation factor IX OS=Homo sapiens variant 2 G 44 V GN=F9 PE=1 SV=2	5	sample=1 period=1 cycle=1512 experiment=4	sample=1 period=1 cycle=1512 experiment=4	22.0939
05916:2	1	L.ELDEPLVL.N			464.255	2	927.504	927.503	0	0.3	320	Specific	499.22	288.78	288.78	5.18	84	>sp|P00740-6|FA9_HUMAN Coagulation factor IX OS=Homo sapiens variant 2 G 44 V GN=F9 PE=1 SV=2	5	sample=1 period=1 cycle=1519 experiment=3	sample=1 period=1 cycle=1519 experiment=3	22.2329
05212:2	1	L.ELDEPLVL.N			464.257	2	927.506	927.503	0	2.8	320	Specific	500.15	238.92	238.92	4.53	84	>sp|P00740-6|FA9_HUMAN Coagulation factor IX OS=Homo sapiens variant 2 G 44 V GN=F9 PE=1 SV=2	5	sample=1 period=1 cycle=1445 experiment=6	sample=1 period=1 cycle=1445 experiment=6	20.7487
05482:2	1	L.ELDEPLVL.N			464.257	2	927.507	927.503	0	3.6	320	Specific	500.55	275.95	275.95	5.04	84	>sp|P00740-6|FA9_HUMAN Coagulation factor IX OS=Homo sapiens variant 2 G 44 V GN=F9 PE=1 SV=2	5	sample=1 period=1 cycle=1468 experiment=3	sample=1 period=1 cycle=1468 experiment=3	21.2084
05238:2	1	L.ELDEPLVL.N			464.257	2	927.507	927.503	0	4.1	320	Specific	500.87	261.24	261.24	5.04	84	>sp|P00740-6|FA9_HUMAN Coagulation factor IX OS=Homo sapiens variant 2 G 44 V GN=F9 PE=1 SV=2	5	sample=1 period=1 cycle=1447 experiment=5	sample=1 period=1 cycle=1447 experiment=5	20.7883
05293:2	1	L.ELDEPLVL.N			464.257	2	927.507	927.503	0	4.2	320	Specific	501.79	238.22	238.22	4.96	84	>sp|P00740-6|FA9_HUMAN Coagulation factor IX OS=Homo sapiens variant 2 G 44 V GN=F9 PE=1 SV=2	5	sample=1 period=1 cycle=1451 experiment=4	sample=1 period=1 cycle=1451 experiment=4	20.8685
05377:2	1	L.ELDEPLVL.N			464.258	2	927.508	927.503	0	5	320	Specific	503.12	260.67	260.67	4.18	84	>sp|P00740-6|FA9_HUMAN Coagulation factor IX OS=Homo sapiens variant 2 G 44 V GN=F9 PE=1 SV=2	5	sample=1 period=1 cycle=1458 experiment=3	sample=1 period=1 cycle=1458 experiment=3	21.0085
05367:2	1	L.ELDEPLVL.N			464.257	2	927.507	927.503	0	3.9	320	Specific	503.91	262.11	262.11	5.04	84	>sp|P00740-6|FA9_HUMAN Coagulation factor IX OS=Homo sapiens variant 2 G 44 V GN=F9 PE=1 SV=2	5	sample=1 period=1 cycle=1457 experiment=3	sample=1 period=1 cycle=1457 experiment=3	20.9889
05265:2	1	L.ELDEPLVL.N			464.257	2	927.508	927.503	0	4.6	320	Specific	504.38	246.89	246.89	4.94	84	>sp|P00740-6|FA9_HUMAN Coagulation factor IX OS=Homo sapiens variant 2 G 44 V GN=F9 PE=1 SV=2	5	sample=1 period=1 cycle=1449 experiment=4	sample=1 period=1 cycle=1449 experiment=4	20.8281
05334:2	1	L.ELDEPLVL.N			464.257	2	927.507	927.503	0	4.1	320	Specific	504.83	247.15	247.15	4.86	84	>sp|P00740-6|FA9_HUMAN Coagulation factor IX OS=Homo sapiens variant 2 G 44 V GN=F9 PE=1 SV=2	5	sample=1 period=1 cycle=1454 experiment=5	sample=1 period=1 cycle=1454 experiment=5	20.9293
05425:2	1	L.ELDEPLVL.N			464.257	2	927.507	927.503	0	4.1	320	Specific	505.79	256.03	256.03	5.04	84	>sp|P00740-6|FA9_HUMAN Coagulation factor IX OS=Homo sapiens variant 2 G 44 V GN=F9 PE=1 SV=2	5	sample=1 period=1 cycle=1462 experiment=2	sample=1 period=1 cycle=1462 experiment=2	21.0885
05447:2	1	L.ELDEPLVL.N			464.257	2	927.506	927.503	0	3.4	320	Specific	505.8	259.23	259.23	4.96	84	>sp|P00740-6|FA9_HUMAN Coagulation factor IX OS=Homo sapiens variant 2 G 44 V GN=F9 PE=1 SV=2	5	sample=1 period=1 cycle=1464 experiment=4	sample=1 period=1 cycle=1464 experiment=4	21.1297
05319:2	1	L.ELDEPLVL.N			464.257	2	927.506	927.503	0	3.4	320	Specific	507.51	253.8	253.8	4.96	84	>sp|P00740-6|FA9_HUMAN Coagulation factor IX OS=Homo sapiens variant 2 G 44 V GN=F9 PE=1 SV=2	5	sample=1 period=1 cycle=1453 experiment=4	sample=1 period=1 cycle=1453 experiment=4	20.9088
05226:2	1	L.ELDEPLVL.N			464.257	2	927.507	927.503	0	4.4	320	Specific	508.97	245.04	245.04	4.77	84	>sp|P00740-6|FA9_HUMAN Coagulation factor IX OS=Homo sapiens variant 2 G 44 V GN=F9 PE=1 SV=2	5	sample=1 period=1 cycle=1446 experiment=6	sample=1 period=1 cycle=1446 experiment=6	20.7683
05182:2	1	L.ELDEPLVL.N			464.257	2	927.506	927.503	0	3.4	320	Specific	509	269.19	269.19	5.06	84	>sp|P00740-6|FA9_HUMAN Coagulation factor IX OS=Homo sapiens variant 2 G 44 V GN=F9 PE=1 SV=2	5	sample=1 period=1 cycle=1443 experiment=4	sample=1 period=1 cycle=1443 experiment=4	20.7053
05294:2	1	L.ELDEPLVL.N			464.257	2	927.507	927.503	0	4.2	320	Specific	514.15	250.59	250.59	4.86	84	>sp|P00740-6|FA9_HUMAN Coagulation factor IX OS=Homo sapiens variant 2 G 44 V GN=F9 PE=1 SV=2	5	sample=1 period=1 cycle=1451 experiment=5	sample=1 period=1 cycle=1451 experiment=5	20.869
05540:2	1	L.ELDEPLVL.N			464.257	2	927.508	927.503	0	4.8	320	Specific	515.7	246.94	246.94	4.16	84	>sp|P00740-6|FA9_HUMAN Coagulation factor IX OS=Homo sapiens variant 2 G 44 V GN=F9 PE=1 SV=2	5	sample=1 period=1 cycle=1474 experiment=3	sample=1 period=1 cycle=1474 experiment=3	21.3289
05474:2	1	L.ELDEPLVL.N			464.257	2	927.508	927.503	0	4.5	320	Specific	515.72	263.39	263.39	4.96	84	>sp|P00740-6|FA9_HUMAN Coagulation factor IX OS=Homo sapiens variant 2 G 44 V GN=F9 PE=1 SV=2	5	sample=1 period=1 cycle=1467 experiment=3	sample=1 period=1 cycle=1467 experiment=3	21.1901
05590:2	1	L.ELDEPLVL.N			464.257	2	927.507	927.503	0	3.6	320	Specific	518.72	267.22	267.22	4.96	84	>sp|P00740-6|FA9_HUMAN Coagulation factor IX OS=Homo sapiens variant 2 G 44 V GN=F9 PE=1 SV=2	5	sample=1 period=1 cycle=1479 experiment=4	sample=1 period=1 cycle=1479 experiment=4	21.4294
05437:2	1	L.ELDEPLVL.N			464.257	2	927.506	927.503	0	3.2	320	Specific	519.33	250.41	250.41	4.86	84	>sp|P00740-6|FA9_HUMAN Coagulation factor IX OS=Homo sapiens variant 2 G 44 V GN=F9 PE=1 SV=2	5	sample=1 period=1 cycle=1463 experiment=4	sample=1 period=1 cycle=1463 experiment=4	21.1097
05279:2	1	L.ELDEPLVL.N			464.257	2	927.507	927.503	0	4.4	320	Specific	520.31	268.24	268.24	5.12	84	>sp|P00740-6|FA9_HUMAN Coagulation factor IX OS=Homo sapiens variant 2 G 44 V GN=F9 PE=1 SV=2	5	sample=1 period=1 cycle=1450 experiment=6	sample=1 period=1 cycle=1450 experiment=6	20.8495
05392:2	1	L.ELDEPLVL.N			464.257	2	927.507	927.503	0	4.4	320	Specific	526.28	279.64	279.64	5.2	84	>sp|P00740-6|FA9_HUMAN Coagulation factor IX OS=Homo sapiens variant 2 G 44 V GN=F9 PE=1 SV=2	5	sample=1 period=1 cycle=1459 experiment=5	sample=1 period=1 cycle=1459 experiment=5	21.0297
05316:1	1	L.ELDEPLVL.N			927.505	1	927.505	927.503	0	2.3	320	Specific	585.65	212.24	212.24	5.12	84	>sp|P00740-6|FA9_HUMAN Coagulation factor IX OS=Homo sapiens variant 2 G 44 V GN=F9 PE=1 SV=2	5	sample=1 period=1 cycle=1452 experiment=12	sample=1 period=1 cycle=1452 experiment=12	20.8958
05480:1	1	L.ELDEPLVL.N			927.505	1	927.505	927.503	0	2.2	320	Specific	586.87	216.66	216.66	5.41	84	>sp|P00740-6|FA9_HUMAN Coagulation factor IX OS=Homo sapiens variant 2 G 44 V GN=F9 PE=1 SV=2	5	sample=1 period=1 cycle=1467 experiment=9	sample=1 period=1 cycle=1467 experiment=9	21.1959
04661:3	1	L.VLN[+0.984]SYVTPIC[+71.037]IADKEY.T		C[+71], N[+1]	633.986	3	1899.94	1899.94	0	0.9	326	Specific	186.17	186.17	186.17	4.53	84	>sp|P00740-6|FA9_HUMAN Coagulation factor IX OS=Homo sapiens variant 2 G 44 V GN=F9 PE=1 SV=2	5	sample=1 period=1 cycle=1402 experiment=5	sample=1 period=1 cycle=1402 experiment=5	19.8743
04682:3	1	L.VLN[+0.984]SYVTPIC[+71.037]IADKEY.T		C[+71], N[+1]	633.985	3	1899.94	1899.94	0	0.4	326	Specific	200.14	200.14	200.14	4.53	84	>sp|P00740-6|FA9_HUMAN Coagulation factor IX OS=Homo sapiens variant 2 G 44 V GN=F9 PE=1 SV=2	5	sample=1 period=1 cycle=1404 experiment=7	sample=1 period=1 cycle=1404 experiment=7	19.9175
04887:2	1	L.NSYVTPIC[+71.037]IADKEY.T		C[+71]	843.909	2	1686.81	1686.8	0	3.3	328	Specific	181.24	181.24	181.24	3.55	84	>sp|P00740-6|FA9_HUMAN Coagulation factor IX OS=Homo sapiens variant 2 G 44 V GN=F9 PE=1 SV=2	5	sample=1 period=1 cycle=1420 experiment=11	sample=1 period=1 cycle=1420 experiment=11	20.2424
03079:3	1	L.NSYVTPIC[+71.037]IADKEY.T		C[+71]	562.938	3	1686.8	1686.8	0	-2.4	328	Specific	357.55	357.55	357.55	4.43	84	>sp|P00740-6|FA9_HUMAN Coagulation factor IX OS=Homo sapiens variant 2 G 44 V GN=F9 PE=1 SV=2	5	sample=1 period=1 cycle=1247 experiment=7	sample=1 period=1 cycle=1247 experiment=7	16.6325
03091:2	1	L.NSYVTPIC[+71.037]IADKEY.T		C[+71]	843.907	2	1686.81	1686.8	0	1.5	328	Specific	369.11	369.11	369.11	5.38	84	>sp|P00740-6|FA9_HUMAN Coagulation factor IX OS=Homo sapiens variant 2 G 44 V GN=F9 PE=1 SV=2	5	sample=1 period=1 cycle=1248 experiment=11	sample=1 period=1 cycle=1248 experiment=11	16.6549
03940:2	1	L.NSYVTPIC[+71.037]IADKEY.T		C[+71]	843.909	2	1686.81	1686.8	0	3.8	328	Specific	394.64	394.64	394.64	5.71	84	>sp|P00740-6|FA9_HUMAN Coagulation factor IX OS=Homo sapiens variant 2 G 44 V GN=F9 PE=1 SV=2	5	sample=1 period=1 cycle=1324 experiment=9	sample=1 period=1 cycle=1324 experiment=9	18.2734
03732:2	1	L.NSYVTPIC[+71.037]IADKEY.T		C[+71]	843.908	2	1686.81	1686.8	0	2.3	328	Specific	495.72	495.72	495.72	5.58	84	>sp|P00740-6|FA9_HUMAN Coagulation factor IX OS=Homo sapiens variant 2 G 44 V GN=F9 PE=1 SV=2	5	sample=1 period=1 cycle=1304 experiment=12	sample=1 period=1 cycle=1304 experiment=12	17.8593
03115:2	1	L.NSYVTPIC[+71.037]IADKEY.T		C[+71]	843.907	2	1686.81	1686.8	0	0.9	328	Specific	507.79	507.79	507.79	6.05	84	>sp|P00740-6|FA9_HUMAN Coagulation factor IX OS=Homo sapiens variant 2 G 44 V GN=F9 PE=1 SV=2	5	sample=1 period=1 cycle=1250 experiment=12	sample=1 period=1 cycle=1250 experiment=12	16.6986
03104:2	1	L.NSYVTPIC[+71.037]IADKEY.T		C[+71]	843.906	2	1686.81	1686.8	0	0.5	328	Specific	536.35	536.35	536.35	6.24	84	>sp|P00740-6|FA9_HUMAN Coagulation factor IX OS=Homo sapiens variant 2 G 44 V GN=F9 PE=1 SV=2	5	sample=1 period=1 cycle=1249 experiment=11	sample=1 period=1 cycle=1249 experiment=11	16.6775
03982:2	1	L.NSYVTPIC[+71.037]IADKEY.T		C[+71]	843.909	2	1686.81	1686.8	0	4.1	328	Specific	539.38	539.38	539.38	6.15	84	>sp|P00740-6|FA9_HUMAN Coagulation factor IX OS=Homo sapiens variant 2 G 44 V GN=F9 PE=1 SV=2	5	sample=1 period=1 cycle=1328 experiment=12	sample=1 period=1 cycle=1328 experiment=12	18.3607
03746:2	1	L.NSYVTPIC[+71.037]IADKEY.T		C[+71]	843.908	2	1686.81	1686.8	0	2.2	328	Specific	562.04	562.04	562.04	6.33	84	>sp|P00740-6|FA9_HUMAN Coagulation factor IX OS=Homo sapiens variant 2 G 44 V GN=F9 PE=1 SV=2	5	sample=1 period=1 cycle=1305 experiment=15	sample=1 period=1 cycle=1305 experiment=15	17.8799
03124:2	1	L.NSYVTPIC[+71.037]IADKEY.T		C[+71]	843.906	2	1686.81	1686.8	0	0.7	328	Specific	564.34	564.34	564.34	6.82	84	>sp|P00740-6|FA9_HUMAN Coagulation factor IX OS=Homo sapiens variant 2 G 44 V GN=F9 PE=1 SV=2	5	sample=1 period=1 cycle=1251 experiment=9	sample=1 period=1 cycle=1251 experiment=9	16.7193
03674:2	1	L.NSYVTPIC[+71.037]IADKEY.T		C[+71]	843.903	2	1686.8	1686.8	0	-2.9	328	Specific	610.68	610.68	610.68	7.32	84	>sp|P00740-6|FA9_HUMAN Coagulation factor IX OS=Homo sapiens variant 2 G 44 V GN=F9 PE=1 SV=2	5	sample=1 period=1 cycle=1299 experiment=14	sample=1 period=1 cycle=1299 experiment=14	17.7561
03148:2	1	L.NSYVTPIC[+71.037]IADKEY.T		C[+71]	843.908	2	1686.81	1686.8	0	2.1	328	Specific	626.72	626.72	626.72	7.41	84	>sp|P00740-6|FA9_HUMAN Coagulation factor IX OS=Homo sapiens variant 2 G 44 V GN=F9 PE=1 SV=2	5	sample=1 period=1 cycle=1253 experiment=11	sample=1 period=1 cycle=1253 experiment=11	16.7643
03596:2	1	L.NSYVTPIC[+71.037]IADKEY.T		C[+71]	843.907	2	1686.81	1686.8	0	1.4	328	Specific	630.77	630.77	630.77	7.41	84	>sp|P00740-6|FA9_HUMAN Coagulation factor IX OS=Homo sapiens variant 2 G 44 V GN=F9 PE=1 SV=2	5	sample=1 period=1 cycle=1293 experiment=13	sample=1 period=1 cycle=1293 experiment=13	17.631
03136:2	1	L.NSYVTPIC[+71.037]IADKEY.T		C[+71]	843.907	2	1686.81	1686.8	0	1.5	328	Specific	635.66	635.66	635.66	7.33	84	>sp|P00740-6|FA9_HUMAN Coagulation factor IX OS=Homo sapiens variant 2 G 44 V GN=F9 PE=1 SV=2	5	sample=1 period=1 cycle=1252 experiment=9	sample=1 period=1 cycle=1252 experiment=9	16.7412
03609:2	1	L.NSYVTPIC[+71.037]IADKEY.T		C[+71]	843.907	2	1686.81	1686.8	0	1.6	328	Specific	655.4	655.4	655.4	8.33	84	>sp|P00740-6|FA9_HUMAN Coagulation factor IX OS=Homo sapiens variant 2 G 44 V GN=F9 PE=1 SV=2	5	sample=1 period=1 cycle=1294 experiment=13	sample=1 period=1 cycle=1294 experiment=13	17.6522
03159:2	1	L.NSYVTPIC[+71.037]IADKEY.T		C[+71]	843.907	2	1686.81	1686.8	0	1.2	328	Specific	668.91	668.91	668.91	8.82	84	>sp|P00740-6|FA9_HUMAN Coagulation factor IX OS=Homo sapiens variant 2 G 44 V GN=F9 PE=1 SV=2	5	sample=1 period=1 cycle=1254 experiment=11	sample=1 period=1 cycle=1254 experiment=11	16.7849
03551:2	1	L.NSYVTPIC[+71.037]IADKEY.T		C[+71]	843.907	2	1686.81	1686.8	0	1.9	328	Specific	704.89	704.89	704.89	9.57	84	>sp|P00740-6|FA9_HUMAN Coagulation factor IX OS=Homo sapiens variant 2 G 44 V GN=F9 PE=1 SV=2	5	sample=1 period=1 cycle=1289 experiment=14	sample=1 period=1 cycle=1289 experiment=14	17.5481
03209:2	1	L.NSYVTPIC[+71.037]IADKEY.T		C[+71]	843.907	2	1686.81	1686.8	0	1.9	328	Specific	737.37	737.37	737.37	9.57	84	>sp|P00740-6|FA9_HUMAN Coagulation factor IX OS=Homo sapiens variant 2 G 44 V GN=F9 PE=1 SV=2	5	sample=1 period=1 cycle=1258 experiment=11	sample=1 period=1 cycle=1258 experiment=11	16.8746
03220:2	1	L.NSYVTPIC[+71.037]IADKEY.T		C[+71]	843.907	2	1686.81	1686.8	0	1.4	328	Specific	742.54	742.54	742.54	9.73	84	>sp|P00740-6|FA9_HUMAN Coagulation factor IX OS=Homo sapiens variant 2 G 44 V GN=F9 PE=1 SV=2	5	sample=1 period=1 cycle=1259 experiment=12	sample=1 period=1 cycle=1259 experiment=12	16.8965
03508:2	1	L.NSYVTPIC[+71.037]IADKEY.T		C[+71]	843.908	2	1686.81	1686.8	0	2.6	328	Specific	757.86	757.86	757.86	10.24	84	>sp|P00740-6|FA9_HUMAN Coagulation factor IX OS=Homo sapiens variant 2 G 44 V GN=F9 PE=1 SV=2	5	sample=1 period=1 cycle=1285 experiment=14	sample=1 period=1 cycle=1285 experiment=14	17.4625
03245:2	1	L.NSYVTPIC[+71.037]IADKEY.T		C[+71]	843.908	2	1686.81	1686.8	0	2.5	328	Specific	764.95	764.95	764.95	10.57	84	>sp|P00740-6|FA9_HUMAN Coagulation factor IX OS=Homo sapiens variant 2 G 44 V GN=F9 PE=1 SV=2	5	sample=1 period=1 cycle=1261 experiment=11	sample=1 period=1 cycle=1261 experiment=11	16.9389
03170:2	1	L.NSYVTPIC[+71.037]IADKEY.T		C[+71]	843.907	2	1686.81	1686.8	0	0.8	328	Specific	770.92	770.92	770.92	11.07	84	>sp|P00740-6|FA9_HUMAN Coagulation factor IX OS=Homo sapiens variant 2 G 44 V GN=F9 PE=1 SV=2	5	sample=1 period=1 cycle=1255 experiment=10	sample=1 period=1 cycle=1255 experiment=10	16.8076
03272:2	1	L.NSYVTPIC[+71.037]IADKEY.T		C[+71]	843.907	2	1686.81	1686.8	0	1.9	328	Specific	772.49	772.49	772.49	10.57	84	>sp|P00740-6|FA9_HUMAN Coagulation factor IX OS=Homo sapiens variant 2 G 44 V GN=F9 PE=1 SV=2	5	sample=1 period=1 cycle=1263 experiment=13	sample=1 period=1 cycle=1263 experiment=13	16.9826
03183:2	1	L.NSYVTPIC[+71.037]IADKEY.T		C[+71]	843.907	2	1686.81	1686.8	0	1	328	Specific	780.47	780.47	780.47	10.73	84	>sp|P00740-6|FA9_HUMAN Coagulation factor IX OS=Homo sapiens variant 2 G 44 V GN=F9 PE=1 SV=2	5	sample=1 period=1 cycle=1256 experiment=10	sample=1 period=1 cycle=1256 experiment=10	16.8284
03467:2	1	L.NSYVTPIC[+71.037]IADKEY.T		C[+71]	843.907	2	1686.81	1686.8	0	1.8	328	Specific	795.13	795.13	795.13	10.24	84	>sp|P00740-6|FA9_HUMAN Coagulation factor IX OS=Homo sapiens variant 2 G 44 V GN=F9 PE=1 SV=2	5	sample=1 period=1 cycle=1281 experiment=13	sample=1 period=1 cycle=1281 experiment=13	17.3745
03198:2	1	L.NSYVTPIC[+71.037]IADKEY.T		C[+71]	843.908	2	1686.81	1686.8	0	2.1	328	Specific	798.95	798.95	798.95	10.57	84	>sp|P00740-6|FA9_HUMAN Coagulation factor IX OS=Homo sapiens variant 2 G 44 V GN=F9 PE=1 SV=2	5	sample=1 period=1 cycle=1257 experiment=13	sample=1 period=1 cycle=1257 experiment=13	16.8524
03255:2	1	L.NSYVTPIC[+71.037]IADKEY.T		C[+71]	843.908	2	1686.81	1686.8	0	2.6	328	Specific	800.84	800.84	800.84	11.57	84	>sp|P00740-6|FA9_HUMAN Coagulation factor IX OS=Homo sapiens variant 2 G 44 V GN=F9 PE=1 SV=2	5	sample=1 period=1 cycle=1262 experiment=9	sample=1 period=1 cycle=1262 experiment=9	16.9599
03361:2	1	L.NSYVTPIC[+71.037]IADKEY.T		C[+71]	843.908	2	1686.81	1686.8	0	2.3	328	Specific	808.71	808.71	808.71	11.57	84	>sp|P00740-6|FA9_HUMAN Coagulation factor IX OS=Homo sapiens variant 2 G 44 V GN=F9 PE=1 SV=2	5	sample=1 period=1 cycle=1271 experiment=11	sample=1 period=1 cycle=1271 experiment=11	17.1562
03234:2	1	L.NSYVTPIC[+71.037]IADKEY.T		C[+71]	843.907	2	1686.81	1686.8	0	1.8	328	Specific	811.21	811.21	811.21	11.57	84	>sp|P00740-6|FA9_HUMAN Coagulation factor IX OS=Homo sapiens variant 2 G 44 V GN=F9 PE=1 SV=2	5	sample=1 period=1 cycle=1260 experiment=13	sample=1 period=1 cycle=1260 experiment=13	16.9175
03305:2	1	L.NSYVTPIC[+71.037]IADKEY.T		C[+71]	843.908	2	1686.81	1686.8	0	2.3	328	Specific	814.41	814.41	814.41	11.57	84	>sp|P00740-6|FA9_HUMAN Coagulation factor IX OS=Homo sapiens variant 2 G 44 V GN=F9 PE=1 SV=2	5	sample=1 period=1 cycle=1266 experiment=10	sample=1 period=1 cycle=1266 experiment=10	17.046
03385:2	1	L.NSYVTPIC[+71.037]IADKEY.T		C[+71]	843.908	2	1686.81	1686.8	0	2.1	328	Specific	827.98	755.12	755.12	11.57	84	>sp|P00740-6|FA9_HUMAN Coagulation factor IX OS=Homo sapiens variant 2 G 44 V GN=F9 PE=1 SV=2	5	sample=1 period=1 cycle=1273 experiment=13	sample=1 period=1 cycle=1273 experiment=13	17.202
03319:2	1	L.NSYVTPIC[+71.037]IADKEY.T		C[+71]	843.908	2	1686.81	1686.8	0	2.6	328	Specific	837.05	837.05	837.05	11.57	84	>sp|P00740-6|FA9_HUMAN Coagulation factor IX OS=Homo sapiens variant 2 G 44 V GN=F9 PE=1 SV=2	5	sample=1 period=1 cycle=1267 experiment=11	sample=1 period=1 cycle=1267 experiment=11	17.0691
03426:2	1	L.NSYVTPIC[+71.037]IADKEY.T		C[+71]	843.907	2	1686.81	1686.8	0	1.9	328	Specific	843.59	843.59	843.59	11.57	84	>sp|P00740-6|FA9_HUMAN Coagulation factor IX OS=Homo sapiens variant 2 G 44 V GN=F9 PE=1 SV=2	5	sample=1 period=1 cycle=1277 experiment=12	sample=1 period=1 cycle=1277 experiment=12	17.2873
04553:3	1	L.N[+0.984]SYVTPIC[+71.037]IADKEY.T		C[+71], N[+1]	563.269	3	1687.79	1687.79	0	2.7	328	Specific	128.88	128.88	128.88	2.04	84	>sp|P00740-6|FA9_HUMAN Coagulation factor IX OS=Homo sapiens variant 2 G 44 V GN=F9 PE=1 SV=2	5	sample=1 period=1 cycle=1390 experiment=2	sample=1 period=1 cycle=1390 experiment=2	19.6224
04621:3	1	L.N[+0.984]SYVTPIC[+71.037]IADKEY.T		C[+71], N[+1]	563.269	3	1687.79	1687.79	0	2.5	328	Specific	160.36	160.36	160.36	2.64	84	>sp|P00740-6|FA9_HUMAN Coagulation factor IX OS=Homo sapiens variant 2 G 44 V GN=F9 PE=1 SV=2	5	sample=1 period=1 cycle=1398 experiment=6	sample=1 period=1 cycle=1398 experiment=6	19.7906
04603:3	1	L.N[+0.984]SYVTPIC[+71.037]IADKEY.T		C[+71], N[+1]	563.265	3	1687.78	1687.79	0	-4.3	328	Specific	177.52	177.52	177.52	2.89	84	>sp|P00740-6|FA9_HUMAN Coagulation factor IX OS=Homo sapiens variant 2 G 44 V GN=F9 PE=1 SV=2	5	sample=1 period=1 cycle=1396 experiment=6	sample=1 period=1 cycle=1396 experiment=6	19.7506
03455:2	1	L.NSYVTPIC[+71.037]IAD[+15.995]KEY.T		C[+71], D[+16]	851.902	2	1702.8	1702.8	0	-1	328	Specific	209.43	209.43	209.43	3.45	84	>sp|P00740-6|FA9_HUMAN Coagulation factor IX OS=Homo sapiens variant 2 G 44 V GN=F9 PE=1 SV=2	5	sample=1 period=1 cycle=1280 experiment=12	sample=1 period=1 cycle=1280 experiment=12	17.354
05557:2	1	L.N[+0.984]SYVTPIC[+71.037]IADKEY.T		C[+71], N[+1]	844.408	2	1687.81	1687.79	0	12.5	328	Specific	217.32	217.32	217.32	2.06	84	>sp|P00740-6|FA9_HUMAN Coagulation factor IX OS=Homo sapiens variant 2 G 44 V GN=F9 PE=1 SV=2	5	sample=1 period=1 cycle=1475 experiment=11	sample=1 period=1 cycle=1475 experiment=11	21.3556
03798:2	1	L.N[+0.984]SYVTPIC[+71.037]IADKEY.T		C[+71], N[+1]	844.401	2	1687.8	1687.79	0	4.3	328	Specific	221.05	221.05	221.05	3.75	84	>sp|P00740-6|FA9_HUMAN Coagulation factor IX OS=Homo sapiens variant 2 G 44 V GN=F9 PE=1 SV=2	5	sample=1 period=1 cycle=1310 experiment=13	sample=1 period=1 cycle=1310 experiment=13	17.9833
05956:2	1	L.N[+0.984]SYVTPIC[+71.037]IADKEY.T		C[+71], N[+1]	844.389	2	1687.77	1687.79	0	-9.9	328	Specific	221.77	221.77	221.77	3.13	84	>sp|P00740-6|FA9_HUMAN Coagulation factor IX OS=Homo sapiens variant 2 G 44 V GN=F9 PE=1 SV=2	5	sample=1 period=1 cycle=1525 experiment=9	sample=1 period=1 cycle=1525 experiment=9	22.3566
03849:2	1	L.N[+0.984]SYVTPIC[+71.037]IADKEY.T		C[+71], N[+1]	844.401	2	1687.8	1687.79	0	4	328	Specific	230.06	230.06	230.06	4.09	84	>sp|P00740-6|FA9_HUMAN Coagulation factor IX OS=Homo sapiens variant 2 G 44 V GN=F9 PE=1 SV=2	5	sample=1 period=1 cycle=1315 experiment=12	sample=1 period=1 cycle=1315 experiment=12	18.0869
04814:2	1	L.N[+0.984]SYVTPIC[+71.037]IADKEY.T		C[+71], N[+1]	844.407	2	1687.81	1687.79	0	10.5	328	Specific	232.85	232.85	232.85	2.33	84	>sp|P00740-6|FA9_HUMAN Coagulation factor IX OS=Homo sapiens variant 2 G 44 V GN=F9 PE=1 SV=2	5	sample=1 period=1 cycle=1414 experiment=15	sample=1 period=1 cycle=1414 experiment=15	20.1234
04645:2	1	L.N[+0.984]SYVTPIC[+71.037]IADKEY.T		C[+71], N[+1]	844.402	2	1687.8	1687.79	0	4.9	328	Specific	243.64	243.64	243.64	3.74	84	>sp|P00740-6|FA9_HUMAN Coagulation factor IX OS=Homo sapiens variant 2 G 44 V GN=F9 PE=1 SV=2	5	sample=1 period=1 cycle=1400 experiment=11	sample=1 period=1 cycle=1400 experiment=11	19.8357
03897:2	1	L.N[+0.984]SYVTPIC[+71.037]IADKEY.T		C[+71], N[+1]	844.402	2	1687.8	1687.79	0	5.4	328	Specific	244.88	244.88	244.88	3.63	84	>sp|P00740-6|FA9_HUMAN Coagulation factor IX OS=Homo sapiens variant 2 G 44 V GN=F9 PE=1 SV=2	5	sample=1 period=1 cycle=1320 experiment=11	sample=1 period=1 cycle=1320 experiment=11	18.1904
04051:2	1	L.N[+0.984]SYVTPIC[+71.037]IADKEY.T		C[+71], N[+1]	844.403	2	1687.8	1687.79	0	5.8	328	Specific	252.31	218.19	218.19	3.29	84	>sp|P00740-6|FA9_HUMAN Coagulation factor IX OS=Homo sapiens variant 2 G 44 V GN=F9 PE=1 SV=2	5	sample=1 period=1 cycle=1335 experiment=9	sample=1 period=1 cycle=1335 experiment=9	18.5116
04031:2	1	L.N[+0.984]SYVTPIC[+71.037]IADKEY.T		C[+71], N[+1]	844.404	2	1687.8	1687.79	0	7.8	328	Specific	272.78	272.78	272.78	3.69	84	>sp|P00740-6|FA9_HUMAN Coagulation factor IX OS=Homo sapiens variant 2 G 44 V GN=F9 PE=1 SV=2	5	sample=1 period=1 cycle=1333 experiment=12	sample=1 period=1 cycle=1333 experiment=12	18.4688
03990:2	1	L.N[+0.984]SYVTPIC[+71.037]IADKEY.T		C[+71], N[+1]	844.404	2	1687.8	1687.79	0	7.6	328	Specific	292.89	292.89	292.89	3.92	84	>sp|P00740-6|FA9_HUMAN Coagulation factor IX OS=Homo sapiens variant 2 G 44 V GN=F9 PE=1 SV=2	5	sample=1 period=1 cycle=1329 experiment=9	sample=1 period=1 cycle=1329 experiment=9	18.3808
03062:2	1	L.NSYVTPIC[+71.037]IAD[+15.995]KEY.T		C[+71], D[+16]	851.903	2	1702.8	1702.8	0	-0.8	328	Specific	316.4	316.4	316.4	4.18	84	>sp|P00740-6|FA9_HUMAN Coagulation factor IX OS=Homo sapiens variant 2 G 44 V GN=F9 PE=1 SV=2	5	sample=1 period=1 cycle=1245 experiment=8	sample=1 period=1 cycle=1245 experiment=8	16.5873
03362:2	1	L.NSYVTPIC[+71.037]IAD[+15.995]KEY.T		C[+71], D[+16]	851.903	2	1702.8	1702.8	0	-0.4	328	Specific	335.9	335.9	335.9	4.37	84	>sp|P00740-6|FA9_HUMAN Coagulation factor IX OS=Homo sapiens variant 2 G 44 V GN=F9 PE=1 SV=2	5	sample=1 period=1 cycle=1271 experiment=12	sample=1 period=1 cycle=1271 experiment=12	17.1571
03073:2	1	L.NSYVTPIC[+71.037]IAD[+15.995]KEY.T		C[+71], D[+16]	851.905	2	1702.8	1702.8	0	1.7	328	Specific	339.76	339.76	339.76	3.84	84	>sp|P00740-6|FA9_HUMAN Coagulation factor IX OS=Homo sapiens variant 2 G 44 V GN=F9 PE=1 SV=2	5	sample=1 period=1 cycle=1246 experiment=10	sample=1 period=1 cycle=1246 experiment=10	16.6117
04877:2	1	L.N[+0.984]SYVTPIC[+71.037]IADKEY.T		C[+71], N[+1]	844.41	2	1687.81	1687.79	0	14.9	328	Specific	346.54	346.54	346.54	2.67	84	>sp|P00740-6|FA9_HUMAN Coagulation factor IX OS=Homo sapiens variant 2 G 44 V GN=F9 PE=1 SV=2	5	sample=1 period=1 cycle=1419 experiment=11	sample=1 period=1 cycle=1419 experiment=11	20.2234
03273:2	1	L.NSYVTPIC[+71.037]IAD[+15.995]KEY.T		C[+71], D[+16]	851.904	2	1702.8	1702.8	0	0.5	328	Specific	357.94	357.94	357.94	4.53	84	>sp|P00740-6|FA9_HUMAN Coagulation factor IX OS=Homo sapiens variant 2 G 44 V GN=F9 PE=1 SV=2	5	sample=1 period=1 cycle=1263 experiment=14	sample=1 period=1 cycle=1263 experiment=14	16.9834
03116:2	1	L.NSYVTPIC[+71.037]IAD[+15.995]KEY.T		C[+71], D[+16]	851.904	2	1702.8	1702.8	0	0.8	328	Specific	359.85	359.85	359.85	4.53	84	>sp|P00740-6|FA9_HUMAN Coagulation factor IX OS=Homo sapiens variant 2 G 44 V GN=F9 PE=1 SV=2	5	sample=1 period=1 cycle=1250 experiment=13	sample=1 period=1 cycle=1250 experiment=13	16.6994
03404:2	1	L.NSYVTPIC[+71.037]IAD[+15.995]KEY.T		C[+71], D[+16]	851.903	2	1702.8	1702.8	0	-0.9	328	Specific	362.59	362.59	362.59	4.39	84	>sp|P00740-6|FA9_HUMAN Coagulation factor IX OS=Homo sapiens variant 2 G 44 V GN=F9 PE=1 SV=2	5	sample=1 period=1 cycle=1275 experiment=11	sample=1 period=1 cycle=1275 experiment=11	17.2447
03044:2	1	L.NSYVTPIC[+71.037]IAD[+15.995]KEY.T		C[+71], D[+16]	851.904	2	1702.8	1702.8	0	0.7	328	Specific	373.15	373.15	373.15	5.77	84	>sp|P00740-6|FA9_HUMAN Coagulation factor IX OS=Homo sapiens variant 2 G 44 V GN=F9 PE=1 SV=2	5	sample=1 period=1 cycle=1243 experiment=8	sample=1 period=1 cycle=1243 experiment=8	16.5446
03320:2	1	L.NSYVTPIC[+71.037]IAD[+15.995]KEY.T		C[+71], D[+16]	851.902	2	1702.8	1702.8	0	-1	328	Specific	387.73	387.73	387.73	5.37	84	>sp|P00740-6|FA9_HUMAN Coagulation factor IX OS=Homo sapiens variant 2 G 44 V GN=F9 PE=1 SV=2	5	sample=1 period=1 cycle=1267 experiment=12	sample=1 period=1 cycle=1267 experiment=12	17.0699
03037:2	1	L.NSYVTPIC[+71.037]IAD[+15.995]KEY.T		C[+71], D[+16]	851.905	2	1702.8	1702.8	0	2.5	328	Specific	401.5	401.5	401.5	5.45	84	>sp|P00740-6|FA9_HUMAN Coagulation factor IX OS=Homo sapiens variant 2 G 44 V GN=F9 PE=1 SV=2	5	sample=1 period=1 cycle=1242 experiment=9	sample=1 period=1 cycle=1242 experiment=9	16.5239
03092:2	1	L.NSYVTPIC[+71.037]IAD[+15.995]KEY.T		C[+71], D[+16]	851.903	2	1702.8	1702.8	0	-0.6	328	Specific	408.51	408.51	408.51	5.33	84	>sp|P00740-6|FA9_HUMAN Coagulation factor IX OS=Homo sapiens variant 2 G 44 V GN=F9 PE=1 SV=2	5	sample=1 period=1 cycle=1248 experiment=12	sample=1 period=1 cycle=1248 experiment=12	16.6557
03256:2	1	L.NSYVTPIC[+71.037]IAD[+15.995]KEY.T		C[+71], D[+16]	851.905	2	1702.8	1702.8	0	2.5	328	Specific	409.6	409.6	409.6	5.45	84	>sp|P00740-6|FA9_HUMAN Coagulation factor IX OS=Homo sapiens variant 2 G 44 V GN=F9 PE=1 SV=2	5	sample=1 period=1 cycle=1262 experiment=10	sample=1 period=1 cycle=1262 experiment=10	16.9607
04497:2	1	L.N[+0.984]SYVTPIC[+71.037]IADKEY.T		C[+71], N[+1]	844.401	2	1687.79	1687.79	0	3.8	328	Specific	422.35	422.35	422.35	5.89	84	>sp|P00740-6|FA9_HUMAN Coagulation factor IX OS=Homo sapiens variant 2 G 44 V GN=F9 PE=1 SV=2	5	sample=1 period=1 cycle=1383 experiment=9	sample=1 period=1 cycle=1383 experiment=9	19.4862
03171:2	1	L.NSYVTPIC[+71.037]IAD[+15.995]KEY.T		C[+71], D[+16]	851.904	2	1702.8	1702.8	0	0.5	328	Specific	425.94	425.94	425.94	5.84	84	>sp|P00740-6|FA9_HUMAN Coagulation factor IX OS=Homo sapiens variant 2 G 44 V GN=F9 PE=1 SV=2	5	sample=1 period=1 cycle=1255 experiment=11	sample=1 period=1 cycle=1255 experiment=11	16.8085
03235:2	1	L.NSYVTPIC[+71.037]IAD[+15.995]KEY.T		C[+71], D[+16]	851.903	2	1702.8	1702.8	0	-0.3	328	Specific	429.3	429.3	429.3	5.84	84	>sp|P00740-6|FA9_HUMAN Coagulation factor IX OS=Homo sapiens variant 2 G 44 V GN=F9 PE=1 SV=2	5	sample=1 period=1 cycle=1260 experiment=14	sample=1 period=1 cycle=1260 experiment=14	16.9183
03055:2	1	L.NSYVTPIC[+71.037]IAD[+15.995]KEY.T		C[+71], D[+16]	851.904	2	1702.8	1702.8	0	1	328	Specific	439.63	439.63	439.63	5.95	84	>sp|P00740-6|FA9_HUMAN Coagulation factor IX OS=Homo sapiens variant 2 G 44 V GN=F9 PE=1 SV=2	5	sample=1 period=1 cycle=1244 experiment=9	sample=1 period=1 cycle=1244 experiment=9	16.5677
03160:2	1	L.NSYVTPIC[+71.037]IAD[+15.995]KEY.T		C[+71], D[+16]	851.904	2	1702.8	1702.8	0	0.4	328	Specific	442.9	442.9	442.9	6.04	84	>sp|P00740-6|FA9_HUMAN Coagulation factor IX OS=Homo sapiens variant 2 G 44 V GN=F9 PE=1 SV=2	5	sample=1 period=1 cycle=1254 experiment=12	sample=1 period=1 cycle=1254 experiment=12	16.7857
04384:2	1	L.N[+0.984]SYVTPIC[+71.037]IADKEY.T		C[+71], N[+1]	844.4	2	1687.79	1687.79	0	3.2	328	Specific	448.8	448.8	448.8	5.87	84	>sp|P00740-6|FA9_HUMAN Coagulation factor IX OS=Homo sapiens variant 2 G 44 V GN=F9 PE=1 SV=2	5	sample=1 period=1 cycle=1370 experiment=8	sample=1 period=1 cycle=1370 experiment=8	19.2255
03184:2	1	L.NSYVTPIC[+71.037]IAD[+15.995]KEY.T		C[+71], D[+16]	851.904	2	1702.8	1702.8	0	1	328	Specific	483.59	483.59	483.59	6.05	84	>sp|P00740-6|FA9_HUMAN Coagulation factor IX OS=Homo sapiens variant 2 G 44 V GN=F9 PE=1 SV=2	5	sample=1 period=1 cycle=1256 experiment=11	sample=1 period=1 cycle=1256 experiment=11	16.8292
03246:2	1	L.NSYVTPIC[+71.037]IAD[+15.995]KEY.T		C[+71], D[+16]	851.903	2	1702.8	1702.8	0	0.2	328	Specific	527.7	527.7	527.7	6.21	84	>sp|P00740-6|FA9_HUMAN Coagulation factor IX OS=Homo sapiens variant 2 G 44 V GN=F9 PE=1 SV=2	5	sample=1 period=1 cycle=1261 experiment=12	sample=1 period=1 cycle=1261 experiment=12	16.9397
04412:2	1	L.N[+0.984]SYVTPIC[+71.037]IADKEY.T		C[+71], N[+1]	844.401	2	1687.8	1687.79	0	4	328	Specific	532.22	532.22	532.22	6.15	84	>sp|P00740-6|FA9_HUMAN Coagulation factor IX OS=Homo sapiens variant 2 G 44 V GN=F9 PE=1 SV=2	5	sample=1 period=1 cycle=1373 experiment=10	sample=1 period=1 cycle=1373 experiment=10	19.2835
04456:2	1	L.N[+0.984]SYVTPIC[+71.037]IADKEY.T		C[+71], N[+1]	844.4	2	1687.79	1687.79	0	3.2	328	Specific	587.28	587.28	587.28	6.76	84	>sp|P00740-6|FA9_HUMAN Coagulation factor IX OS=Homo sapiens variant 2 G 44 V GN=F9 PE=1 SV=2	5	sample=1 period=1 cycle=1378 experiment=13	sample=1 period=1 cycle=1378 experiment=13	19.3873
04112:2	1	L.N[+0.984]SYVTPIC[+71.037]IADKEY.T		C[+71], N[+1]	844.401	2	1687.79	1687.79	0	3.7	328	Specific	603.08	603.08	603.08	7.76	84	>sp|P00740-6|FA9_HUMAN Coagulation factor IX OS=Homo sapiens variant 2 G 44 V GN=F9 PE=1 SV=2	5	sample=1 period=1 cycle=1341 experiment=11	sample=1 period=1 cycle=1341 experiment=11	18.642
04318:2	1	L.N[+0.984]SYVTPIC[+71.037]IADKEY.T		C[+71], N[+1]	844.402	2	1687.8	1687.79	0	4.3	328	Specific	613.74	613.74	613.74	7.84	84	>sp|P00740-6|FA9_HUMAN Coagulation factor IX OS=Homo sapiens variant 2 G 44 V GN=F9 PE=1 SV=2	5	sample=1 period=1 cycle=1362 experiment=8	sample=1 period=1 cycle=1362 experiment=8	19.066
04121:2	1	L.N[+0.984]SYVTPIC[+71.037]IADKEY.T		C[+71], N[+1]	844.4	2	1687.79	1687.79	0	3	328	Specific	620.09	620.09	620.09	7.41	84	>sp|P00740-6|FA9_HUMAN Coagulation factor IX OS=Homo sapiens variant 2 G 44 V GN=F9 PE=1 SV=2	5	sample=1 period=1 cycle=1342 experiment=9	sample=1 period=1 cycle=1342 experiment=9	18.6628
04143:2	1	L.N[+0.984]SYVTPIC[+71.037]IADKEY.T		C[+71], N[+1]	844.4	2	1687.79	1687.79	0	2.4	328	Specific	628.08	628.08	628.08	7.33	84	>sp|P00740-6|FA9_HUMAN Coagulation factor IX OS=Homo sapiens variant 2 G 44 V GN=F9 PE=1 SV=2	5	sample=1 period=1 cycle=1344 experiment=11	sample=1 period=1 cycle=1344 experiment=11	18.7037
04122:2	1	L.N[+0.984]SYVTPIC[+71.037]IADKEY.T		C[+71], N[+1]	844.4	2	1687.79	1687.79	0	3	328	Specific	632.27	632.27	632.27	7.41	84	>sp|P00740-6|FA9_HUMAN Coagulation factor IX OS=Homo sapiens variant 2 G 44 V GN=F9 PE=1 SV=2	5	sample=1 period=1 cycle=1342 experiment=10	sample=1 period=1 cycle=1342 experiment=10	18.6637
04133:2	1	L.N[+0.984]SYVTPIC[+71.037]IADKEY.T		C[+71], N[+1]	844.401	2	1687.79	1687.79	0	3.5	328	Specific	634.7	634.7	634.7	7.76	84	>sp|P00740-6|FA9_HUMAN Coagulation factor IX OS=Homo sapiens variant 2 G 44 V GN=F9 PE=1 SV=2	5	sample=1 period=1 cycle=1343 experiment=12	sample=1 period=1 cycle=1343 experiment=12	18.6843
04371:2	1	L.N[+0.984]SYVTPIC[+71.037]IADKEY.T		C[+71], N[+1]	844.4	2	1687.79	1687.79	0	3.1	328	Specific	685.63	685.63	685.63	8.76	84	>sp|P00740-6|FA9_HUMAN Coagulation factor IX OS=Homo sapiens variant 2 G 44 V GN=F9 PE=1 SV=2	5	sample=1 period=1 cycle=1368 experiment=13	sample=1 period=1 cycle=1368 experiment=13	19.1872
04155:2	1	L.N[+0.984]SYVTPIC[+71.037]IADKEY.T		C[+71], N[+1]	844.4	2	1687.79	1687.79	0	2.4	328	Specific	693.89	693.89	693.89	8.57	84	>sp|P00740-6|FA9_HUMAN Coagulation factor IX OS=Homo sapiens variant 2 G 44 V GN=F9 PE=1 SV=2	5	sample=1 period=1 cycle=1345 experiment=12	sample=1 period=1 cycle=1345 experiment=12	18.7253
04163:2	1	L.N[+0.984]SYVTPIC[+71.037]IADKEY.T		C[+71], N[+1]	844.401	2	1687.79	1687.79	0	3.5	328	Specific	705.15	705.15	705.15	9.76	84	>sp|P00740-6|FA9_HUMAN Coagulation factor IX OS=Homo sapiens variant 2 G 44 V GN=F9 PE=1 SV=2	5	sample=1 period=1 cycle=1346 experiment=9	sample=1 period=1 cycle=1346 experiment=9	18.7441
04195:2	1	L.N[+0.984]SYVTPIC[+71.037]IADKEY.T		C[+71], N[+1]	844.4	2	1687.79	1687.79	0	2.9	328	Specific	710.39	710.39	710.39	9.33	84	>sp|P00740-6|FA9_HUMAN Coagulation factor IX OS=Homo sapiens variant 2 G 44 V GN=F9 PE=1 SV=2	5	sample=1 period=1 cycle=1349 experiment=9	sample=1 period=1 cycle=1349 experiment=9	18.8043
04270:2	1	L.N[+0.984]SYVTPIC[+71.037]IADKEY.T		C[+71], N[+1]	844.4	2	1687.79	1687.79	0	2.1	328	Specific	724.19	724.19	724.19	9.24	84	>sp|P00740-6|FA9_HUMAN Coagulation factor IX OS=Homo sapiens variant 2 G 44 V GN=F9 PE=1 SV=2	5	sample=1 period=1 cycle=1357 experiment=11	sample=1 period=1 cycle=1357 experiment=11	18.966
04144:2	1	L.N[+0.984]SYVTPIC[+71.037]IADKEY.T		C[+71], N[+1]	844.4	2	1687.79	1687.79	0	2.4	328	Specific	728.21	728.21	728.21	9.57	84	>sp|P00740-6|FA9_HUMAN Coagulation factor IX OS=Homo sapiens variant 2 G 44 V GN=F9 PE=1 SV=2	5	sample=1 period=1 cycle=1344 experiment=12	sample=1 period=1 cycle=1344 experiment=12	18.7049
04176:2	1	L.N[+0.984]SYVTPIC[+71.037]IADKEY.T		C[+71], N[+1]	844.401	2	1687.79	1687.79	0	3.5	328	Specific	744.59	735.09	735.09	10.01	84	>sp|P00740-6|FA9_HUMAN Coagulation factor IX OS=Homo sapiens variant 2 G 44 V GN=F9 PE=1 SV=2	5	sample=1 period=1 cycle=1347 experiment=12	sample=1 period=1 cycle=1347 experiment=12	18.766
04206:2	1	L.N[+0.984]SYVTPIC[+71.037]IADKEY.T		C[+71], N[+1]	844.401	2	1687.79	1687.79	0	3.3	328	Specific	748.14	748.14	748.14	9.76	84	>sp|P00740-6|FA9_HUMAN Coagulation factor IX OS=Homo sapiens variant 2 G 44 V GN=F9 PE=1 SV=2	5	sample=1 period=1 cycle=1350 experiment=10	sample=1 period=1 cycle=1350 experiment=10	18.8261
04328:2	1	L.N[+0.984]SYVTPIC[+71.037]IADKEY.T		C[+71], N[+1]	844.399	2	1687.79	1687.79	0	1.8	328	Specific	757.99	757.99	757.99	10.24	84	>sp|P00740-6|FA9_HUMAN Coagulation factor IX OS=Homo sapiens variant 2 G 44 V GN=F9 PE=1 SV=2	5	sample=1 period=1 cycle=1363 experiment=10	sample=1 period=1 cycle=1363 experiment=10	19.0872
04228:2	1	L.N[+0.984]SYVTPIC[+71.037]IADKEY.T		C[+71], N[+1]	844.401	2	1687.8	1687.79	0	3.9	328	Specific	777.1	777.1	777.1	11.01	84	>sp|P00740-6|FA9_HUMAN Coagulation factor IX OS=Homo sapiens variant 2 G 44 V GN=F9 PE=1 SV=2	5	sample=1 period=1 cycle=1352 experiment=12	sample=1 period=1 cycle=1352 experiment=12	18.8668
04184:2	1	L.N[+0.984]SYVTPIC[+71.037]IADKEY.T		C[+71], N[+1]	844.401	2	1687.79	1687.79	0	3.3	328	Specific	808.4	808.4	808.4	12.01	84	>sp|P00740-6|FA9_HUMAN Coagulation factor IX OS=Homo sapiens variant 2 G 44 V GN=F9 PE=1 SV=2	5	sample=1 period=1 cycle=1348 experiment=9	sample=1 period=1 cycle=1348 experiment=9	18.7834
04319:2	1	L.N[+0.984]SYVTPIC[+71.037]IAD[+15.995]KEY.T		C[+71], D[+16], N[+1]	852.405	2	1703.8	1703.78	0	11.4	328	Specific	173.59	173.59	173.59	2	84	>sp|P00740-6|FA9_HUMAN Coagulation factor IX OS=Homo sapiens variant 2 G 44 V GN=F9 PE=1 SV=2	5	sample=1 period=1 cycle=1362 experiment=9	sample=1 period=1 cycle=1362 experiment=9	19.0672
04271:2	1	L.N[+0.984]SYVTPIC[+71.037]IAD[+15.995]KEY.T		C[+71], D[+16], N[+1]	852.394	2	1703.78	1703.78	0	-1.1	328	Specific	237.3	237.3	237.3	3.13	84	>sp|P00740-6|FA9_HUMAN Coagulation factor IX OS=Homo sapiens variant 2 G 44 V GN=F9 PE=1 SV=2	5	sample=1 period=1 cycle=1357 experiment=12	sample=1 period=1 cycle=1357 experiment=12	18.9668
04243:2	1	L.N[+0.984]SYVTPIC[+71.037]IAD[+15.995]KEY.T		C[+71], D[+16], N[+1]	852.403	2	1703.8	1703.78	0	9.2	328	Specific	260.43	260.43	260.43	2.75	84	>sp|P00740-6|FA9_HUMAN Coagulation factor IX OS=Homo sapiens variant 2 G 44 V GN=F9 PE=1 SV=2	5	sample=1 period=1 cycle=1354 experiment=7	sample=1 period=1 cycle=1354 experiment=7	18.907
04020:2	1	L.N[+0.984]SYVTPIC[+71.037]IAD[+15.995]KEY.T		C[+71], D[+16], N[+1]	852.398	2	1703.79	1703.78	0	3.1	328	Specific	287.05	287.05	287.05	3.77	84	>sp|P00740-6|FA9_HUMAN Coagulation factor IX OS=Homo sapiens variant 2 G 44 V GN=F9 PE=1 SV=2	5	sample=1 period=1 cycle=1332 experiment=11	sample=1 period=1 cycle=1332 experiment=11	18.4478
04032:2	1	L.N[+0.984]SYVTPIC[+71.037]IAD[+15.995]KEY.T		C[+71], D[+16], N[+1]	852.398	2	1703.79	1703.78	0	3.5	328	Specific	289.18	289.18	289.18	4.28	84	>sp|P00740-6|FA9_HUMAN Coagulation factor IX OS=Homo sapiens variant 2 G 44 V GN=F9 PE=1 SV=2	5	sample=1 period=1 cycle=1333 experiment=13	sample=1 period=1 cycle=1333 experiment=13	18.4692
04113:2	1	L.N[+0.984]SYVTPIC[+71.037]IAD[+15.995]KEY.T		C[+71], D[+16], N[+1]	852.399	2	1703.79	1703.78	0	4.6	328	Specific	295.41	295.41	295.41	4.08	84	>sp|P00740-6|FA9_HUMAN Coagulation factor IX OS=Homo sapiens variant 2 G 44 V GN=F9 PE=1 SV=2	5	sample=1 period=1 cycle=1341 experiment=12	sample=1 period=1 cycle=1341 experiment=12	18.6428
04093:2	1	L.N[+0.984]SYVTPIC[+71.037]IAD[+15.995]KEY.T		C[+71], D[+16], N[+1]	852.398	2	1703.79	1703.78	0	3.3	328	Specific	306.45	306.45	306.45	4.08	84	>sp|P00740-6|FA9_HUMAN Coagulation factor IX OS=Homo sapiens variant 2 G 44 V GN=F9 PE=1 SV=2	5	sample=1 period=1 cycle=1339 experiment=10	sample=1 period=1 cycle=1339 experiment=10	18.6002
04165:2	1	L.N[+0.984]SYVTPIC[+71.037]IAD[+15.995]KEY.T		C[+71], D[+16], N[+1]	852.394	2	1703.78	1703.78	0	-1.6	328	Specific	318.1	318.1	318.1	3.64	84	>sp|P00740-6|FA9_HUMAN Coagulation factor IX OS=Homo sapiens variant 2 G 44 V GN=F9 PE=1 SV=2	5	sample=1 period=1 cycle=1346 experiment=11	sample=1 period=1 cycle=1346 experiment=11	18.7458
04074:2	1	L.N[+0.984]SYVTPIC[+71.037]IAD[+15.995]KEY.T		C[+71], D[+16], N[+1]	852.399	2	1703.79	1703.78	0	4	328	Specific	331.83	331.83	331.83	4.82	84	>sp|P00740-6|FA9_HUMAN Coagulation factor IX OS=Homo sapiens variant 2 G 44 V GN=F9 PE=1 SV=2	5	sample=1 period=1 cycle=1337 experiment=12	sample=1 period=1 cycle=1337 experiment=12	18.5568
04186:2	1	L.N[+0.984]SYVTPIC[+71.037]IAD[+15.995]KEY.T		C[+71], D[+16], N[+1]	852.401	2	1703.79	1703.78	0	6.2	328	Specific	349.67	349.67	349.67	4.15	84	>sp|P00740-6|FA9_HUMAN Coagulation factor IX OS=Homo sapiens variant 2 G 44 V GN=F9 PE=1 SV=2	5	sample=1 period=1 cycle=1348 experiment=11	sample=1 period=1 cycle=1348 experiment=11	18.785
04010:2	1	L.N[+0.984]SYVTPIC[+71.037]IAD[+15.995]KEY.T		C[+71], D[+16], N[+1]	852.401	2	1703.79	1703.78	0	6.2	328	Specific	359.62	359.62	359.62	3.69	84	>sp|P00740-6|FA9_HUMAN Coagulation factor IX OS=Homo sapiens variant 2 G 44 V GN=F9 PE=1 SV=2	5	sample=1 period=1 cycle=1331 experiment=9	sample=1 period=1 cycle=1331 experiment=9	18.426
04052:2	1	L.N[+0.984]SYVTPIC[+71.037]IAD[+15.995]KEY.T		C[+71], D[+16], N[+1]	852.395	2	1703.78	1703.78	0	-0.1	328	Specific	377.17	377.17	377.17	5.77	84	>sp|P00740-6|FA9_HUMAN Coagulation factor IX OS=Homo sapiens variant 2 G 44 V GN=F9 PE=1 SV=2	5	sample=1 period=1 cycle=1335 experiment=10	sample=1 period=1 cycle=1335 experiment=10	18.5128
04083:2	1	L.N[+0.984]SYVTPIC[+71.037]IAD[+15.995]KEY.T		C[+71], D[+16], N[+1]	852.397	2	1703.79	1703.78	0	1.8	328	Specific	383.19	383.19	383.19	5.27	84	>sp|P00740-6|FA9_HUMAN Coagulation factor IX OS=Homo sapiens variant 2 G 44 V GN=F9 PE=1 SV=2	5	sample=1 period=1 cycle=1338 experiment=10	sample=1 period=1 cycle=1338 experiment=10	18.5782
04043:2	1	L.N[+0.984]SYVTPIC[+71.037]IAD[+15.995]KEY.T		C[+71], D[+16], N[+1]	852.398	2	1703.79	1703.78	0	3.4	328	Specific	420.94	420.94	420.94	5.78	84	>sp|P00740-6|FA9_HUMAN Coagulation factor IX OS=Homo sapiens variant 2 G 44 V GN=F9 PE=1 SV=2	5	sample=1 period=1 cycle=1334 experiment=11	sample=1 period=1 cycle=1334 experiment=11	18.4914
04061:2	1	L.N[+0.984]SYVTPIC[+71.037]IAD[+15.995]KEY.T		C[+71], D[+16], N[+1]	852.398	2	1703.79	1703.78	0	2.6	328	Specific	426.36	426.36	426.36	4.99	84	>sp|P00740-6|FA9_HUMAN Coagulation factor IX OS=Homo sapiens variant 2 G 44 V GN=F9 PE=1 SV=2	5	sample=1 period=1 cycle=1336 experiment=9	sample=1 period=1 cycle=1336 experiment=9	18.5338
04235:2	1	L.N[+0.984]SYVTPIC[+71.037]IAD[+15.995]KEY.T		C[+71], D[+16], N[+1]	852.399	2	1703.79	1703.78	0	4.3	328	Specific	447.94	447.94	447.94	5.86	84	>sp|P00740-6|FA9_HUMAN Coagulation factor IX OS=Homo sapiens variant 2 G 44 V GN=F9 PE=1 SV=2	5	sample=1 period=1 cycle=1353 experiment=8	sample=1 period=1 cycle=1353 experiment=8	18.8844
04421:2	1	Y.VTPIC[+71.037]IADKEY.T		C[+71]	661.84	2	1322.67	1322.67	0	5	331	Specific	154.07	77.31	77.31	2.21	84	>sp|P00740-6|FA9_HUMAN Coagulation factor IX OS=Homo sapiens variant 2 G 44 V GN=F9 PE=1 SV=2	5	sample=1 period=1 cycle=1374 experiment=7	sample=1 period=1 cycle=1374 experiment=7	19.3027
04477:2	1	Y.VTPIC[+71.037]IADKEY.T		C[+71]	661.841	2	1322.68	1322.67	0	7.1	331	Specific	182.27	173.26	173.26	3.16	84	>sp|P00740-6|FA9_HUMAN Coagulation factor IX OS=Homo sapiens variant 2 G 44 V GN=F9 PE=1 SV=2	5	sample=1 period=1 cycle=1381 experiment=5	sample=1 period=1 cycle=1381 experiment=5	19.4425
04752:2	1	Y.VTPIC[+71.037]IADKEY.T		C[+71]	661.832	2	1322.66	1322.67	0	-7.5	331	Specific	184.8	28.61	28.61	2.02	84	>sp|P00740-6|FA9_HUMAN Coagulation factor IX OS=Homo sapiens variant 2 G 44 V GN=F9 PE=1 SV=2	5	sample=1 period=1 cycle=1410 experiment=6	sample=1 period=1 cycle=1410 experiment=6	20.0369
05661:2	1	Y.VTPIC[+71.037]IADKEY.T		C[+71]	661.837	2	1322.67	1322.67	0	1	331	Specific	191.95	173.41	173.41	4.01	84	>sp|P00740-6|FA9_HUMAN Coagulation factor IX OS=Homo sapiens variant 2 G 44 V GN=F9 PE=1 SV=2	5	sample=1 period=1 cycle=1485 experiment=10	sample=1 period=1 cycle=1485 experiment=10	21.5556
07781:2	1	Y.VTPIC[+71.037]IADKEY.T		C[+71]	661.838	2	1322.67	1322.67	0	1.7	331	Specific	214.53	157.09	157.09	3.34	84	>sp|P00740-6|FA9_HUMAN Coagulation factor IX OS=Homo sapiens variant 2 G 44 V GN=F9 PE=1 SV=2	5	sample=1 period=1 cycle=1791 experiment=8	sample=1 period=1 cycle=1791 experiment=8	27.8957
04727:2	1	Y.VTPIC[+71.037]IADKEY.T		C[+71]	661.838	2	1322.67	1322.67	0	2	331	Specific	224.03	145.07	145.07	3.53	84	>sp|P00740-6|FA9_HUMAN Coagulation factor IX OS=Homo sapiens variant 2 G 44 V GN=F9 PE=1 SV=2	5	sample=1 period=1 cycle=1408 experiment=6	sample=1 period=1 cycle=1408 experiment=6	19.998
05936:2	1	Y.VTPIC[+71.037]IADKEY.T		C[+71]	661.841	2	1322.67	1322.67	0	5.9	331	Specific	227.98	177.83	177.83	3.84	84	>sp|P00740-6|FA9_HUMAN Coagulation factor IX OS=Homo sapiens variant 2 G 44 V GN=F9 PE=1 SV=2	5	sample=1 period=1 cycle=1523 experiment=6	sample=1 period=1 cycle=1523 experiment=6	22.3132
04314:2	1	Y.VTPIC[+71.037]IADKEY.T		C[+71]	661.839	2	1322.67	1322.67	0	3.3	331	Specific	248.08	129.78	129.78	3.33	84	>sp|P00740-6|FA9_HUMAN Coagulation factor IX OS=Homo sapiens variant 2 G 44 V GN=F9 PE=1 SV=2	5	sample=1 period=1 cycle=1362 experiment=4	sample=1 period=1 cycle=1362 experiment=4	19.061
05431:2	1	Y.VTPIC[+71.037]IADKEY.T		C[+71]	661.839	2	1322.67	1322.67	0	3	331	Specific	273.67	62.31	62.31	2.27	84	>sp|P00740-6|FA9_HUMAN Coagulation factor IX OS=Homo sapiens variant 2 G 44 V GN=F9 PE=1 SV=2	5	sample=1 period=1 cycle=1462 experiment=8	sample=1 period=1 cycle=1462 experiment=8	21.093
04892:2	1	Y.VTPIC[+71.037]IADKEY.T		C[+71]	661.833	2	1322.66	1322.67	0	-5.3	331	Specific	279.97	196.09	196.09	4.48	84	>sp|P00740-6|FA9_HUMAN Coagulation factor IX OS=Homo sapiens variant 2 G 44 V GN=F9 PE=1 SV=2	5	sample=1 period=1 cycle=1421 experiment=5	sample=1 period=1 cycle=1421 experiment=5	20.257
04765:2	1	Y.VTPIC[+71.037]IADKEY.T		C[+71]	661.843	2	1322.68	1322.67	0	9.8	331	Specific	286.7	230.16	230.16	3.82	84	>sp|P00740-6|FA9_HUMAN Coagulation factor IX OS=Homo sapiens variant 2 G 44 V GN=F9 PE=1 SV=2	5	sample=1 period=1 cycle=1411 experiment=7	sample=1 period=1 cycle=1411 experiment=7	20.0579
08238:2	1	Y.VTPIC[+71.037]IADKEY.T		C[+71]	661.837	2	1322.67	1322.67	0	0.7	331	Specific	290.5	133.86	133.86	3.62	84	>sp|P00740-6|FA9_HUMAN Coagulation factor IX OS=Homo sapiens variant 2 G 44 V GN=F9 PE=1 SV=2	5	sample=1 period=1 cycle=1894 experiment=6	sample=1 period=1 cycle=1894 experiment=6	30.0364
08248:2	1	Y.VTPIC[+71.037]IADKEY.T		C[+71]	661.837	2	1322.67	1322.67	0	0.7	331	Specific	291.17	186.68	186.68	5.03	84	>sp|P00740-6|FA9_HUMAN Coagulation factor IX OS=Homo sapiens variant 2 G 44 V GN=F9 PE=1 SV=2	5	sample=1 period=1 cycle=1896 experiment=7	sample=1 period=1 cycle=1896 experiment=7	30.0782
06309:2	1	Y.VTPIC[+71.037]IADKEY.T		C[+71]	661.838	2	1322.67	1322.67	0	2.7	331	Specific	291.83	152.14	152.14	3.68	84	>sp|P00740-6|FA9_HUMAN Coagulation factor IX OS=Homo sapiens variant 2 G 44 V GN=F9 PE=1 SV=2	5	sample=1 period=1 cycle=1568 experiment=8	sample=1 period=1 cycle=1568 experiment=8	23.2385
05420:2	1	Y.VTPIC[+71.037]IADKEY.T		C[+71]	661.842	2	1322.68	1322.67	0	8.8	331	Specific	293.82	157.24	157.24	3.31	84	>sp|P00740-6|FA9_HUMAN Coagulation factor IX OS=Homo sapiens variant 2 G 44 V GN=F9 PE=1 SV=2	5	sample=1 period=1 cycle=1461 experiment=8	sample=1 period=1 cycle=1461 experiment=8	21.0722
08276:2	1	Y.VTPIC[+71.037]IADKEY.T		C[+71]	661.838	2	1322.67	1322.67	0	1.9	331	Specific	297.35	297.35	297.35	4.92	84	>sp|P00740-6|FA9_HUMAN Coagulation factor IX OS=Homo sapiens variant 2 G 44 V GN=F9 PE=1 SV=2	5	sample=1 period=1 cycle=1903 experiment=8	sample=1 period=1 cycle=1903 experiment=8	30.2252
04069:2	1	Y.VTPIC[+71.037]IADKEY.T		C[+71]	661.836	2	1322.66	1322.67	0	-1.7	331	Specific	298.59	238.43	238.43	4.84	84	>sp|P00740-6|FA9_HUMAN Coagulation factor IX OS=Homo sapiens variant 2 G 44 V GN=F9 PE=1 SV=2	5	sample=1 period=1 cycle=1337 experiment=7	sample=1 period=1 cycle=1337 experiment=7	18.5522
04120:2	1	Y.VTPIC[+71.037]IADKEY.T		C[+71]	661.837	2	1322.67	1322.67	0	-0.2	331	Specific	304.29	133.08	133.08	3.97	84	>sp|P00740-6|FA9_HUMAN Coagulation factor IX OS=Homo sapiens variant 2 G 44 V GN=F9 PE=1 SV=2	5	sample=1 period=1 cycle=1342 experiment=8	sample=1 period=1 cycle=1342 experiment=8	18.6624
05084:2	1	Y.VTPIC[+71.037]IADKEY.T		C[+71]	661.839	2	1322.67	1322.67	0	2.9	331	Specific	308.01	157.77	157.77	4.22	84	>sp|P00740-6|FA9_HUMAN Coagulation factor IX OS=Homo sapiens variant 2 G 44 V GN=F9 PE=1 SV=2	5	sample=1 period=1 cycle=1435 experiment=10	sample=1 period=1 cycle=1435 experiment=10	20.544
07716:2	1	Y.VTPIC[+71.037]IADKEY.T		C[+71]	661.838	2	1322.67	1322.67	0	2.7	331	Specific	308.58	308.58	308.58	4.92	84	>sp|P00740-6|FA9_HUMAN Coagulation factor IX OS=Homo sapiens variant 2 G 44 V GN=F9 PE=1 SV=2	5	sample=1 period=1 cycle=1779 experiment=7	sample=1 period=1 cycle=1779 experiment=7	27.6466
04538:2	1	Y.VTPIC[+71.037]IADKEY.T		C[+71]	661.838	2	1322.67	1322.67	0	2.5	331	Specific	309.51	299.23	299.23	4.92	84	>sp|P00740-6|FA9_HUMAN Coagulation factor IX OS=Homo sapiens variant 2 G 44 V GN=F9 PE=1 SV=2	5	sample=1 period=1 cycle=1388 experiment=7	sample=1 period=1 cycle=1388 experiment=7	19.5851
04577:2	1	Y.VTPIC[+71.037]IADKEY.T		C[+71]	661.838	2	1322.67	1322.67	0	1.8	331	Specific	313.53	141.15	141.15	4.33	84	>sp|P00740-6|FA9_HUMAN Coagulation factor IX OS=Homo sapiens variant 2 G 44 V GN=F9 PE=1 SV=2	5	sample=1 period=1 cycle=1393 experiment=5	sample=1 period=1 cycle=1393 experiment=5	19.6859
06754:2	1	Y.VTPIC[+71.037]IADKEY.T		C[+71]	661.839	2	1322.67	1322.67	0	3.2	331	Specific	314.97	196.08	196.08	4.61	84	>sp|P00740-6|FA9_HUMAN Coagulation factor IX OS=Homo sapiens variant 2 G 44 V GN=F9 PE=1 SV=2	5	sample=1 period=1 cycle=1615 experiment=5	sample=1 period=1 cycle=1615 experiment=5	24.2018
05748:2	1	Y.VTPIC[+71.037]IADKEY.T		C[+71]	661.841	2	1322.67	1322.67	0	6.7	331	Specific	316.85	185.99	185.99	4.26	84	>sp|P00740-6|FA9_HUMAN Coagulation factor IX OS=Homo sapiens variant 2 G 44 V GN=F9 PE=1 SV=2	5	sample=1 period=1 cycle=1493 experiment=6	sample=1 period=1 cycle=1493 experiment=6	21.7143
06937:2	1	Y.VTPIC[+71.037]IADKEY.T		C[+71]	661.838	2	1322.67	1322.67	0	2	331	Specific	319.72	154.23	154.23	3.87	84	>sp|P00740-6|FA9_HUMAN Coagulation factor IX OS=Homo sapiens variant 2 G 44 V GN=F9 PE=1 SV=2	5	sample=1 period=1 cycle=1640 experiment=6	sample=1 period=1 cycle=1640 experiment=6	24.7348
03844:2	1	Y.VTPIC[+71.037]IADKEY.T		C[+71]	661.838	2	1322.67	1322.67	0	1.8	331	Specific	323.32	312.95	312.95	5.16	84	>sp|P00740-6|FA9_HUMAN Coagulation factor IX OS=Homo sapiens variant 2 G 44 V GN=F9 PE=1 SV=2	5	sample=1 period=1 cycle=1315 experiment=7	sample=1 period=1 cycle=1315 experiment=7	18.0824
06818:2	1	Y.VTPIC[+71.037]IADKEY.T		C[+71]	661.835	2	1322.66	1322.67	0	-3	331	Specific	324.34	231.08	231.08	4.89	84	>sp|P00740-6|FA9_HUMAN Coagulation factor IX OS=Homo sapiens variant 2 G 44 V GN=F9 PE=1 SV=2	5	sample=1 period=1 cycle=1623 experiment=8	sample=1 period=1 cycle=1623 experiment=8	24.3758
04152:2	1	Y.VTPIC[+71.037]IADKEY.T		C[+71]	661.839	2	1322.67	1322.67	0	3.4	331	Specific	324.61	231.46	231.46	5.44	84	>sp|P00740-6|FA9_HUMAN Coagulation factor IX OS=Homo sapiens variant 2 G 44 V GN=F9 PE=1 SV=2	5	sample=1 period=1 cycle=1345 experiment=9	sample=1 period=1 cycle=1345 experiment=9	18.7224
06597:2	1	Y.VTPIC[+71.037]IADKEY.T		C[+71]	661.836	2	1322.67	1322.67	0	-0.5	331	Specific	326.33	262.71	262.71	5.07	84	>sp|P00740-6|FA9_HUMAN Coagulation factor IX OS=Homo sapiens variant 2 G 44 V GN=F9 PE=1 SV=2	5	sample=1 period=1 cycle=1597 experiment=8	sample=1 period=1 cycle=1597 experiment=8	23.8323
08035:2	1	Y.VTPIC[+71.037]IADKEY.T		C[+71]	661.839	2	1322.67	1322.67	0	2.9	331	Specific	330.65	76.39	76.39	2.81	84	>sp|P00740-6|FA9_HUMAN Coagulation factor IX OS=Homo sapiens variant 2 G 44 V GN=F9 PE=1 SV=2	5	sample=1 period=1 cycle=1844 experiment=6	sample=1 period=1 cycle=1844 experiment=6	28.9939
04526:2	1	Y.VTPIC[+71.037]IADKEY.T		C[+71]	661.838	2	1322.67	1322.67	0	1.5	331	Specific	331.03	181.32	181.32	4.78	84	>sp|P00740-6|FA9_HUMAN Coagulation factor IX OS=Homo sapiens variant 2 G 44 V GN=F9 PE=1 SV=2	5	sample=1 period=1 cycle=1387 experiment=4	sample=1 period=1 cycle=1387 experiment=4	19.5626
06234:2	1	Y.VTPIC[+71.037]IADKEY.T		C[+71]	661.838	2	1322.67	1322.67	0	1.4	331	Specific	331.64	192.53	192.53	4.8	84	>sp|P00740-6|FA9_HUMAN Coagulation factor IX OS=Homo sapiens variant 2 G 44 V GN=F9 PE=1 SV=2	5	sample=1 period=1 cycle=1560 experiment=9	sample=1 period=1 cycle=1560 experiment=9	23.0754
07549:2	1	Y.VTPIC[+71.037]IADKEY.T		C[+71]	661.838	2	1322.67	1322.67	0	2.6	331	Specific	333.54	184.6	184.6	4.35	84	>sp|P00740-6|FA9_HUMAN Coagulation factor IX OS=Homo sapiens variant 2 G 44 V GN=F9 PE=1 SV=2	5	sample=1 period=1 cycle=1748 experiment=5	sample=1 period=1 cycle=1748 experiment=5	27.0024
05175:2	1	Y.VTPIC[+71.037]IADKEY.T		C[+71]	661.84	2	1322.67	1322.67	0	4.2	331	Specific	335.81	277.48	277.48	5.43	84	>sp|P00740-6|FA9_HUMAN Coagulation factor IX OS=Homo sapiens variant 2 G 44 V GN=F9 PE=1 SV=2	5	sample=1 period=1 cycle=1442 experiment=10	sample=1 period=1 cycle=1442 experiment=10	20.6886
01382:2	1	Y.VTPIC[+71.037]IADKEY.T		C[+71]	661.837	2	1322.67	1322.67	0	1.3	331	Specific	336.4	137.92	137.92	3.78	84	>sp|P00740-6|FA9_HUMAN Coagulation factor IX OS=Homo sapiens variant 2 G 44 V GN=F9 PE=1 SV=2	5	sample=1 period=1 cycle=1102 experiment=6	sample=1 period=1 cycle=1102 experiment=6	13.6429
05352:2	1	Y.VTPIC[+71.037]IADKEY.T		C[+71]	661.84	2	1322.67	1322.67	0	4.2	331	Specific	336.67	158.39	158.39	4.82	84	>sp|P00740-6|FA9_HUMAN Coagulation factor IX OS=Homo sapiens variant 2 G 44 V GN=F9 PE=1 SV=2	5	sample=1 period=1 cycle=1455 experiment=8	sample=1 period=1 cycle=1455 experiment=8	20.9522
06651:2	1	Y.VTPIC[+71.037]IADKEY.T		C[+71]	661.838	2	1322.67	1322.67	0	1.5	331	Specific	339.19	206.77	206.77	4.7	84	>sp|P00740-6|FA9_HUMAN Coagulation factor IX OS=Homo sapiens variant 2 G 44 V GN=F9 PE=1 SV=2	5	sample=1 period=1 cycle=1603 experiment=2	sample=1 period=1 cycle=1603 experiment=2	23.9496
06923:2	1	Y.VTPIC[+71.037]IADKEY.T		C[+71]	661.839	2	1322.67	1322.67	0	3	331	Specific	340.84	204.86	204.86	4.7	84	>sp|P00740-6|FA9_HUMAN Coagulation factor IX OS=Homo sapiens variant 2 G 44 V GN=F9 PE=1 SV=2	5	sample=1 period=1 cycle=1638 experiment=3	sample=1 period=1 cycle=1638 experiment=3	24.6895
04268:2	1	Y.VTPIC[+71.037]IADKEY.T		C[+71]	661.835	2	1322.66	1322.67	0	-2.2	331	Specific	348.04	236.86	236.86	4.97	84	>sp|P00740-6|FA9_HUMAN Coagulation factor IX OS=Homo sapiens variant 2 G 44 V GN=F9 PE=1 SV=2	5	sample=1 period=1 cycle=1357 experiment=9	sample=1 period=1 cycle=1357 experiment=9	18.9643
04078:2	1	Y.VTPIC[+71.037]IADKEY.T		C[+71]	661.836	2	1322.66	1322.67	0	-1.6	331	Specific	348.34	339.85	339.85	5.2	84	>sp|P00740-6|FA9_HUMAN Coagulation factor IX OS=Homo sapiens variant 2 G 44 V GN=F9 PE=1 SV=2	5	sample=1 period=1 cycle=1338 experiment=5	sample=1 period=1 cycle=1338 experiment=5	18.5737
04324:2	1	Y.VTPIC[+71.037]IADKEY.T		C[+71]	661.841	2	1322.68	1322.67	0	7	331	Specific	350.38	266.79	266.79	4.7	84	>sp|P00740-6|FA9_HUMAN Coagulation factor IX OS=Homo sapiens variant 2 G 44 V GN=F9 PE=1 SV=2	5	sample=1 period=1 cycle=1363 experiment=6	sample=1 period=1 cycle=1363 experiment=6	19.0839
04605:2	1	Y.VTPIC[+71.037]IADKEY.T		C[+71]	661.836	2	1322.66	1322.67	0	-1.1	331	Specific	355.16	198.75	198.75	4.68	84	>sp|P00740-6|FA9_HUMAN Coagulation factor IX OS=Homo sapiens variant 2 G 44 V GN=F9 PE=1 SV=2	5	sample=1 period=1 cycle=1396 experiment=8	sample=1 period=1 cycle=1396 experiment=8	19.7514
07391:2	1	Y.VTPIC[+71.037]IADKEY.T		C[+71]	661.839	2	1322.67	1322.67	0	2.9	331	Specific	355.35	235.93	235.93	4.55	84	>sp|P00740-6|FA9_HUMAN Coagulation factor IX OS=Homo sapiens variant 2 G 44 V GN=F9 PE=1 SV=2	5	sample=1 period=1 cycle=1716 experiment=6	sample=1 period=1 cycle=1716 experiment=6	26.3301
04366:2	1	Y.VTPIC[+71.037]IADKEY.T		C[+71]	661.837	2	1322.67	1322.67	0	0.1	331	Specific	356.69	213.29	213.29	4.84	84	>sp|P00740-6|FA9_HUMAN Coagulation factor IX OS=Homo sapiens variant 2 G 44 V GN=F9 PE=1 SV=2	5	sample=1 period=1 cycle=1368 experiment=8	sample=1 period=1 cycle=1368 experiment=8	19.1839
04017:2	1	Y.VTPIC[+71.037]IADKEY.T		C[+71]	661.837	2	1322.67	1322.67	0	0.6	331	Specific	356.84	178.64	178.64	5.3	84	>sp|P00740-6|FA9_HUMAN Coagulation factor IX OS=Homo sapiens variant 2 G 44 V GN=F9 PE=1 SV=2	5	sample=1 period=1 cycle=1332 experiment=8	sample=1 period=1 cycle=1332 experiment=8	18.4441
06351:2	1	Y.VTPIC[+71.037]IADKEY.T		C[+71]	661.838	2	1322.67	1322.67	0	1.5	331	Specific	358.01	226.89	226.89	4.9	84	>sp|P00740-6|FA9_HUMAN Coagulation factor IX OS=Homo sapiens variant 2 G 44 V GN=F9 PE=1 SV=2	5	sample=1 period=1 cycle=1573 experiment=7	sample=1 period=1 cycle=1573 experiment=7	23.3407
06037:2	1	Y.VTPIC[+71.037]IADKEY.T		C[+71]	661.837	2	1322.67	1322.67	0	0.6	331	Specific	359.01	228.68	228.68	5.4	84	>sp|P00740-6|FA9_HUMAN Coagulation factor IX OS=Homo sapiens variant 2 G 44 V GN=F9 PE=1 SV=2	5	sample=1 period=1 cycle=1535 experiment=8	sample=1 period=1 cycle=1535 experiment=8	22.5576
04127:2	1	Y.VTPIC[+71.037]IADKEY.T		C[+71]	661.837	2	1322.67	1322.67	0	0.5	331	Specific	360.06	192.97	192.97	5.21	84	>sp|P00740-6|FA9_HUMAN Coagulation factor IX OS=Homo sapiens variant 2 G 44 V GN=F9 PE=1 SV=2	5	sample=1 period=1 cycle=1343 experiment=6	sample=1 period=1 cycle=1343 experiment=6	18.6802
06387:2	1	Y.VTPIC[+71.037]IADKEY.T		C[+71]	661.841	2	1322.67	1322.67	0	6.5	331	Specific	364.84	305.36	305.36	4.75	84	>sp|P00740-6|FA9_HUMAN Coagulation factor IX OS=Homo sapiens variant 2 G 44 V GN=F9 PE=1 SV=2	5	sample=1 period=1 cycle=1577 experiment=7	sample=1 period=1 cycle=1577 experiment=7	23.422
08137:2	1	Y.VTPIC[+71.037]IADKEY.T		C[+71]	661.838	2	1322.67	1322.67	0	2.9	331	Specific	364.93	159.2	159.2	4.06	84	>sp|P00740-6|FA9_HUMAN Coagulation factor IX OS=Homo sapiens variant 2 G 44 V GN=F9 PE=1 SV=2	5	sample=1 period=1 cycle=1868 experiment=6	sample=1 period=1 cycle=1868 experiment=6	29.494
07181:2	1	Y.VTPIC[+71.037]IADKEY.T		C[+71]	661.839	2	1322.67	1322.67	0	3.6	331	Specific	365.21	228.59	228.59	5.35	84	>sp|P00740-6|FA9_HUMAN Coagulation factor IX OS=Homo sapiens variant 2 G 44 V GN=F9 PE=1 SV=2	5	sample=1 period=1 cycle=1673 experiment=6	sample=1 period=1 cycle=1673 experiment=6	25.4335
06134:2	1	Y.VTPIC[+71.037]IADKEY.T		C[+71]	661.839	2	1322.67	1322.67	0	4.2	331	Specific	365.27	244.88	244.88	5	84	>sp|P00740-6|FA9_HUMAN Coagulation factor IX OS=Homo sapiens variant 2 G 44 V GN=F9 PE=1 SV=2	5	sample=1 period=1 cycle=1549 experiment=7	sample=1 period=1 cycle=1549 experiment=7	22.8459
05148:2	1	Y.VTPIC[+71.037]IADKEY.T		C[+71]	661.839	2	1322.67	1322.67	0	3.5	331	Specific	365.65	210.11	210.11	4.6	84	>sp|P00740-6|FA9_HUMAN Coagulation factor IX OS=Homo sapiens variant 2 G 44 V GN=F9 PE=1 SV=2	5	sample=1 period=1 cycle=1440 experiment=10	sample=1 period=1 cycle=1440 experiment=10	20.6471
02849:2	1	Y.VTPIC[+71.037]IADKEY.T		C[+71]	661.835	2	1322.66	1322.67	0	-1.9	331	Specific	366.01	141.88	141.88	4.39	84	>sp|P00740-6|FA9_HUMAN Coagulation factor IX OS=Homo sapiens variant 2 G 44 V GN=F9 PE=1 SV=2	5	sample=1 period=1 cycle=1224 experiment=6	sample=1 period=1 cycle=1224 experiment=6	16.1322
07857:2	1	Y.VTPIC[+71.037]IADKEY.T		C[+71]	661.837	2	1322.67	1322.67	0	1.2	331	Specific	368.1	230.14	230.14	5.42	84	>sp|P00740-6|FA9_HUMAN Coagulation factor IX OS=Homo sapiens variant 2 G 44 V GN=F9 PE=1 SV=2	5	sample=1 period=1 cycle=1805 experiment=8	sample=1 period=1 cycle=1805 experiment=8	28.1889
07891:2	1	Y.VTPIC[+71.037]IADKEY.T		C[+71]	661.841	2	1322.68	1322.67	0	7.1	331	Specific	368.83	285.14	285.14	4.74	84	>sp|P00740-6|FA9_HUMAN Coagulation factor IX OS=Homo sapiens variant 2 G 44 V GN=F9 PE=1 SV=2	5	sample=1 period=1 cycle=1813 experiment=5	sample=1 period=1 cycle=1813 experiment=5	28.3539
07666:2	1	Y.VTPIC[+71.037]IADKEY.T		C[+71]	661.837	2	1322.67	1322.67	0	0.8	331	Specific	368.88	219.38	219.38	5.53	84	>sp|P00740-6|FA9_HUMAN Coagulation factor IX OS=Homo sapiens variant 2 G 44 V GN=F9 PE=1 SV=2	5	sample=1 period=1 cycle=1770 experiment=7	sample=1 period=1 cycle=1770 experiment=7	27.4611
06244:2	1	Y.VTPIC[+71.037]IADKEY.T		C[+71]	661.838	2	1322.67	1322.67	0	1.6	331	Specific	370.22	253.15	253.15	5.1	84	>sp|P00740-6|FA9_HUMAN Coagulation factor IX OS=Homo sapiens variant 2 G 44 V GN=F9 PE=1 SV=2	5	sample=1 period=1 cycle=1561 experiment=8	sample=1 period=1 cycle=1561 experiment=8	23.0957
07447:2	1	Y.VTPIC[+71.037]IADKEY.T		C[+71]	661.837	2	1322.67	1322.67	0	0.5	331	Specific	370.5	192.65	192.65	5.21	84	>sp|P00740-6|FA9_HUMAN Coagulation factor IX OS=Homo sapiens variant 2 G 44 V GN=F9 PE=1 SV=2	5	sample=1 period=1 cycle=1727 experiment=5	sample=1 period=1 cycle=1727 experiment=5	26.5607
04961:2	1	Y.VTPIC[+71.037]IADKEY.T		C[+71]	661.841	2	1322.67	1322.67	0	6.5	331	Specific	371.17	195.91	195.91	3.98	84	>sp|P00740-6|FA9_HUMAN Coagulation factor IX OS=Homo sapiens variant 2 G 44 V GN=F9 PE=1 SV=2	5	sample=1 period=1 cycle=1426 experiment=5	sample=1 period=1 cycle=1426 experiment=5	20.3579
07345:2	1	Y.VTPIC[+71.037]IADKEY.T		C[+71]	661.838	2	1322.67	1322.67	0	2.5	331	Specific	371.8	206.41	206.41	4.72	84	>sp|P00740-6|FA9_HUMAN Coagulation factor IX OS=Homo sapiens variant 2 G 44 V GN=F9 PE=1 SV=2	5	sample=1 period=1 cycle=1708 experiment=5	sample=1 period=1 cycle=1708 experiment=5	26.1623
03944:2	1	Y.VTPIC[+71.037]IADKEY.T		C[+71]	661.836	2	1322.67	1322.67	0	-0.7	331	Specific	373.74	235.54	235.54	5.02	84	>sp|P00740-6|FA9_HUMAN Coagulation factor IX OS=Homo sapiens variant 2 G 44 V GN=F9 PE=1 SV=2	5	sample=1 period=1 cycle=1325 experiment=3	sample=1 period=1 cycle=1325 experiment=3	18.2892
05716:2	1	Y.VTPIC[+71.037]IADKEY.T		C[+71]	661.842	2	1322.68	1322.67	0	8.9	331	Specific	375.04	248.3	248.3	3.55	84	>sp|P00740-6|FA9_HUMAN Coagulation factor IX OS=Homo sapiens variant 2 G 44 V GN=F9 PE=1 SV=2	5	sample=1 period=1 cycle=1490 experiment=8	sample=1 period=1 cycle=1490 experiment=8	21.656
05288:2	1	Y.VTPIC[+71.037]IADKEY.T		C[+71]	661.838	2	1322.67	1322.67	0	1.6	331	Specific	375.06	206.68	206.68	4.72	84	>sp|P00740-6|FA9_HUMAN Coagulation factor IX OS=Homo sapiens variant 2 G 44 V GN=F9 PE=1 SV=2	5	sample=1 period=1 cycle=1450 experiment=15	sample=1 period=1 cycle=1450 experiment=15	20.8545
06375:2	1	Y.VTPIC[+71.037]IADKEY.T		C[+71]	661.837	2	1322.67	1322.67	0	0.3	331	Specific	375.55	244.99	244.99	5.42	84	>sp|P00740-6|FA9_HUMAN Coagulation factor IX OS=Homo sapiens variant 2 G 44 V GN=F9 PE=1 SV=2	5	sample=1 period=1 cycle=1576 experiment=5	sample=1 period=1 cycle=1576 experiment=5	23.4012
06854:2	1	Y.VTPIC[+71.037]IADKEY.T		C[+71]	661.838	2	1322.67	1322.67	0	2.6	331	Specific	375.7	235.66	235.66	4.92	84	>sp|P00740-6|FA9_HUMAN Coagulation factor IX OS=Homo sapiens variant 2 G 44 V GN=F9 PE=1 SV=2	5	sample=1 period=1 cycle=1627 experiment=8	sample=1 period=1 cycle=1627 experiment=8	24.46
05218:2	1	Y.VTPIC[+71.037]IADKEY.T		C[+71]	661.836	2	1322.67	1322.67	0	-0.6	331	Specific	376.19	160.76	160.76	4.04	84	>sp|P00740-6|FA9_HUMAN Coagulation factor IX OS=Homo sapiens variant 2 G 44 V GN=F9 PE=1 SV=2	5	sample=1 period=1 cycle=1445 experiment=12	sample=1 period=1 cycle=1445 experiment=12	20.752
07252:2	1	Y.VTPIC[+71.037]IADKEY.T		C[+71]	661.84	2	1322.67	1322.67	0	5.1	331	Specific	376.81	125.48	125.48	2.99	84	>sp|P00740-6|FA9_HUMAN Coagulation factor IX OS=Homo sapiens variant 2 G 44 V GN=F9 PE=1 SV=2	5	sample=1 period=1 cycle=1688 experiment=4	sample=1 period=1 cycle=1688 experiment=4	25.7457
07069:2	1	Y.VTPIC[+71.037]IADKEY.T		C[+71]	661.838	2	1322.67	1322.67	0	2.3	331	Specific	378.33	227.83	227.83	5.03	84	>sp|P00740-6|FA9_HUMAN Coagulation factor IX OS=Homo sapiens variant 2 G 44 V GN=F9 PE=1 SV=2	5	sample=1 period=1 cycle=1658 experiment=4	sample=1 period=1 cycle=1658 experiment=4	25.1126
06453:2	1	Y.VTPIC[+71.037]IADKEY.T		C[+71]	661.837	2	1322.67	1322.67	0	0.5	331	Specific	378.68	181.69	181.69	5.29	84	>sp|P00740-6|FA9_HUMAN Coagulation factor IX OS=Homo sapiens variant 2 G 44 V GN=F9 PE=1 SV=2	5	sample=1 period=1 cycle=1584 experiment=7	sample=1 period=1 cycle=1584 experiment=7	23.5642
04025:2	1	Y.VTPIC[+71.037]IADKEY.T		C[+71]	661.833	2	1322.66	1322.67	0	-5.4	331	Specific	379.63	256.69	256.69	5.12	84	>sp|P00740-6|FA9_HUMAN Coagulation factor IX OS=Homo sapiens variant 2 G 44 V GN=F9 PE=1 SV=2	5	sample=1 period=1 cycle=1333 experiment=6	sample=1 period=1 cycle=1333 experiment=6	18.4638
06103:2	1	Y.VTPIC[+71.037]IADKEY.T		C[+71]	661.838	2	1322.67	1322.67	0	2.7	331	Specific	380	251.17	251.17	4.92	84	>sp|P00740-6|FA9_HUMAN Coagulation factor IX OS=Homo sapiens variant 2 G 44 V GN=F9 PE=1 SV=2	5	sample=1 period=1 cycle=1544 experiment=6	sample=1 period=1 cycle=1544 experiment=6	22.7433
07307:2	1	Y.VTPIC[+71.037]IADKEY.T		C[+71]	661.839	2	1322.67	1322.67	0	4	331	Specific	380.2	212.07	212.07	5.15	84	>sp|P00740-6|FA9_HUMAN Coagulation factor IX OS=Homo sapiens variant 2 G 44 V GN=F9 PE=1 SV=2	5	sample=1 period=1 cycle=1701 experiment=4	sample=1 period=1 cycle=1701 experiment=4	26.0152
03543:2	1	Y.VTPIC[+71.037]IADKEY.T		C[+71]	661.837	2	1322.67	1322.67	0	0.1	331	Specific	380.58	235.75	235.75	5.07	84	>sp|P00740-6|FA9_HUMAN Coagulation factor IX OS=Homo sapiens variant 2 G 44 V GN=F9 PE=1 SV=2	5	sample=1 period=1 cycle=1289 experiment=6	sample=1 period=1 cycle=1289 experiment=6	17.5427
07787:2	1	Y.VTPIC[+71.037]IADKEY.T		C[+71]	661.839	2	1322.67	1322.67	0	4.1	331	Specific	381.51	251.48	251.48	5.45	84	>sp|P00740-6|FA9_HUMAN Coagulation factor IX OS=Homo sapiens variant 2 G 44 V GN=F9 PE=1 SV=2	5	sample=1 period=1 cycle=1792 experiment=5	sample=1 period=1 cycle=1792 experiment=5	27.9169
03770:2	1	Y.VTPIC[+71.037]IADKEY.T		C[+71]	661.836	2	1322.67	1322.67	0	-0.7	331	Specific	384.64	219.46	219.46	5.02	84	>sp|P00740-6|FA9_HUMAN Coagulation factor IX OS=Homo sapiens variant 2 G 44 V GN=F9 PE=1 SV=2	5	sample=1 period=1 cycle=1308 experiment=6	sample=1 period=1 cycle=1308 experiment=6	17.937
04201:2	1	Y.VTPIC[+71.037]IADKEY.T		C[+71]	661.841	2	1322.67	1322.67	0	6.1	331	Specific	384.75	316.66	316.66	4.66	84	>sp|P00740-6|FA9_HUMAN Coagulation factor IX OS=Homo sapiens variant 2 G 44 V GN=F9 PE=1 SV=2	5	sample=1 period=1 cycle=1350 experiment=5	sample=1 period=1 cycle=1350 experiment=5	18.8203
07152:2	1	Y.VTPIC[+71.037]IADKEY.T		C[+71]	661.84	2	1322.67	1322.67	0	4.3	331	Specific	385.06	206.02	206.02	5.26	84	>sp|P00740-6|FA9_HUMAN Coagulation factor IX OS=Homo sapiens variant 2 G 44 V GN=F9 PE=1 SV=2	5	sample=1 period=1 cycle=1669 experiment=6	sample=1 period=1 cycle=1669 experiment=6	25.3491
07277:2	1	Y.VTPIC[+71.037]IADKEY.T		C[+71]	661.838	2	1322.67	1322.67	0	2.1	331	Specific	385.41	236.53	236.53	4.92	84	>sp|P00740-6|FA9_HUMAN Coagulation factor IX OS=Homo sapiens variant 2 G 44 V GN=F9 PE=1 SV=2	5	sample=1 period=1 cycle=1693 experiment=6	sample=1 period=1 cycle=1693 experiment=6	25.8515
03977:2	1	Y.VTPIC[+71.037]IADKEY.T		C[+71]	661.837	2	1322.67	1322.67	0	-0.1	331	Specific	385.46	264.07	264.07	5.62	84	>sp|P00740-6|FA9_HUMAN Coagulation factor IX OS=Homo sapiens variant 2 G 44 V GN=F9 PE=1 SV=2	5	sample=1 period=1 cycle=1328 experiment=7	sample=1 period=1 cycle=1328 experiment=7	18.3566
03291:2	1	Y.VTPIC[+71.037]IADKEY.T		C[+71]	661.836	2	1322.66	1322.67	0	-0.9	331	Specific	385.48	168.24	168.24	4.04	84	>sp|P00740-6|FA9_HUMAN Coagulation factor IX OS=Homo sapiens variant 2 G 44 V GN=F9 PE=1 SV=2	5	sample=1 period=1 cycle=1265 experiment=7	sample=1 period=1 cycle=1265 experiment=7	17.0233
06994:2	1	Y.VTPIC[+71.037]IADKEY.T		C[+71]	661.839	2	1322.67	1322.67	0	3.1	331	Specific	389.57	268.36	268.36	5.13	84	>sp|P00740-6|FA9_HUMAN Coagulation factor IX OS=Homo sapiens variant 2 G 44 V GN=F9 PE=1 SV=2	5	sample=1 period=1 cycle=1648 experiment=5	sample=1 period=1 cycle=1648 experiment=5	24.9023
06911:2	1	Y.VTPIC[+71.037]IADKEY.T		C[+71]	661.838	2	1322.67	1322.67	0	1.4	331	Specific	389.58	267.41	267.41	5.52	84	>sp|P00740-6|FA9_HUMAN Coagulation factor IX OS=Homo sapiens variant 2 G 44 V GN=F9 PE=1 SV=2	5	sample=1 period=1 cycle=1636 experiment=5	sample=1 period=1 cycle=1636 experiment=5	24.649
03666:2	1	Y.VTPIC[+71.037]IADKEY.T		C[+71]	661.837	2	1322.67	1322.67	0	0.2	331	Specific	390.06	250.55	250.55	5.53	84	>sp|P00740-6|FA9_HUMAN Coagulation factor IX OS=Homo sapiens variant 2 G 44 V GN=F9 PE=1 SV=2	5	sample=1 period=1 cycle=1299 experiment=6	sample=1 period=1 cycle=1299 experiment=6	17.7511
05616:2	1	Y.VTPIC[+71.037]IADKEY.T		C[+71]	661.834	2	1322.66	1322.67	0	-4	331	Specific	390.08	112.73	112.73	3.31	84	>sp|P00740-6|FA9_HUMAN Coagulation factor IX OS=Homo sapiens variant 2 G 44 V GN=F9 PE=1 SV=2	5	sample=1 period=1 cycle=1481 experiment=9	sample=1 period=1 cycle=1481 experiment=9	21.474
07414:2	1	Y.VTPIC[+71.037]IADKEY.T		C[+71]	661.838	2	1322.67	1322.67	0	2.4	331	Specific	390.12	266.73	266.73	4.67	84	>sp|P00740-6|FA9_HUMAN Coagulation factor IX OS=Homo sapiens variant 2 G 44 V GN=F9 PE=1 SV=2	5	sample=1 period=1 cycle=1720 experiment=4	sample=1 period=1 cycle=1720 experiment=4	26.4123
03713:2	1	Y.VTPIC[+71.037]IADKEY.T		C[+71]	661.838	2	1322.67	1322.67	0	2.5	331	Specific	391.09	197.57	197.57	4.82	84	>sp|P00740-6|FA9_HUMAN Coagulation factor IX OS=Homo sapiens variant 2 G 44 V GN=F9 PE=1 SV=2	5	sample=1 period=1 cycle=1303 experiment=7	sample=1 period=1 cycle=1303 experiment=7	17.8345
03522:2	1	Y.VTPIC[+71.037]IADKEY.T		C[+71]	661.835	2	1322.66	1322.67	0	-2.8	331	Specific	393.48	188.36	188.36	4.7	84	>sp|P00740-6|FA9_HUMAN Coagulation factor IX OS=Homo sapiens variant 2 G 44 V GN=F9 PE=1 SV=2	5	sample=1 period=1 cycle=1287 experiment=6	sample=1 period=1 cycle=1287 experiment=6	17.5007
07115:2	1	Y.VTPIC[+71.037]IADKEY.T		C[+71]	661.838	2	1322.67	1322.67	0	1.5	331	Specific	393.85	210.72	210.72	4.8	84	>sp|P00740-6|FA9_HUMAN Coagulation factor IX OS=Homo sapiens variant 2 G 44 V GN=F9 PE=1 SV=2	5	sample=1 period=1 cycle=1664 experiment=5	sample=1 period=1 cycle=1664 experiment=5	25.2411
07058:2	1	Y.VTPIC[+71.037]IADKEY.T		C[+71]	661.839	2	1322.67	1322.67	0	2.9	331	Specific	396.17	236.93	236.93	4.92	84	>sp|P00740-6|FA9_HUMAN Coagulation factor IX OS=Homo sapiens variant 2 G 44 V GN=F9 PE=1 SV=2	5	sample=1 period=1 cycle=1656 experiment=7	sample=1 period=1 cycle=1656 experiment=7	25.0724
01396:2	1	Y.VTPIC[+71.037]IADKEY.T		C[+71]	661.837	2	1322.67	1322.67	0	0.6	331	Specific	396.79	188.25	188.25	5.21	84	>sp|P00740-6|FA9_HUMAN Coagulation factor IX OS=Homo sapiens variant 2 G 44 V GN=F9 PE=1 SV=2	5	sample=1 period=1 cycle=1103 experiment=9	sample=1 period=1 cycle=1103 experiment=9	13.6639
01631:2	1	Y.VTPIC[+71.037]IADKEY.T		C[+71]	661.837	2	1322.67	1322.67	0	1.3	331	Specific	397.09	164.5	164.5	4.9	84	>sp|P00740-6|FA9_HUMAN Coagulation factor IX OS=Homo sapiens variant 2 G 44 V GN=F9 PE=1 SV=2	5	sample=1 period=1 cycle=1123 experiment=6	sample=1 period=1 cycle=1123 experiment=6	14.0671
06560:2	1	Y.VTPIC[+71.037]IADKEY.T		C[+71]	661.837	2	1322.67	1322.67	0	0.3	331	Specific	401.01	174.65	174.65	5.08	84	>sp|P00740-6|FA9_HUMAN Coagulation factor IX OS=Homo sapiens variant 2 G 44 V GN=F9 PE=1 SV=2	5	sample=1 period=1 cycle=1594 experiment=7	sample=1 period=1 cycle=1594 experiment=7	23.7691
07492:2	1	Y.VTPIC[+71.037]IADKEY.T		C[+71]	661.839	2	1322.67	1322.67	0	3.1	331	Specific	402	267.27	267.27	5.17	84	>sp|P00740-6|FA9_HUMAN Coagulation factor IX OS=Homo sapiens variant 2 G 44 V GN=F9 PE=1 SV=2	5	sample=1 period=1 cycle=1736 experiment=7	sample=1 period=1 cycle=1736 experiment=7	26.7519
06646:2	1	Y.VTPIC[+71.037]IADKEY.T		C[+71]	661.839	2	1322.67	1322.67	0	3.2	331	Specific	402.14	213.6	213.6	5.33	84	>sp|P00740-6|FA9_HUMAN Coagulation factor IX OS=Homo sapiens variant 2 G 44 V GN=F9 PE=1 SV=2	5	sample=1 period=1 cycle=1602 experiment=6	sample=1 period=1 cycle=1602 experiment=6	23.9333
04212:2	1	Y.VTPIC[+71.037]IADKEY.T		C[+71]	661.839	2	1322.67	1322.67	0	4.1	331	Specific	402.38	278.73	278.73	5.61	84	>sp|P00740-6|FA9_HUMAN Coagulation factor IX OS=Homo sapiens variant 2 G 44 V GN=F9 PE=1 SV=2	5	sample=1 period=1 cycle=1351 experiment=6	sample=1 period=1 cycle=1351 experiment=6	18.8429
06931:2	1	Y.VTPIC[+71.037]IADKEY.T		C[+71]	661.838	2	1322.67	1322.67	0	1.6	331	Specific	402.99	224	224	4.99	84	>sp|P00740-6|FA9_HUMAN Coagulation factor IX OS=Homo sapiens variant 2 G 44 V GN=F9 PE=1 SV=2	5	sample=1 period=1 cycle=1639 experiment=6	sample=1 period=1 cycle=1639 experiment=6	24.7146
03956:2	1	Y.VTPIC[+71.037]IADKEY.T		C[+71]	661.837	2	1322.67	1322.67	0	1	331	Specific	405.12	245.3	245.3	5.6	84	>sp|P00740-6|FA9_HUMAN Coagulation factor IX OS=Homo sapiens variant 2 G 44 V GN=F9 PE=1 SV=2	5	sample=1 period=1 cycle=1326 experiment=6	sample=1 period=1 cycle=1326 experiment=6	18.3122
07708:2	1	Y.VTPIC[+71.037]IADKEY.T		C[+71]	661.842	2	1322.68	1322.67	0	7.7	331	Specific	406.82	240.33	240.33	4.69	84	>sp|P00740-6|FA9_HUMAN Coagulation factor IX OS=Homo sapiens variant 2 G 44 V GN=F9 PE=1 SV=2	5	sample=1 period=1 cycle=1778 experiment=6	sample=1 period=1 cycle=1778 experiment=6	27.6246
01202:2	1	Y.VTPIC[+71.037]IADKEY.T		C[+71]	661.836	2	1322.67	1322.67	0	-0.7	331	Specific	406.86	315.15	315.15	5.27	84	>sp|P00740-6|FA9_HUMAN Coagulation factor IX OS=Homo sapiens variant 2 G 44 V GN=F9 PE=1 SV=2	5	sample=1 period=1 cycle=1083 experiment=6	sample=1 period=1 cycle=1083 experiment=6	13.2501
05988:2	1	Y.VTPIC[+71.037]IADKEY.T		C[+71]	661.839	2	1322.67	1322.67	0	3.3	331	Specific	408.89	383.83	383.83	6.58	84	>sp|P00740-6|FA9_HUMAN Coagulation factor IX OS=Homo sapiens variant 2 G 44 V GN=F9 PE=1 SV=2	5	sample=1 period=1 cycle=1529 experiment=8	sample=1 period=1 cycle=1529 experiment=8	22.4346
03176:2	1	Y.VTPIC[+71.037]IADKEY.T		C[+71]	661.837	2	1322.67	1322.67	0	0.4	331	Specific	409.08	268.56	268.56	5.67	84	>sp|P00740-6|FA9_HUMAN Coagulation factor IX OS=Homo sapiens variant 2 G 44 V GN=F9 PE=1 SV=2	5	sample=1 period=1 cycle=1256 experiment=3	sample=1 period=1 cycle=1256 experiment=3	16.8238
03227:2	1	Y.VTPIC[+71.037]IADKEY.T		C[+71]	661.837	2	1322.67	1322.67	0	0.6	331	Specific	413.64	294.29	294.29	5.78	84	>sp|P00740-6|FA9_HUMAN Coagulation factor IX OS=Homo sapiens variant 2 G 44 V GN=F9 PE=1 SV=2	5	sample=1 period=1 cycle=1260 experiment=6	sample=1 period=1 cycle=1260 experiment=6	16.9137
08010:2	1	Y.VTPIC[+71.037]IADKEY.T		C[+71]	661.839	2	1322.67	1322.67	0	3.3	331	Specific	415.68	210.48	210.48	5.33	84	>sp|P00740-6|FA9_HUMAN Coagulation factor IX OS=Homo sapiens variant 2 G 44 V GN=F9 PE=1 SV=2	5	sample=1 period=1 cycle=1838 experiment=6	sample=1 period=1 cycle=1838 experiment=6	28.8681
04373:2	1	Y.VTPIC[+71.037]IADKEY.T		C[+71]	661.843	2	1322.68	1322.67	0	9.7	331	Specific	418.8	220.56	220.56	4.04	84	>sp|P00740-6|FA9_HUMAN Coagulation factor IX OS=Homo sapiens variant 2 G 44 V GN=F9 PE=1 SV=2	5	sample=1 period=1 cycle=1369 experiment=3	sample=1 period=1 cycle=1369 experiment=3	19.2014
06078:2	1	Y.VTPIC[+71.037]IADKEY.T		C[+71]	661.839	2	1322.67	1322.67	0	3.4	331	Specific	419.31	227.06	227.06	5.53	84	>sp|P00740-6|FA9_HUMAN Coagulation factor IX OS=Homo sapiens variant 2 G 44 V GN=F9 PE=1 SV=2	5	sample=1 period=1 cycle=1541 experiment=6	sample=1 period=1 cycle=1541 experiment=6	22.6798
01424:2	1	Y.VTPIC[+71.037]IADKEY.T		C[+71]	661.838	2	1322.67	1322.67	0	1.7	331	Specific	420.76	137	137	3.84	84	>sp|P00740-6|FA9_HUMAN Coagulation factor IX OS=Homo sapiens variant 2 G 44 V GN=F9 PE=1 SV=2	5	sample=1 period=1 cycle=1105 experiment=9	sample=1 period=1 cycle=1105 experiment=9	13.7042
06368:2	1	Y.VTPIC[+71.037]IADKEY.T		C[+71]	661.835	2	1322.66	1322.67	0	-3	331	Specific	421.74	190.71	190.71	4.77	84	>sp|P00740-6|FA9_HUMAN Coagulation factor IX OS=Homo sapiens variant 2 G 44 V GN=F9 PE=1 SV=2	5	sample=1 period=1 cycle=1575 experiment=6	sample=1 period=1 cycle=1575 experiment=6	23.3808
03905:2	1	Y.VTPIC[+71.037]IADKEY.T		C[+71]	661.838	2	1322.67	1322.67	0	1.7	331	Specific	421.77	280.91	280.91	5.2	84	>sp|P00740-6|FA9_HUMAN Coagulation factor IX OS=Homo sapiens variant 2 G 44 V GN=F9 PE=1 SV=2	5	sample=1 period=1 cycle=1321 experiment=8	sample=1 period=1 cycle=1321 experiment=8	18.2077
04651:2	1	Y.VTPIC[+71.037]IADKEY.T		C[+71]	661.838	2	1322.67	1322.67	0	2.8	331	Specific	422.15	216.44	216.44	4.64	84	>sp|P00740-6|FA9_HUMAN Coagulation factor IX OS=Homo sapiens variant 2 G 44 V GN=F9 PE=1 SV=2	5	sample=1 period=1 cycle=1401 experiment=6	sample=1 period=1 cycle=1401 experiment=6	19.8518
07122:2	1	Y.VTPIC[+71.037]IADKEY.T		C[+71]	661.837	2	1322.67	1322.67	0	0.8	331	Specific	422.24	293.88	293.88	5.75	84	>sp|P00740-6|FA9_HUMAN Coagulation factor IX OS=Homo sapiens variant 2 G 44 V GN=F9 PE=1 SV=2	5	sample=1 period=1 cycle=1665 experiment=5	sample=1 period=1 cycle=1665 experiment=5	25.2618
05851:2	1	Y.VTPIC[+71.037]IADKEY.T		C[+71]	661.837	2	1322.67	1322.67	0	1.1	331	Specific	422.41	194.45	194.45	5.37	84	>sp|P00740-6|FA9_HUMAN Coagulation factor IX OS=Homo sapiens variant 2 G 44 V GN=F9 PE=1 SV=2	5	sample=1 period=1 cycle=1506 experiment=3	sample=1 period=1 cycle=1506 experiment=3	21.9739
07869:2	1	Y.VTPIC[+71.037]IADKEY.T		C[+71]	661.837	2	1322.67	1322.67	0	-0.1	331	Specific	422.52	282.09	282.09	5.5	84	>sp|P00740-6|FA9_HUMAN Coagulation factor IX OS=Homo sapiens variant 2 G 44 V GN=F9 PE=1 SV=2	5	sample=1 period=1 cycle=1807 experiment=4	sample=1 period=1 cycle=1807 experiment=4	28.2294
07098:2	1	Y.VTPIC[+71.037]IADKEY.T		C[+71]	661.839	2	1322.67	1322.67	0	3.3	331	Specific	422.69	236.84	236.84	5.53	84	>sp|P00740-6|FA9_HUMAN Coagulation factor IX OS=Homo sapiens variant 2 G 44 V GN=F9 PE=1 SV=2	5	sample=1 period=1 cycle=1662 experiment=4	sample=1 period=1 cycle=1662 experiment=4	25.1977
07187:2	1	Y.VTPIC[+71.037]IADKEY.T		C[+71]	661.837	2	1322.67	1322.67	0	0.2	331	Specific	423.07	354.03	354.03	5.7	84	>sp|P00740-6|FA9_HUMAN Coagulation factor IX OS=Homo sapiens variant 2 G 44 V GN=F9 PE=1 SV=2	5	sample=1 period=1 cycle=1674 experiment=6	sample=1 period=1 cycle=1674 experiment=6	25.4528
03240:2	1	Y.VTPIC[+71.037]IADKEY.T		C[+71]	661.837	2	1322.67	1322.67	0	0.6	331	Specific	424.48	307.4	307.4	5.78	84	>sp|P00740-6|FA9_HUMAN Coagulation factor IX OS=Homo sapiens variant 2 G 44 V GN=F9 PE=1 SV=2	5	sample=1 period=1 cycle=1261 experiment=6	sample=1 period=1 cycle=1261 experiment=6	16.9356
06864:2	1	Y.VTPIC[+71.037]IADKEY.T		C[+71]	661.838	2	1322.67	1322.67	0	1.5	331	Specific	424.5	279.88	279.88	5.2	84	>sp|P00740-6|FA9_HUMAN Coagulation factor IX OS=Homo sapiens variant 2 G 44 V GN=F9 PE=1 SV=2	5	sample=1 period=1 cycle=1628 experiment=9	sample=1 period=1 cycle=1628 experiment=9	24.4833
07563:2	1	Y.VTPIC[+71.037]IADKEY.T		C[+71]	661.84	2	1322.67	1322.67	0	4.4	331	Specific	425.77	287.62	287.62	5.53	84	>sp|P00740-6|FA9_HUMAN Coagulation factor IX OS=Homo sapiens variant 2 G 44 V GN=F9 PE=1 SV=2	5	sample=1 period=1 cycle=1752 experiment=4	sample=1 period=1 cycle=1752 experiment=4	27.0827
07323:2	1	Y.VTPIC[+71.037]IADKEY.T		C[+71]	661.838	2	1322.67	1322.67	0	2.1	331	Specific	426.43	301.77	301.77	5.25	84	>sp|P00740-6|FA9_HUMAN Coagulation factor IX OS=Homo sapiens variant 2 G 44 V GN=F9 PE=1 SV=2	5	sample=1 period=1 cycle=1704 experiment=6	sample=1 period=1 cycle=1704 experiment=6	26.0806
07765:2	1	Y.VTPIC[+71.037]IADKEY.T		C[+71]	661.839	2	1322.67	1322.67	0	3.9	331	Specific	427	258.26	258.26	5.63	84	>sp|P00740-6|FA9_HUMAN Coagulation factor IX OS=Homo sapiens variant 2 G 44 V GN=F9 PE=1 SV=2	5	sample=1 period=1 cycle=1788 experiment=5	sample=1 period=1 cycle=1788 experiment=5	27.8348
03368:2	1	Y.VTPIC[+71.037]IADKEY.T		C[+71]	661.837	2	1322.67	1322.67	0	-0.1	331	Specific	428.32	270.54	270.54	5.59	84	>sp|P00740-6|FA9_HUMAN Coagulation factor IX OS=Homo sapiens variant 2 G 44 V GN=F9 PE=1 SV=2	5	sample=1 period=1 cycle=1272 experiment=6	sample=1 period=1 cycle=1272 experiment=6	17.1764
07848:2	1	Y.VTPIC[+71.037]IADKEY.T		C[+71]	661.838	2	1322.67	1322.67	0	1.7	331	Specific	428.75	161.69	161.69	4.56	84	>sp|P00740-6|FA9_HUMAN Coagulation factor IX OS=Homo sapiens variant 2 G 44 V GN=F9 PE=1 SV=2	5	sample=1 period=1 cycle=1803 experiment=7	sample=1 period=1 cycle=1803 experiment=7	28.1484
07698:2	1	Y.VTPIC[+71.037]IADKEY.T		C[+71]	661.837	2	1322.67	1322.67	0	1.1	331	Specific	428.94	196.2	196.2	5.28	84	>sp|P00740-6|FA9_HUMAN Coagulation factor IX OS=Homo sapiens variant 2 G 44 V GN=F9 PE=1 SV=2	5	sample=1 period=1 cycle=1776 experiment=6	sample=1 period=1 cycle=1776 experiment=6	27.5858
03358:2	1	Y.VTPIC[+71.037]IADKEY.T		C[+71]	661.836	2	1322.67	1322.67	0	-0.6	331	Specific	428.96	286.88	286.88	5.19	84	>sp|P00740-6|FA9_HUMAN Coagulation factor IX OS=Homo sapiens variant 2 G 44 V GN=F9 PE=1 SV=2	5	sample=1 period=1 cycle=1271 experiment=8	sample=1 period=1 cycle=1271 experiment=8	17.155
07653:2	1	Y.VTPIC[+71.037]IADKEY.T		C[+71]	661.839	2	1322.67	1322.67	0	3.4	331	Specific	429.02	309.12	309.12	5.71	84	>sp|P00740-6|FA9_HUMAN Coagulation factor IX OS=Homo sapiens variant 2 G 44 V GN=F9 PE=1 SV=2	5	sample=1 period=1 cycle=1768 experiment=7	sample=1 period=1 cycle=1768 experiment=7	27.4187
06288:2	1	Y.VTPIC[+71.037]IADKEY.T		C[+71]	661.837	2	1322.67	1322.67	0	-0.2	331	Specific	430.01	299.68	299.68	5.78	84	>sp|P00740-6|FA9_HUMAN Coagulation factor IX OS=Homo sapiens variant 2 G 44 V GN=F9 PE=1 SV=2	5	sample=1 period=1 cycle=1566 experiment=8	sample=1 period=1 cycle=1566 experiment=8	23.1955
05800:2	1	Y.VTPIC[+71.037]IADKEY.T		C[+71]	661.836	2	1322.66	1322.67	0	-1.1	331	Specific	430.44	210.08	210.08	4.86	84	>sp|P00740-6|FA9_HUMAN Coagulation factor IX OS=Homo sapiens variant 2 G 44 V GN=F9 PE=1 SV=2	5	sample=1 period=1 cycle=1498 experiment=6	sample=1 period=1 cycle=1498 experiment=6	21.814
03580:2	1	Y.VTPIC[+71.037]IADKEY.T		C[+71]	661.837	2	1322.67	1322.67	0	-0.1	331	Specific	432.03	229.2	229.2	5.6	84	>sp|P00740-6|FA9_HUMAN Coagulation factor IX OS=Homo sapiens variant 2 G 44 V GN=F9 PE=1 SV=2	5	sample=1 period=1 cycle=1292 experiment=8	sample=1 period=1 cycle=1292 experiment=8	17.6086
03417:2	1	Y.VTPIC[+71.037]IADKEY.T		C[+71]	661.836	2	1322.66	1322.67	0	-1.4	331	Specific	432.4	319.65	319.65	5.24	84	>sp|P00740-6|FA9_HUMAN Coagulation factor IX OS=Homo sapiens variant 2 G 44 V GN=F9 PE=1 SV=2	5	sample=1 period=1 cycle=1277 experiment=3	sample=1 period=1 cycle=1277 experiment=3	17.2823
05477:2	1	Y.VTPIC[+71.037]IADKEY.T		C[+71]	661.841	2	1322.68	1322.67	0	7.1	331	Specific	432.52	277.5	277.5	4.71	84	>sp|P00740-6|FA9_HUMAN Coagulation factor IX OS=Homo sapiens variant 2 G 44 V GN=F9 PE=1 SV=2	5	sample=1 period=1 cycle=1467 experiment=6	sample=1 period=1 cycle=1467 experiment=6	21.1926
07567:2	1	Y.VTPIC[+71.037]IADKEY.T		C[+71]	661.839	2	1322.67	1322.67	0	3.2	331	Specific	433.29	318.56	318.56	5.61	84	>sp|P00740-6|FA9_HUMAN Coagulation factor IX OS=Homo sapiens variant 2 G 44 V GN=F9 PE=1 SV=2	5	sample=1 period=1 cycle=1753 experiment=3	sample=1 period=1 cycle=1753 experiment=3	27.1014
07772:2	1	Y.VTPIC[+71.037]IADKEY.T		C[+71]	661.839	2	1322.67	1322.67	0	3.8	331	Specific	437.02	254.3	254.3	5.61	84	>sp|P00740-6|FA9_HUMAN Coagulation factor IX OS=Homo sapiens variant 2 G 44 V GN=F9 PE=1 SV=2	5	sample=1 period=1 cycle=1790 experiment=4	sample=1 period=1 cycle=1790 experiment=4	27.874
03053:2	1	Y.VTPIC[+71.037]IADKEY.T		C[+71]	661.836	2	1322.66	1322.67	0	-1	331	Specific	437.23	225.68	225.68	4.98	84	>sp|P00740-6|FA9_HUMAN Coagulation factor IX OS=Homo sapiens variant 2 G 44 V GN=F9 PE=1 SV=2	5	sample=1 period=1 cycle=1244 experiment=7	sample=1 period=1 cycle=1244 experiment=7	16.5652
05397:2	1	Y.VTPIC[+71.037]IADKEY.T		C[+71]	661.842	2	1322.68	1322.67	0	8.8	331	Specific	437.5	255.07	255.07	4.17	84	>sp|P00740-6|FA9_HUMAN Coagulation factor IX OS=Homo sapiens variant 2 G 44 V GN=F9 PE=1 SV=2	5	sample=1 period=1 cycle=1459 experiment=10	sample=1 period=1 cycle=1459 experiment=10	21.0339
05729:2	1	Y.VTPIC[+71.037]IADKEY.T		C[+71]	661.841	2	1322.68	1322.67	0	6.9	331	Specific	437.76	269.56	269.56	4.71	84	>sp|P00740-6|FA9_HUMAN Coagulation factor IX OS=Homo sapiens variant 2 G 44 V GN=F9 PE=1 SV=2	5	sample=1 period=1 cycle=1491 experiment=10	sample=1 period=1 cycle=1491 experiment=10	21.6771
06433:2	1	Y.VTPIC[+71.037]IADKEY.T		C[+71]	661.835	2	1322.66	1322.67	0	-2	331	Specific	438.4	370.06	370.06	6.14	84	>sp|P00740-6|FA9_HUMAN Coagulation factor IX OS=Homo sapiens variant 2 G 44 V GN=F9 PE=1 SV=2	5	sample=1 period=1 cycle=1582 experiment=9	sample=1 period=1 cycle=1582 experiment=9	23.5243
06736:2	1	Y.VTPIC[+71.037]IADKEY.T		C[+71]	661.838	2	1322.67	1322.67	0	1.5	331	Specific	439.4	292.18	292.18	5.28	84	>sp|P00740-6|FA9_HUMAN Coagulation factor IX OS=Homo sapiens variant 2 G 44 V GN=F9 PE=1 SV=2	5	sample=1 period=1 cycle=1613 experiment=4	sample=1 period=1 cycle=1613 experiment=4	24.1594
06027:2	1	Y.VTPIC[+71.037]IADKEY.T		C[+71]	661.842	2	1322.68	1322.67	0	8.1	331	Specific	439.71	204.32	204.32	4.51	84	>sp|P00740-6|FA9_HUMAN Coagulation factor IX OS=Homo sapiens variant 2 G 44 V GN=F9 PE=1 SV=2	5	sample=1 period=1 cycle=1534 experiment=7	sample=1 period=1 cycle=1534 experiment=7	22.5365
[truncated: 768 more rows]

## Sheet: pdFIXaChP
Query #:z	Protein Rank	Peptide < ProteinMetrics Confidential >	Glycans NHFAGNa	Modification Type(s)	Observed m/z	z	Observed (M+H)	Calc. mass (M+H)	Off-by-x error	Mass error (ppm)	Starting position	Cleavage	Score	Delta	Delta Mod	|Log Prob|	# of unique peptides	Protein Name	Protein DB number	Comment	Scan #	Scan Time
[truncated: 1,940 more rows]

[truncated: 10 more sheets: pdFIXbCh, pdFIXbChP, H1aCh, H1aChP, H1bCh, H1bChP, H2aCh, H2aChP, H2bCh, H2bChP]
