# Supplementary material for: Coagulation factor IX analysis in bioreactor cell culture supernatant predicts quality of the purified product
Source: Commun Biol. 2021 Mar 23;4:390. doi: 10.1038/s42003-021-01903-x (PMC7988164; doi:10.1038/s42003-021-01903-x)
Supplement: Supplementary file 8 — Supplementary Data S5 [file 42003_2021_1903_MOESM8_ESM.zip › Supplementary Table S5_Byonic searches for rFIX characterization/Supplementary Table S5_GluC_All Byonic outputs for rFIX and pdFIX characterization.xlsx]

## Sheet: Notes
Notes
Digestion with GluC +/- PNGase F
This Supplementary Table contains all the PSMs identified by Byonic (Spectra Tab from the excel report).
The search conditions are exemplified by the tab containing the summary tab of this excel report.
G = GluC
P = PNGase G
a or b= indicate duplicates samples.

## Sheet: Summary
Summary:
	1) Input data file: D:\Luci\FIX\20181107_FIXH1H2\20181106_Schulz_Luci_FIXaGP.wiff
	2) Protein database: D:\Luci\PD Databases\Schulz_CP_FIX_P00740_P00740_2_noSig_noProP_Variant194_A_p1842.fasta
	3) Parameter file: D:\Luci\FIX\20181107_FIXH1H2\Common4rare2NeuGc50_20181106_Schulz_Luci_FIXaGP.wiff_20181116_Byonic\objs\params.prf
	4) Date/Time: 16 November 2018 5:56:52 PM
	5) RunTime: 10 minutes, 54 seconds; on 8 cores
Summary Statistics:
	1) Reporting 2 forward and 3 reverse proteins
	2) 91 unique forward peptides
	3) 587 spectra matched to forward peptides
	4) Estimated spectrum-level FDR on true proteins is 4.0%
Recorded protein search configuration:
Num	Rule	Value
0	Protein database	D:\Luci\PD Databases\Schulz_CP_FIX_P00740_P00740_2_noSig_noProP_Variant194_A_p1842.fasta
1	Spectrum-level FDR	Auto cut
2	Cleavage residues	DE
3	Digest cutter	C-terminal cutter
4	Peptide termini	Fully specific
5	Maximum number of missed cleavages	2
6	Fragmentation type	QTOF / HCD
7	Precursor tolerance	15.0 ppm
8	Fragment tolerance	0.02 Da
9	Charges applied to charge-unassigned spectra:	1,2,3
10	Precursor mass max	10000.0
11	N-glycan search	None
12	O-glycan search	None
13	Off by x isotopes	-2,-1,0,+1,+2
14	Contaminants added	false
15	Decoys added	true
16	%Additional parameters:
17	Disulfide Enable	false
18	Trisulfide Enable	false
19	DSS Crosslink Enable	false
20	Custom Crosslink Enable	false
21	Wildcard Enable	0
22	Combyne cut off score	Auto
23	Protein FDR cutoff	1%
24	Focused DB created	false
25	Export mzIdentML	false
26	Score version	2
27	precursor_assignment_flags	2
28	po_NumberMonosReturn	1
29	Lock mass list	None
30	do_quick_rejects	0
31	%Modification searches:
32	common_modifications_max	4
33	rare_modifications_max	2
34	%Fixed and variable modifications:
35	Propionamide / +71.037114 @ C | fixed
36	Oxidation / +15.994915 @ D, M | common1
37	Deamidated / +0.984016 @ N | common2
38	Carboxy / +43.989829 @ E | common4
39	Phospho / +79.966331 @ S, T | common2
40	Sulfo / +79.956815 @ S, T, Y | rare1
41	% Custom modification text below
42	HexNAc(4)Hex(5)NeuAc(2) @ N | rare1
43	%Glycan modifications:
44	[file:///C:\Program Files (x86)\ProteinMetrics\PMi-Byonic\Byonic\data\GlycanDatabases\N-glycan 50 common biantennary.txt] @ NGlycan | rare1
45	HexNAc(1)Hex(1)NeuAc(1) @ OGlycan | rare1
46	HexNAc(1)Hex(1)NeuAc(2) @ OGlycan | rare1
47	Hex(1)Pent(1) @ OGlycan | rare2
48	Hex(1)Pent(2) @ OGlycan | rare2
49	HexNAc(1)Hex(1)Fuc(1)NeuAc(1) @ OGlycan | rare2
50	HexNAc(1)Hex(1)NeuGc(1) @ OGlycan | rare1
51	HexNAc(1)Hex(1)NeuAc(1)NeuGc(1) @ OGlycan | rare1
52	HexNAc(1)Hex(1)NeuGc(2) @ OGlycan | rare1
53	HexNAc(1)Hex(1)Fuc(1)NeuGc(1) @ OGlycan | rare1
54	% Custom modification text below
55	Show all N-glycopeptides	0
56	%Addition parameters:
57	Product Version	PMI-Byonic-Com:v2.13.17
58	Registered to	Benjamin Schulz University of Queensland, School of Chemistry and Molecualr Biosciences

## Sheet: H1aG
Query #:z	Protein Rank	Peptide < ProteinMetrics Confidential >	Glycans NHFAGNa	Modification Type(s)	Observed m/z	z	Observed (M+H)	Calc. mass (M+H)	Off-by-x error	Mass error (ppm)	Starting position	Cleavage	Score	Delta	Delta Mod	|Log Prob|	# of unique peptides	Protein Name	Protein DB number	Comment	Scan #	Scan Time
06739:3	1	-.YNSGKLE[+43.990]EFVQGNLE.R		E[+44]	590.942	3	1770.81	1770.82	0	-4.2	1	NRagged	4.15	4.15	0	0.99	132	>sp|P00740-3|FA9_HUMAN Coagulation factor IX OS=Homo sapiens GN=F9 PE=1 SV=2	3	sample=1 period=1 cycle=1357 experiment=2	sample=1 period=1 cycle=1357 experiment=2	20.258
06781:2	1	-.YNSGKLE[+43.990]EFVQGNLE.R		E[+44]	885.908	2	1770.81	1770.82	0	-5.2	1	NRagged	40.39	40.39	0	2.02	132	>sp|P00740-3|FA9_HUMAN Coagulation factor IX OS=Homo sapiens GN=F9 PE=1 SV=2	3	sample=1 period=1 cycle=1361 experiment=10	sample=1 period=1 cycle=1361 experiment=10	20.3484
06772:2	1	-.YNSGKLE[+43.990]EFVQGNLE.R		E[+44]	885.912	2	1770.82	1770.82	0	-1.2	1	NRagged	61.25	61.25	0	2.27	132	>sp|P00740-3|FA9_HUMAN Coagulation factor IX OS=Homo sapiens GN=F9 PE=1 SV=2	3	sample=1 period=1 cycle=1360 experiment=9	sample=1 period=1 cycle=1360 experiment=9	20.3279
06755:2	1	-.YNSGKLE[+43.990]EFVQGNLE.R		E[+44]	885.916	2	1770.82	1770.82	0	3.3	1	NRagged	78.17	78.17	0	2.38	132	>sp|P00740-3|FA9_HUMAN Coagulation factor IX OS=Homo sapiens GN=F9 PE=1 SV=2	3	sample=1 period=1 cycle=1358 experiment=10	sample=1 period=1 cycle=1358 experiment=10	20.2858
07115:3	1	-.YNSGKLE[+43.990]E[+43.990]FVQGNLE.R		E[+44]*2	605.602	3	1814.79	1814.81	0	-8.4	1	NRagged	0.52	0.52	0.52	0.63	132	>sp|P00740-3|FA9_HUMAN Coagulation factor IX OS=Homo sapiens GN=F9 PE=1 SV=2	3	sample=1 period=1 cycle=1421 experiment=4	sample=1 period=1 cycle=1421 experiment=4	21.6472
07032:3	1	-.YNSGKLE[+43.990]E[+43.990]FVQGNLE.R		E[+44]*2	605.609	3	1814.81	1814.81	0	2.6	1	NRagged	30.68	30.68	18.74	0.6	132	>sp|P00740-3|FA9_HUMAN Coagulation factor IX OS=Homo sapiens GN=F9 PE=1 SV=2	3	sample=1 period=1 cycle=1408 experiment=5	sample=1 period=1 cycle=1408 experiment=5	21.3672
07010:3	1	-.YNSGKLE[+43.990]E[+43.990]FVQGNLE.R		E[+44]*2	605.605	3	1814.8	1814.81	0	-4	1	NRagged	35.25	35.25	8.53	0.99	132	>sp|P00740-3|FA9_HUMAN Coagulation factor IX OS=Homo sapiens GN=F9 PE=1 SV=2	3	sample=1 period=1 cycle=1404 experiment=4	sample=1 period=1 cycle=1404 experiment=4	21.2783
07021:3	1	-.YNSGKLE[+43.990]E[+43.990]FVQGNLE.R		E[+44]*2	605.607	3	1814.81	1814.81	0	-0.4	1	NRagged	70.73	70.73	15.68	1.64	132	>sp|P00740-3|FA9_HUMAN Coagulation factor IX OS=Homo sapiens GN=F9 PE=1 SV=2	3	sample=1 period=1 cycle=1406 experiment=5	sample=1 period=1 cycle=1406 experiment=5	21.3277
07015:2	1	-.YNSGKLE[+43.990]E[+43.990]FVQGNLE.R		E[+44]*2	907.91	2	1814.81	1814.81	0	2.9	1	NRagged	91.03	91.03	13.53	2.73	132	>sp|P00740-3|FA9_HUMAN Coagulation factor IX OS=Homo sapiens GN=F9 PE=1 SV=2	3	sample=1 period=1 cycle=1404 experiment=9	sample=1 period=1 cycle=1404 experiment=9	21.2837
07025:3	1	-.YNSGKLE[+43.990]E[+43.990]FVQGNLE.R		E[+44]*2	605.606	3	1814.8	1814.81	0	-2.3	1	NRagged	117.32	117.32	12.99	2.26	132	>sp|P00740-3|FA9_HUMAN Coagulation factor IX OS=Homo sapiens GN=F9 PE=1 SV=2	3	sample=1 period=1 cycle=1407 experiment=5	sample=1 period=1 cycle=1407 experiment=5	21.345
07030:3	1	-.YNSGKLE[+43.990]E[+43.990]FVQGNLE.R		E[+44]*2	605.609	3	1814.81	1814.81	0	2.6	1	NRagged	122.01	122.01	4.72	2.15	132	>sp|P00740-3|FA9_HUMAN Coagulation factor IX OS=Homo sapiens GN=F9 PE=1 SV=2	3	sample=1 period=1 cycle=1408 experiment=3	sample=1 period=1 cycle=1408 experiment=3	21.3651
07068:3	1	-.YNSGKLE[+43.990]E[+43.990]FVQGNLE.R		E[+44]*2	605.607	3	1814.81	1814.81	0	0	1	NRagged	135.41	135.41	1.94	2.26	132	>sp|P00740-3|FA9_HUMAN Coagulation factor IX OS=Homo sapiens GN=F9 PE=1 SV=2	3	sample=1 period=1 cycle=1413 experiment=5	sample=1 period=1 cycle=1413 experiment=5	21.476
07042:3	1	-.YNSGKLE[+43.990]E[+43.990]FVQGNLE.R		E[+44]*2	605.609	3	1814.81	1814.81	0	2.2	1	NRagged	150.08	150.08	4.31	2.37	132	>sp|P00740-3|FA9_HUMAN Coagulation factor IX OS=Homo sapiens GN=F9 PE=1 SV=2	3	sample=1 period=1 cycle=1410 experiment=3	sample=1 period=1 cycle=1410 experiment=3	21.4084
07039:3	1	-.YNSGKLEE[+43.990]FVQGNLE[+43.990].R		E[+44]*2	605.609	3	1814.81	1814.81	0	2.1	1	NRagged	175.08	175.08	1.2	2.52	132	>sp|P00740-3|FA9_HUMAN Coagulation factor IX OS=Homo sapiens GN=F9 PE=1 SV=2	3	sample=1 period=1 cycle=1409 experiment=5	sample=1 period=1 cycle=1409 experiment=5	21.3924
07050:3	1	-.YNSGKLEE[+43.990]FVQGNLE[+43.990].R		E[+44]*2	605.607	3	1814.81	1814.81	0	-0.9	1	NRagged	190.38	190.38	1.2	2.87	132	>sp|P00740-3|FA9_HUMAN Coagulation factor IX OS=Homo sapiens GN=F9 PE=1 SV=2	3	sample=1 period=1 cycle=1411 experiment=4	sample=1 period=1 cycle=1411 experiment=4	21.4316
07038:3	1	-.YNSGKLEE[+43.990]FVQGNLE[+43.990].R		E[+44]*2	605.609	3	1814.81	1814.81	0	2.1	1	NRagged	196	196	1.2	3.04	132	>sp|P00740-3|FA9_HUMAN Coagulation factor IX OS=Homo sapiens GN=F9 PE=1 SV=2	3	sample=1 period=1 cycle=1409 experiment=4	sample=1 period=1 cycle=1409 experiment=4	21.3912
07067:3	1	-.YNSGKLEE[+43.990]FVQGNLE[+43.990].R		E[+44]*2	605.607	3	1814.81	1814.81	0	0	1	NRagged	207.21	207.21	1.2	2.85	132	>sp|P00740-3|FA9_HUMAN Coagulation factor IX OS=Homo sapiens GN=F9 PE=1 SV=2	3	sample=1 period=1 cycle=1413 experiment=4	sample=1 period=1 cycle=1413 experiment=4	21.4755
07089:3	1	-.YNSGKLEE[+43.990]FVQGNLE[+43.990].R		E[+44]*2	605.607	3	1814.81	1814.81	0	-0.5	1	NRagged	242.81	242.81	1.2	3.23	132	>sp|P00740-3|FA9_HUMAN Coagulation factor IX OS=Homo sapiens GN=F9 PE=1 SV=2	3	sample=1 period=1 cycle=1417 experiment=2	sample=1 period=1 cycle=1417 experiment=2	21.5613
07017:3	1	-.YNSGKLE[+43.990]E[+43.990]FVQGNLE.R		E[+44]*2	605.605	3	1814.8	1814.81	0	-4.5	1	NRagged	248.89	248.89	16.92	3.65	132	>sp|P00740-3|FA9_HUMAN Coagulation factor IX OS=Homo sapiens GN=F9 PE=1 SV=2	3	sample=1 period=1 cycle=1405 experiment=3	sample=1 period=1 cycle=1405 experiment=3	21.3056
07090:3	1	-.YNSGKLEE[+43.990]FVQGNLE[+43.990].R		E[+44]*2	605.607	3	1814.81	1814.81	0	-0.5	1	NRagged	259.15	259.15	1.2	3.45	132	>sp|P00740-3|FA9_HUMAN Coagulation factor IX OS=Homo sapiens GN=F9 PE=1 SV=2	3	sample=1 period=1 cycle=1417 experiment=3	sample=1 period=1 cycle=1417 experiment=3	21.5629
07074:2	1	-.YNSGKLE[+43.990]E[+43.990]FVQGNLE.R		E[+44]*2	907.914	2	1814.82	1814.81	0	6.7	1	NRagged	261.77	199.03	4.09	3.69	132	>sp|P00740-3|FA9_HUMAN Coagulation factor IX OS=Homo sapiens GN=F9 PE=1 SV=2	3	sample=1 period=1 cycle=1413 experiment=11	sample=1 period=1 cycle=1413 experiment=11	21.4797
07064:2	1	-.YNSGKLE[+43.990]E[+43.990]FVQGNLE.R		E[+44]*2	907.913	2	1814.82	1814.81	0	6.1	1	NRagged	370.07	370.07	31.48	5.35	132	>sp|P00740-3|FA9_HUMAN Coagulation factor IX OS=Homo sapiens GN=F9 PE=1 SV=2	3	sample=1 period=1 cycle=1412 experiment=9	sample=1 period=1 cycle=1412 experiment=9	21.4582
07398:2	1	-.YN[+0.984]SGKLE[+43.990]E[+43.990]FVQGNLE.R		E[+44]*2, N[+1]	908.403	2	1815.8	1815.79	0	3.6	1	NRagged	15.34	15.34	7.2	2.03	132	>sp|P00740-3|FA9_HUMAN Coagulation factor IX OS=Homo sapiens GN=F9 PE=1 SV=2	3	sample=1 period=1 cycle=1474 experiment=9	sample=1 period=1 cycle=1474 experiment=9	22.7975
07343:2	1	-.YN[+0.984]SGKLEE[+43.990]FVQGNLE[+43.990].R		E[+44]*2, N[+1]	908.403	2	1815.8	1815.79	0	3.9	1	NRagged	169.27	169.27	1.2	3.19	132	>sp|P00740-3|FA9_HUMAN Coagulation factor IX OS=Homo sapiens GN=F9 PE=1 SV=2	3	sample=1 period=1 cycle=1466 experiment=7	sample=1 period=1 cycle=1466 experiment=7	22.624
01251:2	1	E.FVQGNLERE.C			546.272	2	1091.54	1091.55	0	-10.3	9	Specific	20.05	17.21	17.21	0.83	132	>sp|P00740-3|FA9_HUMAN Coagulation factor IX OS=Homo sapiens GN=F9 PE=1 SV=2	3	sample=1 period=1 cycle=816 experiment=6	sample=1 period=1 cycle=816 experiment=6	8.9246
01281:2	1	E.FVQGNLERE.C			546.271	2	1091.53	1091.55	0	-12	9	Specific	30.6	30.6	30.6	0.43	132	>sp|P00740-3|FA9_HUMAN Coagulation factor IX OS=Homo sapiens GN=F9 PE=1 SV=2	3	sample=1 period=1 cycle=818 experiment=7	sample=1 period=1 cycle=818 experiment=7	8.9655
06631:2	1	E.FVQGNLE[+43.990]REC[+71.037]ME.E		C[+71], E[+44]	785.327	2	1569.65	1569.67	0	-12.5	9	Specific	26.95	26.95	10.04	1.21	132	>sp|P00740-3|FA9_HUMAN Coagulation factor IX OS=Homo sapiens GN=F9 PE=1 SV=2	3	sample=1 period=1 cycle=1344 experiment=6	sample=1 period=1 cycle=1344 experiment=6	19.9851
02593:2	1	E.FVQGN[+0.984]LE[+43.990]REC[+71.037]ME.E		C[+71], E[+44], N[+1]	785.829	2	1570.65	1570.65	0	-0.4	9	Specific	0.32	0.32	0	2.01	132	>sp|P00740-3|FA9_HUMAN Coagulation factor IX OS=Homo sapiens GN=F9 PE=1 SV=2	3	sample=1 period=1 cycle=906 experiment=15	sample=1 period=1 cycle=906 experiment=15	10.7762
02554:2	1	E.FVQGN[+0.984]LE[+43.990]REC[+71.037]ME.E		C[+71], E[+44], N[+1]	785.83	2	1570.65	1570.65	0	0.9	9	Specific	2.72	2.72	2.72	2.05	132	>sp|P00740-3|FA9_HUMAN Coagulation factor IX OS=Homo sapiens GN=F9 PE=1 SV=2	3	sample=1 period=1 cycle=903 experiment=12	sample=1 period=1 cycle=903 experiment=12	10.713
02607:2	1	E.FVQGN[+0.984]LE[+43.990]REC[+71.037]ME.E		C[+71], E[+44], N[+1]	785.83	2	1570.65	1570.65	0	0.5	9	Specific	14.28	14.28	0	2.01	132	>sp|P00740-3|FA9_HUMAN Coagulation factor IX OS=Homo sapiens GN=F9 PE=1 SV=2	3	sample=1 period=1 cycle=907 experiment=14	sample=1 period=1 cycle=907 experiment=14	10.7966
02816:2	1	E.VFE[+43.990]N[+0.984]T[+426.137]E[+43.990]RTTE.F	Hex(1)Pent(2)	E[+44]*2, N[+1], T[+426]	870.841	2	1740.68	1740.67	0	3	31	Specific	3.03	3.03	3.03	0.89	132	>sp|P00740-3|FA9_HUMAN Coagulation factor IX OS=Homo sapiens GN=F9 PE=1 SV=2	3	sample=1 period=1 cycle=925 experiment=11	sample=1 period=1 cycle=925 experiment=11	11.1768
02895:2	1	E.VFE[+43.990]N[+0.984]T[+426.137]E[+43.990]RTTE.F	Hex(1)Pent(2)	E[+44]*2, N[+1], T[+426]	870.841	2	1740.67	1740.67	0	1.9	31	Specific	30.97	30.97	4.47	0.89	132	>sp|P00740-3|FA9_HUMAN Coagulation factor IX OS=Homo sapiens GN=F9 PE=1 SV=2	3	sample=1 period=1 cycle=931 experiment=14	sample=1 period=1 cycle=931 experiment=14	11.303
02015:2	1	E.NTERT[+426.137]T[+947.323]E.F	Hex(1)Pent(2),HexNAc(1)Hex(1)NeuAc(2)	T[+426][+947]	1112.44	2	2223.87	2223.85	0	10.2	34	Specific	57.92	9.82	6.33	2	132	>sp|P00740-3|FA9_HUMAN Coagulation factor IX OS=Homo sapiens GN=F9 PE=1 SV=2	3	sample=1 period=1 cycle=866 experiment=11	sample=1 period=1 cycle=866 experiment=11	9.9655
02441:2	1	E.FWKQYVD.G			493.247	2	985.487	985.478	0	9.3	41	Specific	61.27	61.27	61.27	0.44	132	>sp|P00740-3|FA9_HUMAN Coagulation factor IX OS=Homo sapiens GN=F9 PE=1 SV=2	3	sample=1 period=1 cycle=895 experiment=3	sample=1 period=1 cycle=895 experiment=3	10.5434
02610:2	1	E.FWKQYVD.G			493.242	2	985.476	985.478	0	-1.3	41	Specific	77.72	77.72	77.72	2	132	>sp|P00740-3|FA9_HUMAN Coagulation factor IX OS=Homo sapiens GN=F9 PE=1 SV=2	3	sample=1 period=1 cycle=908 experiment=3	sample=1 period=1 cycle=908 experiment=3	10.8111
02595:2	1	E.FWKQYVD.G			493.236	2	985.464	985.478	0	-14	41	Specific	85.44	85.44	85.44	0.93	132	>sp|P00740-3|FA9_HUMAN Coagulation factor IX OS=Homo sapiens GN=F9 PE=1 SV=2	3	sample=1 period=1 cycle=907 experiment=2	sample=1 period=1 cycle=907 experiment=2	10.7899
02727:2	1	E.FWKQYVD.G			493.24	2	985.473	985.478	0	-5	41	Specific	118	118	118	2.06	132	>sp|P00740-3|FA9_HUMAN Coagulation factor IX OS=Homo sapiens GN=F9 PE=1 SV=2	3	sample=1 period=1 cycle=918 experiment=3	sample=1 period=1 cycle=918 experiment=3	11.0213
02295:2	1	E.FWKQYVD.G			493.238	2	985.469	985.478	0	-9.1	41	Specific	128.06	128.06	128.06	2.67	132	>sp|P00740-3|FA9_HUMAN Coagulation factor IX OS=Homo sapiens GN=F9 PE=1 SV=2	3	sample=1 period=1 cycle=885 experiment=4	sample=1 period=1 cycle=885 experiment=4	10.3421
02717:2	1	E.FWKQYVD.G			493.237	2	985.467	985.478	0	-11.4	41	Specific	171.14	171.14	171.14	2.04	132	>sp|P00740-3|FA9_HUMAN Coagulation factor IX OS=Homo sapiens GN=F9 PE=1 SV=2	3	sample=1 period=1 cycle=917 experiment=3	sample=1 period=1 cycle=917 experiment=3	11.0002
02505:2	1	E.FWKQYVD.G			493.242	2	985.476	985.478	0	-1.3	41	Specific	190.43	190.43	190.43	2.46	132	>sp|P00740-3|FA9_HUMAN Coagulation factor IX OS=Homo sapiens GN=F9 PE=1 SV=2	3	sample=1 period=1 cycle=900 experiment=2	sample=1 period=1 cycle=900 experiment=2	10.6453
02139:2	1	E.FWKQYVD.G			493.235	2	985.463	985.478	0	-14.4	41	Specific	207.06	207.06	207.06	2.44	132	>sp|P00740-3|FA9_HUMAN Coagulation factor IX OS=Homo sapiens GN=F9 PE=1 SV=2	3	sample=1 period=1 cycle=875 experiment=2	sample=1 period=1 cycle=875 experiment=2	10.1407
02233:2	1	E.FWKQYVD.G			493.238	2	985.468	985.478	0	-9.5	41	Specific	217.64	217.64	217.64	2.61	132	>sp|P00740-3|FA9_HUMAN Coagulation factor IX OS=Homo sapiens GN=F9 PE=1 SV=2	3	sample=1 period=1 cycle=880 experiment=3	sample=1 period=1 cycle=880 experiment=3	10.2425
02709:2	1	E.FWKQYVD.G			493.239	2	985.47	985.478	0	-7.5	41	Specific	243.02	243.02	243.02	3	132	>sp|P00740-3|FA9_HUMAN Coagulation factor IX OS=Homo sapiens GN=F9 PE=1 SV=2	3	sample=1 period=1 cycle=916 experiment=4	sample=1 period=1 cycle=916 experiment=4	10.9797
02043:2	1	E.FWKQYVD.G			493.243	2	985.478	985.478	0	0.2	41	Specific	261.67	261.67	261.67	2.55	132	>sp|P00740-3|FA9_HUMAN Coagulation factor IX OS=Homo sapiens GN=F9 PE=1 SV=2	3	sample=1 period=1 cycle=869 experiment=3	sample=1 period=1 cycle=869 experiment=3	10.0196
02124:2	1	E.FWKQYVDGD.Q			579.259	2	1157.51	1157.53	0	-13.4	41	Specific	70.15	70.15	70.15	1.03	132	>sp|P00740-3|FA9_HUMAN Coagulation factor IX OS=Homo sapiens GN=F9 PE=1 SV=2	3	sample=1 period=1 cycle=874 experiment=6	sample=1 period=1 cycle=874 experiment=6	10.122
02196:2	1	E.FWKQYVDGD.Q			579.263	2	1157.52	1157.53	0	-7.1	41	Specific	176.89	176.89	176.89	3.43	132	>sp|P00740-3|FA9_HUMAN Coagulation factor IX OS=Homo sapiens GN=F9 PE=1 SV=2	3	sample=1 period=1 cycle=878 experiment=3	sample=1 period=1 cycle=878 experiment=3	10.2014
04829:2	1	E.FWKQYVDGDQC[+71.037]E.S		C[+71]	794.832	2	1588.66	1588.67	0	-11.3	41	Specific	37.66	37.66	37.66	2.09	132	>sp|P00740-3|FA9_HUMAN Coagulation factor IX OS=Homo sapiens GN=F9 PE=1 SV=2	3	sample=1 period=1 cycle=1099 experiment=11	sample=1 period=1 cycle=1099 experiment=11	14.7768
07413:2	1	E.FWKQYVDGDQC[+71.037]E.S		C[+71]	794.838	2	1588.67	1588.67	0	-3.5	41	Specific	43.64	43.64	43.64	2.13	132	>sp|P00740-3|FA9_HUMAN Coagulation factor IX OS=Homo sapiens GN=F9 PE=1 SV=2	3	sample=1 period=1 cycle=1476 experiment=10	sample=1 period=1 cycle=1476 experiment=10	22.8402
07263:2	1	E.FWKQYVDGDQC[+71.037]E.S		C[+71]	794.837	2	1588.67	1588.67	0	-4	41	Specific	63.54	63.54	63.54	2.52	132	>sp|P00740-3|FA9_HUMAN Coagulation factor IX OS=Homo sapiens GN=F9 PE=1 SV=2	3	sample=1 period=1 cycle=1450 experiment=5	sample=1 period=1 cycle=1450 experiment=5	22.2716
06386:2	1	E.FWKQYVDGDQC[+71.037]E.S		C[+71]	794.837	2	1588.67	1588.67	0	-4.1	41	Specific	73.99	73.99	73.99	3.04	132	>sp|P00740-3|FA9_HUMAN Coagulation factor IX OS=Homo sapiens GN=F9 PE=1 SV=2	3	sample=1 period=1 cycle=1296 experiment=5	sample=1 period=1 cycle=1296 experiment=5	18.9395
06305:2	1	E.FWKQYVDGDQC[+71.037]E.S		C[+71]	794.837	2	1588.67	1588.67	0	-4.2	41	Specific	79.94	79.94	79.94	3.3	132	>sp|P00740-3|FA9_HUMAN Coagulation factor IX OS=Homo sapiens GN=F9 PE=1 SV=2	3	sample=1 period=1 cycle=1285 experiment=6	sample=1 period=1 cycle=1285 experiment=6	18.6986
06887:2	1	E.FWKQYVDGDQC[+71.037]E.S		C[+71]	794.831	2	1588.66	1588.67	0	-11.6	41	Specific	93.19	93.19	93.19	2.81	132	>sp|P00740-3|FA9_HUMAN Coagulation factor IX OS=Homo sapiens GN=F9 PE=1 SV=2	3	sample=1 period=1 cycle=1377 experiment=6	sample=1 period=1 cycle=1377 experiment=6	20.6921
06971:2	1	E.FWKQYVDGDQC[+71.037]E.S		C[+71]	794.834	2	1588.66	1588.67	0	-8.5	41	Specific	93.36	93.36	93.36	3.27	132	>sp|P00740-3|FA9_HUMAN Coagulation factor IX OS=Homo sapiens GN=F9 PE=1 SV=2	3	sample=1 period=1 cycle=1395 experiment=7	sample=1 period=1 cycle=1395 experiment=7	21.0848
08585:2	1	E.FWKQYVDGDQC[+71.037]E.S		C[+71]	794.841	2	1588.67	1588.67	0	0.7	41	Specific	97.03	97.03	97.03	3.08	132	>sp|P00740-3|FA9_HUMAN Coagulation factor IX OS=Homo sapiens GN=F9 PE=1 SV=2	3	sample=1 period=1 cycle=1626 experiment=9	sample=1 period=1 cycle=1626 experiment=9	25.9589
04382:2	1	E.FWKQYVDGDQC[+71.037]E.S		C[+71]	794.836	2	1588.67	1588.67	0	-5.3	41	Specific	97.86	97.86	97.86	3.59	132	>sp|P00740-3|FA9_HUMAN Coagulation factor IX OS=Homo sapiens GN=F9 PE=1 SV=2	3	sample=1 period=1 cycle=1063 experiment=12	sample=1 period=1 cycle=1063 experiment=12	14.0296
07148:2	1	E.FWKQYVDGDQC[+71.037]E.S		C[+71]	794.84	2	1588.67	1588.67	0	-1.2	41	Specific	100.1	100.1	100.1	3.08	132	>sp|P00740-3|FA9_HUMAN Coagulation factor IX OS=Homo sapiens GN=F9 PE=1 SV=2	3	sample=1 period=1 cycle=1425 experiment=8	sample=1 period=1 cycle=1425 experiment=8	21.738
06762:2	1	E.FWKQYVDGDQC[+71.037]E.S		C[+71]	794.846	2	1588.68	1588.67	0	6.4	41	Specific	100.51	71.92	71.92	2.17	132	>sp|P00740-3|FA9_HUMAN Coagulation factor IX OS=Homo sapiens GN=F9 PE=1 SV=2	3	sample=1 period=1 cycle=1359 experiment=8	sample=1 period=1 cycle=1359 experiment=8	20.3055
08981:2	1	E.FWKQYVDGDQC[+71.037]E.S		C[+71]	794.832	2	1588.66	1588.67	0	-10.8	41	Specific	100.51	100.51	100.51	3.06	132	>sp|P00740-3|FA9_HUMAN Coagulation factor IX OS=Homo sapiens GN=F9 PE=1 SV=2	3	sample=1 period=1 cycle=1672 experiment=6	sample=1 period=1 cycle=1672 experiment=6	26.9077
05091:2	1	E.FWKQYVDGDQC[+71.037]E.S		C[+71]	794.838	2	1588.67	1588.67	0	-3.4	41	Specific	104.45	104.45	104.45	3.99	132	>sp|P00740-3|FA9_HUMAN Coagulation factor IX OS=Homo sapiens GN=F9 PE=1 SV=2	3	sample=1 period=1 cycle=1127 experiment=12	sample=1 period=1 cycle=1127 experiment=12	15.3386
07901:2	1	E.FWKQYVDGDQC[+71.037]E.S		C[+71]	794.851	2	1588.69	1588.67	0	12.8	41	Specific	105.64	105.64	105.64	2.75	132	>sp|P00740-3|FA9_HUMAN Coagulation factor IX OS=Homo sapiens GN=F9 PE=1 SV=2	3	sample=1 period=1 cycle=1529 experiment=12	sample=1 period=1 cycle=1529 experiment=12	23.9124
04180:2	1	E.FWKQYVDGDQC[+71.037]E.S		C[+71]	794.841	2	1588.68	1588.67	0	1.2	41	Specific	106.19	106.19	106.19	3.25	132	>sp|P00740-3|FA9_HUMAN Coagulation factor IX OS=Homo sapiens GN=F9 PE=1 SV=2	3	sample=1 period=1 cycle=1045 experiment=10	sample=1 period=1 cycle=1045 experiment=10	13.667
05181:2	1	E.FWKQYVDGDQC[+71.037]E.S		C[+71]	794.84	2	1588.67	1588.67	0	-1.2	41	Specific	107.42	107.42	107.42	3.35	132	>sp|P00740-3|FA9_HUMAN Coagulation factor IX OS=Homo sapiens GN=F9 PE=1 SV=2	3	sample=1 period=1 cycle=1135 experiment=11	sample=1 period=1 cycle=1135 experiment=11	15.4997
07207:2	1	E.FWKQYVDGDQC[+71.037]E.S		C[+71]	794.839	2	1588.67	1588.67	0	-1.4	41	Specific	109.8	109.8	109.8	3.08	132	>sp|P00740-3|FA9_HUMAN Coagulation factor IX OS=Homo sapiens GN=F9 PE=1 SV=2	3	sample=1 period=1 cycle=1434 experiment=7	sample=1 period=1 cycle=1434 experiment=7	21.9262
09313:2	1	E.FWKQYVDGDQC[+71.037]E.S		C[+71]	794.843	2	1588.68	1588.67	0	3.4	41	Specific	110.3	107.43	107.43	3.25	132	>sp|P00740-3|FA9_HUMAN Coagulation factor IX OS=Homo sapiens GN=F9 PE=1 SV=2	3	sample=1 period=1 cycle=1742 experiment=8	sample=1 period=1 cycle=1742 experiment=8	28.3654
04292:2	1	E.FWKQYVDGDQC[+71.037]E.S		C[+71]	794.837	2	1588.67	1588.67	0	-5	41	Specific	110.44	110.44	110.44	3.76	132	>sp|P00740-3|FA9_HUMAN Coagulation factor IX OS=Homo sapiens GN=F9 PE=1 SV=2	3	sample=1 period=1 cycle=1055 experiment=13	sample=1 period=1 cycle=1055 experiment=13	13.8676
04464:2	1	E.FWKQYVDGDQC[+71.037]E.S		C[+71]	794.831	2	1588.65	1588.67	0	-12	41	Specific	110.48	110.48	110.48	2.81	132	>sp|P00740-3|FA9_HUMAN Coagulation factor IX OS=Homo sapiens GN=F9 PE=1 SV=2	3	sample=1 period=1 cycle=1069 experiment=11	sample=1 period=1 cycle=1069 experiment=11	14.1542
03671:3	1	E.FWKQYVDGDQC[+71.037]E.S		C[+71]	530.231	3	1588.68	1588.67	0	2.8	41	Specific	111.66	111.66	111.66	2.47	132	>sp|P00740-3|FA9_HUMAN Coagulation factor IX OS=Homo sapiens GN=F9 PE=1 SV=2	3	sample=1 period=1 cycle=1000 experiment=3	sample=1 period=1 cycle=1000 experiment=3	12.7293
05591:2	1	E.FWKQYVDGDQC[+71.037]E.S		C[+71]	794.83	2	1588.65	1588.67	0	-13.3	41	Specific	117.84	117.84	117.84	3.06	132	>sp|P00740-3|FA9_HUMAN Coagulation factor IX OS=Homo sapiens GN=F9 PE=1 SV=2	3	sample=1 period=1 cycle=1180 experiment=11	sample=1 period=1 cycle=1180 experiment=11	16.4487
08638:2	1	E.FWKQYVDGDQC[+71.037]E.S		C[+71]	794.835	2	1588.66	1588.67	0	-6.7	41	Specific	117.89	117.89	117.89	3.37	132	>sp|P00740-3|FA9_HUMAN Coagulation factor IX OS=Homo sapiens GN=F9 PE=1 SV=2	3	sample=1 period=1 cycle=1639 experiment=7	sample=1 period=1 cycle=1639 experiment=7	26.2369
06735:2	1	E.FWKQYVDGDQC[+71.037]E.S		C[+71]	794.836	2	1588.67	1588.67	0	-5.1	41	Specific	120.34	93.2	93.2	2.57	132	>sp|P00740-3|FA9_HUMAN Coagulation factor IX OS=Homo sapiens GN=F9 PE=1 SV=2	3	sample=1 period=1 cycle=1356 experiment=8	sample=1 period=1 cycle=1356 experiment=8	20.2422
06606:2	1	E.FWKQYVDGDQC[+71.037]E.S		C[+71]	794.83	2	1588.65	1588.67	0	-13.6	41	Specific	121.18	118.05	118.05	2.35	132	>sp|P00740-3|FA9_HUMAN Coagulation factor IX OS=Homo sapiens GN=F9 PE=1 SV=2	3	sample=1 period=1 cycle=1339 experiment=7	sample=1 period=1 cycle=1339 experiment=7	19.877
07947:2	1	E.FWKQYVDGDQC[+71.037]E.S		C[+71]	794.838	2	1588.67	1588.67	0	-2.6	41	Specific	121.7	121.7	121.7	3.99	132	>sp|P00740-3|FA9_HUMAN Coagulation factor IX OS=Homo sapiens GN=F9 PE=1 SV=2	3	sample=1 period=1 cycle=1534 experiment=8	sample=1 period=1 cycle=1534 experiment=8	24.0135
08004:2	1	E.FWKQYVDGDQC[+71.037]E.S		C[+71]	794.843	2	1588.68	1588.67	0	3.3	41	Specific	122.67	122.67	122.67	3.53	132	>sp|P00740-3|FA9_HUMAN Coagulation factor IX OS=Homo sapiens GN=F9 PE=1 SV=2	3	sample=1 period=1 cycle=1539 experiment=10	sample=1 period=1 cycle=1539 experiment=10	24.1164
04892:2	1	E.FWKQYVDGDQC[+71.037]E.S		C[+71]	794.833	2	1588.66	1588.67	0	-9.2	41	Specific	123.09	100.78	100.78	3.27	132	>sp|P00740-3|FA9_HUMAN Coagulation factor IX OS=Homo sapiens GN=F9 PE=1 SV=2	3	sample=1 period=1 cycle=1104 experiment=9	sample=1 period=1 cycle=1104 experiment=9	14.8785
05842:2	1	E.FWKQYVDGDQC[+71.037]E.S		C[+71]	794.83	2	1588.65	1588.67	0	-13.5	41	Specific	124.58	124.58	124.58	3.47	132	>sp|P00740-3|FA9_HUMAN Coagulation factor IX OS=Homo sapiens GN=F9 PE=1 SV=2	3	sample=1 period=1 cycle=1208 experiment=9	sample=1 period=1 cycle=1208 experiment=9	17.0382
06409:2	1	E.FWKQYVDGDQC[+71.037]E.S		C[+71]	794.834	2	1588.66	1588.67	0	-7.8	41	Specific	124.97	124.97	124.97	3.51	132	>sp|P00740-3|FA9_HUMAN Coagulation factor IX OS=Homo sapiens GN=F9 PE=1 SV=2	3	sample=1 period=1 cycle=1300 experiment=6	sample=1 period=1 cycle=1300 experiment=6	19.0282
08047:2	1	E.FWKQYVDGDQC[+71.037]E.S		C[+71]	794.832	2	1588.66	1588.67	0	-10.6	41	Specific	130.13	130.13	130.13	4.19	132	>sp|P00740-3|FA9_HUMAN Coagulation factor IX OS=Homo sapiens GN=F9 PE=1 SV=2	3	sample=1 period=1 cycle=1543 experiment=9	sample=1 period=1 cycle=1543 experiment=9	24.1992
04600:2	1	E.FWKQYVDGDQC[+71.037]E.S		C[+71]	794.839	2	1588.67	1588.67	0	-1.9	41	Specific	133.76	133.76	133.76	3.76	132	>sp|P00740-3|FA9_HUMAN Coagulation factor IX OS=Homo sapiens GN=F9 PE=1 SV=2	3	sample=1 period=1 cycle=1081 experiment=8	sample=1 period=1 cycle=1081 experiment=8	14.4076
05602:2	1	E.FWKQYVDGDQC[+71.037]E.S		C[+71]	794.833	2	1588.66	1588.67	0	-8.8	41	Specific	135.77	135.77	135.77	4.19	132	>sp|P00740-3|FA9_HUMAN Coagulation factor IX OS=Homo sapiens GN=F9 PE=1 SV=2	3	sample=1 period=1 cycle=1181 experiment=11	sample=1 period=1 cycle=1181 experiment=11	16.4707
06363:2	1	E.FWKQYVDGDQC[+71.037]E.S		C[+71]	794.838	2	1588.67	1588.67	0	-3.6	41	Specific	137.74	87.88	87.88	2.91	132	>sp|P00740-3|FA9_HUMAN Coagulation factor IX OS=Homo sapiens GN=F9 PE=1 SV=2	3	sample=1 period=1 cycle=1293 experiment=6	sample=1 period=1 cycle=1293 experiment=6	18.8752
04573:2	1	E.FWKQYVDGDQC[+71.037]E.S		C[+71]	794.838	2	1588.67	1588.67	0	-2.9	41	Specific	138.62	138.62	138.62	3.31	132	>sp|P00740-3|FA9_HUMAN Coagulation factor IX OS=Homo sapiens GN=F9 PE=1 SV=2	3	sample=1 period=1 cycle=1078 experiment=12	sample=1 period=1 cycle=1078 experiment=12	14.3448
03443:3	1	E.FWKQYVDGDQC[+71.037]E.S		C[+71]	530.233	3	1588.68	1588.67	0	6.7	41	Specific	138.82	138.82	138.82	2.51	132	>sp|P00740-3|FA9_HUMAN Coagulation factor IX OS=Homo sapiens GN=F9 PE=1 SV=2	3	sample=1 period=1 cycle=976 experiment=2	sample=1 period=1 cycle=976 experiment=2	12.2112
08200:2	1	E.FWKQYVDGDQC[+71.037]E.S		C[+71]	794.836	2	1588.66	1588.67	0	-6.2	41	Specific	138.91	138.91	138.91	3.78	132	>sp|P00740-3|FA9_HUMAN Coagulation factor IX OS=Homo sapiens GN=F9 PE=1 SV=2	3	sample=1 period=1 cycle=1563 experiment=6	sample=1 period=1 cycle=1563 experiment=6	24.619
04706:2	1	E.FWKQYVDGDQC[+71.037]E.S		C[+71]	794.847	2	1588.69	1588.67	0	7.8	41	Specific	140.11	140.11	140.11	3.59	132	>sp|P00740-3|FA9_HUMAN Coagulation factor IX OS=Homo sapiens GN=F9 PE=1 SV=2	3	sample=1 period=1 cycle=1090 experiment=14	sample=1 period=1 cycle=1090 experiment=14	14.5971
07055:2	1	E.FWKQYVDGDQC[+71.037]E.S		C[+71]	794.849	2	1588.69	1588.67	0	10.2	41	Specific	141.25	119.17	119.17	2.91	132	>sp|P00740-3|FA9_HUMAN Coagulation factor IX OS=Homo sapiens GN=F9 PE=1 SV=2	3	sample=1 period=1 cycle=1411 experiment=9	sample=1 period=1 cycle=1411 experiment=9	21.4354
05880:2	1	E.FWKQYVDGDQC[+71.037]E.S		C[+71]	794.852	2	1588.7	1588.67	0	14.9	41	Specific	141.41	141.41	141.41	3.75	132	>sp|P00740-3|FA9_HUMAN Coagulation factor IX OS=Homo sapiens GN=F9 PE=1 SV=2	3	sample=1 period=1 cycle=1213 experiment=9	sample=1 period=1 cycle=1213 experiment=9	17.1398
04689:2	1	E.FWKQYVDGDQC[+71.037]E.S		C[+71]	794.837	2	1588.67	1588.67	0	-3.8	41	Specific	141.63	141.63	141.63	4.41	132	>sp|P00740-3|FA9_HUMAN Coagulation factor IX OS=Homo sapiens GN=F9 PE=1 SV=2	3	sample=1 period=1 cycle=1089 experiment=9	sample=1 period=1 cycle=1089 experiment=9	14.5755
07397:2	1	E.FWKQYVDGDQC[+71.037]E.S		C[+71]	794.846	2	1588.69	1588.67	0	7.4	41	Specific	142.36	142.36	142.36	3.81	132	>sp|P00740-3|FA9_HUMAN Coagulation factor IX OS=Homo sapiens GN=F9 PE=1 SV=2	3	sample=1 period=1 cycle=1474 experiment=8	sample=1 period=1 cycle=1474 experiment=8	22.7966
04624:2	1	E.FWKQYVDGDQC[+71.037]E.S		C[+71]	794.839	2	1588.67	1588.67	0	-2.3	41	Specific	147.29	129.09	129.09	3.9	132	>sp|P00740-3|FA9_HUMAN Coagulation factor IX OS=Homo sapiens GN=F9 PE=1 SV=2	3	sample=1 period=1 cycle=1083 experiment=13	sample=1 period=1 cycle=1083 experiment=13	14.4528
06656:2	1	E.FWKQYVDGDQC[+71.037]E.S		C[+71]	794.832	2	1588.66	1588.67	0	-11.1	41	Specific	150.22	118.9	118.9	2.81	132	>sp|P00740-3|FA9_HUMAN Coagulation factor IX OS=Homo sapiens GN=F9 PE=1 SV=2	3	sample=1 period=1 cycle=1348 experiment=5	sample=1 period=1 cycle=1348 experiment=5	20.07
07107:2	1	E.FWKQYVDGDQC[+71.037]E.S		C[+71]	794.831	2	1588.65	1588.67	0	-12.2	41	Specific	150.6	127.41	127.41	3.2	132	>sp|P00740-3|FA9_HUMAN Coagulation factor IX OS=Homo sapiens GN=F9 PE=1 SV=2	3	sample=1 period=1 cycle=1419 experiment=9	sample=1 period=1 cycle=1419 experiment=9	21.6091
08608:2	1	E.FWKQYVDGDQC[+71.037]E.S		C[+71]	794.844	2	1588.68	1588.67	0	4.1	41	Specific	154.51	154.51	154.51	3.81	132	>sp|P00740-3|FA9_HUMAN Coagulation factor IX OS=Homo sapiens GN=F9 PE=1 SV=2	3	sample=1 period=1 cycle=1631 experiment=9	sample=1 period=1 cycle=1631 experiment=9	26.0632
05544:2	1	E.FWKQYVDGDQC[+71.037]E.S		C[+71]	794.837	2	1588.67	1588.67	0	-4.3	41	Specific	155.36	112.49	112.49	3.76	132	>sp|P00740-3|FA9_HUMAN Coagulation factor IX OS=Homo sapiens GN=F9 PE=1 SV=2	3	sample=1 period=1 cycle=1174 experiment=10	sample=1 period=1 cycle=1174 experiment=10	16.3176
06998:2	1	E.FWKQYVDGDQC[+71.037]E.S		C[+71]	794.834	2	1588.66	1588.67	0	-8.2	41	Specific	155.62	155.62	155.62	3.69	132	>sp|P00740-3|FA9_HUMAN Coagulation factor IX OS=Homo sapiens GN=F9 PE=1 SV=2	3	sample=1 period=1 cycle=1400 experiment=7	sample=1 period=1 cycle=1400 experiment=7	21.1961
04720:2	1	E.FWKQYVDGDQC[+71.037]E.S		C[+71]	794.832	2	1588.66	1588.67	0	-10.3	41	Specific	157.22	157.22	157.22	3.96	132	>sp|P00740-3|FA9_HUMAN Coagulation factor IX OS=Homo sapiens GN=F9 PE=1 SV=2	3	sample=1 period=1 cycle=1091 experiment=13	sample=1 period=1 cycle=1091 experiment=13	14.6181
05346:2	1	E.FWKQYVDGDQC[+71.037]E.S		C[+71]	794.833	2	1588.66	1588.67	0	-9.9	41	Specific	159.64	145.85	145.85	3.69	132	>sp|P00740-3|FA9_HUMAN Coagulation factor IX OS=Homo sapiens GN=F9 PE=1 SV=2	3	sample=1 period=1 cycle=1151 experiment=10	sample=1 period=1 cycle=1151 experiment=10	15.8293
05245:2	1	E.FWKQYVDGDQC[+71.037]E.S		C[+71]	794.846	2	1588.68	1588.67	0	6.5	41	Specific	159.74	112.52	112.52	3.18	132	>sp|P00740-3|FA9_HUMAN Coagulation factor IX OS=Homo sapiens GN=F9 PE=1 SV=2	3	sample=1 period=1 cycle=1141 experiment=11	sample=1 period=1 cycle=1141 experiment=11	15.622
05653:2	1	E.FWKQYVDGDQC[+71.037]E.S		C[+71]	794.833	2	1588.66	1588.67	0	-9.6	41	Specific	160.08	156.15	156.15	3.69	132	>sp|P00740-3|FA9_HUMAN Coagulation factor IX OS=Homo sapiens GN=F9 PE=1 SV=2	3	sample=1 period=1 cycle=1186 experiment=9	sample=1 period=1 cycle=1186 experiment=9	16.5757
08385:2	1	E.FWKQYVDGDQC[+71.037]E.S		C[+71]	794.843	2	1588.68	1588.67	0	3	41	Specific	160.09	100.39	100.39	3.53	132	>sp|P00740-3|FA9_HUMAN Coagulation factor IX OS=Homo sapiens GN=F9 PE=1 SV=2	3	sample=1 period=1 cycle=1591 experiment=5	sample=1 period=1 cycle=1591 experiment=5	25.2067
06214:2	1	E.FWKQYVDGDQC[+71.037]E.S		C[+71]	794.839	2	1588.67	1588.67	0	-1.3	41	Specific	160.97	116	116	3.35	132	>sp|P00740-3|FA9_HUMAN Coagulation factor IX OS=Homo sapiens GN=F9 PE=1 SV=2	3	sample=1 period=1 cycle=1271 experiment=5	sample=1 period=1 cycle=1271 experiment=5	18.3929
07467:2	1	E.FWKQYVDGDQC[+71.037]E.S		C[+71]	794.834	2	1588.66	1588.67	0	-8.3	41	Specific	161.45	161.45	161.45	3.96	132	>sp|P00740-3|FA9_HUMAN Coagulation factor IX OS=Homo sapiens GN=F9 PE=1 SV=2	3	sample=1 period=1 cycle=1484 experiment=5	sample=1 period=1 cycle=1484 experiment=5	23.0076
06247:2	1	E.FWKQYVDGDQC[+71.037]E.S		C[+71]	794.84	2	1588.67	1588.67	0	-1.1	41	Specific	161.59	138.6	138.6	3.48	132	>sp|P00740-3|FA9_HUMAN Coagulation factor IX OS=Homo sapiens GN=F9 PE=1 SV=2	3	sample=1 period=1 cycle=1277 experiment=9	sample=1 period=1 cycle=1277 experiment=9	18.5266
06080:2	1	E.FWKQYVDGDQC[+71.037]E.S		C[+71]	794.836	2	1588.66	1588.67	0	-6.1	41	Specific	162.66	135.62	135.62	3.51	132	>sp|P00740-3|FA9_HUMAN Coagulation factor IX OS=Homo sapiens GN=F9 PE=1 SV=2	3	sample=1 period=1 cycle=1252 experiment=6	sample=1 period=1 cycle=1252 experiment=6	17.981
05990:2	1	E.FWKQYVDGDQC[+71.037]E.S		C[+71]	794.84	2	1588.67	1588.67	0	-0.2	41	Specific	163.44	119.74	119.74	3.08	132	>sp|P00740-3|FA9_HUMAN Coagulation factor IX OS=Homo sapiens GN=F9 PE=1 SV=2	3	sample=1 period=1 cycle=1232 experiment=7	sample=1 period=1 cycle=1232 experiment=7	17.5445
05404:2	1	E.FWKQYVDGDQC[+71.037]E.S		C[+71]	794.835	2	1588.66	1588.67	0	-6.6	41	Specific	163.47	102.87	102.87	3.37	132	>sp|P00740-3|FA9_HUMAN Coagulation factor IX OS=Homo sapiens GN=F9 PE=1 SV=2	3	sample=1 period=1 cycle=1158 experiment=8	sample=1 period=1 cycle=1158 experiment=8	15.9757
05234:2	1	E.FWKQYVDGDQC[+71.037]E.S		C[+71]	794.85	2	1588.69	1588.67	0	12.3	41	Specific	168.07	168.07	168.07	3.84	132	>sp|P00740-3|FA9_HUMAN Coagulation factor IX OS=Homo sapiens GN=F9 PE=1 SV=2	3	sample=1 period=1 cycle=1140 experiment=11	sample=1 period=1 cycle=1140 experiment=11	15.6024
06168:2	1	E.FWKQYVDGDQC[+71.037]E.S		C[+71]	794.839	2	1588.67	1588.67	0	-2.3	41	Specific	169.62	147.64	147.64	3.31	132	>sp|P00740-3|FA9_HUMAN Coagulation factor IX OS=Homo sapiens GN=F9 PE=1 SV=2	3	sample=1 period=1 cycle=1263 experiment=4	sample=1 period=1 cycle=1263 experiment=4	18.2204
04397:2	1	E.FWKQYVDGDQC[+71.037]E.S		C[+71]	794.834	2	1588.66	1588.67	0	-7.8	41	Specific	169.8	153.78	153.78	3.69	132	>sp|P00740-3|FA9_HUMAN Coagulation factor IX OS=Homo sapiens GN=F9 PE=1 SV=2	3	sample=1 period=1 cycle=1064 experiment=14	sample=1 period=1 cycle=1064 experiment=14	14.0491
07081:2	1	E.FWKQYVDGDQC[+71.037]E.S		C[+71]	794.838	2	1588.67	1588.67	0	-3.1	41	Specific	170.56	151.3	151.3	3.9	132	>sp|P00740-3|FA9_HUMAN Coagulation factor IX OS=Homo sapiens GN=F9 PE=1 SV=2	3	sample=1 period=1 cycle=1414 experiment=8	sample=1 period=1 cycle=1414 experiment=8	21.5013
08335:2	1	E.FWKQYVDGDQC[+71.037]E.S		C[+71]	794.842	2	1588.68	1588.67	0	2.5	41	Specific	171.26	171.26	171.26	4.17	132	>sp|P00740-3|FA9_HUMAN Coagulation factor IX OS=Homo sapiens GN=F9 PE=1 SV=2	3	sample=1 period=1 cycle=1583 experiment=8	sample=1 period=1 cycle=1583 experiment=8	25.0459
05514:2	1	E.FWKQYVDGDQC[+71.037]E.S		C[+71]	794.837	2	1588.67	1588.67	0	-4.6	41	Specific	174.13	161.42	161.42	3.9	132	>sp|P00740-3|FA9_HUMAN Coagulation factor IX OS=Homo sapiens GN=F9 PE=1 SV=2	3	sample=1 period=1 cycle=1170 experiment=10	sample=1 period=1 cycle=1170 experiment=10	16.2319
07275:2	1	E.FWKQYVDGDQC[+71.037]E.S		C[+71]	794.836	2	1588.66	1588.67	0	-5.9	41	Specific	178.24	178.24	178.24	3.72	132	>sp|P00740-3|FA9_HUMAN Coagulation factor IX OS=Homo sapiens GN=F9 PE=1 SV=2	3	sample=1 period=1 cycle=1453 experiment=5	sample=1 period=1 cycle=1453 experiment=5	22.3385
04321:2	1	E.FWKQYVDGDQC[+71.037]E.S		C[+71]	794.835	2	1588.66	1588.67	0	-7	41	Specific	178.36	177.14	177.14	3.72	132	>sp|P00740-3|FA9_HUMAN Coagulation factor IX OS=Homo sapiens GN=F9 PE=1 SV=2	3	sample=1 period=1 cycle=1058 experiment=13	sample=1 period=1 cycle=1058 experiment=13	13.9293
07027:2	1	E.FWKQYVDGDQC[+71.037]E.S		C[+71]	794.84	2	1588.67	1588.67	0	-1.2	41	Specific	179.2	179.2	179.2	3.12	132	>sp|P00740-3|FA9_HUMAN Coagulation factor IX OS=Homo sapiens GN=F9 PE=1 SV=2	3	sample=1 period=1 cycle=1407 experiment=7	sample=1 period=1 cycle=1407 experiment=7	21.3479
06049:2	1	E.FWKQYVDGDQC[+71.037]E.S		C[+71]	794.845	2	1588.68	1588.67	0	5.5	41	Specific	179.57	145.85	145.85	3.81	132	>sp|P00740-3|FA9_HUMAN Coagulation factor IX OS=Homo sapiens GN=F9 PE=1 SV=2	3	sample=1 period=1 cycle=1245 experiment=6	sample=1 period=1 cycle=1245 experiment=6	17.8269
06292:2	1	E.FWKQYVDGDQC[+71.037]E.S		C[+71]	794.843	2	1588.68	1588.67	0	3.7	41	Specific	181.69	181.69	181.69	4.03	132	>sp|P00740-3|FA9_HUMAN Coagulation factor IX OS=Homo sapiens GN=F9 PE=1 SV=2	3	sample=1 period=1 cycle=1283 experiment=6	sample=1 period=1 cycle=1283 experiment=6	18.6565
06193:2	1	E.FWKQYVDGDQC[+71.037]E.S		C[+71]	794.842	2	1588.68	1588.67	0	1.7	41	Specific	181.73	124.4	124.4	3.95	132	>sp|P00740-3|FA9_HUMAN Coagulation factor IX OS=Homo sapiens GN=F9 PE=1 SV=2	3	sample=1 period=1 cycle=1267 experiment=6	sample=1 period=1 cycle=1267 experiment=6	18.3051
08576:2	1	E.FWKQYVDGDQC[+71.037]E.S		C[+71]	794.829	2	1588.65	1588.67	0	-14.7	41	Specific	181.8	137.07	137.07	3.47	132	>sp|P00740-3|FA9_HUMAN Coagulation factor IX OS=Homo sapiens GN=F9 PE=1 SV=2	3	sample=1 period=1 cycle=1625 experiment=6	sample=1 period=1 cycle=1625 experiment=6	25.9366
06033:2	1	E.FWKQYVDGDQC[+71.037]E.S		C[+71]	794.842	2	1588.68	1588.67	0	2.2	41	Specific	183.23	183.23	183.23	4.17	132	>sp|P00740-3|FA9_HUMAN Coagulation factor IX OS=Homo sapiens GN=F9 PE=1 SV=2	3	sample=1 period=1 cycle=1241 experiment=5	sample=1 period=1 cycle=1241 experiment=5	17.7383
04654:2	1	E.FWKQYVDGDQC[+71.037]E.S		C[+71]	794.838	2	1588.67	1588.67	0	-2.6	41	Specific	183.77	167.9	167.9	4.4	132	>sp|P00740-3|FA9_HUMAN Coagulation factor IX OS=Homo sapiens GN=F9 PE=1 SV=2	3	sample=1 period=1 cycle=1086 experiment=10	sample=1 period=1 cycle=1086 experiment=10	14.5142
08445:2	1	E.FWKQYVDGDQC[+71.037]E.S		C[+71]	794.836	2	1588.66	1588.67	0	-6.1	41	Specific	186.26	186.26	186.26	4	132	>sp|P00740-3|FA9_HUMAN Coagulation factor IX OS=Homo sapiens GN=F9 PE=1 SV=2	3	sample=1 period=1 cycle=1604 experiment=6	sample=1 period=1 cycle=1604 experiment=6	25.4859
06695:2	1	E.FWKQYVDGDQC[+71.037]E.S		C[+71]	794.834	2	1588.66	1588.67	0	-8	41	Specific	186.39	164.38	164.38	3.31	132	>sp|P00740-3|FA9_HUMAN Coagulation factor IX OS=Homo sapiens GN=F9 PE=1 SV=2	3	sample=1 period=1 cycle=1352 experiment=7	sample=1 period=1 cycle=1352 experiment=7	20.1577
06338:2	1	E.FWKQYVDGDQC[+71.037]E.S		C[+71]	794.834	2	1588.66	1588.67	0	-8.5	41	Specific	187.31	175.88	175.88	4.19	132	>sp|P00740-3|FA9_HUMAN Coagulation factor IX OS=Homo sapiens GN=F9 PE=1 SV=2	3	sample=1 period=1 cycle=1289 experiment=5	sample=1 period=1 cycle=1289 experiment=5	18.7857
05297:2	1	E.FWKQYVDGDQC[+71.037]E.S		C[+71]	794.839	2	1588.67	1588.67	0	-1.5	41	Specific	187.64	147.12	147.12	3.48	132	>sp|P00740-3|FA9_HUMAN Coagulation factor IX OS=Homo sapiens GN=F9 PE=1 SV=2	3	sample=1 period=1 cycle=1146 experiment=9	sample=1 period=1 cycle=1146 experiment=9	15.7246
07243:2	1	E.FWKQYVDGDQC[+71.037]E.S		C[+71]	794.836	2	1588.66	1588.67	0	-5.7	41	Specific	188.19	143.19	143.19	3.51	132	>sp|P00740-3|FA9_HUMAN Coagulation factor IX OS=Homo sapiens GN=F9 PE=1 SV=2	3	sample=1 period=1 cycle=1443 experiment=4	sample=1 period=1 cycle=1443 experiment=4	22.1211
07308:2	1	E.FWKQYVDGDQC[+71.037]E.S		C[+71]	794.838	2	1588.67	1588.67	0	-3.6	41	Specific	188.22	188.22	188.22	4.63	132	>sp|P00740-3|FA9_HUMAN Coagulation factor IX OS=Homo sapiens GN=F9 PE=1 SV=2	3	sample=1 period=1 cycle=1460 experiment=6	sample=1 period=1 cycle=1460 experiment=6	22.4932
05479:2	1	E.FWKQYVDGDQC[+71.037]E.S		C[+71]	794.837	2	1588.67	1588.67	0	-4.6	41	Specific	188.29	152.09	152.09	3.9	132	>sp|P00740-3|FA9_HUMAN Coagulation factor IX OS=Homo sapiens GN=F9 PE=1 SV=2	3	sample=1 period=1 cycle=1166 experiment=9	sample=1 period=1 cycle=1166 experiment=9	16.1457
08171:2	1	E.FWKQYVDGDQC[+71.037]E.S		C[+71]	794.841	2	1588.67	1588.67	0	0.3	41	Specific	188.98	140.77	140.77	3.99	132	>sp|P00740-3|FA9_HUMAN Coagulation factor IX OS=Homo sapiens GN=F9 PE=1 SV=2	3	sample=1 period=1 cycle=1559 experiment=6	sample=1 period=1 cycle=1559 experiment=6	24.5324
08426:2	1	E.FWKQYVDGDQC[+71.037]E.S		C[+71]	794.833	2	1588.66	1588.67	0	-9.8	41	Specific	189.46	189.46	189.46	4.55	132	>sp|P00740-3|FA9_HUMAN Coagulation factor IX OS=Homo sapiens GN=F9 PE=1 SV=2	3	sample=1 period=1 cycle=1601 experiment=5	sample=1 period=1 cycle=1601 experiment=5	25.421
05645:2	1	E.FWKQYVDGDQC[+71.037]E.S		C[+71]	794.84	2	1588.67	1588.67	0	-0.2	41	Specific	192.08	169.49	169.49	3.98	132	>sp|P00740-3|FA9_HUMAN Coagulation factor IX OS=Homo sapiens GN=F9 PE=1 SV=2	3	sample=1 period=1 cycle=1185 experiment=9	sample=1 period=1 cycle=1185 experiment=9	16.5562
06992:2	1	E.FWKQYVDGDQC[+71.037]E.S		C[+71]	794.832	2	1588.66	1588.67	0	-11.2	41	Specific	192.61	138.15	138.15	3.2	132	>sp|P00740-3|FA9_HUMAN Coagulation factor IX OS=Homo sapiens GN=F9 PE=1 SV=2	3	sample=1 period=1 cycle=1399 experiment=6	sample=1 period=1 cycle=1399 experiment=6	21.1742
05386:2	1	E.FWKQYVDGDQC[+71.037]E.S		C[+71]	794.835	2	1588.66	1588.67	0	-7.4	41	Specific	192.84	171.96	171.96	4.23	132	>sp|P00740-3|FA9_HUMAN Coagulation factor IX OS=Homo sapiens GN=F9 PE=1 SV=2	3	sample=1 period=1 cycle=1156 experiment=9	sample=1 period=1 cycle=1156 experiment=9	15.9337
05561:2	1	E.FWKQYVDGDQC[+71.037]E.S		C[+71]	794.834	2	1588.66	1588.67	0	-8.4	41	Specific	194.61	161.77	161.77	3.69	132	>sp|P00740-3|FA9_HUMAN Coagulation factor IX OS=Homo sapiens GN=F9 PE=1 SV=2	3	sample=1 period=1 cycle=1176 experiment=8	sample=1 period=1 cycle=1176 experiment=8	16.3602
04101:2	1	E.FWKQYVDGDQC[+71.037]E.S		C[+71]	794.839	2	1588.67	1588.67	0	-1.9	41	Specific	195.31	195.31	195.31	4.21	132	>sp|P00740-3|FA9_HUMAN Coagulation factor IX OS=Homo sapiens GN=F9 PE=1 SV=2	3	sample=1 period=1 cycle=1036 experiment=13	sample=1 period=1 cycle=1036 experiment=13	13.4868
06779:2	1	E.FWKQYVDGDQC[+71.037]E.S		C[+71]	794.845	2	1588.68	1588.67	0	5.3	41	Specific	195.31	135.65	135.65	3.53	132	>sp|P00740-3|FA9_HUMAN Coagulation factor IX OS=Homo sapiens GN=F9 PE=1 SV=2	3	sample=1 period=1 cycle=1361 experiment=8	sample=1 period=1 cycle=1361 experiment=8	20.3467
06287:2	1	E.FWKQYVDGDQC[+71.037]E.S		C[+71]	794.837	2	1588.67	1588.67	0	-4.8	41	Specific	195.64	160.27	160.27	4.18	132	>sp|P00740-3|FA9_HUMAN Coagulation factor IX OS=Homo sapiens GN=F9 PE=1 SV=2	3	sample=1 period=1 cycle=1282 experiment=7	sample=1 period=1 cycle=1282 experiment=7	18.6376
07361:2	1	E.FWKQYVDGDQC[+71.037]E.S		C[+71]	794.834	2	1588.66	1588.67	0	-8.6	41	Specific	195.72	148.31	148.31	3.69	132	>sp|P00740-3|FA9_HUMAN Coagulation factor IX OS=Homo sapiens GN=F9 PE=1 SV=2	3	sample=1 period=1 cycle=1469 experiment=9	sample=1 period=1 cycle=1469 experiment=9	22.6895
05744:2	1	E.FWKQYVDGDQC[+71.037]E.S		C[+71]	794.839	2	1588.67	1588.67	0	-1.6	41	Specific	196.06	135.26	135.26	3.48	132	>sp|P00740-3|FA9_HUMAN Coagulation factor IX OS=Homo sapiens GN=F9 PE=1 SV=2	3	sample=1 period=1 cycle=1197 experiment=13	sample=1 period=1 cycle=1197 experiment=13	16.8136
07295:2	1	E.FWKQYVDGDQC[+71.037]E.S		C[+71]	794.841	2	1588.67	1588.67	0	0.3	41	Specific	196.61	98.87	98.87	2.56	132	>sp|P00740-3|FA9_HUMAN Coagulation factor IX OS=Homo sapiens GN=F9 PE=1 SV=2	3	sample=1 period=1 cycle=1457 experiment=6	sample=1 period=1 cycle=1457 experiment=6	22.4278
03905:2	1	E.FWKQYVDGDQC[+71.037]E.S		C[+71]	794.844	2	1588.68	1588.67	0	4.2	41	Specific	196.63	128.92	128.92	3.81	132	>sp|P00740-3|FA9_HUMAN Coagulation factor IX OS=Homo sapiens GN=F9 PE=1 SV=2	3	sample=1 period=1 cycle=1020 experiment=14	sample=1 period=1 cycle=1020 experiment=14	13.1537
05355:2	1	E.FWKQYVDGDQC[+71.037]E.S		C[+71]	794.841	2	1588.68	1588.67	0	1	41	Specific	197.34	169.42	169.42	4.39	132	>sp|P00740-3|FA9_HUMAN Coagulation factor IX OS=Homo sapiens GN=F9 PE=1 SV=2	3	sample=1 period=1 cycle=1152 experiment=10	sample=1 period=1 cycle=1152 experiment=10	15.85
07227:2	1	E.FWKQYVDGDQC[+71.037]E.S		C[+71]	794.838	2	1588.67	1588.67	0	-2.7	41	Specific	198.77	123.28	123.28	3.9	132	>sp|P00740-3|FA9_HUMAN Coagulation factor IX OS=Homo sapiens GN=F9 PE=1 SV=2	3	sample=1 period=1 cycle=1438 experiment=5	sample=1 period=1 cycle=1438 experiment=5	22.0119
05958:2	1	E.FWKQYVDGDQC[+71.037]E.S		C[+71]	794.839	2	1588.67	1588.67	0	-1.7	41	Specific	200.28	151.94	151.94	3.76	132	>sp|P00740-3|FA9_HUMAN Coagulation factor IX OS=Homo sapiens GN=F9 PE=1 SV=2	3	sample=1 period=1 cycle=1224 experiment=7	sample=1 period=1 cycle=1224 experiment=7	17.3709
05763:2	1	E.FWKQYVDGDQC[+71.037]E.S		C[+71]	794.847	2	1588.69	1588.67	0	7.8	41	Specific	202.1	148.8	148.8	3.59	132	>sp|P00740-3|FA9_HUMAN Coagulation factor IX OS=Homo sapiens GN=F9 PE=1 SV=2	3	sample=1 period=1 cycle=1199 experiment=10	sample=1 period=1 cycle=1199 experiment=10	16.8544
06255:2	1	E.FWKQYVDGDQC[+71.037]E.S		C[+71]	794.842	2	1588.68	1588.67	0	2.5	41	Specific	204.54	204.54	204.54	4.51	132	>sp|P00740-3|FA9_HUMAN Coagulation factor IX OS=Homo sapiens GN=F9 PE=1 SV=2	3	sample=1 period=1 cycle=1278 experiment=8	sample=1 period=1 cycle=1278 experiment=8	18.5478
04644:2	1	E.FWKQYVDGDQC[+71.037]E.S		C[+71]	794.834	2	1588.66	1588.67	0	-8.3	41	Specific	207.33	169.12	169.12	4.19	132	>sp|P00740-3|FA9_HUMAN Coagulation factor IX OS=Homo sapiens GN=F9 PE=1 SV=2	3	sample=1 period=1 cycle=1085 experiment=11	sample=1 period=1 cycle=1085 experiment=11	14.4948
06415:2	1	E.FWKQYVDGDQC[+71.037]E.S		C[+71]	794.836	2	1588.67	1588.67	0	-5.2	41	Specific	207.61	207.61	207.61	4.21	132	>sp|P00740-3|FA9_HUMAN Coagulation factor IX OS=Homo sapiens GN=F9 PE=1 SV=2	3	sample=1 period=1 cycle=1301 experiment=4	sample=1 period=1 cycle=1301 experiment=4	19.049
02378:2	1	E.FWKQYVDGDQC[+71.037]E.S		C[+71]	794.842	2	1588.68	1588.67	0	2.4	41	Specific	209.32	119.66	119.66	3.25	132	>sp|P00740-3|FA9_HUMAN Coagulation factor IX OS=Homo sapiens GN=F9 PE=1 SV=2	3	sample=1 period=1 cycle=890 experiment=13	sample=1 period=1 cycle=890 experiment=13	10.4473
05923:2	1	E.FWKQYVDGDQC[+71.037]E.S		C[+71]	794.845	2	1588.68	1588.67	0	6.2	41	Specific	210.09	185.38	185.38	4.03	132	>sp|P00740-3|FA9_HUMAN Coagulation factor IX OS=Homo sapiens GN=F9 PE=1 SV=2	3	sample=1 period=1 cycle=1218 experiment=6	sample=1 period=1 cycle=1218 experiment=6	17.2434
05932:2	1	E.FWKQYVDGDQC[+71.037]E.S		C[+71]	794.846	2	1588.69	1588.67	0	7.5	41	Specific	211.72	203.84	203.84	3.79	132	>sp|P00740-3|FA9_HUMAN Coagulation factor IX OS=Homo sapiens GN=F9 PE=1 SV=2	3	sample=1 period=1 cycle=1219 experiment=9	sample=1 period=1 cycle=1219 experiment=9	17.2648
05553:2	1	E.FWKQYVDGDQC[+71.037]E.S		C[+71]	794.835	2	1588.66	1588.67	0	-6.5	41	Specific	213.26	136.57	136.57	4.01	132	>sp|P00740-3|FA9_HUMAN Coagulation factor IX OS=Homo sapiens GN=F9 PE=1 SV=2	3	sample=1 period=1 cycle=1175 experiment=9	sample=1 period=1 cycle=1175 experiment=9	16.3393
06027:2	1	E.FWKQYVDGDQC[+71.037]E.S		C[+71]	794.837	2	1588.67	1588.67	0	-3.8	41	Specific	213.33	149.35	149.35	3.9	132	>sp|P00740-3|FA9_HUMAN Coagulation factor IX OS=Homo sapiens GN=F9 PE=1 SV=2	3	sample=1 period=1 cycle=1240 experiment=5	sample=1 period=1 cycle=1240 experiment=5	17.7173
05444:2	1	E.FWKQYVDGDQC[+71.037]E.S		C[+71]	794.838	2	1588.67	1588.67	0	-3.4	41	Specific	214.23	203.9	203.9	4.39	132	>sp|P00740-3|FA9_HUMAN Coagulation factor IX OS=Homo sapiens GN=F9 PE=1 SV=2	3	sample=1 period=1 cycle=1162 experiment=12	sample=1 period=1 cycle=1162 experiment=12	16.0601
02352:3	1	E.FWKQYVDGDQC[+71.037]E.S		C[+71]	530.223	3	1588.65	1588.67	0	-12.1	41	Specific	215.07	161.34	161.34	2.42	132	>sp|P00740-3|FA9_HUMAN Coagulation factor IX OS=Homo sapiens GN=F9 PE=1 SV=2	3	sample=1 period=1 cycle=889 experiment=3	sample=1 period=1 cycle=889 experiment=3	10.422
04936:2	1	E.FWKQYVDGDQC[+71.037]E.S		C[+71]	794.841	2	1588.68	1588.67	0	1	41	Specific	215.52	180.68	180.68	4.17	132	>sp|P00740-3|FA9_HUMAN Coagulation factor IX OS=Homo sapiens GN=F9 PE=1 SV=2	3	sample=1 period=1 cycle=1110 experiment=10	sample=1 period=1 cycle=1110 experiment=10	14.9993
07099:2	1	E.FWKQYVDGDQC[+71.037]E.S		C[+71]	794.835	2	1588.66	1588.67	0	-6.6	41	Specific	215.71	166.75	166.75	4.23	132	>sp|P00740-3|FA9_HUMAN Coagulation factor IX OS=Homo sapiens GN=F9 PE=1 SV=2	3	sample=1 period=1 cycle=1418 experiment=8	sample=1 period=1 cycle=1418 experiment=8	21.5874
06638:2	1	E.FWKQYVDGDQC[+71.037]E.S		C[+71]	794.845	2	1588.68	1588.67	0	6	41	Specific	220.74	169.62	169.62	4.03	132	>sp|P00740-3|FA9_HUMAN Coagulation factor IX OS=Homo sapiens GN=F9 PE=1 SV=2	3	sample=1 period=1 cycle=1345 experiment=6	sample=1 period=1 cycle=1345 experiment=6	20.0067
07003:2	1	E.FWKQYVDGDQC[+71.037]E.S		C[+71]	794.838	2	1588.67	1588.67	0	-3.2	41	Specific	223.36	223.36	223.36	4.39	132	>sp|P00740-3|FA9_HUMAN Coagulation factor IX OS=Homo sapiens GN=F9 PE=1 SV=2	3	sample=1 period=1 cycle=1402 experiment=5	sample=1 period=1 cycle=1402 experiment=5	21.24
07349:2	1	E.FWKQYVDGDQC[+71.037]E.S		C[+71]	794.835	2	1588.66	1588.67	0	-7.5	41	Specific	223.99	144.48	144.48	4.01	132	>sp|P00740-3|FA9_HUMAN Coagulation factor IX OS=Homo sapiens GN=F9 PE=1 SV=2	3	sample=1 period=1 cycle=1467 experiment=7	sample=1 period=1 cycle=1467 experiment=7	22.646
08092:2	1	E.FWKQYVDGDQC[+71.037]E.S		C[+71]	794.839	2	1588.67	1588.67	0	-2	41	Specific	230.16	230.16	230.16	3.97	132	>sp|P00740-3|FA9_HUMAN Coagulation factor IX OS=Homo sapiens GN=F9 PE=1 SV=2	3	sample=1 period=1 cycle=1549 experiment=7	sample=1 period=1 cycle=1549 experiment=7	24.3224
04529:2	1	E.FWKQYVDGDQC[+71.037]E.S		C[+71]	794.841	2	1588.67	1588.67	0	0.8	41	Specific	231.13	161.62	161.62	3.95	132	>sp|P00740-3|FA9_HUMAN Coagulation factor IX OS=Homo sapiens GN=F9 PE=1 SV=2	3	sample=1 period=1 cycle=1074 experiment=13	sample=1 period=1 cycle=1074 experiment=13	14.2596
06959:2	1	E.FWKQYVDGDQC[+71.037]E.S		C[+71]	794.836	2	1588.67	1588.67	0	-5.2	41	Specific	231.45	197.93	197.93	4	132	>sp|P00740-3|FA9_HUMAN Coagulation factor IX OS=Homo sapiens GN=F9 PE=1 SV=2	3	sample=1 period=1 cycle=1393 experiment=8	sample=1 period=1 cycle=1393 experiment=8	21.0429
07231:2	1	E.FWKQYVDGDQC[+71.037]E.S		C[+71]	794.844	2	1588.68	1588.67	0	4.6	41	Specific	232.33	216.68	216.68	4.01	132	>sp|P00740-3|FA9_HUMAN Coagulation factor IX OS=Homo sapiens GN=F9 PE=1 SV=2	3	sample=1 period=1 cycle=1439 experiment=5	sample=1 period=1 cycle=1439 experiment=5	22.0337
06131:2	1	E.FWKQYVDGDQC[+71.037]E.S		C[+71]	794.833	2	1588.66	1588.67	0	-8.9	41	Specific	233.73	233.73	233.73	4.4	132	>sp|P00740-3|FA9_HUMAN Coagulation factor IX OS=Homo sapiens GN=F9 PE=1 SV=2	3	sample=1 period=1 cycle=1258 experiment=9	sample=1 period=1 cycle=1258 experiment=9	18.1122
06916:2	1	E.FWKQYVDGDQC[+71.037]E.S		C[+71]	794.841	2	1588.67	1588.67	0	0.4	41	Specific	234.16	123.09	123.09	3.76	132	>sp|P00740-3|FA9_HUMAN Coagulation factor IX OS=Homo sapiens GN=F9 PE=1 SV=2	3	sample=1 period=1 cycle=1386 experiment=3	sample=1 period=1 cycle=1386 experiment=3	20.8878
07191:2	1	E.FWKQYVDGDQC[+71.037]E.S		C[+71]	794.831	2	1588.65	1588.67	0	-12.2	41	Specific	234.17	184.39	184.39	3.68	132	>sp|P00740-3|FA9_HUMAN Coagulation factor IX OS=Homo sapiens GN=F9 PE=1 SV=2	3	sample=1 period=1 cycle=1431 experiment=8	sample=1 period=1 cycle=1431 experiment=8	21.8638
06595:2	1	E.FWKQYVDGDQC[+71.037]E.S		C[+71]	794.832	2	1588.66	1588.67	0	-10.7	41	Specific	235.06	176.04	176.04	4.19	132	>sp|P00740-3|FA9_HUMAN Coagulation factor IX OS=Homo sapiens GN=F9 PE=1 SV=2	3	sample=1 period=1 cycle=1337 experiment=3	sample=1 period=1 cycle=1337 experiment=3	19.833
03695:2	1	E.FWKQYVDGDQC[+71.037]E.S		C[+71]	794.837	2	1588.67	1588.67	0	-4.6	41	Specific	236.71	140.02	140.02	3.9	132	>sp|P00740-3|FA9_HUMAN Coagulation factor IX OS=Homo sapiens GN=F9 PE=1 SV=2	3	sample=1 period=1 cycle=1002 experiment=10	sample=1 period=1 cycle=1002 experiment=10	12.7785
03779:2	1	E.FWKQYVDGDQC[+71.037]E.S		C[+71]	794.84	2	1588.67	1588.67	0	-0.9	41	Specific	237.34	141.44	141.44	3.76	132	>sp|P00740-3|FA9_HUMAN Coagulation factor IX OS=Homo sapiens GN=F9 PE=1 SV=2	3	sample=1 period=1 cycle=1010 experiment=15	sample=1 period=1 cycle=1010 experiment=15	12.9519
07390:2	1	E.FWKQYVDGDQC[+71.037]E.S		C[+71]	794.838	2	1588.67	1588.67	0	-2.5	41	Specific	238.82	145.92	145.92	3.9	132	>sp|P00740-3|FA9_HUMAN Coagulation factor IX OS=Homo sapiens GN=F9 PE=1 SV=2	3	sample=1 period=1 cycle=1473 experiment=9	sample=1 period=1 cycle=1473 experiment=9	22.776
06593:2	1	E.FWKQYVDGDQC[+71.037]E.S		C[+71]	794.833	2	1588.66	1588.67	0	-9.3	41	Specific	241.64	206.46	206.46	4.3	132	>sp|P00740-3|FA9_HUMAN Coagulation factor IX OS=Homo sapiens GN=F9 PE=1 SV=2	3	sample=1 period=1 cycle=1336 experiment=4	sample=1 period=1 cycle=1336 experiment=4	19.811
03851:2	1	E.FWKQYVDGDQC[+71.037]E.S		C[+71]	794.838	2	1588.67	1588.67	0	-2.6	41	Specific	243.01	162.39	162.39	4.31	132	>sp|P00740-3|FA9_HUMAN Coagulation factor IX OS=Homo sapiens GN=F9 PE=1 SV=2	3	sample=1 period=1 cycle=1016 experiment=12	sample=1 period=1 cycle=1016 experiment=12	13.0729
07141:2	1	E.FWKQYVDGDQC[+71.037]E.S		C[+71]	794.835	2	1588.66	1588.67	0	-7.3	41	Specific	243.11	200.91	200.91	4.13	132	>sp|P00740-3|FA9_HUMAN Coagulation factor IX OS=Homo sapiens GN=F9 PE=1 SV=2	3	sample=1 period=1 cycle=1424 experiment=10	sample=1 period=1 cycle=1424 experiment=10	21.7178
05320:2	1	E.FWKQYVDGDQC[+71.037]E.S		C[+71]	794.848	2	1588.69	1588.67	0	9.3	41	Specific	244.31	203.54	203.54	3.92	132	>sp|P00740-3|FA9_HUMAN Coagulation factor IX OS=Homo sapiens GN=F9 PE=1 SV=2	3	sample=1 period=1 cycle=1148 experiment=10	sample=1 period=1 cycle=1148 experiment=10	15.7671
04919:2	1	E.FWKQYVDGDQC[+71.037]E.S		C[+71]	794.852	2	1588.7	1588.67	0	14.9	41	Specific	246.04	126.02	126.02	3.25	132	>sp|P00740-3|FA9_HUMAN Coagulation factor IX OS=Homo sapiens GN=F9 PE=1 SV=2	3	sample=1 period=1 cycle=1108 experiment=6	sample=1 period=1 cycle=1108 experiment=6	14.9589
06121:2	1	E.FWKQYVDGDQC[+71.037]E.S		C[+71]	794.839	2	1588.67	1588.67	0	-1.8	41	Specific	247.74	201.43	201.43	3.83	132	>sp|P00740-3|FA9_HUMAN Coagulation factor IX OS=Homo sapiens GN=F9 PE=1 SV=2	3	sample=1 period=1 cycle=1257 experiment=8	sample=1 period=1 cycle=1257 experiment=8	18.0899
03838:2	1	E.FWKQYVDGDQC[+71.037]E.S		C[+71]	794.842	2	1588.68	1588.67	0	2.1	41	Specific	247.89	210.22	210.22	4.28	132	>sp|P00740-3|FA9_HUMAN Coagulation factor IX OS=Homo sapiens GN=F9 PE=1 SV=2	3	sample=1 period=1 cycle=1015 experiment=11	sample=1 period=1 cycle=1015 experiment=11	13.0506
05171:2	1	E.FWKQYVDGDQC[+71.037]E.S		C[+71]	794.847	2	1588.69	1588.67	0	8.9	41	Specific	248.59	194.84	194.84	4.16	132	>sp|P00740-3|FA9_HUMAN Coagulation factor IX OS=Homo sapiens GN=F9 PE=1 SV=2	3	sample=1 period=1 cycle=1134 experiment=13	sample=1 period=1 cycle=1134 experiment=13	15.4812
05710:2	1	E.FWKQYVDGDQC[+71.037]E.S		C[+71]	794.839	2	1588.67	1588.67	0	-2.1	41	Specific	248.69	153.26	153.26	3.61	132	>sp|P00740-3|FA9_HUMAN Coagulation factor IX OS=Homo sapiens GN=F9 PE=1 SV=2	3	sample=1 period=1 cycle=1194 experiment=11	sample=1 period=1 cycle=1194 experiment=11	16.7503
05678:2	1	E.FWKQYVDGDQC[+71.037]E.S		C[+71]	794.841	2	1588.67	1588.67	0	0.3	41	Specific	248.82	208.63	208.63	4.32	132	>sp|P00740-3|FA9_HUMAN Coagulation factor IX OS=Homo sapiens GN=F9 PE=1 SV=2	3	sample=1 period=1 cycle=1190 experiment=9	sample=1 period=1 cycle=1190 experiment=9	16.6634
05528:2	1	E.FWKQYVDGDQC[+71.037]E.S		C[+71]	794.837	2	1588.67	1588.67	0	-5	41	Specific	251.19	176.63	176.63	4.13	132	>sp|P00740-3|FA9_HUMAN Coagulation factor IX OS=Homo sapiens GN=F9 PE=1 SV=2	3	sample=1 period=1 cycle=1172 experiment=9	sample=1 period=1 cycle=1172 experiment=9	16.2752
03792:2	1	E.FWKQYVDGDQC[+71.037]E.S		C[+71]	794.84	2	1588.67	1588.67	0	-0.5	41	Specific	251.49	165.79	165.79	3.83	132	>sp|P00740-3|FA9_HUMAN Coagulation factor IX OS=Homo sapiens GN=F9 PE=1 SV=2	3	sample=1 period=1 cycle=1011 experiment=14	sample=1 period=1 cycle=1011 experiment=14	12.9704
05395:2	1	E.FWKQYVDGDQC[+71.037]E.S		C[+71]	794.831	2	1588.66	1588.67	0	-11.7	41	Specific	252.79	235.36	235.36	4.15	132	>sp|P00740-3|FA9_HUMAN Coagulation factor IX OS=Homo sapiens GN=F9 PE=1 SV=2	3	sample=1 period=1 cycle=1157 experiment=10	sample=1 period=1 cycle=1157 experiment=10	15.9546
03621:2	1	E.FWKQYVDGDQC[+71.037]E.S		C[+71]	794.842	2	1588.68	1588.67	0	2.4	41	Specific	252.86	203.64	203.64	4.51	132	>sp|P00740-3|FA9_HUMAN Coagulation factor IX OS=Homo sapiens GN=F9 PE=1 SV=2	3	sample=1 period=1 cycle=994 experiment=13	sample=1 period=1 cycle=994 experiment=13	12.6053
03765:2	1	E.FWKQYVDGDQC[+71.037]E.S		C[+71]	794.842	2	1588.68	1588.67	0	1.5	41	Specific	257.26	220.89	220.89	4.51	132	>sp|P00740-3|FA9_HUMAN Coagulation factor IX OS=Homo sapiens GN=F9 PE=1 SV=2	3	sample=1 period=1 cycle=1009 experiment=13	sample=1 period=1 cycle=1009 experiment=13	12.9312
06228:2	1	E.FWKQYVDGDQC[+71.037]E.S		C[+71]	794.843	2	1588.68	1588.67	0	2.7	41	Specific	257.59	217.86	217.86	4.28	132	>sp|P00740-3|FA9_HUMAN Coagulation factor IX OS=Homo sapiens GN=F9 PE=1 SV=2	3	sample=1 period=1 cycle=1273 experiment=7	sample=1 period=1 cycle=1273 experiment=7	18.4381
04680:2	1	E.FWKQYVDGDQC[+71.037]E.S		C[+71]	794.836	2	1588.66	1588.67	0	-5.9	41	Specific	258.1	186.17	186.17	4.49	132	>sp|P00740-3|FA9_HUMAN Coagulation factor IX OS=Homo sapiens GN=F9 PE=1 SV=2	3	sample=1 period=1 cycle=1088 experiment=14	sample=1 period=1 cycle=1088 experiment=14	14.5572
03538:2	1	E.FWKQYVDGDQC[+71.037]E.S		C[+71]	794.842	2	1588.68	1588.67	0	2.6	41	Specific	259.3	211.53	211.53	4.28	132	>sp|P00740-3|FA9_HUMAN Coagulation factor IX OS=Homo sapiens GN=F9 PE=1 SV=2	3	sample=1 period=1 cycle=985 experiment=11	sample=1 period=1 cycle=985 experiment=11	12.4104
04985:2	1	E.FWKQYVDGDQC[+71.037]E.S		C[+71]	794.842	2	1588.68	1588.67	0	1.6	41	Specific	263.19	172.87	172.87	4.3	132	>sp|P00740-3|FA9_HUMAN Coagulation factor IX OS=Homo sapiens GN=F9 PE=1 SV=2	3	sample=1 period=1 cycle=1117 experiment=3	sample=1 period=1 cycle=1117 experiment=3	15.1365
03925:2	1	E.FWKQYVDGDQC[+71.037]E.S		C[+71]	794.833	2	1588.66	1588.67	0	-9.9	41	Specific	265.34	153.43	153.43	4.09	132	>sp|P00740-3|FA9_HUMAN Coagulation factor IX OS=Homo sapiens GN=F9 PE=1 SV=2	3	sample=1 period=1 cycle=1022 experiment=11	sample=1 period=1 cycle=1022 experiment=11	13.1936
03937:2	1	E.FWKQYVDGDQC[+71.037]E.S		C[+71]	794.84	2	1588.67	1588.67	0	-0.6	41	Specific	266.66	179.98	179.98	4.34	132	>sp|P00740-3|FA9_HUMAN Coagulation factor IX OS=Homo sapiens GN=F9 PE=1 SV=2	3	sample=1 period=1 cycle=1023 experiment=12	sample=1 period=1 cycle=1023 experiment=12	13.2139
06952:2	1	E.FWKQYVDGDQC[+71.037]E.S		C[+71]	794.834	2	1588.66	1588.67	0	-8	41	Specific	267.46	211.28	211.28	4.53	132	>sp|P00740-3|FA9_HUMAN Coagulation factor IX OS=Homo sapiens GN=F9 PE=1 SV=2	3	sample=1 period=1 cycle=1392 experiment=6	sample=1 period=1 cycle=1392 experiment=6	21.0211
06139:2	1	E.FWKQYVDGDQC[+71.037]E.S		C[+71]	794.833	2	1588.66	1588.67	0	-9.8	41	Specific	269.64	234.36	234.36	4.66	132	>sp|P00740-3|FA9_HUMAN Coagulation factor IX OS=Homo sapiens GN=F9 PE=1 SV=2	3	sample=1 period=1 cycle=1259 experiment=7	sample=1 period=1 cycle=1259 experiment=7	18.1334
04114:2	1	E.FWKQYVDGDQC[+71.037]E.S		C[+71]	794.843	2	1588.68	1588.67	0	2.7	41	Specific	270.16	224.47	224.47	4.51	132	>sp|P00740-3|FA9_HUMAN Coagulation factor IX OS=Homo sapiens GN=F9 PE=1 SV=2	3	sample=1 period=1 cycle=1037 experiment=10	sample=1 period=1 cycle=1037 experiment=10	13.5068
05975:2	1	E.FWKQYVDGDQC[+71.037]E.S		C[+71]	794.838	2	1588.67	1588.67	0	-3	41	Specific	272.21	149.62	149.62	4.31	132	>sp|P00740-3|FA9_HUMAN Coagulation factor IX OS=Homo sapiens GN=F9 PE=1 SV=2	3	sample=1 period=1 cycle=1228 experiment=4	sample=1 period=1 cycle=1228 experiment=4	17.457
06299:2	1	E.FWKQYVDGDQC[+71.037]E.S		C[+71]	794.846	2	1588.68	1588.67	0	6.8	41	Specific	272.6	200.36	200.36	4.16	132	>sp|P00740-3|FA9_HUMAN Coagulation factor IX OS=Homo sapiens GN=F9 PE=1 SV=2	3	sample=1 period=1 cycle=1284 experiment=6	sample=1 period=1 cycle=1284 experiment=6	18.6796
03641:2	1	E.FWKQYVDGDQC[+71.037]E.S		C[+71]	794.845	2	1588.68	1588.67	0	5.1	41	Specific	272.99	225.78	225.78	4.37	132	>sp|P00740-3|FA9_HUMAN Coagulation factor IX OS=Homo sapiens GN=F9 PE=1 SV=2	3	sample=1 period=1 cycle=996 experiment=12	sample=1 period=1 cycle=996 experiment=12	12.649
06941:2	1	E.FWKQYVDGDQC[+71.037]E.S		C[+71]	794.832	2	1588.66	1588.67	0	-10.9	41	Specific	274.04	165.19	165.19	3.81	132	>sp|P00740-3|FA9_HUMAN Coagulation factor IX OS=Homo sapiens GN=F9 PE=1 SV=2	3	sample=1 period=1 cycle=1390 experiment=4	sample=1 period=1 cycle=1390 experiment=4	20.9773
06904:2	1	E.FWKQYVDGDQC[+71.037]E.S		C[+71]	794.833	2	1588.66	1588.67	0	-9.6	41	Specific	275.09	219.25	219.25	4.3	132	>sp|P00740-3|FA9_HUMAN Coagulation factor IX OS=Homo sapiens GN=F9 PE=1 SV=2	3	sample=1 period=1 cycle=1382 experiment=4	sample=1 period=1 cycle=1382 experiment=4	20.8025
06625:2	1	E.FWKQYVDGDQC[+71.037]E.S		C[+71]	794.845	2	1588.68	1588.67	0	5.7	41	Specific	277.89	228.4	228.4	4.14	132	>sp|P00740-3|FA9_HUMAN Coagulation factor IX OS=Homo sapiens GN=F9 PE=1 SV=2	3	sample=1 period=1 cycle=1343 experiment=8	sample=1 period=1 cycle=1343 experiment=8	19.9647
05780:2	1	E.FWKQYVDGDQC[+71.037]E.S		C[+71]	794.837	2	1588.67	1588.67	0	-4.8	41	Specific	281.57	206.8	206.8	4.56	132	>sp|P00740-3|FA9_HUMAN Coagulation factor IX OS=Homo sapiens GN=F9 PE=1 SV=2	3	sample=1 period=1 cycle=1201 experiment=9	sample=1 period=1 cycle=1201 experiment=9	16.8958
03420:2	1	E.FWKQYVDGDQC[+71.037]E.S		C[+71]	794.837	2	1588.67	1588.67	0	-4.7	41	Specific	285.96	177.07	177.07	4.58	132	>sp|P00740-3|FA9_HUMAN Coagulation factor IX OS=Homo sapiens GN=F9 PE=1 SV=2	3	sample=1 period=1 cycle=973 experiment=8	sample=1 period=1 cycle=973 experiment=8	12.1544
03517:2	1	E.FWKQYVDGDQC[+71.037]E.S		C[+71]	794.843	2	1588.68	1588.67	0	3.4	41	Specific	287.01	201.87	201.87	4.57	132	>sp|P00740-3|FA9_HUMAN Coagulation factor IX OS=Homo sapiens GN=F9 PE=1 SV=2	3	sample=1 period=1 cycle=983 experiment=11	sample=1 period=1 cycle=983 experiment=11	12.3669
03630:2	1	E.FWKQYVDGDQC[+71.037]E.S		C[+71]	794.839	2	1588.67	1588.67	0	-2	41	Specific	287.24	183.15	183.15	4.15	132	>sp|P00740-3|FA9_HUMAN Coagulation factor IX OS=Homo sapiens GN=F9 PE=1 SV=2	3	sample=1 period=1 cycle=995 experiment=10	sample=1 period=1 cycle=995 experiment=10	12.6272
02517:2	1	E.FWKQYVDGDQC[+71.037]E.S		C[+71]	794.841	2	1588.67	1588.67	0	0.6	41	Specific	289.14	199.83	199.83	4.38	132	>sp|P00740-3|FA9_HUMAN Coagulation factor IX OS=Homo sapiens GN=F9 PE=1 SV=2	3	sample=1 period=1 cycle=900 experiment=14	sample=1 period=1 cycle=900 experiment=14	10.6523
05191:2	1	E.FWKQYVDGDQC[+71.037]E.S		C[+71]	794.845	2	1588.68	1588.67	0	5.1	41	Specific	289.9	162.61	162.61	4.43	132	>sp|P00740-3|FA9_HUMAN Coagulation factor IX OS=Homo sapiens GN=F9 PE=1 SV=2	3	sample=1 period=1 cycle=1136 experiment=9	sample=1 period=1 cycle=1136 experiment=9	15.5195
03276:2	1	E.FWKQYVDGDQC[+71.037]E.S		C[+71]	794.833	2	1588.66	1588.67	0	-9.3	41	Specific	290.8	159.62	159.62	4.14	132	>sp|P00740-3|FA9_HUMAN Coagulation factor IX OS=Homo sapiens GN=F9 PE=1 SV=2	3	sample=1 period=1 cycle=961 experiment=13	sample=1 period=1 cycle=961 experiment=13	11.9096
06069:2	1	E.FWKQYVDGDQC[+71.037]E.S		C[+71]	794.843	2	1588.68	1588.67	0	2.8	41	Specific	291.48	131.81	131.81	4.12	132	>sp|P00740-3|FA9_HUMAN Coagulation factor IX OS=Homo sapiens GN=F9 PE=1 SV=2	3	sample=1 period=1 cycle=1250 experiment=5	sample=1 period=1 cycle=1250 experiment=5	17.9375
03744:2	1	E.FWKQYVDGDQC[+71.037]E.S		C[+71]	794.839	2	1588.67	1588.67	0	-1.8	41	Specific	292.98	199.84	199.84	4.15	132	>sp|P00740-3|FA9_HUMAN Coagulation factor IX OS=Homo sapiens GN=F9 PE=1 SV=2	3	sample=1 period=1 cycle=1007 experiment=12	sample=1 period=1 cycle=1007 experiment=12	12.8884
06206:2	1	E.FWKQYVDGDQC[+71.037]E.S		C[+71]	794.846	2	1588.68	1588.67	0	6.3	41	Specific	293.89	228.93	228.93	4.55	132	>sp|P00740-3|FA9_HUMAN Coagulation factor IX OS=Homo sapiens GN=F9 PE=1 SV=2	3	sample=1 period=1 cycle=1269 experiment=4	sample=1 period=1 cycle=1269 experiment=4	18.3492
06090:2	1	E.FWKQYVDGDQC[+71.037]E.S		C[+71]	794.844	2	1588.68	1588.67	0	4.1	41	Specific	298.97	233.6	233.6	4.18	132	>sp|P00740-3|FA9_HUMAN Coagulation factor IX OS=Homo sapiens GN=F9 PE=1 SV=2	3	sample=1 period=1 cycle=1253 experiment=10	sample=1 period=1 cycle=1253 experiment=10	18.0038
03413:2	1	E.FWKQYVDGDQC[+71.037]E.S		C[+71]	794.836	2	1588.66	1588.67	0	-5.6	41	Specific	300.75	229.19	229.19	4.39	132	>sp|P00740-3|FA9_HUMAN Coagulation factor IX OS=Homo sapiens GN=F9 PE=1 SV=2	3	sample=1 period=1 cycle=972 experiment=9	sample=1 period=1 cycle=972 experiment=9	12.1351
03890:2	1	E.FWKQYVDGDQC[+71.037]E.S		C[+71]	794.842	2	1588.68	1588.67	0	2.2	41	Specific	301.86	242.18	242.18	4.55	132	>sp|P00740-3|FA9_HUMAN Coagulation factor IX OS=Homo sapiens GN=F9 PE=1 SV=2	3	sample=1 period=1 cycle=1019 experiment=14	sample=1 period=1 cycle=1019 experiment=14	13.1328
01964:2	1	E.FWKQYVDGDQC[+71.037]E.S		C[+71]	794.835	2	1588.66	1588.67	0	-6.9	41	Specific	303.98	234.97	234.97	4.39	132	>sp|P00740-3|FA9_HUMAN Coagulation factor IX OS=Homo sapiens GN=F9 PE=1 SV=2	3	sample=1 period=1 cycle=862 experiment=8	sample=1 period=1 cycle=862 experiment=8	9.8816
02949:2	1	E.FWKQYVDGDQC[+71.037]E.S		C[+71]	794.84	2	1588.67	1588.67	0	-1	41	Specific	307.31	185.4	185.4	3.87	132	>sp|P00740-3|FA9_HUMAN Coagulation factor IX OS=Homo sapiens GN=F9 PE=1 SV=2	3	sample=1 period=1 cycle=935 experiment=15	sample=1 period=1 cycle=935 experiment=15	11.3861
03685:2	1	E.FWKQYVDGDQC[+71.037]E.S		C[+71]	794.841	2	1588.67	1588.67	0	0.9	41	Specific	307.63	253.52	253.52	4.55	132	>sp|P00740-3|FA9_HUMAN Coagulation factor IX OS=Homo sapiens GN=F9 PE=1 SV=2	3	sample=1 period=1 cycle=1001 experiment=8	sample=1 period=1 cycle=1001 experiment=8	12.7568
06006:2	1	E.FWKQYVDGDQC[+71.037]E.S		C[+71]	794.845	2	1588.68	1588.67	0	5.4	41	Specific	308.74	207.13	207.13	4.18	132	>sp|P00740-3|FA9_HUMAN Coagulation factor IX OS=Homo sapiens GN=F9 PE=1 SV=2	3	sample=1 period=1 cycle=1236 experiment=2	sample=1 period=1 cycle=1236 experiment=2	17.6265
04181:2	1	E.FWKQYVDGDQC[+71.037]E.S		C[+71]	794.841	2	1588.68	1588.67	0	1.2	41	Specific	310.32	229.76	229.76	4.55	132	>sp|P00740-3|FA9_HUMAN Coagulation factor IX OS=Homo sapiens GN=F9 PE=1 SV=2	3	sample=1 period=1 cycle=1045 experiment=11	sample=1 period=1 cycle=1045 experiment=11	13.6679
03585:2	1	E.FWKQYVDGDQC[+71.037]E.S		C[+71]	794.842	2	1588.68	1588.67	0	2.5	41	Specific	314.03	255.5	255.5	4.55	132	>sp|P00740-3|FA9_HUMAN Coagulation factor IX OS=Homo sapiens GN=F9 PE=1 SV=2	3	sample=1 period=1 cycle=990 experiment=11	sample=1 period=1 cycle=990 experiment=11	12.5185
04131:2	1	E.FWKQYVDGDQC[+71.037]E.S		C[+71]	794.844	2	1588.68	1588.67	0	4.5	41	Specific	315.5	214.44	214.44	4.41	132	>sp|P00740-3|FA9_HUMAN Coagulation factor IX OS=Homo sapiens GN=F9 PE=1 SV=2	3	sample=1 period=1 cycle=1039 experiment=10	sample=1 period=1 cycle=1039 experiment=10	13.5471
03703:2	1	E.FWKQYVDGDQC[+71.037]E.S		C[+71]	794.841	2	1588.67	1588.67	0	0.6	41	Specific	315.66	248.86	248.86	4.5	132	>sp|P00740-3|FA9_HUMAN Coagulation factor IX OS=Homo sapiens GN=F9 PE=1 SV=2	3	sample=1 period=1 cycle=1003 experiment=8	sample=1 period=1 cycle=1003 experiment=8	12.8011
06055:2	1	E.FWKQYVDGDQC[+71.037]E.S		C[+71]	794.844	2	1588.68	1588.67	0	4.2	41	Specific	319.15	220.71	220.71	4.41	132	>sp|P00740-3|FA9_HUMAN Coagulation factor IX OS=Homo sapiens GN=F9 PE=1 SV=2	3	sample=1 period=1 cycle=1246 experiment=4	sample=1 period=1 cycle=1246 experiment=4	17.8476
03483:2	1	E.FWKQYVDGDQC[+71.037]E.S		C[+71]	794.842	2	1588.68	1588.67	0	1.8	41	Specific	327.6	226.03	226.03	4.61	132	>sp|P00740-3|FA9_HUMAN Coagulation factor IX OS=Homo sapiens GN=F9 PE=1 SV=2	3	sample=1 period=1 cycle=979 experiment=15	sample=1 period=1 cycle=979 experiment=15	12.281
03593:2	1	E.FWKQYVDGDQC[+71.037]E.S		C[+71]	794.842	2	1588.68	1588.67	0	1.7	41	Specific	336.59	232.91	232.91	4.61	132	>sp|P00740-3|FA9_HUMAN Coagulation factor IX OS=Homo sapiens GN=F9 PE=1 SV=2	3	sample=1 period=1 cycle=991 experiment=9	sample=1 period=1 cycle=991 experiment=9	12.5401
04329:2	1	E.FWKQYVDGDQC[+71.037]E.S		C[+71]	794.838	2	1588.67	1588.67	0	-3.3	41	Specific	342.89	264.91	264.91	4.94	132	>sp|P00740-3|FA9_HUMAN Coagulation factor IX OS=Homo sapiens GN=F9 PE=1 SV=2	3	sample=1 period=1 cycle=1059 experiment=8	sample=1 period=1 cycle=1059 experiment=8	13.947
03043:2	1	E.FWKQYVDGDQC[+71.037]E.S		C[+71]	794.842	2	1588.68	1588.67	0	1.8	41	Specific	349.18	216.23	216.23	4.61	132	>sp|P00740-3|FA9_HUMAN Coagulation factor IX OS=Homo sapiens GN=F9 PE=1 SV=2	3	sample=1 period=1 cycle=941 experiment=15	sample=1 period=1 cycle=941 experiment=15	11.5065
03012:2	1	E.FWKQYVDGDQC[+71.037]E.S		C[+71]	794.836	2	1588.67	1588.67	0	-5.3	41	Specific	357.21	246.1	246.1	4.44	132	>sp|P00740-3|FA9_HUMAN Coagulation factor IX OS=Homo sapiens GN=F9 PE=1 SV=2	3	sample=1 period=1 cycle=939 experiment=14	sample=1 period=1 cycle=939 experiment=14	11.4653
03527:2	1	E.FWKQYVDGDQC[+71.037]E.S		C[+71]	794.841	2	1588.67	1588.67	0	0.3	41	Specific	358.92	231.24	231.24	4.42	132	>sp|P00740-3|FA9_HUMAN Coagulation factor IX OS=Homo sapiens GN=F9 PE=1 SV=2	3	sample=1 period=1 cycle=984 experiment=11	sample=1 period=1 cycle=984 experiment=11	12.3878
02140:3	1	E.FWKQYVDGDQC[+71.037]E.S		C[+71]	530.227	3	1588.67	1588.67	0	-5.4	41	Specific	359.61	273.2	273.2	3.67	132	>sp|P00740-3|FA9_HUMAN Coagulation factor IX OS=Homo sapiens GN=F9 PE=1 SV=2	3	sample=1 period=1 cycle=875 experiment=3	sample=1 period=1 cycle=875 experiment=3	10.1411
03650:2	1	E.FWKQYVDGDQC[+71.037]E.S		C[+71]	794.844	2	1588.68	1588.67	0	4.9	41	Specific	361.87	186.92	186.92	4.47	132	>sp|P00740-3|FA9_HUMAN Coagulation factor IX OS=Homo sapiens GN=F9 PE=1 SV=2	3	sample=1 period=1 cycle=997 experiment=10	sample=1 period=1 cycle=997 experiment=10	12.6707
03208:2	1	E.FWKQYVDGDQC[+71.037]E.S		C[+71]	794.831	2	1588.66	1588.67	0	-11.4	41	Specific	363.59	220.15	220.15	4.11	132	>sp|P00740-3|FA9_HUMAN Coagulation factor IX OS=Homo sapiens GN=F9 PE=1 SV=2	3	sample=1 period=1 cycle=956 experiment=15	sample=1 period=1 cycle=956 experiment=15	11.8082
03335:2	1	E.FWKQYVDGDQC[+71.037]E.S		C[+71]	794.841	2	1588.68	1588.67	0	1.3	41	Specific	372.69	286.81	286.81	4.67	132	>sp|P00740-3|FA9_HUMAN Coagulation factor IX OS=Homo sapiens GN=F9 PE=1 SV=2	3	sample=1 period=1 cycle=966 experiment=8	sample=1 period=1 cycle=966 experiment=8	12.0091
03469:2	1	E.FWKQYVDGDQC[+71.037]E.S		C[+71]	794.841	2	1588.67	1588.67	0	0.4	41	Specific	373.11	228.63	228.63	4.54	132	>sp|P00740-3|FA9_HUMAN Coagulation factor IX OS=Homo sapiens GN=F9 PE=1 SV=2	3	sample=1 period=1 cycle=978 experiment=7	sample=1 period=1 cycle=978 experiment=7	12.2599
03820:2	1	E.FWKQYVDGDQC[+71.037]E.S		C[+71]	794.841	2	1588.67	1588.67	0	0.5	41	Specific	378.3	307.15	307.15	4.62	132	>sp|P00740-3|FA9_HUMAN Coagulation factor IX OS=Homo sapiens GN=F9 PE=1 SV=2	3	sample=1 period=1 cycle=1013 experiment=14	sample=1 period=1 cycle=1013 experiment=14	13.0124
02841:2	1	E.FWKQYVDGDQC[+71.037]E.S		C[+71]	794.844	2	1588.68	1588.67	0	4.8	41	Specific	385.82	294.95	294.95	4.66	132	>sp|P00740-3|FA9_HUMAN Coagulation factor IX OS=Homo sapiens GN=F9 PE=1 SV=2	3	sample=1 period=1 cycle=927 experiment=13	sample=1 period=1 cycle=927 experiment=13	11.2185
03072:2	1	E.FWKQYVDGDQC[+71.037]E.S		C[+71]	794.847	2	1588.69	1588.67	0	7.9	41	Specific	388.3	190.39	190.39	4.24	132	>sp|P00740-3|FA9_HUMAN Coagulation factor IX OS=Homo sapiens GN=F9 PE=1 SV=2	3	sample=1 period=1 cycle=945 experiment=10	sample=1 period=1 cycle=945 experiment=10	11.5868
02078:2	1	E.FWKQYVDGDQC[+71.037]E.S		C[+71]	794.837	2	1588.67	1588.67	0	-4.2	41	Specific	388.69	203.37	203.37	4.83	132	>sp|P00740-3|FA9_HUMAN Coagulation factor IX OS=Homo sapiens GN=F9 PE=1 SV=2	3	sample=1 period=1 cycle=871 experiment=10	sample=1 period=1 cycle=871 experiment=10	10.0634
02245:3	1	E.FWKQYVDGDQC[+71.037]E.S		C[+71]	530.224	3	1588.66	1588.67	0	-10.6	41	Specific	392.33	338.72	338.72	3.99	132	>sp|P00740-3|FA9_HUMAN Coagulation factor IX OS=Homo sapiens GN=F9 PE=1 SV=2	3	sample=1 period=1 cycle=881 experiment=2	sample=1 period=1 cycle=881 experiment=2	10.2616
03150:2	1	E.FWKQYVDGDQC[+71.037]E.S		C[+71]	794.837	2	1588.67	1588.67	0	-4.2	41	Specific	393.28	248.11	248.11	4.97	132	>sp|P00740-3|FA9_HUMAN Coagulation factor IX OS=Homo sapiens GN=F9 PE=1 SV=2	3	sample=1 period=1 cycle=952 experiment=15	sample=1 period=1 cycle=952 experiment=15	11.7271
02881:2	1	E.FWKQYVDGDQC[+71.037]E.S		C[+71]	794.84	2	1588.67	1588.67	0	-0.8	41	Specific	393.3	241.97	241.97	4.41	132	>sp|P00740-3|FA9_HUMAN Coagulation factor IX OS=Homo sapiens GN=F9 PE=1 SV=2	3	sample=1 period=1 cycle=930 experiment=14	sample=1 period=1 cycle=930 experiment=14	11.2818
03121:2	1	E.FWKQYVDGDQC[+71.037]E.S		C[+71]	794.835	2	1588.66	1588.67	0	-7.1	41	Specific	405.26	316.42	316.42	4.7	132	>sp|P00740-3|FA9_HUMAN Coagulation factor IX OS=Homo sapiens GN=F9 PE=1 SV=2	3	sample=1 period=1 cycle=950 experiment=10	sample=1 period=1 cycle=950 experiment=10	11.6838
02681:2	1	E.FWKQYVDGDQC[+71.037]E.S		C[+71]	794.843	2	1588.68	1588.67	0	3.6	41	Specific	407.07	209.97	209.97	4.64	132	>sp|P00740-3|FA9_HUMAN Coagulation factor IX OS=Homo sapiens GN=F9 PE=1 SV=2	3	sample=1 period=1 cycle=913 experiment=11	sample=1 period=1 cycle=913 experiment=11	10.9214
07249:2	1	E.FWKQYVDGDQC[+71.037]E.S		C[+71]	794.845	2	1588.68	1588.67	0	5.6	41	Specific	409.02	265.01	265.01	4.65	132	>sp|P00740-3|FA9_HUMAN Coagulation factor IX OS=Homo sapiens GN=F9 PE=1 SV=2	3	sample=1 period=1 cycle=1445 experiment=3	sample=1 period=1 cycle=1445 experiment=3	22.165
02001:2	1	E.FWKQYVDGDQC[+71.037]E.S		C[+71]	794.837	2	1588.67	1588.67	0	-4.7	41	Specific	410.94	241.74	241.74	5.02	132	>sp|P00740-3|FA9_HUMAN Coagulation factor IX OS=Homo sapiens GN=F9 PE=1 SV=2	3	sample=1 period=1 cycle=865 experiment=9	sample=1 period=1 cycle=865 experiment=9	9.9429
03078:2	1	E.FWKQYVDGDQC[+71.037]E.S		C[+71]	794.839	2	1588.67	1588.67	0	-1.9	41	Specific	413.03	233.79	233.79	4.6	132	>sp|P00740-3|FA9_HUMAN Coagulation factor IX OS=Homo sapiens GN=F9 PE=1 SV=2	3	sample=1 period=1 cycle=946 experiment=7	sample=1 period=1 cycle=946 experiment=7	11.6055
03575:2	1	E.FWKQYVDGDQC[+71.037]E.S		C[+71]	794.841	2	1588.67	1588.67	0	0.5	41	Specific	413.13	258.24	258.24	4.6	132	>sp|P00740-3|FA9_HUMAN Coagulation factor IX OS=Homo sapiens GN=F9 PE=1 SV=2	3	sample=1 period=1 cycle=989 experiment=9	sample=1 period=1 cycle=989 experiment=9	12.4968
03161:2	1	E.FWKQYVDGDQC[+71.037]E.S		C[+71]	794.831	2	1588.65	1588.67	0	-11.7	41	Specific	414.65	310.15	310.15	4.38	132	>sp|P00740-3|FA9_HUMAN Coagulation factor IX OS=Homo sapiens GN=F9 PE=1 SV=2	3	sample=1 period=1 cycle=953 experiment=11	sample=1 period=1 cycle=953 experiment=11	11.7459
03028:2	1	E.FWKQYVDGDQC[+71.037]E.S		C[+71]	794.838	2	1588.67	1588.67	0	-2.4	41	Specific	416.92	250.83	250.83	5.02	132	>sp|P00740-3|FA9_HUMAN Coagulation factor IX OS=Homo sapiens GN=F9 PE=1 SV=2	3	sample=1 period=1 cycle=940 experiment=15	sample=1 period=1 cycle=940 experiment=15	11.4865
02791:2	1	E.FWKQYVDGDQC[+71.037]E.S		C[+71]	794.84	2	1588.67	1588.67	0	-1.3	41	Specific	419.94	221.45	221.45	4.46	132	>sp|P00740-3|FA9_HUMAN Coagulation factor IX OS=Homo sapiens GN=F9 PE=1 SV=2	3	sample=1 period=1 cycle=923 experiment=13	sample=1 period=1 cycle=923 experiment=13	11.1332
03079:2	1	E.FWKQYVDGDQC[+71.037]E.S		C[+71]	794.839	2	1588.67	1588.67	0	-1.9	41	Specific	421.98	249.21	249.21	4.47	132	>sp|P00740-3|FA9_HUMAN Coagulation factor IX OS=Homo sapiens GN=F9 PE=1 SV=2	3	sample=1 period=1 cycle=946 experiment=8	sample=1 period=1 cycle=946 experiment=8	11.6068
02171:2	1	E.FWKQYVDGDQC[+71.037]E.S		C[+71]	794.84	2	1588.67	1588.67	0	-1	41	Specific	426.32	237.76	237.76	4.6	132	>sp|P00740-3|FA9_HUMAN Coagulation factor IX OS=Homo sapiens GN=F9 PE=1 SV=2	3	sample=1 period=1 cycle=876 experiment=14	sample=1 period=1 cycle=876 experiment=14	10.1658
02826:2	1	E.FWKQYVDGDQC[+71.037]E.S		C[+71]	794.842	2	1588.68	1588.67	0	1.8	41	Specific	427.89	273.06	273.06	4.79	132	>sp|P00740-3|FA9_HUMAN Coagulation factor IX OS=Homo sapiens GN=F9 PE=1 SV=2	3	sample=1 period=1 cycle=926 experiment=11	sample=1 period=1 cycle=926 experiment=11	11.1969
02578:2	1	E.FWKQYVDGDQC[+71.037]E.S		C[+71]	794.844	2	1588.68	1588.67	0	4.9	41	Specific	432.08	219.32	219.32	4.64	132	>sp|P00740-3|FA9_HUMAN Coagulation factor IX OS=Homo sapiens GN=F9 PE=1 SV=2	3	sample=1 period=1 cycle=905 experiment=12	sample=1 period=1 cycle=905 experiment=12	10.7551
03404:2	1	E.FWKQYVDGDQC[+71.037]E.S		C[+71]	794.837	2	1588.67	1588.67	0	-3.7	41	Specific	434.15	359.85	359.85	5.14	132	>sp|P00740-3|FA9_HUMAN Coagulation factor IX OS=Homo sapiens GN=F9 PE=1 SV=2	3	sample=1 period=1 cycle=971 experiment=13	sample=1 period=1 cycle=971 experiment=13	12.1143
03501:2	1	E.FWKQYVDGDQC[+71.037]E.S		C[+71]	794.84	2	1588.67	1588.67	0	-0.2	41	Specific	436.3	289.73	289.73	4.67	132	>sp|P00740-3|FA9_HUMAN Coagulation factor IX OS=Homo sapiens GN=F9 PE=1 SV=2	3	sample=1 period=1 cycle=981 experiment=8	sample=1 period=1 cycle=981 experiment=8	12.3238
02776:2	1	E.FWKQYVDGDQC[+71.037]E.S		C[+71]	794.841	2	1588.67	1588.67	0	0.1	41	Specific	438.68	287.2	287.2	4.68	132	>sp|P00740-3|FA9_HUMAN Coagulation factor IX OS=Homo sapiens GN=F9 PE=1 SV=2	3	sample=1 period=1 cycle=922 experiment=11	sample=1 period=1 cycle=922 experiment=11	11.1113
02098:2	1	E.FWKQYVDGDQC[+71.037]E.S		C[+71]	794.839	2	1588.67	1588.67	0	-2.1	41	Specific	440.84	248.28	248.28	4.68	132	>sp|P00740-3|FA9_HUMAN Coagulation factor IX OS=Homo sapiens GN=F9 PE=1 SV=2	3	sample=1 period=1 cycle=872 experiment=13	sample=1 period=1 cycle=872 experiment=13	10.0848
02002:2	1	E.FWKQYVDGDQC[+71.037]E.S		C[+71]	794.837	2	1588.67	1588.67	0	-4.7	41	Specific	441.12	207.6	207.6	5.1	132	>sp|P00740-3|FA9_HUMAN Coagulation factor IX OS=Homo sapiens GN=F9 PE=1 SV=2	3	sample=1 period=1 cycle=865 experiment=10	sample=1 period=1 cycle=865 experiment=10	9.9437
03135:2	1	E.FWKQYVDGDQC[+71.037]E.S		C[+71]	794.838	2	1588.67	1588.67	0	-2.9	41	Specific	446.3	277.69	277.69	5.1	132	>sp|P00740-3|FA9_HUMAN Coagulation factor IX OS=Homo sapiens GN=F9 PE=1 SV=2	3	sample=1 period=1 cycle=951 experiment=9	sample=1 period=1 cycle=951 experiment=9	11.7065
02636:2	1	E.FWKQYVDGDQC[+71.037]E.S		C[+71]	794.842	2	1588.68	1588.67	0	1.5	41	Specific	448.37	193.7	193.7	4.74	132	>sp|P00740-3|FA9_HUMAN Coagulation factor IX OS=Homo sapiens GN=F9 PE=1 SV=2	3	sample=1 period=1 cycle=909 experiment=13	sample=1 period=1 cycle=909 experiment=13	10.8389
01987:2	1	E.FWKQYVDGDQC[+71.037]E.S		C[+71]	794.835	2	1588.66	1588.67	0	-7.4	41	Specific	455.75	245.8	245.8	4.66	132	>sp|P00740-3|FA9_HUMAN Coagulation factor IX OS=Homo sapiens GN=F9 PE=1 SV=2	3	sample=1 period=1 cycle=864 experiment=6	sample=1 period=1 cycle=864 experiment=6	9.9217
02033:2	1	E.FWKQYVDGDQC[+71.037]E.S		C[+71]	794.837	2	1588.67	1588.67	0	-3.7	41	Specific	457.07	294.68	294.68	5.17	132	>sp|P00740-3|FA9_HUMAN Coagulation factor IX OS=Homo sapiens GN=F9 PE=1 SV=2	3	sample=1 period=1 cycle=868 experiment=8	sample=1 period=1 cycle=868 experiment=8	10.0019
02502:2	1	E.FWKQYVDGDQC[+71.037]E.S		C[+71]	794.842	2	1588.68	1588.67	0	2.4	41	Specific	458.7	300.88	300.88	4.94	132	>sp|P00740-3|FA9_HUMAN Coagulation factor IX OS=Homo sapiens GN=F9 PE=1 SV=2	3	sample=1 period=1 cycle=899 experiment=11	sample=1 period=1 cycle=899 experiment=11	10.6305
02526:2	1	E.FWKQYVDGDQC[+71.037]E.S		C[+71]	794.844	2	1588.68	1588.67	0	4.4	41	Specific	459.34	292.97	292.97	4.8	132	>sp|P00740-3|FA9_HUMAN Coagulation factor IX OS=Homo sapiens GN=F9 PE=1 SV=2	3	sample=1 period=1 cycle=901 experiment=9	sample=1 period=1 cycle=901 experiment=9	10.6704
02996:2	1	E.FWKQYVDGDQC[+71.037]E.S		C[+71]	794.838	2	1588.67	1588.67	0	-3.6	41	Specific	459.71	340.47	340.47	5.26	132	>sp|P00740-3|FA9_HUMAN Coagulation factor IX OS=Homo sapiens GN=F9 PE=1 SV=2	3	sample=1 period=1 cycle=938 experiment=16	sample=1 period=1 cycle=938 experiment=16	11.4456
02804:2	1	E.FWKQYVDGDQC[+71.037]E.S		C[+71]	794.842	2	1588.68	1588.67	0	1.7	41	Specific	460.85	325.29	325.29	5.02	132	>sp|P00740-3|FA9_HUMAN Coagulation factor IX OS=Homo sapiens GN=F9 PE=1 SV=2	3	sample=1 period=1 cycle=924 experiment=12	sample=1 period=1 cycle=924 experiment=12	11.1547
02671:2	1	E.FWKQYVDGDQC[+71.037]E.S		C[+71]	794.842	2	1588.68	1588.67	0	1.7	41	Specific	464.98	284.84	284.84	4.94	132	>sp|P00740-3|FA9_HUMAN Coagulation factor IX OS=Homo sapiens GN=F9 PE=1 SV=2	3	sample=1 period=1 cycle=912 experiment=11	sample=1 period=1 cycle=912 experiment=11	10.9016
02010:2	1	E.FWKQYVDGDQC[+71.037]E.S		C[+71]	794.835	2	1588.66	1588.67	0	-6.5	41	Specific	468.92	246.2	246.2	4.7	132	>sp|P00740-3|FA9_HUMAN Coagulation factor IX OS=Homo sapiens GN=F9 PE=1 SV=2	3	sample=1 period=1 cycle=866 experiment=6	sample=1 period=1 cycle=866 experiment=6	9.9621
02621:2	1	E.FWKQYVDGDQC[+71.037]E.S		C[+71]	794.843	2	1588.68	1588.67	0	3.4	41	Specific	469.88	336.5	336.5	5.02	132	>sp|P00740-3|FA9_HUMAN Coagulation factor IX OS=Homo sapiens GN=F9 PE=1 SV=2	3	sample=1 period=1 cycle=908 experiment=14	sample=1 period=1 cycle=908 experiment=14	10.8161
02682:2	1	E.FWKQYVDGDQC[+71.037]E.S		C[+71]	794.843	2	1588.68	1588.67	0	3.6	41	Specific	471.2	267.22	267.22	4.73	132	>sp|P00740-3|FA9_HUMAN Coagulation factor IX OS=Homo sapiens GN=F9 PE=1 SV=2	3	sample=1 period=1 cycle=913 experiment=12	sample=1 period=1 cycle=913 experiment=12	10.9218
02777:2	1	E.FWKQYVDGDQC[+71.037]E.S		C[+71]	794.841	2	1588.67	1588.67	0	0.1	41	Specific	472.47	271.29	271.29	4.68	132	>sp|P00740-3|FA9_HUMAN Coagulation factor IX OS=Homo sapiens GN=F9 PE=1 SV=2	3	sample=1 period=1 cycle=922 experiment=12	sample=1 period=1 cycle=922 experiment=12	11.1117
02935:2	1	E.FWKQYVDGDQC[+71.037]E.S		C[+71]	794.841	2	1588.67	1588.67	0	0.3	41	Specific	473.39	336.79	336.79	4.83	132	>sp|P00740-3|FA9_HUMAN Coagulation factor IX OS=Homo sapiens GN=F9 PE=1 SV=2	3	sample=1 period=1 cycle=934 experiment=15	sample=1 period=1 cycle=934 experiment=15	11.3657
01975:2	1	E.FWKQYVDGDQC[+71.037]E.S		C[+71]	794.844	2	1588.68	1588.67	0	4	41	Specific	474.21	312.7	312.7	4.8	132	>sp|P00740-3|FA9_HUMAN Coagulation factor IX OS=Homo sapiens GN=F9 PE=1 SV=2	3	sample=1 period=1 cycle=863 experiment=5	sample=1 period=1 cycle=863 experiment=5	9.9013
02724:2	1	E.FWKQYVDGDQC[+71.037]E.S		C[+71]	794.842	2	1588.68	1588.67	0	2.1	41	Specific	476.16	312.02	312.02	4.94	132	>sp|P00740-3|FA9_HUMAN Coagulation factor IX OS=Homo sapiens GN=F9 PE=1 SV=2	3	sample=1 period=1 cycle=917 experiment=10	sample=1 period=1 cycle=917 experiment=10	11.0057
02515:2	1	E.FWKQYVDGDQC[+71.037]E.S		C[+71]	794.841	2	1588.67	1588.67	0	0.6	41	Specific	480.48	314.72	314.72	4.79	132	>sp|P00740-3|FA9_HUMAN Coagulation factor IX OS=Homo sapiens GN=F9 PE=1 SV=2	3	sample=1 period=1 cycle=900 experiment=12	sample=1 period=1 cycle=900 experiment=12	10.6511
02516:2	1	E.FWKQYVDGDQC[+71.037]E.S		C[+71]	794.841	2	1588.67	1588.67	0	0.6	41	Specific	480.98	288.65	288.65	4.83	132	>sp|P00740-3|FA9_HUMAN Coagulation factor IX OS=Homo sapiens GN=F9 PE=1 SV=2	3	sample=1 period=1 cycle=900 experiment=13	sample=1 period=1 cycle=900 experiment=13	10.6515
02827:2	1	E.FWKQYVDGDQC[+71.037]E.S		C[+71]	794.842	2	1588.68	1588.67	0	1.8	41	Specific	484.46	333.8	333.8	5.06	132	>sp|P00740-3|FA9_HUMAN Coagulation factor IX OS=Homo sapiens GN=F9 PE=1 SV=2	3	sample=1 period=1 cycle=926 experiment=12	sample=1 period=1 cycle=926 experiment=12	11.1973
02695:2	1	E.FWKQYVDGDQC[+71.037]E.S		C[+71]	794.842	2	1588.68	1588.67	0	2.1	41	Specific	484.74	272.56	272.56	4.94	132	>sp|P00740-3|FA9_HUMAN Coagulation factor IX OS=Homo sapiens GN=F9 PE=1 SV=2	3	sample=1 period=1 cycle=914 experiment=13	sample=1 period=1 cycle=914 experiment=13	10.9436
02555:2	1	E.FWKQYVDGDQC[+71.037]E.S		C[+71]	794.84	2	1588.67	1588.67	0	-0.3	41	Specific	489.39	285.47	285.47	4.82	132	>sp|P00740-3|FA9_HUMAN Coagulation factor IX OS=Homo sapiens GN=F9 PE=1 SV=2	3	sample=1 period=1 cycle=903 experiment=13	sample=1 period=1 cycle=903 experiment=13	10.7134
02734:2	1	E.FWKQYVDGDQC[+71.037]E.S		C[+71]	794.842	2	1588.68	1588.67	0	1.9	41	Specific	492.92	298.55	298.55	5.01	132	>sp|P00740-3|FA9_HUMAN Coagulation factor IX OS=Homo sapiens GN=F9 PE=1 SV=2	3	sample=1 period=1 cycle=918 experiment=10	sample=1 period=1 cycle=918 experiment=10	11.0271
02393:2	1	E.FWKQYVDGDQC[+71.037]E.S		C[+71]	794.844	2	1588.68	1588.67	0	4.1	41	Specific	493.94	303.56	303.56	4.87	132	>sp|P00740-3|FA9_HUMAN Coagulation factor IX OS=Homo sapiens GN=F9 PE=1 SV=2	3	sample=1 period=1 cycle=891 experiment=11	sample=1 period=1 cycle=891 experiment=11	10.4658
02009:2	1	E.FWKQYVDGDQC[+71.037]E.S		C[+71]	794.835	2	1588.66	1588.67	0	-6.5	41	Specific	494.38	318.68	318.68	4.85	132	>sp|P00740-3|FA9_HUMAN Coagulation factor IX OS=Homo sapiens GN=F9 PE=1 SV=2	3	sample=1 period=1 cycle=866 experiment=5	sample=1 period=1 cycle=866 experiment=5	9.9613
02594:2	1	E.FWKQYVDGDQC[+71.037]E.S		C[+71]	794.843	2	1588.68	1588.67	0	3.8	41	Specific	495.96	323.19	323.19	4.96	132	>sp|P00740-3|FA9_HUMAN Coagulation factor IX OS=Homo sapiens GN=F9 PE=1 SV=2	3	sample=1 period=1 cycle=906 experiment=16	sample=1 period=1 cycle=906 experiment=16	10.7766
02622:2	1	E.FWKQYVDGDQC[+71.037]E.S		C[+71]	794.843	2	1588.68	1588.67	0	3.4	41	Specific	506.35	313.16	313.16	5.01	132	>sp|P00740-3|FA9_HUMAN Coagulation factor IX OS=Homo sapiens GN=F9 PE=1 SV=2	3	sample=1 period=1 cycle=908 experiment=15	sample=1 period=1 cycle=908 experiment=15	10.8165
02022:2	1	E.FWKQYVDGDQC[+71.037]E.S		C[+71]	794.832	2	1588.66	1588.67	0	-10.9	41	Specific	510.29	304.65	304.65	4.53	132	>sp|P00740-3|FA9_HUMAN Coagulation factor IX OS=Homo sapiens GN=F9 PE=1 SV=2	3	sample=1 period=1 cycle=867 experiment=7	sample=1 period=1 cycle=867 experiment=7	9.983
02302:2	1	E.FWKQYVDGDQC[+71.037]E.S		C[+71]	794.841	2	1588.67	1588.67	0	0.4	41	Specific	514.93	310.79	310.79	4.79	132	>sp|P00740-3|FA9_HUMAN Coagulation factor IX OS=Homo sapiens GN=F9 PE=1 SV=2	3	sample=1 period=1 cycle=885 experiment=11	sample=1 period=1 cycle=885 experiment=11	10.3462
02170:2	1	E.FWKQYVDGDQC[+71.037]E.S		C[+71]	794.84	2	1588.67	1588.67	0	-1	41	Specific	519.16	306.63	306.63	4.82	132	>sp|P00740-3|FA9_HUMAN Coagulation factor IX OS=Homo sapiens GN=F9 PE=1 SV=2	3	sample=1 period=1 cycle=876 experiment=13	sample=1 period=1 cycle=876 experiment=13	10.1654
02392:2	1	E.FWKQYVDGDQC[+71.037]E.S		C[+71]	794.844	2	1588.68	1588.67	0	4.1	41	Specific	520.46	303.4	303.4	4.86	132	>sp|P00740-3|FA9_HUMAN Coagulation factor IX OS=Homo sapiens GN=F9 PE=1 SV=2	3	sample=1 period=1 cycle=891 experiment=10	sample=1 period=1 cycle=891 experiment=10	10.4654
02225:2	1	E.FWKQYVDGDQC[+71.037]E.S		C[+71]	794.841	2	1588.68	1588.67	0	0.9	41	Specific	526.89	326.07	326.07	5.08	132	>sp|P00740-3|FA9_HUMAN Coagulation factor IX OS=Homo sapiens GN=F9 PE=1 SV=2	3	sample=1 period=1 cycle=879 experiment=12	sample=1 period=1 cycle=879 experiment=12	10.2257
02347:2	1	E.FWKQYVDGDQC[+71.037]E.S		C[+71]	794.843	2	1588.68	1588.67	0	2.9	41	Specific	527.96	371.09	371.09	5.79	132	>sp|P00740-3|FA9_HUMAN Coagulation factor IX OS=Homo sapiens GN=F9 PE=1 SV=2	3	sample=1 period=1 cycle=888 experiment=12	sample=1 period=1 cycle=888 experiment=12	10.4073
02329:2	1	E.FWKQYVDGDQC[+71.037]E.S		C[+71]	794.841	2	1588.67	1588.67	0	0.7	41	Specific	532.33	310.13	310.13	4.85	132	>sp|P00740-3|FA9_HUMAN Coagulation factor IX OS=Homo sapiens GN=F9 PE=1 SV=2	3	sample=1 period=1 cycle=887 experiment=7	sample=1 period=1 cycle=887 experiment=7	10.3842
02735:2	1	E.FWKQYVDGDQC[+71.037]E.S		C[+71]	794.842	2	1588.68	1588.67	0	1.9	41	Specific	536.34	352.3	352.3	5.08	132	>sp|P00740-3|FA9_HUMAN Coagulation factor IX OS=Homo sapiens GN=F9 PE=1 SV=2	3	sample=1 period=1 cycle=918 experiment=11	sample=1 period=1 cycle=918 experiment=11	11.0275
02451:2	1	E.FWKQYVDGDQC[+71.037]E.S		C[+71]	794.842	2	1588.68	1588.67	0	2.6	41	Specific	537.39	363.35	363.35	5.79	132	>sp|P00740-3|FA9_HUMAN Coagulation factor IX OS=Homo sapiens GN=F9 PE=1 SV=2	3	sample=1 period=1 cycle=895 experiment=13	sample=1 period=1 cycle=895 experiment=13	10.5492
02151:2	1	E.FWKQYVDGDQC[+71.037]E.S		C[+71]	794.84	2	1588.67	1588.67	0	-0.4	41	Specific	551.18	351.89	351.89	4.9	132	>sp|P00740-3|FA9_HUMAN Coagulation factor IX OS=Homo sapiens GN=F9 PE=1 SV=2	3	sample=1 period=1 cycle=875 experiment=14	sample=1 period=1 cycle=875 experiment=14	10.1457
02277:2	1	E.FWKQYVDGDQC[+71.037]E.S		C[+71]	794.842	2	1588.68	1588.67	0	1.9	41	Specific	553.97	343.29	343.29	5.09	132	>sp|P00740-3|FA9_HUMAN Coagulation factor IX OS=Homo sapiens GN=F9 PE=1 SV=2	3	sample=1 period=1 cycle=883 experiment=10	sample=1 period=1 cycle=883 experiment=10	10.3062
02424:2	1	E.FWKQYVDGDQC[+71.037]E.S		C[+71]	794.842	2	1588.68	1588.67	0	1.7	41	Specific	554.28	340.89	340.89	5.08	132	>sp|P00740-3|FA9_HUMAN Coagulation factor IX OS=Homo sapiens GN=F9 PE=1 SV=2	3	sample=1 period=1 cycle=893 experiment=11	sample=1 period=1 cycle=893 experiment=11	10.5086
02490:2	1	E.FWKQYVDGDQC[+71.037]E.S		C[+71]	794.841	2	1588.67	1588.67	0	0.8	41	Specific	556.08	321.2	321.2	5.08	132	>sp|P00740-3|FA9_HUMAN Coagulation factor IX OS=Homo sapiens GN=F9 PE=1 SV=2	3	sample=1 period=1 cycle=898 experiment=12	sample=1 period=1 cycle=898 experiment=12	10.6101
02411:2	1	E.FWKQYVDGDQC[+71.037]E.S		C[+71]	794.841	2	1588.67	1588.67	0	0.5	41	Specific	556.62	342.37	342.37	4.9	132	>sp|P00740-3|FA9_HUMAN Coagulation factor IX OS=Homo sapiens GN=F9 PE=1 SV=2	3	sample=1 period=1 cycle=892 experiment=10	sample=1 period=1 cycle=892 experiment=10	10.4876
02288:2	1	E.FWKQYVDGDQC[+71.037]E.S		C[+71]	794.842	2	1588.68	1588.67	0	2.6	41	Specific	558.34	312.03	312.03	5	132	>sp|P00740-3|FA9_HUMAN Coagulation factor IX OS=Homo sapiens GN=F9 PE=1 SV=2	3	sample=1 period=1 cycle=884 experiment=7	sample=1 period=1 cycle=884 experiment=7	10.3258
02303:2	1	E.FWKQYVDGDQC[+71.037]E.S		C[+71]	794.841	2	1588.67	1588.67	0	0.4	41	Specific	558.37	306.49	306.49	4.81	132	>sp|P00740-3|FA9_HUMAN Coagulation factor IX OS=Homo sapiens GN=F9 PE=1 SV=2	3	sample=1 period=1 cycle=885 experiment=12	sample=1 period=1 cycle=885 experiment=12	10.3471
02377:2	1	E.FWKQYVDGDQC[+71.037]E.S		C[+71]	794.842	2	1588.68	1588.67	0	2.4	41	Specific	559.24	363.63	363.63	5.83	132	>sp|P00740-3|FA9_HUMAN Coagulation factor IX OS=Homo sapiens GN=F9 PE=1 SV=2	3	sample=1 period=1 cycle=890 experiment=12	sample=1 period=1 cycle=890 experiment=12	10.4468
02112:2	1	E.FWKQYVDGDQC[+71.037]E.S		C[+71]	794.842	2	1588.68	1588.67	0	1.5	41	Specific	564.57	322.56	322.56	5.94	132	>sp|P00740-3|FA9_HUMAN Coagulation factor IX OS=Homo sapiens GN=F9 PE=1 SV=2	3	sample=1 period=1 cycle=873 experiment=10	sample=1 period=1 cycle=873 experiment=10	10.104
02133:2	1	E.FWKQYVDGDQC[+71.037]E.S		C[+71]	794.841	2	1588.68	1588.67	0	1.3	41	Specific	570.85	384.11	384.11	6.65	132	>sp|P00740-3|FA9_HUMAN Coagulation factor IX OS=Homo sapiens GN=F9 PE=1 SV=2	3	sample=1 period=1 cycle=874 experiment=15	sample=1 period=1 cycle=874 experiment=15	10.1262
02464:2	1	E.FWKQYVDGDQC[+71.037]E.S		C[+71]	794.842	2	1588.68	1588.67	0	1.4	41	Specific	581.51	346.08	346.08	5.94	132	>sp|P00740-3|FA9_HUMAN Coagulation factor IX OS=Homo sapiens GN=F9 PE=1 SV=2	3	sample=1 period=1 cycle=896 experiment=12	sample=1 period=1 cycle=896 experiment=12	10.5702
02152:2	1	E.FWKQYVDGDQC[+71.037]E.S		C[+71]	794.84	2	1588.67	1588.67	0	-0.4	41	Specific	586.2	360.51	360.51	6.46	132	>sp|P00740-3|FA9_HUMAN Coagulation factor IX OS=Homo sapiens GN=F9 PE=1 SV=2	3	sample=1 period=1 cycle=875 experiment=15	sample=1 period=1 cycle=875 experiment=15	10.1462
02278:2	1	E.FWKQYVDGDQC[+71.037]E.S		C[+71]	794.842	2	1588.68	1588.67	0	1.9	41	Specific	597.06	342.07	342.07	5.94	132	>sp|P00740-3|FA9_HUMAN Coagulation factor IX OS=Homo sapiens GN=F9 PE=1 SV=2	3	sample=1 period=1 cycle=883 experiment=11	sample=1 period=1 cycle=883 experiment=11	10.3066
02169:2	1	E.FWKQYVDGDQC[+71.037]E.S		C[+71]	794.84	2	1588.67	1588.67	0	-1	41	Specific	610.93	385.06	385.06	7.46	132	>sp|P00740-3|FA9_HUMAN Coagulation factor IX OS=Homo sapiens GN=F9 PE=1 SV=2	3	sample=1 period=1 cycle=876 experiment=12	sample=1 period=1 cycle=876 experiment=12	10.1649
02187:2	1	E.FWKQYVDGDQC[+71.037]E.S		C[+71]	794.84	2	1588.67	1588.67	0	-0.6	41	Specific	615.28	380.98	380.98	7.46	132	>sp|P00740-3|FA9_HUMAN Coagulation factor IX OS=Homo sapiens GN=F9 PE=1 SV=2	3	sample=1 period=1 cycle=877 experiment=10	sample=1 period=1 cycle=877 experiment=10	10.1858
02186:2	1	E.FWKQYVDGDQC[+71.037]E.S		C[+71]	794.84	2	1588.67	1588.67	0	-0.6	41	Specific	624.18	390.36	390.36	7.46	132	>sp|P00740-3|FA9_HUMAN Coagulation factor IX OS=Homo sapiens GN=F9 PE=1 SV=2	3	sample=1 period=1 cycle=877 experiment=9	sample=1 period=1 cycle=877 experiment=9	10.185
02266:2	1	E.FWKQYVDGDQC[+71.037]E.S		C[+71]	794.842	2	1588.68	1588.67	0	1.8	41	Specific	634.4	368.72	368.72	7.64	132	>sp|P00740-3|FA9_HUMAN Coagulation factor IX OS=Homo sapiens GN=F9 PE=1 SV=2	3	sample=1 period=1 cycle=882 experiment=9	sample=1 period=1 cycle=882 experiment=9	10.2874
02265:2	1	E.FWKQYVDGDQC[+71.037]E.S		C[+71]	794.842	2	1588.68	1588.67	0	1.8	41	Specific	651.03	411.71	411.71	8.72	132	>sp|P00740-3|FA9_HUMAN Coagulation factor IX OS=Homo sapiens GN=F9 PE=1 SV=2	3	sample=1 period=1 cycle=882 experiment=8	sample=1 period=1 cycle=882 experiment=8	10.2866
02134:2	1	E.FWKQYVDGDQC[+71.037]E.S		C[+71]	794.841	2	1588.68	1588.67	0	1.3	41	Specific	662.91	429.49	429.49	8.65	132	>sp|P00740-3|FA9_HUMAN Coagulation factor IX OS=Homo sapiens GN=F9 PE=1 SV=2	3	sample=1 period=1 cycle=874 experiment=16	sample=1 period=1 cycle=874 experiment=16	10.1266
03602:2	1	E.FWKQY[+79.957]VDGDQC[+71.037]E.S		C[+71], Y[+80]	834.817	2	1668.63	1668.63	0	-1.6	41	Specific	19.28	19.28	19.28	2.52	132	>sp|P00740-3|FA9_HUMAN Coagulation factor IX OS=Homo sapiens GN=F9 PE=1 SV=2	3	sample=1 period=1 cycle=992 experiment=10	sample=1 period=1 cycle=992 experiment=10	12.5618
01946:3	1	E.FWKQYVDGD[+15.995]QC[+71.037]E.S		C[+71], D[+16]	535.561	3	1604.67	1604.67	0	-0.5	41	Specific	22.55	22.55	18.53	0.43	132	>sp|P00740-3|FA9_HUMAN Coagulation factor IX OS=Homo sapiens GN=F9 PE=1 SV=2	3	sample=1 period=1 cycle=861 experiment=4	sample=1 period=1 cycle=861 experiment=4	9.8599
02978:2	1	E.FWKQY[+79.957]VDGDQC[+71.037]E.S		C[+71], Y[+80]	834.823	2	1668.64	1668.63	0	5.5	41	Specific	32.4	32.4	32.4	2.56	132	>sp|P00740-3|FA9_HUMAN Coagulation factor IX OS=Homo sapiens GN=F9 PE=1 SV=2	3	sample=1 period=1 cycle=937 experiment=12	sample=1 period=1 cycle=937 experiment=12	11.4247
01687:2	1	E.FWKQYVD[+15.995]GDQC[+71.037]E.S		C[+71], D[+16]	802.837	2	1604.67	1604.67	0	-1.5	41	Specific	35.07	29.08	13.88	2.01	132	>sp|P00740-3|FA9_HUMAN Coagulation factor IX OS=Homo sapiens GN=F9 PE=1 SV=2	3	sample=1 period=1 cycle=844 experiment=12	sample=1 period=1 cycle=844 experiment=12	9.511
01131:2	1	E.FWKQYVD[+15.995]GDQC[+71.037]E.S		C[+71], D[+16]	802.828	2	1604.65	1604.67	0	-12.3	41	Specific	46.77	46.77	0	2.12	132	>sp|P00740-3|FA9_HUMAN Coagulation factor IX OS=Homo sapiens GN=F9 PE=1 SV=2	3	sample=1 period=1 cycle=809 experiment=14	sample=1 period=1 cycle=809 experiment=14	8.7819
01114:2	1	E.FWKQYVD[+15.995]GDQC[+71.037]E.S		C[+71], D[+16]	802.828	2	1604.65	1604.67	0	-12.1	41	Specific	50.89	40.53	38.98	1.21	132	>sp|P00740-3|FA9_HUMAN Coagulation factor IX OS=Homo sapiens GN=F9 PE=1 SV=2	3	sample=1 period=1 cycle=808 experiment=15	sample=1 period=1 cycle=808 experiment=15	8.7615
02997:2	1	E.FWKQY[+79.957]VDGDQC[+71.037]E.S		C[+71], Y[+80]	834.818	2	1668.63	1668.63	0	-1.2	41	Specific	54.55	54.55	54.55	3.24	132	>sp|P00740-3|FA9_HUMAN Coagulation factor IX OS=Homo sapiens GN=F9 PE=1 SV=2	3	sample=1 period=1 cycle=938 experiment=17	sample=1 period=1 cycle=938 experiment=17	11.446
03723:2	1	E.FWKQY[+79.957]VDGDQC[+71.037]E.S		C[+71], Y[+80]	834.814	2	1668.62	1668.63	0	-6.3	41	Specific	66.55	66.55	66.55	3.26	132	>sp|P00740-3|FA9_HUMAN Coagulation factor IX OS=Homo sapiens GN=F9 PE=1 SV=2	3	sample=1 period=1 cycle=1005 experiment=10	sample=1 period=1 cycle=1005 experiment=10	12.8447
02623:2	1	E.FWKQYVDGD[+15.995]QC[+71.037]E.S		C[+71], D[+16]	802.837	2	1604.67	1604.67	0	-0.6	41	Specific	72.51	72.51	14.92	2.25	132	>sp|P00740-3|FA9_HUMAN Coagulation factor IX OS=Homo sapiens GN=F9 PE=1 SV=2	3	sample=1 period=1 cycle=908 experiment=16	sample=1 period=1 cycle=908 experiment=16	10.8173
01545:2	1	E.FWKQYVD[+15.995]GDQC[+71.037]E.S		C[+71], D[+16]	802.842	2	1604.68	1604.67	0	5.5	41	Specific	75.52	75.52	32.02	2.28	132	>sp|P00740-3|FA9_HUMAN Coagulation factor IX OS=Homo sapiens GN=F9 PE=1 SV=2	3	sample=1 period=1 cycle=835 experiment=14	sample=1 period=1 cycle=835 experiment=14	9.3233
01869:2	1	E.FWKQYVD[+15.995]GDQC[+71.037]E.S		C[+71], D[+16]	802.837	2	1604.67	1604.67	0	-1.3	41	Specific	80.76	80.76	0	2.25	132	>sp|P00740-3|FA9_HUMAN Coagulation factor IX OS=Homo sapiens GN=F9 PE=1 SV=2	3	sample=1 period=1 cycle=856 experiment=9	sample=1 period=1 cycle=856 experiment=9	9.7584
00933:2	1	E.FWKQYVD[+15.995]GDQC[+71.037]E.S		C[+71], D[+16]	802.837	2	1604.67	1604.67	0	-1.6	41	Specific	87.97	41.22	12.21	2.01	132	>sp|P00740-3|FA9_HUMAN Coagulation factor IX OS=Homo sapiens GN=F9 PE=1 SV=2	3	sample=1 period=1 cycle=798 experiment=12	sample=1 period=1 cycle=798 experiment=12	8.5537
03405:2	1	E.FWKQY[+79.957]VDGDQC[+71.037]E.S		C[+71], Y[+80]	834.817	2	1668.63	1668.63	0	-2.3	41	Specific	88.09	88.09	88.09	4.13	132	>sp|P00740-3|FA9_HUMAN Coagulation factor IX OS=Homo sapiens GN=F9 PE=1 SV=2	3	sample=1 period=1 cycle=971 experiment=14	sample=1 period=1 cycle=971 experiment=14	12.1147
01941:2	1	E.FWKQYVDGD[+15.995]QC[+71.037]E.S		C[+71], D[+16]	802.842	2	1604.68	1604.67	0	4.9	41	Specific	90.76	90.76	8.62	2.59	132	>sp|P00740-3|FA9_HUMAN Coagulation factor IX OS=Homo sapiens GN=F9 PE=1 SV=2	3	sample=1 period=1 cycle=860 experiment=17	sample=1 period=1 cycle=860 experiment=17	9.8453
01221:2	1	E.FWKQYVD[+15.995]GDQC[+71.037]E.S		C[+71], D[+16]	802.842	2	1604.68	1604.67	0	4.9	41	Specific	93.22	40.04	11.32	2.02	132	>sp|P00740-3|FA9_HUMAN Coagulation factor IX OS=Homo sapiens GN=F9 PE=1 SV=2	3	sample=1 period=1 cycle=814 experiment=15	sample=1 period=1 cycle=814 experiment=15	8.8873
02048:2	1	E.FWKQYVDGD[+15.995]QC[+71.037]E.S		C[+71], D[+16]	802.835	2	1604.66	1604.67	0	-3.6	41	Specific	112.79	112.79	23.91	2.91	132	>sp|P00740-3|FA9_HUMAN Coagulation factor IX OS=Homo sapiens GN=F9 PE=1 SV=2	3	sample=1 period=1 cycle=869 experiment=8	sample=1 period=1 cycle=869 experiment=8	10.0225
01923:2	1	E.FWKQYVDGD[+15.995]QC[+71.037]E.S		C[+71], D[+16]	802.831	2	1604.65	1604.67	0	-8.7	41	Specific	119.91	119.91	13.44	2.72	132	>sp|P00740-3|FA9_HUMAN Coagulation factor IX OS=Homo sapiens GN=F9 PE=1 SV=2	3	sample=1 period=1 cycle=859 experiment=18	sample=1 period=1 cycle=859 experiment=18	9.825
02476:2	1	E.FWKQYVDGD[+15.995]QC[+71.037]E.S		C[+71], D[+16]	802.83	2	1604.65	1604.67	0	-9.6	41	Specific	123.51	123.51	7.2	3.69	132	>sp|P00740-3|FA9_HUMAN Coagulation factor IX OS=Homo sapiens GN=F9 PE=1 SV=2	3	sample=1 period=1 cycle=897 experiment=12	sample=1 period=1 cycle=897 experiment=12	10.5898
02227:2	1	E.FWKQYVD[+15.995]GDQC[+71.037]E.S		C[+71], D[+16]	802.835	2	1604.66	1604.67	0	-4	41	Specific	125.53	51.69	5.93	2.52	132	>sp|P00740-3|FA9_HUMAN Coagulation factor IX OS=Homo sapiens GN=F9 PE=1 SV=2	3	sample=1 period=1 cycle=879 experiment=14	sample=1 period=1 cycle=879 experiment=14	10.2265
02113:2	1	E.FWKQYVD[+15.995]GDQC[+71.037]E.S		C[+71], D[+16]	802.837	2	1604.67	1604.67	0	-1.4	41	Specific	125.72	90.9	1.23	2.56	132	>sp|P00740-3|FA9_HUMAN Coagulation factor IX OS=Homo sapiens GN=F9 PE=1 SV=2	3	sample=1 period=1 cycle=873 experiment=11	sample=1 period=1 cycle=873 experiment=11	10.1045
03110:2	1	E.FWKQY[+79.957]VDGDQC[+71.037]E.S		C[+71], Y[+80]	834.811	2	1668.61	1668.63	0	-9.4	41	Specific	126.72	126.72	126.72	4.33	132	>sp|P00740-3|FA9_HUMAN Coagulation factor IX OS=Homo sapiens GN=F9 PE=1 SV=2	3	sample=1 period=1 cycle=949 experiment=14	sample=1 period=1 cycle=949 experiment=14	11.6656
02556:2	1	E.FWKQYVDGD[+15.995]QC[+71.037]E.S		C[+71], D[+16]	802.841	2	1604.67	1604.67	0	3.8	41	Specific	140.3	140.3	14.01	3.53	132	>sp|P00740-3|FA9_HUMAN Coagulation factor IX OS=Homo sapiens GN=F9 PE=1 SV=2	3	sample=1 period=1 cycle=903 experiment=14	sample=1 period=1 cycle=903 experiment=14	10.7138
01887:2	1	E.FWKQYVDGD[+15.995]QC[+71.037]E.S		C[+71], D[+16]	802.837	2	1604.67	1604.67	0	-1.8	41	Specific	153.22	153.22	25.87	3.76	132	>sp|P00740-3|FA9_HUMAN Coagulation factor IX OS=Homo sapiens GN=F9 PE=1 SV=2	3	sample=1 period=1 cycle=857 experiment=13	sample=1 period=1 cycle=857 experiment=13	9.7811
01905:2	1	E.FWKQYVDGD[+15.995]QC[+71.037]E.S		C[+71], D[+16]	802.834	2	1604.66	1604.67	0	-4.7	41	Specific	163.46	151.99	15.73	3.9	132	>sp|P00740-3|FA9_HUMAN Coagulation factor IX OS=Homo sapiens GN=F9 PE=1 SV=2	3	sample=1 period=1 cycle=858 experiment=15	sample=1 period=1 cycle=858 experiment=15	9.8043
02394:2	1	E.FWKQYVDGD[+15.995]QC[+71.037]E.S		C[+71], D[+16]	802.837	2	1604.67	1604.67	0	-0.7	41	Specific	166.9	69.36	7.11	2.66	132	>sp|P00740-3|FA9_HUMAN Coagulation factor IX OS=Homo sapiens GN=F9 PE=1 SV=2	3	sample=1 period=1 cycle=891 experiment=12	sample=1 period=1 cycle=891 experiment=12	10.4663
03567:2	1	E.FWKQY[+79.957]VDGDQC[+71.037]E.S		C[+71], Y[+80]	834.817	2	1668.63	1668.63	0	-2.2	41	Specific	175	175	175	4.31	132	>sp|P00740-3|FA9_HUMAN Coagulation factor IX OS=Homo sapiens GN=F9 PE=1 SV=2	3	sample=1 period=1 cycle=988 experiment=11	sample=1 period=1 cycle=988 experiment=11	12.4752
03453:2	1	E.FWKQY[+79.957]VDGDQC[+71.037]E.S		C[+71], Y[+80]	834.819	2	1668.63	1668.63	0	0.7	41	Specific	185.87	151.34	151.34	4.27	132	>sp|P00740-3|FA9_HUMAN Coagulation factor IX OS=Homo sapiens GN=F9 PE=1 SV=2	3	sample=1 period=1 cycle=976 experiment=12	sample=1 period=1 cycle=976 experiment=12	12.2179
02304:2	1	E.FWKQYVD[+15.995]GDQC[+71.037]E.S		C[+71], D[+16]	802.838	2	1604.67	1604.67	0	0.1	41	Specific	186.17	156.82	0	3.48	132	>sp|P00740-3|FA9_HUMAN Coagulation factor IX OS=Homo sapiens GN=F9 PE=1 SV=2	3	sample=1 period=1 cycle=885 experiment=13	sample=1 period=1 cycle=885 experiment=13	10.3479
03528:2	1	E.FWKQY[+79.957]VDGDQC[+71.037]E.S		C[+71], Y[+80]	834.818	2	1668.63	1668.63	0	-0.4	41	Specific	187.2	187.2	187.2	4.38	132	>sp|P00740-3|FA9_HUMAN Coagulation factor IX OS=Homo sapiens GN=F9 PE=1 SV=2	3	sample=1 period=1 cycle=984 experiment=12	sample=1 period=1 cycle=984 experiment=12	12.3887
02226:2	1	E.FWKQYVDGD[+15.995]QC[+71.037]E.S		C[+71], D[+16]	802.835	2	1604.66	1604.67	0	-4	41	Specific	196.89	120.2	13.31	3.48	132	>sp|P00740-3|FA9_HUMAN Coagulation factor IX OS=Homo sapiens GN=F9 PE=1 SV=2	3	sample=1 period=1 cycle=879 experiment=13	sample=1 period=1 cycle=879 experiment=13	10.2261
02064:2	1	E.FWKQYVDGD[+15.995]QC[+71.037]E.S		C[+71], D[+16]	802.835	2	1604.66	1604.67	0	-3.3	41	Specific	199.1	142.68	26.79	4.18	132	>sp|P00740-3|FA9_HUMAN Coagulation factor IX OS=Homo sapiens GN=F9 PE=1 SV=2	3	sample=1 period=1 cycle=870 experiment=10	sample=1 period=1 cycle=870 experiment=10	10.044
01952:2	1	E.FWKQYVDGD[+15.995]QC[+71.037]E.S		C[+71], D[+16]	802.833	2	1604.66	1604.67	0	-5.5	41	Specific	200.21	147.64	27.3	3.51	132	>sp|P00740-3|FA9_HUMAN Coagulation factor IX OS=Homo sapiens GN=F9 PE=1 SV=2	3	sample=1 period=1 cycle=861 experiment=10	sample=1 period=1 cycle=861 experiment=10	9.8637
02253:2	1	E.FWKQYVD[+15.995]GDQC[+71.037]E.S		C[+71], D[+16]	802.847	2	1604.69	1604.67	0	11.4	41	Specific	221.82	158.42	6.33	3.31	132	>sp|P00740-3|FA9_HUMAN Coagulation factor IX OS=Homo sapiens GN=F9 PE=1 SV=2	3	sample=1 period=1 cycle=881 experiment=10	sample=1 period=1 cycle=881 experiment=10	10.2667
01924:2	1	E.FWKQYVDGD[+15.995]QC[+71.037]E.S		C[+71], D[+16]	802.831	2	1604.65	1604.67	0	-8.7	41	Specific	224.93	177.46	5.82	4.19	132	>sp|P00740-3|FA9_HUMAN Coagulation factor IX OS=Homo sapiens GN=F9 PE=1 SV=2	3	sample=1 period=1 cycle=859 experiment=19	sample=1 period=1 cycle=859 experiment=19	9.8254
03122:2	1	E.FWKQY[+79.957]VDGDQC[+71.037]E.S		C[+71], Y[+80]	834.821	2	1668.63	1668.63	0	2.3	41	Specific	230.53	230.53	230.53	4.52	132	>sp|P00740-3|FA9_HUMAN Coagulation factor IX OS=Homo sapiens GN=F9 PE=1 SV=2	3	sample=1 period=1 cycle=950 experiment=11	sample=1 period=1 cycle=950 experiment=11	11.6842
03123:2	1	E.FWKQY[+79.957]VDGDQC[+71.037]E.S		C[+71], Y[+80]	834.821	2	1668.63	1668.63	0	2.3	41	Specific	261.4	156.12	156.12	4.44	132	>sp|P00740-3|FA9_HUMAN Coagulation factor IX OS=Homo sapiens GN=F9 PE=1 SV=2	3	sample=1 period=1 cycle=950 experiment=12	sample=1 period=1 cycle=950 experiment=12	11.6846
03163:2	1	E.FWKQY[+79.957]VDGDQC[+71.037]E.S		C[+71], Y[+80]	834.809	2	1668.61	1668.63	0	-11.3	41	Specific	277.84	190.24	190.24	4.18	132	>sp|P00740-3|FA9_HUMAN Coagulation factor IX OS=Homo sapiens GN=F9 PE=1 SV=2	3	sample=1 period=1 cycle=953 experiment=13	sample=1 period=1 cycle=953 experiment=13	11.7467
03493:2	1	E.FWKQY[+79.957]VDGDQC[+71.037]E.S		C[+71], Y[+80]	834.819	2	1668.63	1668.63	0	-0.2	41	Specific	280.03	266.84	266.84	5.04	132	>sp|P00740-3|FA9_HUMAN Coagulation factor IX OS=Homo sapiens GN=F9 PE=1 SV=2	3	sample=1 period=1 cycle=980 experiment=11	sample=1 period=1 cycle=980 experiment=11	12.302
02011:2	1	E.FWKQYVDGD[+15.995]QC[+71.037]E.S		C[+71], D[+16]	802.835	2	1604.66	1604.67	0	-3.1	41	Specific	284.27	193.09	21.51	4.58	132	>sp|P00740-3|FA9_HUMAN Coagulation factor IX OS=Homo sapiens GN=F9 PE=1 SV=2	3	sample=1 period=1 cycle=866 experiment=7	sample=1 period=1 cycle=866 experiment=7	9.9629
02034:2	1	E.FWKQYVDGD[+15.995]QC[+71.037]E.S		C[+71], D[+16]	802.838	2	1604.67	1604.67	0	0	41	Specific	285.66	232.99	41.25	4.14	132	>sp|P00740-3|FA9_HUMAN Coagulation factor IX OS=Homo sapiens GN=F9 PE=1 SV=2	3	sample=1 period=1 cycle=868 experiment=9	sample=1 period=1 cycle=868 experiment=9	10.0023
03337:2	1	E.FWKQY[+79.957]VDGDQC[+71.037]E.S		C[+71], Y[+80]	834.816	2	1668.62	1668.63	0	-4	41	Specific	305.16	186.98	186.98	4.94	132	>sp|P00740-3|FA9_HUMAN Coagulation factor IX OS=Homo sapiens GN=F9 PE=1 SV=2	3	sample=1 period=1 cycle=966 experiment=10	sample=1 period=1 cycle=966 experiment=10	12.0107
01988:2	1	E.FWKQYVDGD[+15.995]QC[+71.037]E.S		C[+71], D[+16]	802.831	2	1604.65	1604.67	0	-9	41	Specific	306.88	204.57	19.33	4.34	132	>sp|P00740-3|FA9_HUMAN Coagulation factor IX OS=Homo sapiens GN=F9 PE=1 SV=2	3	sample=1 period=1 cycle=864 experiment=7	sample=1 period=1 cycle=864 experiment=7	9.9225
03290:2	1	E.FWKQY[+79.957]VDGDQC[+71.037]E.S		C[+71], Y[+80]	834.818	2	1668.63	1668.63	0	-0.8	41	Specific	308.84	137.09	137.09	4.26	132	>sp|P00740-3|FA9_HUMAN Coagulation factor IX OS=Homo sapiens GN=F9 PE=1 SV=2	3	sample=1 period=1 cycle=962 experiment=12	sample=1 period=1 cycle=962 experiment=12	11.9313
03095:2	1	E.FWKQY[+79.957]VDGDQC[+71.037]E.S		C[+71], Y[+80]	834.823	2	1668.64	1668.63	0	5.4	41	Specific	315.25	205.77	205.77	4.55	132	>sp|P00740-3|FA9_HUMAN Coagulation factor IX OS=Homo sapiens GN=F9 PE=1 SV=2	3	sample=1 period=1 cycle=948 experiment=3	sample=1 period=1 cycle=948 experiment=3	11.6427
03209:2	1	E.FWKQY[+79.957]VDGDQC[+71.037]E.S		C[+71], Y[+80]	834.819	2	1668.63	1668.63	0	0.4	41	Specific	326.31	206.19	206.19	4.56	132	>sp|P00740-3|FA9_HUMAN Coagulation factor IX OS=Homo sapiens GN=F9 PE=1 SV=2	3	sample=1 period=1 cycle=956 experiment=16	sample=1 period=1 cycle=956 experiment=16	11.8087
03151:2	1	E.FWKQY[+79.957]VDGDQC[+71.037]E.S		C[+71], Y[+80]	834.816	2	1668.62	1668.63	0	-3.6	41	Specific	350.23	226.94	226.94	4.94	132	>sp|P00740-3|FA9_HUMAN Coagulation factor IX OS=Homo sapiens GN=F9 PE=1 SV=2	3	sample=1 period=1 cycle=952 experiment=16	sample=1 period=1 cycle=952 experiment=16	11.7275
03277:2	1	E.FWKQY[+79.957]VDGDQC[+71.037]E.S		C[+71], Y[+80]	834.816	2	1668.63	1668.63	0	-3.1	41	Specific	361.18	281.83	281.83	5.01	132	>sp|P00740-3|FA9_HUMAN Coagulation factor IX OS=Homo sapiens GN=F9 PE=1 SV=2	3	sample=1 period=1 cycle=961 experiment=14	sample=1 period=1 cycle=961 experiment=14	11.9105
03181:2	1	E.FWKQY[+79.957]VDGDQC[+71.037]E.S		C[+71], Y[+80]	834.816	2	1668.63	1668.63	0	-3.2	41	Specific	369.63	240.58	240.58	5	132	>sp|P00740-3|FA9_HUMAN Coagulation factor IX OS=Homo sapiens GN=F9 PE=1 SV=2	3	sample=1 period=1 cycle=954 experiment=18	sample=1 period=1 cycle=954 experiment=18	11.7683
03278:2	1	E.FWKQY[+79.957]VDGDQC[+71.037]E.S		C[+71], Y[+80]	834.816	2	1668.63	1668.63	0	-3.1	41	Specific	387.42	260.1	260.1	5.01	132	>sp|P00740-3|FA9_HUMAN Coagulation factor IX OS=Homo sapiens GN=F9 PE=1 SV=2	3	sample=1 period=1 cycle=961 experiment=15	sample=1 period=1 cycle=961 experiment=15	11.9109
03352:2	1	E.FWKQY[+79.957]VDGDQC[+71.037]E.S		C[+71], Y[+80]	834.818	2	1668.63	1668.63	0	-1.3	41	Specific	408.78	313.68	313.68	5.21	132	>sp|P00740-3|FA9_HUMAN Coagulation factor IX OS=Homo sapiens GN=F9 PE=1 SV=2	3	sample=1 period=1 cycle=967 experiment=13	sample=1 period=1 cycle=967 experiment=13	12.0325
03162:2	1	E.FWKQY[+79.957]VDGDQC[+71.037]E.S		C[+71], Y[+80]	834.809	2	1668.61	1668.63	0	-11.3	41	Specific	438.32	318.37	318.37	4.41	132	>sp|P00740-3|FA9_HUMAN Coagulation factor IX OS=Homo sapiens GN=F9 PE=1 SV=2	3	sample=1 period=1 cycle=953 experiment=12	sample=1 period=1 cycle=953 experiment=12	11.7463
03136:2	1	E.FWKQY[+79.957]VDGDQC[+71.037]E.S		C[+71], Y[+80]	834.815	2	1668.62	1668.63	0	-5.1	41	Specific	456.32	270.48	270.48	5.24	132	>sp|P00740-3|FA9_HUMAN Coagulation factor IX OS=Homo sapiens GN=F9 PE=1 SV=2	3	sample=1 period=1 cycle=951 experiment=10	sample=1 period=1 cycle=951 experiment=10	11.7073
00783:3	1	E.S[+294.095]NPC[+71.037]LNGGS[+294.095]C[+71.037]KDDINSYE.C	Hex(1)Pent(1),Hex(1)Pent(1)	C[+71]*2, S[+294]*2	882.696	3	2646.07	2646.04	0	10.9	53	Specific	81.08	81.08	11.63	0.86	132	>sp|P00740-3|FA9_HUMAN Coagulation factor IX OS=Homo sapiens GN=F9 PE=1 SV=2	3	sample=1 period=1 cycle=789 experiment=17	sample=1 period=1 cycle=789 experiment=17	8.3743
01448:3	1	E.S[+426.137]NPC[+71.037]LNGGS[+802.286]C[+71.037]KDDINSYE.C	Hex(1)Pent(2),HexNAc(1)Hex(1)Fuc(1)NeuAc(1)	C[+71]*2, S[+426][+802]	1096.1	3	3286.3	3286.28	0	5.7	53	Specific	109.98	109.98	16.35	2.26	132	>sp|P00740-3|FA9_HUMAN Coagulation factor IX OS=Homo sapiens GN=F9 PE=1 SV=2	3	sample=1 period=1 cycle=829 experiment=14	sample=1 period=1 cycle=829 experiment=14	9.2018
00796:3	1	E.SNPC[+71.037]LNGGS[+294.095]C[+71.037]KDDINS[+294.095]YE.C	Hex(1)Pent(1),Hex(1)Pent(1)	C[+71]*2, S[+294]*2	882.687	3	2646.05	2646.04	0	0.9	53	Specific	133.66	109.88	27.59	2.07	132	>sp|P00740-3|FA9_HUMAN Coagulation factor IX OS=Homo sapiens GN=F9 PE=1 SV=2	3	sample=1 period=1 cycle=790 experiment=11	sample=1 period=1 cycle=790 experiment=11	8.3948
00784:3	1	E.SNPC[+71.037]LNGGS[+294.095]C[+71.037]KDDINS[+294.095]YE.C	Hex(1)Pent(1),Hex(1)Pent(1)	C[+71]*2, S[+294]*2	882.696	3	2646.07	2646.04	0	10.9	53	Specific	142.78	142.78	20.74	2.09	132	>sp|P00740-3|FA9_HUMAN Coagulation factor IX OS=Homo sapiens GN=F9 PE=1 SV=2	3	sample=1 period=1 cycle=789 experiment=18	sample=1 period=1 cycle=789 experiment=18	8.3747
01980:3	1	E.S[+802.286]NPC[+71.037]LNGGS[+426.137]C[+71.037]KDDINSYE.C	HexNAc(1)Hex(1)Fuc(1)NeuAc(1),Hex(1)Pent(2)	C[+71]*2, S[+426][+802]	1096.1	3	3286.27	3286.28	0	-0.9	53	Specific	154.72	96.35	0.26	2.26	132	>sp|P00740-3|FA9_HUMAN Coagulation factor IX OS=Homo sapiens GN=F9 PE=1 SV=2	3	sample=1 period=1 cycle=863 experiment=10	sample=1 period=1 cycle=863 experiment=10	9.905
00851:3	1	E.SNPC[+71.037]LNGGS[+294.095]C[+71.037]KDDINS[+294.095]YE.C	Hex(1)Pent(1),Hex(1)Pent(1)	C[+71]*2, S[+294]*2	882.686	3	2646.04	2646.04	0	-0.2	53	Specific	161.71	161.71	6.84	2.15	132	>sp|P00740-3|FA9_HUMAN Coagulation factor IX OS=Homo sapiens GN=F9 PE=1 SV=2	3	sample=1 period=1 cycle=793 experiment=18	sample=1 period=1 cycle=793 experiment=18	8.4549
01979:3	1	E.S[+426.137]NPC[+71.037]LNGGS[+802.286]C[+71.037]KDDINSYE.C	Hex(1)Pent(2),HexNAc(1)Hex(1)Fuc(1)NeuAc(1)	C[+71]*2, S[+426][+802]	1096.1	3	3286.27	3286.28	0	-0.9	53	Specific	164.86	118.98	1.08	2.19	132	>sp|P00740-3|FA9_HUMAN Coagulation factor IX OS=Homo sapiens GN=F9 PE=1 SV=2	3	sample=1 period=1 cycle=863 experiment=9	sample=1 period=1 cycle=863 experiment=9	9.9046
00795:3	1	E.SNPC[+71.037]LNGGS[+294.095]C[+71.037]KDDINS[+294.095]YE.C	Hex(1)Pent(1),Hex(1)Pent(1)	C[+71]*2, S[+294]*2	882.687	3	2646.05	2646.04	0	0.9	53	Specific	186.02	164.38	23.65	2.36	132	>sp|P00740-3|FA9_HUMAN Coagulation factor IX OS=Homo sapiens GN=F9 PE=1 SV=2	3	sample=1 period=1 cycle=790 experiment=10	sample=1 period=1 cycle=790 experiment=10	8.3939
01978:3	1	E.S[+426.137]NPC[+71.037]LNGGS[+802.286]C[+71.037]KDDINSYE.C	Hex(1)Pent(2),HexNAc(1)Hex(1)Fuc(1)NeuAc(1)	C[+71]*2, S[+426][+802]	1096.1	3	3286.27	3286.28	0	-0.9	53	Specific	196.48	174.14	3.6	2.67	132	>sp|P00740-3|FA9_HUMAN Coagulation factor IX OS=Homo sapiens GN=F9 PE=1 SV=2	3	sample=1 period=1 cycle=863 experiment=8	sample=1 period=1 cycle=863 experiment=8	9.9038
01662:3	1	E.S[+426.137]NPC[+71.037]LNGGS[+802.286]C[+71.037]KDDINSYE.C	Hex(1)Pent(2),HexNAc(1)Hex(1)Fuc(1)NeuAc(1)	C[+71]*2, S[+426][+802]	1096.1	3	3286.28	3286.28	0	1.8	53	Specific	197.61	197.61	14.85	2.87	132	>sp|P00740-3|FA9_HUMAN Coagulation factor IX OS=Homo sapiens GN=F9 PE=1 SV=2	3	sample=1 period=1 cycle=842 experiment=14	sample=1 period=1 cycle=842 experiment=14	9.4701
01432:3	1	E.SNPC[+71.037]LNGGS[+426.137]C[+71.037]KDDINS[+802.286]YE.C	Hex(1)Pent(2),HexNAc(1)Hex(1)Fuc(1)NeuAc(1)	C[+71]*2, S[+426][+802]	1096.1	3	3286.3	3286.28	0	6.4	53	Specific	221.95	165.12	1.36	2.56	132	>sp|P00740-3|FA9_HUMAN Coagulation factor IX OS=Homo sapiens GN=F9 PE=1 SV=2	3	sample=1 period=1 cycle=828 experiment=14	sample=1 period=1 cycle=828 experiment=14	9.1798
02439:3	1	E.S[+426.137]NPC[+71.037]LN[+0.984]GGS[+802.286]C[+71.037]KDDINSYE.C	Hex(1)Pent(2),HexNAc(1)Hex(1)Fuc(1)NeuAc(1)	C[+71]*2, N[+1], S[+426][+802]	1096.42	3	3287.24	3287.26	0	-6.3	53	Specific	15.59	14.36	6.55	0.89	132	>sp|P00740-3|FA9_HUMAN Coagulation factor IX OS=Homo sapiens GN=F9 PE=1 SV=2	3	sample=1 period=1 cycle=894 experiment=12	sample=1 period=1 cycle=894 experiment=12	10.5305
02528:3	1	E.S[+426.137]NPC[+71.037]LN[+0.984]GGS[+802.286]C[+71.037]KDDINSYE.C	Hex(1)Pent(2),HexNAc(1)Hex(1)Fuc(1)NeuAc(1)	C[+71]*2, N[+1], S[+426][+802]	1096.42	3	3287.24	3287.26	0	-6.2	53	Specific	18.32	18.32	18.32	0.97	132	>sp|P00740-3|FA9_HUMAN Coagulation factor IX OS=Homo sapiens GN=F9 PE=1 SV=2	3	sample=1 period=1 cycle=901 experiment=11	sample=1 period=1 cycle=901 experiment=11	10.6725
02349:3	1	E.S[+426.137]NPC[+71.037]LN[+0.984]GGS[+802.286]C[+71.037]KDDINSYE.C	Hex(1)Pent(2),HexNAc(1)Hex(1)Fuc(1)NeuAc(1)	C[+71]*2, N[+1], S[+426][+802]	1096.42	3	3287.26	3287.26	0	-0.6	53	Specific	34.23	34.23	3.6	0.98	132	>sp|P00740-3|FA9_HUMAN Coagulation factor IX OS=Homo sapiens GN=F9 PE=1 SV=2	3	sample=1 period=1 cycle=888 experiment=14	sample=1 period=1 cycle=888 experiment=14	10.4085
02258:3	1	E.S[+426.137]NPC[+71.037]LN[+0.984]GGS[+802.286]C[+71.037]KDDINSYE.C	Hex(1)Pent(2),HexNAc(1)Hex(1)Fuc(1)NeuAc(1)	C[+71]*2, N[+1], S[+426][+802]	1096.44	3	3287.29	3287.26	0	9.2	53	Specific	45.07	45.07	9.29	2.02	132	>sp|P00740-3|FA9_HUMAN Coagulation factor IX OS=Homo sapiens GN=F9 PE=1 SV=2	3	sample=1 period=1 cycle=881 experiment=15	sample=1 period=1 cycle=881 experiment=15	10.2691
02543:3	1	E.S[+426.137]NPC[+71.037]LN[+0.984]GGS[+802.286]C[+71.037]KDDINSYE.C	Hex(1)Pent(2),HexNAc(1)Hex(1)Fuc(1)NeuAc(1)	C[+71]*2, N[+1], S[+426][+802]	1096.43	3	3287.28	3287.26	0	6.6	53	Specific	45.95	45.95	3.6	2.02	132	>sp|P00740-3|FA9_HUMAN Coagulation factor IX OS=Homo sapiens GN=F9 PE=1 SV=2	3	sample=1 period=1 cycle=902 experiment=15	sample=1 period=1 cycle=902 experiment=15	10.6939
01223:3	1	E.SNPC[+71.037]LN[+0.984]GGS[+294.095]C[+71.037]KDDINS[+294.095]YE.C	Hex(1)Pent(1),Hex(1)Pent(1)	C[+71]*2, N[+1], S[+294]*2	883.011	3	2647.02	2647.03	0	-3.1	53	Specific	45.96	45.96	2.2	2.01	132	>sp|P00740-3|FA9_HUMAN Coagulation factor IX OS=Homo sapiens GN=F9 PE=1 SV=2	3	sample=1 period=1 cycle=814 experiment=17	sample=1 period=1 cycle=814 experiment=17	8.8881
01825:3	1	E.SNPC[+71.037]LN[+0.984]GGS[+294.095]C[+71.037]KDDINS[+294.095]YE.C	Hex(1)Pent(1),Hex(1)Pent(1)	C[+71]*2, N[+1], S[+294]*2	883.017	3	2647.04	2647.03	0	3.6	53	Specific	60.57	60.57	14.98	1.09	132	>sp|P00740-3|FA9_HUMAN Coagulation factor IX OS=Homo sapiens GN=F9 PE=1 SV=2	3	sample=1 period=1 cycle=853 experiment=12	sample=1 period=1 cycle=853 experiment=12	9.6979
02557:3	1	E.S[+426.137]NPC[+71.037]LN[+0.984]GGS[+802.286]C[+71.037]KDDINSYE.C	Hex(1)Pent(2),HexNAc(1)Hex(1)Fuc(1)NeuAc(1)	C[+71]*2, N[+1], S[+426][+802]	1096.43	3	3287.28	3287.26	0	5.9	53	Specific	71.64	71.64	7.16	2.08	132	>sp|P00740-3|FA9_HUMAN Coagulation factor IX OS=Homo sapiens GN=F9 PE=1 SV=2	3	sample=1 period=1 cycle=903 experiment=15	sample=1 period=1 cycle=903 experiment=15	10.7146
02051:3	1	E.S[+426.137]NPC[+71.037]LN[+0.984]GGS[+802.286]C[+71.037]KDDINSYE.C	Hex(1)Pent(2),HexNAc(1)Hex(1)Fuc(1)NeuAc(1)	C[+71]*2, N[+1], S[+426][+802]	1096.42	3	3287.24	3287.26	0	-5.2	53	Specific	75.83	75.83	7.07	2.07	132	>sp|P00740-3|FA9_HUMAN Coagulation factor IX OS=Homo sapiens GN=F9 PE=1 SV=2	3	sample=1 period=1 cycle=869 experiment=11	sample=1 period=1 cycle=869 experiment=11	10.0242
00956:3	1	E.SNPC[+71.037]LN[+0.984]GGS[+294.095]C[+71.037]KDDINS[+294.095]YE.C	Hex(1)Pent(1),Hex(1)Pent(1)	C[+71]*2, N[+1], S[+294]*2	883.018	3	2647.04	2647.03	0	4.5	53	Specific	102.3	102.3	7.61	2.03	132	>sp|P00740-3|FA9_HUMAN Coagulation factor IX OS=Homo sapiens GN=F9 PE=1 SV=2	3	sample=1 period=1 cycle=799 experiment=15	sample=1 period=1 cycle=799 experiment=15	8.5754
01224:3	1	E.SN[+0.984]PC[+71.037]LNGGS[+294.095]C[+71.037]KDDINS[+294.095]YE.C	Hex(1)Pent(1),Hex(1)Pent(1)	C[+71]*2, N[+1], S[+294]*2	883.011	3	2647.02	2647.03	0	-3.1	53	Specific	103.8	77.08	2.53	0.85	132	>sp|P00740-3|FA9_HUMAN Coagulation factor IX OS=Homo sapiens GN=F9 PE=1 SV=2	3	sample=1 period=1 cycle=814 experiment=18	sample=1 period=1 cycle=814 experiment=18	8.8886
01187:3	1	E.S[+294.095]NPC[+71.037]LN[+0.984]GGS[+294.095]C[+71.037]KDDINSYE.C	Hex(1)Pent(1),Hex(1)Pent(1)	C[+71]*2, N[+1], S[+294]*2	883.019	3	2647.04	2647.03	0	5.6	53	Specific	105.29	89.62	23.08	2.03	132	>sp|P00740-3|FA9_HUMAN Coagulation factor IX OS=Homo sapiens GN=F9 PE=1 SV=2	3	sample=1 period=1 cycle=812 experiment=20	sample=1 period=1 cycle=812 experiment=20	8.8471
00976:3	1	E.SNPC[+71.037]LN[+0.984]GGS[+294.095]C[+71.037]KDDINS[+294.095]YE.C	Hex(1)Pent(1),Hex(1)Pent(1)	C[+71]*2, N[+1], S[+294]*2	883.026	3	2647.06	2647.03	0	13	53	Specific	105.46	105.46	18.65	1.17	132	>sp|P00740-3|FA9_HUMAN Coagulation factor IX OS=Homo sapiens GN=F9 PE=1 SV=2	3	sample=1 period=1 cycle=800 experiment=15	sample=1 period=1 cycle=800 experiment=15	8.5959
01992:3	1	E.S[+426.137]NPC[+71.037]LN[+0.984]GGS[+802.286]C[+71.037]KDDINSYE.C	Hex(1)Pent(2),HexNAc(1)Hex(1)Fuc(1)NeuAc(1)	C[+71]*2, N[+1], S[+426][+802]	1096.44	3	3287.3	3287.26	0	11.9	53	Specific	105.66	105.66	12.02	2.17	132	>sp|P00740-3|FA9_HUMAN Coagulation factor IX OS=Homo sapiens GN=F9 PE=1 SV=2	3	sample=1 period=1 cycle=864 experiment=11	sample=1 period=1 cycle=864 experiment=11	9.9254
01304:3	1	E.SNPC[+71.037]LNGGS[+294.095]C[+71.037]KDDIN[+0.984]S[+294.095]YE.C	Hex(1)Pent(1),Hex(1)Pent(1)	C[+71]*2, N[+1], S[+294]*2	883.013	3	2647.03	2647.03	0	-1.1	53	Specific	108.04	108.04	35.41	2.02	132	>sp|P00740-3|FA9_HUMAN Coagulation factor IX OS=Homo sapiens GN=F9 PE=1 SV=2	3	sample=1 period=1 cycle=819 experiment=13	sample=1 period=1 cycle=819 experiment=13	8.9902
01147:3	1	E.SNPC[+71.037]LNGGS[+294.095]C[+71.037]KDDIN[+0.984]S[+294.095]YE.C	Hex(1)Pent(1),Hex(1)Pent(1)	C[+71]*2, N[+1], S[+294]*2	883.013	3	2647.03	2647.03	0	-0.9	53	Specific	109.17	93.3	11.02	0.91	132	>sp|P00740-3|FA9_HUMAN Coagulation factor IX OS=Homo sapiens GN=F9 PE=1 SV=2	3	sample=1 period=1 cycle=810 experiment=13	sample=1 period=1 cycle=810 experiment=13	8.8028
01748:4	1	E.SNPC[+71.037]LN[+0.984]GGS[+802.286]C[+71.037]KDDINS[+426.137]YE.C	HexNAc(1)Hex(1)Fuc(1)NeuAc(1),Hex(1)Pent(2)	C[+71]*2, N[+1], S[+426][+802]	822.578	4	3287.29	3287.26	0	9	53	Specific	110.98	110.98	2.4	2.11	132	>sp|P00740-3|FA9_HUMAN Coagulation factor IX OS=Homo sapiens GN=F9 PE=1 SV=2	3	sample=1 period=1 cycle=848 experiment=14	sample=1 period=1 cycle=848 experiment=14	9.5954
01323:3	1	E.S[+802.286]NPC[+71.037]LNGGS[+426.137]C[+71.037]KDD[+15.995]INSYE.C	HexNAc(1)Hex(1)Fuc(1)NeuAc(1),Hex(1)Pent(2)	C[+71]*2, D[+16], S[+426][+802]	1101.43	3	3302.29	3302.27	0	5.7	53	Specific	111.34	111.34	0	2.26	132	>sp|P00740-3|FA9_HUMAN Coagulation factor IX OS=Homo sapiens GN=F9 PE=1 SV=2	3	sample=1 period=1 cycle=820 experiment=16	sample=1 period=1 cycle=820 experiment=16	9.0116
01890:3	1	E.SNPC[+71.037]LN[+0.984]GGS[+802.286]C[+71.037]KDDINS[+426.137]YE.C	HexNAc(1)Hex(1)Fuc(1)NeuAc(1),Hex(1)Pent(2)	C[+71]*2, N[+1], S[+426][+802]	1096.43	3	3287.28	3287.26	0	6.8	53	Specific	115.53	115.53	2.4	2.17	132	>sp|P00740-3|FA9_HUMAN Coagulation factor IX OS=Homo sapiens GN=F9 PE=1 SV=2	3	sample=1 period=1 cycle=857 experiment=16	sample=1 period=1 cycle=857 experiment=16	9.7827
00901:3	1	E.SNPC[+71.037]LN[+0.984]GGS[+294.095]C[+71.037]KDDINS[+294.095]YE.C	Hex(1)Pent(1),Hex(1)Pent(1)	C[+71]*2, N[+1], S[+294]*2	883.011	3	2647.02	2647.03	0	-3.4	53	Specific	127.34	127.34	21.39	2.37	132	>sp|P00740-3|FA9_HUMAN Coagulation factor IX OS=Homo sapiens GN=F9 PE=1 SV=2	3	sample=1 period=1 cycle=796 experiment=16	sample=1 period=1 cycle=796 experiment=16	8.5152
01782:4	1	E.S[+426.137]NPC[+71.037]LN[+0.984]GGS[+802.286]C[+71.037]KDDINSYE.C	Hex(1)Pent(2),HexNAc(1)Hex(1)Fuc(1)NeuAc(1)	C[+71]*2, N[+1], S[+426][+802]	822.57	4	3287.26	3287.26	0	-1.1	53	Specific	132.93	132.93	3.6	2.53	132	>sp|P00740-3|FA9_HUMAN Coagulation factor IX OS=Homo sapiens GN=F9 PE=1 SV=2	3	sample=1 period=1 cycle=850 experiment=13	sample=1 period=1 cycle=850 experiment=13	9.6361
01392:3	1	E.S[+802.286]NPC[+71.037]LNGGS[+426.137]C[+71.037]KD[+15.995]DINSYE.C	HexNAc(1)Hex(1)Fuc(1)NeuAc(1),Hex(1)Pent(2)	C[+71]*2, D[+16], S[+426][+802]	1101.44	3	3302.3	3302.27	0	9.4	53	Specific	134.51	134.51	5.7	2.38	132	>sp|P00740-3|FA9_HUMAN Coagulation factor IX OS=Homo sapiens GN=F9 PE=1 SV=2	3	sample=1 period=1 cycle=825 experiment=17	sample=1 period=1 cycle=825 experiment=17	9.1171
02118:3	1	E.S[+426.137]NPC[+71.037]LN[+0.984]GGS[+802.286]C[+71.037]KDDINSYE.C	Hex(1)Pent(2),HexNAc(1)Hex(1)Fuc(1)NeuAc(1)	C[+71]*2, N[+1], S[+426][+802]	1096.42	3	3287.25	3287.26	0	-2.9	53	Specific	140.52	140.52	20.61	2.88	132	>sp|P00740-3|FA9_HUMAN Coagulation factor IX OS=Homo sapiens GN=F9 PE=1 SV=2	3	sample=1 period=1 cycle=873 experiment=16	sample=1 period=1 cycle=873 experiment=16	10.1074
00937:3	1	E.SNPC[+71.037]LN[+0.984]GGS[+294.095]C[+71.037]KDDINS[+294.095]YE.C	Hex(1)Pent(1),Hex(1)Pent(1)	C[+71]*2, N[+1], S[+294]*2	883.02	3	2647.05	2647.03	0	6.5	53	Specific	145.57	145.57	36.42	2.2	132	>sp|P00740-3|FA9_HUMAN Coagulation factor IX OS=Homo sapiens GN=F9 PE=1 SV=2	3	sample=1 period=1 cycle=798 experiment=16	sample=1 period=1 cycle=798 experiment=16	8.5554
01067:3	1	E.SNPC[+71.037]LN[+0.984]GGS[+294.095]C[+71.037]KDDINS[+294.095]YE.C	Hex(1)Pent(1),Hex(1)Pent(1)	C[+71]*2, N[+1], S[+294]*2	883.014	3	2647.03	2647.03	0	0.3	53	Specific	148.67	148.67	22.49	2.15	132	>sp|P00740-3|FA9_HUMAN Coagulation factor IX OS=Homo sapiens GN=F9 PE=1 SV=2	3	sample=1 period=1 cycle=805 experiment=14	sample=1 period=1 cycle=805 experiment=14	8.6996
02052:3	1	E.S[+426.137]NPC[+71.037]LN[+0.984]GGS[+802.286]C[+71.037]KDDINSYE.C	Hex(1)Pent(2),HexNAc(1)Hex(1)Fuc(1)NeuAc(1)	C[+71]*2, N[+1], S[+426][+802]	1096.42	3	3287.24	3287.26	0	-5.2	53	Specific	153.96	153.96	24.72	2.52	132	>sp|P00740-3|FA9_HUMAN Coagulation factor IX OS=Homo sapiens GN=F9 PE=1 SV=2	3	sample=1 period=1 cycle=869 experiment=12	sample=1 period=1 cycle=869 experiment=12	10.0246
00916:3	1	E.SNPC[+71.037]LN[+0.984]GGS[+294.095]C[+71.037]KDDINS[+294.095]YE.C	Hex(1)Pent(1),Hex(1)Pent(1)	C[+71]*2, N[+1], S[+294]*2	883.027	3	2647.07	2647.03	0	15	53	Specific	159.87	159.87	0.74	2.12	132	>sp|P00740-3|FA9_HUMAN Coagulation factor IX OS=Homo sapiens GN=F9 PE=1 SV=2	3	sample=1 period=1 cycle=797 experiment=13	sample=1 period=1 cycle=797 experiment=13	8.5337
01150:3	1	E.S[+426.137]NPC[+71.037]LNGGS[+802.286]C[+71.037]KD[+15.995]DINSYE.C	Hex(1)Pent(2),HexNAc(1)Hex(1)Fuc(1)NeuAc(1)	C[+71]*2, D[+16], S[+426][+802]	1101.43	3	3302.29	3302.27	0	4.6	53	Specific	166.66	166.66	8.02	2.74	132	>sp|P00740-3|FA9_HUMAN Coagulation factor IX OS=Homo sapiens GN=F9 PE=1 SV=2	3	sample=1 period=1 cycle=810 experiment=16	sample=1 period=1 cycle=810 experiment=16	8.8049
01966:3	1	E.S[+426.137]NPC[+71.037]LN[+0.984]GGS[+802.286]C[+71.037]KDDINSYE.C	Hex(1)Pent(2),HexNAc(1)Hex(1)Fuc(1)NeuAc(1)	C[+71]*2, N[+1], S[+426][+802]	1096.42	3	3287.25	3287.26	0	-2.9	53	Specific	170.57	170.57	24.15	3.08	132	>sp|P00740-3|FA9_HUMAN Coagulation factor IX OS=Homo sapiens GN=F9 PE=1 SV=2	3	sample=1 period=1 cycle=862 experiment=10	sample=1 period=1 cycle=862 experiment=10	9.8828
02155:3	1	E.S[+426.137]NPC[+71.037]LN[+0.984]GGS[+802.286]C[+71.037]KDDINSYE.C	Hex(1)Pent(2),HexNAc(1)Hex(1)Fuc(1)NeuAc(1)	C[+71]*2, N[+1], S[+426][+802]	1096.43	3	3287.28	3287.26	0	7.1	53	Specific	173.44	173.44	3.6	2.54	132	>sp|P00740-3|FA9_HUMAN Coagulation factor IX OS=Homo sapiens GN=F9 PE=1 SV=2	3	sample=1 period=1 cycle=875 experiment=18	sample=1 period=1 cycle=875 experiment=18	10.1474
00957:3	1	E.S[+294.095]NPC[+71.037]LN[+0.984]GGS[+294.095]C[+71.037]KDDINSYE.C	Hex(1)Pent(1),Hex(1)Pent(1)	C[+71]*2, N[+1], S[+294]*2	883.018	3	2647.04	2647.03	0	4.5	53	Specific	176.94	176.94	6.21	2.46	132	>sp|P00740-3|FA9_HUMAN Coagulation factor IX OS=Homo sapiens GN=F9 PE=1 SV=2	3	sample=1 period=1 cycle=799 experiment=16	sample=1 period=1 cycle=799 experiment=16	8.5758
01188:3	1	E.SNPC[+71.037]LNGGS[+802.286]C[+71.037]KDD[+15.995]INS[+426.137]YE.C	HexNAc(1)Hex(1)Fuc(1)NeuAc(1),Hex(1)Pent(2)	C[+71]*2, D[+16], S[+426][+802]	1101.44	3	3302.32	3302.27	0	13.4	53	Specific	186.4	186.4	0	2.85	132	>sp|P00740-3|FA9_HUMAN Coagulation factor IX OS=Homo sapiens GN=F9 PE=1 SV=2	3	sample=1 period=1 cycle=812 experiment=21	sample=1 period=1 cycle=812 experiment=21	8.8476
01226:3	1	E.SNPC[+71.037]LNGGS[+802.286]C[+71.037]KDD[+15.995]INS[+426.137]YE.C	HexNAc(1)Hex(1)Fuc(1)NeuAc(1),Hex(1)Pent(2)	C[+71]*2, D[+16], S[+426][+802]	1101.43	3	3302.29	3302.27	0	4.4	53	Specific	191.25	191.25	3.4	2.74	132	>sp|P00740-3|FA9_HUMAN Coagulation factor IX OS=Homo sapiens GN=F9 PE=1 SV=2	3	sample=1 period=1 cycle=814 experiment=20	sample=1 period=1 cycle=814 experiment=20	8.8894
01991:3	1	E.SNPC[+71.037]LN[+0.984]GGS[+426.137]C[+71.037]KDDINS[+802.286]YE.C	Hex(1)Pent(2),HexNAc(1)Hex(1)Fuc(1)NeuAc(1)	C[+71]*2, N[+1], S[+426][+802]	1096.44	3	3287.3	3287.26	0	11.9	53	Specific	192.21	192.21	1	2.56	132	>sp|P00740-3|FA9_HUMAN Coagulation factor IX OS=Homo sapiens GN=F9 PE=1 SV=2	3	sample=1 period=1 cycle=864 experiment=10	sample=1 period=1 cycle=864 experiment=10	9.9246
01721:3	1	E.SNPC[+71.037]LN[+0.984]GGS[+802.286]C[+71.037]KDDINS[+426.137]YE.C	HexNAc(1)Hex(1)Fuc(1)NeuAc(1),Hex(1)Pent(2)	C[+71]*2, N[+1], S[+426][+802]	1096.43	3	3287.28	3287.26	0	5.8	53	Specific	199.15	199.15	0.79	3.23	132	>sp|P00740-3|FA9_HUMAN Coagulation factor IX OS=Homo sapiens GN=F9 PE=1 SV=2	3	sample=1 period=1 cycle=846 experiment=16	sample=1 period=1 cycle=846 experiment=16	9.5546
01967:3	1	E.SNPC[+71.037]LN[+0.984]GGS[+802.286]C[+71.037]KDDINS[+426.137]YE.C	HexNAc(1)Hex(1)Fuc(1)NeuAc(1),Hex(1)Pent(2)	C[+71]*2, N[+1], S[+426][+802]	1096.42	3	3287.25	3287.26	0	-2.9	53	Specific	206.44	206.44	2.4	3.07	132	>sp|P00740-3|FA9_HUMAN Coagulation factor IX OS=Homo sapiens GN=F9 PE=1 SV=2	3	sample=1 period=1 cycle=862 experiment=11	sample=1 period=1 cycle=862 experiment=11	9.8832
01706:3	1	E.SNPC[+71.037]LN[+0.984]GGS[+802.286]C[+71.037]KDDINS[+426.137]YE.C	HexNAc(1)Hex(1)Fuc(1)NeuAc(1),Hex(1)Pent(2)	C[+71]*2, N[+1], S[+426][+802]	1096.43	3	3287.28	3287.26	0	6	53	Specific	208.36	208.36	2.4	2.71	132	>sp|P00740-3|FA9_HUMAN Coagulation factor IX OS=Homo sapiens GN=F9 PE=1 SV=2	3	sample=1 period=1 cycle=845 experiment=17	sample=1 period=1 cycle=845 experiment=17	9.5338
02082:3	1	E.SNPC[+71.037]LNGGS[+426.137]C[+71.037]KDDIN[+0.984]S[+802.286]YE.C	Hex(1)Pent(2),HexNAc(1)Hex(1)Fuc(1)NeuAc(1)	C[+71]*2, N[+1], S[+426][+802]	1096.42	3	3287.24	3287.26	0	-5.8	53	Specific	212.06	212.06	4.07	2.68	132	>sp|P00740-3|FA9_HUMAN Coagulation factor IX OS=Homo sapiens GN=F9 PE=1 SV=2	3	sample=1 period=1 cycle=871 experiment=14	sample=1 period=1 cycle=871 experiment=14	10.065
01854:4	1	E.S[+426.137]NPC[+71.037]LN[+0.984]GGS[+802.286]C[+71.037]KDDINSYE.C	Hex(1)Pent(2),HexNAc(1)Hex(1)Fuc(1)NeuAc(1)	C[+71]*2, N[+1], S[+426][+802]	822.571	4	3287.26	3287.26	0	0.7	53	Specific	217.99	217.99	10.15	2.86	132	>sp|P00740-3|FA9_HUMAN Coagulation factor IX OS=Homo sapiens GN=F9 PE=1 SV=2	3	sample=1 period=1 cycle=855 experiment=9	sample=1 period=1 cycle=855 experiment=9	9.738
01781:4	1	E.SNPC[+71.037]LN[+0.984]GGS[+802.286]C[+71.037]KDDINS[+426.137]YE.C	HexNAc(1)Hex(1)Fuc(1)NeuAc(1),Hex(1)Pent(2)	C[+71]*2, N[+1], S[+426][+802]	822.57	4	3287.26	3287.26	0	-1.1	53	Specific	219.72	219.72	2.4	2.7	132	>sp|P00740-3|FA9_HUMAN Coagulation factor IX OS=Homo sapiens GN=F9 PE=1 SV=2	3	sample=1 period=1 cycle=850 experiment=12	sample=1 period=1 cycle=850 experiment=12	9.6357
01734:3	1	E.S[+426.137]NPC[+71.037]LN[+0.984]GGS[+802.286]C[+71.037]KDDINSYE.C	Hex(1)Pent(2),HexNAc(1)Hex(1)Fuc(1)NeuAc(1)	C[+71]*2, N[+1], S[+426][+802]	1096.44	3	3287.3	3287.26	0	10.5	53	Specific	223.61	223.61	19.26	3.01	132	>sp|P00740-3|FA9_HUMAN Coagulation factor IX OS=Homo sapiens GN=F9 PE=1 SV=2	3	sample=1 period=1 cycle=847 experiment=13	sample=1 period=1 cycle=847 experiment=13	9.5752
01810:4	1	E.S[+426.137]NPC[+71.037]LN[+0.984]GGS[+802.286]C[+71.037]KDDINSYE.C	Hex(1)Pent(2),HexNAc(1)Hex(1)Fuc(1)NeuAc(1)	C[+71]*2, N[+1], S[+426][+802]	822.567	4	3287.25	3287.26	0	-4.7	53	Specific	227.96	227.96	14.86	3.03	132	>sp|P00740-3|FA9_HUMAN Coagulation factor IX OS=Homo sapiens GN=F9 PE=1 SV=2	3	sample=1 period=1 cycle=852 experiment=10	sample=1 period=1 cycle=852 experiment=10	9.6767
01844:3	1	E.S[+426.137]NPC[+71.037]LN[+0.984]GGS[+802.286]C[+71.037]KDDINSYE.C	Hex(1)Pent(2),HexNAc(1)Hex(1)Fuc(1)NeuAc(1)	C[+71]*2, N[+1], S[+426][+802]	1096.44	3	3287.3	3287.26	0	10.6	53	Specific	228.97	228.97	2.67	2.55	132	>sp|P00740-3|FA9_HUMAN Coagulation factor IX OS=Homo sapiens GN=F9 PE=1 SV=2	3	sample=1 period=1 cycle=854 experiment=15	sample=1 period=1 cycle=854 experiment=15	9.7197
01798:3	1	E.S[+426.137]NPC[+71.037]LN[+0.984]GGS[+802.286]C[+71.037]KDDINSYE.C	Hex(1)Pent(2),HexNAc(1)Hex(1)Fuc(1)NeuAc(1)	C[+71]*2, N[+1], S[+426][+802]	1096.44	3	3287.29	3287.26	0	9.6	53	Specific	237.02	237.02	12.93	2.53	132	>sp|P00740-3|FA9_HUMAN Coagulation factor IX OS=Homo sapiens GN=F9 PE=1 SV=2	3	sample=1 period=1 cycle=851 experiment=13	sample=1 period=1 cycle=851 experiment=13	9.6575
01768:3	1	E.S[+426.137]NPC[+71.037]LN[+0.984]GGS[+802.286]C[+71.037]KDDINSYE.C	Hex(1)Pent(2),HexNAc(1)Hex(1)Fuc(1)NeuAc(1)	C[+71]*2, N[+1], S[+426][+802]	1096.44	3	3287.29	3287.26	0	9.8	53	Specific	237.53	237.53	8.44	3.01	132	>sp|P00740-3|FA9_HUMAN Coagulation factor IX OS=Homo sapiens GN=F9 PE=1 SV=2	3	sample=1 period=1 cycle=849 experiment=17	sample=1 period=1 cycle=849 experiment=17	9.6171
01733:3	1	E.S[+426.137]NPC[+71.037]LN[+0.984]GGS[+802.286]C[+71.037]KDDINSYE.C	Hex(1)Pent(2),HexNAc(1)Hex(1)Fuc(1)NeuAc(1)	C[+71]*2, N[+1], S[+426][+802]	1096.44	3	3287.3	3287.26	0	10.5	53	Specific	269.3	269.3	8.72	3.13	132	>sp|P00740-3|FA9_HUMAN Coagulation factor IX OS=Homo sapiens GN=F9 PE=1 SV=2	3	sample=1 period=1 cycle=847 experiment=12	sample=1 period=1 cycle=847 experiment=12	9.5748
01785:3	1	E.S[+426.137]NPC[+71.037]LN[+0.984]GGS[+802.286]C[+71.037]KDDINSYE.C	Hex(1)Pent(2),HexNAc(1)Hex(1)Fuc(1)NeuAc(1)	C[+71]*2, N[+1], S[+426][+802]	1096.44	3	3287.29	3287.26	0	10.1	53	Specific	274.64	274.64	8.51	2.69	132	>sp|P00740-3|FA9_HUMAN Coagulation factor IX OS=Homo sapiens GN=F9 PE=1 SV=2	3	sample=1 period=1 cycle=850 experiment=16	sample=1 period=1 cycle=850 experiment=16	9.6381
01751:3	1	E.S[+426.137]NPC[+71.037]LN[+0.984]GGS[+802.286]C[+71.037]KDDINSYE.C	Hex(1)Pent(2),HexNAc(1)Hex(1)Fuc(1)NeuAc(1)	C[+71]*2, N[+1], S[+426][+802]	1096.44	3	3287.29	3287.26	0	10.1	53	Specific	289.53	289.53	3.6	3.24	132	>sp|P00740-3|FA9_HUMAN Coagulation factor IX OS=Homo sapiens GN=F9 PE=1 SV=2	3	sample=1 period=1 cycle=848 experiment=17	sample=1 period=1 cycle=848 experiment=17	9.5967
01688:3	1	E.SNPC[+71.037]LN[+0.984]GGS[+802.286]C[+71.037]KDDINS[+426.137]YE.C	HexNAc(1)Hex(1)Fuc(1)NeuAc(1),Hex(1)Pent(2)	C[+71]*2, N[+1], S[+426][+802]	1096.44	3	3287.3	3287.26	0	10.4	53	Specific	304.8	304.8	2.4	2.78	132	>sp|P00740-3|FA9_HUMAN Coagulation factor IX OS=Homo sapiens GN=F9 PE=1 SV=2	3	sample=1 period=1 cycle=844 experiment=13	sample=1 period=1 cycle=844 experiment=13	9.5114
01750:3	1	E.SNPC[+71.037]LN[+0.984]GGS[+802.286]C[+71.037]KDDINS[+426.137]YE.C	HexNAc(1)Hex(1)Fuc(1)NeuAc(1),Hex(1)Pent(2)	C[+71]*2, N[+1], S[+426][+802]	1096.44	3	3287.29	3287.26	0	10.1	53	Specific	312.4	312.4	2.4	3.24	132	>sp|P00740-3|FA9_HUMAN Coagulation factor IX OS=Homo sapiens GN=F9 PE=1 SV=2	3	sample=1 period=1 cycle=848 experiment=16	sample=1 period=1 cycle=848 experiment=16	9.5963
02053:3	1	E.S[+426.137]NPC[+71.037]LNGGS[+802.286]C[+71.037]KD[+15.995]DIN[+0.984]SYE.C	Hex(1)Pent(2),HexNAc(1)Hex(1)Fuc(1)NeuAc(1)	C[+71]*2, D[+16], N[+1], S[+426][+802]	1101.76	3	3303.25	3303.26	0	-0.4	53	Specific	33.76	33.76	2.4	0.99	132	>sp|P00740-3|FA9_HUMAN Coagulation factor IX OS=Homo sapiens GN=F9 PE=1 SV=2	3	sample=1 period=1 cycle=869 experiment=13	sample=1 period=1 cycle=869 experiment=13	10.0254
02529:3	1	E.S[+426.137]N[+0.984]PC[+71.037]LNGGS[+802.286]C[+71.037]KD[+15.995]DINSYE.C	Hex(1)Pent(2),HexNAc(1)Hex(1)Fuc(1)NeuAc(1)	C[+71]*2, D[+16], N[+1], S[+426][+802]	1101.75	3	3303.23	3303.26	0	-7.2	53	Specific	39.81	39.81	2.4	1	132	>sp|P00740-3|FA9_HUMAN Coagulation factor IX OS=Homo sapiens GN=F9 PE=1 SV=2	3	sample=1 period=1 cycle=901 experiment=12	sample=1 period=1 cycle=901 experiment=12	10.6733
00718:3	1	E.S[+294.095]NPC[+71.037]LN[+0.984]GGS[+294.095]C[+71.037]KDDIN[+0.984]SYE.C	Hex(1)Pent(1),Hex(1)Pent(1)	C[+71]*2, N[+1]*2, S[+294]*2	883.337	3	2648	2648.01	0	-6.3	53	Specific	62.03	62.03	15.82	1.05	132	>sp|P00740-3|FA9_HUMAN Coagulation factor IX OS=Homo sapiens GN=F9 PE=1 SV=2	3	sample=1 period=1 cycle=784 experiment=12	sample=1 period=1 cycle=784 experiment=12	8.2751
01769:3	1	E.SNPC[+71.037]LN[+0.984]GGS[+426.137]C[+71.037]KDD[+15.995]INS[+802.286]YE.C	Hex(1)Pent(2),HexNAc(1)Hex(1)Fuc(1)NeuAc(1)	C[+71]*2, D[+16], N[+1], S[+426][+802]	1101.76	3	3303.26	3303.26	0	0.1	53	Specific	62.87	62.87	7.37	1.99	132	>sp|P00740-3|FA9_HUMAN Coagulation factor IX OS=Homo sapiens GN=F9 PE=1 SV=2	3	sample=1 period=1 cycle=849 experiment=18	sample=1 period=1 cycle=849 experiment=18	9.6175
00958:3	1	E.S[+294.095]NPC[+71.037]LN[+0.984]GGS[+294.095]C[+71.037]KD[+15.995]DINSYE.C	Hex(1)Pent(1),Hex(1)Pent(1)	C[+71]*2, D[+16], N[+1], S[+294]*2	888.344	3	2663.02	2663.02	0	-2	53	Specific	63.39	63.39	0	1.03	132	>sp|P00740-3|FA9_HUMAN Coagulation factor IX OS=Homo sapiens GN=F9 PE=1 SV=2	3	sample=1 period=1 cycle=799 experiment=17	sample=1 period=1 cycle=799 experiment=17	8.5762
00938:3	1	E.S[+294.095]NPC[+71.037]LNGGS[+294.095]C[+71.037]KD[+15.995]DIN[+0.984]SYE.C	Hex(1)Pent(1),Hex(1)Pent(1)	C[+71]*2, D[+16], N[+1], S[+294]*2	888.342	3	2663.01	2663.02	0	-4.2	53	Specific	68.48	68.48	3.86	2.08	132	>sp|P00740-3|FA9_HUMAN Coagulation factor IX OS=Homo sapiens GN=F9 PE=1 SV=2	3	sample=1 period=1 cycle=798 experiment=17	sample=1 period=1 cycle=798 experiment=17	8.5558
00729:3	1	E.S[+294.095]NPC[+71.037]LN[+0.984]GGS[+294.095]C[+71.037]KDDIN[+0.984]SYE.C	Hex(1)Pent(1),Hex(1)Pent(1)	C[+71]*2, N[+1]*2, S[+294]*2	883.34	3	2648.01	2648.01	0	-2.2	53	Specific	71.13	71.13	6.52	2.01	132	>sp|P00740-3|FA9_HUMAN Coagulation factor IX OS=Homo sapiens GN=F9 PE=1 SV=2	3	sample=1 period=1 cycle=785 experiment=11	sample=1 period=1 cycle=785 experiment=11	8.2951
02383:3	1	E.S[+426.137]NPC[+71.037]LN[+0.984]GGS[+802.286]C[+71.037]KDD[+15.995]INSYE.C	Hex(1)Pent(2),HexNAc(1)Hex(1)Fuc(1)NeuAc(1)	C[+71]*2, D[+16], N[+1], S[+426][+802]	1101.76	3	3303.25	3303.26	0	-0.5	53	Specific	79.42	79.42	4.33	2.07	132	>sp|P00740-3|FA9_HUMAN Coagulation factor IX OS=Homo sapiens GN=F9 PE=1 SV=2	3	sample=1 period=1 cycle=890 experiment=18	sample=1 period=1 cycle=890 experiment=18	10.4497
02067:3	1	E.SNPC[+71.037]LN[+0.984]GGS[+802.286]C[+71.037]KDD[+15.995]INS[+426.137]YE.C	HexNAc(1)Hex(1)Fuc(1)NeuAc(1),Hex(1)Pent(2)	C[+71]*2, D[+16], N[+1], S[+426][+802]	1101.75	3	3303.23	3303.26	0	-7.7	53	Specific	81.2	81.2	0	2.07	132	>sp|P00740-3|FA9_HUMAN Coagulation factor IX OS=Homo sapiens GN=F9 PE=1 SV=2	3	sample=1 period=1 cycle=870 experiment=13	sample=1 period=1 cycle=870 experiment=13	10.0461
02400:3	1	E.S[+802.286]NPC[+71.037]LN[+0.984]GGS[+426.137]C[+71.037]KD[+15.995]DINSYE.C	HexNAc(1)Hex(1)Fuc(1)NeuAc(1),Hex(1)Pent(2)	C[+71]*2, D[+16], N[+1], S[+426][+802]	1101.76	3	3303.25	3303.26	0	-1.5	53	Specific	86.24	86.24	0	2.27	132	>sp|P00740-3|FA9_HUMAN Coagulation factor IX OS=Homo sapiens GN=F9 PE=1 SV=2	3	sample=1 period=1 cycle=891 experiment=18	sample=1 period=1 cycle=891 experiment=18	10.4692
01689:3	1	E.SNPC[+71.037]LN[+0.984]GGS[+947.323]C[+71.037]KDDIN[+0.984]S[+426.137]YE.C	HexNAc(1)Hex(1)NeuAc(2),Hex(1)Pent(2)	C[+71]*2, N[+1]*2, S[+426][+947]	1145.11	3	3433.33	3433.28	0	13.3	53	Specific	86.62	86.62	9.36	2.06	132	>sp|P00740-3|FA9_HUMAN Coagulation factor IX OS=Homo sapiens GN=F9 PE=1 SV=2	3	sample=1 period=1 cycle=844 experiment=14	sample=1 period=1 cycle=844 experiment=14	9.5118
02013:3	1	E.S[+426.137]NPC[+71.037]LN[+0.984]GGS[+802.286]C[+71.037]KDD[+15.995]INSYE.C	Hex(1)Pent(2),HexNAc(1)Hex(1)Fuc(1)NeuAc(1)	C[+71]*2, D[+16], N[+1], S[+426][+802]	1101.77	3	3303.29	3303.26	0	8.9	53	Specific	89.67	89.67	0	2.11	132	>sp|P00740-3|FA9_HUMAN Coagulation factor IX OS=Homo sapiens GN=F9 PE=1 SV=2	3	sample=1 period=1 cycle=866 experiment=9	sample=1 period=1 cycle=866 experiment=9	9.9642
01444:4	1	E.SNPC[+71.037]LNGGS[+802.286]C[+71.037]KDD[+15.995]IN[+0.984]S[+426.137]YE.C	HexNAc(1)Hex(1)Fuc(1)NeuAc(1),Hex(1)Pent(2)	C[+71]*2, D[+16], N[+1], S[+426][+802]	826.568	4	3303.25	3303.26	0	-1.5	53	Specific	93.14	93.14	5.4	2.19	132	>sp|P00740-3|FA9_HUMAN Coagulation factor IX OS=Homo sapiens GN=F9 PE=1 SV=2	3	sample=1 period=1 cycle=829 experiment=10	sample=1 period=1 cycle=829 experiment=10	9.1993
01943:3	1	E.SNPC[+71.037]LNGGS[+426.137]C[+71.037]KDD[+15.995]IN[+0.984]S[+802.286]YE.C	Hex(1)Pent(2),HexNAc(1)Hex(1)Fuc(1)NeuAc(1)	C[+71]*2, D[+16], N[+1], S[+426][+802]	1101.77	3	3303.29	3303.26	0	11.4	53	Specific	103.68	103.68	6.76	2.11	132	>sp|P00740-3|FA9_HUMAN Coagulation factor IX OS=Homo sapiens GN=F9 PE=1 SV=2	3	sample=1 period=1 cycle=860 experiment=19	sample=1 period=1 cycle=860 experiment=19	9.8461
01722:3	1	E.S[+426.137]NPC[+71.037]LN[+0.984]GGS[+802.286]C[+71.037]KDD[+15.995]INSYE.C	Hex(1)Pent(2),HexNAc(1)Hex(1)Fuc(1)NeuAc(1)	C[+71]*2, D[+16], N[+1], S[+426][+802]	1101.77	3	3303.28	3303.26	0	8.9	53	Specific	107.01	107.01	0	2.17	132	>sp|P00740-3|FA9_HUMAN Coagulation factor IX OS=Homo sapiens GN=F9 PE=1 SV=2	3	sample=1 period=1 cycle=846 experiment=17	sample=1 period=1 cycle=846 experiment=17	9.555
02023:3	1	E.S[+802.286]N[+0.984]PC[+71.037]LNGGS[+426.137]C[+71.037]KDD[+15.995]INSYE.C	HexNAc(1)Hex(1)Fuc(1)NeuAc(1),Hex(1)Pent(2)	C[+71]*2, D[+16], N[+1], S[+426][+802]	1101.76	3	3303.25	3303.26	0	-1.3	53	Specific	119.96	119.96	0	2.25	132	>sp|P00740-3|FA9_HUMAN Coagulation factor IX OS=Homo sapiens GN=F9 PE=1 SV=2	3	sample=1 period=1 cycle=867 experiment=8	sample=1 period=1 cycle=867 experiment=8	9.9838
01968:3	1	E.SNPC[+71.037]LN[+0.984]GGS[+802.286]C[+71.037]KD[+15.995]DINS[+426.137]YE.C	HexNAc(1)Hex(1)Fuc(1)NeuAc(1),Hex(1)Pent(2)	C[+71]*2, D[+16], N[+1], S[+426][+802]	1101.76	3	3303.26	3303.26	0	0.1	53	Specific	130.27	130.27	0	2.43	132	>sp|P00740-3|FA9_HUMAN Coagulation factor IX OS=Homo sapiens GN=F9 PE=1 SV=2	3	sample=1 period=1 cycle=862 experiment=12	sample=1 period=1 cycle=862 experiment=12	9.8841
01981:3	1	E.S[+426.137]NPC[+71.037]LN[+0.984]GGS[+802.286]C[+71.037]KD[+15.995]DINSYE.C	Hex(1)Pent(2),HexNAc(1)Hex(1)Fuc(1)NeuAc(1)	C[+71]*2, D[+16], N[+1], S[+426][+802]	1101.76	3	3303.26	3303.26	0	2	53	Specific	132.72	132.72	0	2.65	132	>sp|P00740-3|FA9_HUMAN Coagulation factor IX OS=Homo sapiens GN=F9 PE=1 SV=2	3	sample=1 period=1 cycle=863 experiment=11	sample=1 period=1 cycle=863 experiment=11	9.9054
01857:3	1	E.S[+426.137]NPC[+71.037]LN[+0.984]GGS[+802.286]C[+71.037]KDD[+15.995]INSYE.C	Hex(1)Pent(2),HexNAc(1)Hex(1)Fuc(1)NeuAc(1)	C[+71]*2, D[+16], N[+1], S[+426][+802]	1101.75	3	3303.25	3303.26	0	-2.2	53	Specific	137.21	137.21	7.11	2.88	132	>sp|P00740-3|FA9_HUMAN Coagulation factor IX OS=Homo sapiens GN=F9 PE=1 SV=2	3	sample=1 period=1 cycle=855 experiment=12	sample=1 period=1 cycle=855 experiment=12	9.7401
01324:3	1	E.SNPC[+71.037]LN[+0.984]GGS[+818.280]C[+71.037]KD[+15.995]DINS[+426.137]YE.C	HexNAc(1)Hex(1)Fuc(1)NeuGc(1),Hex(1)Pent(2)	C[+71]*2, D[+16], N[+1], S[+426][+818]	1107.1	3	3319.28	3319.25	0	9.1	53	Specific	140.74	140.74	4.91	2.32	132	>sp|P00740-3|FA9_HUMAN Coagulation factor IX OS=Homo sapiens GN=F9 PE=1 SV=2	3	sample=1 period=1 cycle=820 experiment=17	sample=1 period=1 cycle=820 experiment=17	9.0125
01970:3	1	E.S[+802.286]NPC[+71.037]LN[+0.984]GGS[+426.137]C[+71.037]KD[+15.995]DINSYE.C	HexNAc(1)Hex(1)Fuc(1)NeuAc(1),Hex(1)Pent(2)	C[+71]*2, D[+16], N[+1], S[+426][+802]	1101.76	3	3303.26	3303.26	0	0.1	53	Specific	144.93	144.93	2.45	2.5	132	>sp|P00740-3|FA9_HUMAN Coagulation factor IX OS=Homo sapiens GN=F9 PE=1 SV=2	3	sample=1 period=1 cycle=862 experiment=14	sample=1 period=1 cycle=862 experiment=14	9.8853
01786:3	1	E.SNPC[+71.037]LN[+0.984]GGS[+802.286]C[+71.037]KD[+15.995]DINS[+426.137]YE.C	HexNAc(1)Hex(1)Fuc(1)NeuAc(1),Hex(1)Pent(2)	C[+71]*2, D[+16], N[+1], S[+426][+802]	1101.77	3	3303.28	3303.26	0	7.6	53	Specific	146.92	146.92	1.07	2.32	132	>sp|P00740-3|FA9_HUMAN Coagulation factor IX OS=Homo sapiens GN=F9 PE=1 SV=2	3	sample=1 period=1 cycle=850 experiment=17	sample=1 period=1 cycle=850 experiment=17	9.6386
01567:3	1	E.S[+426.137]NPC[+71.037]LN[+0.984]GGS[+818.280]C[+71.037]KD[+15.995]DINSYE.C	Hex(1)Pent(2),HexNAc(1)Hex(1)Fuc(1)NeuGc(1)	C[+71]*2, D[+16], N[+1], S[+426][+818]	1107.09	3	3319.27	3319.25	0	4.9	53	Specific	148	148	0	2.56	132	>sp|P00740-3|FA9_HUMAN Coagulation factor IX OS=Homo sapiens GN=F9 PE=1 SV=2	3	sample=1 period=1 cycle=836 experiment=17	sample=1 period=1 cycle=836 experiment=17	9.3467
01969:3	1	E.S[+426.137]NPC[+71.037]LN[+0.984]GGS[+802.286]C[+71.037]KD[+15.995]DINSYE.C	Hex(1)Pent(2),HexNAc(1)Hex(1)Fuc(1)NeuAc(1)	C[+71]*2, D[+16], N[+1], S[+426][+802]	1101.76	3	3303.26	3303.26	0	0.1	53	Specific	152.75	152.75	0	2.5	132	>sp|P00740-3|FA9_HUMAN Coagulation factor IX OS=Homo sapiens GN=F9 PE=1 SV=2	3	sample=1 period=1 cycle=862 experiment=13	sample=1 period=1 cycle=862 experiment=13	9.8845
01434:3	1	E.S[+426.137]NPC[+71.037]LN[+0.984]GGS[+818.280]C[+71.037]KDD[+15.995]INSYE.C	Hex(1)Pent(2),HexNAc(1)Hex(1)Fuc(1)NeuGc(1)	C[+71]*2, D[+16], N[+1], S[+426][+818]	1107.08	3	3319.23	3319.25	0	-6.1	53	Specific	158.06	158.06	0	2.55	132	>sp|P00740-3|FA9_HUMAN Coagulation factor IX OS=Homo sapiens GN=F9 PE=1 SV=2	3	sample=1 period=1 cycle=828 experiment=16	sample=1 period=1 cycle=828 experiment=16	9.1807
01497:3	1	E.S[+426.137]NPC[+71.037]LN[+0.984]GGS[+802.286]C[+71.037]KD[+15.995]DINSYE.C	Hex(1)Pent(2),HexNAc(1)Hex(1)Fuc(1)NeuAc(1)	C[+71]*2, D[+16], N[+1], S[+426][+802]	1101.77	3	3303.3	3303.26	0	12.9	53	Specific	172.34	172.34	7.92	2.85	132	>sp|P00740-3|FA9_HUMAN Coagulation factor IX OS=Homo sapiens GN=F9 PE=1 SV=2	3	sample=1 period=1 cycle=832 experiment=16	sample=1 period=1 cycle=832 experiment=16	9.2633
01510:4	1	E.SN[+0.984]PC[+71.037]LNGGS[+426.137]C[+71.037]KDD[+15.995]INS[+802.286]YE.C	Hex(1)Pent(2),HexNAc(1)Hex(1)Fuc(1)NeuAc(1)	C[+71]*2, D[+16], N[+1], S[+426][+802]	826.568	4	3303.25	3303.26	0	-1.5	53	Specific	187.29	187.29	0	2.7	132	>sp|P00740-3|FA9_HUMAN Coagulation factor IX OS=Homo sapiens GN=F9 PE=1 SV=2	3	sample=1 period=1 cycle=833 experiment=11	sample=1 period=1 cycle=833 experiment=11	9.2814
01418:3	1	E.S[+426.137]NPC[+71.037]LN[+0.984]GGS[+802.286]C[+71.037]KDD[+15.995]INSYE.C	Hex(1)Pent(2),HexNAc(1)Hex(1)Fuc(1)NeuAc(1)	C[+71]*2, D[+16], N[+1], S[+426][+802]	1101.77	3	3303.3	3303.26	0	12.5	53	Specific	192.6	192.6	0	2.4	132	>sp|P00740-3|FA9_HUMAN Coagulation factor IX OS=Homo sapiens GN=F9 PE=1 SV=2	3	sample=1 period=1 cycle=827 experiment=14	sample=1 period=1 cycle=827 experiment=14	9.1593
01433:3	1	E.S[+426.137]NPC[+71.037]LN[+0.984]GGS[+802.286]C[+71.037]KD[+15.995]DINSYE.C	Hex(1)Pent(2),HexNAc(1)Hex(1)Fuc(1)NeuAc(1)	C[+71]*2, D[+16], N[+1], S[+426][+802]	1101.77	3	3303.29	3303.26	0	8.9	53	Specific	200.27	200.27	6.68	3.02	132	>sp|P00740-3|FA9_HUMAN Coagulation factor IX OS=Homo sapiens GN=F9 PE=1 SV=2	3	sample=1 period=1 cycle=828 experiment=15	sample=1 period=1 cycle=828 experiment=15	9.1802
01873:3	1	E.S[+426.137]NPC[+71.037]LN[+0.984]GGS[+802.286]C[+71.037]KD[+15.995]DINSYE.C	Hex(1)Pent(2),HexNAc(1)Hex(1)Fuc(1)NeuAc(1)	C[+71]*2, D[+16], N[+1], S[+426][+802]	1101.77	3	3303.29	3303.26	0	9.8	53	Specific	207.74	207.74	2.4	2.52	132	>sp|P00740-3|FA9_HUMAN Coagulation factor IX OS=Homo sapiens GN=F9 PE=1 SV=2	3	sample=1 period=1 cycle=856 experiment=13	sample=1 period=1 cycle=856 experiment=13	9.7613
01982:3	1	E.S[+426.137]NPC[+71.037]LN[+0.984]GGS[+802.286]C[+71.037]KD[+15.995]DINSYE.C	Hex(1)Pent(2),HexNAc(1)Hex(1)Fuc(1)NeuAc(1)	C[+71]*2, D[+16], N[+1], S[+426][+802]	1101.76	3	3303.26	3303.26	0	2	53	Specific	213.72	213.72	3.96	2.86	132	>sp|P00740-3|FA9_HUMAN Coagulation factor IX OS=Homo sapiens GN=F9 PE=1 SV=2	3	sample=1 period=1 cycle=863 experiment=12	sample=1 period=1 cycle=863 experiment=12	9.9063
01584:3	1	E.SNPC[+71.037]LN[+0.984]GGS[+802.286]C[+71.037]KD[+15.995]DINS[+426.137]YE.C	HexNAc(1)Hex(1)Fuc(1)NeuAc(1),Hex(1)Pent(2)	C[+71]*2, D[+16], N[+1], S[+426][+802]	1101.77	3	3303.3	3303.26	0	13.2	53	Specific	213.89	213.89	3.49	2.44	132	>sp|P00740-3|FA9_HUMAN Coagulation factor IX OS=Homo sapiens GN=F9 PE=1 SV=2	3	sample=1 period=1 cycle=837 experiment=18	sample=1 period=1 cycle=837 experiment=18	9.3663
01799:3	1	E.S[+426.137]NPC[+71.037]LN[+0.984]GGS[+802.286]C[+71.037]KD[+15.995]DINSYE.C	Hex(1)Pent(2),HexNAc(1)Hex(1)Fuc(1)NeuAc(1)	C[+71]*2, D[+16], N[+1], S[+426][+802]	1101.77	3	3303.28	3303.26	0	8.4	53	Specific	225.53	225.53	2.4	2.53	132	>sp|P00740-3|FA9_HUMAN Coagulation factor IX OS=Homo sapiens GN=F9 PE=1 SV=2	3	sample=1 period=1 cycle=851 experiment=14	sample=1 period=1 cycle=851 experiment=14	9.6579
01449:3	1	E.S[+426.137]NPC[+71.037]LN[+0.984]GGS[+802.286]C[+71.037]KD[+15.995]DINSYE.C	Hex(1)Pent(2),HexNAc(1)Hex(1)Fuc(1)NeuAc(1)	C[+71]*2, D[+16], N[+1], S[+426][+802]	1101.77	3	3303.28	3303.26	0	8.3	53	Specific	229.58	229.58	1.2	3.01	132	>sp|P00740-3|FA9_HUMAN Coagulation factor IX OS=Homo sapiens GN=F9 PE=1 SV=2	3	sample=1 period=1 cycle=829 experiment=15	sample=1 period=1 cycle=829 experiment=15	9.2022
01498:3	1	E.S[+426.137]NPC[+71.037]LN[+0.984]GGS[+802.286]C[+71.037]KD[+15.995]DINSYE.C	Hex(1)Pent(2),HexNAc(1)Hex(1)Fuc(1)NeuAc(1)	C[+71]*2, D[+16], N[+1], S[+426][+802]	1101.77	3	3303.3	3303.26	0	12.9	53	Specific	236.91	236.91	4.75	2.83	132	>sp|P00740-3|FA9_HUMAN Coagulation factor IX OS=Homo sapiens GN=F9 PE=1 SV=2	3	sample=1 period=1 cycle=832 experiment=17	sample=1 period=1 cycle=832 experiment=17	9.2637
02024:3	1	E.S[+802.286]NPC[+71.037]LN[+0.984]GGS[+426.137]C[+71.037]KDD[+15.995]INSYE.C	HexNAc(1)Hex(1)Fuc(1)NeuAc(1),Hex(1)Pent(2)	C[+71]*2, D[+16], N[+1], S[+426][+802]	1101.76	3	3303.25	3303.26	0	-1.3	53	Specific	239.72	239.72	0	2.7	132	>sp|P00740-3|FA9_HUMAN Coagulation factor IX OS=Homo sapiens GN=F9 PE=1 SV=2	3	sample=1 period=1 cycle=867 experiment=9	sample=1 period=1 cycle=867 experiment=9	9.9847
01663:3	1	E.SNPC[+71.037]LN[+0.984]GGS[+802.286]C[+71.037]KD[+15.995]DINS[+426.137]YE.C	HexNAc(1)Hex(1)Fuc(1)NeuAc(1),Hex(1)Pent(2)	C[+71]*2, D[+16], N[+1], S[+426][+802]	1101.76	3	3303.27	3303.26	0	4.4	53	Specific	243.73	243.73	5.43	2.81	132	>sp|P00740-3|FA9_HUMAN Coagulation factor IX OS=Homo sapiens GN=F9 PE=1 SV=2	3	sample=1 period=1 cycle=842 experiment=15	sample=1 period=1 cycle=842 experiment=15	9.4705
02066:3	1	E.S[+426.137]NPC[+71.037]LN[+0.984]GGS[+802.286]C[+71.037]KDD[+15.995]INSYE.C	Hex(1)Pent(2),HexNAc(1)Hex(1)Fuc(1)NeuAc(1)	C[+71]*2, D[+16], N[+1], S[+426][+802]	1101.75	3	3303.23	3303.26	0	-7.7	53	Specific	247.38	247.38	0	2.79	132	>sp|P00740-3|FA9_HUMAN Coagulation factor IX OS=Homo sapiens GN=F9 PE=1 SV=2	3	sample=1 period=1 cycle=870 experiment=12	sample=1 period=1 cycle=870 experiment=12	10.0457
01461:3	1	E.S[+426.137]NPC[+71.037]LN[+0.984]GGS[+802.286]C[+71.037]KD[+15.995]DINSYE.C	Hex(1)Pent(2),HexNAc(1)Hex(1)Fuc(1)NeuAc(1)	C[+71]*2, D[+16], N[+1], S[+426][+802]	1101.77	3	3303.3	3303.26	0	13.4	53	Specific	247.51	247.51	2.4	2.95	132	>sp|P00740-3|FA9_HUMAN Coagulation factor IX OS=Homo sapiens GN=F9 PE=1 SV=2	3	sample=1 period=1 cycle=830 experiment=13	sample=1 period=1 cycle=830 experiment=13	9.2224
01479:3	1	E.S[+426.137]NPC[+71.037]LN[+0.984]GGS[+802.286]C[+71.037]KD[+15.995]DINSYE.C	Hex(1)Pent(2),HexNAc(1)Hex(1)Fuc(1)NeuAc(1)	C[+71]*2, D[+16], N[+1], S[+426][+802]	1101.77	3	3303.29	3303.26	0	9.3	53	Specific	279.7	279.7	2.4	3.13	132	>sp|P00740-3|FA9_HUMAN Coagulation factor IX OS=Homo sapiens GN=F9 PE=1 SV=2	3	sample=1 period=1 cycle=831 experiment=18	sample=1 period=1 cycle=831 experiment=18	9.2428
01529:3	1	E.SNPC[+71.037]LN[+0.984]GGS[+802.286]C[+71.037]KD[+15.995]DINS[+426.137]YE.C	HexNAc(1)Hex(1)Fuc(1)NeuAc(1),Hex(1)Pent(2)	C[+71]*2, D[+16], N[+1], S[+426][+802]	1101.77	3	3303.28	3303.26	0	7.8	53	Specific	290.34	290.34	2	3.24	132	>sp|P00740-3|FA9_HUMAN Coagulation factor IX OS=Homo sapiens GN=F9 PE=1 SV=2	3	sample=1 period=1 cycle=834 experiment=12	sample=1 period=1 cycle=834 experiment=12	9.3037
01480:3	1	E.S[+802.286]NPC[+71.037]LN[+0.984]GGS[+426.137]C[+71.037]KD[+15.995]DINSYE.C	HexNAc(1)Hex(1)Fuc(1)NeuAc(1),Hex(1)Pent(2)	C[+71]*2, D[+16], N[+1], S[+426][+802]	1101.77	3	3303.29	3303.26	0	9.3	53	Specific	294.3	294.3	0	3.24	132	>sp|P00740-3|FA9_HUMAN Coagulation factor IX OS=Homo sapiens GN=F9 PE=1 SV=2	3	sample=1 period=1 cycle=831 experiment=19	sample=1 period=1 cycle=831 experiment=19	9.2432
01516:3	1	E.SNPC[+71.037]LN[+0.984]GGS[+802.286]C[+71.037]KD[+15.995]DINS[+426.137]YE.C	HexNAc(1)Hex(1)Fuc(1)NeuAc(1),Hex(1)Pent(2)	C[+71]*2, D[+16], N[+1], S[+426][+802]	1101.77	3	3303.29	3303.26	0	8.9	53	Specific	337.43	337.43	4.38	3.37	132	>sp|P00740-3|FA9_HUMAN Coagulation factor IX OS=Homo sapiens GN=F9 PE=1 SV=2	3	sample=1 period=1 cycle=833 experiment=17	sample=1 period=1 cycle=833 experiment=17	9.2843
01376:3	1	E.S[+426.137]N[+0.984]PC[+71.037]LN[+0.984]GGS[+947.323]C[+71.037]KD[+15.995]DINSYE.C	Hex(1)Pent(2),HexNAc(1)Hex(1)NeuAc(2)	C[+71]*2, D[+16], N[+1]*2, S[+426][+947]	1150.44	3	3449.3	3449.28	0	7.1	53	Specific	140.19	140.19	15.25	2.4	132	>sp|P00740-3|FA9_HUMAN Coagulation factor IX OS=Homo sapiens GN=F9 PE=1 SV=2	3	sample=1 period=1 cycle=824 experiment=15	sample=1 period=1 cycle=824 experiment=15	9.0959
01118:3	1	E.S[+426.137]NPC[+71.037]LN[+0.984]GGSC[+71.037]KDD[+15.995]IN[+0.984]S[+802.286]YE.C	Hex(1)Pent(2),HexNAc(1)Hex(1)Fuc(1)NeuAc(1)	C[+71]*2, D[+16], N[+1]*2, S[+426][+802]	1102.09	3	3304.25	3304.24	0	4.1	53	Specific	148.68	148.68	0.33	2.56	132	>sp|P00740-3|FA9_HUMAN Coagulation factor IX OS=Homo sapiens GN=F9 PE=1 SV=2	3	sample=1 period=1 cycle=808 experiment=19	sample=1 period=1 cycle=808 experiment=19	8.7636
09070:2	1	E.C[+71.037]WC[+71.037]PFGFE.G		C[+71]*2	565.718	2	1130.43	1130.44	0	-12.5	71	Specific	88.05	66.4	66.4	0.38	132	>sp|P00740-3|FA9_HUMAN Coagulation factor IX OS=Homo sapiens GN=F9 PE=1 SV=2	3	sample=1 period=1 cycle=1688 experiment=2	sample=1 period=1 cycle=1688 experiment=2	27.2376
08720:2	1	E.C[+71.037]WC[+71.037]PFGFE.G		C[+71]*2	565.729	2	1130.45	1130.44	0	6.8	71	Specific	105.25	2.38	2.38	0.35	132	>sp|P00740-3|FA9_HUMAN Coagulation factor IX OS=Homo sapiens GN=F9 PE=1 SV=2	3	sample=1 period=1 cycle=1646 experiment=2	sample=1 period=1 cycle=1646 experiment=2	26.3738
08780:2	1	E.C[+71.037]WC[+71.037]PFGFE.G		C[+71]*2	565.728	2	1130.45	1130.44	0	4.6	71	Specific	119.27	101.99	101.99	1.59	132	>sp|P00740-3|FA9_HUMAN Coagulation factor IX OS=Homo sapiens GN=F9 PE=1 SV=2	3	sample=1 period=1 cycle=1651 experiment=2	sample=1 period=1 cycle=1651 experiment=2	26.4742
08514:2	1	E.C[+71.037]WC[+71.037]PFGFE.G		C[+71]*2	565.722	2	1130.44	1130.44	0	-6.4	71	Specific	137.94	105.86	105.86	2.04	132	>sp|P00740-3|FA9_HUMAN Coagulation factor IX OS=Homo sapiens GN=F9 PE=1 SV=2	3	sample=1 period=1 cycle=1619 experiment=2	sample=1 period=1 cycle=1619 experiment=2	25.8053
09065:2	1	E.C[+71.037]WC[+71.037]PFGFE.G		C[+71]*2	565.72	2	1130.43	1130.44	0	-10.1	71	Specific	149.79	149.79	149.79	2.28	132	>sp|P00740-3|FA9_HUMAN Coagulation factor IX OS=Homo sapiens GN=F9 PE=1 SV=2	3	sample=1 period=1 cycle=1687 experiment=4	sample=1 period=1 cycle=1687 experiment=4	27.22
08838:2	1	E.C[+71.037]WC[+71.037]PFGFE.G		C[+71]*2	565.72	2	1130.43	1130.44	0	-10.1	71	Specific	153.08	153.08	153.08	2.29	132	>sp|P00740-3|FA9_HUMAN Coagulation factor IX OS=Homo sapiens GN=F9 PE=1 SV=2	3	sample=1 period=1 cycle=1656 experiment=2	sample=1 period=1 cycle=1656 experiment=2	26.5744
07726:1	1	E.C[+71.037]WC[+71.037]PFGFE.G		C[+71]*2	1130.45	1	1130.45	1130.44	0	3.4	71	Specific	161.44	109	109	2.35	132	>sp|P00740-3|FA9_HUMAN Coagulation factor IX OS=Homo sapiens GN=F9 PE=1 SV=2	3	sample=1 period=1 cycle=1512 experiment=11	sample=1 period=1 cycle=1512 experiment=11	23.5704
09114:2	1	E.C[+71.037]WC[+71.037]PFGFE.G		C[+71]*2	565.723	2	1130.44	1130.44	0	-3.5	71	Specific	165.96	18.05	18.05	0.43	132	>sp|P00740-3|FA9_HUMAN Coagulation factor IX OS=Homo sapiens GN=F9 PE=1 SV=2	3	sample=1 period=1 cycle=1695 experiment=3	sample=1 period=1 cycle=1695 experiment=3	27.3891
08435:2	1	E.C[+71.037]WC[+71.037]PFGFE.G		C[+71]*2	565.723	2	1130.44	1130.44	0	-4.7	71	Specific	167.42	58.02	58.02	0.9	132	>sp|P00740-3|FA9_HUMAN Coagulation factor IX OS=Homo sapiens GN=F9 PE=1 SV=2	3	sample=1 period=1 cycle=1603 experiment=3	sample=1 period=1 cycle=1603 experiment=3	25.4592
08847:2	1	E.C[+71.037]WC[+71.037]PFGFE.G		C[+71]*2	565.722	2	1130.44	1130.44	0	-6.4	71	Specific	169.25	147.18	147.18	2.13	132	>sp|P00740-3|FA9_HUMAN Coagulation factor IX OS=Homo sapiens GN=F9 PE=1 SV=2	3	sample=1 period=1 cycle=1657 experiment=2	sample=1 period=1 cycle=1657 experiment=2	26.5946
08992:2	1	E.C[+71.037]WC[+71.037]PFGFE.G		C[+71]*2	565.723	2	1130.44	1130.44	0	-3.2	71	Specific	173.29	132.24	132.24	2.33	132	>sp|P00740-3|FA9_HUMAN Coagulation factor IX OS=Homo sapiens GN=F9 PE=1 SV=2	3	sample=1 period=1 cycle=1674 experiment=2	sample=1 period=1 cycle=1674 experiment=2	26.9423
09433:2	1	E.C[+71.037]WC[+71.037]PFGFE.G		C[+71]*2	565.717	2	1130.43	1130.44	0	-13.9	71	Specific	193.24	75.94	75.94	0.69	132	>sp|P00740-3|FA9_HUMAN Coagulation factor IX OS=Homo sapiens GN=F9 PE=1 SV=2	3	sample=1 period=1 cycle=1808 experiment=3	sample=1 period=1 cycle=1808 experiment=3	29.7178
09222:2	1	E.C[+71.037]WC[+71.037]PFGFE.G		C[+71]*2	565.717	2	1130.43	1130.44	0	-14.2	71	Specific	196.73	52.45	52.45	0.46	132	>sp|P00740-3|FA9_HUMAN Coagulation factor IX OS=Homo sapiens GN=F9 PE=1 SV=2	3	sample=1 period=1 cycle=1718 experiment=4	sample=1 period=1 cycle=1718 experiment=4	27.8612
09638:2	1	E.C[+71.037]WC[+71.037]PFGFE.G		C[+71]*2	565.72	2	1130.43	1130.44	0	-10.2	71	Specific	196.76	26.51	26.51	0.43	132	>sp|P00740-3|FA9_HUMAN Coagulation factor IX OS=Homo sapiens GN=F9 PE=1 SV=2	3	sample=1 period=1 cycle=1935 experiment=3	sample=1 period=1 cycle=1935 experiment=3	31.988
09489:2	1	E.C[+71.037]WC[+71.037]PFGFE.G		C[+71]*2	565.722	2	1130.44	1130.44	0	-6.1	71	Specific	204.45	2.01	2.01	0.43	132	>sp|P00740-3|FA9_HUMAN Coagulation factor IX OS=Homo sapiens GN=F9 PE=1 SV=2	3	sample=1 period=1 cycle=1850 experiment=3	sample=1 period=1 cycle=1850 experiment=3	30.4947
09668:2	1	E.C[+71.037]WC[+71.037]PFGFE.G		C[+71]*2	565.721	2	1130.43	1130.44	0	-8	71	Specific	207.69	100.41	100.41	2.09	132	>sp|P00740-3|FA9_HUMAN Coagulation factor IX OS=Homo sapiens GN=F9 PE=1 SV=2	3	sample=1 period=1 cycle=1942 experiment=2	sample=1 period=1 cycle=1942 experiment=2	32.1304
09660:2	1	E.C[+71.037]WC[+71.037]PFGFE.G		C[+71]*2	565.723	2	1130.44	1130.44	0	-3.5	71	Specific	211.9	155.35	155.35	2.21	132	>sp|P00740-3|FA9_HUMAN Coagulation factor IX OS=Homo sapiens GN=F9 PE=1 SV=2	3	sample=1 period=1 cycle=1941 experiment=3	sample=1 period=1 cycle=1941 experiment=3	32.1112
09636:2	1	E.C[+71.037]WC[+71.037]PFGFE.G		C[+71]*2	565.721	2	1130.43	1130.44	0	-8	71	Specific	221.85	81.4	81.4	1.27	132	>sp|P00740-3|FA9_HUMAN Coagulation factor IX OS=Homo sapiens GN=F9 PE=1 SV=2	3	sample=1 period=1 cycle=1934 experiment=3	sample=1 period=1 cycle=1934 experiment=3	31.9663
09164:2	1	E.C[+71.037]WC[+71.037]PFGFE.G		C[+71]*2	565.721	2	1130.43	1130.44	0	-8.5	71	Specific	222.62	30.5	30.5	0.43	132	>sp|P00740-3|FA9_HUMAN Coagulation factor IX OS=Homo sapiens GN=F9 PE=1 SV=2	3	sample=1 period=1 cycle=1702 experiment=2	sample=1 period=1 cycle=1702 experiment=2	27.5334
09308:2	1	E.C[+71.037]WC[+71.037]PFGFE.G		C[+71]*2	565.723	2	1130.44	1130.44	0	-4	71	Specific	225.88	163.73	163.73	2.48	132	>sp|P00740-3|FA9_HUMAN Coagulation factor IX OS=Homo sapiens GN=F9 PE=1 SV=2	3	sample=1 period=1 cycle=1742 experiment=3	sample=1 period=1 cycle=1742 experiment=3	28.3608
09765:2	1	E.C[+71.037]WC[+71.037]PFGFE.G		C[+71]*2	565.718	2	1130.43	1130.44	0	-12.6	71	Specific	230.04	164.1	164.1	2.03	132	>sp|P00740-3|FA9_HUMAN Coagulation factor IX OS=Homo sapiens GN=F9 PE=1 SV=2	3	sample=1 period=1 cycle=2042 experiment=4	sample=1 period=1 cycle=2042 experiment=4	33.6581
09542:2	1	E.C[+71.037]WC[+71.037]PFGFE.G		C[+71]*2	565.721	2	1130.44	1130.44	0	-7.3	71	Specific	230.53	183.59	183.59	2.3	132	>sp|P00740-3|FA9_HUMAN Coagulation factor IX OS=Homo sapiens GN=F9 PE=1 SV=2	3	sample=1 period=1 cycle=1868 experiment=4	sample=1 period=1 cycle=1868 experiment=4	30.8139
08936:2	1	E.C[+71.037]WC[+71.037]PFGFE.G		C[+71]*2	565.72	2	1130.43	1130.44	0	-9.3	71	Specific	231.19	220.53	220.53	2.39	132	>sp|P00740-3|FA9_HUMAN Coagulation factor IX OS=Homo sapiens GN=F9 PE=1 SV=2	3	sample=1 period=1 cycle=1667 experiment=5	sample=1 period=1 cycle=1667 experiment=5	26.8034
09728:2	1	E.C[+71.037]WC[+71.037]PFGFE.G		C[+71]*2	565.72	2	1130.43	1130.44	0	-9.7	71	Specific	239.94	98.37	98.37	2.06	132	>sp|P00740-3|FA9_HUMAN Coagulation factor IX OS=Homo sapiens GN=F9 PE=1 SV=2	3	sample=1 period=1 cycle=1965 experiment=3	sample=1 period=1 cycle=1965 experiment=3	32.5562
09737:2	1	E.C[+71.037]WC[+71.037]PFGFE.G		C[+71]*2	565.72	2	1130.43	1130.44	0	-9	71	Specific	240.2	71.7	71.7	1.99	132	>sp|P00740-3|FA9_HUMAN Coagulation factor IX OS=Homo sapiens GN=F9 PE=1 SV=2	3	sample=1 period=1 cycle=1972 experiment=3	sample=1 period=1 cycle=1972 experiment=3	32.6821
09495:2	1	E.C[+71.037]WC[+71.037]PFGFE.G		C[+71]*2	565.721	2	1130.44	1130.44	0	-7.3	71	Specific	249.51	48.78	48.78	1.15	132	>sp|P00740-3|FA9_HUMAN Coagulation factor IX OS=Homo sapiens GN=F9 PE=1 SV=2	3	sample=1 period=1 cycle=1860 experiment=2	sample=1 period=1 cycle=1860 experiment=2	30.6452
09336:2	1	E.C[+71.037]WC[+71.037]PFGFE.G		C[+71]*2	565.719	2	1130.43	1130.44	0	-11.6	71	Specific	250.03	67.27	67.27	0.43	132	>sp|P00740-3|FA9_HUMAN Coagulation factor IX OS=Homo sapiens GN=F9 PE=1 SV=2	3	sample=1 period=1 cycle=1752 experiment=2	sample=1 period=1 cycle=1752 experiment=2	28.5702
09422:2	1	E.C[+71.037]WC[+71.037]PFGFE.G		C[+71]*2	565.717	2	1130.43	1130.44	0	-14.3	71	Specific	251.85	122.17	122.17	1.65	132	>sp|P00740-3|FA9_HUMAN Coagulation factor IX OS=Homo sapiens GN=F9 PE=1 SV=2	3	sample=1 period=1 cycle=1803 experiment=3	sample=1 period=1 cycle=1803 experiment=3	29.6124
09104:2	1	E.C[+71.037]WC[+71.037]PFGFE.G		C[+71]*2	565.718	2	1130.43	1130.44	0	-12.1	71	Specific	253.44	154.86	154.86	2.07	132	>sp|P00740-3|FA9_HUMAN Coagulation factor IX OS=Homo sapiens GN=F9 PE=1 SV=2	3	sample=1 period=1 cycle=1693 experiment=2	sample=1 period=1 cycle=1693 experiment=2	27.3456
09187:2	1	E.C[+71.037]WC[+71.037]PFGFE.G		C[+71]*2	565.721	2	1130.44	1130.44	0	-7	71	Specific	254.52	109.41	109.41	2.04	132	>sp|P00740-3|FA9_HUMAN Coagulation factor IX OS=Homo sapiens GN=F9 PE=1 SV=2	3	sample=1 period=1 cycle=1707 experiment=4	sample=1 period=1 cycle=1707 experiment=4	27.6422
07484:2	1	E.C[+71.037]WC[+71.037]PFGFE.G		C[+71]*2	565.721	2	1130.43	1130.44	0	-7.8	71	Specific	259.38	99.29	99.29	2.04	132	>sp|P00740-3|FA9_HUMAN Coagulation factor IX OS=Homo sapiens GN=F9 PE=1 SV=2	3	sample=1 period=1 cycle=1488 experiment=2	sample=1 period=1 cycle=1488 experiment=2	23.0827
09746:2	1	E.C[+71.037]WC[+71.037]PFGFE.G		C[+71]*2	565.717	2	1130.43	1130.44	0	-14.4	71	Specific	261.99	143.55	143.55	2.07	132	>sp|P00740-3|FA9_HUMAN Coagulation factor IX OS=Homo sapiens GN=F9 PE=1 SV=2	3	sample=1 period=1 cycle=1988 experiment=2	sample=1 period=1 cycle=1988 experiment=2	32.9181
09323:2	1	E.C[+71.037]WC[+71.037]PFGFE.G		C[+71]*2	565.72	2	1130.43	1130.44	0	-10.4	71	Specific	266.77	128.12	128.12	2.28	132	>sp|P00740-3|FA9_HUMAN Coagulation factor IX OS=Homo sapiens GN=F9 PE=1 SV=2	3	sample=1 period=1 cycle=1745 experiment=3	sample=1 period=1 cycle=1745 experiment=3	28.4246
09551:2	1	E.C[+71.037]WC[+71.037]PFGFE.G		C[+71]*2	565.72	2	1130.43	1130.44	0	-9.9	71	Specific	270.07	132.05	132.05	2.36	132	>sp|P00740-3|FA9_HUMAN Coagulation factor IX OS=Homo sapiens GN=F9 PE=1 SV=2	3	sample=1 period=1 cycle=1869 experiment=4	sample=1 period=1 cycle=1869 experiment=4	30.8329
08591:2	1	E.C[+71.037]WC[+71.037]PFGFE.G		C[+71]*2	565.72	2	1130.43	1130.44	0	-10.4	71	Specific	271.12	80.94	80.94	1.08	132	>sp|P00740-3|FA9_HUMAN Coagulation factor IX OS=Homo sapiens GN=F9 PE=1 SV=2	3	sample=1 period=1 cycle=1628 experiment=4	sample=1 period=1 cycle=1628 experiment=4	25.9948
09480:2	1	E.C[+71.037]WC[+71.037]PFGFE.G		C[+71]*2	565.719	2	1130.43	1130.44	0	-11.5	71	Specific	272	91.06	91.06	1.65	132	>sp|P00740-3|FA9_HUMAN Coagulation factor IX OS=Homo sapiens GN=F9 PE=1 SV=2	3	sample=1 period=1 cycle=1847 experiment=3	sample=1 period=1 cycle=1847 experiment=3	30.4316
09733:2	1	E.C[+71.037]WC[+71.037]PFGFE.G		C[+71]*2	565.721	2	1130.43	1130.44	0	-8.4	71	Specific	272.26	28.32	28.32	0.43	132	>sp|P00740-3|FA9_HUMAN Coagulation factor IX OS=Homo sapiens GN=F9 PE=1 SV=2	3	sample=1 period=1 cycle=1970 experiment=2	sample=1 period=1 cycle=1970 experiment=2	32.6404
09492:2	1	E.C[+71.037]WC[+71.037]PFGFE.G		C[+71]*2	565.72	2	1130.43	1130.44	0	-9.2	71	Specific	273.5	113.7	113.7	2.09	132	>sp|P00740-3|FA9_HUMAN Coagulation factor IX OS=Homo sapiens GN=F9 PE=1 SV=2	3	sample=1 period=1 cycle=1855 experiment=3	sample=1 period=1 cycle=1855 experiment=3	30.5635
09275:2	1	E.C[+71.037]WC[+71.037]PFGFE.G		C[+71]*2	565.72	2	1130.43	1130.44	0	-10.3	71	Specific	274.12	69.29	69.29	1.99	132	>sp|P00740-3|FA9_HUMAN Coagulation factor IX OS=Homo sapiens GN=F9 PE=1 SV=2	3	sample=1 period=1 cycle=1735 experiment=2	sample=1 period=1 cycle=1735 experiment=2	28.2113
09485:2	1	E.C[+71.037]WC[+71.037]PFGFE.G		C[+71]*2	565.723	2	1130.44	1130.44	0	-3.7	71	Specific	275.5	139.47	139.47	2.42	132	>sp|P00740-3|FA9_HUMAN Coagulation factor IX OS=Homo sapiens GN=F9 PE=1 SV=2	3	sample=1 period=1 cycle=1849 experiment=3	sample=1 period=1 cycle=1849 experiment=3	30.4729
09508:2	1	E.C[+71.037]WC[+71.037]PFGFE.G		C[+71]*2	565.719	2	1130.43	1130.44	0	-11.2	71	Specific	275.61	144.54	144.54	2.11	132	>sp|P00740-3|FA9_HUMAN Coagulation factor IX OS=Homo sapiens GN=F9 PE=1 SV=2	3	sample=1 period=1 cycle=1864 experiment=4	sample=1 period=1 cycle=1864 experiment=4	30.7316
09820:2	1	E.C[+71.037]WC[+71.037]PFGFE.G		C[+71]*2	565.718	2	1130.43	1130.44	0	-13.5	71	Specific	275.64	117.09	117.09	1.65	132	>sp|P00740-3|FA9_HUMAN Coagulation factor IX OS=Homo sapiens GN=F9 PE=1 SV=2	3	sample=1 period=1 cycle=2431 experiment=4	sample=1 period=1 cycle=2431 experiment=4	38.1183
09286:2	1	E.C[+71.037]WC[+71.037]PFGFE.G		C[+71]*2	565.719	2	1130.43	1130.44	0	-10.7	71	Specific	278.56	69.57	69.57	1.99	132	>sp|P00740-3|FA9_HUMAN Coagulation factor IX OS=Homo sapiens GN=F9 PE=1 SV=2	3	sample=1 period=1 cycle=1738 experiment=2	sample=1 period=1 cycle=1738 experiment=2	28.2752
09472:2	1	E.C[+71.037]WC[+71.037]PFGFE.G		C[+71]*2	565.725	2	1130.44	1130.44	0	-1.1	71	Specific	280.09	106.27	106.27	2	132	>sp|P00740-3|FA9_HUMAN Coagulation factor IX OS=Homo sapiens GN=F9 PE=1 SV=2	3	sample=1 period=1 cycle=1843 experiment=2	sample=1 period=1 cycle=1843 experiment=2	30.3447
09565:2	1	E.C[+71.037]WC[+71.037]PFGFE.G		C[+71]*2	565.72	2	1130.43	1130.44	0	-8.8	71	Specific	282.1	150.47	150.47	2.3	132	>sp|P00740-3|FA9_HUMAN Coagulation factor IX OS=Homo sapiens GN=F9 PE=1 SV=2	3	sample=1 period=1 cycle=1872 experiment=2	sample=1 period=1 cycle=1872 experiment=2	30.8941
09646:2	1	E.C[+71.037]WC[+71.037]PFGFE.G		C[+71]*2	565.722	2	1130.44	1130.44	0	-5.9	71	Specific	283.38	110.18	110.18	2.09	132	>sp|P00740-3|FA9_HUMAN Coagulation factor IX OS=Homo sapiens GN=F9 PE=1 SV=2	3	sample=1 period=1 cycle=1939 experiment=2	sample=1 period=1 cycle=1939 experiment=2	32.0673
08473:2	1	E.C[+71.037]WC[+71.037]PFGFE.G		C[+71]*2	565.723	2	1130.44	1130.44	0	-3.7	71	Specific	283.46	125.28	125.28	2.45	132	>sp|P00740-3|FA9_HUMAN Coagulation factor IX OS=Homo sapiens GN=F9 PE=1 SV=2	3	sample=1 period=1 cycle=1611 experiment=3	sample=1 period=1 cycle=1611 experiment=3	25.6332
09743:2	1	E.C[+71.037]WC[+71.037]PFGFE.G		C[+71]*2	565.72	2	1130.43	1130.44	0	-9.3	71	Specific	286.35	127.87	127.87	2.39	132	>sp|P00740-3|FA9_HUMAN Coagulation factor IX OS=Homo sapiens GN=F9 PE=1 SV=2	3	sample=1 period=1 cycle=1982 experiment=2	sample=1 period=1 cycle=1982 experiment=2	32.832
09609:2	1	E.C[+71.037]WC[+71.037]PFGFE.G		C[+71]*2	565.721	2	1130.43	1130.44	0	-7.4	71	Specific	290.86	130.32	130.32	2.21	132	>sp|P00740-3|FA9_HUMAN Coagulation factor IX OS=Homo sapiens GN=F9 PE=1 SV=2	3	sample=1 period=1 cycle=1901 experiment=2	sample=1 period=1 cycle=1901 experiment=2	31.4249
08360:2	1	E.C[+71.037]WC[+71.037]PFGFE.G		C[+71]*2	565.719	2	1130.43	1130.44	0	-11.9	71	Specific	291.25	44.64	44.64	0.8	132	>sp|P00740-3|FA9_HUMAN Coagulation factor IX OS=Homo sapiens GN=F9 PE=1 SV=2	3	sample=1 period=1 cycle=1587 experiment=2	sample=1 period=1 cycle=1587 experiment=2	25.1225
09212:2	1	E.C[+71.037]WC[+71.037]PFGFE.G		C[+71]*2	565.717	2	1130.43	1130.44	0	-14.1	71	Specific	291.47	39.56	39.56	0.29	132	>sp|P00740-3|FA9_HUMAN Coagulation factor IX OS=Homo sapiens GN=F9 PE=1 SV=2	3	sample=1 period=1 cycle=1713 experiment=2	sample=1 period=1 cycle=1713 experiment=2	27.7727
09594:2	1	E.C[+71.037]WC[+71.037]PFGFE.G		C[+71]*2	565.722	2	1130.44	1130.44	0	-6.1	71	Specific	292.25	127.16	127.16	2.28	132	>sp|P00740-3|FA9_HUMAN Coagulation factor IX OS=Homo sapiens GN=F9 PE=1 SV=2	3	sample=1 period=1 cycle=1888 experiment=4	sample=1 period=1 cycle=1888 experiment=4	31.1928
08617:2	1	E.C[+71.037]WC[+71.037]PFGFE.G		C[+71]*2	565.722	2	1130.44	1130.44	0	-5.3	71	Specific	293.04	55.81	55.81	1.24	132	>sp|P00740-3|FA9_HUMAN Coagulation factor IX OS=Homo sapiens GN=F9 PE=1 SV=2	3	sample=1 period=1 cycle=1633 experiment=2	sample=1 period=1 cycle=1633 experiment=2	26.0988
09604:2	1	E.C[+71.037]WC[+71.037]PFGFE.G		C[+71]*2	565.723	2	1130.44	1130.44	0	-3.6	71	Specific	300.02	105.52	105.52	2.2	132	>sp|P00740-3|FA9_HUMAN Coagulation factor IX OS=Homo sapiens GN=F9 PE=1 SV=2	3	sample=1 period=1 cycle=1895 experiment=3	sample=1 period=1 cycle=1895 experiment=3	31.3221
09374:2	1	E.C[+71.037]WC[+71.037]PFGFE.G		C[+71]*2	565.72	2	1130.43	1130.44	0	-10	71	Specific	302.51	79.53	79.53	2.02	132	>sp|P00740-3|FA9_HUMAN Coagulation factor IX OS=Homo sapiens GN=F9 PE=1 SV=2	3	sample=1 period=1 cycle=1771 experiment=3	sample=1 period=1 cycle=1771 experiment=3	28.9823
09629:2	1	E.C[+71.037]WC[+71.037]PFGFE.G		C[+71]*2	565.721	2	1130.43	1130.44	0	-8.2	71	Specific	303.03	148.68	148.68	2.3	132	>sp|P00740-3|FA9_HUMAN Coagulation factor IX OS=Homo sapiens GN=F9 PE=1 SV=2	3	sample=1 period=1 cycle=1919 experiment=3	sample=1 period=1 cycle=1919 experiment=3	31.7477
09407:2	1	E.C[+71.037]WC[+71.037]PFGFE.G		C[+71]*2	565.717	2	1130.43	1130.44	0	-14.5	71	Specific	303.42	130.74	130.74	2.08	132	>sp|P00740-3|FA9_HUMAN Coagulation factor IX OS=Homo sapiens GN=F9 PE=1 SV=2	3	sample=1 period=1 cycle=1796 experiment=3	sample=1 period=1 cycle=1796 experiment=3	29.4744
09410:2	1	E.C[+71.037]WC[+71.037]PFGFE.G		C[+71]*2	565.718	2	1130.43	1130.44	0	-12.3	71	Specific	304.46	172.01	172.01	2.22	132	>sp|P00740-3|FA9_HUMAN Coagulation factor IX OS=Homo sapiens GN=F9 PE=1 SV=2	3	sample=1 period=1 cycle=1798 experiment=3	sample=1 period=1 cycle=1798 experiment=3	29.513
09461:2	1	E.C[+71.037]WC[+71.037]PFGFE.G		C[+71]*2	565.722	2	1130.44	1130.44	0	-6.5	71	Specific	305.54	95.98	95.98	2	132	>sp|P00740-3|FA9_HUMAN Coagulation factor IX OS=Homo sapiens GN=F9 PE=1 SV=2	3	sample=1 period=1 cycle=1832 experiment=2	sample=1 period=1 cycle=1832 experiment=2	30.1437
09009:2	1	E.C[+71.037]WC[+71.037]PFGFE.G		C[+71]*2	565.726	2	1130.45	1130.44	0	1.8	71	Specific	307.75	195.7	195.7	2.51	132	>sp|P00740-3|FA9_HUMAN Coagulation factor IX OS=Homo sapiens GN=F9 PE=1 SV=2	3	sample=1 period=1 cycle=1676 experiment=3	sample=1 period=1 cycle=1676 experiment=3	26.9847
08890:2	1	E.C[+71.037]WC[+71.037]PFGFE.G		C[+71]*2	565.721	2	1130.43	1130.44	0	-8.2	71	Specific	308.1	254.45	254.45	2.51	132	>sp|P00740-3|FA9_HUMAN Coagulation factor IX OS=Homo sapiens GN=F9 PE=1 SV=2	3	sample=1 period=1 cycle=1662 experiment=3	sample=1 period=1 cycle=1662 experiment=3	26.6977
09717:2	1	E.C[+71.037]WC[+71.037]PFGFE.G		C[+71]*2	565.719	2	1130.43	1130.44	0	-11.6	71	Specific	308.62	140.6	140.6	2.13	132	>sp|P00740-3|FA9_HUMAN Coagulation factor IX OS=Homo sapiens GN=F9 PE=1 SV=2	3	sample=1 period=1 cycle=1953 experiment=2	sample=1 period=1 cycle=1953 experiment=2	32.3597
09605:2	1	E.C[+71.037]WC[+71.037]PFGFE.G		C[+71]*2	565.722	2	1130.44	1130.44	0	-6.7	71	Specific	310.03	89.73	89.73	2.05	132	>sp|P00740-3|FA9_HUMAN Coagulation factor IX OS=Homo sapiens GN=F9 PE=1 SV=2	3	sample=1 period=1 cycle=1896 experiment=2	sample=1 period=1 cycle=1896 experiment=2	31.34
09467:2	1	E.C[+71.037]WC[+71.037]PFGFE.G		C[+71]*2	565.723	2	1130.44	1130.44	0	-3.5	71	Specific	310.39	150.31	150.31	2.45	132	>sp|P00740-3|FA9_HUMAN Coagulation factor IX OS=Homo sapiens GN=F9 PE=1 SV=2	3	sample=1 period=1 cycle=1838 experiment=3	sample=1 period=1 cycle=1838 experiment=3	30.2512
09703:2	1	E.C[+71.037]WC[+71.037]PFGFE.G		C[+71]*2	565.722	2	1130.44	1130.44	0	-6.5	71	Specific	311.24	102.32	102.32	2.09	132	>sp|P00740-3|FA9_HUMAN Coagulation factor IX OS=Homo sapiens GN=F9 PE=1 SV=2	3	sample=1 period=1 cycle=1947 experiment=2	sample=1 period=1 cycle=1947 experiment=2	32.2353
09598:2	1	E.C[+71.037]WC[+71.037]PFGFE.G		C[+71]*2	565.721	2	1130.44	1130.44	0	-7.3	71	Specific	312.95	161.35	161.35	2.21	132	>sp|P00740-3|FA9_HUMAN Coagulation factor IX OS=Homo sapiens GN=F9 PE=1 SV=2	3	sample=1 period=1 cycle=1889 experiment=4	sample=1 period=1 cycle=1889 experiment=4	31.2152
09455:2	1	E.C[+71.037]WC[+71.037]PFGFE.G		C[+71]*2	565.718	2	1130.43	1130.44	0	-12.2	71	Specific	314.13	138.8	138.8	2.13	132	>sp|P00740-3|FA9_HUMAN Coagulation factor IX OS=Homo sapiens GN=F9 PE=1 SV=2	3	sample=1 period=1 cycle=1827 experiment=2	sample=1 period=1 cycle=1827 experiment=2	30.0527
07494:2	1	E.C[+71.037]WC[+71.037]PFGFE.G		C[+71]*2	565.723	2	1130.44	1130.44	0	-3.7	71	Specific	314.18	141.32	141.32	2.45	132	>sp|P00740-3|FA9_HUMAN Coagulation factor IX OS=Homo sapiens GN=F9 PE=1 SV=2	3	sample=1 period=1 cycle=1489 experiment=2	sample=1 period=1 cycle=1489 experiment=2	23.1035
08769:2	1	E.C[+71.037]WC[+71.037]PFGFE.G		C[+71]*2	565.722	2	1130.44	1130.44	0	-5.7	71	Specific	315.56	201.48	201.48	2.41	132	>sp|P00740-3|FA9_HUMAN Coagulation factor IX OS=Homo sapiens GN=F9 PE=1 SV=2	3	sample=1 period=1 cycle=1650 experiment=3	sample=1 period=1 cycle=1650 experiment=3	26.4544
08202:2	1	E.C[+71.037]WC[+71.037]PFGFE.G		C[+71]*2	565.722	2	1130.44	1130.44	0	-5.5	71	Specific	315.74	37.44	37.44	0.43	132	>sp|P00740-3|FA9_HUMAN Coagulation factor IX OS=Homo sapiens GN=F9 PE=1 SV=2	3	sample=1 period=1 cycle=1564 experiment=3	sample=1 period=1 cycle=1564 experiment=3	24.634
08551:2	1	E.C[+71.037]WC[+71.037]PFGFE.G		C[+71]*2	565.718	2	1130.43	1130.44	0	-12	71	Specific	315.76	165.44	165.44	2.22	132	>sp|P00740-3|FA9_HUMAN Coagulation factor IX OS=Homo sapiens GN=F9 PE=1 SV=2	3	sample=1 period=1 cycle=1623 experiment=3	sample=1 period=1 cycle=1623 experiment=3	25.8908
09044:2	1	E.C[+71.037]WC[+71.037]PFGFE.G		C[+71]*2	565.717	2	1130.43	1130.44	0	-14.3	71	Specific	317.61	75.58	75.58	0.8	132	>sp|P00740-3|FA9_HUMAN Coagulation factor IX OS=Homo sapiens GN=F9 PE=1 SV=2	3	sample=1 period=1 cycle=1682 experiment=3	sample=1 period=1 cycle=1682 experiment=3	27.1126
09613:2	1	E.C[+71.037]WC[+71.037]PFGFE.G		C[+71]*2	565.721	2	1130.43	1130.44	0	-7.9	71	Specific	319.49	179.15	179.15	2.54	132	>sp|P00740-3|FA9_HUMAN Coagulation factor IX OS=Homo sapiens GN=F9 PE=1 SV=2	3	sample=1 period=1 cycle=1904 experiment=2	sample=1 period=1 cycle=1904 experiment=2	31.4788
09622:2	1	E.C[+71.037]WC[+71.037]PFGFE.G		C[+71]*2	565.721	2	1130.43	1130.44	0	-8	71	Specific	319.8	163.49	163.49	2.54	132	>sp|P00740-3|FA9_HUMAN Coagulation factor IX OS=Homo sapiens GN=F9 PE=1 SV=2	3	sample=1 period=1 cycle=1913 experiment=3	sample=1 period=1 cycle=1913 experiment=3	31.6422
09611:2	1	E.C[+71.037]WC[+71.037]PFGFE.G		C[+71]*2	565.721	2	1130.44	1130.44	0	-7	71	Specific	321.83	128.22	128.22	2.23	132	>sp|P00740-3|FA9_HUMAN Coagulation factor IX OS=Homo sapiens GN=F9 PE=1 SV=2	3	sample=1 period=1 cycle=1903 experiment=2	sample=1 period=1 cycle=1903 experiment=2	31.4571
09482:2	1	E.C[+71.037]WC[+71.037]PFGFE.G		C[+71]*2	565.719	2	1130.43	1130.44	0	-10.6	71	Specific	322.67	101.42	101.42	2.18	132	>sp|P00740-3|FA9_HUMAN Coagulation factor IX OS=Homo sapiens GN=F9 PE=1 SV=2	3	sample=1 period=1 cycle=1848 experiment=2	sample=1 period=1 cycle=1848 experiment=2	30.4506
08402:2	1	E.C[+71.037]WC[+71.037]PFGFE.G		C[+71]*2	565.721	2	1130.44	1130.44	0	-7.3	71	Specific	324.94	167.6	167.6	2.45	132	>sp|P00740-3|FA9_HUMAN Coagulation factor IX OS=Homo sapiens GN=F9 PE=1 SV=2	3	sample=1 period=1 cycle=1594 experiment=4	sample=1 period=1 cycle=1594 experiment=4	25.2692
09767:2	1	E.C[+71.037]WC[+71.037]PFGFE.G		C[+71]*2	565.721	2	1130.43	1130.44	0	-7.8	71	Specific	325.48	190.82	190.82	2.45	132	>sp|P00740-3|FA9_HUMAN Coagulation factor IX OS=Homo sapiens GN=F9 PE=1 SV=2	3	sample=1 period=1 cycle=2043 experiment=3	sample=1 period=1 cycle=2043 experiment=3	33.6797
08394:2	1	E.C[+71.037]WC[+71.037]PFGFE.G		C[+71]*2	565.719	2	1130.43	1130.44	0	-10.5	71	Specific	326.88	124.42	124.42	2.34	132	>sp|P00740-3|FA9_HUMAN Coagulation factor IX OS=Homo sapiens GN=F9 PE=1 SV=2	3	sample=1 period=1 cycle=1593 experiment=3	sample=1 period=1 cycle=1593 experiment=3	25.2456
08508:2	1	E.C[+71.037]WC[+71.037]PFGFE.G		C[+71]*2	565.723	2	1130.44	1130.44	0	-4.1	71	Specific	328.55	103.33	103.33	2.22	132	>sp|P00740-3|FA9_HUMAN Coagulation factor IX OS=Homo sapiens GN=F9 PE=1 SV=2	3	sample=1 period=1 cycle=1618 experiment=3	sample=1 period=1 cycle=1618 experiment=3	25.7848
09588:2	1	E.C[+71.037]WC[+71.037]PFGFE.G		C[+71]*2	565.719	2	1130.43	1130.44	0	-11.1	71	Specific	329.62	174.89	174.89	2.18	132	>sp|P00740-3|FA9_HUMAN Coagulation factor IX OS=Homo sapiens GN=F9 PE=1 SV=2	3	sample=1 period=1 cycle=1886 experiment=2	sample=1 period=1 cycle=1886 experiment=2	31.147
09627:2	1	E.C[+71.037]WC[+71.037]PFGFE.G		C[+71]*2	565.723	2	1130.44	1130.44	0	-4.7	71	Specific	329.94	116.41	116.41	2.29	132	>sp|P00740-3|FA9_HUMAN Coagulation factor IX OS=Homo sapiens GN=F9 PE=1 SV=2	3	sample=1 period=1 cycle=1917 experiment=3	sample=1 period=1 cycle=1917 experiment=3	31.7174
09424:2	1	E.C[+71.037]WC[+71.037]PFGFE.G		C[+71]*2	565.72	2	1130.43	1130.44	0	-9.4	71	Specific	332.01	113.08	113.08	2.18	132	>sp|P00740-3|FA9_HUMAN Coagulation factor IX OS=Homo sapiens GN=F9 PE=1 SV=2	3	sample=1 period=1 cycle=1804 experiment=2	sample=1 period=1 cycle=1804 experiment=2	29.6306
09021:2	1	E.C[+71.037]WC[+71.037]PFGFE.G		C[+71]*2	565.724	2	1130.44	1130.44	0	-2.9	71	Specific	334.4	119.01	119.01	2.29	132	>sp|P00740-3|FA9_HUMAN Coagulation factor IX OS=Homo sapiens GN=F9 PE=1 SV=2	3	sample=1 period=1 cycle=1678 experiment=3	sample=1 period=1 cycle=1678 experiment=3	27.0252
08488:2	1	E.C[+71.037]WC[+71.037]PFGFE.G		C[+71]*2	565.723	2	1130.44	1130.44	0	-4.3	71	Specific	334.65	95.29	95.29	2.29	132	>sp|P00740-3|FA9_HUMAN Coagulation factor IX OS=Homo sapiens GN=F9 PE=1 SV=2	3	sample=1 period=1 cycle=1614 experiment=4	sample=1 period=1 cycle=1614 experiment=4	25.7013
09742:2	1	E.C[+71.037]WC[+71.037]PFGFE.G		C[+71]*2	565.718	2	1130.43	1130.44	0	-12.8	71	Specific	336.54	149.38	149.38	2.15	132	>sp|P00740-3|FA9_HUMAN Coagulation factor IX OS=Homo sapiens GN=F9 PE=1 SV=2	3	sample=1 period=1 cycle=1980 experiment=2	sample=1 period=1 cycle=1980 experiment=2	32.8037
09752:2	1	E.C[+71.037]WC[+71.037]PFGFE.G		C[+71]*2	565.722	2	1130.44	1130.44	0	-5.1	71	Specific	336.75	94.82	94.82	2.11	132	>sp|P00740-3|FA9_HUMAN Coagulation factor IX OS=Homo sapiens GN=F9 PE=1 SV=2	3	sample=1 period=1 cycle=2023 experiment=2	sample=1 period=1 cycle=2023 experiment=2	33.3493
09725:2	1	E.C[+71.037]WC[+71.037]PFGFE.G		C[+71]*2	565.721	2	1130.43	1130.44	0	-8.2	71	Specific	341.2	138.87	138.87	2.42	132	>sp|P00740-3|FA9_HUMAN Coagulation factor IX OS=Homo sapiens GN=F9 PE=1 SV=2	3	sample=1 period=1 cycle=1960 experiment=3	sample=1 period=1 cycle=1960 experiment=3	32.4824
08031:2	1	E.C[+71.037]WC[+71.037]PFGFE.G		C[+71]*2	565.724	2	1130.44	1130.44	0	-2.5	71	Specific	342.46	145.9	145.9	2.48	132	>sp|P00740-3|FA9_HUMAN Coagulation factor IX OS=Homo sapiens GN=F9 PE=1 SV=2	3	sample=1 period=1 cycle=1542 experiment=2	sample=1 period=1 cycle=1542 experiment=2	24.1717
09632:2	1	E.C[+71.037]WC[+71.037]PFGFE.G		C[+71]*2	565.719	2	1130.43	1130.44	0	-11.1	71	Specific	343.12	143.85	143.85	2.15	132	>sp|P00740-3|FA9_HUMAN Coagulation factor IX OS=Homo sapiens GN=F9 PE=1 SV=2	3	sample=1 period=1 cycle=1927 experiment=2	sample=1 period=1 cycle=1927 experiment=2	31.8586
09452:2	1	E.C[+71.037]WC[+71.037]PFGFE.G		C[+71]*2	565.723	2	1130.44	1130.44	0	-3.5	71	Specific	346.49	87.35	87.35	2.22	132	>sp|P00740-3|FA9_HUMAN Coagulation factor IX OS=Homo sapiens GN=F9 PE=1 SV=2	3	sample=1 period=1 cycle=1824 experiment=2	sample=1 period=1 cycle=1824 experiment=2	30.0039
08008:2	1	E.C[+71.037]WC[+71.037]PFGFE.G		C[+71]*2	565.725	2	1130.44	1130.44	0	-1.3	71	Specific	346.72	133.7	133.7	2.29	132	>sp|P00740-3|FA9_HUMAN Coagulation factor IX OS=Homo sapiens GN=F9 PE=1 SV=2	3	sample=1 period=1 cycle=1540 experiment=3	sample=1 period=1 cycle=1540 experiment=3	24.1318
08310:2	1	E.C[+71.037]WC[+71.037]PFGFE.G		C[+71]*2	565.723	2	1130.44	1130.44	0	-4.2	71	Specific	347.06	122.63	122.63	2.29	132	>sp|P00740-3|FA9_HUMAN Coagulation factor IX OS=Homo sapiens GN=F9 PE=1 SV=2	3	sample=1 period=1 cycle=1581 experiment=4	sample=1 period=1 cycle=1581 experiment=4	25.0033
09756:2	1	E.C[+71.037]WC[+71.037]PFGFE.G		C[+71]*2	565.721	2	1130.43	1130.44	0	-7.5	71	Specific	347.06	109.4	109.4	2.11	132	>sp|P00740-3|FA9_HUMAN Coagulation factor IX OS=Homo sapiens GN=F9 PE=1 SV=2	3	sample=1 period=1 cycle=2031 experiment=2	sample=1 period=1 cycle=2031 experiment=2	33.4778
08410:2	1	E.C[+71.037]WC[+71.037]PFGFE.G		C[+71]*2	565.722	2	1130.44	1130.44	0	-5.7	71	Specific	347.4	78.16	78.16	2	132	>sp|P00740-3|FA9_HUMAN Coagulation factor IX OS=Homo sapiens GN=F9 PE=1 SV=2	3	sample=1 period=1 cycle=1598 experiment=3	sample=1 period=1 cycle=1598 experiment=3	25.3514
09591:2	1	E.C[+71.037]WC[+71.037]PFGFE.G		C[+71]*2	565.724	2	1130.44	1130.44	0	-2.2	71	Specific	347.73	235.86	235.86	2.42	132	>sp|P00740-3|FA9_HUMAN Coagulation factor IX OS=Homo sapiens GN=F9 PE=1 SV=2	3	sample=1 period=1 cycle=1887 experiment=3	sample=1 period=1 cycle=1887 experiment=3	31.1724
09584:2	1	E.C[+71.037]WC[+71.037]PFGFE.G		C[+71]*2	565.726	2	1130.44	1130.44	0	0.5	71	Specific	350.93	66.8	66.8	1.99	132	>sp|P00740-3|FA9_HUMAN Coagulation factor IX OS=Homo sapiens GN=F9 PE=1 SV=2	3	sample=1 period=1 cycle=1881 experiment=2	sample=1 period=1 cycle=1881 experiment=2	31.0652
09617:2	1	E.C[+71.037]WC[+71.037]PFGFE.G		C[+71]*2	565.722	2	1130.44	1130.44	0	-6.5	71	Specific	351.58	178.59	178.59	2.45	132	>sp|P00740-3|FA9_HUMAN Coagulation factor IX OS=Homo sapiens GN=F9 PE=1 SV=2	3	sample=1 period=1 cycle=1908 experiment=2	sample=1 period=1 cycle=1908 experiment=2	31.5522
09465:2	1	E.C[+71.037]WC[+71.037]PFGFE.G		C[+71]*2	565.718	2	1130.43	1130.44	0	-12.1	71	Specific	352.64	99.37	99.37	2.02	132	>sp|P00740-3|FA9_HUMAN Coagulation factor IX OS=Homo sapiens GN=F9 PE=1 SV=2	3	sample=1 period=1 cycle=1837 experiment=2	sample=1 period=1 cycle=1837 experiment=2	30.2299
09633:2	1	E.C[+71.037]WC[+71.037]PFGFE.G		C[+71]*2	565.721	2	1130.44	1130.44	0	-7.1	71	Specific	354.34	156.3	156.3	2.23	132	>sp|P00740-3|FA9_HUMAN Coagulation factor IX OS=Homo sapiens GN=F9 PE=1 SV=2	3	sample=1 period=1 cycle=1928 experiment=2	sample=1 period=1 cycle=1928 experiment=2	31.8804
09602:2	1	E.C[+71.037]WC[+71.037]PFGFE.G		C[+71]*2	565.722	2	1130.44	1130.44	0	-5.6	71	Specific	354.42	153.5	153.5	2.31	132	>sp|P00740-3|FA9_HUMAN Coagulation factor IX OS=Homo sapiens GN=F9 PE=1 SV=2	3	sample=1 period=1 cycle=1894 experiment=3	sample=1 period=1 cycle=1894 experiment=3	31.3008
09345:2	1	E.C[+71.037]WC[+71.037]PFGFE.G		C[+71]*2	565.718	2	1130.43	1130.44	0	-12.8	71	Specific	355.14	145.57	145.57	2.1	132	>sp|P00740-3|FA9_HUMAN Coagulation factor IX OS=Homo sapiens GN=F9 PE=1 SV=2	3	sample=1 period=1 cycle=1757 experiment=2	sample=1 period=1 cycle=1757 experiment=2	28.6847
08018:2	1	E.C[+71.037]WC[+71.037]PFGFE.G		C[+71]*2	565.723	2	1130.44	1130.44	0	-4.4	71	Specific	357.89	149.89	149.89	2.48	132	>sp|P00740-3|FA9_HUMAN Coagulation factor IX OS=Homo sapiens GN=F9 PE=1 SV=2	3	sample=1 period=1 cycle=1541 experiment=2	sample=1 period=1 cycle=1541 experiment=2	24.1514
09740:2	1	E.C[+71.037]WC[+71.037]PFGFE.G		C[+71]*2	565.72	2	1130.43	1130.44	0	-9.5	71	Specific	358.94	150	150	2.42	132	>sp|P00740-3|FA9_HUMAN Coagulation factor IX OS=Homo sapiens GN=F9 PE=1 SV=2	3	sample=1 period=1 cycle=1974 experiment=2	sample=1 period=1 cycle=1974 experiment=2	32.7178
09396:2	1	E.C[+71.037]WC[+71.037]PFGFE.G		C[+71]*2	565.722	2	1130.44	1130.44	0	-6.2	71	Specific	359.66	204.59	204.59	2.44	132	>sp|P00740-3|FA9_HUMAN Coagulation factor IX OS=Homo sapiens GN=F9 PE=1 SV=2	3	sample=1 period=1 cycle=1786 experiment=2	sample=1 period=1 cycle=1786 experiment=2	29.2647
08545:2	1	E.C[+71.037]WC[+71.037]PFGFE.G		C[+71]*2	565.719	2	1130.43	1130.44	0	-11.8	71	Specific	362.32	154.28	154.28	2.09	132	>sp|P00740-3|FA9_HUMAN Coagulation factor IX OS=Homo sapiens GN=F9 PE=1 SV=2	3	sample=1 period=1 cycle=1622 experiment=2	sample=1 period=1 cycle=1622 experiment=2	25.8693
08245:2	1	E.C[+71.037]WC[+71.037]PFGFE.G		C[+71]*2	565.723	2	1130.44	1130.44	0	-4.9	71	Specific	362.93	78.2	78.2	2.05	132	>sp|P00740-3|FA9_HUMAN Coagulation factor IX OS=Homo sapiens GN=F9 PE=1 SV=2	3	sample=1 period=1 cycle=1573 experiment=2	sample=1 period=1 cycle=1573 experiment=2	24.8289
09348:2	1	E.C[+71.037]WC[+71.037]PFGFE.G		C[+71]*2	565.718	2	1130.43	1130.44	0	-13.1	71	Specific	363.5	153.01	153.01	2.14	132	>sp|P00740-3|FA9_HUMAN Coagulation factor IX OS=Homo sapiens GN=F9 PE=1 SV=2	3	sample=1 period=1 cycle=1759 experiment=3	sample=1 period=1 cycle=1759 experiment=3	28.7279
09468:2	1	E.C[+71.037]WC[+71.037]PFGFE.G		C[+71]*2	565.719	2	1130.43	1130.44	0	-11.1	71	Specific	363.75	198.98	198.98	2.24	132	>sp|P00740-3|FA9_HUMAN Coagulation factor IX OS=Homo sapiens GN=F9 PE=1 SV=2	3	sample=1 period=1 cycle=1840 experiment=2	sample=1 period=1 cycle=1840 experiment=2	30.2831
08364:2	1	E.C[+71.037]WC[+71.037]PFGFE.G		C[+71]*2	565.721	2	1130.43	1130.44	0	-8.4	71	Specific	364.46	127.52	127.52	2.41	132	>sp|P00740-3|FA9_HUMAN Coagulation factor IX OS=Homo sapiens GN=F9 PE=1 SV=2	3	sample=1 period=1 cycle=1588 experiment=2	sample=1 period=1 cycle=1588 experiment=2	25.1426
09448:2	1	E.C[+71.037]WC[+71.037]PFGFE.G		C[+71]*2	565.722	2	1130.44	1130.44	0	-6.6	71	Specific	365.73	200.03	200.03	2.44	132	>sp|P00740-3|FA9_HUMAN Coagulation factor IX OS=Homo sapiens GN=F9 PE=1 SV=2	3	sample=1 period=1 cycle=1816 experiment=3	sample=1 period=1 cycle=1816 experiment=3	29.8738
09577:2	1	E.C[+71.037]WC[+71.037]PFGFE.G		C[+71]*2	565.72	2	1130.43	1130.44	0	-9.5	71	Specific	367.55	179.35	179.35	2.58	132	>sp|P00740-3|FA9_HUMAN Coagulation factor IX OS=Homo sapiens GN=F9 PE=1 SV=2	3	sample=1 period=1 cycle=1877 experiment=2	sample=1 period=1 cycle=1877 experiment=2	31.0016
07952:2	1	E.C[+71.037]WC[+71.037]PFGFE.G		C[+71]*2	565.722	2	1130.44	1130.44	0	-5.7	71	Specific	368.19	120.81	120.81	2.06	132	>sp|P00740-3|FA9_HUMAN Coagulation factor IX OS=Homo sapiens GN=F9 PE=1 SV=2	3	sample=1 period=1 cycle=1535 experiment=4	sample=1 period=1 cycle=1535 experiment=4	24.0309
08182:2	1	E.C[+71.037]WC[+71.037]PFGFE.G		C[+71]*2	565.722	2	1130.44	1130.44	0	-5.3	71	Specific	368.26	160.56	160.56	2.23	132	>sp|P00740-3|FA9_HUMAN Coagulation factor IX OS=Homo sapiens GN=F9 PE=1 SV=2	3	sample=1 period=1 cycle=1561 experiment=3	sample=1 period=1 cycle=1561 experiment=3	24.5702
08596:2	1	E.C[+71.037]WC[+71.037]PFGFE.G		C[+71]*2	565.719	2	1130.43	1130.44	0	-11.8	71	Specific	369.17	95.13	95.13	2.02	132	>sp|P00740-3|FA9_HUMAN Coagulation factor IX OS=Homo sapiens GN=F9 PE=1 SV=2	3	sample=1 period=1 cycle=1629 experiment=2	sample=1 period=1 cycle=1629 experiment=2	26.0139
09344:2	1	E.C[+71.037]WC[+71.037]PFGFE.G		C[+71]*2	565.717	2	1130.43	1130.44	0	-14.7	71	Specific	371.89	98.22	98.22	2	132	>sp|P00740-3|FA9_HUMAN Coagulation factor IX OS=Homo sapiens GN=F9 PE=1 SV=2	3	sample=1 period=1 cycle=1756 experiment=2	sample=1 period=1 cycle=1756 experiment=2	28.663
09726:2	1	E.C[+71.037]WC[+71.037]PFGFE.G		C[+71]*2	565.722	2	1130.44	1130.44	0	-5.2	71	Specific	374.3	129.64	129.64	2.23	132	>sp|P00740-3|FA9_HUMAN Coagulation factor IX OS=Homo sapiens GN=F9 PE=1 SV=2	3	sample=1 period=1 cycle=1962 experiment=2	sample=1 period=1 cycle=1962 experiment=2	32.5141
08225:2	1	E.C[+71.037]WC[+71.037]PFGFE.G		C[+71]*2	565.723	2	1130.44	1130.44	0	-3.9	71	Specific	374.71	103.8	103.8	2.22	132	>sp|P00740-3|FA9_HUMAN Coagulation factor IX OS=Homo sapiens GN=F9 PE=1 SV=2	3	sample=1 period=1 cycle=1569 experiment=3	sample=1 period=1 cycle=1569 experiment=3	24.7431
08482:2	1	E.C[+71.037]WC[+71.037]PFGFE.G		C[+71]*2	565.723	2	1130.44	1130.44	0	-3.7	71	Specific	376.52	145.43	145.43	2.57	132	>sp|P00740-3|FA9_HUMAN Coagulation factor IX OS=Homo sapiens GN=F9 PE=1 SV=2	3	sample=1 period=1 cycle=1613 experiment=3	sample=1 period=1 cycle=1613 experiment=3	25.677
09008:2	1	E.C[+71.037]WC[+71.037]PFGFE.G		C[+71]*2	565.726	2	1130.45	1130.44	0	1.8	71	Specific	377.28	168.95	168.95	2.57	132	>sp|P00740-3|FA9_HUMAN Coagulation factor IX OS=Homo sapiens GN=F9 PE=1 SV=2	3	sample=1 period=1 cycle=1676 experiment=2	sample=1 period=1 cycle=1676 experiment=2	26.9843
09268:2	1	E.C[+71.037]WC[+71.037]PFGFE.G		C[+71]*2	565.718	2	1130.43	1130.44	0	-13.7	71	Specific	380.79	122.28	122.28	2.02	132	>sp|P00740-3|FA9_HUMAN Coagulation factor IX OS=Homo sapiens GN=F9 PE=1 SV=2	3	sample=1 period=1 cycle=1733 experiment=2	sample=1 period=1 cycle=1733 experiment=2	28.168
08348:2	1	E.C[+71.037]WC[+71.037]PFGFE.G		C[+71]*2	565.722	2	1130.44	1130.44	0	-5.2	71	Specific	382.44	150.25	150.25	2.13	132	>sp|P00740-3|FA9_HUMAN Coagulation factor IX OS=Homo sapiens GN=F9 PE=1 SV=2	3	sample=1 period=1 cycle=1585 experiment=3	sample=1 period=1 cycle=1585 experiment=3	25.0843
08629:2	1	E.C[+71.037]WC[+71.037]PFGFE.G		C[+71]*2	565.723	2	1130.44	1130.44	0	-4.6	71	Specific	382.57	166.35	166.35	2.76	132	>sp|P00740-3|FA9_HUMAN Coagulation factor IX OS=Homo sapiens GN=F9 PE=1 SV=2	3	sample=1 period=1 cycle=1638 experiment=2	sample=1 period=1 cycle=1638 experiment=2	26.208
08457:2	1	E.C[+71.037]WC[+71.037]PFGFE.G		C[+71]*2	565.723	2	1130.44	1130.44	0	-3.4	71	Specific	383.39	199.39	199.39	2.76	132	>sp|P00740-3|FA9_HUMAN Coagulation factor IX OS=Homo sapiens GN=F9 PE=1 SV=2	3	sample=1 period=1 cycle=1607 experiment=3	sample=1 period=1 cycle=1607 experiment=3	25.5492
09256:2	1	E.C[+71.037]WC[+71.037]PFGFE.G		C[+71]*2	565.719	2	1130.43	1130.44	0	-11.9	71	Specific	384.97	186.41	186.41	2.18	132	>sp|P00740-3|FA9_HUMAN Coagulation factor IX OS=Homo sapiens GN=F9 PE=1 SV=2	3	sample=1 period=1 cycle=1726 experiment=2	sample=1 period=1 cycle=1726 experiment=2	28.0354
09244:2	1	E.C[+71.037]WC[+71.037]PFGFE.G		C[+71]*2	565.719	2	1130.43	1130.44	0	-11.3	71	Specific	385.33	140.63	140.63	2.14	132	>sp|P00740-3|FA9_HUMAN Coagulation factor IX OS=Homo sapiens GN=F9 PE=1 SV=2	3	sample=1 period=1 cycle=1722 experiment=4	sample=1 period=1 cycle=1722 experiment=4	27.9521
09750:2	1	E.C[+71.037]WC[+71.037]PFGFE.G		C[+71]*2	565.722	2	1130.44	1130.44	0	-5.1	71	Specific	385.88	175.19	175.19	2.44	132	>sp|P00740-3|FA9_HUMAN Coagulation factor IX OS=Homo sapiens GN=F9 PE=1 SV=2	3	sample=1 period=1 cycle=2004 experiment=2	sample=1 period=1 cycle=2004 experiment=2	33.1248
09334:2	1	E.C[+71.037]WC[+71.037]PFGFE.G		C[+71]*2	565.721	2	1130.44	1130.44	0	-7.2	71	Specific	385.99	161.25	161.25	2.3	132	>sp|P00740-3|FA9_HUMAN Coagulation factor IX OS=Homo sapiens GN=F9 PE=1 SV=2	3	sample=1 period=1 cycle=1750 experiment=2	sample=1 period=1 cycle=1750 experiment=2	28.5324
09191:2	1	E.C[+71.037]WC[+71.037]PFGFE.G		C[+71]*2	565.718	2	1130.43	1130.44	0	-12.5	71	Specific	387.07	207.71	207.71	2.22	132	>sp|P00740-3|FA9_HUMAN Coagulation factor IX OS=Homo sapiens GN=F9 PE=1 SV=2	3	sample=1 period=1 cycle=1708 experiment=3	sample=1 period=1 cycle=1708 experiment=3	27.6602
09381:2	1	E.C[+71.037]WC[+71.037]PFGFE.G		C[+71]*2	565.718	2	1130.43	1130.44	0	-12.9	71	Specific	387.77	130.13	130.13	2.14	132	>sp|P00740-3|FA9_HUMAN Coagulation factor IX OS=Homo sapiens GN=F9 PE=1 SV=2	3	sample=1 period=1 cycle=1775 experiment=2	sample=1 period=1 cycle=1775 experiment=2	29.0635
08416:2	1	E.C[+71.037]WC[+71.037]PFGFE.G		C[+71]*2	565.722	2	1130.44	1130.44	0	-6.4	71	Specific	388.16	134.6	134.6	2.3	132	>sp|P00740-3|FA9_HUMAN Coagulation factor IX OS=Homo sapiens GN=F9 PE=1 SV=2	3	sample=1 period=1 cycle=1599 experiment=3	sample=1 period=1 cycle=1599 experiment=3	25.374
09579:2	1	E.C[+71.037]WC[+71.037]PFGFE.G		C[+71]*2	565.719	2	1130.43	1130.44	0	-11.4	71	Specific	390.6	183.9	183.9	2.23	132	>sp|P00740-3|FA9_HUMAN Coagulation factor IX OS=Homo sapiens GN=F9 PE=1 SV=2	3	sample=1 period=1 cycle=1878 experiment=3	sample=1 period=1 cycle=1878 experiment=3	31.0173
07996:2	1	E.C[+71.037]WC[+71.037]PFGFE.G		C[+71]*2	565.724	2	1130.44	1130.44	0	-2.9	71	Specific	392.17	173.53	173.53	2.75	132	>sp|P00740-3|FA9_HUMAN Coagulation factor IX OS=Homo sapiens GN=F9 PE=1 SV=2	3	sample=1 period=1 cycle=1539 experiment=2	sample=1 period=1 cycle=1539 experiment=2	24.1106
08460:2	1	E.C[+71.037]WC[+71.037]PFGFE.G		C[+71]*2	565.723	2	1130.44	1130.44	0	-3.8	71	Specific	393.23	114.51	114.51	2.22	132	>sp|P00740-3|FA9_HUMAN Coagulation factor IX OS=Homo sapiens GN=F9 PE=1 SV=2	3	sample=1 period=1 cycle=1608 experiment=3	sample=1 period=1 cycle=1608 experiment=3	25.5734
08472:2	1	E.C[+71.037]WC[+71.037]PFGFE.G		C[+71]*2	565.723	2	1130.44	1130.44	0	-3.7	71	Specific	394.16	183.27	183.27	2.75	132	>sp|P00740-3|FA9_HUMAN Coagulation factor IX OS=Homo sapiens GN=F9 PE=1 SV=2	3	sample=1 period=1 cycle=1611 experiment=2	sample=1 period=1 cycle=1611 experiment=2	25.6328
08259:2	1	E.C[+71.037]WC[+71.037]PFGFE.G		C[+71]*2	565.723	2	1130.44	1130.44	0	-3.7	71	Specific	395.4	120.48	120.48	2.29	132	>sp|P00740-3|FA9_HUMAN Coagulation factor IX OS=Homo sapiens GN=F9 PE=1 SV=2	3	sample=1 period=1 cycle=1575 experiment=3	sample=1 period=1 cycle=1575 experiment=3	24.8741
08291:2	1	E.C[+71.037]WC[+71.037]PFGFE.G		C[+71]*2	565.723	2	1130.44	1130.44	0	-3.4	71	Specific	397.91	178.73	178.73	2.75	132	>sp|P00740-3|FA9_HUMAN Coagulation factor IX OS=Homo sapiens GN=F9 PE=1 SV=2	3	sample=1 period=1 cycle=1579 experiment=3	sample=1 period=1 cycle=1579 experiment=3	24.9606
08152:2	1	E.C[+71.037]WC[+71.037]PFGFE.G		C[+71]*2	565.724	2	1130.44	1130.44	0	-3	71	Specific	400.12	155.87	155.87	2.62	132	>sp|P00740-3|FA9_HUMAN Coagulation factor IX OS=Homo sapiens GN=F9 PE=1 SV=2	3	sample=1 period=1 cycle=1557 experiment=4	sample=1 period=1 cycle=1557 experiment=4	24.4867
07960:2	1	E.C[+71.037]WC[+71.037]PFGFE.G		C[+71]*2	565.723	2	1130.44	1130.44	0	-3.9	71	Specific	400.55	148.07	148.07	2.52	132	>sp|P00740-3|FA9_HUMAN Coagulation factor IX OS=Homo sapiens GN=F9 PE=1 SV=2	3	sample=1 period=1 cycle=1536 experiment=2	sample=1 period=1 cycle=1536 experiment=2	24.0491
07860:2	1	E.C[+71.037]WC[+71.037]PFGFE.G		C[+71]*2	565.724	2	1130.44	1130.44	0	-3	71	Specific	400.69	151.51	151.51	2.52	132	>sp|P00740-3|FA9_HUMAN Coagulation factor IX OS=Homo sapiens GN=F9 PE=1 SV=2	3	sample=1 period=1 cycle=1526 experiment=4	sample=1 period=1 cycle=1526 experiment=4	23.8453
09399:2	1	E.C[+71.037]WC[+71.037]PFGFE.G		C[+71]*2	565.718	2	1130.43	1130.44	0	-13.4	71	Specific	404.32	151.12	151.12	2.15	132	>sp|P00740-3|FA9_HUMAN Coagulation factor IX OS=Homo sapiens GN=F9 PE=1 SV=2	3	sample=1 period=1 cycle=1789 experiment=2	sample=1 period=1 cycle=1789 experiment=2	29.3234
08143:2	1	E.C[+71.037]WC[+71.037]PFGFE.G		C[+71]*2	565.722	2	1130.44	1130.44	0	-5.9	71	Specific	404.6	129.41	129.41	2.26	132	>sp|P00740-3|FA9_HUMAN Coagulation factor IX OS=Homo sapiens GN=F9 PE=1 SV=2	3	sample=1 period=1 cycle=1556 experiment=3	sample=1 period=1 cycle=1556 experiment=3	24.4648
08442:2	1	E.C[+71.037]WC[+71.037]PFGFE.G		C[+71]*2	565.721	2	1130.43	1130.44	0	-7.8	71	Specific	405.76	166.85	166.85	2.46	132	>sp|P00740-3|FA9_HUMAN Coagulation factor IX OS=Homo sapiens GN=F9 PE=1 SV=2	3	sample=1 period=1 cycle=1604 experiment=3	sample=1 period=1 cycle=1604 experiment=3	25.4813
08213:2	1	E.C[+71.037]WC[+71.037]PFGFE.G		C[+71]*2	565.722	2	1130.44	1130.44	0	-5.1	71	Specific	405.79	174.42	174.42	2.48	132	>sp|P00740-3|FA9_HUMAN Coagulation factor IX OS=Homo sapiens GN=F9 PE=1 SV=2	3	sample=1 period=1 cycle=1566 experiment=3	sample=1 period=1 cycle=1566 experiment=3	24.6789
07934:2	1	E.C[+71.037]WC[+71.037]PFGFE.G		C[+71]*2	565.722	2	1130.44	1130.44	0	-5.7	71	Specific	407.43	114.98	114.98	2.12	132	>sp|P00740-3|FA9_HUMAN Coagulation factor IX OS=Homo sapiens GN=F9 PE=1 SV=2	3	sample=1 period=1 cycle=1533 experiment=3	sample=1 period=1 cycle=1533 experiment=3	23.9892
07612:2	1	E.C[+71.037]WC[+71.037]PFGFE.G		C[+71]*2	565.722	2	1130.44	1130.44	0	-5.3	71	Specific	408.58	104.55	104.55	2.12	132	>sp|P00740-3|FA9_HUMAN Coagulation factor IX OS=Homo sapiens GN=F9 PE=1 SV=2	3	sample=1 period=1 cycle=1498 experiment=4	sample=1 period=1 cycle=1498 experiment=4	23.2866
08274:2	1	E.C[+71.037]WC[+71.037]PFGFE.G		C[+71]*2	565.723	2	1130.44	1130.44	0	-3.7	71	Specific	409.16	171.29	171.29	2.81	132	>sp|P00740-3|FA9_HUMAN Coagulation factor IX OS=Homo sapiens GN=F9 PE=1 SV=2	3	sample=1 period=1 cycle=1577 experiment=2	sample=1 period=1 cycle=1577 experiment=2	24.9154
08429:2	1	E.C[+71.037]WC[+71.037]PFGFE.G		C[+71]*2	565.722	2	1130.44	1130.44	0	-6	71	Specific	411.43	145.17	145.17	2.26	132	>sp|P00740-3|FA9_HUMAN Coagulation factor IX OS=Homo sapiens GN=F9 PE=1 SV=2	3	sample=1 period=1 cycle=1602 experiment=3	sample=1 period=1 cycle=1602 experiment=3	25.4389
08144:2	1	E.C[+71.037]WC[+71.037]PFGFE.G		C[+71]*2	565.722	2	1130.44	1130.44	0	-5.9	71	Specific	413.18	157.79	157.79	2.34	132	>sp|P00740-3|FA9_HUMAN Coagulation factor IX OS=Homo sapiens GN=F9 PE=1 SV=2	3	sample=1 period=1 cycle=1556 experiment=4	sample=1 period=1 cycle=1556 experiment=4	24.4652
07913:2	1	E.C[+71.037]WC[+71.037]PFGFE.G		C[+71]*2	565.722	2	1130.44	1130.44	0	-6	71	Specific	414.22	146.29	146.29	2.26	132	>sp|P00740-3|FA9_HUMAN Coagulation factor IX OS=Homo sapiens GN=F9 PE=1 SV=2	3	sample=1 period=1 cycle=1531 experiment=2	sample=1 period=1 cycle=1531 experiment=2	23.9459
08231:2	1	E.C[+71.037]WC[+71.037]PFGFE.G		C[+71]*2	565.723	2	1130.44	1130.44	0	-3.5	71	Specific	415.91	118.71	118.71	2.24	132	>sp|P00740-3|FA9_HUMAN Coagulation factor IX OS=Homo sapiens GN=F9 PE=1 SV=2	3	sample=1 period=1 cycle=1570 experiment=4	sample=1 period=1 cycle=1570 experiment=4	24.7699
08479:2	1	E.C[+71.037]WC[+71.037]PFGFE.G		C[+71]*2	565.722	2	1130.44	1130.44	0	-6	71	Specific	420.88	107.77	107.77	2.08	132	>sp|P00740-3|FA9_HUMAN Coagulation factor IX OS=Homo sapiens GN=F9 PE=1 SV=2	3	sample=1 period=1 cycle=1612 experiment=2	sample=1 period=1 cycle=1612 experiment=2	25.6557
07660:1	1	E.C[+71.037]WC[+71.037]PFGFE.G		C[+71]*2	1130.45	1	1130.45	1130.44	0	6.8	71	Specific	421.12	148.7	148.7	2.85	132	>sp|P00740-3|FA9_HUMAN Coagulation factor IX OS=Homo sapiens GN=F9 PE=1 SV=2	3	sample=1 period=1 cycle=1503 experiment=8	sample=1 period=1 cycle=1503 experiment=8	23.3916
07890:1	1	E.C[+71.037]WC[+71.037]PFGFE.G		C[+71]*2	1130.45	1	1130.45	1130.44	0	2.8	71	Specific	422.5	187.87	187.87	3.4	132	>sp|P00740-3|FA9_HUMAN Coagulation factor IX OS=Homo sapiens GN=F9 PE=1 SV=2	3	sample=1 period=1 cycle=1528 experiment=11	sample=1 period=1 cycle=1528 experiment=11	23.8924
07961:2	1	E.C[+71.037]WC[+71.037]PFGFE.G		C[+71]*2	565.723	2	1130.44	1130.44	0	-3.9	71	Specific	423	136.45	136.45	2.62	132	>sp|P00740-3|FA9_HUMAN Coagulation factor IX OS=Homo sapiens GN=F9 PE=1 SV=2	3	sample=1 period=1 cycle=1536 experiment=3	sample=1 period=1 cycle=1536 experiment=3	24.0495
08240:2	1	E.C[+71.037]WC[+71.037]PFGFE.G		C[+71]*2	565.722	2	1130.44	1130.44	0	-6.2	71	Specific	424.22	177.59	177.59	2.49	132	>sp|P00740-3|FA9_HUMAN Coagulation factor IX OS=Homo sapiens GN=F9 PE=1 SV=2	3	sample=1 period=1 cycle=1572 experiment=2	sample=1 period=1 cycle=1572 experiment=2	24.8076
08058:2	1	E.C[+71.037]WC[+71.037]PFGFE.G		C[+71]*2	565.724	2	1130.44	1130.44	0	-2.5	71	Specific	425.5	146.52	146.52	2.62	132	>sp|P00740-3|FA9_HUMAN Coagulation factor IX OS=Homo sapiens GN=F9 PE=1 SV=2	3	sample=1 period=1 cycle=1545 experiment=3	sample=1 period=1 cycle=1545 experiment=3	24.2341
08212:2	1	E.C[+71.037]WC[+71.037]PFGFE.G		C[+71]*2	565.722	2	1130.44	1130.44	0	-5.1	71	Specific	427.4	154.5	154.5	2.34	132	>sp|P00740-3|FA9_HUMAN Coagulation factor IX OS=Homo sapiens GN=F9 PE=1 SV=2	3	sample=1 period=1 cycle=1566 experiment=2	sample=1 period=1 cycle=1566 experiment=2	24.6773
07539:2	1	E.C[+71.037]WC[+71.037]PFGFE.G		C[+71]*2	565.722	2	1130.44	1130.44	0	-6.2	71	Specific	427.9	184.96	184.96	2.39	132	>sp|P00740-3|FA9_HUMAN Coagulation factor IX OS=Homo sapiens GN=F9 PE=1 SV=2	3	sample=1 period=1 cycle=1493 experiment=3	sample=1 period=1 cycle=1493 experiment=3	23.1857
07905:2	1	E.C[+71.037]WC[+71.037]PFGFE.G		C[+71]*2	565.722	2	1130.44	1130.44	0	-4.9	71	Specific	428.32	137.75	137.75	2.52	132	>sp|P00740-3|FA9_HUMAN Coagulation factor IX OS=Homo sapiens GN=F9 PE=1 SV=2	3	sample=1 period=1 cycle=1530 experiment=4	sample=1 period=1 cycle=1530 experiment=4	23.9279
07699:2	1	E.C[+71.037]WC[+71.037]PFGFE.G		C[+71]*2	565.723	2	1130.44	1130.44	0	-4.7	71	Specific	429.28	171.49	171.49	2.81	132	>sp|P00740-3|FA9_HUMAN Coagulation factor IX OS=Homo sapiens GN=F9 PE=1 SV=2	3	sample=1 period=1 cycle=1509 experiment=3	sample=1 period=1 cycle=1509 experiment=3	23.5067
07834:2	1	E.C[+71.037]WC[+71.037]PFGFE.G		C[+71]*2	565.723	2	1130.44	1130.44	0	-4.5	71	Specific	430.51	155.25	155.25	2.62	132	>sp|P00740-3|FA9_HUMAN Coagulation factor IX OS=Homo sapiens GN=F9 PE=1 SV=2	3	sample=1 period=1 cycle=1524 experiment=3	sample=1 period=1 cycle=1524 experiment=3	23.8041
09449:2	1	E.C[+71.037]WC[+71.037]PFGFE.G		C[+71]*2	565.721	2	1130.44	1130.44	0	-7	71	Specific	431.91	184.86	184.86	2.48	132	>sp|P00740-3|FA9_HUMAN Coagulation factor IX OS=Homo sapiens GN=F9 PE=1 SV=2	3	sample=1 period=1 cycle=1818 experiment=2	sample=1 period=1 cycle=1818 experiment=2	29.9057
07593:1	1	E.C[+71.037]WC[+71.037]PFGFE.G		C[+71]*2	1130.45	1	1130.45	1130.44	0	7.6	71	Specific	433.73	110.59	110.59	2.51	132	>sp|P00740-3|FA9_HUMAN Coagulation factor IX OS=Homo sapiens GN=F9 PE=1 SV=2	3	sample=1 period=1 cycle=1496 experiment=8	sample=1 period=1 cycle=1496 experiment=8	23.2507
08111:2	1	E.C[+71.037]WC[+71.037]PFGFE.G		C[+71]*2	565.723	2	1130.44	1130.44	0	-4	71	Specific	434.22	134.25	134.25	2.62	132	>sp|P00740-3|FA9_HUMAN Coagulation factor IX OS=Homo sapiens GN=F9 PE=1 SV=2	3	sample=1 period=1 cycle=1552 experiment=4	sample=1 period=1 cycle=1552 experiment=4	24.3813
07505:2	1	E.C[+71.037]WC[+71.037]PFGFE.G		C[+71]*2	565.721	2	1130.43	1130.44	0	-8.1	71	Specific	434.64	212.88	212.88	2.51	132	>sp|P00740-3|FA9_HUMAN Coagulation factor IX OS=Homo sapiens GN=F9 PE=1 SV=2	3	sample=1 period=1 cycle=1490 experiment=3	sample=1 period=1 cycle=1490 experiment=3	23.126
08221:2	1	E.C[+71.037]WC[+71.037]PFGFE.G		C[+71]*2	565.722	2	1130.44	1130.44	0	-5.8	71	Specific	442.62	206.9	206.9	2.53	132	>sp|P00740-3|FA9_HUMAN Coagulation factor IX OS=Homo sapiens GN=F9 PE=1 SV=2	3	sample=1 period=1 cycle=1568 experiment=2	sample=1 period=1 cycle=1568 experiment=2	24.7205
08075:2	1	E.C[+71.037]WC[+71.037]PFGFE.G		C[+71]*2	565.723	2	1130.44	1130.44	0	-4.2	71	Specific	442.89	190.49	190.49	2.87	132	>sp|P00740-3|FA9_HUMAN Coagulation factor IX OS=Homo sapiens GN=F9 PE=1 SV=2	3	sample=1 period=1 cycle=1547 experiment=3	sample=1 period=1 cycle=1547 experiment=3	24.2752
08250:2	1	E.C[+71.037]WC[+71.037]PFGFE.G		C[+71]*2	565.723	2	1130.44	1130.44	0	-3.5	71	Specific	443.53	142.37	142.37	2.58	132	>sp|P00740-3|FA9_HUMAN Coagulation factor IX OS=Homo sapiens GN=F9 PE=1 SV=2	3	sample=1 period=1 cycle=1574 experiment=3	sample=1 period=1 cycle=1574 experiment=3	24.8515
08136:2	1	E.C[+71.037]WC[+71.037]PFGFE.G		C[+71]*2	565.725	2	1130.44	1130.44	0	-0.8	71	Specific	449.53	167.22	167.22	2.52	132	>sp|P00740-3|FA9_HUMAN Coagulation factor IX OS=Homo sapiens GN=F9 PE=1 SV=2	3	sample=1 period=1 cycle=1555 experiment=6	sample=1 period=1 cycle=1555 experiment=6	24.4445
07812:2	1	E.C[+71.037]WC[+71.037]PFGFE.G		C[+71]*2	565.724	2	1130.44	1130.44	0	-2.8	71	Specific	454.85	156.27	156.27	2.69	132	>sp|P00740-3|FA9_HUMAN Coagulation factor IX OS=Homo sapiens GN=F9 PE=1 SV=2	3	sample=1 period=1 cycle=1522 experiment=3	sample=1 period=1 cycle=1522 experiment=3	23.7651
07506:2	1	E.C[+71.037]WC[+71.037]PFGFE.G		C[+71]*2	565.721	2	1130.43	1130.44	0	-8.1	71	Specific	455.3	185.78	185.78	2.69	132	>sp|P00740-3|FA9_HUMAN Coagulation factor IX OS=Homo sapiens GN=F9 PE=1 SV=2	3	sample=1 period=1 cycle=1490 experiment=4	sample=1 period=1 cycle=1490 experiment=4	23.1264
08176:2	1	E.C[+71.037]WC[+71.037]PFGFE.G		C[+71]*2	565.724	2	1130.44	1130.44	0	-2.7	71	Specific	459.02	190.94	190.94	2.88	132	>sp|P00740-3|FA9_HUMAN Coagulation factor IX OS=Homo sapiens GN=F9 PE=1 SV=2	3	sample=1 period=1 cycle=1560 experiment=5	sample=1 period=1 cycle=1560 experiment=5	24.551
07892:2	1	E.C[+71.037]WC[+71.037]PFGFE.G		C[+71]*2	565.723	2	1130.44	1130.44	0	-3.2	71	Specific	462.69	167.65	167.65	2.87	132	>sp|P00740-3|FA9_HUMAN Coagulation factor IX OS=Homo sapiens GN=F9 PE=1 SV=2	3	sample=1 period=1 cycle=1529 experiment=3	sample=1 period=1 cycle=1529 experiment=3	23.9053
07813:2	1	E.C[+71.037]WC[+71.037]PFGFE.G		C[+71]*2	565.724	2	1130.44	1130.44	0	-2.8	71	Specific	462.9	171.8	171.8	2.87	132	>sp|P00740-3|FA9_HUMAN Coagulation factor IX OS=Homo sapiens GN=F9 PE=1 SV=2	3	sample=1 period=1 cycle=1522 experiment=4	sample=1 period=1 cycle=1522 experiment=4	23.7655
08103:2	1	E.C[+71.037]WC[+71.037]PFGFE.G		C[+71]*2	565.722	2	1130.44	1130.44	0	-5.1	71	Specific	463.5	163.25	163.25	2.54	132	>sp|P00740-3|FA9_HUMAN Coagulation factor IX OS=Homo sapiens GN=F9 PE=1 SV=2	3	sample=1 period=1 cycle=1551 experiment=4	sample=1 period=1 cycle=1551 experiment=4	24.3594
07568:1	1	E.C[+71.037]WC[+71.037]PFGFE.G		C[+71]*2	1130.45	1	1130.45	1130.44	0	4.7	71	Specific	469.15	173.52	173.52	3.35	132	>sp|P00740-3|FA9_HUMAN Coagulation factor IX OS=Homo sapiens GN=F9 PE=1 SV=2	3	sample=1 period=1 cycle=1494 experiment=11	sample=1 period=1 cycle=1494 experiment=11	23.2107
07599:2	1	E.C[+71.037]WC[+71.037]PFGFE.G		C[+71]*2	565.722	2	1130.44	1130.44	0	-5.9	71	Specific	470.06	166.34	166.34	2.54	132	>sp|P00740-3|FA9_HUMAN Coagulation factor IX OS=Homo sapiens GN=F9 PE=1 SV=2	3	sample=1 period=1 cycle=1497 experiment=5	sample=1 period=1 cycle=1497 experiment=5	23.2676
08623:2	1	E.C[+71.037]WC[+71.037]PFGFE.G		C[+71]*2	565.721	2	1130.43	1130.44	0	-8.6	71	Specific	472.34	250.79	250.79	2.68	132	>sp|P00740-3|FA9_HUMAN Coagulation factor IX OS=Homo sapiens GN=F9 PE=1 SV=2	3	sample=1 period=1 cycle=1634 experiment=2	sample=1 period=1 cycle=1634 experiment=2	26.128
07669:2	1	E.C[+71.037]WC[+71.037]PFGFE.G		C[+71]*2	565.723	2	1130.44	1130.44	0	-3.9	71	Specific	473.56	160.6	160.6	2.69	132	>sp|P00740-3|FA9_HUMAN Coagulation factor IX OS=Homo sapiens GN=F9 PE=1 SV=2	3	sample=1 period=1 cycle=1505 experiment=3	sample=1 period=1 cycle=1505 experiment=3	23.4265
08209:2	1	E.C[+71.037]WC[+71.037]PFGFE.G		C[+71]*2	565.722	2	1130.44	1130.44	0	-5.5	71	Specific	475.36	225.12	225.12	2.53	132	>sp|P00740-3|FA9_HUMAN Coagulation factor IX OS=Homo sapiens GN=F9 PE=1 SV=2	3	sample=1 period=1 cycle=1565 experiment=3	sample=1 period=1 cycle=1565 experiment=3	24.6581
07933:2	1	E.C[+71.037]WC[+71.037]PFGFE.G		C[+71]*2	565.722	2	1130.44	1130.44	0	-5.7	71	Specific	475.83	192.92	192.92	2.54	132	>sp|P00740-3|FA9_HUMAN Coagulation factor IX OS=Homo sapiens GN=F9 PE=1 SV=2	3	sample=1 period=1 cycle=1533 experiment=2	sample=1 period=1 cycle=1533 experiment=2	23.988
07554:1	1	E.C[+71.037]WC[+71.037]PFGFE.G		C[+71]*2	1130.45	1	1130.45	1130.44	0	5.1	71	Specific	479.11	185.13	185.13	3.35	132	>sp|P00740-3|FA9_HUMAN Coagulation factor IX OS=Homo sapiens GN=F9 PE=1 SV=2	3	sample=1 period=1 cycle=1493 experiment=18	sample=1 period=1 cycle=1493 experiment=18	23.1924
07744:2	1	E.C[+71.037]WC[+71.037]PFGFE.G		C[+71]*2	565.723	2	1130.44	1130.44	0	-4.3	71	Specific	480.39	165.12	165.12	2.94	132	>sp|P00740-3|FA9_HUMAN Coagulation factor IX OS=Homo sapiens GN=F9 PE=1 SV=2	3	sample=1 period=1 cycle=1515 experiment=2	sample=1 period=1 cycle=1515 experiment=2	23.6235
07516:2	1	E.C[+71.037]WC[+71.037]PFGFE.G		C[+71]*2	565.721	2	1130.43	1130.44	0	-7.6	71	Specific	481.74	164.53	164.53	2.6	132	>sp|P00740-3|FA9_HUMAN Coagulation factor IX OS=Homo sapiens GN=F9 PE=1 SV=2	3	sample=1 period=1 cycle=1491 experiment=5	sample=1 period=1 cycle=1491 experiment=5	23.1477
07805:2	1	E.C[+71.037]WC[+71.037]PFGFE.G		C[+71]*2	565.722	2	1130.44	1130.44	0	-6.2	71	Specific	484.79	201.25	201.25	2.6	132	>sp|P00740-3|FA9_HUMAN Coagulation factor IX OS=Homo sapiens GN=F9 PE=1 SV=2	3	sample=1 period=1 cycle=1521 experiment=4	sample=1 period=1 cycle=1521 experiment=4	23.7463
07682:1	1	E.C[+71.037]WC[+71.037]PFGFE.G		C[+71]*2	1130.45	1	1130.45	1130.44	0	4.7	71	Specific	485.97	224.77	224.77	3.47	132	>sp|P00740-3|FA9_HUMAN Coagulation factor IX OS=Homo sapiens GN=F9 PE=1 SV=2	3	sample=1 period=1 cycle=1506 experiment=9	sample=1 period=1 cycle=1506 experiment=9	23.4521
07634:2	1	E.C[+71.037]WC[+71.037]PFGFE.G		C[+71]*2	565.721	2	1130.43	1130.44	0	-8.3	71	Specific	487.45	161.22	161.22	2.57	132	>sp|P00740-3|FA9_HUMAN Coagulation factor IX OS=Homo sapiens GN=F9 PE=1 SV=2	3	sample=1 period=1 cycle=1501 experiment=3	sample=1 period=1 cycle=1501 experiment=3	23.3456
08267:2	1	E.C[+71.037]WC[+71.037]PFGFE.G		C[+71]*2	565.723	2	1130.44	1130.44	0	-4.6	71	Specific	488.23	239.55	239.55	2.93	132	>sp|P00740-3|FA9_HUMAN Coagulation factor IX OS=Homo sapiens GN=F9 PE=1 SV=2	3	sample=1 period=1 cycle=1576 experiment=3	sample=1 period=1 cycle=1576 experiment=3	24.8959
07684:2	1	E.C[+71.037]WC[+71.037]PFGFE.G		C[+71]*2	565.722	2	1130.44	1130.44	0	-5.1	71	Specific	491.91	161.86	161.86	2.44	132	>sp|P00740-3|FA9_HUMAN Coagulation factor IX OS=Homo sapiens GN=F9 PE=1 SV=2	3	sample=1 period=1 cycle=1507 experiment=3	sample=1 period=1 cycle=1507 experiment=3	23.4653
07742:1	1	E.C[+71.037]WC[+71.037]PFGFE.G		C[+71]*2	1130.45	1	1130.45	1130.44	0	3.5	71	Specific	492.72	180.36	180.36	3.42	132	>sp|P00740-3|FA9_HUMAN Coagulation factor IX OS=Homo sapiens GN=F9 PE=1 SV=2	3	sample=1 period=1 cycle=1514 experiment=6	sample=1 period=1 cycle=1514 experiment=6	23.6093
07674:1	1	E.C[+71.037]WC[+71.037]PFGFE.G		C[+71]*2	1130.45	1	1130.45	1130.44	0	6.4	71	Specific	496.11	242.16	242.16	3.18	132	>sp|P00740-3|FA9_HUMAN Coagulation factor IX OS=Homo sapiens GN=F9 PE=1 SV=2	3	sample=1 period=1 cycle=1505 experiment=8	sample=1 period=1 cycle=1505 experiment=8	23.4323
07753:2	1	E.C[+71.037]WC[+71.037]PFGFE.G		C[+71]*2	565.72	2	1130.43	1130.44	0	-9.3	71	Specific	496.64	193.53	193.53	2.75	132	>sp|P00740-3|FA9_HUMAN Coagulation factor IX OS=Homo sapiens GN=F9 PE=1 SV=2	3	sample=1 period=1 cycle=1516 experiment=3	sample=1 period=1 cycle=1516 experiment=3	23.6444
07662:2	1	E.C[+71.037]WC[+71.037]PFGFE.G		C[+71]*2	565.722	2	1130.44	1130.44	0	-6.5	71	Specific	498.03	194.3	194.3	2.6	132	>sp|P00740-3|FA9_HUMAN Coagulation factor IX OS=Homo sapiens GN=F9 PE=1 SV=2	3	sample=1 period=1 cycle=1504 experiment=2	sample=1 period=1 cycle=1504 experiment=2	23.4058
07527:2	1	E.C[+71.037]WC[+71.037]PFGFE.G		C[+71]*2	565.722	2	1130.44	1130.44	0	-6.3	71	Specific	501.77	175.18	175.18	2.6	132	>sp|P00740-3|FA9_HUMAN Coagulation factor IX OS=Homo sapiens GN=F9 PE=1 SV=2	3	sample=1 period=1 cycle=1492 experiment=4	sample=1 period=1 cycle=1492 experiment=4	23.1666
07561:2	1	E.C[+71.037]WC[+71.037]PFGFE.G		C[+71]*2	565.722	2	1130.44	1130.44	0	-6.4	71	Specific	503.66	189.24	189.24	2.6	132	>sp|P00740-3|FA9_HUMAN Coagulation factor IX OS=Homo sapiens GN=F9 PE=1 SV=2	3	sample=1 period=1 cycle=1494 experiment=4	sample=1 period=1 cycle=1494 experiment=4	23.207
07704:2	1	E.C[+71.037]WC[+71.037]PFGFE.G		C[+71]*2	565.723	2	1130.44	1130.44	0	-4.3	71	Specific	505.88	179	179	2.91	132	>sp|P00740-3|FA9_HUMAN Coagulation factor IX OS=Homo sapiens GN=F9 PE=1 SV=2	3	sample=1 period=1 cycle=1510 experiment=4	sample=1 period=1 cycle=1510 experiment=4	23.5256
07711:2	1	E.C[+71.037]WC[+71.037]PFGFE.G		C[+71]*2	565.723	2	1130.44	1130.44	0	-4.3	71	Specific	509.49	217.03	217.03	2.89	132	>sp|P00740-3|FA9_HUMAN Coagulation factor IX OS=Homo sapiens GN=F9 PE=1 SV=2	3	sample=1 period=1 cycle=1511 experiment=2	sample=1 period=1 cycle=1511 experiment=2	23.5447
07762:2	1	E.C[+71.037]WC[+71.037]PFGFE.G		C[+71]*2	565.724	2	1130.44	1130.44	0	-2.9	71	Specific	510.34	183.88	183.88	2.94	132	>sp|P00740-3|FA9_HUMAN Coagulation factor IX OS=Homo sapiens GN=F9 PE=1 SV=2	3	sample=1 period=1 cycle=1517 experiment=2	sample=1 period=1 cycle=1517 experiment=2	23.664
07667:1	1	E.C[+71.037]WC[+71.037]PFGFE.G		C[+71]*2	1130.45	1	1130.45	1130.44	0	5.4	71	Specific	512.69	185.61	185.61	3.42	132	>sp|P00740-3|FA9_HUMAN Coagulation factor IX OS=Homo sapiens GN=F9 PE=1 SV=2	3	sample=1 period=1 cycle=1504 experiment=7	sample=1 period=1 cycle=1504 experiment=7	23.4125
07575:2	1	E.C[+71.037]WC[+71.037]PFGFE.G		C[+71]*2	565.722	2	1130.44	1130.44	0	-5.4	71	Specific	516.14	183.62	183.62	2.6	132	>sp|P00740-3|FA9_HUMAN Coagulation factor IX OS=Homo sapiens GN=F9 PE=1 SV=2	3	sample=1 period=1 cycle=1495 experiment=5	sample=1 period=1 cycle=1495 experiment=5	23.2278
07716:1	1	E.C[+71.037]WC[+71.037]PFGFE.G		C[+71]*2	1130.45	1	1130.45	1130.44	0	4.3	71	Specific	516.95	172.2	172.2	3.42	132	>sp|P00740-3|FA9_HUMAN Coagulation factor IX OS=Homo sapiens GN=F9 PE=1 SV=2	3	sample=1 period=1 cycle=1511 experiment=7	sample=1 period=1 cycle=1511 experiment=7	23.5513
07609:1	1	E.C[+71.037]WC[+71.037]PFGFE.G		C[+71]*2	1130.45	1	1130.45	1130.44	0	4	71	Specific	517.91	236.13	236.13	3.4	132	>sp|P00740-3|FA9_HUMAN Coagulation factor IX OS=Homo sapiens GN=F9 PE=1 SV=2	3	sample=1 period=1 cycle=1497 experiment=13	sample=1 period=1 cycle=1497 experiment=13	23.273
07588:2	1	E.C[+71.037]WC[+71.037]PFGFE.G		C[+71]*2	565.722	2	1130.44	1130.44	0	-5.1	71	Specific	521.51	168.89	168.89	2.59	132	>sp|P00740-3|FA9_HUMAN Coagulation factor IX OS=Homo sapiens GN=F9 PE=1 SV=2	3	sample=1 period=1 cycle=1496 experiment=3	sample=1 period=1 cycle=1496 experiment=3	23.2465
07587:2	1	E.C[+71.037]WC[+71.037]PFGFE.G		C[+71]*2	565.722	2	1130.44	1130.44	0	-5.1	71	Specific	521.77	188.24	188.24	2.62	132	>sp|P00740-3|FA9_HUMAN Coagulation factor IX OS=Homo sapiens GN=F9 PE=1 SV=2	3	sample=1 period=1 cycle=1496 experiment=2	sample=1 period=1 cycle=1496 experiment=2	23.2457
07745:2	1	E.C[+71.037]WC[+71.037]PFGFE.G		C[+71]*2	565.723	2	1130.44	1130.44	0	-4.3	71	Specific	522.98	204.1	204.1	2.95	132	>sp|P00740-3|FA9_HUMAN Coagulation factor IX OS=Homo sapiens GN=F9 PE=1 SV=2	3	sample=1 period=1 cycle=1515 experiment=3	sample=1 period=1 cycle=1515 experiment=3	23.6244
07600:2	1	E.C[+71.037]WC[+71.037]PFGFE.G		C[+71]*2	565.722	2	1130.44	1130.44	0	-5.9	71	Specific	525.28	165.52	165.52	2.59	132	>sp|P00740-3|FA9_HUMAN Coagulation factor IX OS=Homo sapiens GN=F9 PE=1 SV=2	3	sample=1 period=1 cycle=1497 experiment=6	sample=1 period=1 cycle=1497 experiment=6	23.2684
07540:2	1	E.C[+71.037]WC[+71.037]PFGFE.G		C[+71]*2	565.722	2	1130.44	1130.44	0	-6.2	71	Specific	526.94	184.14	184.14	2.62	132	>sp|P00740-3|FA9_HUMAN Coagulation factor IX OS=Homo sapiens GN=F9 PE=1 SV=2	3	sample=1 period=1 cycle=1493 experiment=4	sample=1 period=1 cycle=1493 experiment=4	23.1862
07635:2	1	E.C[+71.037]WC[+71.037]PFGFE.G		C[+71]*2	565.721	2	1130.43	1130.44	0	-8.3	71	Specific	527.07	192.18	192.18	2.77	132	>sp|P00740-3|FA9_HUMAN Coagulation factor IX OS=Homo sapiens GN=F9 PE=1 SV=2	3	sample=1 period=1 cycle=1501 experiment=4	sample=1 period=1 cycle=1501 experiment=4	23.3465
07703:2	1	E.C[+71.037]WC[+71.037]PFGFE.G		C[+71]*2	565.723	2	1130.44	1130.44	0	-4.3	71	Specific	531.69	188.87	188.87	2.97	132	>sp|P00740-3|FA9_HUMAN Coagulation factor IX OS=Homo sapiens GN=F9 PE=1 SV=2	3	sample=1 period=1 cycle=1510 experiment=3	sample=1 period=1 cycle=1510 experiment=3	23.5248
07541:2	1	E.C[+71.037]WC[+71.037]PFGFE.G		C[+71]*2	565.722	2	1130.44	1130.44	0	-6.2	71	Specific	533.86	178.81	178.81	2.62	132	>sp|P00740-3|FA9_HUMAN Coagulation factor IX OS=Homo sapiens GN=F9 PE=1 SV=2	3	sample=1 period=1 cycle=1493 experiment=5	sample=1 period=1 cycle=1493 experiment=5	23.1866
07646:2	1	E.C[+71.037]WC[+71.037]PFGFE.G		C[+71]*2	565.722	2	1130.44	1130.44	0	-4.9	71	Specific	536.46	192.01	192.01	2.93	132	>sp|P00740-3|FA9_HUMAN Coagulation factor IX OS=Homo sapiens GN=F9 PE=1 SV=2	3	sample=1 period=1 cycle=1502 experiment=3	sample=1 period=1 cycle=1502 experiment=3	23.366
07576:2	1	E.C[+71.037]WC[+71.037]PFGFE.G		C[+71]*2	565.722	2	1130.44	1130.44	0	-5.4	71	Specific	537.16	197.43	197.43	2.59	132	>sp|P00740-3|FA9_HUMAN Coagulation factor IX OS=Homo sapiens GN=F9 PE=1 SV=2	3	sample=1 period=1 cycle=1495 experiment=6	sample=1 period=1 cycle=1495 experiment=6	23.2286
07654:2	1	E.C[+71.037]WC[+71.037]PFGFE.G		C[+71]*2	565.721	2	1130.44	1130.44	0	-6.9	71	Specific	539.65	222.54	222.54	2.61	132	>sp|P00740-3|FA9_HUMAN Coagulation factor IX OS=Homo sapiens GN=F9 PE=1 SV=2	3	sample=1 period=1 cycle=1503 experiment=2	sample=1 period=1 cycle=1503 experiment=2	23.385
07698:2	1	E.C[+71.037]WC[+71.037]PFGFE.G		C[+71]*2	565.723	2	1130.44	1130.44	0	-4.7	71	Specific	546.22	198.75	198.75	2.97	132	>sp|P00740-3|FA9_HUMAN Coagulation factor IX OS=Homo sapiens GN=F9 PE=1 SV=2	3	sample=1 period=1 cycle=1509 experiment=2	sample=1 period=1 cycle=1509 experiment=2	23.505
07675:2	1	E.C[+71.037]WC[+71.037]PFGFE.G		C[+71]*2	565.723	2	1130.44	1130.44	0	-3.6	71	Specific	548.98	213.45	213.45	2.96	132	>sp|P00740-3|FA9_HUMAN Coagulation factor IX OS=Homo sapiens GN=F9 PE=1 SV=2	3	sample=1 period=1 cycle=1506 experiment=2	sample=1 period=1 cycle=1506 experiment=2	23.445
07574:2	1	E.C[+71.037]WC[+71.037]PFGFE.G		C[+71]*2	565.722	2	1130.44	1130.44	0	-5.4	71	Specific	553.03	220.88	220.88	2.61	132	>sp|P00740-3|FA9_HUMAN Coagulation factor IX OS=Homo sapiens GN=F9 PE=1 SV=2	3	sample=1 period=1 cycle=1495 experiment=4	sample=1 period=1 cycle=1495 experiment=4	23.227
07665:2	1	E.C[+71.037]WC[+71.037]PFGFE[+43.990].G		C[+71]*2, E[+44]	587.726	2	1174.44	1174.43	0	9.5	71	Specific	99.24	80.17	80.17	0.43	132	>sp|P00740-3|FA9_HUMAN Coagulation factor IX OS=Homo sapiens GN=F9 PE=1 SV=2	3	sample=1 period=1 cycle=1504 experiment=5	sample=1 period=1 cycle=1504 experiment=5	23.4095
06004:2	1	E.C[+71.037]WC[+71.037]PFGFEGKNC[+71.037]E.L		C[+71]*3	866.843	2	1732.68	1732.69	0	-7.5	71	Specific	155.84	42.93	42.93	2.37	132	>sp|P00740-3|FA9_HUMAN Coagulation factor IX OS=Homo sapiens GN=F9 PE=1 SV=2	3	sample=1 period=1 cycle=1234 experiment=9	sample=1 period=1 cycle=1234 experiment=9	17.5882
06091:2	1	E.C[+71.037]WC[+71.037]PFGFEGKNC[+71.037]E.L		C[+71]*3	866.848	2	1732.69	1732.69	0	-1.8	71	Specific	178.9	178.9	178.9	4.33	132	>sp|P00740-3|FA9_HUMAN Coagulation factor IX OS=Homo sapiens GN=F9 PE=1 SV=2	3	sample=1 period=1 cycle=1253 experiment=11	sample=1 period=1 cycle=1253 experiment=11	18.0047
06141:2	1	E.C[+71.037]WC[+71.037]PFGFEGKNC[+71.037]E.L		C[+71]*3	866.851	2	1732.7	1732.69	0	2.3	71	Specific	204.92	185.59	185.59	4.52	132	>sp|P00740-3|FA9_HUMAN Coagulation factor IX OS=Homo sapiens GN=F9 PE=1 SV=2	3	sample=1 period=1 cycle=1259 experiment=9	sample=1 period=1 cycle=1259 experiment=9	18.1355
06182:2	1	E.C[+71.037]WC[+71.037]PFGFEGKNC[+71.037]E.L		C[+71]*3	866.852	2	1732.7	1732.69	0	3.1	71	Specific	230.97	98.78	98.78	3.74	132	>sp|P00740-3|FA9_HUMAN Coagulation factor IX OS=Homo sapiens GN=F9 PE=1 SV=2	3	sample=1 period=1 cycle=1265 experiment=7	sample=1 period=1 cycle=1265 experiment=7	18.2636
06065:2	1	E.C[+71.037]WC[+71.037]PFGFEGKNC[+71.037]E.L		C[+71]*3	866.855	2	1732.7	1732.69	0	6.1	71	Specific	247.76	168.79	168.79	4.37	132	>sp|P00740-3|FA9_HUMAN Coagulation factor IX OS=Homo sapiens GN=F9 PE=1 SV=2	3	sample=1 period=1 cycle=1249 experiment=6	sample=1 period=1 cycle=1249 experiment=6	17.9168
06122:2	1	E.C[+71.037]WC[+71.037]PFGFEGKNC[+71.037]E.L		C[+71]*3	866.849	2	1732.69	1732.69	0	-0.9	71	Specific	262.01	117.48	117.48	3.82	132	>sp|P00740-3|FA9_HUMAN Coagulation factor IX OS=Homo sapiens GN=F9 PE=1 SV=2	3	sample=1 period=1 cycle=1257 experiment=9	sample=1 period=1 cycle=1257 experiment=9	18.0912
06052:2	1	E.C[+71.037]WC[+71.037]PFGFEGKNC[+71.037]E.L		C[+71]*3	866.852	2	1732.7	1732.69	0	2.9	71	Specific	300.96	194.95	194.95	4.56	132	>sp|P00740-3|FA9_HUMAN Coagulation factor IX OS=Homo sapiens GN=F9 PE=1 SV=2	3	sample=1 period=1 cycle=1245 experiment=9	sample=1 period=1 cycle=1245 experiment=9	17.8289
05996:2	1	E.C[+71.037]WC[+71.037]PFGFEGKNC[+71.037]E.L		C[+71]*3	866.851	2	1732.7	1732.69	0	2.2	71	Specific	301.85	187.38	187.38	4.7	132	>sp|P00740-3|FA9_HUMAN Coagulation factor IX OS=Homo sapiens GN=F9 PE=1 SV=2	3	sample=1 period=1 cycle=1233 experiment=7	sample=1 period=1 cycle=1233 experiment=7	17.5664
06155:2	1	E.C[+71.037]WC[+71.037]PFGFEGKNC[+71.037]E.L		C[+71]*3	866.845	2	1732.68	1732.69	0	-4.9	71	Specific	305.8	169.37	169.37	4.9	132	>sp|P00740-3|FA9_HUMAN Coagulation factor IX OS=Homo sapiens GN=F9 PE=1 SV=2	3	sample=1 period=1 cycle=1261 experiment=10	sample=1 period=1 cycle=1261 experiment=10	18.1774
06008:2	1	E.C[+71.037]WC[+71.037]PFGFEGKNC[+71.037]E.L		C[+71]*3	866.853	2	1732.7	1732.69	0	4.3	71	Specific	314.32	105.11	105.11	3.91	132	>sp|P00740-3|FA9_HUMAN Coagulation factor IX OS=Homo sapiens GN=F9 PE=1 SV=2	3	sample=1 period=1 cycle=1236 experiment=4	sample=1 period=1 cycle=1236 experiment=4	17.6319
06015:3	1	E.C[+71.037]WC[+71.037]PFGFEGKNC[+71.037]E.L		C[+71]*3	578.233	3	1732.69	1732.69	0	-3.4	71	Specific	324.25	108.41	108.41	3.44	132	>sp|P00740-3|FA9_HUMAN Coagulation factor IX OS=Homo sapiens GN=F9 PE=1 SV=2	3	sample=1 period=1 cycle=1238 experiment=4	sample=1 period=1 cycle=1238 experiment=4	17.6707
06051:2	1	E.C[+71.037]WC[+71.037]PFGFEGKNC[+71.037]E.L		C[+71]*3	866.852	2	1732.7	1732.69	0	2.9	71	Specific	333.39	113.79	113.79	3.97	132	>sp|P00740-3|FA9_HUMAN Coagulation factor IX OS=Homo sapiens GN=F9 PE=1 SV=2	3	sample=1 period=1 cycle=1245 experiment=8	sample=1 period=1 cycle=1245 experiment=8	17.8285
06207:2	1	E.C[+71.037]WC[+71.037]PFGFEGKNC[+71.037]E.L		C[+71]*3	866.853	2	1732.7	1732.69	0	4.6	71	Specific	368.68	191.21	191.21	4.56	132	>sp|P00740-3|FA9_HUMAN Coagulation factor IX OS=Homo sapiens GN=F9 PE=1 SV=2	3	sample=1 period=1 cycle=1269 experiment=5	sample=1 period=1 cycle=1269 experiment=5	18.3517
06019:2	1	E.C[+71.037]WC[+71.037]PFGFEGKNC[+71.037]E.L		C[+71]*3	866.854	2	1732.7	1732.69	0	4.9	71	Specific	379.07	159.93	159.93	4.34	132	>sp|P00740-3|FA9_HUMAN Coagulation factor IX OS=Homo sapiens GN=F9 PE=1 SV=2	3	sample=1 period=1 cycle=1238 experiment=8	sample=1 period=1 cycle=1238 experiment=8	17.6753
06029:2	1	E.C[+71.037]WC[+71.037]PFGFEGKNC[+71.037]E.L		C[+71]*3	866.855	2	1732.7	1732.69	0	6.8	71	Specific	416.18	286.86	286.86	4.49	132	>sp|P00740-3|FA9_HUMAN Coagulation factor IX OS=Homo sapiens GN=F9 PE=1 SV=2	3	sample=1 period=1 cycle=1240 experiment=7	sample=1 period=1 cycle=1240 experiment=7	17.7194
06023:2	1	E.C[+71.037]WC[+71.037]PFGFEGKNC[+71.037]E.L		C[+71]*3	866.851	2	1732.69	1732.69	0	1.8	71	Specific	420.33	203.8	203.8	4.74	132	>sp|P00740-3|FA9_HUMAN Coagulation factor IX OS=Homo sapiens GN=F9 PE=1 SV=2	3	sample=1 period=1 cycle=1239 experiment=4	sample=1 period=1 cycle=1239 experiment=4	17.6976
06020:2	1	E.C[+71.037]WC[+71.037]PFGFEGKNC[+71.037]E.L		C[+71]*3	866.854	2	1732.7	1732.69	0	4.9	71	Specific	420.54	250.15	250.15	4.68	132	>sp|P00740-3|FA9_HUMAN Coagulation factor IX OS=Homo sapiens GN=F9 PE=1 SV=2	3	sample=1 period=1 cycle=1238 experiment=9	sample=1 period=1 cycle=1238 experiment=9	17.6757
06057:2	1	E.C[+71.037]WC[+71.037]PFGFEGKNC[+71.037]E.L		C[+71]*3	866.851	2	1732.7	1732.69	0	2	71	Specific	453.57	243.73	243.73	4.83	132	>sp|P00740-3|FA9_HUMAN Coagulation factor IX OS=Homo sapiens GN=F9 PE=1 SV=2	3	sample=1 period=1 cycle=1246 experiment=6	sample=1 period=1 cycle=1246 experiment=6	17.8509
06035:2	1	E.C[+71.037]WC[+71.037]PFGFEGKNC[+71.037]E.L		C[+71]*3	866.855	2	1732.7	1732.69	0	6	71	Specific	504.04	281.27	281.27	4.9	132	>sp|P00740-3|FA9_HUMAN Coagulation factor IX OS=Homo sapiens GN=F9 PE=1 SV=2	3	sample=1 period=1 cycle=1241 experiment=7	sample=1 period=1 cycle=1241 experiment=7	17.7412
06011:2	1	E.C[+71.037]WC[+71.037]PFGFEGKNC[+71.037]E.L		C[+71]*3	866.851	2	1732.7	1732.69	0	2.3	71	Specific	520.07	288.19	288.19	5	132	>sp|P00740-3|FA9_HUMAN Coagulation factor IX OS=Homo sapiens GN=F9 PE=1 SV=2	3	sample=1 period=1 cycle=1237 experiment=4	sample=1 period=1 cycle=1237 experiment=4	17.653
06012:2	1	E.C[+71.037]WC[+71.037]PFGFEGKNC[+71.037]E.L		C[+71]*3	866.851	2	1732.7	1732.69	0	2.3	71	Specific	537.83	337.72	337.72	5.65	132	>sp|P00740-3|FA9_HUMAN Coagulation factor IX OS=Homo sapiens GN=F9 PE=1 SV=2	3	sample=1 period=1 cycle=1237 experiment=5	sample=1 period=1 cycle=1237 experiment=5	17.6538
06038:2	1	E.C[+71.037]WC[+71.037]PFGFEGKNC[+71.037]E.L		C[+71]*3	866.851	2	1732.69	1732.69	0	1.3	71	Specific	544.37	308.76	308.76	5.57	132	>sp|P00740-3|FA9_HUMAN Coagulation factor IX OS=Homo sapiens GN=F9 PE=1 SV=2	3	sample=1 period=1 cycle=1242 experiment=4	sample=1 period=1 cycle=1242 experiment=4	17.7631
06005:2	1	E.C[+71.037]WC[+71.037]PFGFEGKNC[+71.037]E.L		C[+71]*3	866.853	2	1732.7	1732.69	0	4.5	71	Specific	577.28	284.43	284.43	6.28	132	>sp|P00740-3|FA9_HUMAN Coagulation factor IX OS=Homo sapiens GN=F9 PE=1 SV=2	3	sample=1 period=1 cycle=1235 experiment=2	sample=1 period=1 cycle=1235 experiment=2	17.61
00371:3	1	E.LDVTC[+71.037]NIKNGRC[+71.037]E.Q		C[+71]*2	536.263	3	1606.77	1606.77	0	4.5	84	Specific	241.77	241.77	241.77	4.49	132	>sp|P00740-3|FA9_HUMAN Coagulation factor IX OS=Homo sapiens GN=F9 PE=1 SV=2	3	sample=1 period=1 cycle=763 experiment=6	sample=1 period=1 cycle=763 experiment=6	7.8456
00372:3	1	E.LDVTC[+71.037]NIKNGRC[+71.037]E.Q		C[+71]*2	536.263	3	1606.77	1606.77	0	4.5	84	Specific	281.31	281.31	281.31	4.61	132	>sp|P00740-3|FA9_HUMAN Coagulation factor IX OS=Homo sapiens GN=F9 PE=1 SV=2	3	sample=1 period=1 cycle=763 experiment=7	sample=1 period=1 cycle=763 experiment=7	7.846
00387:3	1	E.LDVTC[+71.037]NIKNGRC[+71.037]E.Q		C[+71]*2	536.256	3	1606.75	1606.77	0	-9.2	84	Specific	302.15	302.15	302.15	4.77	132	>sp|P00740-3|FA9_HUMAN Coagulation factor IX OS=Homo sapiens GN=F9 PE=1 SV=2	3	sample=1 period=1 cycle=764 experiment=5	sample=1 period=1 cycle=764 experiment=5	7.8654
00386:3	1	E.LDVTC[+71.037]NIKNGRC[+71.037]E.Q		C[+71]*2	536.256	3	1606.75	1606.77	0	-9.2	84	Specific	357.35	312.87	312.87	4.82	132	>sp|P00740-3|FA9_HUMAN Coagulation factor IX OS=Homo sapiens GN=F9 PE=1 SV=2	3	sample=1 period=1 cycle=764 experiment=4	sample=1 period=1 cycle=764 experiment=4	7.865
00512:3	1	E.LDVTC[+71.037]NIKNGRC[+71.037]E.Q		C[+71]*2	536.261	3	1606.77	1606.77	0	0.8	84	Specific	498.05	498.05	498.05	5.83	132	>sp|P00740-3|FA9_HUMAN Coagulation factor IX OS=Homo sapiens GN=F9 PE=1 SV=2	3	sample=1 period=1 cycle=772 experiment=4	sample=1 period=1 cycle=772 experiment=4	8.0267
00435:3	1	E.LDVTC[+71.037]NIKNGRC[+71.037]E.Q		C[+71]*2	536.257	3	1606.76	1606.77	0	-7.8	84	Specific	515.2	503.49	503.49	5.59	132	>sp|P00740-3|FA9_HUMAN Coagulation factor IX OS=Homo sapiens GN=F9 PE=1 SV=2	3	sample=1 period=1 cycle=767 experiment=6	sample=1 period=1 cycle=767 experiment=6	7.9268
00436:3	1	E.LDVTC[+71.037]NIKNGRC[+71.037]E.Q		C[+71]*2	536.257	3	1606.76	1606.77	0	-7.8	84	Specific	547.25	529.51	529.51	5.62	132	>sp|P00740-3|FA9_HUMAN Coagulation factor IX OS=Homo sapiens GN=F9 PE=1 SV=2	3	sample=1 period=1 cycle=767 experiment=7	sample=1 period=1 cycle=767 experiment=7	7.9272
00437:3	1	E.LDVTC[+71.037]NIKNGRC[+71.037]E.Q		C[+71]*2	536.257	3	1606.76	1606.77	0	-7.8	84	Specific	550.28	542.05	542.05	6.19	132	>sp|P00740-3|FA9_HUMAN Coagulation factor IX OS=Homo sapiens GN=F9 PE=1 SV=2	3	sample=1 period=1 cycle=767 experiment=8	sample=1 period=1 cycle=767 experiment=8	7.9277
00422:3	1	E.LDVTC[+71.037]NIKNGRC[+71.037]E.Q		C[+71]*2	536.257	3	1606.76	1606.77	0	-7.2	84	Specific	558.47	552.45	552.45	6.19	132	>sp|P00740-3|FA9_HUMAN Coagulation factor IX OS=Homo sapiens GN=F9 PE=1 SV=2	3	sample=1 period=1 cycle=766 experiment=7	sample=1 period=1 cycle=766 experiment=7	7.9074
00478:2	1	E.LDVTC[+71.037]NIKNGRC[+71.037]E.Q		C[+71]*2	803.887	2	1606.77	1606.77	0	-0.7	84	Specific	563.85	467.97	467.97	5.64	132	>sp|P00740-3|FA9_HUMAN Coagulation factor IX OS=Homo sapiens GN=F9 PE=1 SV=2	3	sample=1 period=1 cycle=769 experiment=16	sample=1 period=1 cycle=769 experiment=16	7.9721
00484:3	1	E.LDVTC[+71.037]NIKNGRC[+71.037]E.Q		C[+71]*2	536.261	3	1606.77	1606.77	0	1.2	84	Specific	594.82	564.23	564.23	6.71	132	>sp|P00740-3|FA9_HUMAN Coagulation factor IX OS=Homo sapiens GN=F9 PE=1 SV=2	3	sample=1 period=1 cycle=770 experiment=6	sample=1 period=1 cycle=770 experiment=6	7.988
00454:3	1	E.LDVTC[+71.037]NIKNGRC[+71.037]E.Q		C[+71]*2	536.26	3	1606.76	1606.77	0	-1.7	84	Specific	613.01	587.95	587.95	8.02	132	>sp|P00740-3|FA9_HUMAN Coagulation factor IX OS=Homo sapiens GN=F9 PE=1 SV=2	3	sample=1 period=1 cycle=768 experiment=9	sample=1 period=1 cycle=768 experiment=9	7.9476
00468:3	1	E.LDVTC[+71.037]NIKNGRC[+71.037]E.Q		C[+71]*2	536.261	3	1606.77	1606.77	0	0.2	84	Specific	617.69	574.04	574.04	8.02	132	>sp|P00740-3|FA9_HUMAN Coagulation factor IX OS=Homo sapiens GN=F9 PE=1 SV=2	3	sample=1 period=1 cycle=769 experiment=6	sample=1 period=1 cycle=769 experiment=6	7.9671
04736:3	1	E.LDVTC[+71.037]NIKN[+0.984]GRC[+71.037]E.Q		C[+71]*2, N[+1]	536.589	3	1607.75	1607.75	0	0.2	84	Specific	4.11	4.11	4.11	2.01	132	>sp|P00740-3|FA9_HUMAN Coagulation factor IX OS=Homo sapiens GN=F9 PE=1 SV=2	3	sample=1 period=1 cycle=1093 experiment=2	sample=1 period=1 cycle=1093 experiment=2	14.6511
05723:3	1	E.LDVTC[+71.037]N[+0.984]IKNGRC[+71.037]E.Q		C[+71]*2, N[+1]	536.581	3	1607.73	1607.75	0	-14.3	84	Specific	6.96	6.96	6.96	1.19	132	>sp|P00740-3|FA9_HUMAN Coagulation factor IX OS=Homo sapiens GN=F9 PE=1 SV=2	3	sample=1 period=1 cycle=1196 experiment=3	sample=1 period=1 cycle=1196 experiment=3	16.788
08907:3	1	E.LDVTC[+71.037]NIKN[+0.984]GRC[+71.037]E.Q		C[+71]*2, N[+1]	536.584	3	1607.74	1607.75	0	-8.1	84	Specific	7.95	7.95	7.95	2.06	132	>sp|P00740-3|FA9_HUMAN Coagulation factor IX OS=Homo sapiens GN=F9 PE=1 SV=2	3	sample=1 period=1 cycle=1664 experiment=3	sample=1 period=1 cycle=1664 experiment=3	26.7393
06925:3	1	E.LDVTC[+71.037]NIKN[+0.984]GRC[+71.037]E.Q		C[+71]*2, N[+1]	536.582	3	1607.73	1607.75	0	-12.8	84	Specific	8.69	8.69	8.69	1.19	132	>sp|P00740-3|FA9_HUMAN Coagulation factor IX OS=Homo sapiens GN=F9 PE=1 SV=2	3	sample=1 period=1 cycle=1388 experiment=3	sample=1 period=1 cycle=1388 experiment=3	20.9269
03866:3	1	E.LDVTC[+71.037]NIKN[+0.984]GRC[+71.037]E.Q		C[+71]*2, N[+1]	536.588	3	1607.75	1607.75	0	-1.7	84	Specific	12.92	12.92	12.92	2.36	132	>sp|P00740-3|FA9_HUMAN Coagulation factor IX OS=Homo sapiens GN=F9 PE=1 SV=2	3	sample=1 period=1 cycle=1018 experiment=2	sample=1 period=1 cycle=1018 experiment=2	13.1055
04443:3	1	E.LDVTC[+71.037]NIKN[+0.984]GRC[+71.037]E.Q		C[+71]*2, N[+1]	536.589	3	1607.75	1607.75	0	0.7	84	Specific	16.26	16.26	16.26	2.49	132	>sp|P00740-3|FA9_HUMAN Coagulation factor IX OS=Homo sapiens GN=F9 PE=1 SV=2	3	sample=1 period=1 cycle=1068 experiment=2	sample=1 period=1 cycle=1068 experiment=2	14.1255
06223:3	1	E.LDVTC[+71.037]NIKN[+0.984]GRC[+71.037]E.Q		C[+71]*2, N[+1]	536.583	3	1607.74	1607.75	0	-9.7	84	Specific	20.94	20.94	20.94	2.31	132	>sp|P00740-3|FA9_HUMAN Coagulation factor IX OS=Homo sapiens GN=F9 PE=1 SV=2	3	sample=1 period=1 cycle=1273 experiment=2	sample=1 period=1 cycle=1273 experiment=2	18.4319
04625:3	1	E.LDVTC[+71.037]NIKN[+0.984]GRC[+71.037]E.Q		C[+71]*2, N[+1]	536.585	3	1607.74	1607.75	0	-7	84	Specific	21.17	21.17	10.78	2.53	132	>sp|P00740-3|FA9_HUMAN Coagulation factor IX OS=Homo sapiens GN=F9 PE=1 SV=2	3	sample=1 period=1 cycle=1084 experiment=2	sample=1 period=1 cycle=1084 experiment=2	14.4665
06172:3	1	E.LDVTC[+71.037]NIKN[+0.984]GRC[+71.037]E.Q		C[+71]*2, N[+1]	536.586	3	1607.74	1607.75	0	-5.5	84	Specific	21.63	21.63	21.63	2.02	132	>sp|P00740-3|FA9_HUMAN Coagulation factor IX OS=Homo sapiens GN=F9 PE=1 SV=2	3	sample=1 period=1 cycle=1264 experiment=4	sample=1 period=1 cycle=1264 experiment=4	18.2384
04505:3	1	E.LDVTC[+71.037]N[+0.984]IKNGRC[+71.037]E.Q		C[+71]*2, N[+1]	536.587	3	1607.75	1607.75	0	-2.8	84	Specific	21.7	21.7	13.73	2.67	132	>sp|P00740-3|FA9_HUMAN Coagulation factor IX OS=Homo sapiens GN=F9 PE=1 SV=2	3	sample=1 period=1 cycle=1073 experiment=2	sample=1 period=1 cycle=1073 experiment=2	14.2307
05773:3	1	E.LDVTC[+71.037]NIKN[+0.984]GRC[+71.037]E.Q		C[+71]*2, N[+1]	536.582	3	1607.73	1607.75	0	-12.2	84	Specific	22.38	22.38	22.38	1.19	132	>sp|P00740-3|FA9_HUMAN Coagulation factor IX OS=Homo sapiens GN=F9 PE=1 SV=2	3	sample=1 period=1 cycle=1201 experiment=2	sample=1 period=1 cycle=1201 experiment=2	16.8879
08550:3	1	E.LDVTC[+71.037]NIKN[+0.984]GRC[+71.037]E.Q		C[+71]*2, N[+1]	536.588	3	1607.75	1607.75	0	-1.2	84	Specific	26.33	26.33	26.33	2.2	132	>sp|P00740-3|FA9_HUMAN Coagulation factor IX OS=Homo sapiens GN=F9 PE=1 SV=2	3	sample=1 period=1 cycle=1623 experiment=2	sample=1 period=1 cycle=1623 experiment=2	25.8904
04613:3	1	E.LDVTC[+71.037]NIKN[+0.984]GRC[+71.037]E.Q		C[+71]*2, N[+1]	536.582	3	1607.73	1607.75	0	-12.5	84	Specific	27.14	27.14	27.14	2.09	132	>sp|P00740-3|FA9_HUMAN Coagulation factor IX OS=Homo sapiens GN=F9 PE=1 SV=2	3	sample=1 period=1 cycle=1083 experiment=2	sample=1 period=1 cycle=1083 experiment=2	14.4449
03893:3	1	E.LDVTC[+71.037]NIKN[+0.984]GRC[+71.037]E.Q		C[+71]*2, N[+1]	536.587	3	1607.75	1607.75	0	-2.4	84	Specific	28.7	28.7	28.7	2.13	132	>sp|P00740-3|FA9_HUMAN Coagulation factor IX OS=Homo sapiens GN=F9 PE=1 SV=2	3	sample=1 period=1 cycle=1020 experiment=2	sample=1 period=1 cycle=1020 experiment=2	13.1462
07127:3	1	E.LDVTC[+71.037]NIKN[+0.984]GRC[+71.037]E.Q		C[+71]*2, N[+1]	536.588	3	1607.75	1607.75	0	-1.2	84	Specific	38.28	38.28	17.27	2.36	132	>sp|P00740-3|FA9_HUMAN Coagulation factor IX OS=Homo sapiens GN=F9 PE=1 SV=2	3	sample=1 period=1 cycle=1423 experiment=3	sample=1 period=1 cycle=1423 experiment=3	21.6897
06655:3	1	E.LDVTC[+71.037]NIKN[+0.984]GRC[+71.037]E.Q		C[+71]*2, N[+1]	536.583	3	1607.74	1607.75	0	-9.8	84	Specific	42.36	42.36	11.61	2.31	132	>sp|P00740-3|FA9_HUMAN Coagulation factor IX OS=Homo sapiens GN=F9 PE=1 SV=2	3	sample=1 period=1 cycle=1348 experiment=4	sample=1 period=1 cycle=1348 experiment=4	20.0688
06876:3	1	E.LDVTC[+71.037]NIKN[+0.984]GRC[+71.037]E.Q		C[+71]*2, N[+1]	536.585	3	1607.74	1607.75	0	-7.4	84	Specific	46.34	46.34	46.34	2.92	132	>sp|P00740-3|FA9_HUMAN Coagulation factor IX OS=Homo sapiens GN=F9 PE=1 SV=2	3	sample=1 period=1 cycle=1376 experiment=2	sample=1 period=1 cycle=1376 experiment=2	20.6645
03431:2	1	E.LDVTC[+71.037]NIKN[+0.984]GRC[+71.037]E.Q		C[+71]*2, N[+1]	804.38	2	1607.75	1607.75	0	1.2	84	Specific	46.49	46.49	46.49	2.02	132	>sp|P00740-3|FA9_HUMAN Coagulation factor IX OS=Homo sapiens GN=F9 PE=1 SV=2	3	sample=1 period=1 cycle=974 experiment=11	sample=1 period=1 cycle=974 experiment=11	12.1751
06664:3	1	E.LDVTC[+71.037]NIKN[+0.984]GRC[+71.037]E.Q		C[+71]*2, N[+1]	536.585	3	1607.74	1607.75	0	-6.9	84	Specific	49.23	49.23	48.68	2.67	132	>sp|P00740-3|FA9_HUMAN Coagulation factor IX OS=Homo sapiens GN=F9 PE=1 SV=2	3	sample=1 period=1 cycle=1349 experiment=4	sample=1 period=1 cycle=1349 experiment=4	20.0901
07142:3	1	E.LDVTC[+71.037]NIKN[+0.984]GRC[+71.037]E.Q		C[+71]*2, N[+1]	536.587	3	1607.75	1607.75	0	-3.8	84	Specific	50.06	50.06	11.31	3.03	132	>sp|P00740-3|FA9_HUMAN Coagulation factor IX OS=Homo sapiens GN=F9 PE=1 SV=2	3	sample=1 period=1 cycle=1425 experiment=2	sample=1 period=1 cycle=1425 experiment=2	21.7322
02331:2	1	E.LDVTC[+71.037]NIKN[+0.984]GRC[+71.037]E.Q		C[+71]*2, N[+1]	804.367	2	1607.73	1607.75	0	-14.9	84	Specific	50.5	50.5	16.23	1.01	132	>sp|P00740-3|FA9_HUMAN Coagulation factor IX OS=Homo sapiens GN=F9 PE=1 SV=2	3	sample=1 period=1 cycle=887 experiment=9	sample=1 period=1 cycle=887 experiment=9	10.3854
05281:3	1	E.LDVTC[+71.037]NIKN[+0.984]GRC[+71.037]E.Q		C[+71]*2, N[+1]	536.581	3	1607.73	1607.75	0	-14.2	84	Specific	51	51	2.97	2.11	132	>sp|P00740-3|FA9_HUMAN Coagulation factor IX OS=Homo sapiens GN=F9 PE=1 SV=2	3	sample=1 period=1 cycle=1145 experiment=3	sample=1 period=1 cycle=1145 experiment=3	15.6987
05826:3	1	E.LDVTC[+71.037]NIKN[+0.984]GRC[+71.037]E.Q		C[+71]*2, N[+1]	536.585	3	1607.74	1607.75	0	-6.8	84	Specific	52.83	52.83	12.47	2.92	132	>sp|P00740-3|FA9_HUMAN Coagulation factor IX OS=Homo sapiens GN=F9 PE=1 SV=2	3	sample=1 period=1 cycle=1207 experiment=2	sample=1 period=1 cycle=1207 experiment=2	17.0099
08481:3	1	E.LDVTC[+71.037]N[+0.984]IKNGRC[+71.037]E.Q		C[+71]*2, N[+1]	536.583	3	1607.73	1607.75	0	-10.9	84	Specific	54.59	54.59	4.19	2.43	132	>sp|P00740-3|FA9_HUMAN Coagulation factor IX OS=Homo sapiens GN=F9 PE=1 SV=2	3	sample=1 period=1 cycle=1613 experiment=2	sample=1 period=1 cycle=1613 experiment=2	25.6762
04047:3	1	E.LDVTC[+71.037]N[+0.984]IKNGRC[+71.037]E.Q		C[+71]*2, N[+1]	536.583	3	1607.73	1607.75	0	-11.1	84	Specific	57.35	57.35	18.68	2.64	132	>sp|P00740-3|FA9_HUMAN Coagulation factor IX OS=Homo sapiens GN=F9 PE=1 SV=2	3	sample=1 period=1 cycle=1033 experiment=2	sample=1 period=1 cycle=1033 experiment=2	13.4191
04553:3	1	E.LDVTC[+71.037]NIKN[+0.984]GRC[+71.037]E.Q		C[+71]*2, N[+1]	536.586	3	1607.74	1607.75	0	-4.5	84	Specific	57.48	57.48	7.59	2.52	132	>sp|P00740-3|FA9_HUMAN Coagulation factor IX OS=Homo sapiens GN=F9 PE=1 SV=2	3	sample=1 period=1 cycle=1077 experiment=3	sample=1 period=1 cycle=1077 experiment=3	14.3173
03653:3	1	E.LDVTC[+71.037]N[+0.984]IKNGRC[+71.037]E.Q		C[+71]*2, N[+1]	536.582	3	1607.73	1607.75	0	-12.3	84	Specific	57.78	57.78	20.36	2.64	132	>sp|P00740-3|FA9_HUMAN Coagulation factor IX OS=Homo sapiens GN=F9 PE=1 SV=2	3	sample=1 period=1 cycle=998 experiment=4	sample=1 period=1 cycle=998 experiment=4	12.6866
03115:3	1	E.LDVTC[+71.037]NIKN[+0.984]GRC[+71.037]E.Q		C[+71]*2, N[+1]	536.587	3	1607.75	1607.75	0	-2.6	84	Specific	60.18	60.18	59.11	3.29	132	>sp|P00740-3|FA9_HUMAN Coagulation factor IX OS=Homo sapiens GN=F9 PE=1 SV=2	3	sample=1 period=1 cycle=950 experiment=4	sample=1 period=1 cycle=950 experiment=4	11.6805
08074:3	1	E.LDVTC[+71.037]NIKN[+0.984]GRC[+71.037]E.Q		C[+71]*2, N[+1]	536.585	3	1607.74	1607.75	0	-7.8	84	Specific	61.25	61.25	61.25	2.92	132	>sp|P00740-3|FA9_HUMAN Coagulation factor IX OS=Homo sapiens GN=F9 PE=1 SV=2	3	sample=1 period=1 cycle=1547 experiment=2	sample=1 period=1 cycle=1547 experiment=2	24.2748
04402:3	1	E.LDVTC[+71.037]NIKN[+0.984]GRC[+71.037]E.Q		C[+71]*2, N[+1]	536.588	3	1607.75	1607.75	0	-1.9	84	Specific	62.05	62.05	22.17	2.66	132	>sp|P00740-3|FA9_HUMAN Coagulation factor IX OS=Homo sapiens GN=F9 PE=1 SV=2	3	sample=1 period=1 cycle=1065 experiment=2	sample=1 period=1 cycle=1065 experiment=2	14.0637
08266:3	1	E.LDVTC[+71.037]N[+0.984]IKNGRC[+71.037]E.Q		C[+71]*2, N[+1]	536.588	3	1607.75	1607.75	0	-2.1	84	Specific	62.28	62.28	30.79	2.66	132	>sp|P00740-3|FA9_HUMAN Coagulation factor IX OS=Homo sapiens GN=F9 PE=1 SV=2	3	sample=1 period=1 cycle=1576 experiment=2	sample=1 period=1 cycle=1576 experiment=2	24.8946
05491:3	1	E.LDVTC[+71.037]NIKN[+0.984]GRC[+71.037]E.Q		C[+71]*2, N[+1]	536.588	3	1607.75	1607.75	0	-1	84	Specific	62.55	62.55	62.55	2.25	132	>sp|P00740-3|FA9_HUMAN Coagulation factor IX OS=Homo sapiens GN=F9 PE=1 SV=2	3	sample=1 period=1 cycle=1168 experiment=3	sample=1 period=1 cycle=1168 experiment=3	16.1824
06517:3	1	E.LDVTC[+71.037]NIKN[+0.984]GRC[+71.037]E.Q		C[+71]*2, N[+1]	536.585	3	1607.74	1607.75	0	-6.4	84	Specific	63.03	63.03	42.65	2.92	132	>sp|P00740-3|FA9_HUMAN Coagulation factor IX OS=Homo sapiens GN=F9 PE=1 SV=2	3	sample=1 period=1 cycle=1322 experiment=2	sample=1 period=1 cycle=1322 experiment=2	19.4963
07871:3	1	E.LDVTC[+71.037]NIKN[+0.984]GRC[+71.037]E.Q		C[+71]*2, N[+1]	536.592	3	1607.76	1607.75	0	5.9	84	Specific	63.92	63.92	25.2	2.7	132	>sp|P00740-3|FA9_HUMAN Coagulation factor IX OS=Homo sapiens GN=F9 PE=1 SV=2	3	sample=1 period=1 cycle=1527 experiment=3	sample=1 period=1 cycle=1527 experiment=3	23.8656
09361:3	1	E.LDVTC[+71.037]NIKN[+0.984]GRC[+71.037]E.Q		C[+71]*2, N[+1]	536.583	3	1607.73	1607.75	0	-10.7	84	Specific	64.95	64.95	64.95	3.09	132	>sp|P00740-3|FA9_HUMAN Coagulation factor IX OS=Homo sapiens GN=F9 PE=1 SV=2	3	sample=1 period=1 cycle=1766 experiment=2	sample=1 period=1 cycle=1766 experiment=2	28.8731
03975:3	1	E.LDVTC[+71.037]NIKN[+0.984]GRC[+71.037]E.Q		C[+71]*2, N[+1]	536.587	3	1607.75	1607.75	0	-3.9	84	Specific	65.37	65.37	6.2	3.29	132	>sp|P00740-3|FA9_HUMAN Coagulation factor IX OS=Homo sapiens GN=F9 PE=1 SV=2	3	sample=1 period=1 cycle=1027 experiment=4	sample=1 period=1 cycle=1027 experiment=4	13.2917
06954:3	1	E.LDVTC[+71.037]N[+0.984]IKNGRC[+71.037]E.Q		C[+71]*2, N[+1]	536.584	3	1607.74	1607.75	0	-8.8	84	Specific	68.01	68.01	13.17	2.36	132	>sp|P00740-3|FA9_HUMAN Coagulation factor IX OS=Homo sapiens GN=F9 PE=1 SV=2	3	sample=1 period=1 cycle=1393 experiment=3	sample=1 period=1 cycle=1393 experiment=3	21.0367
08424:3	1	E.LDVTC[+71.037]NIKN[+0.984]GRC[+71.037]E.Q		C[+71]*2, N[+1]	536.585	3	1607.74	1607.75	0	-6.7	84	Specific	68.29	68.29	9.92	2.92	132	>sp|P00740-3|FA9_HUMAN Coagulation factor IX OS=Homo sapiens GN=F9 PE=1 SV=2	3	sample=1 period=1 cycle=1601 experiment=3	sample=1 period=1 cycle=1601 experiment=3	25.4172
05647:3	1	E.LDVTC[+71.037]NIKN[+0.984]GRC[+71.037]E.Q		C[+71]*2, N[+1]	536.586	3	1607.74	1607.75	0	-4.5	84	Specific	69.3	69.3	17.48	2.52	132	>sp|P00740-3|FA9_HUMAN Coagulation factor IX OS=Homo sapiens GN=F9 PE=1 SV=2	3	sample=1 period=1 cycle=1186 experiment=3	sample=1 period=1 cycle=1186 experiment=3	16.5703
05413:3	1	E.LDVTC[+71.037]NIKN[+0.984]GRC[+71.037]E.Q		C[+71]*2, N[+1]	536.582	3	1607.73	1607.75	0	-12.2	84	Specific	71.73	71.73	33.67	2.43	132	>sp|P00740-3|FA9_HUMAN Coagulation factor IX OS=Homo sapiens GN=F9 PE=1 SV=2	3	sample=1 period=1 cycle=1160 experiment=2	sample=1 period=1 cycle=1160 experiment=2	16.0103
05843:3	1	E.LDVTC[+71.037]NIKN[+0.984]GRC[+71.037]E.Q		C[+71]*2, N[+1]	536.589	3	1607.75	1607.75	0	0.7	84	Specific	71.84	71.84	38.51	2.82	132	>sp|P00740-3|FA9_HUMAN Coagulation factor IX OS=Homo sapiens GN=F9 PE=1 SV=2	3	sample=1 period=1 cycle=1209 experiment=2	sample=1 period=1 cycle=1209 experiment=2	17.0515
03999:3	1	E.LDVTC[+71.037]NIKN[+0.984]GRC[+71.037]E.Q		C[+71]*2, N[+1]	536.587	3	1607.75	1607.75	0	-4	84	Specific	73.69	73.69	49.47	3.52	132	>sp|P00740-3|FA9_HUMAN Coagulation factor IX OS=Homo sapiens GN=F9 PE=1 SV=2	3	sample=1 period=1 cycle=1029 experiment=2	sample=1 period=1 cycle=1029 experiment=2	13.3332
04647:3	1	E.LDVTC[+71.037]NIKN[+0.984]GRC[+71.037]E.Q		C[+71]*2, N[+1]	536.591	3	1607.76	1607.75	0	3.8	84	Specific	74.09	74.09	26.73	2.94	132	>sp|P00740-3|FA9_HUMAN Coagulation factor IX OS=Homo sapiens GN=F9 PE=1 SV=2	3	sample=1 period=1 cycle=1086 experiment=3	sample=1 period=1 cycle=1086 experiment=3	14.5092
09678:3	1	E.LDVTC[+71.037]NIKN[+0.984]GRC[+71.037]E.Q		C[+71]*2, N[+1]	536.587	3	1607.75	1607.75	0	-3.2	84	Specific	75.04	75.04	5.51	3.65	132	>sp|P00740-3|FA9_HUMAN Coagulation factor IX OS=Homo sapiens GN=F9 PE=1 SV=2	3	sample=1 period=1 cycle=1943 experiment=2	sample=1 period=1 cycle=1943 experiment=2	32.1512
06478:3	1	E.LDVTC[+71.037]NIKN[+0.984]GRC[+71.037]E.Q		C[+71]*2, N[+1]	536.584	3	1607.74	1607.75	0	-8.6	84	Specific	75.23	75.23	38.32	3.09	132	>sp|P00740-3|FA9_HUMAN Coagulation factor IX OS=Homo sapiens GN=F9 PE=1 SV=2	3	sample=1 period=1 cycle=1316 experiment=3	sample=1 period=1 cycle=1316 experiment=3	19.3651
06240:3	1	E.LDVTC[+71.037]NIKN[+0.984]GRC[+71.037]E.Q		C[+71]*2, N[+1]	536.587	3	1607.74	1607.75	0	-4.2	84	Specific	77.51	77.51	23.26	3.03	132	>sp|P00740-3|FA9_HUMAN Coagulation factor IX OS=Homo sapiens GN=F9 PE=1 SV=2	3	sample=1 period=1 cycle=1277 experiment=2	sample=1 period=1 cycle=1277 experiment=2	18.5204
05817:3	1	E.LDVTC[+71.037]NIKN[+0.984]GRC[+71.037]E.Q		C[+71]*2, N[+1]	536.586	3	1607.74	1607.75	0	-4.9	84	Specific	77.8	77.8	48.18	2.52	132	>sp|P00740-3|FA9_HUMAN Coagulation factor IX OS=Homo sapiens GN=F9 PE=1 SV=2	3	sample=1 period=1 cycle=1206 experiment=2	sample=1 period=1 cycle=1206 experiment=2	16.99
08875:3	1	E.LDVTC[+71.037]NIKN[+0.984]GRC[+71.037]E.Q		C[+71]*2, N[+1]	536.593	3	1607.77	1607.75	0	8.6	84	Specific	78.86	78.86	78.86	2.74	132	>sp|P00740-3|FA9_HUMAN Coagulation factor IX OS=Homo sapiens GN=F9 PE=1 SV=2	3	sample=1 period=1 cycle=1660 experiment=3	sample=1 period=1 cycle=1660 experiment=3	26.6571
05455:3	1	E.LDVTC[+71.037]NIKN[+0.984]GRC[+71.037]E.Q		C[+71]*2, N[+1]	536.584	3	1607.74	1607.75	0	-8.8	84	Specific	79.35	79.35	31.9	3.09	132	>sp|P00740-3|FA9_HUMAN Coagulation factor IX OS=Homo sapiens GN=F9 PE=1 SV=2	3	sample=1 period=1 cycle=1164 experiment=3	sample=1 period=1 cycle=1164 experiment=3	16.0953
09307:3	1	E.LDVTC[+71.037]NIKN[+0.984]GRC[+71.037]E.Q		C[+71]*2, N[+1]	536.586	3	1607.74	1607.75	0	-4.6	84	Specific	80.89	80.89	14.7	3.03	132	>sp|P00740-3|FA9_HUMAN Coagulation factor IX OS=Homo sapiens GN=F9 PE=1 SV=2	3	sample=1 period=1 cycle=1742 experiment=2	sample=1 period=1 cycle=1742 experiment=2	28.36
06082:3	1	E.LDVTC[+71.037]NIKN[+0.984]GRC[+71.037]E.Q		C[+71]*2, N[+1]	536.586	3	1607.74	1607.75	0	-4.3	84	Specific	81.49	81.49	45.72	3.29	132	>sp|P00740-3|FA9_HUMAN Coagulation factor IX OS=Homo sapiens GN=F9 PE=1 SV=2	3	sample=1 period=1 cycle=1253 experiment=2	sample=1 period=1 cycle=1253 experiment=2	17.9972
08589:3	1	E.LDVTC[+71.037]N[+0.984]IKNGRC[+71.037]E.Q		C[+71]*2, N[+1]	536.584	3	1607.74	1607.75	0	-8.2	84	Specific	83.28	83.28	2.46	3.26	132	>sp|P00740-3|FA9_HUMAN Coagulation factor IX OS=Homo sapiens GN=F9 PE=1 SV=2	3	sample=1 period=1 cycle=1628 experiment=2	sample=1 period=1 cycle=1628 experiment=2	25.9931
07356:3	1	E.LDVTC[+71.037]NIKN[+0.984]GRC[+71.037]E.Q		C[+71]*2, N[+1]	536.585	3	1607.74	1607.75	0	-7.3	84	Specific	84.13	84.13	51.41	3.36	132	>sp|P00740-3|FA9_HUMAN Coagulation factor IX OS=Homo sapiens GN=F9 PE=1 SV=2	3	sample=1 period=1 cycle=1469 experiment=4	sample=1 period=1 cycle=1469 experiment=4	22.6845
03700:3	1	E.LDVTC[+71.037]N[+0.984]IKNGRC[+71.037]E.Q		C[+71]*2, N[+1]	536.584	3	1607.74	1607.75	0	-8	84	Specific	86.09	86.09	16.54	3.26	132	>sp|P00740-3|FA9_HUMAN Coagulation factor IX OS=Homo sapiens GN=F9 PE=1 SV=2	3	sample=1 period=1 cycle=1003 experiment=5	sample=1 period=1 cycle=1003 experiment=5	12.7973
02491:2	1	E.LDVTC[+71.037]NIKN[+0.984]GRC[+71.037]E.Q		C[+71]*2, N[+1]	804.369	2	1607.73	1607.75	0	-13.1	84	Specific	87.77	87.77	10.4	2.02	132	>sp|P00740-3|FA9_HUMAN Coagulation factor IX OS=Homo sapiens GN=F9 PE=1 SV=2	3	sample=1 period=1 cycle=898 experiment=13	sample=1 period=1 cycle=898 experiment=13	10.611
08491:3	1	E.LDVTC[+71.037]NIKN[+0.984]GRC[+71.037]E.Q		C[+71]*2, N[+1]	536.587	3	1607.75	1607.75	0	-2.3	84	Specific	90.01	90.01	51.33	3.75	132	>sp|P00740-3|FA9_HUMAN Coagulation factor IX OS=Homo sapiens GN=F9 PE=1 SV=2	3	sample=1 period=1 cycle=1615 experiment=2	sample=1 period=1 cycle=1615 experiment=2	25.7194
08040:3	1	E.LDVTC[+71.037]NIKN[+0.984]GRC[+71.037]E.Q		C[+71]*2, N[+1]	536.591	3	1607.76	1607.75	0	3.9	84	Specific	91.47	91.47	16.25	3.38	132	>sp|P00740-3|FA9_HUMAN Coagulation factor IX OS=Homo sapiens GN=F9 PE=1 SV=2	3	sample=1 period=1 cycle=1543 experiment=2	sample=1 period=1 cycle=1543 experiment=2	24.1929
04596:3	1	E.LDVTC[+71.037]NIKN[+0.984]GRC[+71.037]E.Q		C[+71]*2, N[+1]	536.583	3	1607.74	1607.75	0	-10.1	84	Specific	93.72	93.72	10.35	3.26	132	>sp|P00740-3|FA9_HUMAN Coagulation factor IX OS=Homo sapiens GN=F9 PE=1 SV=2	3	sample=1 period=1 cycle=1081 experiment=4	sample=1 period=1 cycle=1081 experiment=4	14.4047
09126:3	1	E.LDVTC[+71.037]N[+0.984]IKNGRC[+71.037]E.Q		C[+71]*2, N[+1]	536.585	3	1607.74	1607.75	0	-7.9	84	Specific	96.7	96.7	2.61	3.76	132	>sp|P00740-3|FA9_HUMAN Coagulation factor IX OS=Homo sapiens GN=F9 PE=1 SV=2	3	sample=1 period=1 cycle=1697 experiment=2	sample=1 period=1 cycle=1697 experiment=2	27.4304
09250:3	1	E.LDVTC[+71.037]NIKN[+0.984]GRC[+71.037]E.Q		C[+71]*2, N[+1]	536.585	3	1607.74	1607.75	0	-7.5	84	Specific	96.96	96.96	45.58	3.36	132	>sp|P00740-3|FA9_HUMAN Coagulation factor IX OS=Homo sapiens GN=F9 PE=1 SV=2	3	sample=1 period=1 cycle=1724 experiment=3	sample=1 period=1 cycle=1724 experiment=3	27.9908
05686:3	1	E.LDVTC[+71.037]NIKN[+0.984]GRC[+71.037]E.Q		C[+71]*2, N[+1]	536.583	3	1607.73	1607.75	0	-11.3	84	Specific	98.88	98.88	89.27	3.05	132	>sp|P00740-3|FA9_HUMAN Coagulation factor IX OS=Homo sapiens GN=F9 PE=1 SV=2	3	sample=1 period=1 cycle=1192 experiment=2	sample=1 period=1 cycle=1192 experiment=2	16.6996
08159:3	1	E.LDVTC[+71.037]N[+0.984]IKNGRC[+71.037]E.Q		C[+71]*2, N[+1]	536.587	3	1607.74	1607.75	0	-4.2	84	Specific	99	99	30.68	3.75	132	>sp|P00740-3|FA9_HUMAN Coagulation factor IX OS=Homo sapiens GN=F9 PE=1 SV=2	3	sample=1 period=1 cycle=1558 experiment=2	sample=1 period=1 cycle=1558 experiment=2	24.5061
05864:3	1	E.LDVTC[+71.037]NIKN[+0.984]GRC[+71.037]E.Q		C[+71]*2, N[+1]	536.587	3	1607.75	1607.75	0	-2.7	84	Specific	99.59	99.59	48.12	2.9	132	>sp|P00740-3|FA9_HUMAN Coagulation factor IX OS=Homo sapiens GN=F9 PE=1 SV=2	3	sample=1 period=1 cycle=1212 experiment=2	sample=1 period=1 cycle=1212 experiment=2	17.1126
08401:3	1	E.LDVTC[+71.037]NIKN[+0.984]GRC[+71.037]E.Q		C[+71]*2, N[+1]	536.59	3	1607.75	1607.75	0	1.6	84	Specific	100.51	100.51	28.96	3.52	132	>sp|P00740-3|FA9_HUMAN Coagulation factor IX OS=Homo sapiens GN=F9 PE=1 SV=2	3	sample=1 period=1 cycle=1594 experiment=3	sample=1 period=1 cycle=1594 experiment=3	25.2684
06013:3	1	E.LDVTC[+71.037]N[+0.984]IKNGRC[+71.037]E.Q		C[+71]*2, N[+1]	536.584	3	1607.74	1607.75	0	-8.4	84	Specific	100.64	100.64	2.43	3.76	132	>sp|P00740-3|FA9_HUMAN Coagulation factor IX OS=Homo sapiens GN=F9 PE=1 SV=2	3	sample=1 period=1 cycle=1238 experiment=2	sample=1 period=1 cycle=1238 experiment=2	17.6682
08201:3	1	E.LDVTC[+71.037]NIKN[+0.984]GRC[+71.037]E.Q		C[+71]*2, N[+1]	536.587	3	1607.75	1607.75	0	-2.4	84	Specific	100.68	100.68	33.22	3.48	132	>sp|P00740-3|FA9_HUMAN Coagulation factor IX OS=Homo sapiens GN=F9 PE=1 SV=2	3	sample=1 period=1 cycle=1564 experiment=2	sample=1 period=1 cycle=1564 experiment=2	24.6335
06596:3	1	E.LDVTC[+71.037]NIKN[+0.984]GRC[+71.037]E.Q		C[+71]*2, N[+1]	536.584	3	1607.74	1607.75	0	-9.1	84	Specific	100.72	100.72	36.32	3.54	132	>sp|P00740-3|FA9_HUMAN Coagulation factor IX OS=Homo sapiens GN=F9 PE=1 SV=2	3	sample=1 period=1 cycle=1338 experiment=2	sample=1 period=1 cycle=1338 experiment=2	19.8483
06984:3	1	E.LDVTC[+71.037]N[+0.984]IKNGRC[+71.037]E.Q		C[+71]*2, N[+1]	536.587	3	1607.75	1607.75	0	-2.9	84	Specific	100.95	100.95	18.02	3.48	132	>sp|P00740-3|FA9_HUMAN Coagulation factor IX OS=Homo sapiens GN=F9 PE=1 SV=2	3	sample=1 period=1 cycle=1398 experiment=3	sample=1 period=1 cycle=1398 experiment=3	21.1483
06320:3	1	E.LDVTC[+71.037]NIKN[+0.984]GRC[+71.037]E.Q		C[+71]*2, N[+1]	536.583	3	1607.74	1607.75	0	-9.7	84	Specific	101.08	101.08	17.62	3.26	132	>sp|P00740-3|FA9_HUMAN Coagulation factor IX OS=Homo sapiens GN=F9 PE=1 SV=2	3	sample=1 period=1 cycle=1287 experiment=2	sample=1 period=1 cycle=1287 experiment=2	18.7391
05919:3	1	E.LDVTC[+71.037]NIKN[+0.984]GRC[+71.037]E.Q		C[+71]*2, N[+1]	536.587	3	1607.74	1607.75	0	-4.2	84	Specific	101.35	101.35	28.66	2.9	132	>sp|P00740-3|FA9_HUMAN Coagulation factor IX OS=Homo sapiens GN=F9 PE=1 SV=2	3	sample=1 period=1 cycle=1218 experiment=2	sample=1 period=1 cycle=1218 experiment=2	17.2376
06607:3	1	E.LDVTC[+71.037]NIKN[+0.984]GRC[+71.037]E.Q		C[+71]*2, N[+1]	536.588	3	1607.75	1607.75	0	-0.6	84	Specific	101.49	101.49	30.68	3.07	132	>sp|P00740-3|FA9_HUMAN Coagulation factor IX OS=Homo sapiens GN=F9 PE=1 SV=2	3	sample=1 period=1 cycle=1340 experiment=2	sample=1 period=1 cycle=1340 experiment=2	19.892
03770:3	1	E.LDVTC[+71.037]NIKN[+0.984]GRC[+71.037]E.Q		C[+71]*2, N[+1]	536.59	3	1607.76	1607.75	0	2.1	84	Specific	102.32	102.32	97.78	3.25	132	>sp|P00740-3|FA9_HUMAN Coagulation factor IX OS=Homo sapiens GN=F9 PE=1 SV=2	3	sample=1 period=1 cycle=1010 experiment=6	sample=1 period=1 cycle=1010 experiment=6	12.946
07178:3	1	E.LDVTC[+71.037]N[+0.984]IKNGRC[+71.037]E.Q		C[+71]*2, N[+1]	536.587	3	1607.75	1607.75	0	-2.8	84	Specific	102.42	102.42	48.03	3.75	132	>sp|P00740-3|FA9_HUMAN Coagulation factor IX OS=Homo sapiens GN=F9 PE=1 SV=2	3	sample=1 period=1 cycle=1430 experiment=2	sample=1 period=1 cycle=1430 experiment=2	21.8361
07151:3	1	E.LDVTC[+71.037]NIKN[+0.984]GRC[+71.037]E.Q		C[+71]*2, N[+1]	536.586	3	1607.74	1607.75	0	-4.7	84	Specific	105.86	105.86	61.58	3.75	132	>sp|P00740-3|FA9_HUMAN Coagulation factor IX OS=Homo sapiens GN=F9 PE=1 SV=2	3	sample=1 period=1 cycle=1426 experiment=3	sample=1 period=1 cycle=1426 experiment=3	21.7549
06730:3	1	E.LDVTC[+71.037]NIKN[+0.984]GRC[+71.037]E.Q		C[+71]*2, N[+1]	536.582	3	1607.73	1607.75	0	-12.9	84	Specific	106.03	106.03	20.49	3.27	132	>sp|P00740-3|FA9_HUMAN Coagulation factor IX OS=Homo sapiens GN=F9 PE=1 SV=2	3	sample=1 period=1 cycle=1356 experiment=3	sample=1 period=1 cycle=1356 experiment=3	20.238
07985:3	1	E.LDVTC[+71.037]N[+0.984]IKNGRC[+71.037]E.Q		C[+71]*2, N[+1]	536.591	3	1607.76	1607.75	0	3.9	84	Specific	106.15	106.15	0	3.38	132	>sp|P00740-3|FA9_HUMAN Coagulation factor IX OS=Homo sapiens GN=F9 PE=1 SV=2	3	sample=1 period=1 cycle=1538 experiment=2	sample=1 period=1 cycle=1538 experiment=2	24.0909
07101:3	1	E.LDVTC[+71.037]NIKN[+0.984]GRC[+71.037]E.Q		C[+71]*2, N[+1]	536.585	3	1607.74	1607.75	0	-6.9	84	Specific	106.51	106.51	40.19	3.09	132	>sp|P00740-3|FA9_HUMAN Coagulation factor IX OS=Homo sapiens GN=F9 PE=1 SV=2	3	sample=1 period=1 cycle=1419 experiment=3	sample=1 period=1 cycle=1419 experiment=3	21.6037
08533:3	1	E.LDVTC[+71.037]NIKN[+0.984]GRC[+71.037]E.Q		C[+71]*2, N[+1]	536.589	3	1607.75	1607.75	0	0.4	84	Specific	108.28	108.28	21.1	3.34	132	>sp|P00740-3|FA9_HUMAN Coagulation factor IX OS=Homo sapiens GN=F9 PE=1 SV=2	3	sample=1 period=1 cycle=1621 experiment=2	sample=1 period=1 cycle=1621 experiment=2	25.8489
06054:3	1	E.LDVTC[+71.037]NIKN[+0.984]GRC[+71.037]E.Q		C[+71]*2, N[+1]	536.585	3	1607.74	1607.75	0	-7.9	84	Specific	108.6	108.6	2.84	3.09	132	>sp|P00740-3|FA9_HUMAN Coagulation factor IX OS=Homo sapiens GN=F9 PE=1 SV=2	3	sample=1 period=1 cycle=1246 experiment=3	sample=1 period=1 cycle=1246 experiment=3	17.8451
09206:3	1	E.LDVTC[+71.037]NIKN[+0.984]GRC[+71.037]E.Q		C[+71]*2, N[+1]	536.586	3	1607.74	1607.75	0	-5.6	84	Specific	109.13	109.13	0.21	3.36	132	>sp|P00740-3|FA9_HUMAN Coagulation factor IX OS=Homo sapiens GN=F9 PE=1 SV=2	3	sample=1 period=1 cycle=1711 experiment=3	sample=1 period=1 cycle=1711 experiment=3	27.7277
09833:3	1	E.LDVTC[+71.037]NIKN[+0.984]GRC[+71.037]E.Q		C[+71]*2, N[+1]	536.588	3	1607.75	1607.75	0	-1.9	84	Specific	109.43	109.43	109.43	3.07	132	>sp|P00740-3|FA9_HUMAN Coagulation factor IX OS=Homo sapiens GN=F9 PE=1 SV=2	3	sample=1 period=1 cycle=2438 experiment=4	sample=1 period=1 cycle=2438 experiment=4	38.2499
09134:3	1	E.LDVTC[+71.037]NIKN[+0.984]GRC[+71.037]E.Q		C[+71]*2, N[+1]	536.582	3	1607.73	1607.75	0	-12.8	84	Specific	109.65	109.65	41.77	3.05	132	>sp|P00740-3|FA9_HUMAN Coagulation factor IX OS=Homo sapiens GN=F9 PE=1 SV=2	3	sample=1 period=1 cycle=1698 experiment=2	sample=1 period=1 cycle=1698 experiment=2	27.4509
09578:3	1	E.LDVTC[+71.037]NIKN[+0.984]GRC[+71.037]E.Q		C[+71]*2, N[+1]	536.589	3	1607.75	1607.75	0	0.9	84	Specific	109.68	109.68	16.58	3.25	132	>sp|P00740-3|FA9_HUMAN Coagulation factor IX OS=Homo sapiens GN=F9 PE=1 SV=2	3	sample=1 period=1 cycle=1878 experiment=2	sample=1 period=1 cycle=1878 experiment=2	31.0156
08125:3	1	E.LDVTC[+71.037]NIKN[+0.984]GRC[+71.037]E.Q		C[+71]*2, N[+1]	536.587	3	1607.75	1607.75	0	-3.7	84	Specific	109.95	109.95	80.07	4.11	132	>sp|P00740-3|FA9_HUMAN Coagulation factor IX OS=Homo sapiens GN=F9 PE=1 SV=2	3	sample=1 period=1 cycle=1554 experiment=4	sample=1 period=1 cycle=1554 experiment=4	24.4226
09278:3	1	E.LDVTC[+71.037]N[+0.984]IKNGRC[+71.037]E.Q		C[+71]*2, N[+1]	536.59	3	1607.75	1607.75	0	2	84	Specific	110.44	110.44	10.22	3.25	132	>sp|P00740-3|FA9_HUMAN Coagulation factor IX OS=Homo sapiens GN=F9 PE=1 SV=2	3	sample=1 period=1 cycle=1736 experiment=2	sample=1 period=1 cycle=1736 experiment=2	28.2333
08258:3	1	E.LDVTC[+71.037]NIKN[+0.984]GRC[+71.037]E.Q		C[+71]*2, N[+1]	536.589	3	1607.75	1607.75	0	0.6	84	Specific	113.24	113.24	68.22	3.69	132	>sp|P00740-3|FA9_HUMAN Coagulation factor IX OS=Homo sapiens GN=F9 PE=1 SV=2	3	sample=1 period=1 cycle=1575 experiment=2	sample=1 period=1 cycle=1575 experiment=2	24.8729
07196:3	1	E.LDVTC[+71.037]NIKN[+0.984]GRC[+71.037]E.Q		C[+71]*2, N[+1]	536.587	3	1607.75	1607.75	0	-2.6	84	Specific	113.7	113.7	31.85	3.48	132	>sp|P00740-3|FA9_HUMAN Coagulation factor IX OS=Homo sapiens GN=F9 PE=1 SV=2	3	sample=1 period=1 cycle=1433 experiment=3	sample=1 period=1 cycle=1433 experiment=3	21.8999
09659:3	1	E.LDVTC[+71.037]NIKN[+0.984]GRC[+71.037]E.Q		C[+71]*2, N[+1]	536.583	3	1607.73	1607.75	0	-10.3	84	Specific	114.26	114.26	33.55	3.9	132	>sp|P00740-3|FA9_HUMAN Coagulation factor IX OS=Homo sapiens GN=F9 PE=1 SV=2	3	sample=1 period=1 cycle=1941 experiment=2	sample=1 period=1 cycle=1941 experiment=2	32.1099
07449:3	1	E.LDVTC[+71.037]NIKN[+0.984]GRC[+71.037]E.Q		C[+71]*2, N[+1]	536.585	3	1607.74	1607.75	0	-6.6	84	Specific	114.61	114.61	28.89	3.09	132	>sp|P00740-3|FA9_HUMAN Coagulation factor IX OS=Homo sapiens GN=F9 PE=1 SV=2	3	sample=1 period=1 cycle=1482 experiment=3	sample=1 period=1 cycle=1482 experiment=3	22.9597
08290:3	1	E.LDVTC[+71.037]NIKN[+0.984]GRC[+71.037]E.Q		C[+71]*2, N[+1]	536.584	3	1607.74	1607.75	0	-9.2	84	Specific	115.04	115.04	69.22	3.89	132	>sp|P00740-3|FA9_HUMAN Coagulation factor IX OS=Homo sapiens GN=F9 PE=1 SV=2	3	sample=1 period=1 cycle=1579 experiment=2	sample=1 period=1 cycle=1579 experiment=2	24.9594
04386:3	1	E.LDVTC[+71.037]NIKN[+0.984]GRC[+71.037]E.Q		C[+71]*2, N[+1]	536.591	3	1607.76	1607.75	0	3.4	84	Specific	116.64	116.64	68.53	3.88	132	>sp|P00740-3|FA9_HUMAN Coagulation factor IX OS=Homo sapiens GN=F9 PE=1 SV=2	3	sample=1 period=1 cycle=1064 experiment=3	sample=1 period=1 cycle=1064 experiment=3	14.0442
03588:3	1	E.LDVTC[+71.037]NIKN[+0.984]GRC[+71.037]E.Q		C[+71]*2, N[+1]	536.583	3	1607.73	1607.75	0	-10.9	84	Specific	118.5	118.5	30.6	3.05	132	>sp|P00740-3|FA9_HUMAN Coagulation factor IX OS=Homo sapiens GN=F9 PE=1 SV=2	3	sample=1 period=1 cycle=991 experiment=4	sample=1 period=1 cycle=991 experiment=4	12.5347
06177:3	1	E.LDVTC[+71.037]NIKN[+0.984]GRC[+71.037]E.Q		C[+71]*2, N[+1]	536.587	3	1607.75	1607.75	0	-3.9	84	Specific	119.19	119.19	101.67	3.75	132	>sp|P00740-3|FA9_HUMAN Coagulation factor IX OS=Homo sapiens GN=F9 PE=1 SV=2	3	sample=1 period=1 cycle=1265 experiment=2	sample=1 period=1 cycle=1265 experiment=2	18.2573
01509:2	1	E.LDVTC[+71.037]NIKN[+0.984]GRC[+71.037]E.Q		C[+71]*2, N[+1]	804.375	2	1607.74	1607.75	0	-6.2	84	Specific	120.4	120.4	56.6	2.11	132	>sp|P00740-3|FA9_HUMAN Coagulation factor IX OS=Homo sapiens GN=F9 PE=1 SV=2	3	sample=1 period=1 cycle=833 experiment=10	sample=1 period=1 cycle=833 experiment=10	9.281
05997:3	1	E.LDVTC[+71.037]NIKN[+0.984]GRC[+71.037]E.Q		C[+71]*2, N[+1]	536.585	3	1607.74	1607.75	0	-7.7	84	Specific	121.6	121.6	9.4	3.36	132	>sp|P00740-3|FA9_HUMAN Coagulation factor IX OS=Homo sapiens GN=F9 PE=1 SV=2	3	sample=1 period=1 cycle=1234 experiment=2	sample=1 period=1 cycle=1234 experiment=2	17.5807
05012:3	1	E.LDVTC[+71.037]NIKN[+0.984]GRC[+71.037]E.Q		C[+71]*2, N[+1]	536.593	3	1607.77	1607.75	0	8.7	84	Specific	121.82	121.82	87.72	2.91	132	>sp|P00740-3|FA9_HUMAN Coagulation factor IX OS=Homo sapiens GN=F9 PE=1 SV=2	3	sample=1 period=1 cycle=1121 experiment=2	sample=1 period=1 cycle=1121 experiment=2	15.2132
08463:3	1	E.LDVTC[+71.037]NIKN[+0.984]GRC[+71.037]E.Q		C[+71]*2, N[+1]	536.586	3	1607.74	1607.75	0	-5.6	84	Specific	122.03	122.03	110.49	3.58	132	>sp|P00740-3|FA9_HUMAN Coagulation factor IX OS=Homo sapiens GN=F9 PE=1 SV=2	3	sample=1 period=1 cycle=1609 experiment=3	sample=1 period=1 cycle=1609 experiment=3	25.5901
09085:3	1	E.LDVTC[+71.037]NIKN[+0.984]GRC[+71.037]E.Q		C[+71]*2, N[+1]	536.581	3	1607.73	1607.75	0	-14.5	84	Specific	123.41	123.41	24.81	3.46	132	>sp|P00740-3|FA9_HUMAN Coagulation factor IX OS=Homo sapiens GN=F9 PE=1 SV=2	3	sample=1 period=1 cycle=1690 experiment=2	sample=1 period=1 cycle=1690 experiment=2	27.2816
05883:3	1	E.LDVTC[+71.037]NIKN[+0.984]GRC[+71.037]E.Q		C[+71]*2, N[+1]	536.583	3	1607.73	1607.75	0	-11.2	84	Specific	124.5	124.5	20.42	3.19	132	>sp|P00740-3|FA9_HUMAN Coagulation factor IX OS=Homo sapiens GN=F9 PE=1 SV=2	3	sample=1 period=1 cycle=1214 experiment=3	sample=1 period=1 cycle=1214 experiment=3	17.1542
06282:3	1	E.LDVTC[+71.037]NIKN[+0.984]GRC[+71.037]E.Q		C[+71]*2, N[+1]	536.586	3	1607.74	1607.75	0	-5.8	84	Specific	125.47	125.47	72.09	2.92	132	>sp|P00740-3|FA9_HUMAN Coagulation factor IX OS=Homo sapiens GN=F9 PE=1 SV=2	3	sample=1 period=1 cycle=1282 experiment=2	sample=1 period=1 cycle=1282 experiment=2	18.6309
03226:3	1	E.LDVTC[+71.037]NIKN[+0.984]GRC[+71.037]E.Q		C[+71]*2, N[+1]	536.584	3	1607.74	1607.75	0	-9.3	84	Specific	126.36	126.36	66.94	4.18	132	>sp|P00740-3|FA9_HUMAN Coagulation factor IX OS=Homo sapiens GN=F9 PE=1 SV=2	3	sample=1 period=1 cycle=958 experiment=3	sample=1 period=1 cycle=958 experiment=3	11.8429
00638:3	1	E.LDVTC[+71.037]NIKN[+0.984]GRC[+71.037]E.Q		C[+71]*2, N[+1]	536.584	3	1607.74	1607.75	0	-8.8	84	Specific	127.67	119.6	37.61	2.71	132	>sp|P00740-3|FA9_HUMAN Coagulation factor IX OS=Homo sapiens GN=F9 PE=1 SV=2	3	sample=1 period=1 cycle=779 experiment=8	sample=1 period=1 cycle=779 experiment=8	8.1701
06047:3	1	E.LDVTC[+71.037]NIKN[+0.984]GRC[+71.037]E.Q		C[+71]*2, N[+1]	536.584	3	1607.74	1607.75	0	-8.8	84	Specific	127.97	127.97	34.22	3.09	132	>sp|P00740-3|FA9_HUMAN Coagulation factor IX OS=Homo sapiens GN=F9 PE=1 SV=2	3	sample=1 period=1 cycle=1245 experiment=4	sample=1 period=1 cycle=1245 experiment=4	17.8239
06721:3	1	E.LDVTC[+71.037]NIKN[+0.984]GRC[+71.037]E.Q		C[+71]*2, N[+1]	536.593	3	1607.76	1607.75	0	7.6	84	Specific	130.69	130.69	36.26	3.94	132	>sp|P00740-3|FA9_HUMAN Coagulation factor IX OS=Homo sapiens GN=F9 PE=1 SV=2	3	sample=1 period=1 cycle=1355 experiment=2	sample=1 period=1 cycle=1355 experiment=2	20.2159
00579:3	1	E.LDVTC[+71.037]NIKN[+0.984]GRC[+71.037]E.Q		C[+71]*2, N[+1]	536.585	3	1607.74	1607.75	0	-6.8	84	Specific	130.76	130.76	25.06	2.92	132	>sp|P00740-3|FA9_HUMAN Coagulation factor IX OS=Homo sapiens GN=F9 PE=1 SV=2	3	sample=1 period=1 cycle=776 experiment=9	sample=1 period=1 cycle=776 experiment=9	8.1107
08409:3	1	E.LDVTC[+71.037]N[+0.984]IKNGRC[+71.037]E.Q		C[+71]*2, N[+1]	536.584	3	1607.74	1607.75	0	-9.4	84	Specific	130.99	130.99	6.76	3.68	132	>sp|P00740-3|FA9_HUMAN Coagulation factor IX OS=Homo sapiens GN=F9 PE=1 SV=2	3	sample=1 period=1 cycle=1598 experiment=2	sample=1 period=1 cycle=1598 experiment=2	25.3505
06101:3	1	E.LDVTC[+71.037]NIKN[+0.984]GRC[+71.037]E.Q		C[+71]*2, N[+1]	536.585	3	1607.74	1607.75	0	-6.9	84	Specific	133.25	133.25	67.9	3.77	132	>sp|P00740-3|FA9_HUMAN Coagulation factor IX OS=Homo sapiens GN=F9 PE=1 SV=2	3	sample=1 period=1 cycle=1255 experiment=2	sample=1 period=1 cycle=1255 experiment=2	18.0409
09593:3	1	E.LDVTC[+71.037]NIKN[+0.984]GRC[+71.037]E.Q		C[+71]*2, N[+1]	536.583	3	1607.74	1607.75	0	-10.3	84	Specific	133.78	133.78	29.42	3.68	132	>sp|P00740-3|FA9_HUMAN Coagulation factor IX OS=Homo sapiens GN=F9 PE=1 SV=2	3	sample=1 period=1 cycle=1888 experiment=3	sample=1 period=1 cycle=1888 experiment=3	31.1899
09169:3	1	E.LDVTC[+71.037]N[+0.984]IKNGRC[+71.037]E.Q		C[+71]*2, N[+1]	536.586	3	1607.74	1607.75	0	-4.9	84	Specific	134.2	134.2	35.9	4.4	132	>sp|P00740-3|FA9_HUMAN Coagulation factor IX OS=Homo sapiens GN=F9 PE=1 SV=2	3	sample=1 period=1 cycle=1703 experiment=2	sample=1 period=1 cycle=1703 experiment=2	27.555
02758:3	1	E.LDVTC[+71.037]N[+0.984]IKNGRC[+71.037]E.Q		C[+71]*2, N[+1]	536.586	3	1607.74	1607.75	0	-5.5	84	Specific	134.77	134.77	16.94	3.5	132	>sp|P00740-3|FA9_HUMAN Coagulation factor IX OS=Homo sapiens GN=F9 PE=1 SV=2	3	sample=1 period=1 cycle=921 experiment=5	sample=1 period=1 cycle=921 experiment=5	11.0857
06538:3	1	E.LDVTC[+71.037]NIKN[+0.984]GRC[+71.037]E.Q		C[+71]*2, N[+1]	536.586	3	1607.74	1607.75	0	-4.7	84	Specific	135.02	135.02	60.29	4.17	132	>sp|P00740-3|FA9_HUMAN Coagulation factor IX OS=Homo sapiens GN=F9 PE=1 SV=2	3	sample=1 period=1 cycle=1325 experiment=2	sample=1 period=1 cycle=1325 experiment=2	19.5619
09711:3	1	E.LDVTC[+71.037]NIKN[+0.984]GRC[+71.037]E.Q		C[+71]*2, N[+1]	536.587	3	1607.75	1607.75	0	-2.5	84	Specific	137.22	137.22	73	4.4	132	>sp|P00740-3|FA9_HUMAN Coagulation factor IX OS=Homo sapiens GN=F9 PE=1 SV=2	3	sample=1 period=1 cycle=1949 experiment=2	sample=1 period=1 cycle=1949 experiment=2	32.2763
09373:3	1	E.LDVTC[+71.037]NIKN[+0.984]GRC[+71.037]E.Q		C[+71]*2, N[+1]	536.584	3	1607.74	1607.75	0	-8.4	84	Specific	137.31	137.31	45.55	3.96	132	>sp|P00740-3|FA9_HUMAN Coagulation factor IX OS=Homo sapiens GN=F9 PE=1 SV=2	3	sample=1 period=1 cycle=1771 experiment=2	sample=1 period=1 cycle=1771 experiment=2	28.9806
06681:3	1	E.LDVTC[+71.037]NIKN[+0.984]GRC[+71.037]E.Q		C[+71]*2, N[+1]	536.585	3	1607.74	1607.75	0	-7.8	84	Specific	137.35	137.35	33.28	4.13	132	>sp|P00740-3|FA9_HUMAN Coagulation factor IX OS=Homo sapiens GN=F9 PE=1 SV=2	3	sample=1 period=1 cycle=1351 experiment=2	sample=1 period=1 cycle=1351 experiment=2	20.1321
08371:3	1	E.LDVTC[+71.037]NIKN[+0.984]GRC[+71.037]E.Q		C[+71]*2, N[+1]	536.59	3	1607.76	1607.75	0	2.3	84	Specific	137.37	137.37	63.83	3.94	132	>sp|P00740-3|FA9_HUMAN Coagulation factor IX OS=Homo sapiens GN=F9 PE=1 SV=2	3	sample=1 period=1 cycle=1589 experiment=2	sample=1 period=1 cycle=1589 experiment=2	25.1637
08224:3	1	E.LDVTC[+71.037]NIKN[+0.984]GRC[+71.037]E.Q		C[+71]*2, N[+1]	536.588	3	1607.75	1607.75	0	-2	84	Specific	137.49	137.49	10.05	3.98	132	>sp|P00740-3|FA9_HUMAN Coagulation factor IX OS=Homo sapiens GN=F9 PE=1 SV=2	3	sample=1 period=1 cycle=1569 experiment=2	sample=1 period=1 cycle=1569 experiment=2	24.7422
09093:3	1	E.LDVTC[+71.037]NIKN[+0.984]GRC[+71.037]E.Q		C[+71]*2, N[+1]	536.586	3	1607.74	1607.75	0	-6.1	84	Specific	137.71	137.71	46.98	4	132	>sp|P00740-3|FA9_HUMAN Coagulation factor IX OS=Homo sapiens GN=F9 PE=1 SV=2	3	sample=1 period=1 cycle=1691 experiment=2	sample=1 period=1 cycle=1691 experiment=2	27.303
06328:3	1	E.LDVTC[+71.037]NIKN[+0.984]GRC[+71.037]E.Q		C[+71]*2, N[+1]	536.587	3	1607.75	1607.75	0	-3.8	84	Specific	137.81	137.81	128.38	4.17	132	>sp|P00740-3|FA9_HUMAN Coagulation factor IX OS=Homo sapiens GN=F9 PE=1 SV=2	3	sample=1 period=1 cycle=1288 experiment=2	sample=1 period=1 cycle=1288 experiment=2	18.761
05946:3	1	E.LDVTC[+71.037]NIKN[+0.984]GRC[+71.037]E.Q		C[+71]*2, N[+1]	536.582	3	1607.73	1607.75	0	-11.9	84	Specific	138.2	138.2	77.22	3.68	132	>sp|P00740-3|FA9_HUMAN Coagulation factor IX OS=Homo sapiens GN=F9 PE=1 SV=2	3	sample=1 period=1 cycle=1223 experiment=2	sample=1 period=1 cycle=1223 experiment=2	17.342
06463:3	1	E.LDVTC[+71.037]NIKN[+0.984]GRC[+71.037]E.Q		C[+71]*2, N[+1]	536.585	3	1607.74	1607.75	0	-7.2	84	Specific	139.07	139.07	66.38	2.92	132	>sp|P00740-3|FA9_HUMAN Coagulation factor IX OS=Homo sapiens GN=F9 PE=1 SV=2	3	sample=1 period=1 cycle=1312 experiment=3	sample=1 period=1 cycle=1312 experiment=3	19.28
09432:3	1	E.LDVTC[+71.037]NIKN[+0.984]GRC[+71.037]E.Q		C[+71]*2, N[+1]	536.585	3	1607.74	1607.75	0	-7.9	84	Specific	139.18	139.18	111.61	3.5	132	>sp|P00740-3|FA9_HUMAN Coagulation factor IX OS=Homo sapiens GN=F9 PE=1 SV=2	3	sample=1 period=1 cycle=1808 experiment=2	sample=1 period=1 cycle=1808 experiment=2	29.7161
09597:3	1	E.LDVTC[+71.037]NIKN[+0.984]GRC[+71.037]E.Q		C[+71]*2, N[+1]	536.589	3	1607.75	1607.75	0	1.2	84	Specific	140.8	140.8	74.06	3.66	132	>sp|P00740-3|FA9_HUMAN Coagulation factor IX OS=Homo sapiens GN=F9 PE=1 SV=2	3	sample=1 period=1 cycle=1889 experiment=3	sample=1 period=1 cycle=1889 experiment=3	31.2127
05573:3	1	E.LDVTC[+71.037]NIKN[+0.984]GRC[+71.037]E.Q		C[+71]*2, N[+1]	536.581	3	1607.73	1607.75	0	-14.4	84	Specific	142.47	142.47	69.04	3.46	132	>sp|P00740-3|FA9_HUMAN Coagulation factor IX OS=Homo sapiens GN=F9 PE=1 SV=2	3	sample=1 period=1 cycle=1179 experiment=2	sample=1 period=1 cycle=1179 experiment=2	16.4203
03579:3	1	E.LDVTC[+71.037]NIKN[+0.984]GRC[+71.037]E.Q		C[+71]*2, N[+1]	536.583	3	1607.74	1607.75	0	-10.2	84	Specific	143.26	143.26	98.06	4.32	132	>sp|P00740-3|FA9_HUMAN Coagulation factor IX OS=Homo sapiens GN=F9 PE=1 SV=2	3	sample=1 period=1 cycle=990 experiment=5	sample=1 period=1 cycle=990 experiment=5	12.5135
05506:3	1	E.LDVTC[+71.037]NIKN[+0.984]GRC[+71.037]E.Q		C[+71]*2, N[+1]	536.585	3	1607.74	1607.75	0	-6.2	84	Specific	145.85	145.85	87.74	4	132	>sp|P00740-3|FA9_HUMAN Coagulation factor IX OS=Homo sapiens GN=F9 PE=1 SV=2	3	sample=1 period=1 cycle=1170 experiment=2	sample=1 period=1 cycle=1170 experiment=2	16.2244
06368:3	1	E.LDVTC[+71.037]NIKN[+0.984]GRC[+71.037]E.Q		C[+71]*2, N[+1]	536.586	3	1607.74	1607.75	0	-4.7	84	Specific	146.15	146.15	54.06	4.54	132	>sp|P00740-3|FA9_HUMAN Coagulation factor IX OS=Homo sapiens GN=F9 PE=1 SV=2	3	sample=1 period=1 cycle=1294 experiment=3	sample=1 period=1 cycle=1294 experiment=3	18.8929
09385:3	1	E.LDVTC[+71.037]NIKN[+0.984]GRC[+71.037]E.Q		C[+71]*2, N[+1]	536.585	3	1607.74	1607.75	0	-7.7	84	Specific	146.35	137.08	66.75	4	132	>sp|P00740-3|FA9_HUMAN Coagulation factor IX OS=Homo sapiens GN=F9 PE=1 SV=2	3	sample=1 period=1 cycle=1777 experiment=2	sample=1 period=1 cycle=1777 experiment=2	29.1018
06395:3	1	E.LDVTC[+71.037]NIKN[+0.984]GRC[+71.037]E.Q		C[+71]*2, N[+1]	536.588	3	1607.75	1607.75	0	-1.6	84	Specific	146.36	146.36	23.67	3.98	132	>sp|P00740-3|FA9_HUMAN Coagulation factor IX OS=Homo sapiens GN=F9 PE=1 SV=2	3	sample=1 period=1 cycle=1298 experiment=2	sample=1 period=1 cycle=1298 experiment=2	18.9809
05672:3	1	E.LDVTC[+71.037]NIKN[+0.984]GRC[+71.037]E.Q		C[+71]*2, N[+1]	536.586	3	1607.74	1607.75	0	-5.8	84	Specific	147.14	147.14	64.79	3.77	132	>sp|P00740-3|FA9_HUMAN Coagulation factor IX OS=Homo sapiens GN=F9 PE=1 SV=2	3	sample=1 period=1 cycle=1190 experiment=3	sample=1 period=1 cycle=1190 experiment=3	16.6567
04060:3	1	E.LDVTC[+71.037]NIKN[+0.984]GRC[+71.037]E.Q		C[+71]*2, N[+1]	536.586	3	1607.74	1607.75	0	-4.6	84	Specific	148.63	148.63	12.1	4.54	132	>sp|P00740-3|FA9_HUMAN Coagulation factor IX OS=Homo sapiens GN=F9 PE=1 SV=2	3	sample=1 period=1 cycle=1034 experiment=3	sample=1 period=1 cycle=1034 experiment=3	13.4403
07319:3	1	E.LDVTC[+71.037]NIKN[+0.984]GRC[+71.037]E.Q		C[+71]*2, N[+1]	536.588	3	1607.75	1607.75	0	-2	84	Specific	149.94	149.94	31.92	3.48	132	>sp|P00740-3|FA9_HUMAN Coagulation factor IX OS=Homo sapiens GN=F9 PE=1 SV=2	3	sample=1 period=1 cycle=1463 experiment=3	sample=1 period=1 cycle=1463 experiment=3	22.5548
06249:3	1	E.LDVTC[+71.037]NIKN[+0.984]GRC[+71.037]E.Q		C[+71]*2, N[+1]	536.588	3	1607.75	1607.75	0	-0.4	84	Specific	150.94	150.94	2.15	3.75	132	>sp|P00740-3|FA9_HUMAN Coagulation factor IX OS=Homo sapiens GN=F9 PE=1 SV=2	3	sample=1 period=1 cycle=1278 experiment=2	sample=1 period=1 cycle=1278 experiment=2	18.5424
06076:3	1	E.LDVTC[+71.037]NIKN[+0.984]GRC[+71.037]E.Q		C[+71]*2, N[+1]	536.584	3	1607.74	1607.75	0	-8.1	84	Specific	153.13	153.13	46.5	4.18	132	>sp|P00740-3|FA9_HUMAN Coagulation factor IX OS=Homo sapiens GN=F9 PE=1 SV=2	3	sample=1 period=1 cycle=1252 experiment=2	sample=1 period=1 cycle=1252 experiment=2	17.9751
06799:3	1	E.LDVTC[+71.037]N[+0.984]IKNGRC[+71.037]E.Q		C[+71]*2, N[+1]	536.588	3	1607.75	1607.75	0	-2.1	84	Specific	153.55	153.55	29.83	3.75	132	>sp|P00740-3|FA9_HUMAN Coagulation factor IX OS=Homo sapiens GN=F9 PE=1 SV=2	3	sample=1 period=1 cycle=1364 experiment=2	sample=1 period=1 cycle=1364 experiment=2	20.4064
03950:3	1	E.LDVTC[+71.037]NIKN[+0.984]GRC[+71.037]E.Q		C[+71]*2, N[+1]	536.585	3	1607.74	1607.75	0	-6.5	84	Specific	154.01	154.01	89.34	4.13	132	>sp|P00740-3|FA9_HUMAN Coagulation factor IX OS=Homo sapiens GN=F9 PE=1 SV=2	3	sample=1 period=1 cycle=1025 experiment=3	sample=1 period=1 cycle=1025 experiment=3	13.2503
07391:3	1	E.LDVTC[+71.037]NIKN[+0.984]GRC[+71.037]E.Q		C[+71]*2, N[+1]	536.587	3	1607.75	1607.75	0	-3.2	84	Specific	155.03	155.03	13.91	4.4	132	>sp|P00740-3|FA9_HUMAN Coagulation factor IX OS=Homo sapiens GN=F9 PE=1 SV=2	3	sample=1 period=1 cycle=1474 experiment=2	sample=1 period=1 cycle=1474 experiment=2	22.7904
09113:3	1	E.LDVTC[+71.037]NIKN[+0.984]GRC[+71.037]E.Q		C[+71]*2, N[+1]	536.589	3	1607.75	1607.75	0	0.8	84	Specific	155.36	155.36	37.98	3.94	132	>sp|P00740-3|FA9_HUMAN Coagulation factor IX OS=Homo sapiens GN=F9 PE=1 SV=2	3	sample=1 period=1 cycle=1695 experiment=2	sample=1 period=1 cycle=1695 experiment=2	27.3883
03504:3	1	E.LDVTC[+71.037]NIKN[+0.984]GRC[+71.037]E.Q		C[+71]*2, N[+1]	536.581	3	1607.73	1607.75	0	-13.7	84	Specific	155.45	155.45	17.79	3.46	132	>sp|P00740-3|FA9_HUMAN Coagulation factor IX OS=Homo sapiens GN=F9 PE=1 SV=2	3	sample=1 period=1 cycle=982 experiment=4	sample=1 period=1 cycle=982 experiment=4	12.3403
07464:3	1	E.LDVTC[+71.037]NIKN[+0.984]GRC[+71.037]E.Q		C[+71]*2, N[+1]	536.587	3	1607.75	1607.75	0	-2.6	84	Specific	158.16	158.16	26.15	4.17	132	>sp|P00740-3|FA9_HUMAN Coagulation factor IX OS=Homo sapiens GN=F9 PE=1 SV=2	3	sample=1 period=1 cycle=1484 experiment=2	sample=1 period=1 cycle=1484 experiment=2	23.0009
06961:3	1	E.LDVTC[+71.037]NIKN[+0.984]GRC[+71.037]E.Q		C[+71]*2, N[+1]	536.584	3	1607.74	1607.75	0	-9.2	84	Specific	158.76	158.76	76.85	4.18	132	>sp|P00740-3|FA9_HUMAN Coagulation factor IX OS=Homo sapiens GN=F9 PE=1 SV=2	3	sample=1 period=1 cycle=1394 experiment=3	sample=1 period=1 cycle=1394 experiment=3	21.059
07004:3	1	E.LDVTC[+71.037]NIKN[+0.984]GRC[+71.037]E.Q		C[+71]*2, N[+1]	536.586	3	1607.74	1607.75	0	-5	84	Specific	158.76	158.76	81.6	4.54	132	>sp|P00740-3|FA9_HUMAN Coagulation factor IX OS=Homo sapiens GN=F9 PE=1 SV=2	3	sample=1 period=1 cycle=1403 experiment=2	sample=1 period=1 cycle=1403 experiment=2	21.256
05388:3	1	E.LDVTC[+71.037]NIKN[+0.984]GRC[+71.037]E.Q		C[+71]*2, N[+1]	536.582	3	1607.73	1607.75	0	-13.1	84	Specific	159.55	159.55	13.4	3.19	132	>sp|P00740-3|FA9_HUMAN Coagulation factor IX OS=Homo sapiens GN=F9 PE=1 SV=2	3	sample=1 period=1 cycle=1157 experiment=3	sample=1 period=1 cycle=1157 experiment=3	15.9479
05953:3	1	E.LDVTC[+71.037]NIKN[+0.984]GRC[+71.037]E.Q		C[+71]*2, N[+1]	536.585	3	1607.74	1607.75	0	-6.2	84	Specific	160.21	160.21	63.25	4	132	>sp|P00740-3|FA9_HUMAN Coagulation factor IX OS=Homo sapiens GN=F9 PE=1 SV=2	3	sample=1 period=1 cycle=1224 experiment=2	sample=1 period=1 cycle=1224 experiment=2	17.3634
09724:3	1	E.LDVTC[+71.037]NIKN[+0.984]GRC[+71.037]E.Q		C[+71]*2, N[+1]	536.584	3	1607.74	1607.75	0	-8.3	84	Specific	161.43	161.43	57.53	3.68	132	>sp|P00740-3|FA9_HUMAN Coagulation factor IX OS=Homo sapiens GN=F9 PE=1 SV=2	3	sample=1 period=1 cycle=1960 experiment=2	sample=1 period=1 cycle=1960 experiment=2	32.4782
06871:3	1	E.LDVTC[+71.037]NIKN[+0.984]GRC[+71.037]E.Q		C[+71]*2, N[+1]	536.588	3	1607.75	1607.75	0	-2	84	Specific	162.51	160.85	70.17	3.48	132	>sp|P00740-3|FA9_HUMAN Coagulation factor IX OS=Homo sapiens GN=F9 PE=1 SV=2	3	sample=1 period=1 cycle=1375 experiment=2	sample=1 period=1 cycle=1375 experiment=2	20.6447
08175:3	1	E.LDVTC[+71.037]NIKN[+0.984]GRC[+71.037]E.Q		C[+71]*2, N[+1]	536.587	3	1607.75	1607.75	0	-2.7	84	Specific	162.91	162.91	67.71	4.62	132	>sp|P00740-3|FA9_HUMAN Coagulation factor IX OS=Homo sapiens GN=F9 PE=1 SV=2	3	sample=1 period=1 cycle=1560 experiment=4	sample=1 period=1 cycle=1560 experiment=4	24.5502
03988:3	1	E.LDVTC[+71.037]NIKN[+0.984]GRC[+71.037]E.Q		C[+71]*2, N[+1]	536.586	3	1607.74	1607.75	0	-5.3	84	Specific	163.56	163.56	35.67	3.71	132	>sp|P00740-3|FA9_HUMAN Coagulation factor IX OS=Homo sapiens GN=F9 PE=1 SV=2	3	sample=1 period=1 cycle=1028 experiment=4	sample=1 period=1 cycle=1028 experiment=4	13.3133
06031:3	1	E.LDVTC[+71.037]NIKN[+0.984]GRC[+71.037]E.Q		C[+71]*2, N[+1]	536.586	3	1607.74	1607.75	0	-4.5	84	Specific	163.98	163.98	0.72	4.11	132	>sp|P00740-3|FA9_HUMAN Coagulation factor IX OS=Homo sapiens GN=F9 PE=1 SV=2	3	sample=1 period=1 cycle=1241 experiment=3	sample=1 period=1 cycle=1241 experiment=3	17.7354
09732:3	1	E.LDVTC[+71.037]NIKN[+0.984]GRC[+71.037]E.Q		C[+71]*2, N[+1]	536.589	3	1607.75	1607.75	0	-0.2	84	Specific	163.99	163.99	17.29	3.69	132	>sp|P00740-3|FA9_HUMAN Coagulation factor IX OS=Homo sapiens GN=F9 PE=1 SV=2	3	sample=1 period=1 cycle=1968 experiment=3	sample=1 period=1 cycle=1968 experiment=3	32.6109
07260:3	1	E.LDVTC[+71.037]NIKN[+0.984]GRC[+71.037]E.Q		C[+71]*2, N[+1]	536.582	3	1607.73	1607.75	0	-13.4	84	Specific	164.4	164.4	33.11	3.67	132	>sp|P00740-3|FA9_HUMAN Coagulation factor IX OS=Homo sapiens GN=F9 PE=1 SV=2	3	sample=1 period=1 cycle=1450 experiment=2	sample=1 period=1 cycle=1450 experiment=2	22.2674
09764:3	1	E.LDVTC[+71.037]NIKN[+0.984]GRC[+71.037]E.Q		C[+71]*2, N[+1]	536.59	3	1607.75	1607.75	0	1.6	84	Specific	164.81	164.81	36.54	4.16	132	>sp|P00740-3|FA9_HUMAN Coagulation factor IX OS=Homo sapiens GN=F9 PE=1 SV=2	3	sample=1 period=1 cycle=2042 experiment=3	sample=1 period=1 cycle=2042 experiment=3	33.6557
03894:3	1	E.LDVTC[+71.037]NIKN[+0.984]GRC[+71.037]E.Q		C[+71]*2, N[+1]	536.587	3	1607.75	1607.75	0	-2.4	84	Specific	165.73	165.73	34.83	4.39	132	>sp|P00740-3|FA9_HUMAN Coagulation factor IX OS=Homo sapiens GN=F9 PE=1 SV=2	3	sample=1 period=1 cycle=1020 experiment=3	sample=1 period=1 cycle=1020 experiment=3	13.147
08609:3	1	E.LDVTC[+71.037]NIKN[+0.984]GRC[+71.037]E.Q		C[+71]*2, N[+1]	536.583	3	1607.73	1607.75	0	-11	84	Specific	165.78	165.78	22.5	3.9	132	>sp|P00740-3|FA9_HUMAN Coagulation factor IX OS=Homo sapiens GN=F9 PE=1 SV=2	3	sample=1 period=1 cycle=1632 experiment=2	sample=1 period=1 cycle=1632 experiment=2	26.0779
06142:3	1	E.LDVTC[+71.037]NIKN[+0.984]GRC[+71.037]E.Q		C[+71]*2, N[+1]	536.587	3	1607.75	1607.75	0	-3.9	84	Specific	167.53	167.53	44.06	4.39	132	>sp|P00740-3|FA9_HUMAN Coagulation factor IX OS=Homo sapiens GN=F9 PE=1 SV=2	3	sample=1 period=1 cycle=1260 experiment=2	sample=1 period=1 cycle=1260 experiment=2	18.1501
06561:3	1	E.LDVTC[+71.037]NIKN[+0.984]GRC[+71.037]E.Q		C[+71]*2, N[+1]	536.585	3	1607.74	1607.75	0	-6.5	84	Specific	168.09	168.09	81.46	4.35	132	>sp|P00740-3|FA9_HUMAN Coagulation factor IX OS=Homo sapiens GN=F9 PE=1 SV=2	3	sample=1 period=1 cycle=1329 experiment=3	sample=1 period=1 cycle=1329 experiment=3	19.6511
07281:3	1	E.LDVTC[+71.037]NIKN[+0.984]GRC[+71.037]E.Q		C[+71]*2, N[+1]	536.582	3	1607.73	1607.75	0	-11.6	84	Specific	168.1	168.1	10.73	3.4	132	>sp|P00740-3|FA9_HUMAN Coagulation factor IX OS=Homo sapiens GN=F9 PE=1 SV=2	3	sample=1 period=1 cycle=1455 experiment=2	sample=1 period=1 cycle=1455 experiment=2	22.3783
01925:2	1	E.LDVTC[+71.037]NIKN[+0.984]GRC[+71.037]E.Q		C[+71]*2, N[+1]	804.372	2	1607.74	1607.75	0	-9.4	84	Specific	168.14	168.14	26.18	3.38	132	>sp|P00740-3|FA9_HUMAN Coagulation factor IX OS=Homo sapiens GN=F9 PE=1 SV=2	3	sample=1 period=1 cycle=859 experiment=20	sample=1 period=1 cycle=859 experiment=20	9.8259
09186:3	1	E.LDVTC[+71.037]NIKN[+0.984]GRC[+71.037]E.Q		C[+71]*2, N[+1]	536.59	3	1607.75	1607.75	0	1.6	84	Specific	168.51	168.51	43.93	4.52	132	>sp|P00740-3|FA9_HUMAN Coagulation factor IX OS=Homo sapiens GN=F9 PE=1 SV=2	3	sample=1 period=1 cycle=1707 experiment=3	sample=1 period=1 cycle=1707 experiment=3	27.6406
01841:2	1	E.LDVTC[+71.037]NIKN[+0.984]GRC[+71.037]E.Q		C[+71]*2, N[+1]	804.384	2	1607.76	1607.75	0	5.3	84	Specific	172.14	172.14	41.3	2.96	132	>sp|P00740-3|FA9_HUMAN Coagulation factor IX OS=Homo sapiens GN=F9 PE=1 SV=2	3	sample=1 period=1 cycle=854 experiment=12	sample=1 period=1 cycle=854 experiment=12	9.7181
02598:3	1	E.LDVTC[+71.037]NIKN[+0.984]GRC[+71.037]E.Q		C[+71]*2, N[+1]	536.582	3	1607.73	1607.75	0	-12.4	84	Specific	173.9	173.9	105.49	3.9	132	>sp|P00740-3|FA9_HUMAN Coagulation factor IX OS=Homo sapiens GN=F9 PE=1 SV=2	3	sample=1 period=1 cycle=907 experiment=5	sample=1 period=1 cycle=907 experiment=5	10.7916
06933:3	1	E.LDVTC[+71.037]NIKN[+0.984]GRC[+71.037]E.Q		C[+71]*2, N[+1]	536.584	3	1607.74	1607.75	0	-9	84	Specific	175.28	175.28	10.19	4.18	132	>sp|P00740-3|FA9_HUMAN Coagulation factor IX OS=Homo sapiens GN=F9 PE=1 SV=2	3	sample=1 period=1 cycle=1389 experiment=3	sample=1 period=1 cycle=1389 experiment=3	20.95
05522:3	1	E.LDVTC[+71.037]N[+0.984]IKNGRC[+71.037]E.Q		C[+71]*2, N[+1]	536.585	3	1607.74	1607.75	0	-7.2	84	Specific	175.59	175.59	7.79	4.22	132	>sp|P00740-3|FA9_HUMAN Coagulation factor IX OS=Homo sapiens GN=F9 PE=1 SV=2	3	sample=1 period=1 cycle=1172 experiment=3	sample=1 period=1 cycle=1172 experiment=3	16.269
03423:3	1	E.LDVTC[+71.037]NIKN[+0.984]GRC[+71.037]E.Q		C[+71]*2, N[+1]	536.582	3	1607.73	1607.75	0	-13.1	84	Specific	175.98	175.98	53.05	3.9	132	>sp|P00740-3|FA9_HUMAN Coagulation factor IX OS=Homo sapiens GN=F9 PE=1 SV=2	3	sample=1 period=1 cycle=974 experiment=3	sample=1 period=1 cycle=974 experiment=3	12.1688
09064:3	1	E.LDVTC[+71.037]N[+0.984]IKNGRC[+71.037]E.Q		C[+71]*2, N[+1]	536.586	3	1607.74	1607.75	0	-5.9	84	Specific	176.11	176.11	11.42	4.36	132	>sp|P00740-3|FA9_HUMAN Coagulation factor IX OS=Homo sapiens GN=F9 PE=1 SV=2	3	sample=1 period=1 cycle=1687 experiment=3	sample=1 period=1 cycle=1687 experiment=3	27.2196
03717:3	1	E.LDVTC[+71.037]NIKN[+0.984]GRC[+71.037]E.Q		C[+71]*2, N[+1]	536.583	3	1607.74	1607.75	0	-10	84	Specific	176.2	176.2	37.34	4.54	132	>sp|P00740-3|FA9_HUMAN Coagulation factor IX OS=Homo sapiens GN=F9 PE=1 SV=2	3	sample=1 period=1 cycle=1005 experiment=4	sample=1 period=1 cycle=1005 experiment=4	12.8385
09641:3	1	E.LDVTC[+71.037]NIKN[+0.984]GRC[+71.037]E.Q		C[+71]*2, N[+1]	536.592	3	1607.76	1607.75	0	5.7	84	Specific	176.25	176.25	47.12	4.38	132	>sp|P00740-3|FA9_HUMAN Coagulation factor IX OS=Homo sapiens GN=F9 PE=1 SV=2	3	sample=1 period=1 cycle=1938 experiment=2	sample=1 period=1 cycle=1938 experiment=2	32.0455
06486:3	1	E.LDVTC[+71.037]NIKN[+0.984]GRC[+71.037]E.Q		C[+71]*2, N[+1]	536.583	3	1607.74	1607.75	0	-9.7	84	Specific	178.29	178.29	8.99	3.9	132	>sp|P00740-3|FA9_HUMAN Coagulation factor IX OS=Homo sapiens GN=F9 PE=1 SV=2	3	sample=1 period=1 cycle=1317 experiment=3	sample=1 period=1 cycle=1317 experiment=3	19.3895
04492:3	1	E.LDVTC[+71.037]NIKN[+0.984]GRC[+71.037]E.Q		C[+71]*2, N[+1]	536.586	3	1607.74	1607.75	0	-4.4	84	Specific	179.24	179.24	83.98	4.76	132	>sp|P00740-3|FA9_HUMAN Coagulation factor IX OS=Homo sapiens GN=F9 PE=1 SV=2	3	sample=1 period=1 cycle=1072 experiment=3	sample=1 period=1 cycle=1072 experiment=3	14.2106
05237:3	1	E.LDVTC[+71.037]NIKN[+0.984]GRC[+71.037]E.Q		C[+71]*2, N[+1]	536.584	3	1607.74	1607.75	0	-9.2	84	Specific	179.43	179.43	92.07	4.54	132	>sp|P00740-3|FA9_HUMAN Coagulation factor IX OS=Homo sapiens GN=F9 PE=1 SV=2	3	sample=1 period=1 cycle=1141 experiment=3	sample=1 period=1 cycle=1141 experiment=3	15.6166
06509:3	1	E.LDVTC[+71.037]NIKN[+0.984]GRC[+71.037]E.Q		C[+71]*2, N[+1]	536.583	3	1607.74	1607.75	0	-10	84	Specific	179.59	179.59	65.14	4.18	132	>sp|P00740-3|FA9_HUMAN Coagulation factor IX OS=Homo sapiens GN=F9 PE=1 SV=2	3	sample=1 period=1 cycle=1321 experiment=3	sample=1 period=1 cycle=1321 experiment=3	19.4753
02481:3	1	E.LDVTC[+71.037]NIKN[+0.984]GRC[+71.037]E.Q		C[+71]*2, N[+1]	536.586	3	1607.74	1607.75	0	-4.8	84	Specific	180.87	180.87	7.47	4.11	132	>sp|P00740-3|FA9_HUMAN Coagulation factor IX OS=Homo sapiens GN=F9 PE=1 SV=2	3	sample=1 period=1 cycle=898 experiment=3	sample=1 period=1 cycle=898 experiment=3	10.6043
07219:3	1	E.LDVTC[+71.037]NIKN[+0.984]GRC[+71.037]E.Q		C[+71]*2, N[+1]	536.59	3	1607.75	1607.75	0	1.5	84	Specific	181.4	181.4	107.6	4.53	132	>sp|P00740-3|FA9_HUMAN Coagulation factor IX OS=Homo sapiens GN=F9 PE=1 SV=2	3	sample=1 period=1 cycle=1437 experiment=3	sample=1 period=1 cycle=1437 experiment=3	21.9849
05991:3	1	E.LDVTC[+71.037]NIKN[+0.984]GRC[+71.037]E.Q		C[+71]*2, N[+1]	536.584	3	1607.74	1607.75	0	-9.6	84	Specific	181.45	181.45	48.66	4.4	132	>sp|P00740-3|FA9_HUMAN Coagulation factor IX OS=Homo sapiens GN=F9 PE=1 SV=2	3	sample=1 period=1 cycle=1233 experiment=2	sample=1 period=1 cycle=1233 experiment=2	17.5597
06360:3	1	E.LDVTC[+71.037]N[+0.984]IKNGRC[+71.037]E.Q		C[+71]*2, N[+1]	536.585	3	1607.74	1607.75	0	-7.4	84	Specific	181.5	181.5	21.44	3.99	132	>sp|P00740-3|FA9_HUMAN Coagulation factor IX OS=Homo sapiens GN=F9 PE=1 SV=2	3	sample=1 period=1 cycle=1293 experiment=3	sample=1 period=1 cycle=1293 experiment=3	18.8718
03542:3	1	E.LDVTC[+71.037]NIKN[+0.984]GRC[+71.037]E.Q		C[+71]*2, N[+1]	536.581	3	1607.73	1607.75	0	-14.1	84	Specific	181.57	181.57	55.49	4.03	132	>sp|P00740-3|FA9_HUMAN Coagulation factor IX OS=Homo sapiens GN=F9 PE=1 SV=2	3	sample=1 period=1 cycle=986 experiment=5	sample=1 period=1 cycle=986 experiment=5	12.4274
09736:3	1	E.LDVTC[+71.037]NIKN[+0.984]GRC[+71.037]E.Q		C[+71]*2, N[+1]	536.588	3	1607.75	1607.75	0	-1.8	84	Specific	182.11	182.11	53.86	4.2	132	>sp|P00740-3|FA9_HUMAN Coagulation factor IX OS=Homo sapiens GN=F9 PE=1 SV=2	3	sample=1 period=1 cycle=1972 experiment=2	sample=1 period=1 cycle=1972 experiment=2	32.6801
08448:3	1	E.LDVTC[+71.037]NIKN[+0.984]GRC[+71.037]E.Q		C[+71]*2, N[+1]	536.588	3	1607.75	1607.75	0	-1.8	84	Specific	183.33	183.33	44.78	4.33	132	>sp|P00740-3|FA9_HUMAN Coagulation factor IX OS=Homo sapiens GN=F9 PE=1 SV=2	3	sample=1 period=1 cycle=1605 experiment=3	sample=1 period=1 cycle=1605 experiment=3	25.5042
05631:3	1	E.LDVTC[+71.037]N[+0.984]IKNGRC[+71.037]E.Q		C[+71]*2, N[+1]	536.582	3	1607.73	1607.75	0	-12	84	Specific	183.46	156.8	2.43	3.19	132	>sp|P00740-3|FA9_HUMAN Coagulation factor IX OS=Homo sapiens GN=F9 PE=1 SV=2	3	sample=1 period=1 cycle=1184 experiment=4	sample=1 period=1 cycle=1184 experiment=4	16.5297
06629:3	1	E.LDVTC[+71.037]NIKN[+0.984]GRC[+71.037]E.Q		C[+71]*2, N[+1]	536.586	3	1607.74	1607.75	0	-4.8	84	Specific	183.81	183.81	10.92	4.39	132	>sp|P00740-3|FA9_HUMAN Coagulation factor IX OS=Homo sapiens GN=F9 PE=1 SV=2	3	sample=1 period=1 cycle=1344 experiment=4	sample=1 period=1 cycle=1344 experiment=4	19.9813
08487:3	1	E.LDVTC[+71.037]NIKN[+0.984]GRC[+71.037]E.Q		C[+71]*2, N[+1]	536.585	3	1607.74	1607.75	0	-7.3	84	Specific	185.13	185.13	12.84	4.22	132	>sp|P00740-3|FA9_HUMAN Coagulation factor IX OS=Homo sapiens GN=F9 PE=1 SV=2	3	sample=1 period=1 cycle=1614 experiment=3	sample=1 period=1 cycle=1614 experiment=3	25.7005
09282:3	1	E.LDVTC[+71.037]NIKN[+0.984]GRC[+71.037]E.Q		C[+71]*2, N[+1]	536.588	3	1607.75	1607.75	0	-0.6	84	Specific	185.8	185.8	40.64	3.97	132	>sp|P00740-3|FA9_HUMAN Coagulation factor IX OS=Homo sapiens GN=F9 PE=1 SV=2	3	sample=1 period=1 cycle=1737 experiment=2	sample=1 period=1 cycle=1737 experiment=2	28.2552
09637:3	1	E.LDVTC[+71.037]NIKN[+0.984]GRC[+71.037]E.Q		C[+71]*2, N[+1]	536.582	3	1607.73	1607.75	0	-12.5	84	Specific	187.46	187.46	17.1	3.4	132	>sp|P00740-3|FA9_HUMAN Coagulation factor IX OS=Homo sapiens GN=F9 PE=1 SV=2	3	sample=1 period=1 cycle=1935 experiment=2	sample=1 period=1 cycle=1935 experiment=2	31.9839
07314:3	1	E.LDVTC[+71.037]NIKN[+0.984]GRC[+71.037]E.Q		C[+71]*2, N[+1]	536.585	3	1607.74	1607.75	0	-7.7	84	Specific	188.77	188.77	23.47	3.99	132	>sp|P00740-3|FA9_HUMAN Coagulation factor IX OS=Homo sapiens GN=F9 PE=1 SV=2	3	sample=1 period=1 cycle=1462 experiment=2	sample=1 period=1 cycle=1462 experiment=2	22.531
09806:3	1	E.LDVTC[+71.037]NIKN[+0.984]GRC[+71.037]E.Q		C[+71]*2, N[+1]	536.589	3	1607.75	1607.75	0	-0.2	84	Specific	188.8	188.8	55.22	4.33	132	>sp|P00740-3|FA9_HUMAN Coagulation factor IX OS=Homo sapiens GN=F9 PE=1 SV=2	3	sample=1 period=1 cycle=2425 experiment=3	sample=1 period=1 cycle=2425 experiment=3	37.9978
09228:3	1	E.LDVTC[+71.037]NIKN[+0.984]GRC[+71.037]E.Q		C[+71]*2, N[+1]	536.584	3	1607.74	1607.75	0	-8.4	84	Specific	189.85	189.85	107.66	4.4	132	>sp|P00740-3|FA9_HUMAN Coagulation factor IX OS=Homo sapiens GN=F9 PE=1 SV=2	3	sample=1 period=1 cycle=1719 experiment=4	sample=1 period=1 cycle=1719 experiment=4	27.8832
08229:3	1	E.LDVTC[+71.037]NIKN[+0.984]GRC[+71.037]E.Q		C[+71]*2, N[+1]	536.587	3	1607.75	1607.75	0	-3.2	84	Specific	189.97	189.97	3.03	4.11	132	>sp|P00740-3|FA9_HUMAN Coagulation factor IX OS=Homo sapiens GN=F9 PE=1 SV=2	3	sample=1 period=1 cycle=1570 experiment=2	sample=1 period=1 cycle=1570 experiment=2	24.7657
02926:3	1	E.LDVTC[+71.037]NIKN[+0.984]GRC[+71.037]E.Q		C[+71]*2, N[+1]	536.584	3	1607.74	1607.75	0	-9.4	84	Specific	190.3	190.3	3.71	4.18	132	>sp|P00740-3|FA9_HUMAN Coagulation factor IX OS=Homo sapiens GN=F9 PE=1 SV=2	3	sample=1 period=1 cycle=934 experiment=6	sample=1 period=1 cycle=934 experiment=6	11.3603
09418:3	1	E.LDVTC[+71.037]N[+0.984]IKNGRC[+71.037]E.Q		C[+71]*2, N[+1]	536.585	3	1607.74	1607.75	0	-6.9	84	Specific	191.74	191.74	14.81	4.35	132	>sp|P00740-3|FA9_HUMAN Coagulation factor IX OS=Homo sapiens GN=F9 PE=1 SV=2	3	sample=1 period=1 cycle=1802 experiment=2	sample=1 period=1 cycle=1802 experiment=2	29.5889
09221:3	1	E.LDVTC[+71.037]NIKN[+0.984]GRC[+71.037]E.Q		C[+71]*2, N[+1]	536.586	3	1607.74	1607.75	0	-4.8	84	Specific	192.82	192.82	54.57	4.62	132	>sp|P00740-3|FA9_HUMAN Coagulation factor IX OS=Homo sapiens GN=F9 PE=1 SV=2	3	sample=1 period=1 cycle=1718 experiment=3	sample=1 period=1 cycle=1718 experiment=3	27.86
09341:3	1	E.LDVTC[+71.037]NIKN[+0.984]GRC[+71.037]E.Q		C[+71]*2, N[+1]	536.586	3	1607.74	1607.75	0	-4.6	84	Specific	192.99	192.99	33.07	4.62	132	>sp|P00740-3|FA9_HUMAN Coagulation factor IX OS=Homo sapiens GN=F9 PE=1 SV=2	3	sample=1 period=1 cycle=1755 experiment=2	sample=1 period=1 cycle=1755 experiment=2	28.6354
08456:3	1	E.LDVTC[+71.037]NIKN[+0.984]GRC[+71.037]E.Q		C[+71]*2, N[+1]	536.585	3	1607.74	1607.75	0	-7	84	Specific	193.21	193.21	57.2	3.71	132	>sp|P00740-3|FA9_HUMAN Coagulation factor IX OS=Homo sapiens GN=F9 PE=1 SV=2	3	sample=1 period=1 cycle=1607 experiment=2	sample=1 period=1 cycle=1607 experiment=2	25.548
03239:3	1	E.LDVTC[+71.037]NIKN[+0.984]GRC[+71.037]E.Q		C[+71]*2, N[+1]	536.584	3	1607.74	1607.75	0	-8.9	84	Specific	193.45	193.45	109.1	4.4	132	>sp|P00740-3|FA9_HUMAN Coagulation factor IX OS=Homo sapiens GN=F9 PE=1 SV=2	3	sample=1 period=1 cycle=959 experiment=3	sample=1 period=1 cycle=959 experiment=3	11.8635
07330:3	1	E.LDVTC[+71.037]NIKN[+0.984]GRC[+71.037]E.Q		C[+71]*2, N[+1]	536.586	3	1607.74	1607.75	0	-5.6	84	Specific	193.66	193.66	73.14	4.22	132	>sp|P00740-3|FA9_HUMAN Coagulation factor IX OS=Homo sapiens GN=F9 PE=1 SV=2	3	sample=1 period=1 cycle=1465 experiment=2	sample=1 period=1 cycle=1465 experiment=2	22.5951
05899:3	1	E.LDVTC[+71.037]NIKN[+0.984]GRC[+71.037]E.Q		C[+71]*2, N[+1]	536.581	3	1607.73	1607.75	0	-13.7	84	Specific	194.09	194.09	62.38	4.04	132	>sp|P00740-3|FA9_HUMAN Coagulation factor IX OS=Homo sapiens GN=F9 PE=1 SV=2	3	sample=1 period=1 cycle=1216 experiment=2	sample=1 period=1 cycle=1216 experiment=2	17.1948
01546:2	1	E.LDVTC[+71.037]NIKN[+0.984]GRC[+71.037]E.Q		C[+71]*2, N[+1]	804.379	2	1607.75	1607.75	0	-0.9	84	Specific	194.29	172.35	58.65	3.18	132	>sp|P00740-3|FA9_HUMAN Coagulation factor IX OS=Homo sapiens GN=F9 PE=1 SV=2	3	sample=1 period=1 cycle=835 experiment=15	sample=1 period=1 cycle=835 experiment=15	9.3238
09770:3	1	E.LDVTC[+71.037]NIKN[+0.984]GRC[+71.037]E.Q		C[+71]*2, N[+1]	536.585	3	1607.74	1607.75	0	-6.2	84	Specific	194.74	186.18	68.79	3.71	132	>sp|P00740-3|FA9_HUMAN Coagulation factor IX OS=Homo sapiens GN=F9 PE=1 SV=2	3	sample=1 period=1 cycle=2052 experiment=3	sample=1 period=1 cycle=2052 experiment=3	33.797
05555:3	1	E.LDVTC[+71.037]NIKN[+0.984]GRC[+71.037]E.Q		C[+71]*2, N[+1]	536.585	3	1607.74	1607.75	0	-7.6	84	Specific	196.71	196.71	81.94	4.22	132	>sp|P00740-3|FA9_HUMAN Coagulation factor IX OS=Homo sapiens GN=F9 PE=1 SV=2	3	sample=1 period=1 cycle=1176 experiment=2	sample=1 period=1 cycle=1176 experiment=2	16.3548
07904:3	1	E.LDVTC[+71.037]NIKN[+0.984]GRC[+71.037]E.Q		C[+71]*2, N[+1]	536.585	3	1607.74	1607.75	0	-6.3	84	Specific	197.27	197.27	80.95	4.22	132	>sp|P00740-3|FA9_HUMAN Coagulation factor IX OS=Homo sapiens GN=F9 PE=1 SV=2	3	sample=1 period=1 cycle=1530 experiment=3	sample=1 period=1 cycle=1530 experiment=3	23.9271
09296:3	1	E.LDVTC[+71.037]NIKN[+0.984]GRC[+71.037]E.Q		C[+71]*2, N[+1]	536.586	3	1607.74	1607.75	0	-4.8	84	Specific	197.57	197.57	61.11	4.62	132	>sp|P00740-3|FA9_HUMAN Coagulation factor IX OS=Homo sapiens GN=F9 PE=1 SV=2	3	sample=1 period=1 cycle=1740 experiment=2	sample=1 period=1 cycle=1740 experiment=2	28.3185
09484:3	1	E.LDVTC[+71.037]NIKN[+0.984]GRC[+71.037]E.Q		C[+71]*2, N[+1]	536.583	3	1607.73	1607.75	0	-10.7	84	Specific	200.41	200.41	113.37	3.9	132	>sp|P00740-3|FA9_HUMAN Coagulation factor IX OS=Homo sapiens GN=F9 PE=1 SV=2	3	sample=1 period=1 cycle=1849 experiment=2	sample=1 period=1 cycle=1849 experiment=2	30.4704
09459:3	1	E.LDVTC[+71.037]NIKN[+0.984]GRC[+71.037]E.Q		C[+71]*2, N[+1]	536.587	3	1607.75	1607.75	0	-3.6	84	Specific	201.15	201.15	15.49	4.39	132	>sp|P00740-3|FA9_HUMAN Coagulation factor IX OS=Homo sapiens GN=F9 PE=1 SV=2	3	sample=1 period=1 cycle=1829 experiment=2	sample=1 period=1 cycle=1829 experiment=2	30.097
03613:3	1	E.LDVTC[+71.037]NIKN[+0.984]GRC[+71.037]E.Q		C[+71]*2, N[+1]	536.584	3	1607.74	1607.75	0	-9.2	84	Specific	203.2	197.83	34.83	4.4	132	>sp|P00740-3|FA9_HUMAN Coagulation factor IX OS=Homo sapiens GN=F9 PE=1 SV=2	3	sample=1 period=1 cycle=994 experiment=5	sample=1 period=1 cycle=994 experiment=5	12.5999
02674:3	1	E.LDVTC[+71.037]N[+0.984]IKNGRC[+71.037]E.Q		C[+71]*2, N[+1]	536.581	3	1607.73	1607.75	0	-14.4	84	Specific	203.69	203.69	3.23	3.66	132	>sp|P00740-3|FA9_HUMAN Coagulation factor IX OS=Homo sapiens GN=F9 PE=1 SV=2	3	sample=1 period=1 cycle=913 experiment=4	sample=1 period=1 cycle=913 experiment=4	10.9159
02532:3	1	E.LDVTC[+71.037]NIKN[+0.984]GRC[+71.037]E.Q		C[+71]*2, N[+1]	536.582	3	1607.73	1607.75	0	-11.6	84	Specific	204.49	204.49	20.32	3.38	132	>sp|P00740-3|FA9_HUMAN Coagulation factor IX OS=Homo sapiens GN=F9 PE=1 SV=2	3	sample=1 period=1 cycle=902 experiment=4	sample=1 period=1 cycle=902 experiment=4	10.6868
03365:3	1	E.LDVTC[+71.037]NIKN[+0.984]GRC[+71.037]E.Q		C[+71]*2, N[+1]	536.585	3	1607.74	1607.75	0	-6.5	84	Specific	205.62	205.62	64.22	4.34	132	>sp|P00740-3|FA9_HUMAN Coagulation factor IX OS=Homo sapiens GN=F9 PE=1 SV=2	3	sample=1 period=1 cycle=969 experiment=3	sample=1 period=1 cycle=969 experiment=3	12.0673
05926:3	1	E.LDVTC[+71.037]NIKN[+0.984]GRC[+71.037]E.Q		C[+71]*2, N[+1]	536.583	3	1607.73	1607.75	0	-10.9	84	Specific	206.47	206.47	26.79	3.89	132	>sp|P00740-3|FA9_HUMAN Coagulation factor IX OS=Homo sapiens GN=F9 PE=1 SV=2	3	sample=1 period=1 cycle=1219 experiment=3	sample=1 period=1 cycle=1219 experiment=3	17.2586
06939:3	1	E.LDVTC[+71.037]NIKN[+0.984]GRC[+71.037]E.Q		C[+71]*2, N[+1]	536.585	3	1607.74	1607.75	0	-6.2	84	Specific	206.88	206.88	67.65	3.98	132	>sp|P00740-3|FA9_HUMAN Coagulation factor IX OS=Homo sapiens GN=F9 PE=1 SV=2	3	sample=1 period=1 cycle=1390 experiment=2	sample=1 period=1 cycle=1390 experiment=2	20.9714
05873:3	1	E.LDVTC[+71.037]NIKN[+0.984]GRC[+71.037]E.Q		C[+71]*2, N[+1]	536.583	3	1607.74	1607.75	0	-10	84	Specific	207.83	207.83	36.88	4.16	132	>sp|P00740-3|FA9_HUMAN Coagulation factor IX OS=Homo sapiens GN=F9 PE=1 SV=2	3	sample=1 period=1 cycle=1213 experiment=2	sample=1 period=1 cycle=1213 experiment=2	17.1327
07385:3	1	E.LDVTC[+71.037]NIKN[+0.984]GRC[+71.037]E.Q		C[+71]*2, N[+1]	536.588	3	1607.75	1607.75	0	-1.6	84	Specific	208.07	208.07	14.04	4.18	132	>sp|P00740-3|FA9_HUMAN Coagulation factor IX OS=Homo sapiens GN=F9 PE=1 SV=2	3	sample=1 period=1 cycle=1473 experiment=4	sample=1 period=1 cycle=1473 experiment=4	22.7698
08309:3	1	E.LDVTC[+71.037]NIKN[+0.984]GRC[+71.037]E.Q		C[+71]*2, N[+1]	536.59	3	1607.76	1607.75	0	2.3	84	Specific	208.3	208.3	65.98	4.14	132	>sp|P00740-3|FA9_HUMAN Coagulation factor IX OS=Homo sapiens GN=F9 PE=1 SV=2	3	sample=1 period=1 cycle=1581 experiment=3	sample=1 period=1 cycle=1581 experiment=3	25.0029
02783:3	1	E.LDVTC[+71.037]NIKN[+0.984]GRC[+71.037]E.Q		C[+71]*2, N[+1]	536.584	3	1607.74	1607.75	0	-9.1	84	Specific	208.9	180.79	68.76	3.9	132	>sp|P00740-3|FA9_HUMAN Coagulation factor IX OS=Homo sapiens GN=F9 PE=1 SV=2	3	sample=1 period=1 cycle=923 experiment=5	sample=1 period=1 cycle=923 experiment=5	11.1282
02180:3	1	E.LDVTC[+71.037]N[+0.984]IKNGRC[+71.037]E.Q		C[+71]*2, N[+1]	536.588	3	1607.75	1607.75	0	-1.5	84	Specific	209.49	209.49	19.73	3.68	132	>sp|P00740-3|FA9_HUMAN Coagulation factor IX OS=Homo sapiens GN=F9 PE=1 SV=2	3	sample=1 period=1 cycle=877 experiment=3	sample=1 period=1 cycle=877 experiment=3	10.1816
08523:3	1	E.LDVTC[+71.037]NIKN[+0.984]GRC[+71.037]E.Q		C[+71]*2, N[+1]	536.589	3	1607.75	1607.75	0	0.2	84	Specific	212.2	212.2	58.09	4.32	132	>sp|P00740-3|FA9_HUMAN Coagulation factor IX OS=Homo sapiens GN=F9 PE=1 SV=2	3	sample=1 period=1 cycle=1620 experiment=2	sample=1 period=1 cycle=1620 experiment=2	25.8279
07951:3	1	E.LDVTC[+71.037]NIKN[+0.984]GRC[+71.037]E.Q		C[+71]*2, N[+1]	536.582	3	1607.73	1607.75	0	-12.8	84	Specific	212.68	212.68	49.8	3.89	132	>sp|P00740-3|FA9_HUMAN Coagulation factor IX OS=Homo sapiens GN=F9 PE=1 SV=2	3	sample=1 period=1 cycle=1535 experiment=3	sample=1 period=1 cycle=1535 experiment=3	24.0293
06570:3	1	E.LDVTC[+71.037]NIKN[+0.984]GRC[+71.037]E.Q		C[+71]*2, N[+1]	536.586	3	1607.74	1607.75	0	-5.9	84	Specific	212.76	212.76	31.36	4.2	132	>sp|P00740-3|FA9_HUMAN Coagulation factor IX OS=Homo sapiens GN=F9 PE=1 SV=2	3	sample=1 period=1 cycle=1331 experiment=2	sample=1 period=1 cycle=1331 experiment=2	19.6959
09635:3	1	E.LDVTC[+71.037]NIKN[+0.984]GRC[+71.037]E.Q		C[+71]*2, N[+1]	536.585	3	1607.74	1607.75	0	-6.4	84	Specific	214.37	214.37	45.22	3.98	132	>sp|P00740-3|FA9_HUMAN Coagulation factor IX OS=Homo sapiens GN=F9 PE=1 SV=2	3	sample=1 period=1 cycle=1934 experiment=2	sample=1 period=1 cycle=1934 experiment=2	31.9622
09479:3	1	E.LDVTC[+71.037]NIKN[+0.984]GRC[+71.037]E.Q		C[+71]*2, N[+1]	536.586	3	1607.74	1607.75	0	-5.5	84	Specific	215.44	215.44	66.11	4.2	132	>sp|P00740-3|FA9_HUMAN Coagulation factor IX OS=Homo sapiens GN=F9 PE=1 SV=2	3	sample=1 period=1 cycle=1847 experiment=2	sample=1 period=1 cycle=1847 experiment=2	30.4282
07266:3	1	E.LDVTC[+71.037]NIKN[+0.984]GRC[+71.037]E.Q		C[+71]*2, N[+1]	536.588	3	1607.75	1607.75	0	-1	84	Specific	215.9	215.9	46.3	4.18	132	>sp|P00740-3|FA9_HUMAN Coagulation factor IX OS=Homo sapiens GN=F9 PE=1 SV=2	3	sample=1 period=1 cycle=1451 experiment=2	sample=1 period=1 cycle=1451 experiment=2	22.2907
09028:3	1	E.LDVTC[+71.037]NIKN[+0.984]GRC[+71.037]E.Q		C[+71]*2, N[+1]	536.586	3	1607.74	1607.75	0	-4.9	84	Specific	216.72	216.72	53.83	4.74	132	>sp|P00740-3|FA9_HUMAN Coagulation factor IX OS=Homo sapiens GN=F9 PE=1 SV=2	3	sample=1 period=1 cycle=1679 experiment=2	sample=1 period=1 cycle=1679 experiment=2	27.0459
09043:3	1	E.LDVTC[+71.037]NIKN[+0.984]GRC[+71.037]E.Q		C[+71]*2, N[+1]	536.586	3	1607.74	1607.75	0	-5.4	84	Specific	216.98	216.98	74.4	4.2	132	>sp|P00740-3|FA9_HUMAN Coagulation factor IX OS=Homo sapiens GN=F9 PE=1 SV=2	3	sample=1 period=1 cycle=1682 experiment=2	sample=1 period=1 cycle=1682 experiment=2	27.1114
09215:3	1	E.LDVTC[+71.037]NIKN[+0.984]GRC[+71.037]E.Q		C[+71]*2, N[+1]	536.585	3	1607.74	1607.75	0	-6.9	84	Specific	217.55	217.55	60.51	4.2	132	>sp|P00740-3|FA9_HUMAN Coagulation factor IX OS=Homo sapiens GN=F9 PE=1 SV=2	3	sample=1 period=1 cycle=1716 experiment=3	sample=1 period=1 cycle=1716 experiment=3	27.8184
09457:3	1	E.LDVTC[+71.037]N[+0.984]IKNGRC[+71.037]E.Q		C[+71]*2, N[+1]	536.583	3	1607.74	1607.75	0	-10.2	84	Specific	219.04	219.04	21.14	4.39	132	>sp|P00740-3|FA9_HUMAN Coagulation factor IX OS=Homo sapiens GN=F9 PE=1 SV=2	3	sample=1 period=1 cycle=1828 experiment=2	sample=1 period=1 cycle=1828 experiment=2	30.0753
09453:3	1	E.LDVTC[+71.037]NIKN[+0.984]GRC[+71.037]E.Q		C[+71]*2, N[+1]	536.585	3	1607.74	1607.75	0	-7.5	84	Specific	222.71	222.71	29.52	3.98	132	>sp|P00740-3|FA9_HUMAN Coagulation factor IX OS=Homo sapiens GN=F9 PE=1 SV=2	3	sample=1 period=1 cycle=1826 experiment=2	sample=1 period=1 cycle=1826 experiment=2	30.0317
09477:3	1	E.LDVTC[+71.037]NIKN[+0.984]GRC[+71.037]E.Q		C[+71]*2, N[+1]	536.588	3	1607.75	1607.75	0	-1.8	84	Specific	223.5	223.5	62.26	4.18	132	>sp|P00740-3|FA9_HUMAN Coagulation factor IX OS=Homo sapiens GN=F9 PE=1 SV=2	3	sample=1 period=1 cycle=1846 experiment=2	sample=1 period=1 cycle=1846 experiment=2	30.4084
09218:3	1	E.LDVTC[+71.037]NIKN[+0.984]GRC[+71.037]E.Q		C[+71]*2, N[+1]	536.586	3	1607.74	1607.75	0	-5.3	84	Specific	224.91	224.91	77.47	4.2	132	>sp|P00740-3|FA9_HUMAN Coagulation factor IX OS=Homo sapiens GN=F9 PE=1 SV=2	3	sample=1 period=1 cycle=1717 experiment=3	sample=1 period=1 cycle=1717 experiment=3	27.8418
02719:3	1	E.LDVTC[+71.037]N[+0.984]IKNGRC[+71.037]E.Q		C[+71]*2, N[+1]	536.585	3	1607.74	1607.75	0	-7.2	84	Specific	226.7	226.7	48.49	3.7	132	>sp|P00740-3|FA9_HUMAN Coagulation factor IX OS=Homo sapiens GN=F9 PE=1 SV=2	3	sample=1 period=1 cycle=917 experiment=5	sample=1 period=1 cycle=917 experiment=5	11.0011
09421:3	1	E.LDVTC[+71.037]NIKN[+0.984]GRC[+71.037]E.Q		C[+71]*2, N[+1]	536.589	3	1607.75	1607.75	0	0.2	84	Specific	226.81	226.81	115.66	4.18	132	>sp|P00740-3|FA9_HUMAN Coagulation factor IX OS=Homo sapiens GN=F9 PE=1 SV=2	3	sample=1 period=1 cycle=1803 experiment=2	sample=1 period=1 cycle=1803 experiment=2	29.6099
09776:3	1	E.LDVTC[+71.037]NIKN[+0.984]GRC[+71.037]E.Q		C[+71]*2, N[+1]	536.586	3	1607.74	1607.75	0	-4.4	84	Specific	227.78	227.78	13.11	4.38	132	>sp|P00740-3|FA9_HUMAN Coagulation factor IX OS=Homo sapiens GN=F9 PE=1 SV=2	3	sample=1 period=1 cycle=2226 experiment=2	sample=1 period=1 cycle=2226 experiment=2	35.7146
09339:3	1	E.LDVTC[+71.037]N[+0.984]IKNGRC[+71.037]E.Q		C[+71]*2, N[+1]	536.585	3	1607.74	1607.75	0	-7	84	Specific	227.79	206.24	8.34	3.98	132	>sp|P00740-3|FA9_HUMAN Coagulation factor IX OS=Homo sapiens GN=F9 PE=1 SV=2	3	sample=1 period=1 cycle=1753 experiment=2	sample=1 period=1 cycle=1753 experiment=2	28.5977
08109:3	1	E.LDVTC[+71.037]NIKN[+0.984]GRC[+71.037]E.Q		C[+71]*2, N[+1]	536.589	3	1607.75	1607.75	0	0.4	84	Specific	228.57	228.57	89.35	4.18	132	>sp|P00740-3|FA9_HUMAN Coagulation factor IX OS=Homo sapiens GN=F9 PE=1 SV=2	3	sample=1 period=1 cycle=1552 experiment=2	sample=1 period=1 cycle=1552 experiment=2	24.3796
06420:3	1	E.LDVTC[+71.037]NIKN[+0.984]GRC[+71.037]E.Q		C[+71]*2, N[+1]	536.588	3	1607.75	1607.75	0	-1.8	84	Specific	228.6	228.6	45.41	4.18	132	>sp|P00740-3|FA9_HUMAN Coagulation factor IX OS=Homo sapiens GN=F9 PE=1 SV=2	3	sample=1 period=1 cycle=1302 experiment=2	sample=1 period=1 cycle=1302 experiment=2	19.0696
06773:3	1	E.LDVTC[+71.037]NIKN[+0.984]GRC[+71.037]E.Q		C[+71]*2, N[+1]	536.587	3	1607.75	1607.75	0	-3.7	84	Specific	229.31	229.31	58.31	4.74	132	>sp|P00740-3|FA9_HUMAN Coagulation factor IX OS=Homo sapiens GN=F9 PE=1 SV=2	3	sample=1 period=1 cycle=1361 experiment=2	sample=1 period=1 cycle=1361 experiment=2	20.3422
09058:3	1	E.LDVTC[+71.037]NIKN[+0.984]GRC[+71.037]E.Q		C[+71]*2, N[+1]	536.59	3	1607.75	1607.75	0	1.4	84	Specific	230.65	230.65	94.25	4.51	132	>sp|P00740-3|FA9_HUMAN Coagulation factor IX OS=Homo sapiens GN=F9 PE=1 SV=2	3	sample=1 period=1 cycle=1686 experiment=2	sample=1 period=1 cycle=1686 experiment=2	27.1963
09745:3	1	E.LDVTC[+71.037]NIKN[+0.984]GRC[+71.037]E.Q		C[+71]*2, N[+1]	536.585	3	1607.74	1607.75	0	-6.3	84	Specific	231.79	219.9	44.47	3.98	132	>sp|P00740-3|FA9_HUMAN Coagulation factor IX OS=Homo sapiens GN=F9 PE=1 SV=2	3	sample=1 period=1 cycle=1986 experiment=2	sample=1 period=1 cycle=1986 experiment=2	32.8897
03530:3	1	E.LDVTC[+71.037]NIKN[+0.984]GRC[+71.037]E.Q		C[+71]*2, N[+1]	536.584	3	1607.74	1607.75	0	-9.2	84	Specific	232.98	232.98	66.85	4.52	132	>sp|P00740-3|FA9_HUMAN Coagulation factor IX OS=Homo sapiens GN=F9 PE=1 SV=2	3	sample=1 period=1 cycle=985 experiment=3	sample=1 period=1 cycle=985 experiment=3	12.4037
09429:3	1	E.LDVTC[+71.037]NIKN[+0.984]GRC[+71.037]E.Q		C[+71]*2, N[+1]	536.586	3	1607.74	1607.75	0	-4.8	84	Specific	235.28	235.28	73.6	4.75	132	>sp|P00740-3|FA9_HUMAN Coagulation factor IX OS=Homo sapiens GN=F9 PE=1 SV=2	3	sample=1 period=1 cycle=1807 experiment=2	sample=1 period=1 cycle=1807 experiment=2	29.6959
02613:3	1	E.LDVTC[+71.037]NIKN[+0.984]GRC[+71.037]E.Q		C[+71]*2, N[+1]	536.587	3	1607.75	1607.75	0	-3.6	84	Specific	236.76	236.76	7.97	4.74	132	>sp|P00740-3|FA9_HUMAN Coagulation factor IX OS=Homo sapiens GN=F9 PE=1 SV=2	3	sample=1 period=1 cycle=908 experiment=6	sample=1 period=1 cycle=908 experiment=6	10.8123
03435:3	1	E.LDVTC[+71.037]NIKN[+0.984]GRC[+71.037]E.Q		C[+71]*2, N[+1]	536.584	3	1607.74	1607.75	0	-8.3	84	Specific	237.41	237.41	62.6	4.39	132	>sp|P00740-3|FA9_HUMAN Coagulation factor IX OS=Homo sapiens GN=F9 PE=1 SV=2	3	sample=1 period=1 cycle=975 experiment=3	sample=1 period=1 cycle=975 experiment=3	12.1904
06601:3	1	E.LDVTC[+71.037]NIKN[+0.984]GRC[+71.037]E.Q		C[+71]*2, N[+1]	536.584	3	1607.74	1607.75	0	-8.3	84	Specific	239.11	239.11	21.68	4.39	132	>sp|P00740-3|FA9_HUMAN Coagulation factor IX OS=Homo sapiens GN=F9 PE=1 SV=2	3	sample=1 period=1 cycle=1339 experiment=2	sample=1 period=1 cycle=1339 experiment=2	19.87
02759:3	1	E.LDVTC[+71.037]NIKN[+0.984]GRC[+71.037]E.Q		C[+71]*2, N[+1]	536.586	3	1607.74	1607.75	0	-5.5	84	Specific	239.46	234.25	43.2	4.2	132	>sp|P00740-3|FA9_HUMAN Coagulation factor IX OS=Homo sapiens GN=F9 PE=1 SV=2	3	sample=1 period=1 cycle=921 experiment=6	sample=1 period=1 cycle=921 experiment=6	11.0861
03321:3	1	E.LDVTC[+71.037]NIKN[+0.984]GRC[+71.037]E.Q		C[+71]*2, N[+1]	536.588	3	1607.75	1607.75	0	-1.5	84	Specific	239.51	239.51	98.13	4.32	132	>sp|P00740-3|FA9_HUMAN Coagulation factor IX OS=Homo sapiens GN=F9 PE=1 SV=2	3	sample=1 period=1 cycle=965 experiment=4	sample=1 period=1 cycle=965 experiment=4	11.9872
06116:3	1	E.LDVTC[+71.037]NIKN[+0.984]GRC[+71.037]E.Q		C[+71]*2, N[+1]	536.583	3	1607.74	1607.75	0	-10.1	84	Specific	240.19	240.19	41.99	4.52	132	>sp|P00740-3|FA9_HUMAN Coagulation factor IX OS=Homo sapiens GN=F9 PE=1 SV=2	3	sample=1 period=1 cycle=1257 experiment=3	sample=1 period=1 cycle=1257 experiment=3	18.0858
07065:3	1	E.LDVTC[+71.037]NIKN[+0.984]GRC[+71.037]E.Q		C[+71]*2, N[+1]	536.588	3	1607.75	1607.75	0	-1	84	Specific	240.56	240.56	125.59	4.45	132	>sp|P00740-3|FA9_HUMAN Coagulation factor IX OS=Homo sapiens GN=F9 PE=1 SV=2	3	sample=1 period=1 cycle=1413 experiment=2	sample=1 period=1 cycle=1413 experiment=2	21.4726
03782:3	1	E.LDVTC[+71.037]NIKN[+0.984]GRC[+71.037]E.Q		C[+71]*2, N[+1]	536.588	3	1607.75	1607.75	0	-1.4	84	Specific	240.66	240.66	103.23	4.45	132	>sp|P00740-3|FA9_HUMAN Coagulation factor IX OS=Homo sapiens GN=F9 PE=1 SV=2	3	sample=1 period=1 cycle=1011 experiment=4	sample=1 period=1 cycle=1011 experiment=4	12.965
07241:3	1	E.LDVTC[+71.037]NIKN[+0.984]GRC[+71.037]E.Q		C[+71]*2, N[+1]	536.59	3	1607.76	1607.75	0	2.8	84	Specific	241.53	241.53	101.7	4.63	132	>sp|P00740-3|FA9_HUMAN Coagulation factor IX OS=Homo sapiens GN=F9 PE=1 SV=2	3	sample=1 period=1 cycle=1443 experiment=2	sample=1 period=1 cycle=1443 experiment=2	22.1153
03706:3	1	E.LDVTC[+71.037]NIKN[+0.984]GRC[+71.037]E.Q		C[+71]*2, N[+1]	536.582	3	1607.73	1607.75	0	-11.6	84	Specific	242.21	242.21	41.43	4.11	132	>sp|P00740-3|FA9_HUMAN Coagulation factor IX OS=Homo sapiens GN=F9 PE=1 SV=2	3	sample=1 period=1 cycle=1004 experiment=4	sample=1 period=1 cycle=1004 experiment=4	12.8162
07324:3	1	E.LDVTC[+71.037]NIKN[+0.984]GRC[+71.037]E.Q		C[+71]*2, N[+1]	536.585	3	1607.74	1607.75	0	-6.4	84	Specific	242.65	242.65	75.21	4.47	132	>sp|P00740-3|FA9_HUMAN Coagulation factor IX OS=Homo sapiens GN=F9 PE=1 SV=2	3	sample=1 period=1 cycle=1464 experiment=3	sample=1 period=1 cycle=1464 experiment=3	22.5741
06525:3	1	E.LDVTC[+71.037]NIKN[+0.984]GRC[+71.037]E.Q		C[+71]*2, N[+1]	536.584	3	1607.74	1607.75	0	-8.7	84	Specific	243.94	243.94	131.05	4.66	132	>sp|P00740-3|FA9_HUMAN Coagulation factor IX OS=Homo sapiens GN=F9 PE=1 SV=2	3	sample=1 period=1 cycle=1323 experiment=2	sample=1 period=1 cycle=1323 experiment=2	19.5186
09753:3	1	E.LDVTC[+71.037]NIKN[+0.984]GRC[+71.037]E.Q		C[+71]*2, N[+1]	536.588	3	1607.75	1607.75	0	-1	84	Specific	245.1	245.1	15.36	4.09	132	>sp|P00740-3|FA9_HUMAN Coagulation factor IX OS=Homo sapiens GN=F9 PE=1 SV=2	3	sample=1 period=1 cycle=2024 experiment=2	sample=1 period=1 cycle=2024 experiment=2	33.3708
07233:3	1	E.LDVTC[+71.037]NIKN[+0.984]GRC[+71.037]E.Q		C[+71]*2, N[+1]	536.584	3	1607.74	1607.75	0	-8	84	Specific	247.36	247.36	82.68	4.66	132	>sp|P00740-3|FA9_HUMAN Coagulation factor IX OS=Homo sapiens GN=F9 PE=1 SV=2	3	sample=1 period=1 cycle=1440 experiment=3	sample=1 period=1 cycle=1440 experiment=3	22.051
07286:3	1	E.LDVTC[+71.037]NIKN[+0.984]GRC[+71.037]E.Q		C[+71]*2, N[+1]	536.583	3	1607.73	1607.75	0	-10.5	84	Specific	247.72	247.72	60.13	4.65	132	>sp|P00740-3|FA9_HUMAN Coagulation factor IX OS=Homo sapiens GN=F9 PE=1 SV=2	3	sample=1 period=1 cycle=1456 experiment=2	sample=1 period=1 cycle=1456 experiment=2	22.4001
08586:3	1	E.LDVTC[+71.037]NIKN[+0.984]GRC[+71.037]E.Q		C[+71]*2, N[+1]	536.587	3	1607.74	1607.75	0	-4.1	84	Specific	248.42	248.42	76.3	4.51	132	>sp|P00740-3|FA9_HUMAN Coagulation factor IX OS=Homo sapiens GN=F9 PE=1 SV=2	3	sample=1 period=1 cycle=1627 experiment=2	sample=1 period=1 cycle=1627 experiment=2	25.9749
02309:3	1	E.LDVTC[+71.037]NIKN[+0.984]GRC[+71.037]E.Q		C[+71]*2, N[+1]	536.586	3	1607.74	1607.75	0	-4.8	84	Specific	249.1	249.1	41.23	4.74	132	>sp|P00740-3|FA9_HUMAN Coagulation factor IX OS=Homo sapiens GN=F9 PE=1 SV=2	3	sample=1 period=1 cycle=886 experiment=3	sample=1 period=1 cycle=886 experiment=3	10.3617
09626:3	1	E.LDVTC[+71.037]NIKN[+0.984]GRC[+71.037]E.Q		C[+71]*2, N[+1]	536.585	3	1607.74	1607.75	0	-7.7	84	Specific	249.77	230.04	115.33	4.11	132	>sp|P00740-3|FA9_HUMAN Coagulation factor IX OS=Homo sapiens GN=F9 PE=1 SV=2	3	sample=1 period=1 cycle=1917 experiment=2	sample=1 period=1 cycle=1917 experiment=2	31.7132
01230:3	1	E.LDVTC[+71.037]NIKN[+0.984]GRC[+71.037]E.Q		C[+71]*2, N[+1]	536.588	3	1607.75	1607.75	0	-1.4	84	Specific	250.87	250.87	33.24	4.31	132	>sp|P00740-3|FA9_HUMAN Coagulation factor IX OS=Homo sapiens GN=F9 PE=1 SV=2	3	sample=1 period=1 cycle=815 experiment=5	sample=1 period=1 cycle=815 experiment=5	8.9033
05966:3	1	E.LDVTC[+71.037]NIKN[+0.984]GRC[+71.037]E.Q		C[+71]*2, N[+1]	536.585	3	1607.74	1607.75	0	-7.1	84	Specific	252.6	252.6	89.31	4.33	132	>sp|P00740-3|FA9_HUMAN Coagulation factor IX OS=Homo sapiens GN=F9 PE=1 SV=2	3	sample=1 period=1 cycle=1227 experiment=2	sample=1 period=1 cycle=1227 experiment=2	17.4282
01942:2	1	E.LDVTC[+71.037]NIKN[+0.984]GRC[+71.037]E.Q		C[+71]*2, N[+1]	804.383	2	1607.76	1607.75	0	4	84	Specific	252.89	252.89	14.83	3.33	132	>sp|P00740-3|FA9_HUMAN Coagulation factor IX OS=Homo sapiens GN=F9 PE=1 SV=2	3	sample=1 period=1 cycle=860 experiment=18	sample=1 period=1 cycle=860 experiment=18	9.8457
09326:3	1	E.LDVTC[+71.037]NIKN[+0.984]GRC[+71.037]E.Q		C[+71]*2, N[+1]	536.585	3	1607.74	1607.75	0	-6.1	84	Specific	253.9	253.9	75.08	4.47	132	>sp|P00740-3|FA9_HUMAN Coagulation factor IX OS=Homo sapiens GN=F9 PE=1 SV=2	3	sample=1 period=1 cycle=1746 experiment=2	sample=1 period=1 cycle=1746 experiment=2	28.4443
09631:3	1	E.LDVTC[+71.037]NIKN[+0.984]GRC[+71.037]E.Q		C[+71]*2, N[+1]	536.583	3	1607.73	1607.75	0	-11.3	84	Specific	254.29	254.29	51.37	3.51	132	>sp|P00740-3|FA9_HUMAN Coagulation factor IX OS=Homo sapiens GN=F9 PE=1 SV=2	3	sample=1 period=1 cycle=1923 experiment=2	sample=1 period=1 cycle=1923 experiment=2	31.8042
09470:3	1	E.LDVTC[+71.037]NIKN[+0.984]GRC[+71.037]E.Q		C[+71]*2, N[+1]	536.587	3	1607.75	1607.75	0	-3.5	84	Specific	254.3	254.3	101.32	4.88	132	>sp|P00740-3|FA9_HUMAN Coagulation factor IX OS=Homo sapiens GN=F9 PE=1 SV=2	3	sample=1 period=1 cycle=1842 experiment=2	sample=1 period=1 cycle=1842 experiment=2	30.3228
07253:3	1	E.LDVTC[+71.037]NIKN[+0.984]GRC[+71.037]E.Q		C[+71]*2, N[+1]	536.583	3	1607.73	1607.75	0	-10.4	84	Specific	255.24	255.24	35.81	4.65	132	>sp|P00740-3|FA9_HUMAN Coagulation factor IX OS=Homo sapiens GN=F9 PE=1 SV=2	3	sample=1 period=1 cycle=1448 experiment=2	sample=1 period=1 cycle=1448 experiment=2	22.225
09370:3	1	E.LDVTC[+71.037]NIKN[+0.984]GRC[+71.037]E.Q		C[+71]*2, N[+1]	536.585	3	1607.74	1607.75	0	-6.3	84	Specific	255.29	255.29	55.83	4.11	132	>sp|P00740-3|FA9_HUMAN Coagulation factor IX OS=Homo sapiens GN=F9 PE=1 SV=2	3	sample=1 period=1 cycle=1769 experiment=2	sample=1 period=1 cycle=1769 experiment=2	28.9415
07018:3	1	E.LDVTC[+71.037]NIKN[+0.984]GRC[+71.037]E.Q		C[+71]*2, N[+1]	536.587	3	1607.75	1607.75	0	-3.8	84	Specific	256.41	256.41	54.81	4.74	132	>sp|P00740-3|FA9_HUMAN Coagulation factor IX OS=Homo sapiens GN=F9 PE=1 SV=2	3	sample=1 period=1 cycle=1406 experiment=2	sample=1 period=1 cycle=1406 experiment=2	21.3231
06295:3	1	E.LDVTC[+71.037]NIKN[+0.984]GRC[+71.037]E.Q		C[+71]*2, N[+1]	536.587	3	1607.75	1607.75	0	-3.8	84	Specific	257.91	209.09	121.54	4.74	132	>sp|P00740-3|FA9_HUMAN Coagulation factor IX OS=Homo sapiens GN=F9 PE=1 SV=2	3	sample=1 period=1 cycle=1284 experiment=2	sample=1 period=1 cycle=1284 experiment=2	18.6746
09761:3	1	E.LDVTC[+71.037]NIKN[+0.984]GRC[+71.037]E.Q		C[+71]*2, N[+1]	536.584	3	1607.74	1607.75	0	-9	84	Specific	259.56	252.73	52.19	4.29	132	>sp|P00740-3|FA9_HUMAN Coagulation factor IX OS=Homo sapiens GN=F9 PE=1 SV=2	3	sample=1 period=1 cycle=2039 experiment=2	sample=1 period=1 cycle=2039 experiment=2	33.6054
09262:3	1	E.LDVTC[+71.037]NIKN[+0.984]GRC[+71.037]E.Q		C[+71]*2, N[+1]	536.583	3	1607.74	1607.75	0	-9.8	84	Specific	260	260	59.99	4.65	132	>sp|P00740-3|FA9_HUMAN Coagulation factor IX OS=Homo sapiens GN=F9 PE=1 SV=2	3	sample=1 period=1 cycle=1729 experiment=2	sample=1 period=1 cycle=1729 experiment=2	28.1006
07036:3	1	E.LDVTC[+71.037]NIKN[+0.984]GRC[+71.037]E.Q		C[+71]*2, N[+1]	536.591	3	1607.76	1607.75	0	3.6	84	Specific	260.2	260.2	22.59	4.49	132	>sp|P00740-3|FA9_HUMAN Coagulation factor IX OS=Homo sapiens GN=F9 PE=1 SV=2	3	sample=1 period=1 cycle=1409 experiment=2	sample=1 period=1 cycle=1409 experiment=2	21.3874
00637:3	1	E.LDVTC[+71.037]NIKN[+0.984]GRC[+71.037]E.Q		C[+71]*2, N[+1]	536.584	3	1607.74	1607.75	0	-8.8	84	Specific	261.83	261.83	68.53	4.52	132	>sp|P00740-3|FA9_HUMAN Coagulation factor IX OS=Homo sapiens GN=F9 PE=1 SV=2	3	sample=1 period=1 cycle=779 experiment=7	sample=1 period=1 cycle=779 experiment=7	8.1697
09267:3	1	E.LDVTC[+71.037]NIKN[+0.984]GRC[+71.037]E.Q		C[+71]*2, N[+1]	536.583	3	1607.73	1607.75	0	-11	84	Specific	262.5	242.21	48.53	3.79	132	>sp|P00740-3|FA9_HUMAN Coagulation factor IX OS=Homo sapiens GN=F9 PE=1 SV=2	3	sample=1 period=1 cycle=1732 experiment=3	sample=1 period=1 cycle=1732 experiment=3	28.1511
03129:3	1	E.LDVTC[+71.037]NIKN[+0.984]GRC[+71.037]E.Q		C[+71]*2, N[+1]	536.585	3	1607.74	1607.75	0	-7.1	84	Specific	262.67	262.67	90.83	4.47	132	>sp|P00740-3|FA9_HUMAN Coagulation factor IX OS=Homo sapiens GN=F9 PE=1 SV=2	3	sample=1 period=1 cycle=951 experiment=3	sample=1 period=1 cycle=951 experiment=3	11.7015
05563:3	1	E.LDVTC[+71.037]NIKN[+0.984]GRC[+71.037]E.Q		C[+71]*2, N[+1]	536.582	3	1607.73	1607.75	0	-11.7	84	Specific	264.41	264.41	37.4	3.79	132	>sp|P00740-3|FA9_HUMAN Coagulation factor IX OS=Homo sapiens GN=F9 PE=1 SV=2	3	sample=1 period=1 cycle=1177 experiment=2	sample=1 period=1 cycle=1177 experiment=2	16.3774
06583:3	1	E.LDVTC[+71.037]NIKN[+0.984]GRC[+71.037]E.Q		C[+71]*2, N[+1]	536.586	3	1607.74	1607.75	0	-5.7	84	Specific	264.92	264.92	70.04	4.33	132	>sp|P00740-3|FA9_HUMAN Coagulation factor IX OS=Homo sapiens GN=F9 PE=1 SV=2	3	sample=1 period=1 cycle=1334 experiment=3	sample=1 period=1 cycle=1334 experiment=3	19.7636
02071:3	1	E.LDVTC[+71.037]NIKN[+0.984]GRC[+71.037]E.Q		C[+71]*2, N[+1]	536.587	3	1607.75	1607.75	0	-3.6	84	Specific	265.41	231.42	126.32	4.51	132	>sp|P00740-3|FA9_HUMAN Coagulation factor IX OS=Homo sapiens GN=F9 PE=1 SV=2	3	sample=1 period=1 cycle=871 experiment=3	sample=1 period=1 cycle=871 experiment=3	10.0601
09464:3	1	E.LDVTC[+71.037]NIKN[+0.984]GRC[+71.037]E.Q		C[+71]*2, N[+1]	536.587	3	1607.75	1607.75	0	-3.9	84	Specific	265.46	265.46	42.9	4.87	132	>sp|P00740-3|FA9_HUMAN Coagulation factor IX OS=Homo sapiens GN=F9 PE=1 SV=2	3	sample=1 period=1 cycle=1836 experiment=3	sample=1 period=1 cycle=1836 experiment=3	30.2085
07048:3	1	E.LDVTC[+71.037]NIKN[+0.984]GRC[+71.037]E.Q		C[+71]*2, N[+1]	536.587	3	1607.75	1607.75	0	-2.6	84	Specific	265.65	265.65	80.93	4.88	132	>sp|P00740-3|FA9_HUMAN Coagulation factor IX OS=Homo sapiens GN=F9 PE=1 SV=2	3	sample=1 period=1 cycle=1411 experiment=2	sample=1 period=1 cycle=1411 experiment=2	21.43
09607:3	1	E.LDVTC[+71.037]NIKN[+0.984]GRC[+71.037]E.Q		C[+71]*2, N[+1]	536.587	3	1607.74	1607.75	0	-4.1	84	Specific	266.18	265.66	27.46	4.74	132	>sp|P00740-3|FA9_HUMAN Coagulation factor IX OS=Homo sapiens GN=F9 PE=1 SV=2	3	sample=1 period=1 cycle=1898 experiment=2	sample=1 period=1 cycle=1898 experiment=2	31.3751
09730:3	1	E.LDVTC[+71.037]NIKN[+0.984]GRC[+71.037]E.Q		C[+71]*2, N[+1]	536.587	3	1607.75	1607.75	0	-2.9	84	Specific	268.27	268.27	6.92	4.87	132	>sp|P00740-3|FA9_HUMAN Coagulation factor IX OS=Homo sapiens GN=F9 PE=1 SV=2	3	sample=1 period=1 cycle=1966 experiment=2	sample=1 period=1 cycle=1966 experiment=2	32.5793
09758:3	1	E.LDVTC[+71.037]NIKN[+0.984]GRC[+71.037]E.Q		C[+71]*2, N[+1]	536.588	3	1607.75	1607.75	0	-0.8	84	Specific	268.73	268.73	122.32	4.45	132	>sp|P00740-3|FA9_HUMAN Coagulation factor IX OS=Homo sapiens GN=F9 PE=1 SV=2	3	sample=1 period=1 cycle=2032 experiment=3	sample=1 period=1 cycle=2032 experiment=3	33.4989
06988:3	1	E.LDVTC[+71.037]NIKN[+0.984]GRC[+71.037]E.Q		C[+71]*2, N[+1]	536.581	3	1607.73	1607.75	0	-14.7	84	Specific	269.34	269.34	108.6	4.15	132	>sp|P00740-3|FA9_HUMAN Coagulation factor IX OS=Homo sapiens GN=F9 PE=1 SV=2	3	sample=1 period=1 cycle=1399 experiment=2	sample=1 period=1 cycle=1399 experiment=2	21.1684
09447:3	1	E.LDVTC[+71.037]NIKN[+0.984]GRC[+71.037]E.Q		C[+71]*2, N[+1]	536.585	3	1607.74	1607.75	0	-7.5	84	Specific	270.52	270.52	92.21	4.33	132	>sp|P00740-3|FA9_HUMAN Coagulation factor IX OS=Homo sapiens GN=F9 PE=1 SV=2	3	sample=1 period=1 cycle=1816 experiment=2	sample=1 period=1 cycle=1816 experiment=2	29.87
06440:3	1	E.LDVTC[+71.037]NIKN[+0.984]GRC[+71.037]E.Q		C[+71]*2, N[+1]	536.587	3	1607.75	1607.75	0	-3.4	84	Specific	270.81	270.81	80.5	4.51	132	>sp|P00740-3|FA9_HUMAN Coagulation factor IX OS=Homo sapiens GN=F9 PE=1 SV=2	3	sample=1 period=1 cycle=1308 experiment=2	sample=1 period=1 cycle=1308 experiment=2	19.1911
09416:3	1	E.LDVTC[+71.037]NIKN[+0.984]GRC[+71.037]E.Q		C[+71]*2, N[+1]	536.585	3	1607.74	1607.75	0	-6.2	84	Specific	274	260.09	95.01	4.11	132	>sp|P00740-3|FA9_HUMAN Coagulation factor IX OS=Homo sapiens GN=F9 PE=1 SV=2	3	sample=1 period=1 cycle=1801 experiment=2	sample=1 period=1 cycle=1801 experiment=2	29.5703
03064:3	1	E.LDVTC[+71.037]NIKN[+0.984]GRC[+71.037]E.Q		C[+71]*2, N[+1]	536.585	3	1607.74	1607.75	0	-6.5	84	Specific	276.19	249.72	33.01	4.47	132	>sp|P00740-3|FA9_HUMAN Coagulation factor IX OS=Homo sapiens GN=F9 PE=1 SV=2	3	sample=1 period=1 cycle=945 experiment=2	sample=1 period=1 cycle=945 experiment=2	11.5793
09706:3	1	E.LDVTC[+71.037]NIKN[+0.984]GRC[+71.037]E.Q		C[+71]*2, N[+1]	536.587	3	1607.74	1607.75	0	-4.2	84	Specific	276.25	276.25	36.06	4.88	132	>sp|P00740-3|FA9_HUMAN Coagulation factor IX OS=Homo sapiens GN=F9 PE=1 SV=2	3	sample=1 period=1 cycle=1948 experiment=2	sample=1 period=1 cycle=1948 experiment=2	32.2558
09886:3	1	E.LDVTC[+71.037]N[+0.984]IKNGRC[+71.037]E.Q		C[+71]*2, N[+1]	536.586	3	1607.74	1607.75	0	-5.9	84	Specific	276.89	276.89	35.66	4.33	132	>sp|P00740-3|FA9_HUMAN Coagulation factor IX OS=Homo sapiens GN=F9 PE=1 SV=2	3	sample=1 period=1 cycle=3172 experiment=2	sample=1 period=1 cycle=3172 experiment=2	46.339
06853:3	1	E.LDVTC[+71.037]NIKN[+0.984]GRC[+71.037]E.Q		C[+71]*2, N[+1]	536.587	3	1607.75	1607.75	0	-3	84	Specific	277.5	277.5	102.84	4.84	132	>sp|P00740-3|FA9_HUMAN Coagulation factor IX OS=Homo sapiens GN=F9 PE=1 SV=2	3	sample=1 period=1 cycle=1372 experiment=2	sample=1 period=1 cycle=1372 experiment=2	20.579
07257:3	1	E.LDVTC[+71.037]NIKN[+0.984]GRC[+71.037]E.Q		C[+71]*2, N[+1]	536.587	3	1607.75	1607.75	0	-3.2	84	Specific	278.59	278.59	120.43	4.74	132	>sp|P00740-3|FA9_HUMAN Coagulation factor IX OS=Homo sapiens GN=F9 PE=1 SV=2	3	sample=1 period=1 cycle=1449 experiment=2	sample=1 period=1 cycle=1449 experiment=2	22.2481
09488:3	1	E.LDVTC[+71.037]NIKN[+0.984]GRC[+71.037]E.Q		C[+71]*2, N[+1]	536.582	3	1607.73	1607.75	0	-12	84	Specific	279.91	279.91	125.55	4.01	132	>sp|P00740-3|FA9_HUMAN Coagulation factor IX OS=Homo sapiens GN=F9 PE=1 SV=2	3	sample=1 period=1 cycle=1850 experiment=2	sample=1 period=1 cycle=1850 experiment=2	30.4922
09491:3	1	E.LDVTC[+71.037]NIKN[+0.984]GRC[+71.037]E.Q		C[+71]*2, N[+1]	536.585	3	1607.74	1607.75	0	-6.3	84	Specific	280.39	280.39	67.12	4.38	132	>sp|P00740-3|FA9_HUMAN Coagulation factor IX OS=Homo sapiens GN=F9 PE=1 SV=2	3	sample=1 period=1 cycle=1855 experiment=2	sample=1 period=1 cycle=1855 experiment=2	30.5598
09395:3	1	E.LDVTC[+71.037]NIKN[+0.984]GRC[+71.037]E.Q		C[+71]*2, N[+1]	536.585	3	1607.74	1607.75	0	-7.1	84	Specific	281.69	281.69	33.43	4.45	132	>sp|P00740-3|FA9_HUMAN Coagulation factor IX OS=Homo sapiens GN=F9 PE=1 SV=2	3	sample=1 period=1 cycle=1783 experiment=2	sample=1 period=1 cycle=1783 experiment=2	29.2259
02386:3	1	E.LDVTC[+71.037]NIKN[+0.984]GRC[+71.037]E.Q		C[+71]*2, N[+1]	536.584	3	1607.74	1607.75	0	-8	84	Specific	282.23	282.23	74.68	4.41	132	>sp|P00740-3|FA9_HUMAN Coagulation factor IX OS=Homo sapiens GN=F9 PE=1 SV=2	3	sample=1 period=1 cycle=891 experiment=4	sample=1 period=1 cycle=891 experiment=4	10.4629
09748:3	1	E.LDVTC[+71.037]NIKN[+0.984]GRC[+71.037]E.Q		C[+71]*2, N[+1]	536.583	3	1607.73	1607.75	0	-10.7	84	Specific	285.63	284.6	60.9	4.63	132	>sp|P00740-3|FA9_HUMAN Coagulation factor IX OS=Homo sapiens GN=F9 PE=1 SV=2	3	sample=1 period=1 cycle=1999 experiment=2	sample=1 period=1 cycle=1999 experiment=2	33.0507
09322:3	1	E.LDVTC[+71.037]NIKN[+0.984]GRC[+71.037]E.Q		C[+71]*2, N[+1]	536.591	3	1607.76	1607.75	0	3.5	84	Specific	287.19	287.19	26.21	4.75	132	>sp|P00740-3|FA9_HUMAN Coagulation factor IX OS=Homo sapiens GN=F9 PE=1 SV=2	3	sample=1 period=1 cycle=1745 experiment=2	sample=1 period=1 cycle=1745 experiment=2	28.4229
02467:3	1	E.LDVTC[+71.037]NIKN[+0.984]GRC[+71.037]E.Q		C[+71]*2, N[+1]	536.586	3	1607.74	1607.75	0	-4.6	84	Specific	287.29	287.29	49.07	4.99	132	>sp|P00740-3|FA9_HUMAN Coagulation factor IX OS=Homo sapiens GN=F9 PE=1 SV=2	3	sample=1 period=1 cycle=897 experiment=3	sample=1 period=1 cycle=897 experiment=3	10.5839
06826:3	1	E.LDVTC[+71.037]NIKN[+0.984]GRC[+71.037]E.Q		C[+71]*2, N[+1]	536.59	3	1607.75	1607.75	0	2	84	Specific	287.39	287.39	65.5	4.75	132	>sp|P00740-3|FA9_HUMAN Coagulation factor IX OS=Homo sapiens GN=F9 PE=1 SV=2	3	sample=1 period=1 cycle=1368 experiment=3	sample=1 period=1 cycle=1368 experiment=3	20.4944
09450:3	1	E.LDVTC[+71.037]NIKN[+0.984]GRC[+71.037]E.Q		C[+71]*2, N[+1]	536.585	3	1607.74	1607.75	0	-6.2	84	Specific	287.62	287.62	61.46	4.58	132	>sp|P00740-3|FA9_HUMAN Coagulation factor IX OS=Homo sapiens GN=F9 PE=1 SV=2	3	sample=1 period=1 cycle=1822 experiment=2	sample=1 period=1 cycle=1822 experiment=2	29.9604
09615:3	1	E.LDVTC[+71.037]NIKN[+0.984]GRC[+71.037]E.Q		C[+71]*2, N[+1]	536.586	3	1607.74	1607.75	0	-5.3	84	Specific	291.09	277.83	66.15	4.38	132	>sp|P00740-3|FA9_HUMAN Coagulation factor IX OS=Homo sapiens GN=F9 PE=1 SV=2	3	sample=1 period=1 cycle=1905 experiment=2	sample=1 period=1 cycle=1905 experiment=2	31.5033
09351:3	1	E.LDVTC[+71.037]NIKN[+0.984]GRC[+71.037]E.Q		C[+71]*2, N[+1]	536.587	3	1607.75	1607.75	0	-2.4	84	Specific	291.82	291.82	105.38	4.85	132	>sp|P00740-3|FA9_HUMAN Coagulation factor IX OS=Homo sapiens GN=F9 PE=1 SV=2	3	sample=1 period=1 cycle=1761 experiment=3	sample=1 period=1 cycle=1761 experiment=3	28.7697
03140:3	1	E.LDVTC[+71.037]NIKN[+0.984]GRC[+71.037]E.Q		C[+71]*2, N[+1]	536.587	3	1607.75	1607.75	0	-2.4	84	Specific	292.02	292.02	92.62	4.95	132	>sp|P00740-3|FA9_HUMAN Coagulation factor IX OS=Homo sapiens GN=F9 PE=1 SV=2	3	sample=1 period=1 cycle=952 experiment=5	sample=1 period=1 cycle=952 experiment=5	11.7217
09601:3	1	E.LDVTC[+71.037]NIKN[+0.984]GRC[+71.037]E.Q		C[+71]*2, N[+1]	536.585	3	1607.74	1607.75	0	-6.2	84	Specific	292.35	292.35	41.84	4.58	132	>sp|P00740-3|FA9_HUMAN Coagulation factor IX OS=Homo sapiens GN=F9 PE=1 SV=2	3	sample=1 period=1 cycle=1894 experiment=2	sample=1 period=1 cycle=1894 experiment=2	31.2966
07399:3	1	E.LDVTC[+71.037]NIKN[+0.984]GRC[+71.037]E.Q		C[+71]*2, N[+1]	536.584	3	1607.74	1607.75	0	-9.2	84	Specific	292.78	292.78	31.8	4.77	132	>sp|P00740-3|FA9_HUMAN Coagulation factor IX OS=Homo sapiens GN=F9 PE=1 SV=2	3	sample=1 period=1 cycle=1475 experiment=2	sample=1 period=1 cycle=1475 experiment=2	22.8118
09634:3	1	E.LDVTC[+71.037]NIKN[+0.984]GRC[+71.037]E.Q		C[+71]*2, N[+1]	536.59	3	1607.75	1607.75	0	1.5	84	Specific	293.53	261.15	24.8	4.54	132	>sp|P00740-3|FA9_HUMAN Coagulation factor IX OS=Homo sapiens GN=F9 PE=1 SV=2	3	sample=1 period=1 cycle=1930 experiment=2	sample=1 period=1 cycle=1930 experiment=2	31.9122
05583:3	1	E.LDVTC[+71.037]NIKN[+0.984]GRC[+71.037]E.Q		C[+71]*2, N[+1]	536.586	3	1607.74	1607.75	0	-4.7	84	Specific	294.2	294.2	99.41	4.95	132	>sp|P00740-3|FA9_HUMAN Coagulation factor IX OS=Homo sapiens GN=F9 PE=1 SV=2	3	sample=1 period=1 cycle=1180 experiment=3	sample=1 period=1 cycle=1180 experiment=3	16.4429
07430:3	1	E.LDVTC[+71.037]NIKN[+0.984]GRC[+71.037]E.Q		C[+71]*2, N[+1]	536.584	3	1607.74	1607.75	0	-9	84	Specific	295.73	295.73	110.92	4.77	132	>sp|P00740-3|FA9_HUMAN Coagulation factor IX OS=Homo sapiens GN=F9 PE=1 SV=2	3	sample=1 period=1 cycle=1479 experiment=2	sample=1 period=1 cycle=1479 experiment=2	22.8975
06204:3	1	E.LDVTC[+71.037]NIKN[+0.984]GRC[+71.037]E.Q		C[+71]*2, N[+1]	536.588	3	1607.75	1607.75	0	-0.8	84	Specific	295.9	295.9	106.48	4.57	132	>sp|P00740-3|FA9_HUMAN Coagulation factor IX OS=Homo sapiens GN=F9 PE=1 SV=2	3	sample=1 period=1 cycle=1269 experiment=2	sample=1 period=1 cycle=1269 experiment=2	18.3451
06896:3	1	E.LDVTC[+71.037]NIKN[+0.984]GRC[+71.037]E.Q		C[+71]*2, N[+1]	536.586	3	1607.74	1607.75	0	-4.9	84	Specific	296.36	296.36	106.01	4.99	132	>sp|P00740-3|FA9_HUMAN Coagulation factor IX OS=Homo sapiens GN=F9 PE=1 SV=2	3	sample=1 period=1 cycle=1380 experiment=2	sample=1 period=1 cycle=1380 experiment=2	20.7544
09444:3	1	E.LDVTC[+71.037]NIKN[+0.984]GRC[+71.037]E.Q		C[+71]*2, N[+1]	536.587	3	1607.75	1607.75	0	-4	84	Specific	298.3	298.3	81.76	4.99	132	>sp|P00740-3|FA9_HUMAN Coagulation factor IX OS=Homo sapiens GN=F9 PE=1 SV=2	3	sample=1 period=1 cycle=1814 experiment=2	sample=1 period=1 cycle=1814 experiment=2	29.8266
09772:3	1	E.LDVTC[+71.037]NIKN[+0.984]GRC[+71.037]E.Q		C[+71]*2, N[+1]	536.586	3	1607.74	1607.75	0	-5.9	84	Specific	301.84	301.84	53.62	4.58	132	>sp|P00740-3|FA9_HUMAN Coagulation factor IX OS=Homo sapiens GN=F9 PE=1 SV=2	3	sample=1 period=1 cycle=2078 experiment=2	sample=1 period=1 cycle=2078 experiment=2	34.0963
09777:3	1	E.LDVTC[+71.037]NIKN[+0.984]GRC[+71.037]E.Q		C[+71]*2, N[+1]	536.589	3	1607.75	1607.75	0	0	84	Specific	302.64	300.01	56.7	4.57	132	>sp|P00740-3|FA9_HUMAN Coagulation factor IX OS=Homo sapiens GN=F9 PE=1 SV=2	3	sample=1 period=1 cycle=2275 experiment=2	sample=1 period=1 cycle=2275 experiment=2	36.2457
01250:3	1	E.LDVTC[+71.037]N[+0.984]IKNGRC[+71.037]E.Q		C[+71]*2, N[+1]	536.587	3	1607.75	1607.75	0	-3.4	84	Specific	303.37	303.37	11.37	4.99	132	>sp|P00740-3|FA9_HUMAN Coagulation factor IX OS=Homo sapiens GN=F9 PE=1 SV=2	3	sample=1 period=1 cycle=816 experiment=5	sample=1 period=1 cycle=816 experiment=5	8.9242
06126:3	1	E.LDVTC[+71.037]NIKN[+0.984]GRC[+71.037]E.Q		C[+71]*2, N[+1]	536.584	3	1607.74	1607.75	0	-8.7	84	Specific	303.62	303.62	103.85	4.63	132	>sp|P00740-3|FA9_HUMAN Coagulation factor IX OS=Homo sapiens GN=F9 PE=1 SV=2	3	sample=1 period=1 cycle=1258 experiment=4	sample=1 period=1 cycle=1258 experiment=4	18.1085
06848:3	1	E.LDVTC[+71.037]NIKN[+0.984]GRC[+71.037]E.Q		C[+71]*2, N[+1]	536.584	3	1607.74	1607.75	0	-8.3	84	Specific	306.59	306.59	95.04	4.73	132	>sp|P00740-3|FA9_HUMAN Coagulation factor IX OS=Homo sapiens GN=F9 PE=1 SV=2	3	sample=1 period=1 cycle=1371 experiment=3	sample=1 period=1 cycle=1371 experiment=3	20.5596
02507:3	1	E.LDVTC[+71.037]NIKN[+0.984]GRC[+71.037]E.Q		C[+71]*2, N[+1]	536.585	3	1607.74	1607.75	0	-7	84	Specific	306.96	306.96	23.41	4.59	132	>sp|P00740-3|FA9_HUMAN Coagulation factor IX OS=Homo sapiens GN=F9 PE=1 SV=2	3	sample=1 period=1 cycle=900 experiment=4	sample=1 period=1 cycle=900 experiment=4	10.6461
09751:3	1	E.LDVTC[+71.037]NIKN[+0.984]GRC[+71.037]E.Q		C[+71]*2, N[+1]	536.586	3	1607.74	1607.75	0	-4.6	84	Specific	307.43	307.43	57.37	4.85	132	>sp|P00740-3|FA9_HUMAN Coagulation factor IX OS=Homo sapiens GN=F9 PE=1 SV=2	3	sample=1 period=1 cycle=2011 experiment=2	sample=1 period=1 cycle=2011 experiment=2	33.2106
09621:3	1	E.LDVTC[+71.037]NIKN[+0.984]GRC[+71.037]E.Q		C[+71]*2, N[+1]	536.582	3	1607.73	1607.75	0	-12.2	84	Specific	307.57	307.57	82.49	4.27	132	>sp|P00740-3|FA9_HUMAN Coagulation factor IX OS=Homo sapiens GN=F9 PE=1 SV=2	3	sample=1 period=1 cycle=1913 experiment=2	sample=1 period=1 cycle=1913 experiment=2	31.6381
09349:3	1	E.LDVTC[+71.037]N[+0.984]IKNGRC[+71.037]E.Q		C[+71]*2, N[+1]	536.583	3	1607.73	1607.75	0	-10.5	84	Specific	307.97	307.97	46.69	4.63	132	>sp|P00740-3|FA9_HUMAN Coagulation factor IX OS=Homo sapiens GN=F9 PE=1 SV=2	3	sample=1 period=1 cycle=1760 experiment=2	sample=1 period=1 cycle=1760 experiment=2	28.7497
09749:3	1	E.LDVTC[+71.037]NIKN[+0.984]GRC[+71.037]E.Q		C[+71]*2, N[+1]	536.585	3	1607.74	1607.75	0	-7.4	84	Specific	308.76	308.76	66.46	4.59	132	>sp|P00740-3|FA9_HUMAN Coagulation factor IX OS=Homo sapiens GN=F9 PE=1 SV=2	3	sample=1 period=1 cycle=2000 experiment=2	sample=1 period=1 cycle=2000 experiment=2	33.0718
09247:3	1	E.LDVTC[+71.037]NIKN[+0.984]GRC[+71.037]E.Q		C[+71]*2, N[+1]	536.585	3	1607.74	1607.75	0	-7	84	Specific	309.48	309.48	82.92	4.55	132	>sp|P00740-3|FA9_HUMAN Coagulation factor IX OS=Homo sapiens GN=F9 PE=1 SV=2	3	sample=1 period=1 cycle=1723 experiment=4	sample=1 period=1 cycle=1723 experiment=4	27.9713
01022:3	1	E.LDVTC[+71.037]N[+0.984]IKNGRC[+71.037]E.Q		C[+71]*2, N[+1]	536.587	3	1607.75	1607.75	0	-3.4	84	Specific	309.94	288.43	6.21	4.85	132	>sp|P00740-3|FA9_HUMAN Coagulation factor IX OS=Homo sapiens GN=F9 PE=1 SV=2	3	sample=1 period=1 cycle=803 experiment=5	sample=1 period=1 cycle=803 experiment=5	8.6537
00781:2	1	E.LDVTC[+71.037]NIKN[+0.984]GRC[+71.037]E.Q		C[+71]*2, N[+1]	804.374	2	1607.74	1607.75	0	-7.3	84	Specific	311.18	309.53	72.39	3.64	132	>sp|P00740-3|FA9_HUMAN Coagulation factor IX OS=Homo sapiens GN=F9 PE=1 SV=2	3	sample=1 period=1 cycle=789 experiment=15	sample=1 period=1 cycle=789 experiment=15	8.3735
07082:3	1	E.LDVTC[+71.037]NIKN[+0.984]GRC[+71.037]E.Q		C[+71]*2, N[+1]	536.582	3	1607.73	1607.75	0	-12.5	84	Specific	312.36	312.36	152.82	4.27	132	>sp|P00740-3|FA9_HUMAN Coagulation factor IX OS=Homo sapiens GN=F9 PE=1 SV=2	3	sample=1 period=1 cycle=1415 experiment=2	sample=1 period=1 cycle=1415 experiment=2	21.5182
05973:3	1	E.LDVTC[+71.037]NIKN[+0.984]GRC[+71.037]E.Q		C[+71]*2, N[+1]	536.584	3	1607.74	1607.75	0	-8.6	84	Specific	317.14	317.14	85.92	4.73	132	>sp|P00740-3|FA9_HUMAN Coagulation factor IX OS=Homo sapiens GN=F9 PE=1 SV=2	3	sample=1 period=1 cycle=1228 experiment=2	sample=1 period=1 cycle=1228 experiment=2	17.4512
09466:3	1	E.LDVTC[+71.037]NIKN[+0.984]GRC[+71.037]E.Q		C[+71]*2, N[+1]	536.586	3	1607.74	1607.75	0	-5.3	84	Specific	317.21	317.21	32.76	4.58	132	>sp|P00740-3|FA9_HUMAN Coagulation factor IX OS=Homo sapiens GN=F9 PE=1 SV=2	3	sample=1 period=1 cycle=1838 experiment=2	sample=1 period=1 cycle=1838 experiment=2	30.2474
02091:3	1	E.LDVTC[+71.037]NIKN[+0.984]GRC[+71.037]E.Q		C[+71]*2, N[+1]	536.586	3	1607.74	1607.75	0	-5.6	84	Specific	320.08	317.82	12.25	4.5	132	>sp|P00740-3|FA9_HUMAN Coagulation factor IX OS=Homo sapiens GN=F9 PE=1 SV=2	3	sample=1 period=1 cycle=872 experiment=6	sample=1 period=1 cycle=872 experiment=6	10.0815
06567:3	1	E.LDVTC[+71.037]NIKN[+0.984]GRC[+71.037]E.Q		C[+71]*2, N[+1]	536.585	3	1607.74	1607.75	0	-6.7	84	Specific	321.99	321.99	165.76	4.72	132	>sp|P00740-3|FA9_HUMAN Coagulation factor IX OS=Homo sapiens GN=F9 PE=1 SV=2	3	sample=1 period=1 cycle=1330 experiment=2	sample=1 period=1 cycle=1330 experiment=2	19.6726
09808:3	1	E.LDVTC[+71.037]NIKN[+0.984]GRC[+71.037]E.Q		C[+71]*2, N[+1]	536.59	3	1607.75	1607.75	0	1.8	84	Specific	322.93	322.93	64.88	4.89	132	>sp|P00740-3|FA9_HUMAN Coagulation factor IX OS=Homo sapiens GN=F9 PE=1 SV=2	3	sample=1 period=1 cycle=2426 experiment=3	sample=1 period=1 cycle=2426 experiment=3	38.0178
03320:3	1	E.LDVTC[+71.037]NIKN[+0.984]GRC[+71.037]E.Q		C[+71]*2, N[+1]	536.588	3	1607.75	1607.75	0	-1.5	84	Specific	323.08	319.5	69.52	4.48	132	>sp|P00740-3|FA9_HUMAN Coagulation factor IX OS=Homo sapiens GN=F9 PE=1 SV=2	3	sample=1 period=1 cycle=965 experiment=3	sample=1 period=1 cycle=965 experiment=3	11.9868
09404:3	1	E.LDVTC[+71.037]NIKN[+0.984]GRC[+71.037]E.Q		C[+71]*2, N[+1]	536.585	3	1607.74	1607.75	0	-7.3	84	Specific	324.73	324.73	3.84	4.59	132	>sp|P00740-3|FA9_HUMAN Coagulation factor IX OS=Homo sapiens GN=F9 PE=1 SV=2	3	sample=1 period=1 cycle=1794 experiment=2	sample=1 period=1 cycle=1794 experiment=2	29.4313
09412:3	1	E.LDVTC[+71.037]NIKN[+0.984]GRC[+71.037]E.Q		C[+71]*2, N[+1]	536.587	3	1607.75	1607.75	0	-3.3	84	Specific	326.06	326.06	112.72	5.12	132	>sp|P00740-3|FA9_HUMAN Coagulation factor IX OS=Homo sapiens GN=F9 PE=1 SV=2	3	sample=1 period=1 cycle=1800 experiment=2	sample=1 period=1 cycle=1800 experiment=2	29.5448
02771:3	1	E.LDVTC[+71.037]NIKN[+0.984]GRC[+71.037]E.Q		C[+71]*2, N[+1]	536.587	3	1607.74	1607.75	0	-4.1	84	Specific	327.93	326.55	71.06	5.12	132	>sp|P00740-3|FA9_HUMAN Coagulation factor IX OS=Homo sapiens GN=F9 PE=1 SV=2	3	sample=1 period=1 cycle=922 experiment=6	sample=1 period=1 cycle=922 experiment=6	11.1083
07245:3	1	E.LDVTC[+71.037]NIKN[+0.984]GRC[+71.037]E.Q		C[+71]*2, N[+1]	536.582	3	1607.73	1607.75	0	-11.5	84	Specific	332.3	332.3	70.61	4.26	132	>sp|P00740-3|FA9_HUMAN Coagulation factor IX OS=Homo sapiens GN=F9 PE=1 SV=2	3	sample=1 period=1 cycle=1444 experiment=3	sample=1 period=1 cycle=1444 experiment=3	22.1397
00545:3	1	E.LDVTC[+71.037]N[+0.984]IKNGRC[+71.037]E.Q		C[+71]*2, N[+1]	536.593	3	1607.77	1607.75	0	8.9	84	Specific	334.52	307.42	87.66	4.44	132	>sp|P00740-3|FA9_HUMAN Coagulation factor IX OS=Homo sapiens GN=F9 PE=1 SV=2	3	sample=1 period=1 cycle=774 experiment=6	sample=1 period=1 cycle=774 experiment=6	8.0683
06025:3	1	E.LDVTC[+71.037]NIKN[+0.984]GRC[+71.037]E.Q		C[+71]*2, N[+1]	536.588	3	1607.75	1607.75	0	-0.4	84	Specific	334.83	308.28	84.08	4.62	132	>sp|P00740-3|FA9_HUMAN Coagulation factor IX OS=Homo sapiens GN=F9 PE=1 SV=2	3	sample=1 period=1 cycle=1240 experiment=3	sample=1 period=1 cycle=1240 experiment=3	17.7148
09585:3	1	E.LDVTC[+71.037]NIKN[+0.984]GRC[+71.037]E.Q		C[+71]*2, N[+1]	536.587	3	1607.75	1607.75	0	-2.3	84	Specific	334.85	324.17	76.8	5.12	132	>sp|P00740-3|FA9_HUMAN Coagulation factor IX OS=Homo sapiens GN=F9 PE=1 SV=2	3	sample=1 period=1 cycle=1884 experiment=2	sample=1 period=1 cycle=1884 experiment=2	31.1068
01521:3	1	E.LDVTC[+71.037]NIKN[+0.984]GRC[+71.037]E.Q		C[+71]*2, N[+1]	536.586	3	1607.74	1607.75	0	-4.8	84	Specific	336.08	336.08	63.31	4.99	132	>sp|P00740-3|FA9_HUMAN Coagulation factor IX OS=Homo sapiens GN=F9 PE=1 SV=2	3	sample=1 period=1 cycle=834 experiment=4	sample=1 period=1 cycle=834 experiment=4	9.2991
09493:3	1	E.LDVTC[+71.037]NIKN[+0.984]GRC[+71.037]E.Q		C[+71]*2, N[+1]	536.585	3	1607.74	1607.75	0	-6.1	84	Specific	337.65	304.08	67.52	4.5	132	>sp|P00740-3|FA9_HUMAN Coagulation factor IX OS=Homo sapiens GN=F9 PE=1 SV=2	3	sample=1 period=1 cycle=1857 experiment=2	sample=1 period=1 cycle=1857 experiment=2	30.5956
09625:3	1	E.LDVTC[+71.037]NIKN[+0.984]GRC[+71.037]E.Q		C[+71]*2, N[+1]	536.586	3	1607.74	1607.75	0	-5.7	84	Specific	338.58	310.18	67.68	4.64	132	>sp|P00740-3|FA9_HUMAN Coagulation factor IX OS=Homo sapiens GN=F9 PE=1 SV=2	3	sample=1 period=1 cycle=1915 experiment=2	sample=1 period=1 cycle=1915 experiment=2	31.6855
08208:3	1	E.LDVTC[+71.037]NIKN[+0.984]GRC[+71.037]E.Q		C[+71]*2, N[+1]	536.59	3	1607.76	1607.75	0	2.5	84	Specific	340.89	340.89	84.96	4.85	132	>sp|P00740-3|FA9_HUMAN Coagulation factor IX OS=Homo sapiens GN=F9 PE=1 SV=2	3	sample=1 period=1 cycle=1565 experiment=2	sample=1 period=1 cycle=1565 experiment=2	24.6565
00622:2	1	E.LDVTC[+71.037]NIKN[+0.984]GRC[+71.037]E.Q		C[+71]*2, N[+1]	804.38	2	1607.75	1607.75	0	1.3	84	Specific	341.65	331.43	51.62	4.08	132	>sp|P00740-3|FA9_HUMAN Coagulation factor IX OS=Homo sapiens GN=F9 PE=1 SV=2	3	sample=1 period=1 cycle=778 experiment=16	sample=1 period=1 cycle=778 experiment=16	8.1533
09722:3	1	E.LDVTC[+71.037]NIKN[+0.984]GRC[+71.037]E.Q		C[+71]*2, N[+1]	536.585	3	1607.74	1607.75	0	-7.8	84	Specific	342.08	342.08	57.05	4.73	132	>sp|P00740-3|FA9_HUMAN Coagulation factor IX OS=Homo sapiens GN=F9 PE=1 SV=2	3	sample=1 period=1 cycle=1958 experiment=2	sample=1 period=1 cycle=1958 experiment=2	32.4395
09885:3	1	E.LDVTC[+71.037]NIKN[+0.984]GRC[+71.037]E.Q		C[+71]*2, N[+1]	536.593	3	1607.77	1607.75	0	9	84	Specific	344.38	344.38	83.39	4.53	132	>sp|P00740-3|FA9_HUMAN Coagulation factor IX OS=Homo sapiens GN=F9 PE=1 SV=2	3	sample=1 period=1 cycle=3167 experiment=2	sample=1 period=1 cycle=3167 experiment=2	46.2799
01753:3	1	E.LDVTC[+71.037]NIKN[+0.984]GRC[+71.037]E.Q		C[+71]*2, N[+1]	536.587	3	1607.75	1607.75	0	-2.7	84	Specific	346.02	280.14	37.61	4.97	132	>sp|P00740-3|FA9_HUMAN Coagulation factor IX OS=Homo sapiens GN=F9 PE=1 SV=2	3	sample=1 period=1 cycle=849 experiment=2	sample=1 period=1 cycle=849 experiment=2	9.61
06981:3	1	E.LDVTC[+71.037]NIKN[+0.984]GRC[+71.037]E.Q		C[+71]*2, N[+1]	536.586	3	1607.74	1607.75	0	-4.3	84	Specific	347.14	347.14	41.83	5.12	132	>sp|P00740-3|FA9_HUMAN Coagulation factor IX OS=Homo sapiens GN=F9 PE=1 SV=2	3	sample=1 period=1 cycle=1397 experiment=2	sample=1 period=1 cycle=1397 experiment=2	21.1272
01057:3	1	E.LDVTC[+71.037]NIKN[+0.984]GRC[+71.037]E.Q		C[+71]*2, N[+1]	536.585	3	1607.74	1607.75	0	-6.6	84	Specific	348.21	348.21	95.82	4.72	132	>sp|P00740-3|FA9_HUMAN Coagulation factor IX OS=Homo sapiens GN=F9 PE=1 SV=2	3	sample=1 period=1 cycle=805 experiment=4	sample=1 period=1 cycle=805 experiment=4	8.6942
01916:3	1	E.LDVTC[+71.037]NIKN[+0.984]GRC[+71.037]E.Q		C[+71]*2, N[+1]	536.585	3	1607.74	1607.75	0	-6.2	84	Specific	350.24	350.24	34.02	4.59	132	>sp|P00740-3|FA9_HUMAN Coagulation factor IX OS=Homo sapiens GN=F9 PE=1 SV=2	3	sample=1 period=1 cycle=859 experiment=11	sample=1 period=1 cycle=859 experiment=11	9.8221
09773:3	1	E.LDVTC[+71.037]NIKN[+0.984]GRC[+71.037]E.Q		C[+71]*2, N[+1]	536.584	3	1607.74	1607.75	0	-9.1	84	Specific	351.41	351.41	74.68	4.87	132	>sp|P00740-3|FA9_HUMAN Coagulation factor IX OS=Homo sapiens GN=F9 PE=1 SV=2	3	sample=1 period=1 cycle=2111 experiment=2	sample=1 period=1 cycle=2111 experiment=2	34.4585
01619:3	1	E.LDVTC[+71.037]NIKN[+0.984]GRC[+71.037]E.Q		C[+71]*2, N[+1]	536.587	3	1607.74	1607.75	0	-4.2	84	Specific	353.72	287.25	69.3	5.04	132	>sp|P00740-3|FA9_HUMAN Coagulation factor IX OS=Homo sapiens GN=F9 PE=1 SV=2	3	sample=1 period=1 cycle=840 experiment=4	sample=1 period=1 cycle=840 experiment=4	9.4219
06908:3	1	E.LDVTC[+71.037]NIKN[+0.984]GRC[+71.037]E.Q		C[+71]*2, N[+1]	536.585	3	1607.74	1607.75	0	-7.7	84	Specific	355.47	347.73	52.31	4.73	132	>sp|P00740-3|FA9_HUMAN Coagulation factor IX OS=Homo sapiens GN=F9 PE=1 SV=2	3	sample=1 period=1 cycle=1384 experiment=2	sample=1 period=1 cycle=1384 experiment=2	20.8427
09572:3	1	E.LDVTC[+71.037]NIKN[+0.984]GRC[+71.037]E.Q		C[+71]*2, N[+1]	536.584	3	1607.74	1607.75	0	-9.2	84	Specific	355.59	355.59	111.62	4.9	132	>sp|P00740-3|FA9_HUMAN Coagulation factor IX OS=Homo sapiens GN=F9 PE=1 SV=2	3	sample=1 period=1 cycle=1874 experiment=2	sample=1 period=1 cycle=1874 experiment=2	30.9404
01653:3	1	E.LDVTC[+71.037]NIKN[+0.984]GRC[+71.037]E.Q		C[+71]*2, N[+1]	536.587	3	1607.75	1607.75	0	-3.8	84	Specific	356.21	349.27	97.89	5.12	132	>sp|P00740-3|FA9_HUMAN Coagulation factor IX OS=Homo sapiens GN=F9 PE=1 SV=2	3	sample=1 period=1 cycle=842 experiment=5	sample=1 period=1 cycle=842 experiment=5	9.4651
09778:3	1	E.LDVTC[+71.037]NIKN[+0.984]GRC[+71.037]E.Q		C[+71]*2, N[+1]	536.585	3	1607.74	1607.75	0	-6.6	84	Specific	356.33	333.07	144.23	4.73	132	>sp|P00740-3|FA9_HUMAN Coagulation factor IX OS=Homo sapiens GN=F9 PE=1 SV=2	3	sample=1 period=1 cycle=2374 experiment=2	sample=1 period=1 cycle=2374 experiment=2	37.3024
08459:3	1	E.LDVTC[+71.037]NIKN[+0.984]GRC[+71.037]E.Q		C[+71]*2, N[+1]	536.59	3	1607.75	1607.75	0	2	84	Specific	356.46	356.46	33.69	4.89	132	>sp|P00740-3|FA9_HUMAN Coagulation factor IX OS=Homo sapiens GN=F9 PE=1 SV=2	3	sample=1 period=1 cycle=1608 experiment=2	sample=1 period=1 cycle=1608 experiment=2	25.5701
09400:3	1	E.LDVTC[+71.037]NIKN[+0.984]GRC[+71.037]E.Q		C[+71]*2, N[+1]	536.582	3	1607.73	1607.75	0	-12.8	84	Specific	356.48	356.48	77.79	4.26	132	>sp|P00740-3|FA9_HUMAN Coagulation factor IX OS=Homo sapiens GN=F9 PE=1 SV=2	3	sample=1 period=1 cycle=1790 experiment=2	sample=1 period=1 cycle=1790 experiment=2	29.3454
08625:3	1	E.LDVTC[+71.037]NIKN[+0.984]GRC[+71.037]E.Q		C[+71]*2, N[+1]	536.583	3	1607.73	1607.75	0	-11.2	84	Specific	359.3	359.3	108.75	4.4	132	>sp|P00740-3|FA9_HUMAN Coagulation factor IX OS=Homo sapiens GN=F9 PE=1 SV=2	3	sample=1 period=1 cycle=1636 experiment=2	sample=1 period=1 cycle=1636 experiment=2	26.1682
09715:3	1	E.LDVTC[+71.037]NIKN[+0.984]GRC[+71.037]E.Q		C[+71]*2, N[+1]	536.588	3	1607.75	1607.75	0	-1.5	84	Specific	361.65	361.65	73.84	5.4	132	>sp|P00740-3|FA9_HUMAN Coagulation factor IX OS=Homo sapiens GN=F9 PE=1 SV=2	3	sample=1 period=1 cycle=1951 experiment=2	sample=1 period=1 cycle=1951 experiment=2	32.3227
01694:3	1	E.LDVTC[+71.037]NIKN[+0.984]GRC[+71.037]E.Q		C[+71]*2, N[+1]	536.587	3	1607.75	1607.75	0	-3.3	84	Specific	367.47	307.04	17.77	5.03	132	>sp|P00740-3|FA9_HUMAN Coagulation factor IX OS=Homo sapiens GN=F9 PE=1 SV=2	3	sample=1 period=1 cycle=845 experiment=5	sample=1 period=1 cycle=845 experiment=5	9.5272
01075:3	1	E.LDVTC[+71.037]NIKN[+0.984]GRC[+71.037]E.Q		C[+71]*2, N[+1]	536.586	3	1607.74	1607.75	0	-5.5	84	Specific	369.27	331.92	51.9	4.71	132	>sp|P00740-3|FA9_HUMAN Coagulation factor IX OS=Homo sapiens GN=F9 PE=1 SV=2	3	sample=1 period=1 cycle=806 experiment=6	sample=1 period=1 cycle=806 experiment=6	8.7169
01604:3	1	E.LDVTC[+71.037]NIKN[+0.984]GRC[+71.037]E.Q		C[+71]*2, N[+1]	536.586	3	1607.74	1607.75	0	-4.3	84	Specific	369.65	369.65	97.34	5.68	132	>sp|P00740-3|FA9_HUMAN Coagulation factor IX OS=Homo sapiens GN=F9 PE=1 SV=2	3	sample=1 period=1 cycle=839 experiment=4	sample=1 period=1 cycle=839 experiment=4	9.4011
01537:3	1	E.LDVTC[+71.037]NIKN[+0.984]GRC[+71.037]E.Q		C[+71]*2, N[+1]	536.588	3	1607.75	1607.75	0	-1.4	84	Specific	371.15	307.46	84.95	4.47	132	>sp|P00740-3|FA9_HUMAN Coagulation factor IX OS=Homo sapiens GN=F9 PE=1 SV=2	3	sample=1 period=1 cycle=835 experiment=6	sample=1 period=1 cycle=835 experiment=6	9.32
02454:3	1	E.LDVTC[+71.037]NIKN[+0.984]GRC[+71.037]E.Q		C[+71]*2, N[+1]	536.585	3	1607.74	1607.75	0	-7.6	84	Specific	371.99	346.91	113.72	4.71	132	>sp|P00740-3|FA9_HUMAN Coagulation factor IX OS=Homo sapiens GN=F9 PE=1 SV=2	3	sample=1 period=1 cycle=896 experiment=2	sample=1 period=1 cycle=896 experiment=2	10.5636
09401:3	1	E.LDVTC[+71.037]N[+0.984]IKNGRC[+71.037]E.Q		C[+71]*2, N[+1]	536.585	3	1607.74	1607.75	0	-7	84	Specific	374.39	374.39	27.88	5.38	132	>sp|P00740-3|FA9_HUMAN Coagulation factor IX OS=Homo sapiens GN=F9 PE=1 SV=2	3	sample=1 period=1 cycle=1791 experiment=2	sample=1 period=1 cycle=1791 experiment=2	29.3668
01295:3	1	E.LDVTC[+71.037]NIKN[+0.984]GRC[+71.037]E.Q		C[+71]*2, N[+1]	536.587	3	1607.74	1607.75	0	-4.1	84	Specific	376.28	336.93	67.6	5.12	132	>sp|P00740-3|FA9_HUMAN Coagulation factor IX OS=Homo sapiens GN=F9 PE=1 SV=2	3	sample=1 period=1 cycle=819 experiment=4	sample=1 period=1 cycle=819 experiment=4	8.9852
09608:3	1	E.LDVTC[+71.037]NIKN[+0.984]GRC[+71.037]E.Q		C[+71]*2, N[+1]	536.588	3	1607.75	1607.75	0	-1.3	84	Specific	376.57	357.49	62.1	4.69	132	>sp|P00740-3|FA9_HUMAN Coagulation factor IX OS=Homo sapiens GN=F9 PE=1 SV=2	3	sample=1 period=1 cycle=1899 experiment=2	sample=1 period=1 cycle=1899 experiment=2	31.3966
09775:3	1	E.LDVTC[+71.037]NIKN[+0.984]GRC[+71.037]E.Q		C[+71]*2, N[+1]	536.589	3	1607.75	1607.75	0	0.8	84	Specific	385.72	381.85	151.91	5.59	132	>sp|P00740-3|FA9_HUMAN Coagulation factor IX OS=Homo sapiens GN=F9 PE=1 SV=2	3	sample=1 period=1 cycle=2194 experiment=2	sample=1 period=1 cycle=2194 experiment=2	35.3646
09446:3	1	E.LDVTC[+71.037]NIKN[+0.984]GRC[+71.037]E.Q		C[+71]*2, N[+1]	536.584	3	1607.74	1607.75	0	-9.5	84	Specific	389.72	389.72	109.58	5.6	132	>sp|P00740-3|FA9_HUMAN Coagulation factor IX OS=Homo sapiens GN=F9 PE=1 SV=2	3	sample=1 period=1 cycle=1815 experiment=2	sample=1 period=1 cycle=1815 experiment=2	29.8523
01861:3	1	E.LDVTC[+71.037]NIKN[+0.984]GRC[+71.037]E.Q		C[+71]*2, N[+1]	536.588	3	1607.75	1607.75	0	-1.6	84	Specific	390.45	311.4	63.76	4.61	132	>sp|P00740-3|FA9_HUMAN Coagulation factor IX OS=Homo sapiens GN=F9 PE=1 SV=2	3	sample=1 period=1 cycle=856 experiment=3	sample=1 period=1 cycle=856 experiment=3	9.7555
01467:3	1	E.LDVTC[+71.037]NIKN[+0.984]GRC[+71.037]E.Q		C[+71]*2, N[+1]	536.585	3	1607.74	1607.75	0	-6.1	84	Specific	394.78	347.52	93.42	4.71	132	>sp|P00740-3|FA9_HUMAN Coagulation factor IX OS=Homo sapiens GN=F9 PE=1 SV=2	3	sample=1 period=1 cycle=831 experiment=6	sample=1 period=1 cycle=831 experiment=6	9.2378
01193:3	1	E.LDVTC[+71.037]NIKN[+0.984]GRC[+71.037]E.Q		C[+71]*2, N[+1]	536.587	3	1607.75	1607.75	0	-2.9	84	Specific	395.37	357.66	90.86	5.12	132	>sp|P00740-3|FA9_HUMAN Coagulation factor IX OS=Homo sapiens GN=F9 PE=1 SV=2	3	sample=1 period=1 cycle=813 experiment=6	sample=1 period=1 cycle=813 experiment=6	8.8623
01124:3	1	E.LDVTC[+71.037]NIKN[+0.984]GRC[+71.037]E.Q		C[+71]*2, N[+1]	536.587	3	1607.75	1607.75	0	-2.5	84	Specific	395.82	380.71	62.08	5.82	132	>sp|P00740-3|FA9_HUMAN Coagulation factor IX OS=Homo sapiens GN=F9 PE=1 SV=2	3	sample=1 period=1 cycle=809 experiment=7	sample=1 period=1 cycle=809 experiment=7	8.779
01995:3	1	E.LDVTC[+71.037]NIKN[+0.984]GRC[+71.037]E.Q		C[+71]*2, N[+1]	536.586	3	1607.74	1607.75	0	-5.8	84	Specific	396.79	388.58	38.37	5.41	132	>sp|P00740-3|FA9_HUMAN Coagulation factor IX OS=Homo sapiens GN=F9 PE=1 SV=2	3	sample=1 period=1 cycle=865 experiment=3	sample=1 period=1 cycle=865 experiment=3	9.9396
09774:3	1	E.LDVTC[+71.037]NIKN[+0.984]GRC[+71.037]E.Q		C[+71]*2, N[+1]	536.585	3	1607.74	1607.75	0	-7.4	84	Specific	402.11	402.11	98.33	5.47	132	>sp|P00740-3|FA9_HUMAN Coagulation factor IX OS=Homo sapiens GN=F9 PE=1 SV=2	3	sample=1 period=1 cycle=2152 experiment=2	sample=1 period=1 cycle=2152 experiment=2	34.907
09403:3	1	E.LDVTC[+71.037]NIKN[+0.984]GRC[+71.037]E.Q		C[+71]*2, N[+1]	536.584	3	1607.74	1607.75	0	-8.2	84	Specific	405.19	405.19	65.88	5.62	132	>sp|P00740-3|FA9_HUMAN Coagulation factor IX OS=Homo sapiens GN=F9 PE=1 SV=2	3	sample=1 period=1 cycle=1793 experiment=2	sample=1 period=1 cycle=1793 experiment=2	29.4099
01738:3	1	E.LDVTC[+71.037]NIKN[+0.984]GRC[+71.037]E.Q		C[+71]*2, N[+1]	536.589	3	1607.75	1607.75	0	0	84	Specific	409.21	396	61.13	5.42	132	>sp|P00740-3|FA9_HUMAN Coagulation factor IX OS=Homo sapiens GN=F9 PE=1 SV=2	3	sample=1 period=1 cycle=848 experiment=4	sample=1 period=1 cycle=848 experiment=4	9.59
01834:3	1	E.LDVTC[+71.037]NIKN[+0.984]GRC[+71.037]E.Q		C[+71]*2, N[+1]	536.586	3	1607.74	1607.75	0	-5	84	Specific	411.27	345.97	105.27	4.77	132	>sp|P00740-3|FA9_HUMAN Coagulation factor IX OS=Homo sapiens GN=F9 PE=1 SV=2	3	sample=1 period=1 cycle=854 experiment=5	sample=1 period=1 cycle=854 experiment=5	9.7143
09394:3	1	E.LDVTC[+71.037]NIKN[+0.984]GRC[+71.037]E.Q		C[+71]*2, N[+1]	536.588	3	1607.75	1607.75	0	-1.8	84	Specific	411.69	411.69	92.53	5.46	132	>sp|P00740-3|FA9_HUMAN Coagulation factor IX OS=Homo sapiens GN=F9 PE=1 SV=2	3	sample=1 period=1 cycle=1782 experiment=2	sample=1 period=1 cycle=1782 experiment=2	29.2043
01212:3	1	E.LDVTC[+71.037]NIKN[+0.984]GRC[+71.037]E.Q		C[+71]*2, N[+1]	536.586	3	1607.74	1607.75	0	-5.9	84	Specific	411.88	411.88	62.61	5.44	132	>sp|P00740-3|FA9_HUMAN Coagulation factor IX OS=Homo sapiens GN=F9 PE=1 SV=2	3	sample=1 period=1 cycle=814 experiment=6	sample=1 period=1 cycle=814 experiment=6	8.8831
01589:3	1	E.LDVTC[+71.037]NIKN[+0.984]GRC[+71.037]E.Q		C[+71]*2, N[+1]	536.59	3	1607.75	1607.75	0	1.5	84	Specific	419.53	379.23	100.02	5.64	132	>sp|P00740-3|FA9_HUMAN Coagulation factor IX OS=Homo sapiens GN=F9 PE=1 SV=2	3	sample=1 period=1 cycle=838 experiment=4	sample=1 period=1 cycle=838 experiment=4	9.3814
01213:3	1	E.LDVTC[+71.037]NIKN[+0.984]GRC[+71.037]E.Q		C[+71]*2, N[+1]	536.586	3	1607.74	1607.75	0	-5.9	84	Specific	423.88	423.88	112.74	5.48	132	>sp|P00740-3|FA9_HUMAN Coagulation factor IX OS=Homo sapiens GN=F9 PE=1 SV=2	3	sample=1 period=1 cycle=814 experiment=7	sample=1 period=1 cycle=814 experiment=7	8.8835
02018:3	1	E.LDVTC[+71.037]NIKN[+0.984]GRC[+71.037]E.Q		C[+71]*2, N[+1]	536.587	3	1607.75	1607.75	0	-3.2	84	Specific	424.52	413.93	56.21	5.88	132	>sp|P00740-3|FA9_HUMAN Coagulation factor IX OS=Homo sapiens GN=F9 PE=1 SV=2	3	sample=1 period=1 cycle=867 experiment=3	sample=1 period=1 cycle=867 experiment=3	9.9796
01125:3	1	E.LDVTC[+71.037]NIKN[+0.984]GRC[+71.037]E.Q		C[+71]*2, N[+1]	536.587	3	1607.75	1607.75	0	-2.5	84	Specific	431.08	382.56	105.74	5.88	132	>sp|P00740-3|FA9_HUMAN Coagulation factor IX OS=Homo sapiens GN=F9 PE=1 SV=2	3	sample=1 period=1 cycle=809 experiment=8	sample=1 period=1 cycle=809 experiment=8	8.7794
01754:3	1	E.LDVTC[+71.037]NIKN[+0.984]GRC[+71.037]E.Q		C[+71]*2, N[+1]	536.587	3	1607.75	1607.75	0	-2.7	84	Specific	434.07	393.21	68.95	5.88	132	>sp|P00740-3|FA9_HUMAN Coagulation factor IX OS=Homo sapiens GN=F9 PE=1 SV=2	3	sample=1 period=1 cycle=849 experiment=3	sample=1 period=1 cycle=849 experiment=3	9.6104
00856:3	1	E.LDVTC[+71.037]NIKN[+0.984]GRC[+71.037]E.Q		C[+71]*2, N[+1]	536.587	3	1607.75	1607.75	0	-3.8	84	Specific	434.21	422.95	104.31	5.88	132	>sp|P00740-3|FA9_HUMAN Coagulation factor IX OS=Homo sapiens GN=F9 PE=1 SV=2	3	sample=1 period=1 cycle=794 experiment=3	sample=1 period=1 cycle=794 experiment=3	8.4689
01710:3	1	E.LDVTC[+71.037]NIKN[+0.984]GRC[+71.037]E.Q		C[+71]*2, N[+1]	536.585	3	1607.74	1607.75	0	-7.8	84	Specific	435.77	435.77	101.12	5.48	132	>sp|P00740-3|FA9_HUMAN Coagulation factor IX OS=Homo sapiens GN=F9 PE=1 SV=2	3	sample=1 period=1 cycle=846 experiment=5	sample=1 period=1 cycle=846 experiment=5	9.5487
01106:3	1	E.LDVTC[+71.037]NIKN[+0.984]GRC[+71.037]E.Q		C[+71]*2, N[+1]	536.587	3	1607.75	1607.75	0	-3.4	84	Specific	445.56	445.56	33.57	5.96	132	>sp|P00740-3|FA9_HUMAN Coagulation factor IX OS=Homo sapiens GN=F9 PE=1 SV=2	3	sample=1 period=1 cycle=808 experiment=7	sample=1 period=1 cycle=808 experiment=7	8.7578
01340:3	1	E.LDVTC[+71.037]NIKN[+0.984]GRC[+71.037]E.Q		C[+71]*2, N[+1]	536.587	3	1607.75	1607.75	0	-2.2	84	Specific	446.38	440.46	94.32	5.93	132	>sp|P00740-3|FA9_HUMAN Coagulation factor IX OS=Homo sapiens GN=F9 PE=1 SV=2	3	sample=1 period=1 cycle=822 experiment=5	sample=1 period=1 cycle=822 experiment=5	9.048
00986:3	1	E.LDVTC[+71.037]NIKN[+0.984]GRC[+71.037]E.Q		C[+71]*2, N[+1]	536.585	3	1607.74	1607.75	0	-6.9	84	Specific	446.43	435.4	150.82	5.55	132	>sp|P00740-3|FA9_HUMAN Coagulation factor IX OS=Homo sapiens GN=F9 PE=1 SV=2	3	sample=1 period=1 cycle=801 experiment=5	sample=1 period=1 cycle=801 experiment=5	8.6123
01366:3	1	E.LDVTC[+71.037]NIKN[+0.984]GRC[+71.037]E.Q		C[+71]*2, N[+1]	536.586	3	1607.74	1607.75	0	-5.8	84	Specific	448.21	430.94	6.54	5.56	132	>sp|P00740-3|FA9_HUMAN Coagulation factor IX OS=Homo sapiens GN=F9 PE=1 SV=2	3	sample=1 period=1 cycle=824 experiment=5	sample=1 period=1 cycle=824 experiment=5	9.0896
01573:3	1	E.LDVTC[+71.037]N[+0.984]IKNGRC[+71.037]E.Q		C[+71]*2, N[+1]	536.586	3	1607.74	1607.75	0	-5.4	84	Specific	459.69	383.2	11.29	5.52	132	>sp|P00740-3|FA9_HUMAN Coagulation factor IX OS=Homo sapiens GN=F9 PE=1 SV=2	3	sample=1 period=1 cycle=837 experiment=7	sample=1 period=1 cycle=837 experiment=7	9.3613
07251:3	1	E.LDVTC[+71.037]NIKN[+0.984]GRC[+71.037]E.Q		C[+71]*2, N[+1]	536.584	3	1607.74	1607.75	0	-9.3	84	Specific	460.61	460.61	163.77	5.7	132	>sp|P00740-3|FA9_HUMAN Coagulation factor IX OS=Homo sapiens GN=F9 PE=1 SV=2	3	sample=1 period=1 cycle=1447 experiment=2	sample=1 period=1 cycle=1447 experiment=2	22.2051
01680:3	1	E.LDVTC[+71.037]NIKN[+0.984]GRC[+71.037]E.Q		C[+71]*2, N[+1]	536.586	3	1607.74	1607.75	0	-4.6	84	Specific	464.01	443.78	92.2	5.96	132	>sp|P00740-3|FA9_HUMAN Coagulation factor IX OS=Homo sapiens GN=F9 PE=1 SV=2	3	sample=1 period=1 cycle=844 experiment=5	sample=1 period=1 cycle=844 experiment=5	9.5064
01045:3	1	E.LDVTC[+71.037]NIKN[+0.984]GRC[+71.037]E.Q		C[+71]*2, N[+1]	536.585	3	1607.74	1607.75	0	-6.2	84	Specific	465.46	427.18	106.61	5.55	132	>sp|P00740-3|FA9_HUMAN Coagulation factor IX OS=Homo sapiens GN=F9 PE=1 SV=2	3	sample=1 period=1 cycle=804 experiment=7	sample=1 period=1 cycle=804 experiment=7	8.6756
01279:3	1	E.LDVTC[+71.037]NIKN[+0.984]GRC[+71.037]E.Q		C[+71]*2, N[+1]	536.586	3	1607.74	1607.75	0	-5.8	84	Specific	468.39	447.86	123.21	5.56	132	>sp|P00740-3|FA9_HUMAN Coagulation factor IX OS=Homo sapiens GN=F9 PE=1 SV=2	3	sample=1 period=1 cycle=818 experiment=5	sample=1 period=1 cycle=818 experiment=5	8.9647
00857:3	1	E.LDVTC[+71.037]NIKN[+0.984]GRC[+71.037]E.Q		C[+71]*2, N[+1]	536.587	3	1607.75	1607.75	0	-3.8	84	Specific	483.23	471.76	129.36	5.99	132	>sp|P00740-3|FA9_HUMAN Coagulation factor IX OS=Homo sapiens GN=F9 PE=1 SV=2	3	sample=1 period=1 cycle=794 experiment=4	sample=1 period=1 cycle=794 experiment=4	8.4693
00576:3	1	E.LDVTC[+71.037]NIKN[+0.984]GRC[+71.037]E.Q		C[+71]*2, N[+1]	536.585	3	1607.74	1607.75	0	-6.8	84	Specific	484.08	442.71	80.44	5.59	132	>sp|P00740-3|FA9_HUMAN Coagulation factor IX OS=Homo sapiens GN=F9 PE=1 SV=2	3	sample=1 period=1 cycle=776 experiment=6	sample=1 period=1 cycle=776 experiment=6	8.1095
01194:3	1	E.LDVTC[+71.037]NIKN[+0.984]GRC[+71.037]E.Q		C[+71]*2, N[+1]	536.587	3	1607.75	1607.75	0	-2.9	84	Specific	485.27	466.32	129.75	6	132	>sp|P00740-3|FA9_HUMAN Coagulation factor IX OS=Homo sapiens GN=F9 PE=1 SV=2	3	sample=1 period=1 cycle=813 experiment=7	sample=1 period=1 cycle=813 experiment=7	8.8628
00876:3	1	E.LDVTC[+71.037]NIKN[+0.984]GRC[+71.037]E.Q		C[+71]*2, N[+1]	536.587	3	1607.75	1607.75	0	-2.9	84	Specific	485.36	485.36	141.12	5.99	132	>sp|P00740-3|FA9_HUMAN Coagulation factor IX OS=Homo sapiens GN=F9 PE=1 SV=2	3	sample=1 period=1 cycle=795 experiment=4	sample=1 period=1 cycle=795 experiment=4	8.4899
00724:3	1	E.LDVTC[+71.037]NIKN[+0.984]GRC[+71.037]E.Q		C[+71]*2, N[+1]	536.585	3	1607.74	1607.75	0	-6.7	84	Specific	491.42	484.15	92.37	5.63	132	>sp|P00740-3|FA9_HUMAN Coagulation factor IX OS=Homo sapiens GN=F9 PE=1 SV=2	3	sample=1 period=1 cycle=785 experiment=6	sample=1 period=1 cycle=785 experiment=6	8.2914
00946:3	1	E.LDVTC[+71.037]NIKN[+0.984]GRC[+71.037]E.Q		C[+71]*2, N[+1]	536.587	3	1607.75	1607.75	0	-3.9	84	Specific	493.65	459.71	120.19	6.03	132	>sp|P00740-3|FA9_HUMAN Coagulation factor IX OS=Homo sapiens GN=F9 PE=1 SV=2	3	sample=1 period=1 cycle=799 experiment=5	sample=1 period=1 cycle=799 experiment=5	8.5712
01426:3	1	E.LDVTC[+71.037]NIKN[+0.984]GRC[+71.037]E.Q		C[+71]*2, N[+1]	536.587	3	1607.75	1607.75	0	-2.5	84	Specific	495.98	495.98	69.18	6	132	>sp|P00740-3|FA9_HUMAN Coagulation factor IX OS=Homo sapiens GN=F9 PE=1 SV=2	3	sample=1 period=1 cycle=828 experiment=8	sample=1 period=1 cycle=828 experiment=8	9.1765
00636:3	1	E.LDVTC[+71.037]NIKN[+0.984]GRC[+71.037]E.Q		C[+71]*2, N[+1]	536.584	3	1607.74	1607.75	0	-8.8	84	Specific	496.37	461.38	142.52	5.81	132	>sp|P00740-3|FA9_HUMAN Coagulation factor IX OS=Homo sapiens GN=F9 PE=1 SV=2	3	sample=1 period=1 cycle=779 experiment=6	sample=1 period=1 cycle=779 experiment=6	8.1693
00793:2	1	E.LDVTC[+71.037]NIKN[+0.984]GRC[+71.037]E.Q		C[+71]*2, N[+1]	804.373	2	1607.74	1607.75	0	-7.8	84	Specific	500.76	417.83	88.83	4.81	132	>sp|P00740-3|FA9_HUMAN Coagulation factor IX OS=Homo sapiens GN=F9 PE=1 SV=2	3	sample=1 period=1 cycle=790 experiment=8	sample=1 period=1 cycle=790 experiment=8	8.3923
00772:3	1	E.LDVTC[+71.037]NIKN[+0.984]GRC[+71.037]E.Q		C[+71]*2, N[+1]	536.587	3	1607.75	1607.75	0	-2.4	84	Specific	509.42	478.96	89.49	6	132	>sp|P00740-3|FA9_HUMAN Coagulation factor IX OS=Homo sapiens GN=F9 PE=1 SV=2	3	sample=1 period=1 cycle=789 experiment=6	sample=1 period=1 cycle=789 experiment=6	8.3697
00838:3	1	E.LDVTC[+71.037]NIKN[+0.984]GRC[+71.037]E.Q		C[+71]*2, N[+1]	536.586	3	1607.74	1607.75	0	-4.4	84	Specific	518.54	510.83	172.32	6	132	>sp|P00740-3|FA9_HUMAN Coagulation factor IX OS=Homo sapiens GN=F9 PE=1 SV=2	3	sample=1 period=1 cycle=793 experiment=5	sample=1 period=1 cycle=793 experiment=5	8.4495
00945:3	1	E.LDVTC[+71.037]NIKN[+0.984]GRC[+71.037]E.Q		C[+71]*2, N[+1]	536.587	3	1607.75	1607.75	0	-3.9	84	Specific	535.21	535.02	154.09	6.03	132	>sp|P00740-3|FA9_HUMAN Coagulation factor IX OS=Homo sapiens GN=F9 PE=1 SV=2	3	sample=1 period=1 cycle=799 experiment=4	sample=1 period=1 cycle=799 experiment=4	8.5708
00587:2	1	E.LDVTC[+71.037]NIKN[+0.984]GRC[+71.037]E.Q		C[+71]*2, N[+1]	804.383	2	1607.76	1607.75	0	4.3	84	Specific	541.87	457.94	102.65	4.86	132	>sp|P00740-3|FA9_HUMAN Coagulation factor IX OS=Homo sapiens GN=F9 PE=1 SV=2	3	sample=1 period=1 cycle=776 experiment=17	sample=1 period=1 cycle=776 experiment=17	8.1149
00858:3	1	E.LDVTC[+71.037]NIKN[+0.984]GRC[+71.037]E.Q		C[+71]*2, N[+1]	536.587	3	1607.75	1607.75	0	-3.8	84	Specific	560.41	502.94	133.47	6.87	132	>sp|P00740-3|FA9_HUMAN Coagulation factor IX OS=Homo sapiens GN=F9 PE=1 SV=2	3	sample=1 period=1 cycle=794 experiment=5	sample=1 period=1 cycle=794 experiment=5	8.4697
00710:3	1	E.LDVTC[+71.037]NIKN[+0.984]GRC[+71.037]E.Q		C[+71]*2, N[+1]	536.586	3	1607.74	1607.75	0	-4.4	84	Specific	561.32	541.29	168.56	6.87	132	>sp|P00740-3|FA9_HUMAN Coagulation factor IX OS=Homo sapiens GN=F9 PE=1 SV=2	3	sample=1 period=1 cycle=784 experiment=4	sample=1 period=1 cycle=784 experiment=4	8.2697
00966:3	1	E.LDVTC[+71.037]NIKN[+0.984]GRC[+71.037]E.Q		C[+71]*2, N[+1]	536.587	3	1607.75	1607.75	0	-2.7	84	Specific	564.73	553.39	104.76	6.87	132	>sp|P00740-3|FA9_HUMAN Coagulation factor IX OS=Homo sapiens GN=F9 PE=1 SV=2	3	sample=1 period=1 cycle=800 experiment=5	sample=1 period=1 cycle=800 experiment=5	8.5917
00612:3	1	E.LDVTC[+71.037]NIKN[+0.984]GRC[+71.037]E.Q		C[+71]*2, N[+1]	536.584	3	1607.74	1607.75	0	-9.1	84	Specific	565.65	533.47	161.76	6.65	132	>sp|P00740-3|FA9_HUMAN Coagulation factor IX OS=Homo sapiens GN=F9 PE=1 SV=2	3	sample=1 period=1 cycle=778 experiment=6	sample=1 period=1 cycle=778 experiment=6	8.1492
00620:2	1	E.LDVTC[+71.037]NIKN[+0.984]GRC[+71.037]E.Q		C[+71]*2, N[+1]	804.38	2	1607.75	1607.75	0	1.3	84	Specific	585.98	483.85	119.76	5.82	132	>sp|P00740-3|FA9_HUMAN Coagulation factor IX OS=Homo sapiens GN=F9 PE=1 SV=2	3	sample=1 period=1 cycle=778 experiment=14	sample=1 period=1 cycle=778 experiment=14	8.1525
01835:3	1	E.LDVTC[+71.037]NIKN[+0.984]GRC[+71.037]E.Q		C[+71]*2, N[+1]	536.586	3	1607.74	1607.75	0	-5	84	Specific	590.87	575	124.95	6.47	132	>sp|P00740-3|FA9_HUMAN Coagulation factor IX OS=Homo sapiens GN=F9 PE=1 SV=2	3	sample=1 period=1 cycle=854 experiment=6	sample=1 period=1 cycle=854 experiment=6	9.7151
00635:3	1	E.LDVTC[+71.037]NIKN[+0.984]GRC[+71.037]E.Q		C[+71]*2, N[+1]	536.584	3	1607.74	1607.75	0	-8.8	84	Specific	592.82	498.42	182.99	6.66	132	>sp|P00740-3|FA9_HUMAN Coagulation factor IX OS=Homo sapiens GN=F9 PE=1 SV=2	3	sample=1 period=1 cycle=779 experiment=5	sample=1 period=1 cycle=779 experiment=5	8.1689
00578:3	1	E.LDVTC[+71.037]NIKN[+0.984]GRC[+71.037]E.Q		C[+71]*2, N[+1]	536.585	3	1607.74	1607.75	0	-6.8	84	Specific	605.73	558.75	126.32	7.47	132	>sp|P00740-3|FA9_HUMAN Coagulation factor IX OS=Homo sapiens GN=F9 PE=1 SV=2	3	sample=1 period=1 cycle=776 experiment=8	sample=1 period=1 cycle=776 experiment=8	8.1103
00749:3	1	E.LDVTC[+71.037]NIKN[+0.984]GRC[+71.037]E.Q		C[+71]*2, N[+1]	536.587	3	1607.75	1607.75	0	-2.4	84	Specific	606.48	559.62	134.04	7.88	132	>sp|P00740-3|FA9_HUMAN Coagulation factor IX OS=Homo sapiens GN=F9 PE=1 SV=2	3	sample=1 period=1 cycle=787 experiment=7	sample=1 period=1 cycle=787 experiment=7	8.3322
00773:3	1	E.LDVTC[+71.037]NIKN[+0.984]GRC[+71.037]E.Q		C[+71]*2, N[+1]	536.587	3	1607.75	1607.75	0	-2.4	84	Specific	611.92	586.02	114.33	7.95	132	>sp|P00740-3|FA9_HUMAN Coagulation factor IX OS=Homo sapiens GN=F9 PE=1 SV=2	3	sample=1 period=1 cycle=789 experiment=7	sample=1 period=1 cycle=789 experiment=7	8.3702
00709:3	1	E.LDVTC[+71.037]NIKN[+0.984]GRC[+71.037]E.Q		C[+71]*2, N[+1]	536.586	3	1607.74	1607.75	0	-4.4	84	Specific	613.69	572.18	172.4	7.88	132	>sp|P00740-3|FA9_HUMAN Coagulation factor IX OS=Homo sapiens GN=F9 PE=1 SV=2	3	sample=1 period=1 cycle=784 experiment=3	sample=1 period=1 cycle=784 experiment=3	8.2689
00592:3	1	E.LDVTC[+71.037]NIKN[+0.984]GRC[+71.037]E.Q		C[+71]*2, N[+1]	536.586	3	1607.74	1607.75	0	-4.3	84	Specific	617.26	561.08	157.31	7.88	132	>sp|P00740-3|FA9_HUMAN Coagulation factor IX OS=Homo sapiens GN=F9 PE=1 SV=2	3	sample=1 period=1 cycle=777 experiment=5	sample=1 period=1 cycle=777 experiment=5	8.1287
00759:3	1	E.LDVTC[+71.037]NIKN[+0.984]GRC[+71.037]E.Q		C[+71]*2, N[+1]	536.588	3	1607.75	1607.75	0	-1.9	84	Specific	621.99	604.02	175.9	7.45	132	>sp|P00740-3|FA9_HUMAN Coagulation factor IX OS=Homo sapiens GN=F9 PE=1 SV=2	3	sample=1 period=1 cycle=788 experiment=6	sample=1 period=1 cycle=788 experiment=6	8.3501
00736:3	1	E.LDVTC[+71.037]NIKN[+0.984]GRC[+71.037]E.Q		C[+71]*2, N[+1]	536.586	3	1607.74	1607.75	0	-5.8	84	Specific	622.67	568.22	166.74	7.47	132	>sp|P00740-3|FA9_HUMAN Coagulation factor IX OS=Homo sapiens GN=F9 PE=1 SV=2	3	sample=1 period=1 cycle=786 experiment=7	sample=1 period=1 cycle=786 experiment=7	8.311
00577:3	1	E.LDVTC[+71.037]NIKN[+0.984]GRC[+71.037]E.Q		C[+71]*2, N[+1]	536.585	3	1607.74	1607.75	0	-6.8	84	Specific	629.81	588.95	128.04	7.47	132	>sp|P00740-3|FA9_HUMAN Coagulation factor IX OS=Homo sapiens GN=F9 PE=1 SV=2	3	sample=1 period=1 cycle=776 experiment=7	sample=1 period=1 cycle=776 experiment=7	8.1099
00704:2	1	E.LDVTC[+71.037]NIKN[+0.984]GRC[+71.037]E.Q		C[+71]*2, N[+1]	804.379	2	1607.75	1607.75	0	-0.2	84	Specific	631.38	546.48	137.95	6.63	132	>sp|P00740-3|FA9_HUMAN Coagulation factor IX OS=Homo sapiens GN=F9 PE=1 SV=2	3	sample=1 period=1 cycle=783 experiment=8	sample=1 period=1 cycle=783 experiment=8	8.253
00655:3	1	E.LDVTC[+71.037]NIKN[+0.984]GRC[+71.037]E.Q		C[+71]*2, N[+1]	536.584	3	1607.74	1607.75	0	-8.1	84	Specific	635.06	600.52	211.75	7.65	132	>sp|P00740-3|FA9_HUMAN Coagulation factor IX OS=Homo sapiens GN=F9 PE=1 SV=2	3	sample=1 period=1 cycle=780 experiment=3	sample=1 period=1 cycle=780 experiment=3	8.1885
00560:3	1	E.LDVTC[+71.037]NIKN[+0.984]GRC[+71.037]E.Q		C[+71]*2, N[+1]	536.591	3	1607.76	1607.75	0	3.3	84	Specific	639.31	593.21	117.55	7.63	132	>sp|P00740-3|FA9_HUMAN Coagulation factor IX OS=Homo sapiens GN=F9 PE=1 SV=2	3	sample=1 period=1 cycle=775 experiment=6	sample=1 period=1 cycle=775 experiment=6	8.0889
00670:3	1	E.LDVTC[+71.037]NIKN[+0.984]GRC[+71.037]E.Q		C[+71]*2, N[+1]	536.584	3	1607.74	1607.75	0	-9	84	Specific	642.98	605.12	223.95	7.65	132	>sp|P00740-3|FA9_HUMAN Coagulation factor IX OS=Homo sapiens GN=F9 PE=1 SV=2	3	sample=1 period=1 cycle=781 experiment=2	sample=1 period=1 cycle=781 experiment=2	8.208
00646:2	1	E.LDVTC[+71.037]NIKN[+0.984]GRC[+71.037]E.Q		C[+71]*2, N[+1]	804.38	2	1607.75	1607.75	0	0.4	84	Specific	650.47	540.84	162.98	7.71	132	>sp|P00740-3|FA9_HUMAN Coagulation factor IX OS=Homo sapiens GN=F9 PE=1 SV=2	3	sample=1 period=1 cycle=779 experiment=16	sample=1 period=1 cycle=779 experiment=16	8.1735
00645:2	1	E.LDVTC[+71.037]NIKN[+0.984]GRC[+71.037]E.Q		C[+71]*2, N[+1]	804.38	2	1607.75	1607.75	0	0.4	84	Specific	652.72	601.68	135.67	7.71	132	>sp|P00740-3|FA9_HUMAN Coagulation factor IX OS=Homo sapiens GN=F9 PE=1 SV=2	3	sample=1 period=1 cycle=779 experiment=15	sample=1 period=1 cycle=779 experiment=15	8.173
00708:3	1	E.LDVTC[+71.037]NIKN[+0.984]GRC[+71.037]E.Q		C[+71]*2, N[+1]	536.586	3	1607.74	1607.75	0	-4.4	84	Specific	657.62	627.36	165.17	8.88	132	>sp|P00740-3|FA9_HUMAN Coagulation factor IX OS=Homo sapiens GN=F9 PE=1 SV=2	3	sample=1 period=1 cycle=784 experiment=2	sample=1 period=1 cycle=784 experiment=2	8.268
00703:2	1	E.LDVTC[+71.037]NIKN[+0.984]GRC[+71.037]E.Q		C[+71]*2, N[+1]	804.379	2	1607.75	1607.75	0	-0.2	84	Specific	659.68	588.3	125.39	7.71	132	>sp|P00740-3|FA9_HUMAN Coagulation factor IX OS=Homo sapiens GN=F9 PE=1 SV=2	3	sample=1 period=1 cycle=783 experiment=7	sample=1 period=1 cycle=783 experiment=7	8.2522
00604:2	1	E.LDVTC[+71.037]NIKN[+0.984]GRC[+71.037]E.Q		C[+71]*2, N[+1]	804.382	2	1607.76	1607.75	0	3.6	84	Specific	659.69	570.66	144.58	7.76	132	>sp|P00740-3|FA9_HUMAN Coagulation factor IX OS=Homo sapiens GN=F9 PE=1 SV=2	3	sample=1 period=1 cycle=777 experiment=17	sample=1 period=1 cycle=777 experiment=17	8.1341
00621:2	1	E.LDVTC[+71.037]NIKN[+0.984]GRC[+71.037]E.Q		C[+71]*2, N[+1]	804.38	2	1607.75	1607.75	0	1.3	84	Specific	688.3	623.12	168.69	8.39	132	>sp|P00740-3|FA9_HUMAN Coagulation factor IX OS=Homo sapiens GN=F9 PE=1 SV=2	3	sample=1 period=1 cycle=778 experiment=15	sample=1 period=1 cycle=778 experiment=15	8.1529
00644:2	1	E.LDVTC[+71.037]NIKN[+0.984]GRC[+71.037]E.Q		C[+71]*2, N[+1]	804.38	2	1607.75	1607.75	0	0.4	84	Specific	711.02	629.75	190.26	8.71	132	>sp|P00740-3|FA9_HUMAN Coagulation factor IX OS=Homo sapiens GN=F9 PE=1 SV=2	3	sample=1 period=1 cycle=779 experiment=14	sample=1 period=1 cycle=779 experiment=14	8.1726
00664:2	1	E.LDVTC[+71.037]NIKN[+0.984]GRC[+71.037]E.Q		C[+71]*2, N[+1]	804.379	2	1607.75	1607.75	0	-0.1	84	Specific	722.37	605.36	165.58	8.64	132	>sp|P00740-3|FA9_HUMAN Coagulation factor IX OS=Homo sapiens GN=F9 PE=1 SV=2	3	sample=1 period=1 cycle=780 experiment=12	sample=1 period=1 cycle=780 experiment=12	8.1927
00679:2	1	E.LDVTC[+71.037]NIKN[+0.984]GRC[+71.037]E.Q		C[+71]*2, N[+1]	804.38	2	1607.75	1607.75	0	0.8	84	Specific	734.71	642.34	141.06	8.9	132	>sp|P00740-3|FA9_HUMAN Coagulation factor IX OS=Homo sapiens GN=F9 PE=1 SV=2	3	sample=1 period=1 cycle=781 experiment=11	sample=1 period=1 cycle=781 experiment=11	8.2139
00429:2	1	E.LD[+15.995]VTC[+71.037]NIKN[+0.984]GRC[+71.037]E.Q		C[+71]*2, D[+16], N[+1]	812.374	2	1623.74	1623.75	0	-3.5	84	Specific	8.76	8.76	8.76	1.05	132	>sp|P00740-3|FA9_HUMAN Coagulation factor IX OS=Homo sapiens GN=F9 PE=1 SV=2	3	sample=1 period=1 cycle=766 experiment=14	sample=1 period=1 cycle=766 experiment=14	7.9112
00711:3	1	E.LD[+15.995]VTC[+71.037]N[+0.984]IKNGRC[+71.037]E.Q		C[+71]*2, D[+16], N[+1]	541.919	3	1623.74	1623.75	0	-3.3	84	Specific	26.03	26.03	21.32	2.13	132	>sp|P00740-3|FA9_HUMAN Coagulation factor IX OS=Homo sapiens GN=F9 PE=1 SV=2	3	sample=1 period=1 cycle=784 experiment=5	sample=1 period=1 cycle=784 experiment=5	8.2701
00360:3	1	E.LD[+15.995]VTC[+71.037]N[+0.984]IKNGRC[+71.037]E.Q		C[+71]*2, D[+16], N[+1]	541.918	3	1623.74	1623.75	0	-4	84	Specific	26.76	26.76	10.15	2.13	132	>sp|P00740-3|FA9_HUMAN Coagulation factor IX OS=Homo sapiens GN=F9 PE=1 SV=2	3	sample=1 period=1 cycle=762 experiment=4	sample=1 period=1 cycle=762 experiment=4	7.8258
00563:3	1	E.LD[+15.995]VTC[+71.037]NIKN[+0.984]GRC[+71.037]E.Q		C[+71]*2, D[+16], N[+1]	541.918	3	1623.74	1623.75	0	-4.2	84	Specific	35.68	35.68	35.68	2.13	132	>sp|P00740-3|FA9_HUMAN Coagulation factor IX OS=Homo sapiens GN=F9 PE=1 SV=2	3	sample=1 period=1 cycle=775 experiment=9	sample=1 period=1 cycle=775 experiment=9	8.0902
00331:3	1	E.LD[+15.995]VTC[+71.037]N[+0.984]IKNGRC[+71.037]E.Q		C[+71]*2, D[+16], N[+1]	541.921	3	1623.75	1623.75	0	0.6	84	Specific	42.38	42.38	42.38	2.01	132	>sp|P00740-3|FA9_HUMAN Coagulation factor IX OS=Homo sapiens GN=F9 PE=1 SV=2	3	sample=1 period=1 cycle=758 experiment=5	sample=1 period=1 cycle=758 experiment=5	7.7454
00929:3	1	E.LD[+15.995]VTC[+71.037]NIKN[+0.984]GRC[+71.037]E.Q		C[+71]*2, D[+16], N[+1]	541.918	3	1623.74	1623.75	0	-3.5	84	Specific	42.91	42.91	42.91	2.13	132	>sp|P00740-3|FA9_HUMAN Coagulation factor IX OS=Homo sapiens GN=F9 PE=1 SV=2	3	sample=1 period=1 cycle=798 experiment=8	sample=1 period=1 cycle=798 experiment=8	8.552
00547:3	1	E.LD[+15.995]VTC[+71.037]NIKN[+0.984]GRC[+71.037]E.Q		C[+71]*2, D[+16], N[+1]	541.92	3	1623.74	1623.75	0	-1.4	84	Specific	51.55	51.55	9.37	2.25	132	>sp|P00740-3|FA9_HUMAN Coagulation factor IX OS=Homo sapiens GN=F9 PE=1 SV=2	3	sample=1 period=1 cycle=774 experiment=8	sample=1 period=1 cycle=774 experiment=8	8.0695
00533:3	1	E.LD[+15.995]VTC[+71.037]NIKN[+0.984]GRC[+71.037]E.Q		C[+71]*2, D[+16], N[+1]	541.919	3	1623.74	1623.75	0	-2.4	84	Specific	52.04	52.04	19.08	2.52	132	>sp|P00740-3|FA9_HUMAN Coagulation factor IX OS=Homo sapiens GN=F9 PE=1 SV=2	3	sample=1 period=1 cycle=773 experiment=8	sample=1 period=1 cycle=773 experiment=8	8.049
00580:3	1	E.LD[+15.995]VTC[+71.037]NIKN[+0.984]GRC[+71.037]E.Q		C[+71]*2, D[+16], N[+1]	541.918	3	1623.74	1623.75	0	-5.2	84	Specific	60.19	60.19	59.4	2.26	132	>sp|P00740-3|FA9_HUMAN Coagulation factor IX OS=Homo sapiens GN=F9 PE=1 SV=2	3	sample=1 period=1 cycle=776 experiment=10	sample=1 period=1 cycle=776 experiment=10	8.1111
00470:3	1	E.LD[+15.995]VTC[+71.037]NIKN[+0.984]GRC[+71.037]E.Q		C[+71]*2, D[+16], N[+1]	541.92	3	1623.75	1623.75	0	-0.6	84	Specific	61.12	61.12	2.83	2.25	132	>sp|P00740-3|FA9_HUMAN Coagulation factor IX OS=Homo sapiens GN=F9 PE=1 SV=2	3	sample=1 period=1 cycle=769 experiment=8	sample=1 period=1 cycle=769 experiment=8	7.9683
00513:3	1	E.LD[+15.995]VTC[+71.037]NIKN[+0.984]GRC[+71.037]E.Q		C[+71]*2, D[+16], N[+1]	541.918	3	1623.74	1623.75	0	-4.8	84	Specific	61.12	61.12	52.33	2.52	132	>sp|P00740-3|FA9_HUMAN Coagulation factor IX OS=Homo sapiens GN=F9 PE=1 SV=2	3	sample=1 period=1 cycle=772 experiment=5	sample=1 period=1 cycle=772 experiment=5	8.0271
00750:3	1	E.LD[+15.995]VTC[+71.037]NIKN[+0.984]GRC[+71.037]E.Q		C[+71]*2, D[+16], N[+1]	541.918	3	1623.74	1623.75	0	-4.1	84	Specific	63.69	63.69	63.69	2.52	132	>sp|P00740-3|FA9_HUMAN Coagulation factor IX OS=Homo sapiens GN=F9 PE=1 SV=2	3	sample=1 period=1 cycle=787 experiment=8	sample=1 period=1 cycle=787 experiment=8	8.3326
00485:3	1	E.LD[+15.995]VTC[+71.037]NIKN[+0.984]GRC[+71.037]E.Q		C[+71]*2, D[+16], N[+1]	541.918	3	1623.74	1623.75	0	-3.5	84	Specific	70.52	70.52	38.34	2.52	132	>sp|P00740-3|FA9_HUMAN Coagulation factor IX OS=Homo sapiens GN=F9 PE=1 SV=2	3	sample=1 period=1 cycle=770 experiment=7	sample=1 period=1 cycle=770 experiment=7	7.9889
00672:3	1	E.LD[+15.995]VTC[+71.037]NIKN[+0.984]GRC[+71.037]E.Q		C[+71]*2, D[+16], N[+1]	541.915	3	1623.73	1623.75	0	-10.3	84	Specific	70.83	70.83	70.83	2.36	132	>sp|P00740-3|FA9_HUMAN Coagulation factor IX OS=Homo sapiens GN=F9 PE=1 SV=2	3	sample=1 period=1 cycle=781 experiment=4	sample=1 period=1 cycle=781 experiment=4	8.2093
00562:3	1	E.LD[+15.995]VTC[+71.037]NIKN[+0.984]GRC[+71.037]E.Q		C[+71]*2, D[+16], N[+1]	541.918	3	1623.74	1623.75	0	-4.2	84	Specific	77.02	77.02	49.79	2.52	132	>sp|P00740-3|FA9_HUMAN Coagulation factor IX OS=Homo sapiens GN=F9 PE=1 SV=2	3	sample=1 period=1 cycle=775 experiment=8	sample=1 period=1 cycle=775 experiment=8	8.0898
00471:3	1	E.LD[+15.995]VTC[+71.037]NIKN[+0.984]GRC[+71.037]E.Q		C[+71]*2, D[+16], N[+1]	541.92	3	1623.75	1623.75	0	-0.6	84	Specific	79.61	79.61	79.61	2.25	132	>sp|P00740-3|FA9_HUMAN Coagulation factor IX OS=Homo sapiens GN=F9 PE=1 SV=2	3	sample=1 period=1 cycle=769 experiment=9	sample=1 period=1 cycle=769 experiment=9	7.9688
00760:3	1	E.LD[+15.995]VTC[+71.037]NIKN[+0.984]GRC[+71.037]E.Q		C[+71]*2, D[+16], N[+1]	541.917	3	1623.74	1623.75	0	-5.9	84	Specific	87.25	87.25	87.25	2.57	132	>sp|P00740-3|FA9_HUMAN Coagulation factor IX OS=Homo sapiens GN=F9 PE=1 SV=2	3	sample=1 period=1 cycle=788 experiment=7	sample=1 period=1 cycle=788 experiment=7	8.3509
00439:3	1	E.LD[+15.995]VTC[+71.037]NIKN[+0.984]GRC[+71.037]E.Q		C[+71]*2, D[+16], N[+1]	541.915	3	1623.73	1623.75	0	-10.5	84	Specific	92.08	92.08	63.01	2.71	132	>sp|P00740-3|FA9_HUMAN Coagulation factor IX OS=Homo sapiens GN=F9 PE=1 SV=2	3	sample=1 period=1 cycle=767 experiment=10	sample=1 period=1 cycle=767 experiment=10	7.9285
00356:3	1	E.LD[+15.995]VTC[+71.037]NIKN[+0.984]GRC[+71.037]E.Q		C[+71]*2, D[+16], N[+1]	541.917	3	1623.74	1623.75	0	-6	84	Specific	99.29	99.29	64.1	2.57	132	>sp|P00740-3|FA9_HUMAN Coagulation factor IX OS=Homo sapiens GN=F9 PE=1 SV=2	3	sample=1 period=1 cycle=761 experiment=3	sample=1 period=1 cycle=761 experiment=3	7.8087
00546:3	1	E.LD[+15.995]VTC[+71.037]NIKN[+0.984]GRC[+71.037]E.Q		C[+71]*2, D[+16], N[+1]	541.92	3	1623.74	1623.75	0	-1.4	84	Specific	108.19	108.19	89.27	2.55	132	>sp|P00740-3|FA9_HUMAN Coagulation factor IX OS=Homo sapiens GN=F9 PE=1 SV=2	3	sample=1 period=1 cycle=774 experiment=7	sample=1 period=1 cycle=774 experiment=7	8.0687
00564:3	1	E.LD[+15.995]VTC[+71.037]NIKN[+0.984]GRC[+71.037]E.Q		C[+71]*2, D[+16], N[+1]	541.918	3	1623.74	1623.75	0	-4.2	84	Specific	118.63	100.5	84.65	2.9	132	>sp|P00740-3|FA9_HUMAN Coagulation factor IX OS=Homo sapiens GN=F9 PE=1 SV=2	3	sample=1 period=1 cycle=775 experiment=10	sample=1 period=1 cycle=775 experiment=10	8.0906
00532:3	1	E.LD[+15.995]VTC[+71.037]NIKN[+0.984]GRC[+71.037]E.Q		C[+71]*2, D[+16], N[+1]	541.919	3	1623.74	1623.75	0	-2.4	84	Specific	119.67	119.67	77.74	2.9	132	>sp|P00740-3|FA9_HUMAN Coagulation factor IX OS=Homo sapiens GN=F9 PE=1 SV=2	3	sample=1 period=1 cycle=773 experiment=7	sample=1 period=1 cycle=773 experiment=7	8.0486
00689:3	1	E.LD[+15.995]VTC[+71.037]NIKN[+0.984]GRC[+71.037]E.Q		C[+71]*2, D[+16], N[+1]	541.918	3	1623.74	1623.75	0	-4.1	84	Specific	129.17	129.17	54.29	3.3	132	>sp|P00740-3|FA9_HUMAN Coagulation factor IX OS=Homo sapiens GN=F9 PE=1 SV=2	3	sample=1 period=1 cycle=782 experiment=5	sample=1 period=1 cycle=782 experiment=5	8.2297
00725:3	1	E.LD[+15.995]VTC[+71.037]NIKN[+0.984]GRC[+71.037]E.Q		C[+71]*2, D[+16], N[+1]	541.913	3	1623.72	1623.75	0	-13.8	84	Specific	135.26	135.26	65.84	2.65	132	>sp|P00740-3|FA9_HUMAN Coagulation factor IX OS=Homo sapiens GN=F9 PE=1 SV=2	3	sample=1 period=1 cycle=785 experiment=7	sample=1 period=1 cycle=785 experiment=7	8.2922
00486:3	1	E.LD[+15.995]VTC[+71.037]NIKN[+0.984]GRC[+71.037]E.Q		C[+71]*2, D[+16], N[+1]	541.918	3	1623.74	1623.75	0	-3.5	84	Specific	139.38	139.38	95.03	3.3	132	>sp|P00740-3|FA9_HUMAN Coagulation factor IX OS=Homo sapiens GN=F9 PE=1 SV=2	3	sample=1 period=1 cycle=770 experiment=8	sample=1 period=1 cycle=770 experiment=8	7.9893
00455:3	1	E.LD[+15.995]VTC[+71.037]NIKN[+0.984]GRC[+71.037]E.Q		C[+71]*2, D[+16], N[+1]	541.921	3	1623.75	1623.75	0	0.5	84	Specific	155.18	155.18	80.08	2.91	132	>sp|P00740-3|FA9_HUMAN Coagulation factor IX OS=Homo sapiens GN=F9 PE=1 SV=2	3	sample=1 period=1 cycle=768 experiment=10	sample=1 period=1 cycle=768 experiment=10	7.948
00584:2	1	D.VTC[+71.037]NIKN[+0.984]GRC[+71.037]E.Q		C[+71]*2, N[+1]	690.318	2	1379.63	1379.64	0	-8.3	86	Specific	253.91	253.91	117.87	2.92	132	>sp|P00740-3|FA9_HUMAN Coagulation factor IX OS=Homo sapiens GN=F9 PE=1 SV=2	3	sample=1 period=1 cycle=776 experiment=14	sample=1 period=1 cycle=776 experiment=14	8.1132
00617:2	1	D.VTC[+71.037]NIKN[+0.984]GRC[+71.037]E.Q		C[+71]*2, N[+1]	690.333	2	1379.66	1379.64	0	13.4	86	Specific	297.88	297.88	101.95	2.72	132	>sp|P00740-3|FA9_HUMAN Coagulation factor IX OS=Homo sapiens GN=F9 PE=1 SV=2	3	sample=1 period=1 cycle=778 experiment=11	sample=1 period=1 cycle=778 experiment=11	8.1512
00700:2	1	D.VTC[+71.037]NIKN[+0.984]GRC[+71.037]E.Q		C[+71]*2, N[+1]	690.333	2	1379.66	1379.64	0	13.1	86	Specific	354.54	354.54	141.32	2.95	132	>sp|P00740-3|FA9_HUMAN Coagulation factor IX OS=Homo sapiens GN=F9 PE=1 SV=2	3	sample=1 period=1 cycle=783 experiment=4	sample=1 period=1 cycle=783 experiment=4	8.2497
00601:2	1	D.VTC[+71.037]NIKN[+0.984]GRC[+71.037]E.Q		C[+71]*2, N[+1]	690.322	2	1379.64	1379.64	0	-3.1	86	Specific	355.32	355.32	124.2	3.72	132	>sp|P00740-3|FA9_HUMAN Coagulation factor IX OS=Homo sapiens GN=F9 PE=1 SV=2	3	sample=1 period=1 cycle=777 experiment=14	sample=1 period=1 cycle=777 experiment=14	8.1328
05376:3	1	E.QFC[+71.037]KNSADNKVVC[+71.037]SC[+71.037]TE.G		C[+71]*3	696.981	3	2088.93	2088.91	0	6.9	97	Specific	1.55	1.55	1.55	1.01	132	>sp|P00740-3|FA9_HUMAN Coagulation factor IX OS=Homo sapiens GN=F9 PE=1 SV=2	3	sample=1 period=1 cycle=1155 experiment=7	sample=1 period=1 cycle=1155 experiment=7	15.9105
02449:3	1	E.QFC[+71.037]KNSADNKVVC[+71.037]SC[+71.037]TE.G		C[+71]*3	696.975	3	2088.91	2088.91	0	-2.2	97	Specific	16.79	16.79	16.79	2.05	132	>sp|P00740-3|FA9_HUMAN Coagulation factor IX OS=Homo sapiens GN=F9 PE=1 SV=2	3	sample=1 period=1 cycle=895 experiment=11	sample=1 period=1 cycle=895 experiment=11	10.5479
03326:3	1	E.QFC[+71.037]KNSADNKVVC[+71.037]SC[+71.037]TE.G		C[+71]*3	696.972	3	2088.9	2088.91	0	-6.7	97	Specific	24.87	24.87	24.87	1.4	132	>sp|P00740-3|FA9_HUMAN Coagulation factor IX OS=Homo sapiens GN=F9 PE=1 SV=2	3	sample=1 period=1 cycle=965 experiment=9	sample=1 period=1 cycle=965 experiment=9	11.991
02127:3	1	E.QFC[+71.037]KNSADNKVVC[+71.037]SC[+71.037]TE.G		C[+71]*3	696.976	3	2088.91	2088.91	0	-0.3	97	Specific	26.19	26.19	26.19	1.33	132	>sp|P00740-3|FA9_HUMAN Coagulation factor IX OS=Homo sapiens GN=F9 PE=1 SV=2	3	sample=1 period=1 cycle=874 experiment=9	sample=1 period=1 cycle=874 experiment=9	10.1233
03537:3	1	E.QFC[+71.037]KNSADNKVVC[+71.037]SC[+71.037]TE.G		C[+71]*3	696.97	3	2088.9	2088.91	0	-9.1	97	Specific	28.29	28.29	28.29	2	132	>sp|P00740-3|FA9_HUMAN Coagulation factor IX OS=Homo sapiens GN=F9 PE=1 SV=2	3	sample=1 period=1 cycle=985 experiment=10	sample=1 period=1 cycle=985 experiment=10	12.41
03609:3	1	E.QFC[+71.037]KNSADNKVVC[+71.037]SC[+71.037]TE.G		C[+71]*3	696.98	3	2088.92	2088.91	0	4.7	97	Specific	28.53	0.98	0.98	1.51	132	>sp|P00740-3|FA9_HUMAN Coagulation factor IX OS=Homo sapiens GN=F9 PE=1 SV=2	3	sample=1 period=1 cycle=993 experiment=8	sample=1 period=1 cycle=993 experiment=8	12.5835
02679:3	1	E.QFC[+71.037]KNSADNKVVC[+71.037]SC[+71.037]TE.G		C[+71]*3	696.972	3	2088.9	2088.91	0	-5.7	97	Specific	29.27	29.27	29.27	1.4	132	>sp|P00740-3|FA9_HUMAN Coagulation factor IX OS=Homo sapiens GN=F9 PE=1 SV=2	3	sample=1 period=1 cycle=913 experiment=9	sample=1 period=1 cycle=913 experiment=9	10.9201
00605:2	1	E.QFC[+71.037]KNSADNKVVC[+71.037]SC[+71.037]TE.G		C[+71]*3	1044.96	2	2088.92	2088.91	0	3.8	97	Specific	34.07	13.67	13.67	0.43	132	>sp|P00740-3|FA9_HUMAN Coagulation factor IX OS=Homo sapiens GN=F9 PE=1 SV=2	3	sample=1 period=1 cycle=777 experiment=18	sample=1 period=1 cycle=777 experiment=18	8.1345
02865:3	1	E.QFC[+71.037]KNSADNKVVC[+71.037]SC[+71.037]TE.G		C[+71]*3	696.975	3	2088.91	2088.91	0	-2.5	97	Specific	36.29	36.29	36.29	2.05	132	>sp|P00740-3|FA9_HUMAN Coagulation factor IX OS=Homo sapiens GN=F9 PE=1 SV=2	3	sample=1 period=1 cycle=929 experiment=11	sample=1 period=1 cycle=929 experiment=11	11.2597
03440:3	1	E.QFC[+71.037]KNSADNKVVC[+71.037]SC[+71.037]TE.G		C[+71]*3	696.97	3	2088.9	2088.91	0	-9.3	97	Specific	41.67	41.67	41.67	2	132	>sp|P00740-3|FA9_HUMAN Coagulation factor IX OS=Homo sapiens GN=F9 PE=1 SV=2	3	sample=1 period=1 cycle=975 experiment=8	sample=1 period=1 cycle=975 experiment=8	12.1954
02921:3	1	E.QFC[+71.037]KNSADNKVVC[+71.037]SC[+71.037]TE.G		C[+71]*3	696.976	3	2088.91	2088.91	0	-1.3	97	Specific	42.34	42.34	42.34	1.33	132	>sp|P00740-3|FA9_HUMAN Coagulation factor IX OS=Homo sapiens GN=F9 PE=1 SV=2	3	sample=1 period=1 cycle=933 experiment=15	sample=1 period=1 cycle=933 experiment=15	11.3447
05327:3	1	E.QFC[+71.037]KNSADNKVVC[+71.037]SC[+71.037]TE.G		C[+71]*3	696.979	3	2088.92	2088.91	0	3.5	97	Specific	45.59	45.59	45.59	2.21	132	>sp|P00740-3|FA9_HUMAN Coagulation factor IX OS=Homo sapiens GN=F9 PE=1 SV=2	3	sample=1 period=1 cycle=1149 experiment=8	sample=1 period=1 cycle=1149 experiment=8	15.7866
03967:3	1	E.QFC[+71.037]KNSADNKVVC[+71.037]SC[+71.037]TE.G		C[+71]*3	696.97	3	2088.9	2088.91	0	-9.3	97	Specific	46.58	46.58	46.58	2.22	132	>sp|P00740-3|FA9_HUMAN Coagulation factor IX OS=Homo sapiens GN=F9 PE=1 SV=2	3	sample=1 period=1 cycle=1026 experiment=8	sample=1 period=1 cycle=1026 experiment=8	13.2753
02031:3	1	E.QFC[+71.037]KNSADNKVVC[+71.037]SC[+71.037]TE.G		C[+71]*3	696.972	3	2088.9	2088.91	0	-5.8	97	Specific	46.62	46.62	46.62	2.14	132	>sp|P00740-3|FA9_HUMAN Coagulation factor IX OS=Homo sapiens GN=F9 PE=1 SV=2	3	sample=1 period=1 cycle=868 experiment=6	sample=1 period=1 cycle=868 experiment=6	10.0007
02763:3	1	E.QFC[+71.037]KNSADNKVVC[+71.037]SC[+71.037]TE.G		C[+71]*3	696.973	3	2088.91	2088.91	0	-4.3	97	Specific	46.86	46.86	46.86	2.35	132	>sp|P00740-3|FA9_HUMAN Coagulation factor IX OS=Homo sapiens GN=F9 PE=1 SV=2	3	sample=1 period=1 cycle=921 experiment=10	sample=1 period=1 cycle=921 experiment=10	11.0899
02148:3	1	E.QFC[+71.037]KNSADNKVVC[+71.037]SC[+71.037]TE.G		C[+71]*3	696.973	3	2088.9	2088.91	0	-4.8	97	Specific	47.57	47.57	47.57	2.35	132	>sp|P00740-3|FA9_HUMAN Coagulation factor IX OS=Homo sapiens GN=F9 PE=1 SV=2	3	sample=1 period=1 cycle=875 experiment=11	sample=1 period=1 cycle=875 experiment=11	10.1445
03377:3	1	E.QFC[+71.037]KNSADNKVVC[+71.037]SC[+71.037]TE.G		C[+71]*3	696.972	3	2088.9	2088.91	0	-7	97	Specific	49.42	45.59	45.59	2.14	132	>sp|P00740-3|FA9_HUMAN Coagulation factor IX OS=Homo sapiens GN=F9 PE=1 SV=2	3	sample=1 period=1 cycle=969 experiment=15	sample=1 period=1 cycle=969 experiment=15	12.0731
02712:3	1	E.QFC[+71.037]KNSADNKVVC[+71.037]SC[+71.037]TE.G		C[+71]*3	696.974	3	2088.91	2088.91	0	-2.9	97	Specific	53.07	24.28	24.28	2.05	132	>sp|P00740-3|FA9_HUMAN Coagulation factor IX OS=Homo sapiens GN=F9 PE=1 SV=2	3	sample=1 period=1 cycle=916 experiment=7	sample=1 period=1 cycle=916 experiment=7	10.9822
00743:2	1	E.QFC[+71.037]KNSADNKVVC[+71.037]SC[+71.037]TE.G		C[+71]*3	1044.97	2	2088.94	2088.91	0	10.2	97	Specific	57.26	57.26	57.26	2.02	132	>sp|P00740-3|FA9_HUMAN Coagulation factor IX OS=Homo sapiens GN=F9 PE=1 SV=2	3	sample=1 period=1 cycle=786 experiment=14	sample=1 period=1 cycle=786 experiment=14	8.3155
05143:3	1	E.QFC[+71.037]KNSADNKVVC[+71.037]SC[+71.037]TE.G		C[+71]*3	696.981	3	2088.93	2088.91	0	6.1	97	Specific	57.95	57.95	57.95	2.15	132	>sp|P00740-3|FA9_HUMAN Coagulation factor IX OS=Homo sapiens GN=F9 PE=1 SV=2	3	sample=1 period=1 cycle=1132 experiment=4	sample=1 period=1 cycle=1132 experiment=4	15.4358
03752:3	1	E.QFC[+71.037]KNSADNKVVC[+71.037]SC[+71.037]TE.G		C[+71]*3	696.973	3	2088.91	2088.91	0	-4.5	97	Specific	63.65	63.65	63.65	2.35	132	>sp|P00740-3|FA9_HUMAN Coagulation factor IX OS=Homo sapiens GN=F9 PE=1 SV=2	3	sample=1 period=1 cycle=1008 experiment=9	sample=1 period=1 cycle=1008 experiment=9	12.9088
02750:3	1	E.QFC[+71.037]KNSADNKVVC[+71.037]SC[+71.037]TE.G		C[+71]*3	696.973	3	2088.9	2088.91	0	-5.3	97	Specific	66.31	65.9	65.9	2.14	132	>sp|P00740-3|FA9_HUMAN Coagulation factor IX OS=Homo sapiens GN=F9 PE=1 SV=2	3	sample=1 period=1 cycle=920 experiment=7	sample=1 period=1 cycle=920 experiment=7	11.0666
01387:3	1	E.QFC[+71.037]KNSADNKVVC[+71.037]SC[+71.037]TE.G		C[+71]*3	696.977	3	2088.92	2088.91	0	0.8	97	Specific	67.16	67.16	67.16	2.21	132	>sp|P00740-3|FA9_HUMAN Coagulation factor IX OS=Homo sapiens GN=F9 PE=1 SV=2	3	sample=1 period=1 cycle=825 experiment=12	sample=1 period=1 cycle=825 experiment=12	9.1146
03506:3	1	E.QFC[+71.037]KNSADNKVVC[+71.037]SC[+71.037]TE.G		C[+71]*3	696.971	3	2088.9	2088.91	0	-7.8	97	Specific	67.17	25.31	25.31	1.4	132	>sp|P00740-3|FA9_HUMAN Coagulation factor IX OS=Homo sapiens GN=F9 PE=1 SV=2	3	sample=1 period=1 cycle=982 experiment=6	sample=1 period=1 cycle=982 experiment=6	12.3436
02854:3	1	E.QFC[+71.037]KNSADNKVVC[+71.037]SC[+71.037]TE.G		C[+71]*3	696.97	3	2088.9	2088.91	0	-8.7	97	Specific	71.15	71.15	71.15	2.22	132	>sp|P00740-3|FA9_HUMAN Coagulation factor IX OS=Homo sapiens GN=F9 PE=1 SV=2	3	sample=1 period=1 cycle=928 experiment=12	sample=1 period=1 cycle=928 experiment=12	11.2395
01302:3	1	E.QFC[+71.037]KNSADNKVVC[+71.037]SC[+71.037]TE.G		C[+71]*3	696.971	3	2088.9	2088.91	0	-8.2	97	Specific	72.62	72.62	72.62	2.62	132	>sp|P00740-3|FA9_HUMAN Coagulation factor IX OS=Homo sapiens GN=F9 PE=1 SV=2	3	sample=1 period=1 cycle=819 experiment=11	sample=1 period=1 cycle=819 experiment=11	8.989
02343:3	1	E.QFC[+71.037]KNSADNKVVC[+71.037]SC[+71.037]TE.G		C[+71]*3	696.982	3	2088.93	2088.91	0	8.2	97	Specific	74.72	74.72	74.72	2.35	132	>sp|P00740-3|FA9_HUMAN Coagulation factor IX OS=Homo sapiens GN=F9 PE=1 SV=2	3	sample=1 period=1 cycle=888 experiment=8	sample=1 period=1 cycle=888 experiment=8	10.4048
01963:3	1	E.QFC[+71.037]KNSADNKVVC[+71.037]SC[+71.037]TE.G		C[+71]*3	696.966	3	2088.88	2088.91	0	-14.5	97	Specific	74.77	43.64	43.64	0.91	132	>sp|P00740-3|FA9_HUMAN Coagulation factor IX OS=Homo sapiens GN=F9 PE=1 SV=2	3	sample=1 period=1 cycle=862 experiment=7	sample=1 period=1 cycle=862 experiment=7	9.8811
02223:3	1	E.QFC[+71.037]KNSADNKVVC[+71.037]SC[+71.037]TE.G		C[+71]*3	696.973	3	2088.9	2088.91	0	-5	97	Specific	74.95	51.36	51.36	2.35	132	>sp|P00740-3|FA9_HUMAN Coagulation factor IX OS=Homo sapiens GN=F9 PE=1 SV=2	3	sample=1 period=1 cycle=879 experiment=10	sample=1 period=1 cycle=879 experiment=10	10.2249
01950:3	1	E.QFC[+71.037]KNSADNKVVC[+71.037]SC[+71.037]TE.G		C[+71]*3	696.978	3	2088.92	2088.91	0	2.4	97	Specific	76.21	76.21	76.21	2.21	132	>sp|P00740-3|FA9_HUMAN Coagulation factor IX OS=Homo sapiens GN=F9 PE=1 SV=2	3	sample=1 period=1 cycle=861 experiment=8	sample=1 period=1 cycle=861 experiment=8	9.8629
00754:2	1	E.QFC[+71.037]KNSADNKVVC[+71.037]SC[+71.037]TE.G		C[+71]*3	1044.97	2	2088.94	2088.91	0	11.8	97	Specific	79.03	79.03	79.03	2.19	132	>sp|P00740-3|FA9_HUMAN Coagulation factor IX OS=Homo sapiens GN=F9 PE=1 SV=2	3	sample=1 period=1 cycle=787 experiment=12	sample=1 period=1 cycle=787 experiment=12	8.3355
03574:3	1	E.QFC[+71.037]KNSADNKVVC[+71.037]SC[+71.037]TE.G		C[+71]*3	696.972	3	2088.9	2088.91	0	-5.6	97	Specific	82.4	72.39	72.39	2.14	132	>sp|P00740-3|FA9_HUMAN Coagulation factor IX OS=Homo sapiens GN=F9 PE=1 SV=2	3	sample=1 period=1 cycle=989 experiment=8	sample=1 period=1 cycle=989 experiment=8	12.496
00539:2	1	E.QFC[+71.037]KNSADNKVVC[+71.037]SC[+71.037]TE.G		C[+71]*3	1044.95	2	2088.9	2088.91	0	-7.2	97	Specific	90.7	90.7	90.7	2.04	132	>sp|P00740-3|FA9_HUMAN Coagulation factor IX OS=Homo sapiens GN=F9 PE=1 SV=2	3	sample=1 period=1 cycle=773 experiment=14	sample=1 period=1 cycle=773 experiment=14	8.0528
01884:3	1	E.QFC[+71.037]KNSADNKVVC[+71.037]SC[+71.037]TE.G		C[+71]*3	696.97	3	2088.89	2088.91	0	-9.8	97	Specific	91.44	76.4	76.4	2.22	132	>sp|P00740-3|FA9_HUMAN Coagulation factor IX OS=Homo sapiens GN=F9 PE=1 SV=2	3	sample=1 period=1 cycle=857 experiment=10	sample=1 period=1 cycle=857 experiment=10	9.7794
03175:3	1	E.QFC[+71.037]KNSADNKVVC[+71.037]SC[+71.037]TE.G		C[+71]*3	696.975	3	2088.91	2088.91	0	-2.7	97	Specific	94.48	94.48	94.48	3.24	132	>sp|P00740-3|FA9_HUMAN Coagulation factor IX OS=Homo sapiens GN=F9 PE=1 SV=2	3	sample=1 period=1 cycle=954 experiment=12	sample=1 period=1 cycle=954 experiment=12	11.7658
01583:2	1	E.QFC[+71.037]KNSADNKVVC[+71.037]SC[+71.037]TE.G		C[+71]*3	1044.96	2	2088.91	2088.91	0	-1.6	97	Specific	95.13	38.17	38.17	0.98	132	>sp|P00740-3|FA9_HUMAN Coagulation factor IX OS=Homo sapiens GN=F9 PE=1 SV=2	3	sample=1 period=1 cycle=837 experiment=17	sample=1 period=1 cycle=837 experiment=17	9.3658
03463:3	1	E.QFC[+71.037]KNSADNKVVC[+71.037]SC[+71.037]TE.G		C[+71]*3	696.973	3	2088.91	2088.91	0	-4.2	97	Specific	95.79	95.79	95.79	2.69	132	>sp|P00740-3|FA9_HUMAN Coagulation factor IX OS=Homo sapiens GN=F9 PE=1 SV=2	3	sample=1 period=1 cycle=977 experiment=11	sample=1 period=1 cycle=977 experiment=11	12.2388
01628:3	1	E.QFC[+71.037]KNSADNKVVC[+71.037]SC[+71.037]TE.G		C[+71]*3	696.972	3	2088.9	2088.91	0	-5.6	97	Specific	97.34	85.52	85.52	2.39	132	>sp|P00740-3|FA9_HUMAN Coagulation factor IX OS=Homo sapiens GN=F9 PE=1 SV=2	3	sample=1 period=1 cycle=840 experiment=13	sample=1 period=1 cycle=840 experiment=13	9.4256
01258:3	1	E.QFC[+71.037]KNSADNKVVC[+71.037]SC[+71.037]TE.G		C[+71]*3	696.97	3	2088.89	2088.91	0	-9.5	97	Specific	102.77	89.73	89.73	2.52	132	>sp|P00740-3|FA9_HUMAN Coagulation factor IX OS=Homo sapiens GN=F9 PE=1 SV=2	3	sample=1 period=1 cycle=816 experiment=13	sample=1 period=1 cycle=816 experiment=13	8.9275
03500:3	1	E.QFC[+71.037]KNSADNKVVC[+71.037]SC[+71.037]TE.G		C[+71]*3	696.977	3	2088.92	2088.91	0	0.7	97	Specific	104.62	96.95	96.95	2.84	132	>sp|P00740-3|FA9_HUMAN Coagulation factor IX OS=Homo sapiens GN=F9 PE=1 SV=2	3	sample=1 period=1 cycle=981 experiment=7	sample=1 period=1 cycle=981 experiment=7	12.3225
02262:3	1	E.QFC[+71.037]KNSADNKVVC[+71.037]SC[+71.037]TE.G		C[+71]*3	696.974	3	2088.91	2088.91	0	-3.5	97	Specific	112.68	112.68	112.68	2.69	132	>sp|P00740-3|FA9_HUMAN Coagulation factor IX OS=Homo sapiens GN=F9 PE=1 SV=2	3	sample=1 period=1 cycle=882 experiment=5	sample=1 period=1 cycle=882 experiment=5	10.2841
02471:3	1	E.QFC[+71.037]KNSADNKVVC[+71.037]SC[+71.037]TE.G		C[+71]*3	696.985	3	2088.94	2088.91	0	12.5	97	Specific	112.73	85.53	85.53	2.17	132	>sp|P00740-3|FA9_HUMAN Coagulation factor IX OS=Homo sapiens GN=F9 PE=1 SV=2	3	sample=1 period=1 cycle=897 experiment=7	sample=1 period=1 cycle=897 experiment=7	10.5868
02616:3	1	E.QFC[+71.037]KNSADNKVVC[+71.037]SC[+71.037]TE.G		C[+71]*3	696.978	3	2088.92	2088.91	0	1.7	97	Specific	114.11	98.23	98.23	2.5	132	>sp|P00740-3|FA9_HUMAN Coagulation factor IX OS=Homo sapiens GN=F9 PE=1 SV=2	3	sample=1 period=1 cycle=908 experiment=9	sample=1 period=1 cycle=908 experiment=9	10.814
02704:3	1	E.QFC[+71.037]KNSADNKVVC[+71.037]SC[+71.037]TE.G		C[+71]*3	696.975	3	2088.91	2088.91	0	-2.2	97	Specific	121.3	121.3	121.3	3.24	132	>sp|P00740-3|FA9_HUMAN Coagulation factor IX OS=Homo sapiens GN=F9 PE=1 SV=2	3	sample=1 period=1 cycle=915 experiment=10	sample=1 period=1 cycle=915 experiment=10	10.9629
01269:3	1	E.QFC[+71.037]KNSADNKVVC[+71.037]SC[+71.037]TE.G		C[+71]*3	696.977	3	2088.92	2088.91	0	0.5	97	Specific	123.93	118.11	118.11	2.37	132	>sp|P00740-3|FA9_HUMAN Coagulation factor IX OS=Homo sapiens GN=F9 PE=1 SV=2	3	sample=1 period=1 cycle=817 experiment=8	sample=1 period=1 cycle=817 experiment=8	8.9466
02375:3	1	E.QFC[+71.037]KNSADNKVVC[+71.037]SC[+71.037]TE.G		C[+71]*3	696.971	3	2088.9	2088.91	0	-8.4	97	Specific	126.47	111.03	111.03	3.03	132	>sp|P00740-3|FA9_HUMAN Coagulation factor IX OS=Homo sapiens GN=F9 PE=1 SV=2	3	sample=1 period=1 cycle=890 experiment=10	sample=1 period=1 cycle=890 experiment=10	10.4456
04024:3	1	E.QFC[+71.037]KNSADNKVVC[+71.037]SC[+71.037]TE.G		C[+71]*3	696.976	3	2088.91	2088.91	0	0	97	Specific	128.25	127.67	127.67	3.24	132	>sp|P00740-3|FA9_HUMAN Coagulation factor IX OS=Homo sapiens GN=F9 PE=1 SV=2	3	sample=1 period=1 cycle=1031 experiment=5	sample=1 period=1 cycle=1031 experiment=5	13.3788
02603:3	1	E.QFC[+71.037]KNSADNKVVC[+71.037]SC[+71.037]TE.G		C[+71]*3	696.972	3	2088.9	2088.91	0	-6.2	97	Specific	130.96	63.88	63.88	2.14	132	>sp|P00740-3|FA9_HUMAN Coagulation factor IX OS=Homo sapiens GN=F9 PE=1 SV=2	3	sample=1 period=1 cycle=907 experiment=10	sample=1 period=1 cycle=907 experiment=10	10.7949
02813:3	1	E.QFC[+71.037]KNSADNKVVC[+71.037]SC[+71.037]TE.G		C[+71]*3	696.972	3	2088.9	2088.91	0	-7	97	Specific	133.57	69.42	69.42	2.14	132	>sp|P00740-3|FA9_HUMAN Coagulation factor IX OS=Homo sapiens GN=F9 PE=1 SV=2	3	sample=1 period=1 cycle=925 experiment=8	sample=1 period=1 cycle=925 experiment=8	11.1747
01346:3	1	E.QFC[+71.037]KNSADNKVVC[+71.037]SC[+71.037]TE.G		C[+71]*3	696.969	3	2088.89	2088.91	0	-10.7	97	Specific	135.97	104.63	104.63	2.52	132	>sp|P00740-3|FA9_HUMAN Coagulation factor IX OS=Homo sapiens GN=F9 PE=1 SV=2	3	sample=1 period=1 cycle=822 experiment=11	sample=1 period=1 cycle=822 experiment=11	9.0514
02109:3	1	E.QFC[+71.037]KNSADNKVVC[+71.037]SC[+71.037]TE.G		C[+71]*3	696.98	3	2088.93	2088.91	0	5	97	Specific	146.87	139.95	139.95	3.28	132	>sp|P00740-3|FA9_HUMAN Coagulation factor IX OS=Homo sapiens GN=F9 PE=1 SV=2	3	sample=1 period=1 cycle=873 experiment=7	sample=1 period=1 cycle=873 experiment=7	10.1024
01627:3	1	E.QFC[+71.037]KNSADNKVVC[+71.037]SC[+71.037]TE.G		C[+71]*3	696.972	3	2088.9	2088.91	0	-5.6	97	Specific	150.6	103.68	103.68	2.86	132	>sp|P00740-3|FA9_HUMAN Coagulation factor IX OS=Homo sapiens GN=F9 PE=1 SV=2	3	sample=1 period=1 cycle=840 experiment=12	sample=1 period=1 cycle=840 experiment=12	9.4252
00245:2	1	E.QFC[+71.037]KNSADNKVVC[+71.037]SC[+71.037]TE.G		C[+71]*3	1044.96	2	2088.91	2088.91	0	-3.5	97	Specific	158.34	87.64	87.64	2.17	132	>sp|P00740-3|FA9_HUMAN Coagulation factor IX OS=Homo sapiens GN=F9 PE=1 SV=2	3	sample=1 period=1 cycle=752 experiment=14	sample=1 period=1 cycle=752 experiment=14	7.6274
05333:3	1	E.QFC[+71.037]KNSADNKVVC[+71.037]SC[+71.037]TE.G		C[+71]*3	696.971	3	2088.9	2088.91	0	-8.2	97	Specific	162.82	162.82	162.82	3.65	132	>sp|P00740-3|FA9_HUMAN Coagulation factor IX OS=Homo sapiens GN=F9 PE=1 SV=2	3	sample=1 period=1 cycle=1150 experiment=6	sample=1 period=1 cycle=1150 experiment=6	15.8051
02825:3	1	E.QFC[+71.037]KNSADNKVVC[+71.037]SC[+71.037]TE.G		C[+71]*3	696.972	3	2088.9	2088.91	0	-6	97	Specific	163.05	118.73	118.73	2.86	132	>sp|P00740-3|FA9_HUMAN Coagulation factor IX OS=Homo sapiens GN=F9 PE=1 SV=2	3	sample=1 period=1 cycle=926 experiment=10	sample=1 period=1 cycle=926 experiment=10	11.1965
01852:3	1	E.QFC[+71.037]KNSADNKVVC[+71.037]SC[+71.037]TE.G		C[+71]*3	696.972	3	2088.9	2088.91	0	-5.6	97	Specific	171.25	158.89	158.89	3.26	132	>sp|P00740-3|FA9_HUMAN Coagulation factor IX OS=Homo sapiens GN=F9 PE=1 SV=2	3	sample=1 period=1 cycle=855 experiment=7	sample=1 period=1 cycle=855 experiment=7	9.7368
01659:3	1	E.QFC[+71.037]KNSADNKVVC[+71.037]SC[+71.037]TE.G		C[+71]*3	696.966	3	2088.88	2088.91	0	-14.8	97	Specific	176.26	147.65	147.65	2.96	132	>sp|P00740-3|FA9_HUMAN Coagulation factor IX OS=Homo sapiens GN=F9 PE=1 SV=2	3	sample=1 period=1 cycle=842 experiment=11	sample=1 period=1 cycle=842 experiment=11	9.4684
01704:3	1	E.QFC[+71.037]KNSADNKVVC[+71.037]SC[+71.037]TE.G		C[+71]*3	696.967	3	2088.89	2088.91	0	-12.9	97	Specific	177.19	126.45	126.45	2.96	132	>sp|P00740-3|FA9_HUMAN Coagulation factor IX OS=Homo sapiens GN=F9 PE=1 SV=2	3	sample=1 period=1 cycle=845 experiment=15	sample=1 period=1 cycle=845 experiment=15	9.5326
01761:3	1	E.QFC[+71.037]KNSADNKVVC[+71.037]SC[+71.037]TE.G		C[+71]*3	696.974	3	2088.91	2088.91	0	-2.9	97	Specific	184.75	155.06	155.06	3.65	132	>sp|P00740-3|FA9_HUMAN Coagulation factor IX OS=Homo sapiens GN=F9 PE=1 SV=2	3	sample=1 period=1 cycle=849 experiment=10	sample=1 period=1 cycle=849 experiment=10	9.6137
01609:3	1	E.QFC[+71.037]KNSADNKVVC[+71.037]SC[+71.037]TE.G		C[+71]*3	696.968	3	2088.89	2088.91	0	-11.8	97	Specific	200.48	129.75	129.75	2.96	132	>sp|P00740-3|FA9_HUMAN Coagulation factor IX OS=Homo sapiens GN=F9 PE=1 SV=2	3	sample=1 period=1 cycle=839 experiment=9	sample=1 period=1 cycle=839 experiment=9	9.4032
00383:2	1	E.QFC[+71.037]KNSADNKVVC[+71.037]SC[+71.037]TE.G		C[+71]*3	1044.96	2	2088.91	2088.91	0	-0.4	97	Specific	201.33	178.29	178.29	3.16	132	>sp|P00740-3|FA9_HUMAN Coagulation factor IX OS=Homo sapiens GN=F9 PE=1 SV=2	3	sample=1 period=1 cycle=763 experiment=18	sample=1 period=1 cycle=763 experiment=18	7.8514
02461:3	1	E.QFC[+71.037]KNSADNKVVC[+71.037]SC[+71.037]TE.G		C[+71]*3	696.976	3	2088.91	2088.91	0	-0.4	97	Specific	210.3	210.3	210.3	3.71	132	>sp|P00740-3|FA9_HUMAN Coagulation factor IX OS=Homo sapiens GN=F9 PE=1 SV=2	3	sample=1 period=1 cycle=896 experiment=9	sample=1 period=1 cycle=896 experiment=9	10.5677
01595:3	1	E.QFC[+71.037]KNSADNKVVC[+71.037]SC[+71.037]TE.G		C[+71]*3	696.971	3	2088.9	2088.91	0	-7.3	97	Specific	218.49	204.97	204.97	3.46	132	>sp|P00740-3|FA9_HUMAN Coagulation factor IX OS=Homo sapiens GN=F9 PE=1 SV=2	3	sample=1 period=1 cycle=838 experiment=10	sample=1 period=1 cycle=838 experiment=10	9.3843
01317:3	1	E.QFC[+71.037]KNSADNKVVC[+71.037]SC[+71.037]TE.G		C[+71]*3	696.972	3	2088.9	2088.91	0	-5.8	97	Specific	219.62	102.44	102.44	2.86	132	>sp|P00740-3|FA9_HUMAN Coagulation factor IX OS=Homo sapiens GN=F9 PE=1 SV=2	3	sample=1 period=1 cycle=820 experiment=10	sample=1 period=1 cycle=820 experiment=10	9.0087
00830:3	1	E.QFC[+71.037]KNSADNKVVC[+71.037]SC[+71.037]TE.G		C[+71]*3	696.976	3	2088.91	2088.91	0	-1.4	97	Specific	227.83	147.53	147.53	3.73	132	>sp|P00740-3|FA9_HUMAN Coagulation factor IX OS=Homo sapiens GN=F9 PE=1 SV=2	3	sample=1 period=1 cycle=792 experiment=13	sample=1 period=1 cycle=792 experiment=13	8.4343
00879:3	1	E.QFC[+71.037]KNSADNKVVC[+71.037]SC[+71.037]TE.G		C[+71]*3	696.973	3	2088.9	2088.91	0	-4.8	97	Specific	235.98	168.56	168.56	4.15	132	>sp|P00740-3|FA9_HUMAN Coagulation factor IX OS=Homo sapiens GN=F9 PE=1 SV=2	3	sample=1 period=1 cycle=795 experiment=7	sample=1 period=1 cycle=795 experiment=7	8.4919
00862:3	1	E.QFC[+71.037]KNSADNKVVC[+71.037]SC[+71.037]TE.G		C[+71]*3	696.97	3	2088.89	2088.91	0	-9.7	97	Specific	237.7	159.82	159.82	3.71	132	>sp|P00740-3|FA9_HUMAN Coagulation factor IX OS=Homo sapiens GN=F9 PE=1 SV=2	3	sample=1 period=1 cycle=794 experiment=9	sample=1 period=1 cycle=794 experiment=9	8.4718
00204:3	1	E.QFC[+71.037]KNSADNKVVC[+71.037]SC[+71.037]TE.G		C[+71]*3	696.975	3	2088.91	2088.91	0	-1.5	97	Specific	241.32	182.22	182.22	3.85	132	>sp|P00740-3|FA9_HUMAN Coagulation factor IX OS=Homo sapiens GN=F9 PE=1 SV=2	3	sample=1 period=1 cycle=749 experiment=8	sample=1 period=1 cycle=749 experiment=8	7.5643
00208:2	1	E.QFC[+71.037]KNSADNKVVC[+71.037]SC[+71.037]TE.G		C[+71]*3	1044.96	2	2088.91	2088.91	0	-1.9	97	Specific	250.15	128.62	128.62	2.87	132	>sp|P00740-3|FA9_HUMAN Coagulation factor IX OS=Homo sapiens GN=F9 PE=1 SV=2	3	sample=1 period=1 cycle=749 experiment=12	sample=1 period=1 cycle=749 experiment=12	7.5672
01762:3	1	E.QFC[+71.037]KNSADNKVVC[+71.037]SC[+71.037]TE.G		C[+71]*3	696.974	3	2088.91	2088.91	0	-2.9	97	Specific	255.61	194.88	194.88	4.5	132	>sp|P00740-3|FA9_HUMAN Coagulation factor IX OS=Homo sapiens GN=F9 PE=1 SV=2	3	sample=1 period=1 cycle=849 experiment=11	sample=1 period=1 cycle=849 experiment=11	9.6141
00327:2	1	E.QFC[+71.037]KNSADNKVVC[+71.037]SC[+71.037]TE.G		C[+71]*3	1044.97	2	2088.93	2088.91	0	7.2	97	Specific	256.22	197.25	197.25	3.24	132	>sp|P00740-3|FA9_HUMAN Coagulation factor IX OS=Homo sapiens GN=F9 PE=1 SV=2	3	sample=1 period=1 cycle=757 experiment=16	sample=1 period=1 cycle=757 experiment=16	7.7307
00494:2	1	E.QFC[+71.037]KNSADNKVVC[+71.037]SC[+71.037]TE.G		C[+71]*3	1044.96	2	2088.91	2088.91	0	-4.3	97	Specific	257.86	209.28	209.28	3.81	132	>sp|P00740-3|FA9_HUMAN Coagulation factor IX OS=Homo sapiens GN=F9 PE=1 SV=2	3	sample=1 period=1 cycle=770 experiment=16	sample=1 period=1 cycle=770 experiment=16	7.993
00846:3	1	E.QFC[+71.037]KNSADNKVVC[+71.037]SC[+71.037]TE.G		C[+71]*3	696.968	3	2088.89	2088.91	0	-12.2	97	Specific	267.59	104.5	104.5	2.94	132	>sp|P00740-3|FA9_HUMAN Coagulation factor IX OS=Homo sapiens GN=F9 PE=1 SV=2	3	sample=1 period=1 cycle=793 experiment=13	sample=1 period=1 cycle=793 experiment=13	8.4528
00618:3	1	E.QFC[+71.037]KNSADNKVVC[+71.037]SC[+71.037]TE.G		C[+71]*3	696.974	3	2088.91	2088.91	0	-3.4	97	Specific	283.82	147.88	147.88	4.1	132	>sp|P00740-3|FA9_HUMAN Coagulation factor IX OS=Homo sapiens GN=F9 PE=1 SV=2	3	sample=1 period=1 cycle=778 experiment=12	sample=1 period=1 cycle=778 experiment=12	8.1517
[truncated: 1,060 more rows]

## Sheet: H1aGP
Query #:z	Protein Rank	Peptide < ProteinMetrics Confidential >	Glycans NHFAGNa	Modification Type(s)	Observed m/z	z	Observed (M+H)	Calc. mass (M+H)	Off-by-x error	Mass error (ppm)	Starting position	Cleavage	Score	Delta	Delta Mod	|Log Prob|	# of unique peptides	Protein Name	Protein DB number	Comment	Scan #	Scan Time
[truncated: 838 more rows]

[truncated: 9 more sheets: H1bG, H1bGP, H2aG, H2aGP, H2bG, H2bGP, pdFIXaG, pdFIXaGP, pdFIXbG]
