# Supplementary material for: Coagulation factor IX analysis in bioreactor cell culture supernatant predicts quality of the purified product
Source: Commun Biol. 2021 Mar 23;4:390. doi: 10.1038/s42003-021-01903-x (PMC7988164; doi:10.1038/s42003-021-01903-x)
Supplement: Supplementary file 8 — Supplementary Data S5 [file 42003_2021_1903_MOESM8_ESM.zip › Supplementary Table S5_Byonic searches for rFIX characterization/Supplementary Table S5_Trypsin_All Byonic outputs for rFIX and pdFIX characterization.xlsx]

## Sheet: Notes
Notes
Digestion with Trypsin +/- PNGase F
This Supplementary Table contains all the PSMs identified by Byonic (Spectra Tab from the excel report).
The search conditions are exemplified by the tab containing the summary tab of this excel report.
T = trypsin
P = PNGase G
a or b= indicate duplicates samples.

## Sheet: Summary
Summary:
	1) Input data file: D:\Luci\FIX\20181107_FIXH1H2\20181106_Schulz_Luci_H1aT.wiff
	2) Protein database: D:\Luci\PD Databases\Schulz_CP_FIX_P00740_noSig_noProP_p1842_peroxiredoxin.fasta
	3) Parameter file: D:\Luci\FIX\20181107_FIXH1H2\Common4rare2NeuGc50_20181106_Schulz_Luci_H1aT.wiff_20181119_Byonic(1)\objs\params.prf
	4) Date/Time: 19 November 2018 12:22:48 PM
	5) RunTime: 37 minutes, 41 seconds; on 8 cores
Summary Statistics:
	1) Reporting 2 forward and 1 reverse proteins
	2) 91 unique forward peptides
	3) 2012 spectra matched to forward peptides
	4) Estimated spectrum-level FDR on true proteins is 0.0%
Recorded protein search configuration:
Num	Rule	Value
0	Protein database	D:\Luci\PD Databases\Schulz_CP_FIX_P00740_noSig_noProP_p1842_peroxiredoxin.fasta
1	Spectrum-level FDR	Auto cut
2	Cleavage residues	RK
3	Digest cutter	C-terminal cutter
4	Peptide termini	Fully specific
5	Maximum number of missed cleavages	1
6	Fragmentation type	QTOF / HCD
7	Precursor tolerance	50.0 ppm
8	Fragment tolerance	0.05 Da
9	Charges applied to charge-unassigned spectra:	1,2,3
10	Precursor mass max	10000.0
11	N-glycan search	None
12	O-glycan search	None
13	Off by x isotopes	-2,-1,0,+1,+2
14	Contaminants added	false
15	Decoys added	true
16	%Additional parameters:
17	Disulfide Enable	false
18	Trisulfide Enable	false
19	DSS Crosslink Enable	false
20	Custom Crosslink Enable	false
21	Wildcard Enable	0
22	Combyne cut off score	Auto
23	Protein FDR cutoff	1%
24	Focused DB created	false
25	Export mzIdentML	false
26	Score version	2
27	precursor_assignment_flags	2
28	po_NumberMonosReturn	1
29	Lock mass list	None
30	do_quick_rejects	0
31	%Modification searches:
32	common_modifications_max	4
33	rare_modifications_max	2
34	%Fixed and variable modifications:
35	Propionamide / +71.037114 @ C | fixed
36	Oxidation / +15.994915 @ D, M | common1
37	Deamidated / +0.984016 @ N | common2
38	Carboxy / +43.989829 @ E | common4
39	Phospho / +79.966331 @ S, T | common2
40	Sulfo / +79.956815 @ S, T, Y | rare1
41	% Custom modification text below
42	HexNAc(4)Hex(5)NeuAc(2) @ N | rare1
43	HexNAc(4)Hex(5)NeuAc(1)NeuGc(1) @ N | rare1
44	%Glycan modifications:
45	[file:///C:\Program Files (x86)\ProteinMetrics\PMi-Byonic\Byonic\data\GlycanDatabases\N-glycan 50 common biantennary.txt] @ NGlycan | rare1
46	HexNAc(1)Hex(1)NeuAc(1) @ OGlycan | rare1
47	HexNAc(1)Hex(1)NeuAc(2) @ OGlycan | rare1
48	Hex(1)Pent(1) @ OGlycan | rare2
49	Hex(1)Pent(2) @ OGlycan | rare2
50	HexNAc(1)Hex(1)Fuc(1)NeuAc(1) @ OGlycan | rare2
51	HexNAc(1)Hex(1)NeuGc(1) @ OGlycan | rare1
52	HexNAc(1)Hex(1)NeuAc(1)NeuGc(1) @ OGlycan | rare1
53	HexNAc(1)Hex(1)NeuGc(2) @ OGlycan | rare1
54	HexNAc(1)Hex(1)Fuc(1)NeuGc(1) @ OGlycan | rare1
55	% Custom modification text below
56	Show all N-glycopeptides	0
57	%Addition parameters:
58	Product Version	PMI-Byonic-Com:v2.13.17
59	Registered to	Benjamin Schulz University of Queensland, School of Chemistry and Molecualr Biosciences

## Sheet: H1aT
Query #:z	Protein Rank	Peptide < ProteinMetrics Confidential >	Glycans NHFAGNa	Modification Type(s)	Observed m/z	z	Observed (M+H)	Calc. mass (M+H)	Off-by-x error	Mass error (ppm)	Starting position	Cleavage	Score	Delta	Delta Mod	|Log Prob|	# of unique peptides	Protein Name	Protein DB number	Comment	Scan #	Scan Time
07269:3	1	R.YNSGKLE[+43.990]E[+43.990]FVQGNLER.E		E[+44]*2	657.624	3	1970.86	1970.91	0	-26.4	47	Specific	232.75	232.75	7.2	2.01	85	>sp|P00740-6|FA9_HUMAN Coagulation factor IX OS=Homo sapiens variant 2 G 44 V GN=F9 PE=1 SV=2	2	sample=1 period=1 cycle=1390 experiment=10	sample=1 period=1 cycle=1390 experiment=10	20.7949
07059:3	1	R.YNSGKLE[+43.990]E[+43.990]FVQGNLER.E		E[+44]*2	657.621	3	1970.85	1970.91	0	-31.3	47	Specific	236.58	236.58	0.09	2.01	85	>sp|P00740-6|FA9_HUMAN Coagulation factor IX OS=Homo sapiens variant 2 G 44 V GN=F9 PE=1 SV=2	2	sample=1 period=1 cycle=1374 experiment=5	sample=1 period=1 cycle=1374 experiment=5	20.454
07082:3	1	R.YNSGKLE[+43.990]E[+43.990]FVQGNLER.E		E[+44]*2	657.622	3	1970.85	1970.91	0	-29.2	47	Specific	335.25	302.2	1.39	3.11	85	>sp|P00740-6|FA9_HUMAN Coagulation factor IX OS=Homo sapiens variant 2 G 44 V GN=F9 PE=1 SV=2	2	sample=1 period=1 cycle=1376 experiment=5	sample=1 period=1 cycle=1376 experiment=5	20.4949
07070:3	1	R.YNSGKLEE[+43.990]FVQGNLE[+43.990]R.E		E[+44]*2	657.627	3	1970.87	1970.91	0	-21.3	47	Specific	418.94	353.99	1.2	3.74	85	>sp|P00740-6|FA9_HUMAN Coagulation factor IX OS=Homo sapiens variant 2 G 44 V GN=F9 PE=1 SV=2	2	sample=1 period=1 cycle=1375 experiment=5	sample=1 period=1 cycle=1375 experiment=5	20.4742
07095:3	1	R.YNSGKLE[+43.990]E[+43.990]FVQGNLER.E		E[+44]*2	657.629	3	1970.87	1970.91	0	-19.1	47	Specific	479.31	430.5	0.7	6.36	85	>sp|P00740-6|FA9_HUMAN Coagulation factor IX OS=Homo sapiens variant 2 G 44 V GN=F9 PE=1 SV=2	2	sample=1 period=1 cycle=1377 experiment=5	sample=1 period=1 cycle=1377 experiment=5	20.5162
07107:3	1	R.YNSGKLEE[+43.990]FVQGNLE[+43.990]R.E		E[+44]*2	657.626	3	1970.86	1970.91	0	-23.6	47	Specific	492.09	450.46	1.2	5.55	85	>sp|P00740-6|FA9_HUMAN Coagulation factor IX OS=Homo sapiens variant 2 G 44 V GN=F9 PE=1 SV=2	2	sample=1 period=1 cycle=1378 experiment=4	sample=1 period=1 cycle=1378 experiment=4	20.537
07213:3	1	R.YNSGKLE[+43.990]E[+43.990]FVQGNLER.E		E[+44]*2	657.626	3	1970.86	1970.91	0	-23	47	Specific	556.69	454.38	18.29	5.77	85	>sp|P00740-6|FA9_HUMAN Coagulation factor IX OS=Homo sapiens variant 2 G 44 V GN=F9 PE=1 SV=2	2	sample=1 period=1 cycle=1386 experiment=8	sample=1 period=1 cycle=1386 experiment=8	20.711
07122:3	1	R.YNSGKLE[+43.990]E[+43.990]FVQGNLER.E		E[+44]*2	657.628	3	1970.87	1970.91	0	-20.1	47	Specific	587.32	502.72	14.52	6.63	85	>sp|P00740-6|FA9_HUMAN Coagulation factor IX OS=Homo sapiens variant 2 G 44 V GN=F9 PE=1 SV=2	2	sample=1 period=1 cycle=1379 experiment=6	sample=1 period=1 cycle=1379 experiment=6	20.5604
07176:3	1	R.YNSGKLE[+43.990]E[+43.990]FVQGNLER.E		E[+44]*2	657.628	3	1970.87	1970.91	0	-19.6	47	Specific	606.7	502.67	6.73	8.7	85	>sp|P00740-6|FA9_HUMAN Coagulation factor IX OS=Homo sapiens variant 2 G 44 V GN=F9 PE=1 SV=2	2	sample=1 period=1 cycle=1383 experiment=4	sample=1 period=1 cycle=1383 experiment=4	20.6443
07123:3	1	R.YNSGKLE[+43.990]EFVQGNLE[+43.990]R.E		E[+44]*2	657.628	3	1970.87	1970.91	0	-20.1	47	Specific	654.42	550.3	4.33	8.73	85	>sp|P00740-6|FA9_HUMAN Coagulation factor IX OS=Homo sapiens variant 2 G 44 V GN=F9 PE=1 SV=2	2	sample=1 period=1 cycle=1379 experiment=7	sample=1 period=1 cycle=1379 experiment=7	20.5608
07134:3	1	R.YNSGKLEE[+43.990]FVQGNLE[+43.990]R.E		E[+44]*2	657.63	3	1970.88	1970.91	0	-17.2	47	Specific	657.09	600.72	1.2	10.21	85	>sp|P00740-6|FA9_HUMAN Coagulation factor IX OS=Homo sapiens variant 2 G 44 V GN=F9 PE=1 SV=2	2	sample=1 period=1 cycle=1380 experiment=4	sample=1 period=1 cycle=1380 experiment=4	20.5805
07148:3	1	R.YNSGKLEE[+43.990]FVQGNLE[+43.990]R.E		E[+44]*2	657.63	3	1970.87	1970.91	0	-17.3	47	Specific	682.35	497.37	1.2	9.7	85	>sp|P00740-6|FA9_HUMAN Coagulation factor IX OS=Homo sapiens variant 2 G 44 V GN=F9 PE=1 SV=2	2	sample=1 period=1 cycle=1381 experiment=5	sample=1 period=1 cycle=1381 experiment=5	20.6018
07135:3	1	R.YNSGKLEE[+43.990]FVQGNLE[+43.990]R.E		E[+44]*2	657.63	3	1970.88	1970.91	0	-17.2	47	Specific	703.57	577.85	1.2	10.7	85	>sp|P00740-6|FA9_HUMAN Coagulation factor IX OS=Homo sapiens variant 2 G 44 V GN=F9 PE=1 SV=2	2	sample=1 period=1 cycle=1380 experiment=5	sample=1 period=1 cycle=1380 experiment=5	20.5809
07165:3	1	R.YNSGKLE[+43.990]EFVQGNLE[+43.990]R.E		E[+44]*2	657.63	3	1970.88	1970.91	0	-17.1	47	Specific	722.81	523.4	3.15	11.21	85	>sp|P00740-6|FA9_HUMAN Coagulation factor IX OS=Homo sapiens variant 2 G 44 V GN=F9 PE=1 SV=2	2	sample=1 period=1 cycle=1382 experiment=7	sample=1 period=1 cycle=1382 experiment=7	20.6246
07787:3	1	R.YN[+0.984]SGKLE[+43.990]E[+43.990]FVQGNLER.E		E[+44]*2, N[+1]	657.953	3	1971.84	1971.89	0	-24.7	47	Specific	138.02	138.02	7.2	1.98	85	>sp|P00740-6|FA9_HUMAN Coagulation factor IX OS=Homo sapiens variant 2 G 44 V GN=F9 PE=1 SV=2	2	sample=1 period=1 cycle=1438 experiment=2	sample=1 period=1 cycle=1438 experiment=2	21.7899
07453:3	1	R.YNSGKLE[+43.990]E[+43.990]FVQGNLE[+43.990]R.E		E[+44]*3	672.294	3	2014.87	2014.9	0	-15	47	Specific	145.26	118.92	118.92	2	85	>sp|P00740-6|FA9_HUMAN Coagulation factor IX OS=Homo sapiens variant 2 G 44 V GN=F9 PE=1 SV=2	2	sample=1 period=1 cycle=1407 experiment=8	sample=1 period=1 cycle=1407 experiment=8	21.1383
07465:3	1	R.YNSGKLE[+43.990]E[+43.990]FVQGNLE[+43.990]R.E		E[+44]*3	672.292	3	2014.86	2014.9	0	-19.4	47	Specific	158.98	88.02	88.02	1.98	85	>sp|P00740-6|FA9_HUMAN Coagulation factor IX OS=Homo sapiens variant 2 G 44 V GN=F9 PE=1 SV=2	2	sample=1 period=1 cycle=1408 experiment=9	sample=1 period=1 cycle=1408 experiment=9	21.1581
07517:3	1	R.YNSGKLE[+43.990]E[+43.990]FVQGNLE[+43.990]R.E		E[+44]*3	672.297	3	2014.88	2014.9	0	-11.3	47	Specific	159.98	140.02	140.02	2.01	85	>sp|P00740-6|FA9_HUMAN Coagulation factor IX OS=Homo sapiens variant 2 G 44 V GN=F9 PE=1 SV=2	2	sample=1 period=1 cycle=1413 experiment=8	sample=1 period=1 cycle=1413 experiment=8	21.2627
07393:3	1	R.YNSGKLE[+43.990]E[+43.990]FVQGNLE[+43.990]R.E		E[+44]*3	672.299	3	2014.88	2014.9	0	-8.4	47	Specific	161.85	121.37	121.37	1.98	85	>sp|P00740-6|FA9_HUMAN Coagulation factor IX OS=Homo sapiens variant 2 G 44 V GN=F9 PE=1 SV=2	2	sample=1 period=1 cycle=1402 experiment=6	sample=1 period=1 cycle=1402 experiment=6	21.0331
06996:3	1	R.YNSGKLE[+43.990]E[+43.990]FVQGNLE[+43.990]R.E		E[+44]*3	672.294	3	2014.87	2014.9	0	-15.1	47	Specific	194.34	154.21	154.21	2.14	85	>sp|P00740-6|FA9_HUMAN Coagulation factor IX OS=Homo sapiens variant 2 G 44 V GN=F9 PE=1 SV=2	2	sample=1 period=1 cycle=1367 experiment=5	sample=1 period=1 cycle=1367 experiment=5	20.309
07782:3	1	R.YN[+0.984]SGKLE[+43.990]EFVQGNLE[+43.990]R.E		E[+44]*2, N[+1]	657.952	3	1971.84	1971.89	0	-26.9	47	Specific	225.36	225.36	6.91	2.01	85	>sp|P00740-6|FA9_HUMAN Coagulation factor IX OS=Homo sapiens variant 2 G 44 V GN=F9 PE=1 SV=2	2	sample=1 period=1 cycle=1437 experiment=7	sample=1 period=1 cycle=1437 experiment=7	21.7717
07004:3	1	R.YNSGKLE[+43.990]E[+43.990]FVQGNLE[+43.990]R.E		E[+44]*3	672.288	3	2014.85	2014.9	0	-24.6	47	Specific	238.57	175.14	175.14	2.01	85	>sp|P00740-6|FA9_HUMAN Coagulation factor IX OS=Homo sapiens variant 2 G 44 V GN=F9 PE=1 SV=2	2	sample=1 period=1 cycle=1368 experiment=6	sample=1 period=1 cycle=1368 experiment=6	20.3289
07024:3	1	R.YNSGKLE[+43.990]E[+43.990]FVQGNLE[+43.990]R.E		E[+44]*3	672.282	3	2014.83	2014.9	0	-34	47	Specific	245.2	245.2	245.2	2.32	85	>sp|P00740-6|FA9_HUMAN Coagulation factor IX OS=Homo sapiens variant 2 G 44 V GN=F9 PE=1 SV=2	2	sample=1 period=1 cycle=1370 experiment=8	sample=1 period=1 cycle=1370 experiment=8	20.3741
07042:3	1	R.YNSGKLE[+43.990]E[+43.990]FVQGNLE[+43.990]R.E		E[+44]*3	672.29	3	2014.86	2014.9	0	-21.3	47	Specific	257.92	186.99	186.99	2.36	85	>sp|P00740-6|FA9_HUMAN Coagulation factor IX OS=Homo sapiens variant 2 G 44 V GN=F9 PE=1 SV=2	2	sample=1 period=1 cycle=1372 experiment=7	sample=1 period=1 cycle=1372 experiment=7	20.4141
07824:3	1	R.YN[+0.984]SGKLE[+43.990]E[+43.990]FVQGNLER.E		E[+44]*2, N[+1]	657.949	3	1971.83	1971.89	0	-30.7	47	Specific	257.98	257.98	5.23	2.15	85	>sp|P00740-6|FA9_HUMAN Coagulation factor IX OS=Homo sapiens variant 2 G 44 V GN=F9 PE=1 SV=2	2	sample=1 period=1 cycle=1441 experiment=9	sample=1 period=1 cycle=1441 experiment=9	21.8601
07878:3	1	R.YN[+0.984]SGKLEE[+43.990]FVQGNLE[+43.990]R.E		E[+44]*2, N[+1]	657.955	3	1971.85	1971.89	0	-21.5	47	Specific	266.89	250.46	1.2	2.31	85	>sp|P00740-6|FA9_HUMAN Coagulation factor IX OS=Homo sapiens variant 2 G 44 V GN=F9 PE=1 SV=2	2	sample=1 period=1 cycle=1447 experiment=4	sample=1 period=1 cycle=1447 experiment=4	21.9868
07812:3	1	R.YN[+0.984]SGKLEE[+43.990]FVQGNLE[+43.990]R.E		E[+44]*2, N[+1]	657.942	3	1971.81	1971.89	0	-41.7	47	Specific	282.7	282.7	1.2	2.58	85	>sp|P00740-6|FA9_HUMAN Coagulation factor IX OS=Homo sapiens variant 2 G 44 V GN=F9 PE=1 SV=2	2	sample=1 period=1 cycle=1440 experiment=6	sample=1 period=1 cycle=1440 experiment=6	21.8381
07060:3	1	R.YNSGKLE[+43.990]E[+43.990]FVQGNLE[+43.990]R.E		E[+44]*3	672.29	3	2014.86	2014.9	0	-21.6	47	Specific	292.02	191.38	191.38	2.32	85	>sp|P00740-6|FA9_HUMAN Coagulation factor IX OS=Homo sapiens variant 2 G 44 V GN=F9 PE=1 SV=2	2	sample=1 period=1 cycle=1374 experiment=6	sample=1 period=1 cycle=1374 experiment=6	20.4545
07840:3	1	R.YN[+0.984]SGKLEE[+43.990]FVQGNLE[+43.990]R.E		E[+44]*2, N[+1]	657.949	3	1971.83	1971.89	0	-30.8	47	Specific	304.68	304.68	1.2	2.46	85	>sp|P00740-6|FA9_HUMAN Coagulation factor IX OS=Homo sapiens variant 2 G 44 V GN=F9 PE=1 SV=2	2	sample=1 period=1 cycle=1443 experiment=4	sample=1 period=1 cycle=1443 experiment=4	21.9002
06988:3	1	R.YNSGKLE[+43.990]E[+43.990]FVQGNLE[+43.990]R.E		E[+44]*3	672.296	3	2014.87	2014.9	0	-12.1	47	Specific	310.92	96.08	96.08	2.74	85	>sp|P00740-6|FA9_HUMAN Coagulation factor IX OS=Homo sapiens variant 2 G 44 V GN=F9 PE=1 SV=2	2	sample=1 period=1 cycle=1366 experiment=5	sample=1 period=1 cycle=1366 experiment=5	20.2884
07052:3	1	R.YNSGKLE[+43.990]E[+43.990]FVQGNLE[+43.990]R.E		E[+44]*3	672.283	3	2014.83	2014.9	0	-32.4	47	Specific	357.59	357.59	357.59	3.42	85	>sp|P00740-6|FA9_HUMAN Coagulation factor IX OS=Homo sapiens variant 2 G 44 V GN=F9 PE=1 SV=2	2	sample=1 period=1 cycle=1373 experiment=8	sample=1 period=1 cycle=1373 experiment=8	20.4346
07319:3	1	R.YNSGKLE[+43.990]E[+43.990]FVQGNLE[+43.990]R.E		E[+44]*3	672.295	3	2014.87	2014.9	0	-13.7	47	Specific	401.79	228.15	228.15	4.32	85	>sp|P00740-6|FA9_HUMAN Coagulation factor IX OS=Homo sapiens variant 2 G 44 V GN=F9 PE=1 SV=2	2	sample=1 period=1 cycle=1394 experiment=4	sample=1 period=1 cycle=1394 experiment=4	20.8743
07296:3	1	R.YNSGKLE[+43.990]E[+43.990]FVQGNLE[+43.990]R.E		E[+44]*3	672.29	3	2014.86	2014.9	0	-21.8	47	Specific	417.6	202.43	202.43	3.1	85	>sp|P00740-6|FA9_HUMAN Coagulation factor IX OS=Homo sapiens variant 2 G 44 V GN=F9 PE=1 SV=2	2	sample=1 period=1 cycle=1392 experiment=7	sample=1 period=1 cycle=1392 experiment=7	20.834
07251:3	1	R.YNSGKLE[+43.990]E[+43.990]FVQGNLE[+43.990]R.E		E[+44]*3	672.284	3	2014.84	2014.9	0	-30.5	47	Specific	445.07	404.71	404.71	4.89	85	>sp|P00740-6|FA9_HUMAN Coagulation factor IX OS=Homo sapiens variant 2 G 44 V GN=F9 PE=1 SV=2	2	sample=1 period=1 cycle=1389 experiment=7	sample=1 period=1 cycle=1389 experiment=7	20.7736
07072:3	1	R.YNSGKLE[+43.990]E[+43.990]FVQGNLE[+43.990]R.E		E[+44]*3	672.293	3	2014.86	2014.9	0	-17.7	47	Specific	467.94	244.93	244.93	4.57	85	>sp|P00740-6|FA9_HUMAN Coagulation factor IX OS=Homo sapiens variant 2 G 44 V GN=F9 PE=1 SV=2	2	sample=1 period=1 cycle=1375 experiment=7	sample=1 period=1 cycle=1375 experiment=7	20.4755
07238:3	1	R.YNSGKLE[+43.990]E[+43.990]FVQGNLE[+43.990]R.E		E[+44]*3	672.298	3	2014.88	2014.9	0	-9.3	47	Specific	492.11	230.32	230.32	4.36	85	>sp|P00740-6|FA9_HUMAN Coagulation factor IX OS=Homo sapiens variant 2 G 44 V GN=F9 PE=1 SV=2	2	sample=1 period=1 cycle=1388 experiment=8	sample=1 period=1 cycle=1388 experiment=8	20.7536
07071:3	1	R.YNSGKLE[+43.990]E[+43.990]FVQGNLE[+43.990]R.E		E[+44]*3	672.293	3	2014.86	2014.9	0	-17.7	47	Specific	502.58	334.57	334.57	5.54	85	>sp|P00740-6|FA9_HUMAN Coagulation factor IX OS=Homo sapiens variant 2 G 44 V GN=F9 PE=1 SV=2	2	sample=1 period=1 cycle=1375 experiment=6	sample=1 period=1 cycle=1375 experiment=6	20.4747
07083:3	1	R.YNSGKLE[+43.990]E[+43.990]FVQGNLE[+43.990]R.E		E[+44]*3	672.293	3	2014.86	2014.9	0	-17.3	47	Specific	526.11	282.8	282.8	5.27	85	>sp|P00740-6|FA9_HUMAN Coagulation factor IX OS=Homo sapiens variant 2 G 44 V GN=F9 PE=1 SV=2	2	sample=1 period=1 cycle=1376 experiment=6	sample=1 period=1 cycle=1376 experiment=6	20.4953
07189:3	1	R.YNSGKLE[+43.990]E[+43.990]FVQGNLE[+43.990]R.E		E[+44]*3	672.298	3	2014.88	2014.9	0	-9.1	47	Specific	555.52	261.95	261.95	4.92	85	>sp|P00740-6|FA9_HUMAN Coagulation factor IX OS=Homo sapiens variant 2 G 44 V GN=F9 PE=1 SV=2	2	sample=1 period=1 cycle=1384 experiment=5	sample=1 period=1 cycle=1384 experiment=5	20.6669
07150:3	1	R.YNSGKLE[+43.990]E[+43.990]FVQGNLE[+43.990]R.E		E[+44]*3	672.298	3	2014.88	2014.9	0	-9.7	47	Specific	557.63	272.27	272.27	4.92	85	>sp|P00740-6|FA9_HUMAN Coagulation factor IX OS=Homo sapiens variant 2 G 44 V GN=F9 PE=1 SV=2	2	sample=1 period=1 cycle=1381 experiment=7	sample=1 period=1 cycle=1381 experiment=7	20.6027
07124:3	1	R.YNSGKLE[+43.990]E[+43.990]FVQGNLE[+43.990]R.E		E[+44]*3	672.296	3	2014.87	2014.9	0	-12.7	47	Specific	563.51	238.16	238.16	5.82	85	>sp|P00740-6|FA9_HUMAN Coagulation factor IX OS=Homo sapiens variant 2 G 44 V GN=F9 PE=1 SV=2	2	sample=1 period=1 cycle=1379 experiment=8	sample=1 period=1 cycle=1379 experiment=8	20.5612
07214:3	1	R.YNSGKLE[+43.990]E[+43.990]FVQGNLE[+43.990]R.E		E[+44]*3	672.296	3	2014.87	2014.9	0	-12.3	47	Specific	574.83	350.74	350.74	6.62	85	>sp|P00740-6|FA9_HUMAN Coagulation factor IX OS=Homo sapiens variant 2 G 44 V GN=F9 PE=1 SV=2	2	sample=1 period=1 cycle=1386 experiment=9	sample=1 period=1 cycle=1386 experiment=9	20.7118
07108:3	1	R.YNSGKLE[+43.990]E[+43.990]FVQGNLE[+43.990]R.E		E[+44]*3	672.297	3	2014.88	2014.9	0	-11.7	47	Specific	601.57	345.89	345.89	8.13	85	>sp|P00740-6|FA9_HUMAN Coagulation factor IX OS=Homo sapiens variant 2 G 44 V GN=F9 PE=1 SV=2	2	sample=1 period=1 cycle=1378 experiment=5	sample=1 period=1 cycle=1378 experiment=5	20.5374
07097:3	1	R.YNSGKLE[+43.990]E[+43.990]FVQGNLE[+43.990]R.E		E[+44]*3	672.296	3	2014.87	2014.9	0	-12.6	47	Specific	649.42	261.27	261.27	7.64	85	>sp|P00740-6|FA9_HUMAN Coagulation factor IX OS=Homo sapiens variant 2 G 44 V GN=F9 PE=1 SV=2	2	sample=1 period=1 cycle=1377 experiment=7	sample=1 period=1 cycle=1377 experiment=7	20.5175
07167:3	1	R.YNSGKLE[+43.990]E[+43.990]FVQGNLE[+43.990]R.E		E[+44]*3	672.298	3	2014.88	2014.9	0	-10	47	Specific	650.04	337.13	337.13	8.62	85	>sp|P00740-6|FA9_HUMAN Coagulation factor IX OS=Homo sapiens variant 2 G 44 V GN=F9 PE=1 SV=2	2	sample=1 period=1 cycle=1382 experiment=9	sample=1 period=1 cycle=1382 experiment=9	20.6258
07149:3	1	R.YNSGKLE[+43.990]E[+43.990]FVQGNLE[+43.990]R.E		E[+44]*3	672.298	3	2014.88	2014.9	0	-9.7	47	Specific	651	321.69	321.69	8.5	85	>sp|P00740-6|FA9_HUMAN Coagulation factor IX OS=Homo sapiens variant 2 G 44 V GN=F9 PE=1 SV=2	2	sample=1 period=1 cycle=1381 experiment=6	sample=1 period=1 cycle=1381 experiment=6	20.6022
07096:3	1	R.YNSGKLE[+43.990]E[+43.990]FVQGNLE[+43.990]R.E		E[+44]*3	672.296	3	2014.87	2014.9	0	-12.6	47	Specific	665.46	369.81	369.81	10.21	85	>sp|P00740-6|FA9_HUMAN Coagulation factor IX OS=Homo sapiens variant 2 G 44 V GN=F9 PE=1 SV=2	2	sample=1 period=1 cycle=1377 experiment=6	sample=1 period=1 cycle=1377 experiment=6	20.5171
07166:3	1	R.YNSGKLE[+43.990]E[+43.990]FVQGNLE[+43.990]R.E		E[+44]*3	672.298	3	2014.88	2014.9	0	-10	47	Specific	680.96	382.65	382.65	10.21	85	>sp|P00740-6|FA9_HUMAN Coagulation factor IX OS=Homo sapiens variant 2 G 44 V GN=F9 PE=1 SV=2	2	sample=1 period=1 cycle=1382 experiment=8	sample=1 period=1 cycle=1382 experiment=8	20.6254
07136:3	1	R.YNSGKLE[+43.990]E[+43.990]FVQGNLE[+43.990]R.E		E[+44]*3	672.298	3	2014.88	2014.9	0	-8.9	47	Specific	765.64	375	375	11.97	85	>sp|P00740-6|FA9_HUMAN Coagulation factor IX OS=Homo sapiens variant 2 G 44 V GN=F9 PE=1 SV=2	2	sample=1 period=1 cycle=1380 experiment=6	sample=1 period=1 cycle=1380 experiment=6	20.5813
07825:3	1	R.YN[+0.984]SGKLE[+43.990]E[+43.990]FVQGNLE[+43.990]R.E		E[+44]*3, N[+1]	672.619	3	2015.84	2015.88	0	-20.4	47	Specific	194.73	194.73	194.73	1.99	85	>sp|P00740-6|FA9_HUMAN Coagulation factor IX OS=Homo sapiens variant 2 G 44 V GN=F9 PE=1 SV=2	2	sample=1 period=1 cycle=1441 experiment=10	sample=1 period=1 cycle=1441 experiment=10	21.8605
07789:3	1	R.YN[+0.984]SGKLE[+43.990]E[+43.990]FVQGNLE[+43.990]R.E		E[+44]*3, N[+1]	672.622	3	2015.85	2015.88	0	-14.9	47	Specific	228	226.7	214.18	2.17	85	>sp|P00740-6|FA9_HUMAN Coagulation factor IX OS=Homo sapiens variant 2 G 44 V GN=F9 PE=1 SV=2	2	sample=1 period=1 cycle=1438 experiment=4	sample=1 period=1 cycle=1438 experiment=4	21.792
07879:3	1	R.YN[+0.984]SGKLE[+43.990]E[+43.990]FVQGNLE[+43.990]R.E		E[+44]*3, N[+1]	672.612	3	2015.82	2015.88	0	-30.2	47	Specific	271.81	271.81	271.81	2.3	85	>sp|P00740-6|FA9_HUMAN Coagulation factor IX OS=Homo sapiens variant 2 G 44 V GN=F9 PE=1 SV=2	2	sample=1 period=1 cycle=1447 experiment=5	sample=1 period=1 cycle=1447 experiment=5	21.9872
07870:3	1	R.YN[+0.984]SGKLE[+43.990]E[+43.990]FVQGNLE[+43.990]R.E		E[+44]*3, N[+1]	672.615	3	2015.83	2015.88	0	-25.2	47	Specific	277.5	277.5	277.5	2.52	85	>sp|P00740-6|FA9_HUMAN Coagulation factor IX OS=Homo sapiens variant 2 G 44 V GN=F9 PE=1 SV=2	2	sample=1 period=1 cycle=1446 experiment=6	sample=1 period=1 cycle=1446 experiment=6	21.9659
02934:2	1	K.LEEFVQGNLER.E			667.311	2	1333.61	1333.67	0	-45.6	52	Specific	427.67	427.67	427.67	5.24	85	>sp|P00740-6|FA9_HUMAN Coagulation factor IX OS=Homo sapiens variant 2 G 44 V GN=F9 PE=1 SV=2	2	sample=1 period=1 cycle=969 experiment=13	sample=1 period=1 cycle=969 experiment=13	12.0583
03002:2	1	K.LEEFVQGNLER.E			667.312	2	1333.62	1333.67	0	-43.7	52	Specific	505.84	505.84	505.84	5.9	85	>sp|P00740-6|FA9_HUMAN Coagulation factor IX OS=Homo sapiens variant 2 G 44 V GN=F9 PE=1 SV=2	2	sample=1 period=1 cycle=974 experiment=12	sample=1 period=1 cycle=974 experiment=12	12.1594
04501:2	1	K.LE[+43.990]EFVQGNLER.E		E[+44]	689.32	2	1377.63	1377.66	0	-22.7	52	Specific	383.62	383.62	0	5.41	85	>sp|P00740-6|FA9_HUMAN Coagulation factor IX OS=Homo sapiens variant 2 G 44 V GN=F9 PE=1 SV=2	2	sample=1 period=1 cycle=1086 experiment=8	sample=1 period=1 cycle=1086 experiment=8	14.4243
04387:2	1	K.LE[+43.990]EFVQGNLER.E		E[+44]	689.32	2	1377.63	1377.66	0	-23.3	52	Specific	400.36	400.36	11.98	5.31	85	>sp|P00740-6|FA9_HUMAN Coagulation factor IX OS=Homo sapiens variant 2 G 44 V GN=F9 PE=1 SV=2	2	sample=1 period=1 cycle=1077 experiment=11	sample=1 period=1 cycle=1077 experiment=11	14.2373
04444:2	1	K.LE[+43.990]EFVQGNLER.E		E[+44]	689.327	2	1377.65	1377.66	0	-13	52	Specific	400.65	400.65	0	6.69	85	>sp|P00740-6|FA9_HUMAN Coagulation factor IX OS=Homo sapiens variant 2 G 44 V GN=F9 PE=1 SV=2	2	sample=1 period=1 cycle=1081 experiment=11	sample=1 period=1 cycle=1081 experiment=11	14.3208
04253:2	1	K.LE[+43.990]EFVQGNLER.E		E[+44]	689.327	2	1377.65	1377.66	0	-13.4	52	Specific	411.13	411.13	9.53	6.29	85	>sp|P00740-6|FA9_HUMAN Coagulation factor IX OS=Homo sapiens variant 2 G 44 V GN=F9 PE=1 SV=2	2	sample=1 period=1 cycle=1067 experiment=8	sample=1 period=1 cycle=1067 experiment=8	14.027
04308:2	1	K.LEE[+43.990]FVQGNLER.E		E[+44]	689.317	2	1377.63	1377.66	0	-26.7	52	Specific	485.27	485.27	7.24	6.14	85	>sp|P00740-6|FA9_HUMAN Coagulation factor IX OS=Homo sapiens variant 2 G 44 V GN=F9 PE=1 SV=2	2	sample=1 period=1 cycle=1071 experiment=11	sample=1 period=1 cycle=1071 experiment=11	14.112
04294:2	1	K.LE[+43.990]EFVQGNLER.E		E[+44]	689.321	2	1377.63	1377.66	0	-21.9	52	Specific	522.7	522.7	0	6.49	85	>sp|P00740-6|FA9_HUMAN Coagulation factor IX OS=Homo sapiens variant 2 G 44 V GN=F9 PE=1 SV=2	2	sample=1 period=1 cycle=1070 experiment=9	sample=1 period=1 cycle=1070 experiment=9	14.09
04279:2	1	K.LE[+43.990]EFVQGNLER.E		E[+44]	689.324	2	1377.64	1377.66	0	-16.9	52	Specific	530.3	530.3	6.6	7.33	85	>sp|P00740-6|FA9_HUMAN Coagulation factor IX OS=Homo sapiens variant 2 G 44 V GN=F9 PE=1 SV=2	2	sample=1 period=1 cycle=1069 experiment=8	sample=1 period=1 cycle=1069 experiment=8	14.0685
04322:2	1	K.LEE[+43.990]FVQGNLER.E		E[+44]	689.322	2	1377.64	1377.66	0	-20.5	52	Specific	532.85	532.85	4.83	6.36	85	>sp|P00740-6|FA9_HUMAN Coagulation factor IX OS=Homo sapiens variant 2 G 44 V GN=F9 PE=1 SV=2	2	sample=1 period=1 cycle=1072 experiment=12	sample=1 period=1 cycle=1072 experiment=12	14.1321
04336:2	1	K.LEE[+43.990]FVQGNLER.E		E[+44]	689.321	2	1377.63	1377.66	0	-21.6	52	Specific	584.13	584.13	8	7.21	85	>sp|P00740-6|FA9_HUMAN Coagulation factor IX OS=Homo sapiens variant 2 G 44 V GN=F9 PE=1 SV=2	2	sample=1 period=1 cycle=1073 experiment=11	sample=1 period=1 cycle=1073 experiment=11	14.153
04321:2	1	K.LEE[+43.990]FVQGNLER.E		E[+44]	689.322	2	1377.64	1377.66	0	-20.5	52	Specific	617.74	617.74	6	8.45	85	>sp|P00740-6|FA9_HUMAN Coagulation factor IX OS=Homo sapiens variant 2 G 44 V GN=F9 PE=1 SV=2	2	sample=1 period=1 cycle=1072 experiment=11	sample=1 period=1 cycle=1072 experiment=11	14.1317
04852:2	1	K.LE[+43.990]E[+43.990]FVQGNLER.E		E[+44]*2	711.314	2	1421.62	1421.65	0	-24.1	52	Specific	243.03	243.03	23.61	2.95	85	>sp|P00740-6|FA9_HUMAN Coagulation factor IX OS=Homo sapiens variant 2 G 44 V GN=F9 PE=1 SV=2	2	sample=1 period=1 cycle=1114 experiment=8	sample=1 period=1 cycle=1114 experiment=8	15.0189
04935:2	1	K.LE[+43.990]E[+43.990]FVQGNLER.E		E[+44]*2	711.325	2	1421.64	1421.65	0	-8.5	52	Specific	244.2	244.2	7.05	3.64	85	>sp|P00740-6|FA9_HUMAN Coagulation factor IX OS=Homo sapiens variant 2 G 44 V GN=F9 PE=1 SV=2	2	sample=1 period=1 cycle=1121 experiment=15	sample=1 period=1 cycle=1121 experiment=15	15.1684
05034:2	1	K.LE[+43.990]EFVQGNLE[+43.990]R.E		E[+44]*2	711.316	2	1421.62	1421.65	0	-20.9	52	Specific	260.92	260.92	4.85	2.83	85	>sp|P00740-6|FA9_HUMAN Coagulation factor IX OS=Homo sapiens variant 2 G 44 V GN=F9 PE=1 SV=2	2	sample=1 period=1 cycle=1131 experiment=6	sample=1 period=1 cycle=1131 experiment=6	15.3687
04590:2	1	K.LE[+43.990]E[+43.990]FVQGNLER.E		E[+44]*2	711.312	2	1421.62	1421.65	0	-26.8	52	Specific	303.34	303.34	19.08	3.07	85	>sp|P00740-6|FA9_HUMAN Coagulation factor IX OS=Homo sapiens variant 2 G 44 V GN=F9 PE=1 SV=2	2	sample=1 period=1 cycle=1093 experiment=11	sample=1 period=1 cycle=1093 experiment=11	14.5717
04895:2	1	K.LE[+43.990]E[+43.990]FVQGNLER.E		E[+44]*2	711.323	2	1421.64	1421.65	0	-11.5	52	Specific	331.39	331.39	31.67	5.16	85	>sp|P00740-6|FA9_HUMAN Coagulation factor IX OS=Homo sapiens variant 2 G 44 V GN=F9 PE=1 SV=2	2	sample=1 period=1 cycle=1118 experiment=9	sample=1 period=1 cycle=1118 experiment=9	15.1046
04829:2	1	K.LE[+43.990]E[+43.990]FVQGNLER.E		E[+44]*2	711.321	2	1421.64	1421.65	0	-13.3	52	Specific	360.31	360.31	14.41	5.3	85	>sp|P00740-6|FA9_HUMAN Coagulation factor IX OS=Homo sapiens variant 2 G 44 V GN=F9 PE=1 SV=2	2	sample=1 period=1 cycle=1112 experiment=12	sample=1 period=1 cycle=1112 experiment=12	14.9763
04784:2	1	K.LE[+43.990]E[+43.990]FVQGNLER.E		E[+44]*2	711.328	2	1421.65	1421.65	0	-4.4	52	Specific	416.4	416.4	0.01	6.04	85	>sp|P00740-6|FA9_HUMAN Coagulation factor IX OS=Homo sapiens variant 2 G 44 V GN=F9 PE=1 SV=2	2	sample=1 period=1 cycle=1108 experiment=12	sample=1 period=1 cycle=1108 experiment=12	14.8915
04615:2	1	K.LE[+43.990]EFVQGNLE[+43.990]R.E		E[+44]*2	711.327	2	1421.65	1421.65	0	-5.7	52	Specific	448.14	448.14	6.38	6.7	85	>sp|P00740-6|FA9_HUMAN Coagulation factor IX OS=Homo sapiens variant 2 G 44 V GN=F9 PE=1 SV=2	2	sample=1 period=1 cycle=1095 experiment=8	sample=1 period=1 cycle=1095 experiment=8	14.6135
04647:2	1	K.LE[+43.990]E[+43.990]FVQGNLER.E		E[+44]*2	711.328	2	1421.65	1421.65	0	-3.8	52	Specific	503.97	503.97	10.61	7.1	85	>sp|P00740-6|FA9_HUMAN Coagulation factor IX OS=Homo sapiens variant 2 G 44 V GN=F9 PE=1 SV=2	2	sample=1 period=1 cycle=1097 experiment=12	sample=1 period=1 cycle=1097 experiment=12	14.6573
04632:2	1	K.LE[+43.990]E[+43.990]FVQGNLER.E		E[+44]*2	711.323	2	1421.64	1421.65	0	-11	52	Specific	540.25	540.25	8.46	7.47	85	>sp|P00740-6|FA9_HUMAN Coagulation factor IX OS=Homo sapiens variant 2 G 44 V GN=F9 PE=1 SV=2	2	sample=1 period=1 cycle=1096 experiment=12	sample=1 period=1 cycle=1096 experiment=12	14.636
04735:2	1	K.LE[+43.990]E[+43.990]FVQGNLER.E		E[+44]*2	711.328	2	1421.65	1421.65	0	-3.5	52	Specific	554.17	554.17	19.87	7.32	85	>sp|P00740-6|FA9_HUMAN Coagulation factor IX OS=Homo sapiens variant 2 G 44 V GN=F9 PE=1 SV=2	2	sample=1 period=1 cycle=1104 experiment=8	sample=1 period=1 cycle=1104 experiment=8	14.8063
04687:2	1	K.LE[+43.990]E[+43.990]FVQGNLER.E		E[+44]*2	711.327	2	1421.65	1421.65	0	-5.7	52	Specific	566.79	566.79	6.46	8.08	85	>sp|P00740-6|FA9_HUMAN Coagulation factor IX OS=Homo sapiens variant 2 G 44 V GN=F9 PE=1 SV=2	2	sample=1 period=1 cycle=1100 experiment=7	sample=1 period=1 cycle=1100 experiment=7	14.7187
04678:2	1	K.LE[+43.990]E[+43.990]FVQGNLER.E		E[+44]*2	711.328	2	1421.65	1421.65	0	-3.3	52	Specific	594.86	594.86	22.67	8.18	85	>sp|P00740-6|FA9_HUMAN Coagulation factor IX OS=Homo sapiens variant 2 G 44 V GN=F9 PE=1 SV=2	2	sample=1 period=1 cycle=1099 experiment=12	sample=1 period=1 cycle=1099 experiment=12	14.7
04664:2	1	K.LE[+43.990]EFVQGNLE[+43.990]R.E		E[+44]*2	711.327	2	1421.65	1421.65	0	-4.9	52	Specific	614.26	614.26	18.98	9.69	85	>sp|P00740-6|FA9_HUMAN Coagulation factor IX OS=Homo sapiens variant 2 G 44 V GN=F9 PE=1 SV=2	2	sample=1 period=1 cycle=1098 experiment=14	sample=1 period=1 cycle=1098 experiment=14	14.6789
05174:2	1	K.LE[+43.990]E[+43.990]FVQGNLE[+43.990]R.E		E[+44]*3	733.326	2	1465.64	1465.64	0	0.3	52	Specific	110.2	110.2	110.2	2	85	>sp|P00740-6|FA9_HUMAN Coagulation factor IX OS=Homo sapiens variant 2 G 44 V GN=F9 PE=1 SV=2	2	sample=1 period=1 cycle=1148 experiment=13	sample=1 period=1 cycle=1148 experiment=13	15.7056
05222:2	1	K.LE[+43.990]E[+43.990]FVQGNLE[+43.990]R.E		E[+44]*3	733.334	2	1465.66	1465.64	0	11	52	Specific	176.06	176.06	176.06	2.26	85	>sp|P00740-6|FA9_HUMAN Coagulation factor IX OS=Homo sapiens variant 2 G 44 V GN=F9 PE=1 SV=2	2	sample=1 period=1 cycle=1154 experiment=10	sample=1 period=1 cycle=1154 experiment=10	15.8263
05289:2	1	K.LE[+43.990]E[+43.990]FVQGNLE[+43.990]R.E		E[+44]*3	733.349	2	1465.69	1465.64	0	31.4	52	Specific	229.78	229.78	229.78	2.08	85	>sp|P00740-6|FA9_HUMAN Coagulation factor IX OS=Homo sapiens variant 2 G 44 V GN=F9 PE=1 SV=2	2	sample=1 period=1 cycle=1161 experiment=8	sample=1 period=1 cycle=1161 experiment=8	15.9677
04964:2	1	K.LE[+43.990]E[+43.990]FVQGNLE[+43.990]R.E		E[+44]*3	733.332	2	1465.66	1465.64	0	9	52	Specific	303.97	303.97	303.97	3.8	85	>sp|P00740-6|FA9_HUMAN Coagulation factor IX OS=Homo sapiens variant 2 G 44 V GN=F9 PE=1 SV=2	2	sample=1 period=1 cycle=1123 experiment=12	sample=1 period=1 cycle=1123 experiment=12	15.2088
05133:2	1	K.LE[+43.990]E[+43.990]FVQGNLE[+43.990]R.E		E[+44]*3	733.33	2	1465.65	1465.64	0	5.3	52	Specific	344.71	344.71	344.71	4.02	85	>sp|P00740-6|FA9_HUMAN Coagulation factor IX OS=Homo sapiens variant 2 G 44 V GN=F9 PE=1 SV=2	2	sample=1 period=1 cycle=1143 experiment=9	sample=1 period=1 cycle=1143 experiment=9	15.6062
05025:2	1	K.LE[+43.990]E[+43.990]FVQGNLE[+43.990]R.E		E[+44]*3	733.329	2	1465.65	1465.64	0	4.4	52	Specific	345.47	345.47	345.47	4.02	85	>sp|P00740-6|FA9_HUMAN Coagulation factor IX OS=Homo sapiens variant 2 G 44 V GN=F9 PE=1 SV=2	2	sample=1 period=1 cycle=1129 experiment=7	sample=1 period=1 cycle=1129 experiment=7	15.329
04523:2	1	K.LE[+43.990]E[+43.990]FVQGNLE[+43.990]R.E		E[+44]*3	733.343	2	1465.68	1465.64	0	23.4	52	Specific	348.22	348.22	348.22	4.27	85	>sp|P00740-6|FA9_HUMAN Coagulation factor IX OS=Homo sapiens variant 2 G 44 V GN=F9 PE=1 SV=2	2	sample=1 period=1 cycle=1088 experiment=7	sample=1 period=1 cycle=1088 experiment=7	14.4666
04936:2	1	K.LE[+43.990]E[+43.990]FVQGNLE[+43.990]R.E		E[+44]*3	733.33	2	1465.65	1465.64	0	5.3	52	Specific	356.52	356.52	356.52	4.02	85	>sp|P00740-6|FA9_HUMAN Coagulation factor IX OS=Homo sapiens variant 2 G 44 V GN=F9 PE=1 SV=2	2	sample=1 period=1 cycle=1121 experiment=16	sample=1 period=1 cycle=1121 experiment=16	15.1689
04533:2	1	K.LE[+43.990]E[+43.990]FVQGNLE[+43.990]R.E		E[+44]*3	733.326	2	1465.64	1465.64	0	-0.3	52	Specific	358.93	358.93	358.93	4.33	85	>sp|P00740-6|FA9_HUMAN Coagulation factor IX OS=Homo sapiens variant 2 G 44 V GN=F9 PE=1 SV=2	2	sample=1 period=1 cycle=1089 experiment=10	sample=1 period=1 cycle=1089 experiment=10	14.4872
05019:2	1	K.LE[+43.990]E[+43.990]FVQGNLE[+43.990]R.E		E[+44]*3	733.341	2	1465.67	1465.64	0	20.4	52	Specific	391.66	391.66	391.66	5.25	85	>sp|P00740-6|FA9_HUMAN Coagulation factor IX OS=Homo sapiens variant 2 G 44 V GN=F9 PE=1 SV=2	2	sample=1 period=1 cycle=1128 experiment=10	sample=1 period=1 cycle=1128 experiment=10	15.3092
05117:2	1	K.LE[+43.990]E[+43.990]FVQGNLE[+43.990]R.E		E[+44]*3	733.319	2	1465.63	1465.64	0	-8.7	52	Specific	403.93	403.93	403.93	6.04	85	>sp|P00740-6|FA9_HUMAN Coagulation factor IX OS=Homo sapiens variant 2 G 44 V GN=F9 PE=1 SV=2	2	sample=1 period=1 cycle=1141 experiment=8	sample=1 period=1 cycle=1141 experiment=8	15.5664
04562:2	1	K.LE[+43.990]E[+43.990]FVQGNLE[+43.990]R.E		E[+44]*3	733.319	2	1465.63	1465.64	0	-8.5	52	Specific	422.99	422.99	422.99	6.28	85	>sp|P00740-6|FA9_HUMAN Coagulation factor IX OS=Homo sapiens variant 2 G 44 V GN=F9 PE=1 SV=2	2	sample=1 period=1 cycle=1091 experiment=14	sample=1 period=1 cycle=1091 experiment=14	14.5303
04875:2	1	K.LE[+43.990]E[+43.990]FVQGNLE[+43.990]R.E		E[+44]*3	733.324	2	1465.64	1465.64	0	-2.1	52	Specific	440.02	440.02	440.02	6.7	85	>sp|P00740-6|FA9_HUMAN Coagulation factor IX OS=Homo sapiens variant 2 G 44 V GN=F9 PE=1 SV=2	2	sample=1 period=1 cycle=1116 experiment=14	sample=1 period=1 cycle=1116 experiment=14	15.0632
04545:2	1	K.LE[+43.990]E[+43.990]FVQGNLE[+43.990]R.E		E[+44]*3	733.324	2	1465.64	1465.64	0	-2.6	52	Specific	440.46	440.46	440.46	6.7	85	>sp|P00740-6|FA9_HUMAN Coagulation factor IX OS=Homo sapiens variant 2 G 44 V GN=F9 PE=1 SV=2	2	sample=1 period=1 cycle=1090 experiment=11	sample=1 period=1 cycle=1090 experiment=11	14.5069
04592:2	1	K.LE[+43.990]E[+43.990]FVQGNLE[+43.990]R.E		E[+44]*3	733.324	2	1465.64	1465.64	0	-2.4	52	Specific	481.35	481.35	481.35	6.47	85	>sp|P00740-6|FA9_HUMAN Coagulation factor IX OS=Homo sapiens variant 2 G 44 V GN=F9 PE=1 SV=2	2	sample=1 period=1 cycle=1093 experiment=13	sample=1 period=1 cycle=1093 experiment=13	14.5734
04830:2	1	K.LE[+43.990]E[+43.990]FVQGNLE[+43.990]R.E		E[+44]*3	733.331	2	1465.65	1465.64	0	6.8	52	Specific	494.71	494.71	494.71	6.39	85	>sp|P00740-6|FA9_HUMAN Coagulation factor IX OS=Homo sapiens variant 2 G 44 V GN=F9 PE=1 SV=2	2	sample=1 period=1 cycle=1112 experiment=13	sample=1 period=1 cycle=1112 experiment=13	14.9767
05028:2	1	K.LE[+43.990]E[+43.990]FVQGNLE[+43.990]R.E		E[+44]*3	733.322	2	1465.64	1465.64	0	-5.6	52	Specific	502.79	502.79	502.79	6.87	85	>sp|P00740-6|FA9_HUMAN Coagulation factor IX OS=Homo sapiens variant 2 G 44 V GN=F9 PE=1 SV=2	2	sample=1 period=1 cycle=1130 experiment=4	sample=1 period=1 cycle=1130 experiment=4	15.3468
04786:2	1	K.LE[+43.990]E[+43.990]FVQGNLE[+43.990]R.E		E[+44]*3	733.329	2	1465.65	1465.64	0	4.2	52	Specific	528.8	528.8	528.8	6.77	85	>sp|P00740-6|FA9_HUMAN Coagulation factor IX OS=Homo sapiens variant 2 G 44 V GN=F9 PE=1 SV=2	2	sample=1 period=1 cycle=1108 experiment=14	sample=1 period=1 cycle=1108 experiment=14	14.8924
04737:2	1	K.LE[+43.990]E[+43.990]FVQGNLE[+43.990]R.E		E[+44]*3	733.33	2	1465.65	1465.64	0	6.4	52	Specific	530.36	530.36	530.36	7.01	85	>sp|P00740-6|FA9_HUMAN Coagulation factor IX OS=Homo sapiens variant 2 G 44 V GN=F9 PE=1 SV=2	2	sample=1 period=1 cycle=1104 experiment=10	sample=1 period=1 cycle=1104 experiment=10	14.8071
04578:2	1	K.LE[+43.990]E[+43.990]FVQGNLE[+43.990]R.E		E[+44]*3	733.323	2	1465.64	1465.64	0	-3.7	52	Specific	555.02	555.02	555.02	7.22	85	>sp|P00740-6|FA9_HUMAN Coagulation factor IX OS=Homo sapiens variant 2 G 44 V GN=F9 PE=1 SV=2	2	sample=1 period=1 cycle=1092 experiment=14	sample=1 period=1 cycle=1092 experiment=14	14.5521
04606:2	1	K.LE[+43.990]E[+43.990]FVQGNLE[+43.990]R.E		E[+44]*3	733.331	2	1465.66	1465.64	0	7.6	52	Specific	581.68	581.68	581.68	7.87	85	>sp|P00740-6|FA9_HUMAN Coagulation factor IX OS=Homo sapiens variant 2 G 44 V GN=F9 PE=1 SV=2	2	sample=1 period=1 cycle=1094 experiment=13	sample=1 period=1 cycle=1094 experiment=13	14.5946
04665:2	1	K.LE[+43.990]E[+43.990]FVQGNLE[+43.990]R.E		E[+44]*3	733.329	2	1465.65	1465.64	0	5	52	Specific	586.82	586.82	586.82	7.77	85	>sp|P00740-6|FA9_HUMAN Coagulation factor IX OS=Homo sapiens variant 2 G 44 V GN=F9 PE=1 SV=2	2	sample=1 period=1 cycle=1098 experiment=15	sample=1 period=1 cycle=1098 experiment=15	14.6793
04689:2	1	K.LE[+43.990]E[+43.990]FVQGNLE[+43.990]R.E		E[+44]*3	733.329	2	1465.65	1465.64	0	4.4	52	Specific	610.28	610.28	610.28	8.77	85	>sp|P00740-6|FA9_HUMAN Coagulation factor IX OS=Homo sapiens variant 2 G 44 V GN=F9 PE=1 SV=2	2	sample=1 period=1 cycle=1100 experiment=9	sample=1 period=1 cycle=1100 experiment=9	14.7204
04648:2	1	K.LE[+43.990]E[+43.990]FVQGNLE[+43.990]R.E		E[+44]*3	733.328	2	1465.65	1465.64	0	3.4	52	Specific	617.4	617.4	617.4	9.38	85	>sp|P00740-6|FA9_HUMAN Coagulation factor IX OS=Homo sapiens variant 2 G 44 V GN=F9 PE=1 SV=2	2	sample=1 period=1 cycle=1097 experiment=13	sample=1 period=1 cycle=1097 experiment=13	14.6577
04616:2	1	K.LE[+43.990]E[+43.990]FVQGNLE[+43.990]R.E		E[+44]*3	733.329	2	1465.65	1465.64	0	4.4	52	Specific	619.02	619.02	619.02	8.87	85	>sp|P00740-6|FA9_HUMAN Coagulation factor IX OS=Homo sapiens variant 2 G 44 V GN=F9 PE=1 SV=2	2	sample=1 period=1 cycle=1095 experiment=9	sample=1 period=1 cycle=1095 experiment=9	14.6139
04679:2	1	K.LE[+43.990]E[+43.990]FVQGNLE[+43.990]R.E		E[+44]*3	733.33	2	1465.65	1465.64	0	6.2	52	Specific	636.29	636.29	636.29	8.87	85	>sp|P00740-6|FA9_HUMAN Coagulation factor IX OS=Homo sapiens variant 2 G 44 V GN=F9 PE=1 SV=2	2	sample=1 period=1 cycle=1099 experiment=13	sample=1 period=1 cycle=1099 experiment=13	14.7005
04633:2	1	K.LE[+43.990]E[+43.990]FVQGNLE[+43.990]R.E		E[+44]*3	733.33	2	1465.65	1465.64	0	5.7	52	Specific	644.92	644.92	644.92	9.38	85	>sp|P00740-6|FA9_HUMAN Coagulation factor IX OS=Homo sapiens variant 2 G 44 V GN=F9 PE=1 SV=2	2	sample=1 period=1 cycle=1096 experiment=13	sample=1 period=1 cycle=1096 experiment=13	14.6365
02908:2	1	R.T[+947.323]TEFWK.Q	HexNAc(1)Hex(1)NeuAc(2)	T[+947]	879.907	2	1758.81	1758.72	0	48	84	Specific	244.16	244.16	0	2.01	85	>sp|P00740-6|FA9_HUMAN Coagulation factor IX OS=Homo sapiens variant 2 G 44 V GN=F9 PE=1 SV=2	2	sample=1 period=1 cycle=967 experiment=17	sample=1 period=1 cycle=967 experiment=17	12.0204
01753:2	1	R.T[+656.228]TEFWK.Q	HexNAc(1)Hex(1)NeuAc(1)	T[+656]	734.318	2	1467.63	1467.63	0	1.3	84	Specific	251.52	251.52	10.05	2.26	85	>sp|P00740-6|FA9_HUMAN Coagulation factor IX OS=Homo sapiens variant 2 G 44 V GN=F9 PE=1 SV=2	2	sample=1 period=1 cycle=875 experiment=12	sample=1 period=1 cycle=875 experiment=12	10.1746
01741:2	1	R.T[+656.228]TEFWK.Q	HexNAc(1)Hex(1)NeuAc(1)	T[+656]	734.323	2	1467.64	1467.63	0	9.2	84	Specific	261.76	261.76	0	2.16	85	>sp|P00740-6|FA9_HUMAN Coagulation factor IX OS=Homo sapiens variant 2 G 44 V GN=F9 PE=1 SV=2	2	sample=1 period=1 cycle=874 experiment=13	sample=1 period=1 cycle=874 experiment=13	10.154
02715:2	1	R.T[+947.323]TEFWK.Q	HexNAc(1)Hex(1)NeuAc(2)	T[+947]	879.9	2	1758.79	1758.72	0	41.1	84	Specific	345.19	345.19	0	2.42	85	>sp|P00740-6|FA9_HUMAN Coagulation factor IX OS=Homo sapiens variant 2 G 44 V GN=F9 PE=1 SV=2	2	sample=1 period=1 cycle=952 experiment=15	sample=1 period=1 cycle=952 experiment=15	11.72
02783:2	1	R.T[+947.323]TEFWK.Q	HexNAc(1)Hex(1)NeuAc(2)	T[+947]	879.908	2	1758.81	1758.72	0	49.9	84	Specific	412.73	412.73	0	3.76	85	>sp|P00740-6|FA9_HUMAN Coagulation factor IX OS=Homo sapiens variant 2 G 44 V GN=F9 PE=1 SV=2	2	sample=1 period=1 cycle=958 experiment=15	sample=1 period=1 cycle=958 experiment=15	11.8397
02448:2	1	R.T[+947.323]TEFWK.Q	HexNAc(1)Hex(1)NeuAc(2)	T[+947]	879.906	2	1758.8	1758.72	0	46.9	84	Specific	498.43	487.87	0	4.32	85	>sp|P00740-6|FA9_HUMAN Coagulation factor IX OS=Homo sapiens variant 2 G 44 V GN=F9 PE=1 SV=2	2	sample=1 period=1 cycle=932 experiment=12	sample=1 period=1 cycle=932 experiment=12	11.3201
02805:2	1	R.T[+947.323]TEFWK.Q	HexNAc(1)Hex(1)NeuAc(2)	T[+947]	879.902	2	1758.8	1758.72	0	43	84	Specific	508.82	508.82	0	4.93	85	>sp|P00740-6|FA9_HUMAN Coagulation factor IX OS=Homo sapiens variant 2 G 44 V GN=F9 PE=1 SV=2	2	sample=1 period=1 cycle=960 experiment=15	sample=1 period=1 cycle=960 experiment=15	11.8797
02598:2	1	R.T[+947.323]TEFWK.Q	HexNAc(1)Hex(1)NeuAc(2)	T[+947]	879.895	2	1758.78	1758.72	0	35.1	84	Specific	530	530	0	4.46	85	>sp|P00740-6|FA9_HUMAN Coagulation factor IX OS=Homo sapiens variant 2 G 44 V GN=F9 PE=1 SV=2	2	sample=1 period=1 cycle=942 experiment=18	sample=1 period=1 cycle=942 experiment=18	11.521
02726:2	1	R.T[+947.323]TEFWK.Q	HexNAc(1)Hex(1)NeuAc(2)	T[+947]	879.906	2	1758.81	1758.72	0	47.7	84	Specific	530.08	530.08	0	4.63	85	>sp|P00740-6|FA9_HUMAN Coagulation factor IX OS=Homo sapiens variant 2 G 44 V GN=F9 PE=1 SV=2	2	sample=1 period=1 cycle=953 experiment=12	sample=1 period=1 cycle=953 experiment=12	11.7399
02701:2	1	R.T[+947.323]TEFWK.Q	HexNAc(1)Hex(1)NeuAc(2)	T[+947]	879.898	2	1758.79	1758.72	0	38.2	84	Specific	539.39	539.39	5.19	4.56	85	>sp|P00740-6|FA9_HUMAN Coagulation factor IX OS=Homo sapiens variant 2 G 44 V GN=F9 PE=1 SV=2	2	sample=1 period=1 cycle=951 experiment=12	sample=1 period=1 cycle=951 experiment=12	11.7001
02863:2	1	R.TT[+947.323]EFWK.Q	HexNAc(1)Hex(1)NeuAc(2)	T[+947]	879.898	2	1758.79	1758.72	0	38.6	84	Specific	546.09	546.09	2.96	5.07	85	>sp|P00740-6|FA9_HUMAN Coagulation factor IX OS=Homo sapiens variant 2 G 44 V GN=F9 PE=1 SV=2	2	sample=1 period=1 cycle=964 experiment=17	sample=1 period=1 cycle=964 experiment=17	11.96
02479:2	1	R.T[+947.323]TEFWK.Q	HexNAc(1)Hex(1)NeuAc(2)	T[+947]	879.905	2	1758.8	1758.72	0	46.5	84	Specific	548.25	548.25	0	4.54	85	>sp|P00740-6|FA9_HUMAN Coagulation factor IX OS=Homo sapiens variant 2 G 44 V GN=F9 PE=1 SV=2	2	sample=1 period=1 cycle=934 experiment=17	sample=1 period=1 cycle=934 experiment=17	11.361
02734:2	1	R.T[+947.323]TEFWK.Q	HexNAc(1)Hex(1)NeuAc(2)	T[+947]	879.901	2	1758.79	1758.72	0	41.3	84	Specific	562.99	551.61	0	5.49	85	>sp|P00740-6|FA9_HUMAN Coagulation factor IX OS=Homo sapiens variant 2 G 44 V GN=F9 PE=1 SV=2	2	sample=1 period=1 cycle=954 experiment=9	sample=1 period=1 cycle=954 experiment=9	11.7598
02449:2	1	R.T[+947.323]TEFWK.Q	HexNAc(1)Hex(1)NeuAc(2)	T[+947]	879.906	2	1758.8	1758.72	0	46.9	84	Specific	568.72	568.72	0	6	85	>sp|P00740-6|FA9_HUMAN Coagulation factor IX OS=Homo sapiens variant 2 G 44 V GN=F9 PE=1 SV=2	2	sample=1 period=1 cycle=932 experiment=13	sample=1 period=1 cycle=932 experiment=13	11.321
02463:2	1	R.T[+947.323]TEFWK.Q	HexNAc(1)Hex(1)NeuAc(2)	T[+947]	879.905	2	1758.8	1758.72	0	46.6	84	Specific	603.19	586.73	0	6.39	85	>sp|P00740-6|FA9_HUMAN Coagulation factor IX OS=Homo sapiens variant 2 G 44 V GN=F9 PE=1 SV=2	2	sample=1 period=1 cycle=933 experiment=15	sample=1 period=1 cycle=933 experiment=15	11.341
00818:4	1	K.QYVDGDQC[+71.037]ES[+426.137]NPC[+71.037]LN[+0.984]GGS[+802.286]C[+71.037]K.D	Hex(1)Pent(2),HexNAc(1)Hex(1)Fuc(1)NeuAc(1)	C[+71]*3, N[+1], S[+426][+802]	890.619	4	3559.45	3559.36	0	27.4	90	Specific	612.56	562.2	0	8.25	85	>sp|P00740-6|FA9_HUMAN Coagulation factor IX OS=Homo sapiens variant 2 G 44 V GN=F9 PE=1 SV=2	2	sample=1 period=1 cycle=794 experiment=6	sample=1 period=1 cycle=794 experiment=6	8.5164
00723:4	1	K.QYVDGDQC[+71.037]ES[+426.137]NPC[+71.037]LN[+0.984]GGS[+802.286]C[+71.037]K.D	Hex(1)Pent(2),HexNAc(1)Hex(1)Fuc(1)NeuAc(1)	C[+71]*3, N[+1], S[+426][+802]	890.636	4	3559.52	3559.36	0	47.4	90	Specific	714.73	581.38	0	10.02	85	>sp|P00740-6|FA9_HUMAN Coagulation factor IX OS=Homo sapiens variant 2 G 44 V GN=F9 PE=1 SV=2	2	sample=1 period=1 cycle=784 experiment=8	sample=1 period=1 cycle=784 experiment=8	8.3175
00724:4	1	K.QYVDGDQC[+71.037]ES[+426.137]NPC[+71.037]LN[+0.984]GGS[+802.286]C[+71.037]K.D	Hex(1)Pent(2),HexNAc(1)Hex(1)Fuc(1)NeuAc(1)	C[+71]*3, N[+1], S[+426][+802]	890.636	4	3559.52	3559.36	0	47.4	90	Specific	739.96	672.38	0	10.02	85	>sp|P00740-6|FA9_HUMAN Coagulation factor IX OS=Homo sapiens variant 2 G 44 V GN=F9 PE=1 SV=2	2	sample=1 period=1 cycle=784 experiment=9	sample=1 period=1 cycle=784 experiment=9	8.3183
00776:4	1	K.QYVDGDQC[+71.037]ES[+802.286]NPC[+71.037]LN[+0.984]GGS[+426.137]C[+71.037]K.D	HexNAc(1)Hex(1)Fuc(1)NeuAc(1),Hex(1)Pent(2)	C[+71]*3, N[+1], S[+426][+802]	890.634	4	3559.51	3559.36	0	44.5	90	Specific	838.79	641.65	0	12.02	85	>sp|P00740-6|FA9_HUMAN Coagulation factor IX OS=Homo sapiens variant 2 G 44 V GN=F9 PE=1 SV=2	2	sample=1 period=1 cycle=789 experiment=7	sample=1 period=1 cycle=789 experiment=7	8.417
00777:4	1	K.QYVDGDQC[+71.037]ES[+802.286]NPC[+71.037]LN[+0.984]GGS[+426.137]C[+71.037]K.D	HexNAc(1)Hex(1)Fuc(1)NeuAc(1),Hex(1)Pent(2)	C[+71]*3, N[+1], S[+426][+802]	890.634	4	3559.51	3559.36	0	44.5	90	Specific	883.14	772.12	9.49	13.02	85	>sp|P00740-6|FA9_HUMAN Coagulation factor IX OS=Homo sapiens variant 2 G 44 V GN=F9 PE=1 SV=2	2	sample=1 period=1 cycle=789 experiment=8	sample=1 period=1 cycle=789 experiment=8	8.4178
00742:4	1	K.QYVDGDQC[+71.037]ES[+802.286]NPC[+71.037]LN[+0.984]GGS[+426.137]C[+71.037]K.D	HexNAc(1)Hex(1)Fuc(1)NeuAc(1),Hex(1)Pent(2)	C[+71]*3, N[+1], S[+426][+802]	890.639	4	3559.53	3559.36	0	50	90	Specific	890.76	816.41	0	13.02	85	>sp|P00740-6|FA9_HUMAN Coagulation factor IX OS=Homo sapiens variant 2 G 44 V GN=F9 PE=1 SV=2	2	sample=1 period=1 cycle=786 experiment=5	sample=1 period=1 cycle=786 experiment=5	8.3562
00754:4	1	K.QYVDGDQC[+71.037]ES[+802.286]NPC[+71.037]LN[+0.984]GGS[+426.137]C[+71.037]K.D	HexNAc(1)Hex(1)Fuc(1)NeuAc(1),Hex(1)Pent(2)	C[+71]*3, N[+1], S[+426][+802]	890.63	4	3559.5	3559.36	0	39.8	90	Specific	900.86	749.19	0	13.95	85	>sp|P00740-6|FA9_HUMAN Coagulation factor IX OS=Homo sapiens variant 2 G 44 V GN=F9 PE=1 SV=2	2	sample=1 period=1 cycle=787 experiment=9	sample=1 period=1 cycle=787 experiment=9	8.3779
00766:4	1	K.QYVDGDQC[+71.037]ES[+802.286]NPC[+71.037]LN[+0.984]GGS[+426.137]C[+71.037]K.D	HexNAc(1)Hex(1)Fuc(1)NeuAc(1),Hex(1)Pent(2)	C[+71]*3, N[+1], S[+426][+802]	890.633	4	3559.51	3559.36	0	43	90	Specific	918.84	794.17	0	14.02	85	>sp|P00740-6|FA9_HUMAN Coagulation factor IX OS=Homo sapiens variant 2 G 44 V GN=F9 PE=1 SV=2	2	sample=1 period=1 cycle=788 experiment=7	sample=1 period=1 cycle=788 experiment=7	8.397
08464:5	1	K.QYVDGDQC[+71.037]ESNPC[+71.037]LNGGS[+426.137]C[+71.037]KD[+15.995]DINS[+802.286]YEC[+71.037]WC[+71.037]PFGFEGK.N	Hex(1)Pent(2),HexNAc(1)Hex(1)Fuc(1)NeuAc(1)	C[+71]*5, D[+16], S[+426][+802]	1142.42	5	5708.05	5707.23	1	-30.9	90	Specific	661.84	661.84	0	7.95	85	>sp|P00740-6|FA9_HUMAN Coagulation factor IX OS=Homo sapiens variant 2 G 44 V GN=F9 PE=1 SV=2	2	sample=1 period=1 cycle=1500 experiment=14	sample=1 period=1 cycle=1500 experiment=14	23.1049
08451:5	1	K.QYVDGDQC[+71.037]ESN[+0.984]PC[+71.037]LNGGS[+802.286]C[+71.037]KDDINS[+426.137]YEC[+71.037]WC[+71.037]PFGFEGK.N	HexNAc(1)Hex(1)Fuc(1)NeuAc(1),Hex(1)Pent(2)	C[+71]*5, N[+1], S[+426][+802]	1139.4	5	5692.97	5692.22	1	-44.5	90	Specific	965.5	965.5	0	14.23	85	>sp|P00740-6|FA9_HUMAN Coagulation factor IX OS=Homo sapiens variant 2 G 44 V GN=F9 PE=1 SV=2	2	sample=1 period=1 cycle=1499 experiment=12	sample=1 period=1 cycle=1499 experiment=12	23.0854
08474:5	1	K.QYVDGDQC[+71.037]ES[+426.137]N[+0.984]PC[+71.037]LNGGS[+802.286]C[+71.037]KDDINSYEC[+71.037]WC[+71.037]PFGFEGK.N	Hex(1)Pent(2),HexNAc(1)Hex(1)Fuc(1)NeuAc(1)	C[+71]*5, N[+1], S[+426][+802]	1139.19	5	5691.94	5692.22	0	-48.7	90	Specific	1026.87	1026.87	0	15.23	85	>sp|P00740-6|FA9_HUMAN Coagulation factor IX OS=Homo sapiens variant 2 G 44 V GN=F9 PE=1 SV=2	2	sample=1 period=1 cycle=1501 experiment=10	sample=1 period=1 cycle=1501 experiment=10	23.1251
08664:5	1	K.QYVDGDQC[+71.037]E[+43.990]S[+963.318]NPC[+71.037]LNGGS[+79.966]C[+71.037]KDDINS[+294.095]YEC[+71.037]WC[+71.037]PFGFEGK.N	HexNAc(1)Hex(1)NeuAc(1)NeuGc(1),Hex(1)Pent(1)	C[+71]*5, E[+44], S[+80][+294][+963]	1169.8	5	5844.95	5844.18	1	-39.3	90	Specific	429.16	429.16	0.2	3.71	85	>sp|P00740-6|FA9_HUMAN Coagulation factor IX OS=Homo sapiens variant 2 G 44 V GN=F9 PE=1 SV=2	2	sample=1 period=1 cycle=1517 experiment=12	sample=1 period=1 cycle=1517 experiment=12	23.4599
08605:5	1	K.QYVDGDQC[+71.037]ESNPC[+71.037]LN[+0.984]GGS[+947.323]C[+71.037]KDD[+15.995]INS[+426.137]YEC[+71.037]WC[+71.037]PFGFEGK.N	HexNAc(1)Hex(1)NeuAc(2),Hex(1)Pent(2)	C[+71]*5, D[+16], N[+1], S[+426][+947]	1171.61	5	5854.02	5853.25	1	-38.7	90	Specific	599.42	599.42	0	5.95	85	>sp|P00740-6|FA9_HUMAN Coagulation factor IX OS=Homo sapiens variant 2 G 44 V GN=F9 PE=1 SV=2	2	sample=1 period=1 cycle=1512 experiment=14	sample=1 period=1 cycle=1512 experiment=14	23.3551
08383:5	1	K.QYVDGDQC[+71.037]ESNPC[+71.037]LN[+0.984]GGS[+802.286]C[+71.037]KD[+15.995]DINS[+426.137]YEC[+71.037]WC[+71.037]PFGFEGK.N	HexNAc(1)Hex(1)Fuc(1)NeuAc(1),Hex(1)Pent(2)	C[+71]*5, D[+16], N[+1], S[+426][+802]	1142.59	5	5708.94	5708.21	1	-47.8	90	Specific	714.39	714.39	0	9.23	85	>sp|P00740-6|FA9_HUMAN Coagulation factor IX OS=Homo sapiens variant 2 G 44 V GN=F9 PE=1 SV=2	2	sample=1 period=1 cycle=1494 experiment=15	sample=1 period=1 cycle=1494 experiment=15	22.9834
08368:5	1	K.QYVDGDQC[+71.037]ESNPC[+71.037]LNGGS[+802.286]C[+71.037]KDD[+15.995]IN[+0.984]S[+426.137]YEC[+71.037]WC[+71.037]PFGFEGK.N	HexNAc(1)Hex(1)Fuc(1)NeuAc(1),Hex(1)Pent(2)	C[+71]*5, D[+16], N[+1], S[+426][+802]	1142.6	5	5708.97	5708.21	1	-43.3	90	Specific	807.3	807.3	0	11.23	85	>sp|P00740-6|FA9_HUMAN Coagulation factor IX OS=Homo sapiens variant 2 G 44 V GN=F9 PE=1 SV=2	2	sample=1 period=1 cycle=1493 experiment=13	sample=1 period=1 cycle=1493 experiment=13	22.9624
08536:5	1	K.QYVDGDQC[+71.037]ESNPC[+71.037]LN[+0.984]GGS[+426.137]C[+71.037]KD[+15.995]DINS[+802.286]YEC[+71.037]WC[+71.037]PFGFEGK.N	Hex(1)Pent(2),HexNAc(1)Hex(1)Fuc(1)NeuAc(1)	C[+71]*5, D[+16], N[+1], S[+426][+802]	1142.6	5	5708.95	5708.21	1	-46.7	90	Specific	1021.4	1021.4	0	15.23	85	>sp|P00740-6|FA9_HUMAN Coagulation factor IX OS=Homo sapiens variant 2 G 44 V GN=F9 PE=1 SV=2	2	sample=1 period=1 cycle=1507 experiment=8	sample=1 period=1 cycle=1507 experiment=8	23.2475
08476:6	1	K.QYVDGDQC[+71.037]E[+43.990]SNPC[+71.037]LNGGSC[+71.037]KDDIN[+2220.767]SY[+79.957]E[+43.990]C[+71.037]WC[+71.037]PFGFE[+43.990]GK.N	HexNAc(4)Hex(5)NeuAc(1)NeuGc(1)	C[+71]*5, E[+44]*3, N[+2221], Y[+80]	1150.12	6	6895.7	6895.5	0	29	90	Specific	347.74	347.74	0	2.04	85	>sp|P00740-6|FA9_HUMAN Coagulation factor IX OS=Homo sapiens variant 2 G 44 V GN=F9 PE=1 SV=2	2	sample=1 period=1 cycle=1501 experiment=12	sample=1 period=1 cycle=1501 experiment=12	23.1263
08575:5	1	K.QYVDGDQC[+71.037]E[+43.990]S[+963.318]NPC[+71.037]LNGGS[+79.966]C[+71.037]KDDINS[+79.966]Y[+79.957]EC[+71.037]WC[+71.037]PFGFEGK.N	HexNAc(1)Hex(1)NeuAc(1)NeuGc(1)	C[+71]*5, E[+44], S[+80]*2[+963], Y[+80]	1142.57	5	5708.83	5710.01	-1	-30.4	90	Specific	484.42	484.42	0	3.08	85	>sp|P00740-6|FA9_HUMAN Coagulation factor IX OS=Homo sapiens variant 2 G 44 V GN=F9 PE=1 SV=2	2	sample=1 period=1 cycle=1510 experiment=12	sample=1 period=1 cycle=1510 experiment=12	23.3118
10329:6	1	K.QYVDGDQC[+71.037]E[+43.990]SNPC[+71.037]LN[+2220.767]GGSC[+71.037]KDD[+15.995]INSYE[+43.990]C[+71.037]WC[+71.037]PFGFE[+43.990]GK.N	HexNAc(4)Hex(5)NeuAc(1)NeuGc(1)	C[+71]*5, D[+16], E[+44]*3, N[+2221]	1139.29	6	6830.72	6831.54	-1	27.5	90	Specific	561.88	561.88	6.94	4.11	85	>sp|P00740-6|FA9_HUMAN Coagulation factor IX OS=Homo sapiens variant 2 G 44 V GN=F9 PE=1 SV=2	2	sample=1 period=1 cycle=1631 experiment=12	sample=1 period=1 cycle=1631 experiment=12	25.8502
10170:5	1	K.QYVDGDQC[+71.037]E[+43.990]S[+656.228]NPC[+71.037]LNGGSC[+71.037]KDDINS[+426.137]YE[+43.990]C[+71.037]WC[+71.037]PFGFE[+43.990]GK.N	HexNAc(1)Hex(1)NeuAc(1),Hex(1)Pent(2)	C[+71]*5, E[+44]*3, S[+426][+656]	1135.98	5	5675.87	5677.14	-1	-47	90	Specific	621	621	1.2	6.15	85	>sp|P00740-6|FA9_HUMAN Coagulation factor IX OS=Homo sapiens variant 2 G 44 V GN=F9 PE=1 SV=2	2	sample=1 period=1 cycle=1617 experiment=13	sample=1 period=1 cycle=1617 experiment=13	25.552
08772:5	1	K.QY[+79.957]VDGDQC[+71.037]ES[+79.966]NPC[+71.037]LNGGS[+79.966]C[+71.037]KDDINS[+963.318]YE[+43.990]C[+71.037]WC[+71.037]PFGFEGK.N	HexNAc(1)Hex(1)NeuAc(1)NeuGc(1)	C[+71]*5, E[+44], S[+80]*2[+963], Y[+80]	1142.56	5	5708.79	5710.01	-1	-38	90	Specific	662.59	662.59	3.01	6.26	85	>sp|P00740-6|FA9_HUMAN Coagulation factor IX OS=Homo sapiens variant 2 G 44 V GN=F9 PE=1 SV=2	2	sample=1 period=1 cycle=1525 experiment=16	sample=1 period=1 cycle=1525 experiment=16	23.6274
08577:5	1	K.QYVDGDQC[+71.037]ESN[+0.984]PC[+71.037]LN[+0.984]GGS[+426.137]C[+71.037]KDD[+15.995]INS[+947.323]YEC[+71.037]WC[+71.037]PFGFEGK.N	Hex(1)Pent(2),HexNAc(1)Hex(1)NeuAc(2)	C[+71]*5, D[+16], N[+1]*2, S[+426][+947]	1171.81	5	5855.02	5854.23	1	-37.4	90	Specific	919.55	919.55	0	12.95	85	>sp|P00740-6|FA9_HUMAN Coagulation factor IX OS=Homo sapiens variant 2 G 44 V GN=F9 PE=1 SV=2	2	sample=1 period=1 cycle=1510 experiment=14	sample=1 period=1 cycle=1510 experiment=14	23.3131
08498:5	1	K.QYVDGDQC[+71.037]E[+43.990]SNPC[+71.037]LNGGS[+426.137]C[+71.037]KDDINS[+672.223]YE[+43.990]C[+71.037]WC[+71.037]PFGFE[+43.990]GK.N	Hex(1)Pent(2),HexNAc(1)Hex(1)NeuGc(1)	C[+71]*5, E[+44]*3, S[+426][+672]	1139.38	5	5692.9	5693.14	0	-42.7	90	Specific	1016.07	1016.07	0	15.23	85	>sp|P00740-6|FA9_HUMAN Coagulation factor IX OS=Homo sapiens variant 2 G 44 V GN=F9 PE=1 SV=2	2	sample=1 period=1 cycle=1503 experiment=12	sample=1 period=1 cycle=1503 experiment=12	23.1658
08576:5	1	K.QYVDGDQC[+71.037]E[+43.990]S[+672.223]NPC[+71.037]LNGGS[+426.137]C[+71.037]KD[+15.995]DINS[+79.966]YE[+43.990]C[+71.037]WC[+71.037]PFGFEGK.N	HexNAc(1)Hex(1)NeuGc(1),Hex(1)Pent(2)	C[+71]*5, D[+16], E[+44]*2, S[+80][+426][+672]	1149.98	5	5745.87	5745.11	1	-41.9	90	Specific	250.5	250.5	0	2.19	85	>sp|P00740-6|FA9_HUMAN Coagulation factor IX OS=Homo sapiens variant 2 G 44 V GN=F9 PE=1 SV=2	2	sample=1 period=1 cycle=1510 experiment=13	sample=1 period=1 cycle=1510 experiment=13	23.3122
08529:5	1	K.QYVDGDQC[+71.037]E[+43.990]S[+79.966]NPC[+71.037]LN[+0.984]GGS[+426.137]C[+71.037]KDDINS[+672.223]YE[+43.990]C[+71.037]WC[+71.037]PFGFEGK.N	Hex(1)Pent(2),HexNAc(1)Hex(1)NeuGc(1)	C[+71]*5, E[+44]*2, N[+1], S[+80][+426][+672]	1147	5	5730.98	5730.1	1	-22.1	90	Specific	467.65	467.65	0	5.06	85	>sp|P00740-6|FA9_HUMAN Coagulation factor IX OS=Homo sapiens variant 2 G 44 V GN=F9 PE=1 SV=2	2	sample=1 period=1 cycle=1506 experiment=10	sample=1 period=1 cycle=1506 experiment=10	23.2298
10182:5	1	K.QYVDGDQC[+71.037]E[+43.990]S[+79.966]NPC[+71.037]LN[+0.984]GGS[+79.957]C[+71.037]KDDINS[+963.318]YE[+43.990]C[+71.037]WC[+71.037]PFGFEGK.N	HexNAc(1)Hex(1)NeuAc(1)NeuGc(1)	C[+71]*5, E[+44]*2, N[+1], S[+80]*2[+963]	1135.79	5	5674.94	5675.01	0	-13.2	90	Specific	541.37	541.37	0	5.81	85	>sp|P00740-6|FA9_HUMAN Coagulation factor IX OS=Homo sapiens variant 2 G 44 V GN=F9 PE=1 SV=2	2	sample=1 period=1 cycle=1618 experiment=13	sample=1 period=1 cycle=1618 experiment=13	25.5733
08741:5	1	K.QYVDGDQC[+71.037]E[+43.990]SNPC[+71.037]LNGGS[+672.223]C[+71.037]KDD[+15.995]INS[+426.137]YE[+43.990]C[+71.037]WC[+71.037]PFGFE[+43.990]GK.N	HexNAc(1)Hex(1)NeuGc(1),Hex(1)Pent(2)	C[+71]*5, D[+16], E[+44]*3, S[+426][+672]	1142.58	5	5708.88	5709.13	0	-43.8	90	Specific	652.84	652.84	0	8.23	85	>sp|P00740-6|FA9_HUMAN Coagulation factor IX OS=Homo sapiens variant 2 G 44 V GN=F9 PE=1 SV=2	2	sample=1 period=1 cycle=1523 experiment=17	sample=1 period=1 cycle=1523 experiment=17	23.5859
08507:5	1	K.QYVDGDQC[+71.037]E[+43.990]SNPC[+71.037]LN[+0.984]GGS[+294.095]C[+71.037]KDDINS[+802.286]YE[+43.990]C[+71.037]WC[+71.037]PFGFE[+43.990]GK.N	Hex(1)Pent(1),HexNAc(1)Hex(1)Fuc(1)NeuAc(1)	C[+71]*5, E[+44]*3, N[+1], S[+294][+802]	1139.39	5	5692.93	5692.14	1	-37.8	90	Specific	820.62	820.62	0	10.95	85	>sp|P00740-6|FA9_HUMAN Coagulation factor IX OS=Homo sapiens variant 2 G 44 V GN=F9 PE=1 SV=2	2	sample=1 period=1 cycle=1504 experiment=8	sample=1 period=1 cycle=1504 experiment=8	23.1857
08641:5	1	K.QYVDGDQC[+71.037]E[+43.990]SNPC[+71.037]LNGGS[+672.223]C[+71.037]KD[+15.995]DINS[+426.137]YE[+43.990]C[+71.037]WC[+71.037]PFGFE[+43.990]GK.N	HexNAc(1)Hex(1)NeuGc(1),Hex(1)Pent(2)	C[+71]*5, D[+16], E[+44]*3, S[+426][+672]	1142.59	5	5708.9	5709.13	0	-40	90	Specific	841.02	841.02	0	10.72	85	>sp|P00740-6|FA9_HUMAN Coagulation factor IX OS=Homo sapiens variant 2 G 44 V GN=F9 PE=1 SV=2	2	sample=1 period=1 cycle=1515 experiment=12	sample=1 period=1 cycle=1515 experiment=12	23.4185
08820:3	1	K.DDINSYEC[+71.037]WC[+71.037]PFGFEGK.N		C[+71]*2	717.961	3	2151.87	2151.88	0	-5.3	110	Specific	311.29	237.56	237.56	4.06	85	>sp|P00740-6|FA9_HUMAN Coagulation factor IX OS=Homo sapiens variant 2 G 44 V GN=F9 PE=1 SV=2	2	sample=1 period=1 cycle=1529 experiment=8	sample=1 period=1 cycle=1529 experiment=8	23.7089
09692:3	1	K.DDINSYEC[+71.037]WC[+71.037]PFGFEGK.N		C[+71]*2	717.955	3	2151.85	2151.88	0	-12.7	110	Specific	364.44	321.11	321.11	4.95	85	>sp|P00740-6|FA9_HUMAN Coagulation factor IX OS=Homo sapiens variant 2 G 44 V GN=F9 PE=1 SV=2	2	sample=1 period=1 cycle=1583 experiment=11	sample=1 period=1 cycle=1583 experiment=11	24.8289
09751:3	1	K.DDINSYEC[+71.037]WC[+71.037]PFGFEGK.N		C[+71]*2	717.958	3	2151.86	2151.88	0	-8.3	110	Specific	389.83	352.86	352.86	5.09	85	>sp|P00740-6|FA9_HUMAN Coagulation factor IX OS=Homo sapiens variant 2 G 44 V GN=F9 PE=1 SV=2	2	sample=1 period=1 cycle=1588 experiment=7	sample=1 period=1 cycle=1588 experiment=7	24.9331
09828:3	1	K.DDINSYEC[+71.037]WC[+71.037]PFGFEGK.N		C[+71]*2	717.961	3	2151.87	2151.88	0	-4.6	110	Specific	393.32	347.64	347.64	5.22	85	>sp|P00740-6|FA9_HUMAN Coagulation factor IX OS=Homo sapiens variant 2 G 44 V GN=F9 PE=1 SV=2	2	sample=1 period=1 cycle=1594 experiment=4	sample=1 period=1 cycle=1594 experiment=4	25.0596
09564:3	1	K.DDINSYEC[+71.037]WC[+71.037]PFGFEGK.N		C[+71]*2	717.955	3	2151.85	2151.88	0	-13.7	110	Specific	398.11	371.07	371.07	6.55	85	>sp|P00740-6|FA9_HUMAN Coagulation factor IX OS=Homo sapiens variant 2 G 44 V GN=F9 PE=1 SV=2	2	sample=1 period=1 cycle=1574 experiment=5	sample=1 period=1 cycle=1574 experiment=5	24.635
09934:3	1	K.DDINSYEC[+71.037]WC[+71.037]PFGFEGK.N		C[+71]*2	717.959	3	2151.86	2151.88	0	-7.9	110	Specific	400.44	378.66	378.66	6.45	85	>sp|P00740-6|FA9_HUMAN Coagulation factor IX OS=Homo sapiens variant 2 G 44 V GN=F9 PE=1 SV=2	2	sample=1 period=1 cycle=1602 experiment=7	sample=1 period=1 cycle=1602 experiment=7	25.232
09635:3	1	K.DDINSYEC[+71.037]WC[+71.037]PFGFEGK.N		C[+71]*2	717.956	3	2151.85	2151.88	0	-11.4	110	Specific	419.67	375.58	375.58	6.8	85	>sp|P00740-6|FA9_HUMAN Coagulation factor IX OS=Homo sapiens variant 2 G 44 V GN=F9 PE=1 SV=2	2	sample=1 period=1 cycle=1579 experiment=9	sample=1 period=1 cycle=1579 experiment=9	24.7423
10113:3	1	K.DDINSYEC[+71.037]WC[+71.037]PFGFEGK.N		C[+71]*2	717.961	3	2151.87	2151.88	0	-4.7	110	Specific	438.98	356.35	356.35	5.37	85	>sp|P00740-6|FA9_HUMAN Coagulation factor IX OS=Homo sapiens variant 2 G 44 V GN=F9 PE=1 SV=2	2	sample=1 period=1 cycle=1613 experiment=7	sample=1 period=1 cycle=1613 experiment=7	25.4622
09878:3	1	K.DDINSYEC[+71.037]WC[+71.037]PFGFEGK.N		C[+71]*2	717.961	3	2151.87	2151.88	0	-4.8	110	Specific	445.41	382.4	382.4	6.81	85	>sp|P00740-6|FA9_HUMAN Coagulation factor IX OS=Homo sapiens variant 2 G 44 V GN=F9 PE=1 SV=2	2	sample=1 period=1 cycle=1598 experiment=4	sample=1 period=1 cycle=1598 experiment=4	25.1453
09644:3	1	K.DDINSYEC[+71.037]WC[+71.037]PFGFEGK.N		C[+71]*2	717.957	3	2151.86	2151.88	0	-9.8	110	Specific	452.08	433.16	433.16	6.71	85	>sp|P00740-6|FA9_HUMAN Coagulation factor IX OS=Homo sapiens variant 2 G 44 V GN=F9 PE=1 SV=2	2	sample=1 period=1 cycle=1580 experiment=6	sample=1 period=1 cycle=1580 experiment=6	24.7613
09797:3	1	K.DDINSYEC[+71.037]WC[+71.037]PFGFEGK.N		C[+71]*2	717.964	3	2151.88	2151.88	0	0	110	Specific	461.66	396.25	396.25	6.71	85	>sp|P00740-6|FA9_HUMAN Coagulation factor IX OS=Homo sapiens variant 2 G 44 V GN=F9 PE=1 SV=2	2	sample=1 period=1 cycle=1592 experiment=4	sample=1 period=1 cycle=1592 experiment=4	25.0167
09739:3	1	K.DDINSYEC[+71.037]WC[+71.037]PFGFEGK.N		C[+71]*2	717.958	3	2151.86	2151.88	0	-8.6	110	Specific	485.63	469.02	469.02	6.97	85	>sp|P00740-6|FA9_HUMAN Coagulation factor IX OS=Homo sapiens variant 2 G 44 V GN=F9 PE=1 SV=2	2	sample=1 period=1 cycle=1587 experiment=8	sample=1 period=1 cycle=1587 experiment=8	24.9125
09399:3	1	K.DDINSYEC[+71.037]WC[+71.037]PFGFEGK.N		C[+71]*2	717.963	3	2151.87	2151.88	0	-1.9	110	Specific	491.17	381.67	381.67	6.97	85	>sp|P00740-6|FA9_HUMAN Coagulation factor IX OS=Homo sapiens variant 2 G 44 V GN=F9 PE=1 SV=2	2	sample=1 period=1 cycle=1564 experiment=9	sample=1 period=1 cycle=1564 experiment=9	24.4318
09013:3	1	K.DDINSYEC[+71.037]WC[+71.037]PFGFEGK.N		C[+71]*2	717.962	3	2151.87	2151.88	0	-3.4	110	Specific	502.88	473.19	473.19	7.49	85	>sp|P00740-6|FA9_HUMAN Coagulation factor IX OS=Homo sapiens variant 2 G 44 V GN=F9 PE=1 SV=2	2	sample=1 period=1 cycle=1542 experiment=9	sample=1 period=1 cycle=1542 experiment=9	23.9764
09032:3	1	K.DDINSYEC[+71.037]WC[+71.037]PFGFEGK.N		C[+71]*2	717.966	3	2151.88	2151.88	0	1.6	110	Specific	504.79	431.83	431.83	6.56	85	>sp|P00740-6|FA9_HUMAN Coagulation factor IX OS=Homo sapiens variant 2 G 44 V GN=F9 PE=1 SV=2	2	sample=1 period=1 cycle=1543 experiment=9	sample=1 period=1 cycle=1543 experiment=9	23.997
09554:3	1	K.DDINSYEC[+71.037]WC[+71.037]PFGFEGK.N		C[+71]*2	717.957	3	2151.86	2151.88	0	-10.9	110	Specific	531.48	467.58	467.58	7.95	85	>sp|P00740-6|FA9_HUMAN Coagulation factor IX OS=Homo sapiens variant 2 G 44 V GN=F9 PE=1 SV=2	2	sample=1 period=1 cycle=1573 experiment=11	sample=1 period=1 cycle=1573 experiment=11	24.6173
09400:3	1	K.DDINSYEC[+71.037]WC[+71.037]PFGFEGK.N		C[+71]*2	717.963	3	2151.87	2151.88	0	-1.9	110	Specific	598.75	491.23	491.23	7.95	85	>sp|P00740-6|FA9_HUMAN Coagulation factor IX OS=Homo sapiens variant 2 G 44 V GN=F9 PE=1 SV=2	2	sample=1 period=1 cycle=1564 experiment=10	sample=1 period=1 cycle=1564 experiment=10	24.4322
09363:3	1	K.DDINSYEC[+71.037]WC[+71.037]PFGFEGK.N		C[+71]*2	717.959	3	2151.86	2151.88	0	-7.2	110	Specific	619.22	576.24	576.24	9.56	85	>sp|P00740-6|FA9_HUMAN Coagulation factor IX OS=Homo sapiens variant 2 G 44 V GN=F9 PE=1 SV=2	2	sample=1 period=1 cycle=1562 experiment=10	sample=1 period=1 cycle=1562 experiment=10	24.39
09033:3	1	K.DDINSYEC[+71.037]WC[+71.037]PFGFEGK.N		C[+71]*2	717.966	3	2151.88	2151.88	0	1.6	110	Specific	651.74	566.57	566.57	10.25	85	>sp|P00740-6|FA9_HUMAN Coagulation factor IX OS=Homo sapiens variant 2 G 44 V GN=F9 PE=1 SV=2	2	sample=1 period=1 cycle=1543 experiment=10	sample=1 period=1 cycle=1543 experiment=10	23.9974
09487:3	1	K.DDINSYEC[+71.037]WC[+71.037]PFGFEGK.N		C[+71]*2	717.961	3	2151.87	2151.88	0	-5.1	110	Specific	742.6	666.11	666.11	11.56	85	>sp|P00740-6|FA9_HUMAN Coagulation factor IX OS=Homo sapiens variant 2 G 44 V GN=F9 PE=1 SV=2	2	sample=1 period=1 cycle=1569 experiment=6	sample=1 period=1 cycle=1569 experiment=6	24.5331
09307:3	1	K.DDINSYEC[+71.037]WC[+71.037]PFGFEGK.N		C[+71]*2	717.96	3	2151.87	2151.88	0	-6	110	Specific	750	606.71	606.71	12.56	85	>sp|P00740-6|FA9_HUMAN Coagulation factor IX OS=Homo sapiens variant 2 G 44 V GN=F9 PE=1 SV=2	2	sample=1 period=1 cycle=1559 experiment=10	sample=1 period=1 cycle=1559 experiment=10	24.3277
09169:2	1	K.DDINSYEC[+71.037]WC[+71.037]PFGFEGK.N		C[+71]*2	1076.42	2	2151.83	2151.88	0	-24	110	Specific	765.99	648.22	648.22	12.01	85	>sp|P00740-6|FA9_HUMAN Coagulation factor IX OS=Homo sapiens variant 2 G 44 V GN=F9 PE=1 SV=2	2	sample=1 period=1 cycle=1551 experiment=16	sample=1 period=1 cycle=1551 experiment=16	24.1639
09076:3	1	K.DDINSYEC[+71.037]WC[+71.037]PFGFEGK.N		C[+71]*2	717.963	3	2151.87	2151.88	0	-2	110	Specific	798.85	641.81	641.81	12.56	85	>sp|P00740-6|FA9_HUMAN Coagulation factor IX OS=Homo sapiens variant 2 G 44 V GN=F9 PE=1 SV=2	2	sample=1 period=1 cycle=1546 experiment=8	sample=1 period=1 cycle=1546 experiment=8	24.0575
09290:3	1	K.DDINSYEC[+71.037]WC[+71.037]PFGFEGK.N		C[+71]*2	717.969	3	2151.89	2151.88	0	6.1	110	Specific	798.93	706.8	706.8	12.25	85	>sp|P00740-6|FA9_HUMAN Coagulation factor IX OS=Homo sapiens variant 2 G 44 V GN=F9 PE=1 SV=2	2	sample=1 period=1 cycle=1558 experiment=11	sample=1 period=1 cycle=1558 experiment=11	24.3081
09162:3	1	K.DDINSYEC[+71.037]WC[+71.037]PFGFEGK.N		C[+71]*2	717.973	3	2151.9	2151.88	0	11.7	110	Specific	843.09	719.42	719.42	13.56	85	>sp|P00740-6|FA9_HUMAN Coagulation factor IX OS=Homo sapiens variant 2 G 44 V GN=F9 PE=1 SV=2	2	sample=1 period=1 cycle=1551 experiment=9	sample=1 period=1 cycle=1551 experiment=9	24.1606
09146:3	1	K.DDINSYEC[+71.037]WC[+71.037]PFGFEGK.N		C[+71]*2	717.974	3	2151.91	2151.88	0	13.4	110	Specific	854.21	736.47	736.47	14.56	85	>sp|P00740-6|FA9_HUMAN Coagulation factor IX OS=Homo sapiens variant 2 G 44 V GN=F9 PE=1 SV=2	2	sample=1 period=1 cycle=1550 experiment=9	sample=1 period=1 cycle=1550 experiment=9	24.1401
09060:3	1	K.DDINSYEC[+71.037]WC[+71.037]PFGFEGK.N		C[+71]*2	717.959	3	2151.86	2151.88	0	-7.6	110	Specific	857.68	694.4	694.4	14.56	85	>sp|P00740-6|FA9_HUMAN Coagulation factor IX OS=Homo sapiens variant 2 G 44 V GN=F9 PE=1 SV=2	2	sample=1 period=1 cycle=1545 experiment=5	sample=1 period=1 cycle=1545 experiment=5	24.0353
09216:3	1	K.DDINSYEC[+71.037]WC[+71.037]PFGFEGK.N		C[+71]*2	717.97	3	2151.9	2151.88	0	7.7	110	Specific	875.82	779.75	779.75	14.25	85	>sp|P00740-6|FA9_HUMAN Coagulation factor IX OS=Homo sapiens variant 2 G 44 V GN=F9 PE=1 SV=2	2	sample=1 period=1 cycle=1554 experiment=13	sample=1 period=1 cycle=1554 experiment=13	24.2249
09077:3	1	K.DDINSYEC[+71.037]WC[+71.037]PFGFEGK.N		C[+71]*2	717.963	3	2151.87	2151.88	0	-2	110	Specific	879.49	754.55	754.55	14.56	85	>sp|P00740-6|FA9_HUMAN Coagulation factor IX OS=Homo sapiens variant 2 G 44 V GN=F9 PE=1 SV=2	2	sample=1 period=1 cycle=1546 experiment=9	sample=1 period=1 cycle=1546 experiment=9	24.0579
09090:3	1	K.DDINSYEC[+71.037]WC[+71.037]PFGFEGK.N		C[+71]*2	717.97	3	2151.9	2151.88	0	8.3	110	Specific	880.58	779.09	779.09	14.25	85	>sp|P00740-6|FA9_HUMAN Coagulation factor IX OS=Homo sapiens variant 2 G 44 V GN=F9 PE=1 SV=2	2	sample=1 period=1 cycle=1547 experiment=7	sample=1 period=1 cycle=1547 experiment=7	24.0775
09145:3	1	K.DDINSYEC[+71.037]WC[+71.037]PFGFEGK.N		C[+71]*2	717.974	3	2151.91	2151.88	0	13.4	110	Specific	887.42	796.87	796.87	14.56	85	>sp|P00740-6|FA9_HUMAN Coagulation factor IX OS=Homo sapiens variant 2 G 44 V GN=F9 PE=1 SV=2	2	sample=1 period=1 cycle=1550 experiment=8	sample=1 period=1 cycle=1550 experiment=8	24.1397
09232:3	1	K.DDINSYEC[+71.037]WC[+71.037]PFGFEGK.N		C[+71]*2	717.971	3	2151.9	2151.88	0	9	110	Specific	894.36	735.25	735.25	14.25	85	>sp|P00740-6|FA9_HUMAN Coagulation factor IX OS=Homo sapiens variant 2 G 44 V GN=F9 PE=1 SV=2	2	sample=1 period=1 cycle=1555 experiment=10	sample=1 period=1 cycle=1555 experiment=10	24.2443
09106:3	1	K.DDINSYEC[+71.037]WC[+71.037]PFGFEGK.N		C[+71]*2	717.971	3	2151.9	2151.88	0	8.9	110	Specific	898.23	776.74	776.74	14.25	85	>sp|P00740-6|FA9_HUMAN Coagulation factor IX OS=Homo sapiens variant 2 G 44 V GN=F9 PE=1 SV=2	2	sample=1 period=1 cycle=1548 experiment=8	sample=1 period=1 cycle=1548 experiment=8	24.0976
09130:3	1	K.DDINSYEC[+71.037]WC[+71.037]PFGFEGK.N		C[+71]*2	717.971	3	2151.9	2151.88	0	9.4	110	Specific	902.53	784.09	784.09	15.25	85	>sp|P00740-6|FA9_HUMAN Coagulation factor IX OS=Homo sapiens variant 2 G 44 V GN=F9 PE=1 SV=2	2	sample=1 period=1 cycle=1549 experiment=12	sample=1 period=1 cycle=1549 experiment=12	24.1203
09131:3	1	K.DDINSYEC[+71.037]WC[+71.037]PFGFEGK.N		C[+71]*2	717.971	3	2151.9	2151.88	0	9.4	110	Specific	919.11	805.2	805.2	15.25	85	>sp|P00740-6|FA9_HUMAN Coagulation factor IX OS=Homo sapiens variant 2 G 44 V GN=F9 PE=1 SV=2	2	sample=1 period=1 cycle=1549 experiment=13	sample=1 period=1 cycle=1549 experiment=13	24.1207
08973:3	1	K.D[+15.995]DINSYEC[+71.037]WC[+71.037]PFGFEGK.N		C[+71]*2, D[+16]	723.289	3	2167.85	2167.87	0	-10.1	110	Specific	42.07	42.07	0	1.98	85	>sp|P00740-6|FA9_HUMAN Coagulation factor IX OS=Homo sapiens variant 2 G 44 V GN=F9 PE=1 SV=2	2	sample=1 period=1 cycle=1539 experiment=8	sample=1 period=1 cycle=1539 experiment=8	23.9159
08906:3	1	K.DD[+15.995]INSYEC[+71.037]WC[+71.037]PFGFEGK.N		C[+71]*2, D[+16]	723.287	3	2167.84	2167.87	0	-13.2	110	Specific	98.38	98.38	0	2.03	85	>sp|P00740-6|FA9_HUMAN Coagulation factor IX OS=Homo sapiens variant 2 G 44 V GN=F9 PE=1 SV=2	2	sample=1 period=1 cycle=1535 experiment=12	sample=1 period=1 cycle=1535 experiment=12	23.8358
08634:3	1	K.DD[+15.995]INSYEC[+71.037]WC[+71.037]PFGFEGK.N		C[+71]*2, D[+16]	723.29	3	2167.86	2167.87	0	-7.6	110	Specific	101.29	98.07	0	1.99	85	>sp|P00740-6|FA9_HUMAN Coagulation factor IX OS=Homo sapiens variant 2 G 44 V GN=F9 PE=1 SV=2	2	sample=1 period=1 cycle=1515 experiment=5	sample=1 period=1 cycle=1515 experiment=5	23.4135
08769:3	1	K.D[+15.995]DINSYEC[+71.037]WC[+71.037]PFGFEGK.N		C[+71]*2, D[+16]	723.296	3	2167.87	2167.87	0	0.3	110	Specific	113.3	81.12	12.68	1.98	85	>sp|P00740-6|FA9_HUMAN Coagulation factor IX OS=Homo sapiens variant 2 G 44 V GN=F9 PE=1 SV=2	2	sample=1 period=1 cycle=1525 experiment=13	sample=1 period=1 cycle=1525 experiment=13	23.6258
09034:3	1	K.D[+15.995]DINSYEC[+71.037]WC[+71.037]PFGFEGK.N		C[+71]*2, D[+16]	723.28	3	2167.83	2167.87	0	-21.5	110	Specific	113.58	113.58	0	1.98	85	>sp|P00740-6|FA9_HUMAN Coagulation factor IX OS=Homo sapiens variant 2 G 44 V GN=F9 PE=1 SV=2	2	sample=1 period=1 cycle=1543 experiment=11	sample=1 period=1 cycle=1543 experiment=11	23.9978
07467:3	1	K.DD[+15.995]INSYEC[+71.037]WC[+71.037]PFGFEGK.N		C[+71]*2, D[+16]	723.301	3	2167.89	2167.87	0	7.1	110	Specific	116.12	79.73	0	1.98	85	>sp|P00740-6|FA9_HUMAN Coagulation factor IX OS=Homo sapiens variant 2 G 44 V GN=F9 PE=1 SV=2	2	sample=1 period=1 cycle=1408 experiment=11	sample=1 period=1 cycle=1408 experiment=11	21.1598
08784:3	1	K.D[+15.995]DINSYEC[+71.037]WC[+71.037]PFGFEGK.N		C[+71]*2, D[+16]	723.308	3	2167.91	2167.87	0	15.9	110	Specific	121.74	112.23	10.76	2.01	85	>sp|P00740-6|FA9_HUMAN Coagulation factor IX OS=Homo sapiens variant 2 G 44 V GN=F9 PE=1 SV=2	2	sample=1 period=1 cycle=1526 experiment=12	sample=1 period=1 cycle=1526 experiment=12	23.6467
08990:3	1	K.D[+15.995]DINSYEC[+71.037]WC[+71.037]PFGFEGK.N		C[+71]*2, D[+16]	723.299	3	2167.88	2167.87	0	4.1	110	Specific	133.97	110.09	0	2	85	>sp|P00740-6|FA9_HUMAN Coagulation factor IX OS=Homo sapiens variant 2 G 44 V GN=F9 PE=1 SV=2	2	sample=1 period=1 cycle=1540 experiment=8	sample=1 period=1 cycle=1540 experiment=8	23.936
08705:3	1	K.D[+15.995]DINSYEC[+71.037]WC[+71.037]PFGFEGK.N		C[+71]*2, D[+16]	723.3	3	2167.89	2167.87	0	5.4	110	Specific	136.81	110.78	6.65	1.99	85	>sp|P00740-6|FA9_HUMAN Coagulation factor IX OS=Homo sapiens variant 2 G 44 V GN=F9 PE=1 SV=2	2	sample=1 period=1 cycle=1521 experiment=9	sample=1 period=1 cycle=1521 experiment=9	23.5402
08807:3	1	K.DD[+15.995]INSYEC[+71.037]WC[+71.037]PFGFEGK.N		C[+71]*2, D[+16]	723.295	3	2167.87	2167.87	0	-1.4	110	Specific	140.76	140.76	0	2.05	85	>sp|P00740-6|FA9_HUMAN Coagulation factor IX OS=Homo sapiens variant 2 G 44 V GN=F9 PE=1 SV=2	2	sample=1 period=1 cycle=1528 experiment=8	sample=1 period=1 cycle=1528 experiment=8	23.687
08739:3	1	K.D[+15.995]DINSYEC[+71.037]WC[+71.037]PFGFEGK.N		C[+71]*2, D[+16]	723.297	3	2167.88	2167.87	0	2	110	Specific	154.73	125.07	2.32	1.99	85	>sp|P00740-6|FA9_HUMAN Coagulation factor IX OS=Homo sapiens variant 2 G 44 V GN=F9 PE=1 SV=2	2	sample=1 period=1 cycle=1523 experiment=15	sample=1 period=1 cycle=1523 experiment=15	23.5847
06815:3	1	K.D[+15.995]DINSYEC[+71.037]WC[+71.037]PFGFEGK.N		C[+71]*2, D[+16]	723.292	3	2167.86	2167.87	0	-5.8	110	Specific	165.62	159.63	0	2.05	85	>sp|P00740-6|FA9_HUMAN Coagulation factor IX OS=Homo sapiens variant 2 G 44 V GN=F9 PE=1 SV=2	2	sample=1 period=1 cycle=1345 experiment=7	sample=1 period=1 cycle=1345 experiment=7	19.8667
08870:3	1	K.D[+15.995]DINSYEC[+71.037]WC[+71.037]PFGFEGK.N		C[+71]*2, D[+16]	723.304	3	2167.9	2167.87	0	10.5	110	Specific	181.94	118.05	5.16	2.01	85	>sp|P00740-6|FA9_HUMAN Coagulation factor IX OS=Homo sapiens variant 2 G 44 V GN=F9 PE=1 SV=2	2	sample=1 period=1 cycle=1533 experiment=6	sample=1 period=1 cycle=1533 experiment=6	23.7925
08938:3	1	K.D[+15.995]DINSYEC[+71.037]WC[+71.037]PFGFEGK.N		C[+71]*2, D[+16]	723.296	3	2167.87	2167.87	0	0.2	110	Specific	201.49	201.49	0	2.14	85	>sp|P00740-6|FA9_HUMAN Coagulation factor IX OS=Homo sapiens variant 2 G 44 V GN=F9 PE=1 SV=2	2	sample=1 period=1 cycle=1537 experiment=8	sample=1 period=1 cycle=1537 experiment=8	23.8754
10242:3	1	K.DDIN[+0.984]SYEC[+71.037]WC[+71.037]PFGFEGK.N		C[+71]*2, N[+1]	718.305	3	2152.9	2152.86	0	17.8	110	Specific	216.32	216.32	216.32	2.42	85	>sp|P00740-6|FA9_HUMAN Coagulation factor IX OS=Homo sapiens variant 2 G 44 V GN=F9 PE=1 SV=2	2	sample=1 period=1 cycle=1624 experiment=4	sample=1 period=1 cycle=1624 experiment=4	25.696
08862:3	1	K.D[+15.995]DINSYEC[+71.037]WC[+71.037]PFGFEGK.N		C[+71]*2, D[+16]	723.289	3	2167.85	2167.87	0	-9.9	110	Specific	245.21	161.21	6.11	2.68	85	>sp|P00740-6|FA9_HUMAN Coagulation factor IX OS=Homo sapiens variant 2 G 44 V GN=F9 PE=1 SV=2	2	sample=1 period=1 cycle=1532 experiment=10	sample=1 period=1 cycle=1532 experiment=10	23.7742
10883:3	1	K.D[+15.995]DINSYEC[+71.037]WC[+71.037]PFGFEGK.N		C[+71]*2, D[+16]	723.29	3	2167.86	2167.87	0	-8.4	110	Specific	328.56	328.56	0	4.95	85	>sp|P00740-6|FA9_HUMAN Coagulation factor IX OS=Homo sapiens variant 2 G 44 V GN=F9 PE=1 SV=2	2	sample=1 period=1 cycle=1693 experiment=5	sample=1 period=1 cycle=1693 experiment=5	27.1879
09693:3	1	K.DD[+15.995]INSYEC[+71.037]WC[+71.037]PFGFEGK.N		C[+71]*2, D[+16]	723.277	3	2167.82	2167.87	0	-25.8	110	Specific	346.81	329.83	0	4.22	85	>sp|P00740-6|FA9_HUMAN Coagulation factor IX OS=Homo sapiens variant 2 G 44 V GN=F9 PE=1 SV=2	2	sample=1 period=1 cycle=1583 experiment=12	sample=1 period=1 cycle=1583 experiment=12	24.8297
10821:3	1	K.D[+15.995]DINSYEC[+71.037]WC[+71.037]PFGFEGK.N		C[+71]*2, D[+16]	723.298	3	2167.88	2167.87	0	2.4	110	Specific	348.78	346.82	0	4.47	85	>sp|P00740-6|FA9_HUMAN Coagulation factor IX OS=Homo sapiens variant 2 G 44 V GN=F9 PE=1 SV=2	2	sample=1 period=1 cycle=1684 experiment=6	sample=1 period=1 cycle=1684 experiment=6	26.9924
10467:3	1	K.DD[+15.995]INSYEC[+71.037]WC[+71.037]PFGFEGK.N		C[+71]*2, D[+16]	723.284	3	2167.84	2167.87	0	-16.1	110	Specific	371.26	330.77	0	5.33	85	>sp|P00740-6|FA9_HUMAN Coagulation factor IX OS=Homo sapiens variant 2 G 44 V GN=F9 PE=1 SV=2	2	sample=1 period=1 cycle=1645 experiment=6	sample=1 period=1 cycle=1645 experiment=6	26.1455
10491:3	1	K.DD[+15.995]INSYEC[+71.037]WC[+71.037]PFGFEGK.N		C[+71]*2, D[+16]	723.292	3	2167.86	2167.87	0	-5.5	110	Specific	376.38	376.38	0	6.31	85	>sp|P00740-6|FA9_HUMAN Coagulation factor IX OS=Homo sapiens variant 2 G 44 V GN=F9 PE=1 SV=2	2	sample=1 period=1 cycle=1647 experiment=6	sample=1 period=1 cycle=1647 experiment=6	26.1875
10412:3	1	K.D[+15.995]DINSYEC[+71.037]WC[+71.037]PFGFEGK.N		C[+71]*2, D[+16]	723.295	3	2167.87	2167.87	0	-1.3	110	Specific	386.02	378.38	10.82	6.31	85	>sp|P00740-6|FA9_HUMAN Coagulation factor IX OS=Homo sapiens variant 2 G 44 V GN=F9 PE=1 SV=2	2	sample=1 period=1 cycle=1640 experiment=8	sample=1 period=1 cycle=1640 experiment=8	26.0385
10435:3	1	K.D[+15.995]DINSYEC[+71.037]WC[+71.037]PFGFEGK.N		C[+71]*2, D[+16]	723.292	3	2167.86	2167.87	0	-5.9	110	Specific	388.71	326.54	7.67	5.09	85	>sp|P00740-6|FA9_HUMAN Coagulation factor IX OS=Homo sapiens variant 2 G 44 V GN=F9 PE=1 SV=2	2	sample=1 period=1 cycle=1642 experiment=8	sample=1 period=1 cycle=1642 experiment=8	26.0816
10904:3	1	K.D[+15.995]DINSYEC[+71.037]WC[+71.037]PFGFEGK.N		C[+71]*2, D[+16]	723.295	3	2167.87	2167.87	0	-1.8	110	Specific	399.17	399.17	21.39	6.31	85	>sp|P00740-6|FA9_HUMAN Coagulation factor IX OS=Homo sapiens variant 2 G 44 V GN=F9 PE=1 SV=2	2	sample=1 period=1 cycle=1697 experiment=4	sample=1 period=1 cycle=1697 experiment=4	27.275
10752:3	1	K.D[+15.995]DINSYEC[+71.037]WC[+71.037]PFGFEGK.N		C[+71]*2, D[+16]	723.29	3	2167.86	2167.87	0	-8.1	110	Specific	399.65	399.65	8.53	6.31	85	>sp|P00740-6|FA9_HUMAN Coagulation factor IX OS=Homo sapiens variant 2 G 44 V GN=F9 PE=1 SV=2	2	sample=1 period=1 cycle=1675 experiment=7	sample=1 period=1 cycle=1675 experiment=7	26.7976
10404:3	1	K.D[+15.995]DINSYEC[+71.037]WC[+71.037]PFGFEGK.N		C[+71]*2, D[+16]	723.295	3	2167.87	2167.87	0	-1.3	110	Specific	402.21	375.98	9.21	6.45	85	>sp|P00740-6|FA9_HUMAN Coagulation factor IX OS=Homo sapiens variant 2 G 44 V GN=F9 PE=1 SV=2	2	sample=1 period=1 cycle=1639 experiment=9	sample=1 period=1 cycle=1639 experiment=9	26.0185
10718:3	1	K.D[+15.995]DINSYEC[+71.037]WC[+71.037]PFGFEGK.N		C[+71]*2, D[+16]	723.302	3	2167.89	2167.87	0	8.8	110	Specific	402.86	402.86	7.16	6.14	85	>sp|P00740-6|FA9_HUMAN Coagulation factor IX OS=Homo sapiens variant 2 G 44 V GN=F9 PE=1 SV=2	2	sample=1 period=1 cycle=1671 experiment=5	sample=1 period=1 cycle=1671 experiment=5	26.708
10849:3	1	K.DD[+15.995]INSYEC[+71.037]WC[+71.037]PFGFEGK.N		C[+71]*2, D[+16]	723.295	3	2167.87	2167.87	0	-1.9	110	Specific	408.83	390.67	8.69	6.31	85	>sp|P00740-6|FA9_HUMAN Coagulation factor IX OS=Homo sapiens variant 2 G 44 V GN=F9 PE=1 SV=2	2	sample=1 period=1 cycle=1688 experiment=5	sample=1 period=1 cycle=1688 experiment=5	27.0786
10654:3	1	K.D[+15.995]DINSYEC[+71.037]WC[+71.037]PFGFEGK.N		C[+71]*2, D[+16]	723.296	3	2167.87	2167.87	0	0.5	110	Specific	417.96	404.82	0.53	6.14	85	>sp|P00740-6|FA9_HUMAN Coagulation factor IX OS=Homo sapiens variant 2 G 44 V GN=F9 PE=1 SV=2	2	sample=1 period=1 cycle=1664 experiment=5	sample=1 period=1 cycle=1664 experiment=5	26.5559
10877:3	1	K.D[+15.995]DINSYEC[+71.037]WC[+71.037]PFGFEGK.N		C[+71]*2, D[+16]	723.296	3	2167.87	2167.87	0	0	110	Specific	424.07	424.07	0	6.45	85	>sp|P00740-6|FA9_HUMAN Coagulation factor IX OS=Homo sapiens variant 2 G 44 V GN=F9 PE=1 SV=2	2	sample=1 period=1 cycle=1692 experiment=4	sample=1 period=1 cycle=1692 experiment=4	27.1655
10564:3	1	K.D[+15.995]DINSYEC[+71.037]WC[+71.037]PFGFEGK.N		C[+71]*2, D[+16]	723.3	3	2167.88	2167.87	0	5	110	Specific	428.03	428.03	19.02	6.14	85	>sp|P00740-6|FA9_HUMAN Coagulation factor IX OS=Homo sapiens variant 2 G 44 V GN=F9 PE=1 SV=2	2	sample=1 period=1 cycle=1654 experiment=5	sample=1 period=1 cycle=1654 experiment=5	26.3396
10682:3	1	K.D[+15.995]DINSYEC[+71.037]WC[+71.037]PFGFEGK.N		C[+71]*2, D[+16]	723.29	3	2167.86	2167.87	0	-7.8	110	Specific	433.28	423.5	0	6.55	85	>sp|P00740-6|FA9_HUMAN Coagulation factor IX OS=Homo sapiens variant 2 G 44 V GN=F9 PE=1 SV=2	2	sample=1 period=1 cycle=1667 experiment=6	sample=1 period=1 cycle=1667 experiment=6	26.6225
10644:3	1	K.D[+15.995]DINSYEC[+71.037]WC[+71.037]PFGFEGK.N		C[+71]*2, D[+16]	723.293	3	2167.86	2167.87	0	-4.2	110	Specific	452.49	452.49	16.89	6.81	85	>sp|P00740-6|FA9_HUMAN Coagulation factor IX OS=Homo sapiens variant 2 G 44 V GN=F9 PE=1 SV=2	2	sample=1 period=1 cycle=1663 experiment=4	sample=1 period=1 cycle=1663 experiment=4	26.5334
10522:3	1	K.DD[+15.995]INSYEC[+71.037]WC[+71.037]PFGFEGK.N		C[+71]*2, D[+16]	723.299	3	2167.88	2167.87	0	4.6	110	Specific	453.54	425.99	4.51	6.39	85	>sp|P00740-6|FA9_HUMAN Coagulation factor IX OS=Homo sapiens variant 2 G 44 V GN=F9 PE=1 SV=2	2	sample=1 period=1 cycle=1650 experiment=4	sample=1 period=1 cycle=1650 experiment=4	26.2523
10573:3	1	K.D[+15.995]DINSYEC[+71.037]WC[+71.037]PFGFEGK.N		C[+71]*2, D[+16]	723.3	3	2167.88	2167.87	0	5.2	110	Specific	463.64	438.7	15.15	6.26	85	>sp|P00740-6|FA9_HUMAN Coagulation factor IX OS=Homo sapiens variant 2 G 44 V GN=F9 PE=1 SV=2	2	sample=1 period=1 cycle=1655 experiment=5	sample=1 period=1 cycle=1655 experiment=5	26.3624
10312:3	1	K.D[+15.995]DINSYEC[+71.037]WC[+71.037]PFGFEGK.N		C[+71]*2, D[+16]	723.29	3	2167.86	2167.87	0	-7.8	110	Specific	511.2	474.46	0.39	6.97	85	>sp|P00740-6|FA9_HUMAN Coagulation factor IX OS=Homo sapiens variant 2 G 44 V GN=F9 PE=1 SV=2	2	sample=1 period=1 cycle=1630 experiment=7	sample=1 period=1 cycle=1630 experiment=7	25.826
10352:3	1	K.D[+15.995]DINSYEC[+71.037]WC[+71.037]PFGFEGK.N		C[+71]*2, D[+16]	723.292	3	2167.86	2167.87	0	-5.5	110	Specific	514.48	448.29	13.93	7.49	85	>sp|P00740-6|FA9_HUMAN Coagulation factor IX OS=Homo sapiens variant 2 G 44 V GN=F9 PE=1 SV=2	2	sample=1 period=1 cycle=1634 experiment=7	sample=1 period=1 cycle=1634 experiment=7	25.9085
10512:3	1	K.D[+15.995]DINSYEC[+71.037]WC[+71.037]PFGFEGK.N		C[+71]*2, D[+16]	723.289	3	2167.85	2167.87	0	-9.7	110	Specific	526.31	525.04	9.22	7.7	85	>sp|P00740-6|FA9_HUMAN Coagulation factor IX OS=Homo sapiens variant 2 G 44 V GN=F9 PE=1 SV=2	2	sample=1 period=1 cycle=1649 experiment=5	sample=1 period=1 cycle=1649 experiment=5	26.232
08937:3	1	K.DDIN[+0.984]SYEC[+71.037]WC[+71.037]PFGFEGK.N		C[+71]*2, N[+1]	718.293	3	2152.86	2152.86	0	0.6	110	Specific	531.58	483.11	483.11	6.88	85	>sp|P00740-6|FA9_HUMAN Coagulation factor IX OS=Homo sapiens variant 2 G 44 V GN=F9 PE=1 SV=2	2	sample=1 period=1 cycle=1537 experiment=7	sample=1 period=1 cycle=1537 experiment=7	23.875
08989:3	1	K.DDIN[+0.984]SYEC[+71.037]WC[+71.037]PFGFEGK.N		C[+71]*2, N[+1]	718.29	3	2152.86	2152.86	0	-3	110	Specific	544.57	517.05	517.05	7.19	85	>sp|P00740-6|FA9_HUMAN Coagulation factor IX OS=Homo sapiens variant 2 G 44 V GN=F9 PE=1 SV=2	2	sample=1 period=1 cycle=1540 experiment=7	sample=1 period=1 cycle=1540 experiment=7	23.9356
08869:3	1	K.DDIN[+0.984]SYEC[+71.037]WC[+71.037]PFGFEGK.N		C[+71]*2, N[+1]	718.288	3	2152.85	2152.86	0	-6.6	110	Specific	581.53	508.09	508.09	8.05	85	>sp|P00740-6|FA9_HUMAN Coagulation factor IX OS=Homo sapiens variant 2 G 44 V GN=F9 PE=1 SV=2	2	sample=1 period=1 cycle=1533 experiment=5	sample=1 period=1 cycle=1533 experiment=5	23.7917
10196:3	1	K.D[+15.995]DINSYEC[+71.037]WC[+71.037]PFGFEGK.N		C[+71]*2, D[+16]	723.302	3	2167.89	2167.87	0	8	110	Specific	609.76	581.12	4.53	9.25	85	>sp|P00740-6|FA9_HUMAN Coagulation factor IX OS=Homo sapiens variant 2 G 44 V GN=F9 PE=1 SV=2	2	sample=1 period=1 cycle=1620 experiment=6	sample=1 period=1 cycle=1620 experiment=6	25.6117
08960:3	1	K.DDIN[+0.984]SYEC[+71.037]WC[+71.037]PFGFEGK.N		C[+71]*2, N[+1]	718.291	3	2152.86	2152.86	0	-1.9	110	Specific	611.81	578.8	578.8	9.56	85	>sp|P00740-6|FA9_HUMAN Coagulation factor IX OS=Homo sapiens variant 2 G 44 V GN=F9 PE=1 SV=2	2	sample=1 period=1 cycle=1538 experiment=11	sample=1 period=1 cycle=1538 experiment=11	23.8977
10394:3	1	K.D[+15.995]DINSYEC[+71.037]WC[+71.037]PFGFEGK.N		C[+71]*2, D[+16]	723.299	3	2167.88	2167.87	0	4.2	110	Specific	634.48	558.17	7.34	9.25	85	>sp|P00740-6|FA9_HUMAN Coagulation factor IX OS=Homo sapiens variant 2 G 44 V GN=F9 PE=1 SV=2	2	sample=1 period=1 cycle=1638 experiment=7	sample=1 period=1 cycle=1638 experiment=7	25.9961
10384:3	1	K.D[+15.995]DINSYEC[+71.037]WC[+71.037]PFGFEGK.N		C[+71]*2, D[+16]	723.293	3	2167.86	2167.87	0	-4.4	110	Specific	643.87	494.82	17.55	9.56	85	>sp|P00740-6|FA9_HUMAN Coagulation factor IX OS=Homo sapiens variant 2 G 44 V GN=F9 PE=1 SV=2	2	sample=1 period=1 cycle=1637 experiment=6	sample=1 period=1 cycle=1637 experiment=6	25.9731
10231:3	1	K.DD[+15.995]INSYEC[+71.037]WC[+71.037]PFGFEGK.N		C[+71]*2, D[+16]	723.295	3	2167.87	2167.87	0	-1	110	Specific	657.1	638.07	0.25	10.56	85	>sp|P00740-6|FA9_HUMAN Coagulation factor IX OS=Homo sapiens variant 2 G 44 V GN=F9 PE=1 SV=2	2	sample=1 period=1 cycle=1623 experiment=6	sample=1 period=1 cycle=1623 experiment=6	25.6758
09880:3	1	K.DD[+15.995]INSYEC[+71.037]WC[+71.037]PFGFEGK.N		C[+71]*2, D[+16]	723.298	3	2167.88	2167.87	0	2.7	110	Specific	658.17	605.35	3.6	10.25	85	>sp|P00740-6|FA9_HUMAN Coagulation factor IX OS=Homo sapiens variant 2 G 44 V GN=F9 PE=1 SV=2	2	sample=1 period=1 cycle=1598 experiment=6	sample=1 period=1 cycle=1598 experiment=6	25.1465
08887:3	1	K.DDIN[+0.984]SYEC[+71.037]WC[+71.037]PFGFEGK.N		C[+71]*2, N[+1]	718.292	3	2152.86	2152.86	0	-1.3	110	Specific	660.47	603.34	603.34	10.56	85	>sp|P00740-6|FA9_HUMAN Coagulation factor IX OS=Homo sapiens variant 2 G 44 V GN=F9 PE=1 SV=2	2	sample=1 period=1 cycle=1534 experiment=10	sample=1 period=1 cycle=1534 experiment=10	23.8153
08905:3	1	K.DDIN[+0.984]SYEC[+71.037]WC[+71.037]PFGFEGK.N		C[+71]*2, N[+1]	718.296	3	2152.87	2152.86	0	5.2	110	Specific	672.59	604.21	604.21	10.25	85	>sp|P00740-6|FA9_HUMAN Coagulation factor IX OS=Homo sapiens variant 2 G 44 V GN=F9 PE=1 SV=2	2	sample=1 period=1 cycle=1535 experiment=11	sample=1 period=1 cycle=1535 experiment=11	23.8354
09893:3	1	K.D[+15.995]DINSYEC[+71.037]WC[+71.037]PFGFEGK.N		C[+71]*2, D[+16]	723.3	3	2167.89	2167.87	0	5.8	110	Specific	682.36	598.24	10.32	10.25	85	>sp|P00740-6|FA9_HUMAN Coagulation factor IX OS=Homo sapiens variant 2 G 44 V GN=F9 PE=1 SV=2	2	sample=1 period=1 cycle=1599 experiment=5	sample=1 period=1 cycle=1599 experiment=5	25.1667
10186:3	1	K.D[+15.995]DINSYEC[+71.037]WC[+71.037]PFGFEGK.N		C[+71]*2, D[+16]	723.3	3	2167.89	2167.87	0	6.1	110	Specific	695.13	646.69	9.97	10.25	85	>sp|P00740-6|FA9_HUMAN Coagulation factor IX OS=Homo sapiens variant 2 G 44 V GN=F9 PE=1 SV=2	2	sample=1 period=1 cycle=1619 experiment=5	sample=1 period=1 cycle=1619 experiment=5	25.5898
09619:3	1	K.DDIN[+0.984]SYEC[+71.037]WC[+71.037]PFGFEGK.N		C[+71]*2, N[+1]	718.294	3	2152.87	2152.86	0	2	110	Specific	713.69	584.98	584.98	11.25	85	>sp|P00740-6|FA9_HUMAN Coagulation factor IX OS=Homo sapiens variant 2 G 44 V GN=F9 PE=1 SV=2	2	sample=1 period=1 cycle=1578 experiment=6	sample=1 period=1 cycle=1578 experiment=6	24.7192
10301:3	1	K.D[+15.995]DINSYEC[+71.037]WC[+71.037]PFGFEGK.N		C[+71]*2, D[+16]	723.3	3	2167.88	2167.87	0	5	110	Specific	727.08	646.71	3.31	11.25	85	>sp|P00740-6|FA9_HUMAN Coagulation factor IX OS=Homo sapiens variant 2 G 44 V GN=F9 PE=1 SV=2	2	sample=1 period=1 cycle=1629 experiment=9	sample=1 period=1 cycle=1629 experiment=9	25.806
10288:3	1	K.D[+15.995]DINSYEC[+71.037]WC[+71.037]PFGFEGK.N		C[+71]*2, D[+16]	723.296	3	2167.87	2167.87	0	0.1	110	Specific	767.28	700.41	11.22	12.56	85	>sp|P00740-6|FA9_HUMAN Coagulation factor IX OS=Homo sapiens variant 2 G 44 V GN=F9 PE=1 SV=2	2	sample=1 period=1 cycle=1628 experiment=5	sample=1 period=1 cycle=1628 experiment=5	25.7837
09920:3	1	K.DD[+15.995]INSYEC[+71.037]WC[+71.037]PFGFEGK.N		C[+71]*2, D[+16]	723.303	3	2167.9	2167.87	0	10.1	110	Specific	790.6	596.39	2.25	12.25	85	>sp|P00740-6|FA9_HUMAN Coagulation factor IX OS=Homo sapiens variant 2 G 44 V GN=F9 PE=1 SV=2	2	sample=1 period=1 cycle=1601 experiment=6	sample=1 period=1 cycle=1601 experiment=6	25.2113
10139:3	1	K.D[+15.995]DINSYEC[+71.037]WC[+71.037]PFGFEGK.N		C[+71]*2, D[+16]	723.3	3	2167.89	2167.87	0	6.1	110	Specific	795.22	693.89	5.9	12.25	85	>sp|P00740-6|FA9_HUMAN Coagulation factor IX OS=Homo sapiens variant 2 G 44 V GN=F9 PE=1 SV=2	2	sample=1 period=1 cycle=1615 experiment=8	sample=1 period=1 cycle=1615 experiment=8	25.5056
09879:3	1	K.D[+15.995]DINSYEC[+71.037]WC[+71.037]PFGFEGK.N		C[+71]*2, D[+16]	723.298	3	2167.88	2167.87	0	2.7	110	Specific	795.9	660.42	0.42	12.25	85	>sp|P00740-6|FA9_HUMAN Coagulation factor IX OS=Homo sapiens variant 2 G 44 V GN=F9 PE=1 SV=2	2	sample=1 period=1 cycle=1598 experiment=5	sample=1 period=1 cycle=1598 experiment=5	25.1461
09904:3	1	K.D[+15.995]DINSYEC[+71.037]WC[+71.037]PFGFEGK.N		C[+71]*2, D[+16]	723.302	3	2167.89	2167.87	0	8.4	110	Specific	812.1	749.03	5.58	13.25	85	>sp|P00740-6|FA9_HUMAN Coagulation factor IX OS=Homo sapiens variant 2 G 44 V GN=F9 PE=1 SV=2	2	sample=1 period=1 cycle=1600 experiment=4	sample=1 period=1 cycle=1600 experiment=4	25.1886
09905:3	1	K.D[+15.995]DINSYEC[+71.037]WC[+71.037]PFGFEGK.N		C[+71]*2, D[+16]	723.302	3	2167.89	2167.87	0	8.4	110	Specific	827.22	751.97	6.49	13.25	85	>sp|P00740-6|FA9_HUMAN Coagulation factor IX OS=Homo sapiens variant 2 G 44 V GN=F9 PE=1 SV=2	2	sample=1 period=1 cycle=1600 experiment=5	sample=1 period=1 cycle=1600 experiment=5	25.189
10140:3	1	K.D[+15.995]DINSYEC[+71.037]WC[+71.037]PFGFEGK.N		C[+71]*2, D[+16]	723.3	3	2167.89	2167.87	0	6.1	110	Specific	834	770.68	14.46	13.25	85	>sp|P00740-6|FA9_HUMAN Coagulation factor IX OS=Homo sapiens variant 2 G 44 V GN=F9 PE=1 SV=2	2	sample=1 period=1 cycle=1615 experiment=9	sample=1 period=1 cycle=1615 experiment=9	25.5061
10085:3	1	K.D[+15.995]DINSYEC[+71.037]WC[+71.037]PFGFEGK.N		C[+71]*2, D[+16]	723.308	3	2167.91	2167.87	0	15.9	110	Specific	834.98	775.42	6.51	13.56	85	>sp|P00740-6|FA9_HUMAN Coagulation factor IX OS=Homo sapiens variant 2 G 44 V GN=F9 PE=1 SV=2	2	sample=1 period=1 cycle=1611 experiment=8	sample=1 period=1 cycle=1611 experiment=8	25.4207
10036:3	1	K.D[+15.995]DINSYEC[+71.037]WC[+71.037]PFGFEGK.N		C[+71]*2, D[+16]	723.307	3	2167.91	2167.87	0	14.7	110	Specific	839.48	768.5	7.46	13.56	85	>sp|P00740-6|FA9_HUMAN Coagulation factor IX OS=Homo sapiens variant 2 G 44 V GN=F9 PE=1 SV=2	2	sample=1 period=1 cycle=1608 experiment=2	sample=1 period=1 cycle=1608 experiment=2	25.3553
09921:3	1	K.D[+15.995]DINSYEC[+71.037]WC[+71.037]PFGFEGK.N		C[+71]*2, D[+16]	723.303	3	2167.9	2167.87	0	10.1	110	Specific	853.05	757.23	7.47	14.25	85	>sp|P00740-6|FA9_HUMAN Coagulation factor IX OS=Homo sapiens variant 2 G 44 V GN=F9 PE=1 SV=2	2	sample=1 period=1 cycle=1601 experiment=7	sample=1 period=1 cycle=1601 experiment=7	25.2117
09967:3	1	K.D[+15.995]DINSYEC[+71.037]WC[+71.037]PFGFEGK.N		C[+71]*2, D[+16]	723.307	3	2167.91	2167.87	0	14.8	110	Specific	862.96	758.94	4.5	14.56	85	>sp|P00740-6|FA9_HUMAN Coagulation factor IX OS=Homo sapiens variant 2 G 44 V GN=F9 PE=1 SV=2	2	sample=1 period=1 cycle=1604 experiment=5	sample=1 period=1 cycle=1604 experiment=5	25.2737
09935:3	1	K.D[+15.995]DINSYEC[+71.037]WC[+71.037]PFGFEGK.N		C[+71]*2, D[+16]	723.308	3	2167.91	2167.87	0	16.7	110	Specific	864.91	771.63	10.17	14.56	85	>sp|P00740-6|FA9_HUMAN Coagulation factor IX OS=Homo sapiens variant 2 G 44 V GN=F9 PE=1 SV=2	2	sample=1 period=1 cycle=1602 experiment=8	sample=1 period=1 cycle=1602 experiment=8	25.2324
10006:3	1	K.D[+15.995]DINSYEC[+71.037]WC[+71.037]PFGFEGK.N		C[+71]*2, D[+16]	723.308	3	2167.91	2167.87	0	15.8	110	Specific	875.87	817.48	6.41	14.56	85	>sp|P00740-6|FA9_HUMAN Coagulation factor IX OS=Homo sapiens variant 2 G 44 V GN=F9 PE=1 SV=2	2	sample=1 period=1 cycle=1606 experiment=9	sample=1 period=1 cycle=1606 experiment=9	25.3167
10084:3	1	K.D[+15.995]DINSYEC[+71.037]WC[+71.037]PFGFEGK.N		C[+71]*2, D[+16]	723.308	3	2167.91	2167.87	0	15.9	110	Specific	876.06	805.81	6.12	14.56	85	>sp|P00740-6|FA9_HUMAN Coagulation factor IX OS=Homo sapiens variant 2 G 44 V GN=F9 PE=1 SV=2	2	sample=1 period=1 cycle=1611 experiment=7	sample=1 period=1 cycle=1611 experiment=7	25.4203
09936:3	1	K.D[+15.995]DINSYEC[+71.037]WC[+71.037]PFGFEGK.N		C[+71]*2, D[+16]	723.308	3	2167.91	2167.87	0	16.7	110	Specific	878.56	788.46	9.96	14.56	85	>sp|P00740-6|FA9_HUMAN Coagulation factor IX OS=Homo sapiens variant 2 G 44 V GN=F9 PE=1 SV=2	2	sample=1 period=1 cycle=1602 experiment=9	sample=1 period=1 cycle=1602 experiment=9	25.2328
10007:3	1	K.D[+15.995]DINSYEC[+71.037]WC[+71.037]PFGFEGK.N		C[+71]*2, D[+16]	723.308	3	2167.91	2167.87	0	15.8	110	Specific	894.03	806.14	9.25	14.56	85	>sp|P00740-6|FA9_HUMAN Coagulation factor IX OS=Homo sapiens variant 2 G 44 V GN=F9 PE=1 SV=2	2	sample=1 period=1 cycle=1606 experiment=10	sample=1 period=1 cycle=1606 experiment=10	25.3172
09949:3	1	K.D[+15.995]DINSYEC[+71.037]WC[+71.037]PFGFEGK.N		C[+71]*2, D[+16]	723.306	3	2167.9	2167.87	0	13.1	110	Specific	913.16	844.52	5.58	15.56	85	>sp|P00740-6|FA9_HUMAN Coagulation factor IX OS=Homo sapiens variant 2 G 44 V GN=F9 PE=1 SV=2	2	sample=1 period=1 cycle=1603 experiment=5	sample=1 period=1 cycle=1603 experiment=5	25.2529
09987:3	1	K.D[+15.995]DINSYEC[+71.037]WC[+71.037]PFGFEGK.N		C[+71]*2, D[+16]	723.305	3	2167.9	2167.87	0	12.9	110	Specific	917.9	815.59	6.02	15.56	85	>sp|P00740-6|FA9_HUMAN Coagulation factor IX OS=Homo sapiens variant 2 G 44 V GN=F9 PE=1 SV=2	2	sample=1 period=1 cycle=1605 experiment=8	sample=1 period=1 cycle=1605 experiment=8	25.2963
09968:3	1	K.D[+15.995]DINSYEC[+71.037]WC[+71.037]PFGFEGK.N		C[+71]*2, D[+16]	723.307	3	2167.91	2167.87	0	14.8	110	Specific	918.45	834.5	2.62	15.56	85	>sp|P00740-6|FA9_HUMAN Coagulation factor IX OS=Homo sapiens variant 2 G 44 V GN=F9 PE=1 SV=2	2	sample=1 period=1 cycle=1604 experiment=6	sample=1 period=1 cycle=1604 experiment=6	25.2741
10055:3	1	K.D[+15.995]DINSYE[+43.990]C[+71.037]WC[+71.037]PFGFEGK.N		C[+71]*2, D[+16], E[+44]	737.955	3	2211.85	2211.86	0	-6.1	110	Specific	141.53	110.63	8.19	2.02	85	>sp|P00740-6|FA9_HUMAN Coagulation factor IX OS=Homo sapiens variant 2 G 44 V GN=F9 PE=1 SV=2	2	sample=1 period=1 cycle=1609 experiment=8	sample=1 period=1 cycle=1609 experiment=8	25.3797
10039:3	1	K.D[+15.995]DINSYE[+43.990]C[+71.037]WC[+71.037]PFGFEGK.N		C[+71]*2, D[+16], E[+44]	737.952	3	2211.84	2211.86	0	-10.3	110	Specific	247.87	247.87	1.2	3.62	85	>sp|P00740-6|FA9_HUMAN Coagulation factor IX OS=Homo sapiens variant 2 G 44 V GN=F9 PE=1 SV=2	2	sample=1 period=1 cycle=1608 experiment=5	sample=1 period=1 cycle=1608 experiment=5	25.3574
10008:3	1	K.D[+15.995]DIN[+0.984]SYEC[+71.037]WC[+71.037]PFGFEGK.N		C[+71]*2, D[+16], N[+1]	723.636	3	2168.89	2168.86	0	17	110	Specific	263.9	237.31	11.9	3.18	85	>sp|P00740-6|FA9_HUMAN Coagulation factor IX OS=Homo sapiens variant 2 G 44 V GN=F9 PE=1 SV=2	2	sample=1 period=1 cycle=1606 experiment=11	sample=1 period=1 cycle=1606 experiment=11	25.3176
09762:3	1	K.D[+15.995]DIN[+0.984]SYEC[+71.037]WC[+71.037]PFGFEGK.N		C[+71]*2, D[+16], N[+1]	723.615	3	2168.83	2168.86	0	-12.7	110	Specific	494.79	429.11	1.43	7.22	85	>sp|P00740-6|FA9_HUMAN Coagulation factor IX OS=Homo sapiens variant 2 G 44 V GN=F9 PE=1 SV=2	2	sample=1 period=1 cycle=1589 experiment=7	sample=1 period=1 cycle=1589 experiment=7	24.9546
09829:3	1	K.D[+15.995]DIN[+0.984]SYEC[+71.037]WC[+71.037]PFGFEGK.N		C[+71]*2, D[+16], N[+1]	723.63	3	2168.88	2168.86	0	8.5	110	Specific	556.08	538.12	0	6.88	85	>sp|P00740-6|FA9_HUMAN Coagulation factor IX OS=Homo sapiens variant 2 G 44 V GN=F9 PE=1 SV=2	2	sample=1 period=1 cycle=1594 experiment=5	sample=1 period=1 cycle=1594 experiment=5	25.0604
09798:3	1	K.D[+15.995]DIN[+0.984]SYEC[+71.037]WC[+71.037]PFGFEGK.N		C[+71]*2, D[+16], N[+1]	723.627	3	2168.87	2168.86	0	3.6	110	Specific	655.66	633.97	15.18	10.25	85	>sp|P00740-6|FA9_HUMAN Coagulation factor IX OS=Homo sapiens variant 2 G 44 V GN=F9 PE=1 SV=2	2	sample=1 period=1 cycle=1592 experiment=5	sample=1 period=1 cycle=1592 experiment=5	25.018
09799:3	1	K.D[+15.995]DIN[+0.984]SYEC[+71.037]WC[+71.037]PFGFEGK.N		C[+71]*2, D[+16], N[+1]	723.627	3	2168.87	2168.86	0	3.6	110	Specific	672.96	614.17	12.14	10.25	85	>sp|P00740-6|FA9_HUMAN Coagulation factor IX OS=Homo sapiens variant 2 G 44 V GN=F9 PE=1 SV=2	2	sample=1 period=1 cycle=1592 experiment=6	sample=1 period=1 cycle=1592 experiment=6	25.0184
09815:3	1	K.D[+15.995]DIN[+0.984]SYEC[+71.037]WC[+71.037]PFGFEGK.N		C[+71]*2, D[+16], N[+1]	723.628	3	2168.87	2168.86	0	5.7	110	Specific	687.59	650.96	10.43	10.25	85	>sp|P00740-6|FA9_HUMAN Coagulation factor IX OS=Homo sapiens variant 2 G 44 V GN=F9 PE=1 SV=2	2	sample=1 period=1 cycle=1593 experiment=8	sample=1 period=1 cycle=1593 experiment=8	25.0398
09870:3	1	K.D[+15.995]DIN[+0.984]SYEC[+71.037]WC[+71.037]PFGFEGK.N		C[+71]*2, D[+16], N[+1]	723.632	3	2168.88	2168.86	0	11	110	Specific	690.42	664.63	6.36	10.56	85	>sp|P00740-6|FA9_HUMAN Coagulation factor IX OS=Homo sapiens variant 2 G 44 V GN=F9 PE=1 SV=2	2	sample=1 period=1 cycle=1597 experiment=10	sample=1 period=1 cycle=1597 experiment=10	25.1275
09830:3	1	K.D[+15.995]DIN[+0.984]SYEC[+71.037]WC[+71.037]PFGFEGK.N		C[+71]*2, D[+16], N[+1]	723.63	3	2168.88	2168.86	0	8.5	110	Specific	754.91	641.71	15.06	12.25	85	>sp|P00740-6|FA9_HUMAN Coagulation factor IX OS=Homo sapiens variant 2 G 44 V GN=F9 PE=1 SV=2	2	sample=1 period=1 cycle=1594 experiment=6	sample=1 period=1 cycle=1594 experiment=6	25.0608
10388:3	1	K.DDINS[+79.957]YE[+43.990]C[+71.037]WC[+71.037]PFGFE[+43.990]GK.N		C[+71]*2, E[+44]*2, S[+80]	773.975	3	2319.91	2319.82	0	40.9	110	Specific	83.57	78.93	5.72	1.97	85	>sp|P00740-6|FA9_HUMAN Coagulation factor IX OS=Homo sapiens variant 2 G 44 V GN=F9 PE=1 SV=2	2	sample=1 period=1 cycle=1637 experiment=10	sample=1 period=1 cycle=1637 experiment=10	25.9764
10425:3	1	K.DDINS[+79.966]YE[+43.990]C[+71.037]WC[+71.037]PFGFE[+43.990]GK.N		C[+71]*2, E[+44]*2, S[+80]	773.984	3	2319.94	2319.82	0	48.4	110	Specific	120.72	120.72	120.72	1.98	85	>sp|P00740-6|FA9_HUMAN Coagulation factor IX OS=Homo sapiens variant 2 G 44 V GN=F9 PE=1 SV=2	2	sample=1 period=1 cycle=1641 experiment=10	sample=1 period=1 cycle=1641 experiment=10	26.0603
10223:3	1	K.DDINS[+79.957]YE[+43.990]C[+71.037]WC[+71.037]PFGFE[+43.990]GK.N		C[+71]*2, E[+44]*2, S[+80]	773.974	3	2319.91	2319.82	0	39.3	110	Specific	149.2	112.05	5.72	1.97	85	>sp|P00740-6|FA9_HUMAN Coagulation factor IX OS=Homo sapiens variant 2 G 44 V GN=F9 PE=1 SV=2	2	sample=1 period=1 cycle=1622 experiment=10	sample=1 period=1 cycle=1622 experiment=10	25.6564
10345:3	1	K.DDINS[+79.957]YE[+43.990]C[+71.037]WC[+71.037]PFGFE[+43.990]GK.N		C[+71]*2, E[+44]*2, S[+80]	773.97	3	2319.89	2319.82	0	34.3	110	Specific	172.05	151.19	5.72	1.98	85	>sp|P00740-6|FA9_HUMAN Coagulation factor IX OS=Homo sapiens variant 2 G 44 V GN=F9 PE=1 SV=2	2	sample=1 period=1 cycle=1633 experiment=9	sample=1 period=1 cycle=1633 experiment=9	25.8908
09971:3	1	K.D[+15.995]DIN[+0.984]SYE[+43.990]C[+71.037]WC[+71.037]PFGFEGK.N		C[+71]*2, D[+16], E[+44], N[+1]	738.272	3	2212.8	2212.85	0	-20.8	110	Specific	174.96	144.19	3.21	1.99	85	>sp|P00740-6|FA9_HUMAN Coagulation factor IX OS=Homo sapiens variant 2 G 44 V GN=F9 PE=1 SV=2	2	sample=1 period=1 cycle=1604 experiment=9	sample=1 period=1 cycle=1604 experiment=9	25.2758
10237:3	1	K.DDINS[+79.957]YE[+43.990]C[+71.037]WC[+71.037]PFGFE[+43.990]GK.N		C[+71]*2, E[+44]*2, S[+80]	773.98	3	2319.92	2319.82	0	47.2	110	Specific	188.43	136.18	5.72	1.98	85	>sp|P00740-6|FA9_HUMAN Coagulation factor IX OS=Homo sapiens variant 2 G 44 V GN=F9 PE=1 SV=2	2	sample=1 period=1 cycle=1623 experiment=12	sample=1 period=1 cycle=1623 experiment=12	25.6791
10261:3	1	K.DDINS[+79.966]YE[+43.990]C[+71.037]WC[+71.037]PFGFE[+43.990]GK.N		C[+71]*2, E[+44]*2, S[+80]	773.976	3	2319.91	2319.82	0	38.2	110	Specific	203.02	98.46	36.62	1.98	85	>sp|P00740-6|FA9_HUMAN Coagulation factor IX OS=Homo sapiens variant 2 G 44 V GN=F9 PE=1 SV=2	2	sample=1 period=1 cycle=1625 experiment=12	sample=1 period=1 cycle=1625 experiment=12	25.7231
10246:3	1	K.DDINS[+79.966]YE[+43.990]C[+71.037]WC[+71.037]PFGFE[+43.990]GK.N		C[+71]*2, E[+44]*2, S[+80]	773.981	3	2319.93	2319.82	0	44.5	110	Specific	206.46	80.8	1.54	1.97	85	>sp|P00740-6|FA9_HUMAN Coagulation factor IX OS=Homo sapiens variant 2 G 44 V GN=F9 PE=1 SV=2	2	sample=1 period=1 cycle=1624 experiment=8	sample=1 period=1 cycle=1624 experiment=8	25.6993
10211:3	1	K.DDINS[+79.957]YE[+43.990]C[+71.037]WC[+71.037]PFGFE[+43.990]GK.N		C[+71]*2, E[+44]*2, S[+80]	773.971	3	2319.9	2319.82	0	35.5	110	Specific	206.78	112.56	5.72	1.98	85	>sp|P00740-6|FA9_HUMAN Coagulation factor IX OS=Homo sapiens variant 2 G 44 V GN=F9 PE=1 SV=2	2	sample=1 period=1 cycle=1621 experiment=10	sample=1 period=1 cycle=1621 experiment=10	25.6357
10247:3	1	K.DDINS[+79.966]YE[+43.990]C[+71.037]WC[+71.037]PFGFE[+43.990]GK.N		C[+71]*2, E[+44]*2, S[+80]	773.981	3	2319.93	2319.82	0	44.5	110	Specific	256.53	165.29	13.53	2.06	85	>sp|P00740-6|FA9_HUMAN Coagulation factor IX OS=Homo sapiens variant 2 G 44 V GN=F9 PE=1 SV=2	2	sample=1 period=1 cycle=1624 experiment=9	sample=1 period=1 cycle=1624 experiment=9	25.6997
10335:3	1	K.DDINSY[+79.957]E[+43.990]C[+71.037]WC[+71.037]PFGFE[+43.990]GK.N		C[+71]*2, E[+44]*2, Y[+80]	773.974	3	2319.91	2319.82	0	40.3	110	Specific	259.45	251.12	2.22	2.5	85	>sp|P00740-6|FA9_HUMAN Coagulation factor IX OS=Homo sapiens variant 2 G 44 V GN=F9 PE=1 SV=2	2	sample=1 period=1 cycle=1632 experiment=7	sample=1 period=1 cycle=1632 experiment=7	25.8694
10265:2	1	K.NC[+71.037]ELDVTC[+71.037]NIK.N		C[+71]*2	697.326	2	1393.65	1393.64	0	0.3	127	Specific	28.76	28.76	28.76	1.97	85	>sp|P00740-6|FA9_HUMAN Coagulation factor IX OS=Homo sapiens variant 2 G 44 V GN=F9 PE=1 SV=2	2	sample=1 period=1 cycle=1626 experiment=4	sample=1 period=1 cycle=1626 experiment=4	25.739
08987:2	1	K.NC[+71.037]ELDVTC[+71.037]NIK.N		C[+71]*2	697.304	2	1393.6	1393.64	0	-31.8	127	Specific	154.88	154.88	154.88	2.02	85	>sp|P00740-6|FA9_HUMAN Coagulation factor IX OS=Homo sapiens variant 2 G 44 V GN=F9 PE=1 SV=2	2	sample=1 period=1 cycle=1540 experiment=5	sample=1 period=1 cycle=1540 experiment=5	23.9343
10716:2	1	K.NC[+71.037]ELDVTC[+71.037]NIK.N		C[+71]*2	697.319	2	1393.63	1393.64	0	-10.9	127	Specific	181.77	181.77	181.77	2.76	85	>sp|P00740-6|FA9_HUMAN Coagulation factor IX OS=Homo sapiens variant 2 G 44 V GN=F9 PE=1 SV=2	2	sample=1 period=1 cycle=1671 experiment=3	sample=1 period=1 cycle=1671 experiment=3	26.7059
07519:2	1	K.NC[+71.037]ELDVTC[+71.037]NIK.N		C[+71]*2	697.314	2	1393.62	1393.64	0	-18	127	Specific	186.34	110.69	110.69	2.01	85	>sp|P00740-6|FA9_HUMAN Coagulation factor IX OS=Homo sapiens variant 2 G 44 V GN=F9 PE=1 SV=2	2	sample=1 period=1 cycle=1413 experiment=10	sample=1 period=1 cycle=1413 experiment=10	21.2643
10941:2	1	K.NC[+71.037]ELDVTC[+71.037]NIK.N		C[+71]*2	697.318	2	1393.63	1393.64	0	-10.9	127	Specific	187.96	144.18	144.18	2.14	85	>sp|P00740-6|FA9_HUMAN Coagulation factor IX OS=Homo sapiens variant 2 G 44 V GN=F9 PE=1 SV=2	2	sample=1 period=1 cycle=1703 experiment=5	sample=1 period=1 cycle=1703 experiment=5	27.4049
10217:2	1	K.NC[+71.037]ELDVTC[+71.037]NIK.N		C[+71]*2	697.337	2	1393.67	1393.64	0	16.3	127	Specific	205.93	200.05	200.05	2.26	85	>sp|P00740-6|FA9_HUMAN Coagulation factor IX OS=Homo sapiens variant 2 G 44 V GN=F9 PE=1 SV=2	2	sample=1 period=1 cycle=1622 experiment=4	sample=1 period=1 cycle=1622 experiment=4	25.6535
08599:2	1	K.NC[+71.037]ELDVTC[+71.037]NIK.N		C[+71]*2	697.322	2	1393.64	1393.64	0	-5.7	127	Specific	246.4	246.4	246.4	3.84	85	>sp|P00740-6|FA9_HUMAN Coagulation factor IX OS=Homo sapiens variant 2 G 44 V GN=F9 PE=1 SV=2	2	sample=1 period=1 cycle=1512 experiment=8	sample=1 period=1 cycle=1512 experiment=8	23.3522
09177:2	1	K.NC[+71.037]ELDVTC[+71.037]NIK.N		C[+71]*2	697.322	2	1393.64	1393.64	0	-5.1	127	Specific	253.22	253.22	253.22	4.24	85	>sp|P00740-6|FA9_HUMAN Coagulation factor IX OS=Homo sapiens variant 2 G 44 V GN=F9 PE=1 SV=2	2	sample=1 period=1 cycle=1552 experiment=7	sample=1 period=1 cycle=1552 experiment=7	24.181
07479:2	1	K.NC[+71.037]ELDVTC[+71.037]NIK.N		C[+71]*2	697.298	2	1393.59	1393.64	0	-40.4	127	Specific	256.26	219.67	219.67	2.49	85	>sp|P00740-6|FA9_HUMAN Coagulation factor IX OS=Homo sapiens variant 2 G 44 V GN=F9 PE=1 SV=2	2	sample=1 period=1 cycle=1409 experiment=10	sample=1 period=1 cycle=1409 experiment=10	21.1805
09842:2	1	K.NC[+71.037]ELDVTC[+71.037]NIK.N		C[+71]*2	697.303	2	1393.6	1393.64	0	-32.7	127	Specific	260.16	232.76	232.76	2.65	85	>sp|P00740-6|FA9_HUMAN Coagulation factor IX OS=Homo sapiens variant 2 G 44 V GN=F9 PE=1 SV=2	2	sample=1 period=1 cycle=1595 experiment=4	sample=1 period=1 cycle=1595 experiment=4	25.0822
05973:2	1	K.NC[+71.037]ELDVTC[+71.037]NIK.N		C[+71]*2	697.31	2	1393.61	1393.64	0	-22.8	127	Specific	273.81	273.81	273.81	2.83	85	>sp|P00740-6|FA9_HUMAN Coagulation factor IX OS=Homo sapiens variant 2 G 44 V GN=F9 PE=1 SV=2	2	sample=1 period=1 cycle=1243 experiment=7	sample=1 period=1 cycle=1243 experiment=7	17.714
07792:2	1	K.NC[+71.037]ELDVTC[+71.037]NIK.N		C[+71]*2	697.307	2	1393.61	1393.64	0	-27	127	Specific	277.29	245.88	245.88	2.66	85	>sp|P00740-6|FA9_HUMAN Coagulation factor IX OS=Homo sapiens variant 2 G 44 V GN=F9 PE=1 SV=2	2	sample=1 period=1 cycle=1438 experiment=7	sample=1 period=1 cycle=1438 experiment=7	21.7941
08693:2	1	K.NC[+71.037]ELDVTC[+71.037]NIK.N		C[+71]*2	697.319	2	1393.63	1393.64	0	-9.8	127	Specific	280.32	242.6	242.6	3.69	85	>sp|P00740-6|FA9_HUMAN Coagulation factor IX OS=Homo sapiens variant 2 G 44 V GN=F9 PE=1 SV=2	2	sample=1 period=1 cycle=1520 experiment=7	sample=1 period=1 cycle=1520 experiment=7	23.5188
11223:2	1	K.NC[+71.037]ELDVTC[+71.037]NIK.N		C[+71]*2	697.322	2	1393.64	1393.64	0	-5.2	127	Specific	283.83	264.11	264.11	4.39	85	>sp|P00740-6|FA9_HUMAN Coagulation factor IX OS=Homo sapiens variant 2 G 44 V GN=F9 PE=1 SV=2	2	sample=1 period=1 cycle=1764 experiment=6	sample=1 period=1 cycle=1764 experiment=6	28.7476
08569:2	1	K.NC[+71.037]ELDVTC[+71.037]NIK.N		C[+71]*2	697.32	2	1393.63	1393.64	0	-8.8	127	Specific	284.57	276.76	276.76	4.23	85	>sp|P00740-6|FA9_HUMAN Coagulation factor IX OS=Homo sapiens variant 2 G 44 V GN=F9 PE=1 SV=2	2	sample=1 period=1 cycle=1510 experiment=6	sample=1 period=1 cycle=1510 experiment=6	23.3085
11035:2	1	K.NC[+71.037]ELDVTC[+71.037]NIK.N		C[+71]*2	697.318	2	1393.63	1393.64	0	-11.4	127	Specific	295.67	252.54	252.54	4.78	85	>sp|P00740-6|FA9_HUMAN Coagulation factor IX OS=Homo sapiens variant 2 G 44 V GN=F9 PE=1 SV=2	2	sample=1 period=1 cycle=1719 experiment=5	sample=1 period=1 cycle=1719 experiment=5	27.7544
08956:2	1	K.NC[+71.037]ELDVTC[+71.037]NIK.N		C[+71]*2	697.323	2	1393.64	1393.64	0	-4.6	127	Specific	302.5	288.69	288.69	4.34	85	>sp|P00740-6|FA9_HUMAN Coagulation factor IX OS=Homo sapiens variant 2 G 44 V GN=F9 PE=1 SV=2	2	sample=1 period=1 cycle=1538 experiment=7	sample=1 period=1 cycle=1538 experiment=7	23.8961
10229:2	1	K.NC[+71.037]ELDVTC[+71.037]NIK.N		C[+71]*2	697.323	2	1393.64	1393.64	0	-4.8	127	Specific	303.1	267.93	267.93	4.23	85	>sp|P00740-6|FA9_HUMAN Coagulation factor IX OS=Homo sapiens variant 2 G 44 V GN=F9 PE=1 SV=2	2	sample=1 period=1 cycle=1623 experiment=4	sample=1 period=1 cycle=1623 experiment=4	25.6749
11471:2	1	K.NC[+71.037]ELDVTC[+71.037]NIK.N		C[+71]*2	697.311	2	1393.61	1393.64	0	-22	127	Specific	319.47	258.54	258.54	2.97	85	>sp|P00740-6|FA9_HUMAN Coagulation factor IX OS=Homo sapiens variant 2 G 44 V GN=F9 PE=1 SV=2	2	sample=1 period=1 cycle=1836 experiment=3	sample=1 period=1 cycle=1836 experiment=3	30.2886
07526:2	1	K.NC[+71.037]ELDVTC[+71.037]NIK.N		C[+71]*2	697.304	2	1393.6	1393.64	0	-31.6	127	Specific	320.4	232.81	232.81	2.65	85	>sp|P00740-6|FA9_HUMAN Coagulation factor IX OS=Homo sapiens variant 2 G 44 V GN=F9 PE=1 SV=2	2	sample=1 period=1 cycle=1414 experiment=5	sample=1 period=1 cycle=1414 experiment=5	21.2815
06111:2	1	K.NC[+71.037]ELDVTC[+71.037]NIK.N		C[+71]*2	697.312	2	1393.62	1393.64	0	-20.2	127	Specific	321.55	274	274	3.14	85	>sp|P00740-6|FA9_HUMAN Coagulation factor IX OS=Homo sapiens variant 2 G 44 V GN=F9 PE=1 SV=2	2	sample=1 period=1 cycle=1259 experiment=8	sample=1 period=1 cycle=1259 experiment=8	18.0646
06104:2	1	K.NC[+71.037]ELDVTC[+71.037]NIK.N		C[+71]*2	697.31	2	1393.61	1393.64	0	-22.8	127	Specific	323.09	311.57	311.57	3.25	85	>sp|P00740-6|FA9_HUMAN Coagulation factor IX OS=Homo sapiens variant 2 G 44 V GN=F9 PE=1 SV=2	2	sample=1 period=1 cycle=1258 experiment=10	sample=1 period=1 cycle=1258 experiment=10	18.0441
10297:2	1	K.NC[+71.037]ELDVTC[+71.037]NIK.N		C[+71]*2	697.311	2	1393.61	1393.64	0	-21.9	127	Specific	324.96	324.96	324.96	4.18	85	>sp|P00740-6|FA9_HUMAN Coagulation factor IX OS=Homo sapiens variant 2 G 44 V GN=F9 PE=1 SV=2	2	sample=1 period=1 cycle=1629 experiment=5	sample=1 period=1 cycle=1629 experiment=5	25.8035
09761:2	1	K.NC[+71.037]ELDVTC[+71.037]NIK.N		C[+71]*2	697.324	2	1393.64	1393.64	0	-3.4	127	Specific	327.48	327.48	327.48	5.08	85	>sp|P00740-6|FA9_HUMAN Coagulation factor IX OS=Homo sapiens variant 2 G 44 V GN=F9 PE=1 SV=2	2	sample=1 period=1 cycle=1589 experiment=6	sample=1 period=1 cycle=1589 experiment=6	24.9542
09606:2	1	K.NC[+71.037]ELDVTC[+71.037]NIK.N		C[+71]*2	697.306	2	1393.61	1393.64	0	-28.3	127	Specific	331.84	302.91	302.91	3.58	85	>sp|P00740-6|FA9_HUMAN Coagulation factor IX OS=Homo sapiens variant 2 G 44 V GN=F9 PE=1 SV=2	2	sample=1 period=1 cycle=1577 experiment=7	sample=1 period=1 cycle=1577 experiment=7	24.6988
06207:2	1	K.NC[+71.037]ELDVTC[+71.037]NIK.N		C[+71]*2	697.315	2	1393.62	1393.64	0	-15.6	127	Specific	337.88	193.77	193.77	3.95	85	>sp|P00740-6|FA9_HUMAN Coagulation factor IX OS=Homo sapiens variant 2 G 44 V GN=F9 PE=1 SV=2	2	sample=1 period=1 cycle=1270 experiment=9	sample=1 period=1 cycle=1270 experiment=9	18.303
09359:2	1	K.NC[+71.037]ELDVTC[+71.037]NIK.N		C[+71]*2	697.311	2	1393.61	1393.64	0	-22.4	127	Specific	341.54	284.67	284.67	3.97	85	>sp|P00740-6|FA9_HUMAN Coagulation factor IX OS=Homo sapiens variant 2 G 44 V GN=F9 PE=1 SV=2	2	sample=1 period=1 cycle=1562 experiment=6	sample=1 period=1 cycle=1562 experiment=6	24.3884
06982:2	1	K.NC[+71.037]ELDVTC[+71.037]NIK.N		C[+71]*2	697.317	2	1393.63	1393.64	0	-12.9	127	Specific	343.15	318.5	318.5	4.54	85	>sp|P00740-6|FA9_HUMAN Coagulation factor IX OS=Homo sapiens variant 2 G 44 V GN=F9 PE=1 SV=2	2	sample=1 period=1 cycle=1365 experiment=9	sample=1 period=1 cycle=1365 experiment=9	20.2705
11646:2	1	K.NC[+71.037]ELDVTC[+71.037]NIK.N		C[+71]*2	697.321	2	1393.63	1393.64	0	-7.9	127	Specific	344.76	300	300	4.53	85	>sp|P00740-6|FA9_HUMAN Coagulation factor IX OS=Homo sapiens variant 2 G 44 V GN=F9 PE=1 SV=2	2	sample=1 period=1 cycle=1925 experiment=3	sample=1 period=1 cycle=1925 experiment=3	32.0732
09457:2	1	K.NC[+71.037]ELDVTC[+71.037]NIK.N		C[+71]*2	697.32	2	1393.63	1393.64	0	-9.2	127	Specific	351.7	279.04	279.04	4.42	85	>sp|P00740-6|FA9_HUMAN Coagulation factor IX OS=Homo sapiens variant 2 G 44 V GN=F9 PE=1 SV=2	2	sample=1 period=1 cycle=1567 experiment=9	sample=1 period=1 cycle=1567 experiment=9	24.4929
10022:2	1	K.NC[+71.037]ELDVTC[+71.037]NIK.N		C[+71]*2	697.323	2	1393.64	1393.64	0	-4.8	127	Specific	354.56	274.29	274.29	4.42	85	>sp|P00740-6|FA9_HUMAN Coagulation factor IX OS=Homo sapiens variant 2 G 44 V GN=F9 PE=1 SV=2	2	sample=1 period=1 cycle=1607 experiment=3	sample=1 period=1 cycle=1607 experiment=3	25.3354
07007:2	1	K.NC[+71.037]ELDVTC[+71.037]NIK.N		C[+71]*2	697.315	2	1393.62	1393.64	0	-16.3	127	Specific	356.16	266.5	266.5	4.43	85	>sp|P00740-6|FA9_HUMAN Coagulation factor IX OS=Homo sapiens variant 2 G 44 V GN=F9 PE=1 SV=2	2	sample=1 period=1 cycle=1368 experiment=9	sample=1 period=1 cycle=1368 experiment=9	20.3314
09670:2	1	K.NC[+71.037]ELDVTC[+71.037]NIK.N		C[+71]*2	697.315	2	1393.62	1393.64	0	-15.5	127	Specific	357.3	345.64	345.64	5.46	85	>sp|P00740-6|FA9_HUMAN Coagulation factor IX OS=Homo sapiens variant 2 G 44 V GN=F9 PE=1 SV=2	2	sample=1 period=1 cycle=1582 experiment=5	sample=1 period=1 cycle=1582 experiment=5	24.8029
06648:2	1	K.NC[+71.037]ELDVTC[+71.037]NIK.N		C[+71]*2	697.321	2	1393.64	1393.64	0	-6.9	127	Specific	357.75	323.98	323.98	4.68	85	>sp|P00740-6|FA9_HUMAN Coagulation factor IX OS=Homo sapiens variant 2 G 44 V GN=F9 PE=1 SV=2	2	sample=1 period=1 cycle=1315 experiment=12	sample=1 period=1 cycle=1315 experiment=12	19.2814
07497:2	1	K.NC[+71.037]ELDVTC[+71.037]NIK.N		C[+71]*2	697.3	2	1393.59	1393.64	0	-37.2	127	Specific	361.71	361.71	361.71	4.82	85	>sp|P00740-6|FA9_HUMAN Coagulation factor IX OS=Homo sapiens variant 2 G 44 V GN=F9 PE=1 SV=2	2	sample=1 period=1 cycle=1411 experiment=4	sample=1 period=1 cycle=1411 experiment=4	21.2185
05994:2	1	K.NC[+71.037]ELDVTC[+71.037]NIK.N		C[+71]*2	697.309	2	1393.61	1393.64	0	-24.3	127	Specific	365.1	341.39	341.39	4.49	85	>sp|P00740-6|FA9_HUMAN Coagulation factor IX OS=Homo sapiens variant 2 G 44 V GN=F9 PE=1 SV=2	2	sample=1 period=1 cycle=1246 experiment=6	sample=1 period=1 cycle=1246 experiment=6	17.7771
10552:2	1	K.NC[+71.037]ELDVTC[+71.037]NIK.N		C[+71]*2	697.311	2	1393.62	1393.64	0	-21.3	127	Specific	375.35	375.35	375.35	5.71	85	>sp|P00740-6|FA9_HUMAN Coagulation factor IX OS=Homo sapiens variant 2 G 44 V GN=F9 PE=1 SV=2	2	sample=1 period=1 cycle=1653 experiment=5	sample=1 period=1 cycle=1653 experiment=5	26.3179
02433:2	1	K.NC[+71.037]ELDVTC[+71.037]NIK.N		C[+71]*2	697.319	2	1393.63	1393.64	0	-9.6	127	Specific	376.57	222.54	222.54	4.12	85	>sp|P00740-6|FA9_HUMAN Coagulation factor IX OS=Homo sapiens variant 2 G 44 V GN=F9 PE=1 SV=2	2	sample=1 period=1 cycle=931 experiment=10	sample=1 period=1 cycle=931 experiment=10	11.2993
04223:2	1	K.NC[+71.037]ELDVTC[+71.037]NIK.N		C[+71]*2	697.307	2	1393.61	1393.64	0	-28.1	127	Specific	377	307.32	307.32	3.71	85	>sp|P00740-6|FA9_HUMAN Coagulation factor IX OS=Homo sapiens variant 2 G 44 V GN=F9 PE=1 SV=2	2	sample=1 period=1 cycle=1064 experiment=10	sample=1 period=1 cycle=1064 experiment=10	13.9672
10681:2	1	K.NC[+71.037]ELDVTC[+71.037]NIK.N		C[+71]*2	697.317	2	1393.63	1393.64	0	-12.7	127	Specific	379.06	249.32	249.32	4.81	85	>sp|P00740-6|FA9_HUMAN Coagulation factor IX OS=Homo sapiens variant 2 G 44 V GN=F9 PE=1 SV=2	2	sample=1 period=1 cycle=1667 experiment=5	sample=1 period=1 cycle=1667 experiment=5	26.6217
09550:2	1	K.NC[+71.037]ELDVTC[+71.037]NIK.N		C[+71]*2	697.359	2	1393.71	1393.64	0	47	127	Specific	380.79	343.79	343.79	4.48	85	>sp|P00740-6|FA9_HUMAN Coagulation factor IX OS=Homo sapiens variant 2 G 44 V GN=F9 PE=1 SV=2	2	sample=1 period=1 cycle=1573 experiment=7	sample=1 period=1 cycle=1573 experiment=7	24.6152
08008:2	1	K.NC[+71.037]ELDVTC[+71.037]NIK.N		C[+71]*2	697.309	2	1393.61	1393.64	0	-24.9	127	Specific	381.68	245.9	245.9	3.4	85	>sp|P00740-6|FA9_HUMAN Coagulation factor IX OS=Homo sapiens variant 2 G 44 V GN=F9 PE=1 SV=2	2	sample=1 period=1 cycle=1460 experiment=5	sample=1 period=1 cycle=1460 experiment=5	22.2693
07598:2	1	K.NC[+71.037]ELDVTC[+71.037]NIK.N		C[+71]*2	697.302	2	1393.6	1393.64	0	-34.7	127	Specific	384.71	288.86	288.86	3.6	85	>sp|P00740-6|FA9_HUMAN Coagulation factor IX OS=Homo sapiens variant 2 G 44 V GN=F9 PE=1 SV=2	2	sample=1 period=1 cycle=1420 experiment=6	sample=1 period=1 cycle=1420 experiment=6	21.4094
06849:2	1	K.NC[+71.037]ELDVTC[+71.037]NIK.N		C[+71]*2	697.302	2	1393.6	1393.64	0	-34.1	127	Specific	384.94	366.5	366.5	4.82	85	>sp|P00740-6|FA9_HUMAN Coagulation factor IX OS=Homo sapiens variant 2 G 44 V GN=F9 PE=1 SV=2	2	sample=1 period=1 cycle=1349 experiment=7	sample=1 period=1 cycle=1349 experiment=7	19.9462
04932:2	1	K.NC[+71.037]ELDVTC[+71.037]NIK.N		C[+71]*2	697.316	2	1393.62	1393.64	0	-15	127	Specific	387.48	264.94	264.94	4.57	85	>sp|P00740-6|FA9_HUMAN Coagulation factor IX OS=Homo sapiens variant 2 G 44 V GN=F9 PE=1 SV=2	2	sample=1 period=1 cycle=1121 experiment=12	sample=1 period=1 cycle=1121 experiment=12	15.1668
11482:2	1	K.NC[+71.037]ELDVTC[+71.037]NIK.N		C[+71]*2	697.319	2	1393.63	1393.64	0	-10.8	127	Specific	388.62	259.46	259.46	4.81	85	>sp|P00740-6|FA9_HUMAN Coagulation factor IX OS=Homo sapiens variant 2 G 44 V GN=F9 PE=1 SV=2	2	sample=1 period=1 cycle=1839 experiment=2	sample=1 period=1 cycle=1839 experiment=2	30.3527
11176:2	1	K.NC[+71.037]ELDVTC[+71.037]NIK.N		C[+71]*2	697.317	2	1393.63	1393.64	0	-13	127	Specific	389.74	341.14	341.14	5.3	85	>sp|P00740-6|FA9_HUMAN Coagulation factor IX OS=Homo sapiens variant 2 G 44 V GN=F9 PE=1 SV=2	2	sample=1 period=1 cycle=1754 experiment=3	sample=1 period=1 cycle=1754 experiment=3	28.5252
05406:2	1	K.NC[+71.037]ELDVTC[+71.037]NIK.N		C[+71]*2	697.322	2	1393.64	1393.64	0	-6.4	127	Specific	395.86	334.25	334.25	5.22	85	>sp|P00740-6|FA9_HUMAN Coagulation factor IX OS=Homo sapiens variant 2 G 44 V GN=F9 PE=1 SV=2	2	sample=1 period=1 cycle=1175 experiment=8	sample=1 period=1 cycle=1175 experiment=8	16.2553
08081:2	1	K.NC[+71.037]ELDVTC[+71.037]NIK.N		C[+71]*2	697.318	2	1393.63	1393.64	0	-12.1	127	Specific	397.05	281.9	281.9	4.57	85	>sp|P00740-6|FA9_HUMAN Coagulation factor IX OS=Homo sapiens variant 2 G 44 V GN=F9 PE=1 SV=2	2	sample=1 period=1 cycle=1467 experiment=5	sample=1 period=1 cycle=1467 experiment=5	22.4233
07913:2	1	K.NC[+71.037]ELDVTC[+71.037]NIK.N		C[+71]*2	697.309	2	1393.61	1393.64	0	-24.8	127	Specific	399.48	303.33	303.33	3.95	85	>sp|P00740-6|FA9_HUMAN Coagulation factor IX OS=Homo sapiens variant 2 G 44 V GN=F9 PE=1 SV=2	2	sample=1 period=1 cycle=1450 experiment=10	sample=1 period=1 cycle=1450 experiment=10	22.0565
09697:2	1	K.NC[+71.037]ELDVTC[+71.037]NIK.N		C[+71]*2	697.308	2	1393.61	1393.64	0	-25.3	127	Specific	400.59	357.33	357.33	4.46	85	>sp|P00740-6|FA9_HUMAN Coagulation factor IX OS=Homo sapiens variant 2 G 44 V GN=F9 PE=1 SV=2	2	sample=1 period=1 cycle=1584 experiment=4	sample=1 period=1 cycle=1584 experiment=4	24.8469
07661:2	1	K.NC[+71.037]ELDVTC[+71.037]NIK.N		C[+71]*2	697.303	2	1393.6	1393.64	0	-32.9	127	Specific	401.08	318.94	318.94	3.51	85	>sp|P00740-6|FA9_HUMAN Coagulation factor IX OS=Homo sapiens variant 2 G 44 V GN=F9 PE=1 SV=2	2	sample=1 period=1 cycle=1425 experiment=7	sample=1 period=1 cycle=1425 experiment=7	21.5176
10320:2	1	K.NC[+71.037]ELDVTC[+71.037]NIK.N		C[+71]*2	697.316	2	1393.62	1393.64	0	-14.7	127	Specific	401.88	301.37	301.37	5.22	85	>sp|P00740-6|FA9_HUMAN Coagulation factor IX OS=Homo sapiens variant 2 G 44 V GN=F9 PE=1 SV=2	2	sample=1 period=1 cycle=1631 experiment=3	sample=1 period=1 cycle=1631 experiment=3	25.8439
10910:2	1	K.NC[+71.037]ELDVTC[+71.037]NIK.N		C[+71]*2	697.314	2	1393.62	1393.64	0	-17.2	127	Specific	403.54	303.16	303.16	5.22	85	>sp|P00740-6|FA9_HUMAN Coagulation factor IX OS=Homo sapiens variant 2 G 44 V GN=F9 PE=1 SV=2	2	sample=1 period=1 cycle=1698 experiment=5	sample=1 period=1 cycle=1698 experiment=5	27.2961
09088:2	1	K.NC[+71.037]ELDVTC[+71.037]NIK.N		C[+71]*2	697.323	2	1393.64	1393.64	0	-4.1	127	Specific	403.79	263.26	263.26	4.47	85	>sp|P00740-6|FA9_HUMAN Coagulation factor IX OS=Homo sapiens variant 2 G 44 V GN=F9 PE=1 SV=2	2	sample=1 period=1 cycle=1547 experiment=5	sample=1 period=1 cycle=1547 experiment=5	24.0767
05436:2	1	K.NC[+71.037]ELDVTC[+71.037]NIK.N		C[+71]*2	697.314	2	1393.62	1393.64	0	-17.1	127	Specific	403.95	329.45	329.45	5.44	85	>sp|P00740-6|FA9_HUMAN Coagulation factor IX OS=Homo sapiens variant 2 G 44 V GN=F9 PE=1 SV=2	2	sample=1 period=1 cycle=1179 experiment=8	sample=1 period=1 cycle=1179 experiment=8	16.3367
05269:2	1	K.NC[+71.037]ELDVTC[+71.037]NIK.N		C[+71]*2	697.321	2	1393.63	1393.64	0	-7.7	127	Specific	404.27	322.47	322.47	4.98	85	>sp|P00740-6|FA9_HUMAN Coagulation factor IX OS=Homo sapiens variant 2 G 44 V GN=F9 PE=1 SV=2	2	sample=1 period=1 cycle=1159 experiment=8	sample=1 period=1 cycle=1159 experiment=8	15.9243
05279:2	1	K.NC[+71.037]ELDVTC[+71.037]NIK.N		C[+71]*2	697.321	2	1393.64	1393.64	0	-6.7	127	Specific	405.81	287.82	287.82	4.58	85	>sp|P00740-6|FA9_HUMAN Coagulation factor IX OS=Homo sapiens variant 2 G 44 V GN=F9 PE=1 SV=2	2	sample=1 period=1 cycle=1160 experiment=6	sample=1 period=1 cycle=1160 experiment=6	15.9444
01709:2	1	K.NC[+71.037]ELDVTC[+71.037]NIK.N		C[+71]*2	697.315	2	1393.62	1393.64	0	-16.4	127	Specific	406.41	355.83	355.83	5.44	85	>sp|P00740-6|FA9_HUMAN Coagulation factor IX OS=Homo sapiens variant 2 G 44 V GN=F9 PE=1 SV=2	2	sample=1 period=1 cycle=872 experiment=13	sample=1 period=1 cycle=872 experiment=13	10.1119
07784:2	1	K.NC[+71.037]ELDVTC[+71.037]NIK.N		C[+71]*2	697.32	2	1393.63	1393.64	0	-8.9	127	Specific	410.59	318.66	318.66	4.81	85	>sp|P00740-6|FA9_HUMAN Coagulation factor IX OS=Homo sapiens variant 2 G 44 V GN=F9 PE=1 SV=2	2	sample=1 period=1 cycle=1437 experiment=9	sample=1 period=1 cycle=1437 experiment=9	21.7742
08063:2	1	K.NC[+71.037]ELDVTC[+71.037]NIK.N		C[+71]*2	697.328	2	1393.65	1393.64	0	2.6	127	Specific	410.94	259.92	259.92	4.39	85	>sp|P00740-6|FA9_HUMAN Coagulation factor IX OS=Homo sapiens variant 2 G 44 V GN=F9 PE=1 SV=2	2	sample=1 period=1 cycle=1465 experiment=7	sample=1 period=1 cycle=1465 experiment=7	22.3816
02337:2	1	K.NC[+71.037]ELDVTC[+71.037]NIK.N		C[+71]*2	697.318	2	1393.63	1393.64	0	-11.9	127	Specific	411.78	294.91	294.91	5.06	85	>sp|P00740-6|FA9_HUMAN Coagulation factor IX OS=Homo sapiens variant 2 G 44 V GN=F9 PE=1 SV=2	2	sample=1 period=1 cycle=921 experiment=7	sample=1 period=1 cycle=921 experiment=7	11.0986
07754:2	1	K.NC[+71.037]ELDVTC[+71.037]NIK.N		C[+71]*2	697.315	2	1393.62	1393.64	0	-16.4	127	Specific	414.39	335.35	335.35	5.44	85	>sp|P00740-6|FA9_HUMAN Coagulation factor IX OS=Homo sapiens variant 2 G 44 V GN=F9 PE=1 SV=2	2	sample=1 period=1 cycle=1434 experiment=7	sample=1 period=1 cycle=1434 experiment=7	21.7098
05209:2	1	K.NC[+71.037]ELDVTC[+71.037]NIK.N		C[+71]*2	697.317	2	1393.63	1393.64	0	-13.1	127	Specific	415.22	323.76	323.76	5.44	85	>sp|P00740-6|FA9_HUMAN Coagulation factor IX OS=Homo sapiens variant 2 G 44 V GN=F9 PE=1 SV=2	2	sample=1 period=1 cycle=1153 experiment=10	sample=1 period=1 cycle=1153 experiment=10	15.8042
06626:2	1	K.NC[+71.037]ELDVTC[+71.037]NIK.N		C[+71]*2	697.319	2	1393.63	1393.64	0	-10.4	127	Specific	415.36	344.42	344.42	4.86	85	>sp|P00740-6|FA9_HUMAN Coagulation factor IX OS=Homo sapiens variant 2 G 44 V GN=F9 PE=1 SV=2	2	sample=1 period=1 cycle=1313 experiment=9	sample=1 period=1 cycle=1313 experiment=9	19.2396
10601:2	1	K.NC[+71.037]ELDVTC[+71.037]NIK.N		C[+71]*2	697.324	2	1393.64	1393.64	0	-3.2	127	Specific	416.68	334.75	334.75	4.96	85	>sp|P00740-6|FA9_HUMAN Coagulation factor IX OS=Homo sapiens variant 2 G 44 V GN=F9 PE=1 SV=2	2	sample=1 period=1 cycle=1658 experiment=6	sample=1 period=1 cycle=1658 experiment=6	26.4279
10847:2	1	K.NC[+71.037]ELDVTC[+71.037]NIK.N		C[+71]*2	697.319	2	1393.63	1393.64	0	-9.7	127	Specific	422.12	412.83	412.83	6.44	85	>sp|P00740-6|FA9_HUMAN Coagulation factor IX OS=Homo sapiens variant 2 G 44 V GN=F9 PE=1 SV=2	2	sample=1 period=1 cycle=1688 experiment=3	sample=1 period=1 cycle=1688 experiment=3	27.0757
11253:2	1	K.NC[+71.037]ELDVTC[+71.037]NIK.N		C[+71]*2	697.318	2	1393.63	1393.64	0	-11.3	127	Specific	423.61	346.77	346.77	5.44	85	>sp|P00740-6|FA9_HUMAN Coagulation factor IX OS=Homo sapiens variant 2 G 44 V GN=F9 PE=1 SV=2	2	sample=1 period=1 cycle=1768 experiment=6	sample=1 period=1 cycle=1768 experiment=6	28.8352
07718:2	1	K.NC[+71.037]ELDVTC[+71.037]NIK.N		C[+71]*2	697.298	2	1393.59	1393.64	0	-40.6	127	Specific	425.25	365.99	365.99	5.47	85	>sp|P00740-6|FA9_HUMAN Coagulation factor IX OS=Homo sapiens variant 2 G 44 V GN=F9 PE=1 SV=2	2	sample=1 period=1 cycle=1430 experiment=8	sample=1 period=1 cycle=1430 experiment=8	21.624
06198:2	1	K.NC[+71.037]ELDVTC[+71.037]NIK.N		C[+71]*2	697.309	2	1393.61	1393.64	0	-24.1	127	Specific	426.74	334.91	334.91	4.63	85	>sp|P00740-6|FA9_HUMAN Coagulation factor IX OS=Homo sapiens variant 2 G 44 V GN=F9 PE=1 SV=2	2	sample=1 period=1 cycle=1269 experiment=9	sample=1 period=1 cycle=1269 experiment=9	18.2832
08502:2	1	K.NC[+71.037]ELDVTC[+71.037]NIK.N		C[+71]*2	697.315	2	1393.62	1393.64	0	-15.9	127	Specific	426.96	357.06	357.06	5.84	85	>sp|P00740-6|FA9_HUMAN Coagulation factor IX OS=Homo sapiens variant 2 G 44 V GN=F9 PE=1 SV=2	2	sample=1 period=1 cycle=1504 experiment=3	sample=1 period=1 cycle=1504 experiment=3	23.1811
04254:2	1	K.NC[+71.037]ELDVTC[+71.037]NIK.N		C[+71]*2	697.307	2	1393.61	1393.64	0	-26.9	127	Specific	427	361.75	361.75	5.71	85	>sp|P00740-6|FA9_HUMAN Coagulation factor IX OS=Homo sapiens variant 2 G 44 V GN=F9 PE=1 SV=2	2	sample=1 period=1 cycle=1067 experiment=9	sample=1 period=1 cycle=1067 experiment=9	14.0274
07054:2	1	K.NC[+71.037]ELDVTC[+71.037]NIK.N		C[+71]*2	697.318	2	1393.63	1393.64	0	-11.6	127	Specific	427.64	307.61	307.61	4.82	85	>sp|P00740-6|FA9_HUMAN Coagulation factor IX OS=Homo sapiens variant 2 G 44 V GN=F9 PE=1 SV=2	2	sample=1 period=1 cycle=1373 experiment=10	sample=1 period=1 cycle=1373 experiment=10	20.4358
02215:2	1	K.NC[+71.037]ELDVTC[+71.037]NIK.N		C[+71]*2	697.315	2	1393.62	1393.64	0	-15.3	127	Specific	427.77	315.71	315.71	4.82	85	>sp|P00740-6|FA9_HUMAN Coagulation factor IX OS=Homo sapiens variant 2 G 44 V GN=F9 PE=1 SV=2	2	sample=1 period=1 cycle=910 experiment=10	sample=1 period=1 cycle=910 experiment=10	10.8795
11300:2	1	K.NC[+71.037]ELDVTC[+71.037]NIK.N		C[+71]*2	697.32	2	1393.63	1393.64	0	-8.5	127	Specific	427.86	407.39	407.39	6.44	85	>sp|P00740-6|FA9_HUMAN Coagulation factor IX OS=Homo sapiens variant 2 G 44 V GN=F9 PE=1 SV=2	2	sample=1 period=1 cycle=1779 experiment=4	sample=1 period=1 cycle=1779 experiment=4	29.075
10916:2	1	K.NC[+71.037]ELDVTC[+71.037]NIK.N		C[+71]*2	697.314	2	1393.62	1393.64	0	-17.4	127	Specific	429.23	305.07	305.07	4.82	85	>sp|P00740-6|FA9_HUMAN Coagulation factor IX OS=Homo sapiens variant 2 G 44 V GN=F9 PE=1 SV=2	2	sample=1 period=1 cycle=1699 experiment=4	sample=1 period=1 cycle=1699 experiment=4	27.3176
07588:2	1	K.NC[+71.037]ELDVTC[+71.037]NIK.N		C[+71]*2	697.312	2	1393.62	1393.64	0	-20.3	127	Specific	429.84	345.71	345.71	4.46	85	>sp|P00740-6|FA9_HUMAN Coagulation factor IX OS=Homo sapiens variant 2 G 44 V GN=F9 PE=1 SV=2	2	sample=1 period=1 cycle=1419 experiment=8	sample=1 period=1 cycle=1419 experiment=8	21.3897
08680:2	1	K.NC[+71.037]ELDVTC[+71.037]NIK.N		C[+71]*2	697.323	2	1393.64	1393.64	0	-4.5	127	Specific	430.54	409	409	6.28	85	>sp|P00740-6|FA9_HUMAN Coagulation factor IX OS=Homo sapiens variant 2 G 44 V GN=F9 PE=1 SV=2	2	sample=1 period=1 cycle=1519 experiment=4	sample=1 period=1 cycle=1519 experiment=4	23.4958
11258:2	1	K.NC[+71.037]ELDVTC[+71.037]NIK.N		C[+71]*2	697.32	2	1393.63	1393.64	0	-8.9	127	Specific	430.65	300.88	300.88	4.98	85	>sp|P00740-6|FA9_HUMAN Coagulation factor IX OS=Homo sapiens variant 2 G 44 V GN=F9 PE=1 SV=2	2	sample=1 period=1 cycle=1769 experiment=4	sample=1 period=1 cycle=1769 experiment=4	28.8556
04872:2	1	K.NC[+71.037]ELDVTC[+71.037]NIK.N		C[+71]*2	697.311	2	1393.61	1393.64	0	-22.3	127	Specific	432.51	361.03	361.03	4.63	85	>sp|P00740-6|FA9_HUMAN Coagulation factor IX OS=Homo sapiens variant 2 G 44 V GN=F9 PE=1 SV=2	2	sample=1 period=1 cycle=1116 experiment=11	sample=1 period=1 cycle=1116 experiment=11	15.0619
04348:2	1	K.NC[+71.037]ELDVTC[+71.037]NIK.N		C[+71]*2	697.313	2	1393.62	1393.64	0	-18.7	127	Specific	433.67	305.29	305.29	4.82	85	>sp|P00740-6|FA9_HUMAN Coagulation factor IX OS=Homo sapiens variant 2 G 44 V GN=F9 PE=1 SV=2	2	sample=1 period=1 cycle=1074 experiment=10	sample=1 period=1 cycle=1074 experiment=10	14.1743
06144:2	1	K.NC[+71.037]ELDVTC[+71.037]NIK.N		C[+71]*2	697.317	2	1393.63	1393.64	0	-13.6	127	Specific	434.39	300.44	300.44	5.06	85	>sp|P00740-6|FA9_HUMAN Coagulation factor IX OS=Homo sapiens variant 2 G 44 V GN=F9 PE=1 SV=2	2	sample=1 period=1 cycle=1263 experiment=9	sample=1 period=1 cycle=1263 experiment=9	18.1527
05537:2	1	K.NC[+71.037]ELDVTC[+71.037]NIK.N		C[+71]*2	697.317	2	1393.63	1393.64	0	-13.5	127	Specific	434.5	353.3	353.3	5.44	85	>sp|P00740-6|FA9_HUMAN Coagulation factor IX OS=Homo sapiens variant 2 G 44 V GN=F9 PE=1 SV=2	2	sample=1 period=1 cycle=1191 experiment=12	sample=1 period=1 cycle=1191 experiment=12	16.5958
09903:2	1	K.NC[+71.037]ELDVTC[+71.037]NIK.N		C[+71]*2	697.322	2	1393.64	1393.64	0	-5.4	127	Specific	434.57	342.08	342.08	5.49	85	>sp|P00740-6|FA9_HUMAN Coagulation factor IX OS=Homo sapiens variant 2 G 44 V GN=F9 PE=1 SV=2	2	sample=1 period=1 cycle=1600 experiment=3	sample=1 period=1 cycle=1600 experiment=3	25.1878
04493:2	1	K.NC[+71.037]ELDVTC[+71.037]NIK.N		C[+71]*2	697.314	2	1393.62	1393.64	0	-17.5	127	Specific	436.83	342.81	342.81	5.44	85	>sp|P00740-6|FA9_HUMAN Coagulation factor IX OS=Homo sapiens variant 2 G 44 V GN=F9 PE=1 SV=2	2	sample=1 period=1 cycle=1085 experiment=11	sample=1 period=1 cycle=1085 experiment=11	14.4057
04134:2	1	K.NC[+71.037]ELDVTC[+71.037]NIK.N		C[+71]*2	697.311	2	1393.61	1393.64	0	-21.9	127	Specific	436.88	306.87	306.87	3.85	85	>sp|P00740-6|FA9_HUMAN Coagulation factor IX OS=Homo sapiens variant 2 G 44 V GN=F9 PE=1 SV=2	2	sample=1 period=1 cycle=1057 experiment=10	sample=1 period=1 cycle=1057 experiment=10	13.8235
11652:2	1	K.NC[+71.037]ELDVTC[+71.037]NIK.N		C[+71]*2	697.319	2	1393.63	1393.64	0	-10.2	127	Specific	437.14	437.14	437.14	6.52	85	>sp|P00740-6|FA9_HUMAN Coagulation factor IX OS=Homo sapiens variant 2 G 44 V GN=F9 PE=1 SV=2	2	sample=1 period=1 cycle=1926 experiment=3	sample=1 period=1 cycle=1926 experiment=3	32.095
11081:2	1	K.NC[+71.037]ELDVTC[+71.037]NIK.N		C[+71]*2	697.314	2	1393.62	1393.64	0	-17.6	127	Specific	438.43	364.04	364.04	6.52	85	>sp|P00740-6|FA9_HUMAN Coagulation factor IX OS=Homo sapiens variant 2 G 44 V GN=F9 PE=1 SV=2	2	sample=1 period=1 cycle=1729 experiment=5	sample=1 period=1 cycle=1729 experiment=5	27.9751
11423:2	1	K.NC[+71.037]ELDVTC[+71.037]NIK.N		C[+71]*2	697.316	2	1393.63	1393.64	0	-14	127	Specific	439.56	390.39	390.39	6.52	85	>sp|P00740-6|FA9_HUMAN Coagulation factor IX OS=Homo sapiens variant 2 G 44 V GN=F9 PE=1 SV=2	2	sample=1 period=1 cycle=1821 experiment=4	sample=1 period=1 cycle=1821 experiment=4	29.9641
06440:2	1	K.NC[+71.037]ELDVTC[+71.037]NIK.N		C[+71]*2	697.316	2	1393.63	1393.64	0	-14.3	127	Specific	439.72	332.36	332.36	4.86	85	>sp|P00740-6|FA9_HUMAN Coagulation factor IX OS=Homo sapiens variant 2 G 44 V GN=F9 PE=1 SV=2	2	sample=1 period=1 cycle=1295 experiment=7	sample=1 period=1 cycle=1295 experiment=7	18.8497
08467:2	1	K.NC[+71.037]ELDVTC[+71.037]NIK.N		C[+71]*2	697.316	2	1393.62	1393.64	0	-15.3	127	Specific	439.9	381.59	381.59	6.29	85	>sp|P00740-6|FA9_HUMAN Coagulation factor IX OS=Homo sapiens variant 2 G 44 V GN=F9 PE=1 SV=2	2	sample=1 period=1 cycle=1501 experiment=3	sample=1 period=1 cycle=1501 experiment=3	23.1193
11564:2	1	K.NC[+71.037]ELDVTC[+71.037]NIK.N		C[+71]*2	697.319	2	1393.63	1393.64	0	-9.4	127	Specific	441.86	362.74	362.74	6.53	85	>sp|P00740-6|FA9_HUMAN Coagulation factor IX OS=Homo sapiens variant 2 G 44 V GN=F9 PE=1 SV=2	2	sample=1 period=1 cycle=1883 experiment=4	sample=1 period=1 cycle=1883 experiment=4	31.218
07181:2	1	K.NC[+71.037]ELDVTC[+71.037]NIK.N		C[+71]*2	697.312	2	1393.62	1393.64	0	-20.9	127	Specific	442.93	373.58	373.58	5.57	85	>sp|P00740-6|FA9_HUMAN Coagulation factor IX OS=Homo sapiens variant 2 G 44 V GN=F9 PE=1 SV=2	2	sample=1 period=1 cycle=1383 experiment=9	sample=1 period=1 cycle=1383 experiment=9	20.6476
11455:2	1	K.NC[+71.037]ELDVTC[+71.037]NIK.N		C[+71]*2	697.315	2	1393.62	1393.64	0	-16.2	127	Specific	444.17	383.8	383.8	6.94	85	>sp|P00740-6|FA9_HUMAN Coagulation factor IX OS=Homo sapiens variant 2 G 44 V GN=F9 PE=1 SV=2	2	sample=1 period=1 cycle=1829 experiment=4	sample=1 period=1 cycle=1829 experiment=4	30.1397
05346:2	1	K.NC[+71.037]ELDVTC[+71.037]NIK.N		C[+71]*2	697.33	2	1393.65	1393.64	0	6.1	127	Specific	445.83	376.4	376.4	6.52	85	>sp|P00740-6|FA9_HUMAN Coagulation factor IX OS=Homo sapiens variant 2 G 44 V GN=F9 PE=1 SV=2	2	sample=1 period=1 cycle=1168 experiment=10	sample=1 period=1 cycle=1168 experiment=10	16.1102
10882:2	1	K.NC[+71.037]ELDVTC[+71.037]NIK.N		C[+71]*2	697.316	2	1393.62	1393.64	0	-15.3	127	Specific	446.44	406.21	406.21	6.94	85	>sp|P00740-6|FA9_HUMAN Coagulation factor IX OS=Homo sapiens variant 2 G 44 V GN=F9 PE=1 SV=2	2	sample=1 period=1 cycle=1693 experiment=4	sample=1 period=1 cycle=1693 experiment=4	27.1862
04754:2	1	K.NC[+71.037]ELDVTC[+71.037]NIK.N		C[+71]*2	697.315	2	1393.62	1393.64	0	-15.6	127	Specific	447.81	438.17	438.17	7.08	85	>sp|P00740-6|FA9_HUMAN Coagulation factor IX OS=Homo sapiens variant 2 G 44 V GN=F9 PE=1 SV=2	2	sample=1 period=1 cycle=1106 experiment=6	sample=1 period=1 cycle=1106 experiment=6	14.8467
07851:2	1	K.NC[+71.037]ELDVTC[+71.037]NIK.N		C[+71]*2	697.314	2	1393.62	1393.64	0	-17.7	127	Specific	448.13	333.66	333.66	5.46	85	>sp|P00740-6|FA9_HUMAN Coagulation factor IX OS=Homo sapiens variant 2 G 44 V GN=F9 PE=1 SV=2	2	sample=1 period=1 cycle=1444 experiment=6	sample=1 period=1 cycle=1444 experiment=6	21.9238
05307:2	1	K.NC[+71.037]ELDVTC[+71.037]NIK.N		C[+71]*2	697.333	2	1393.66	1393.64	0	10.4	127	Specific	448.33	398.04	398.04	6.69	85	>sp|P00740-6|FA9_HUMAN Coagulation factor IX OS=Homo sapiens variant 2 G 44 V GN=F9 PE=1 SV=2	2	sample=1 period=1 cycle=1163 experiment=9	sample=1 period=1 cycle=1163 experiment=9	16.0072
10983:2	1	K.NC[+71.037]ELDVTC[+71.037]NIK.N		C[+71]*2	697.322	2	1393.64	1393.64	0	-5.2	127	Specific	449.57	361.7	361.7	6.3	85	>sp|P00740-6|FA9_HUMAN Coagulation factor IX OS=Homo sapiens variant 2 G 44 V GN=F9 PE=1 SV=2	2	sample=1 period=1 cycle=1710 experiment=4	sample=1 period=1 cycle=1710 experiment=4	27.5583
06256:2	1	K.NC[+71.037]ELDVTC[+71.037]NIK.N		C[+71]*2	697.316	2	1393.62	1393.64	0	-15.1	127	Specific	450.39	335.07	335.07	5.46	85	>sp|P00740-6|FA9_HUMAN Coagulation factor IX OS=Homo sapiens variant 2 G 44 V GN=F9 PE=1 SV=2	2	sample=1 period=1 cycle=1275 experiment=7	sample=1 period=1 cycle=1275 experiment=7	18.4114
06503:2	1	K.NC[+71.037]ELDVTC[+71.037]NIK.N		C[+71]*2	697.316	2	1393.62	1393.64	0	-15.3	127	Specific	451.04	361.23	361.23	5.86	85	>sp|P00740-6|FA9_HUMAN Coagulation factor IX OS=Homo sapiens variant 2 G 44 V GN=F9 PE=1 SV=2	2	sample=1 period=1 cycle=1300 experiment=11	sample=1 period=1 cycle=1300 experiment=11	18.9604
07575:2	1	K.NC[+71.037]ELDVTC[+71.037]NIK.N		C[+71]*2	697.306	2	1393.61	1393.64	0	-28.5	127	Specific	451.57	361.17	361.17	4.88	85	>sp|P00740-6|FA9_HUMAN Coagulation factor IX OS=Homo sapiens variant 2 G 44 V GN=F9 PE=1 SV=2	2	sample=1 period=1 cycle=1418 experiment=7	sample=1 period=1 cycle=1418 experiment=7	21.3675
06887:2	1	K.NC[+71.037]ELDVTC[+71.037]NIK.N		C[+71]*2	697.316	2	1393.62	1393.64	0	-15.2	127	Specific	451.64	429.88	429.88	6.94	85	>sp|P00740-6|FA9_HUMAN Coagulation factor IX OS=Homo sapiens variant 2 G 44 V GN=F9 PE=1 SV=2	2	sample=1 period=1 cycle=1354 experiment=5	sample=1 period=1 cycle=1354 experiment=5	20.0439
06388:2	1	K.NC[+71.037]ELDVTC[+71.037]NIK.N		C[+71]*2	697.313	2	1393.62	1393.64	0	-19.4	127	Specific	452.38	333.01	333.01	5.86	85	>sp|P00740-6|FA9_HUMAN Coagulation factor IX OS=Homo sapiens variant 2 G 44 V GN=F9 PE=1 SV=2	2	sample=1 period=1 cycle=1290 experiment=9	sample=1 period=1 cycle=1290 experiment=9	18.7405
05516:2	1	K.NC[+71.037]ELDVTC[+71.037]NIK.N		C[+71]*2	697.317	2	1393.63	1393.64	0	-12.5	127	Specific	454.78	308.75	308.75	5.31	85	>sp|P00740-6|FA9_HUMAN Coagulation factor IX OS=Homo sapiens variant 2 G 44 V GN=F9 PE=1 SV=2	2	sample=1 period=1 cycle=1189 experiment=6	sample=1 period=1 cycle=1189 experiment=6	16.5513
04950:2	1	K.NC[+71.037]ELDVTC[+71.037]NIK.N		C[+71]*2	697.315	2	1393.62	1393.64	0	-16.5	127	Specific	455.49	286.6	286.6	5.31	85	>sp|P00740-6|FA9_HUMAN Coagulation factor IX OS=Homo sapiens variant 2 G 44 V GN=F9 PE=1 SV=2	2	sample=1 period=1 cycle=1122 experiment=14	sample=1 period=1 cycle=1122 experiment=14	15.188
07832:2	1	K.NC[+71.037]ELDVTC[+71.037]NIK.N		C[+71]*2	697.317	2	1393.63	1393.64	0	-12.7	127	Specific	455.73	362.94	362.94	6.78	85	>sp|P00740-6|FA9_HUMAN Coagulation factor IX OS=Homo sapiens variant 2 G 44 V GN=F9 PE=1 SV=2	2	sample=1 period=1 cycle=1442 experiment=5	sample=1 period=1 cycle=1442 experiment=5	21.88
10819:2	1	K.NC[+71.037]ELDVTC[+71.037]NIK.N		C[+71]*2	697.317	2	1393.63	1393.64	0	-13.5	127	Specific	457.89	409.89	409.89	7.08	85	>sp|P00740-6|FA9_HUMAN Coagulation factor IX OS=Homo sapiens variant 2 G 44 V GN=F9 PE=1 SV=2	2	sample=1 period=1 cycle=1684 experiment=4	sample=1 period=1 cycle=1684 experiment=4	26.9895
06368:2	1	K.NC[+71.037]ELDVTC[+71.037]NIK.N		C[+71]*2	697.315	2	1393.62	1393.64	0	-16.6	127	Specific	459.03	326.04	326.04	5.46	85	>sp|P00740-6|FA9_HUMAN Coagulation factor IX OS=Homo sapiens variant 2 G 44 V GN=F9 PE=1 SV=2	2	sample=1 period=1 cycle=1288 experiment=8	sample=1 period=1 cycle=1288 experiment=8	18.6977
07075:2	1	K.NC[+71.037]ELDVTC[+71.037]NIK.N		C[+71]*2	697.315	2	1393.62	1393.64	0	-16.4	127	Specific	459.59	353.24	353.24	5.46	85	>sp|P00740-6|FA9_HUMAN Coagulation factor IX OS=Homo sapiens variant 2 G 44 V GN=F9 PE=1 SV=2	2	sample=1 period=1 cycle=1375 experiment=10	sample=1 period=1 cycle=1375 experiment=10	20.4772
06055:2	1	K.NC[+71.037]ELDVTC[+71.037]NIK.N		C[+71]*2	697.312	2	1393.62	1393.64	0	-19.7	127	Specific	462.15	391.72	391.72	5.97	85	>sp|P00740-6|FA9_HUMAN Coagulation factor IX OS=Homo sapiens variant 2 G 44 V GN=F9 PE=1 SV=2	2	sample=1 period=1 cycle=1253 experiment=10	sample=1 period=1 cycle=1253 experiment=10	17.935
11245:2	1	K.NC[+71.037]ELDVTC[+71.037]NIK.N		C[+71]*2	697.318	2	1393.63	1393.64	0	-10.9	127	Specific	464.72	318.82	318.82	5.31	85	>sp|P00740-6|FA9_HUMAN Coagulation factor IX OS=Homo sapiens variant 2 G 44 V GN=F9 PE=1 SV=2	2	sample=1 period=1 cycle=1767 experiment=6	sample=1 period=1 cycle=1767 experiment=6	28.8132
10371:2	1	K.NC[+71.037]ELDVTC[+71.037]NIK.N		C[+71]*2	697.322	2	1393.64	1393.64	0	-5.1	127	Specific	464.82	384.98	384.98	6.84	85	>sp|P00740-6|FA9_HUMAN Coagulation factor IX OS=Homo sapiens variant 2 G 44 V GN=F9 PE=1 SV=2	2	sample=1 period=1 cycle=1636 experiment=4	sample=1 period=1 cycle=1636 experiment=4	25.9498
06536:2	1	K.NC[+71.037]ELDVTC[+71.037]NIK.N		C[+71]*2	697.313	2	1393.62	1393.64	0	-19	127	Specific	465.11	350.4	350.4	6	85	>sp|P00740-6|FA9_HUMAN Coagulation factor IX OS=Homo sapiens variant 2 G 44 V GN=F9 PE=1 SV=2	2	sample=1 period=1 cycle=1303 experiment=8	sample=1 period=1 cycle=1303 experiment=8	19.0229
11194:2	1	K.NC[+71.037]ELDVTC[+71.037]NIK.N		C[+71]*2	697.323	2	1393.64	1393.64	0	-5	127	Specific	465.42	339.34	339.34	5.75	85	>sp|P00740-6|FA9_HUMAN Coagulation factor IX OS=Homo sapiens variant 2 G 44 V GN=F9 PE=1 SV=2	2	sample=1 period=1 cycle=1758 experiment=4	sample=1 period=1 cycle=1758 experiment=4	28.614
06430:2	1	K.NC[+71.037]ELDVTC[+71.037]NIK.N		C[+71]*2	697.313	2	1393.62	1393.64	0	-18.4	127	Specific	465.63	405.52	405.52	6.94	85	>sp|P00740-6|FA9_HUMAN Coagulation factor IX OS=Homo sapiens variant 2 G 44 V GN=F9 PE=1 SV=2	2	sample=1 period=1 cycle=1294 experiment=6	sample=1 period=1 cycle=1294 experiment=6	18.8266
11106:2	1	K.NC[+71.037]ELDVTC[+71.037]NIK.N		C[+71]*2	697.318	2	1393.63	1393.64	0	-11.8	127	Specific	466.03	374.22	374.22	6.78	85	>sp|P00740-6|FA9_HUMAN Coagulation factor IX OS=Homo sapiens variant 2 G 44 V GN=F9 PE=1 SV=2	2	sample=1 period=1 cycle=1735 experiment=4	sample=1 period=1 cycle=1735 experiment=4	28.1068
06267:2	1	K.NC[+71.037]ELDVTC[+71.037]NIK.N		C[+71]*2	697.313	2	1393.62	1393.64	0	-18.1	127	Specific	467.07	350.09	350.09	5.69	85	>sp|P00740-6|FA9_HUMAN Coagulation factor IX OS=Homo sapiens variant 2 G 44 V GN=F9 PE=1 SV=2	2	sample=1 period=1 cycle=1276 experiment=7	sample=1 period=1 cycle=1276 experiment=7	18.435
07890:2	1	K.NC[+71.037]ELDVTC[+71.037]NIK.N		C[+71]*2	697.314	2	1393.62	1393.64	0	-17.7	127	Specific	467.31	446.24	446.24	6.94	85	>sp|P00740-6|FA9_HUMAN Coagulation factor IX OS=Homo sapiens variant 2 G 44 V GN=F9 PE=1 SV=2	2	sample=1 period=1 cycle=1448 experiment=7	sample=1 period=1 cycle=1448 experiment=7	22.0127
04541:2	1	K.NC[+71.037]ELDVTC[+71.037]NIK.N		C[+71]*2	697.31	2	1393.61	1393.64	0	-23.6	127	Specific	468.52	340.3	340.3	4.49	85	>sp|P00740-6|FA9_HUMAN Coagulation factor IX OS=Homo sapiens variant 2 G 44 V GN=F9 PE=1 SV=2	2	sample=1 period=1 cycle=1090 experiment=7	sample=1 period=1 cycle=1090 experiment=7	14.5048
11640:2	1	K.NC[+71.037]ELDVTC[+71.037]NIK.N		C[+71]*2	697.324	2	1393.64	1393.64	0	-3.4	127	Specific	468.62	351.25	351.25	5.61	85	>sp|P00740-6|FA9_HUMAN Coagulation factor IX OS=Homo sapiens variant 2 G 44 V GN=F9 PE=1 SV=2	2	sample=1 period=1 cycle=1924 experiment=2	sample=1 period=1 cycle=1924 experiment=2	32.0515
06045:2	1	K.NC[+71.037]ELDVTC[+71.037]NIK.N		C[+71]*2	697.319	2	1393.63	1393.64	0	-10	127	Specific	469.64	328.41	328.41	5.86	85	>sp|P00740-6|FA9_HUMAN Coagulation factor IX OS=Homo sapiens variant 2 G 44 V GN=F9 PE=1 SV=2	2	sample=1 period=1 cycle=1252 experiment=10	sample=1 period=1 cycle=1252 experiment=10	17.912
10796:2	1	K.NC[+71.037]ELDVTC[+71.037]NIK.N		C[+71]*2	697.313	2	1393.62	1393.64	0	-18.3	127	Specific	470.15	327.87	327.87	5.69	85	>sp|P00740-6|FA9_HUMAN Coagulation factor IX OS=Homo sapiens variant 2 G 44 V GN=F9 PE=1 SV=2	2	sample=1 period=1 cycle=1681 experiment=7	sample=1 period=1 cycle=1681 experiment=7	26.9282
06026:2	1	K.NC[+71.037]ELDVTC[+71.037]NIK.N		C[+71]*2	697.316	2	1393.62	1393.64	0	-14.9	127	Specific	470.19	381.64	381.64	6.78	85	>sp|P00740-6|FA9_HUMAN Coagulation factor IX OS=Homo sapiens variant 2 G 44 V GN=F9 PE=1 SV=2	2	sample=1 period=1 cycle=1250 experiment=7	sample=1 period=1 cycle=1250 experiment=7	17.8676
06526:2	1	K.NC[+71.037]ELDVTC[+71.037]NIK.N		C[+71]*2	697.315	2	1393.62	1393.64	0	-15.5	127	Specific	472.74	296.08	296.08	5.48	85	>sp|P00740-6|FA9_HUMAN Coagulation factor IX OS=Homo sapiens variant 2 G 44 V GN=F9 PE=1 SV=2	2	sample=1 period=1 cycle=1302 experiment=10	sample=1 period=1 cycle=1302 experiment=10	19.0017
10902:2	1	K.NC[+71.037]ELDVTC[+71.037]NIK.N		C[+71]*2	697.319	2	1393.63	1393.64	0	-10	127	Specific	473.19	406.63	406.63	7.08	85	>sp|P00740-6|FA9_HUMAN Coagulation factor IX OS=Homo sapiens variant 2 G 44 V GN=F9 PE=1 SV=2	2	sample=1 period=1 cycle=1697 experiment=2	sample=1 period=1 cycle=1697 experiment=2	27.2712
10787:2	1	K.NC[+71.037]ELDVTC[+71.037]NIK.N		C[+71]*2	697.313	2	1393.62	1393.64	0	-18.6	127	Specific	473.58	283.41	283.41	5.37	85	>sp|P00740-6|FA9_HUMAN Coagulation factor IX OS=Homo sapiens variant 2 G 44 V GN=F9 PE=1 SV=2	2	sample=1 period=1 cycle=1680 experiment=6	sample=1 period=1 cycle=1680 experiment=6	26.9044
06926:2	1	K.NC[+71.037]ELDVTC[+71.037]NIK.N		C[+71]*2	697.303	2	1393.6	1393.64	0	-32.6	127	Specific	474.14	422.54	422.54	5.61	85	>sp|P00740-6|FA9_HUMAN Coagulation factor IX OS=Homo sapiens variant 2 G 44 V GN=F9 PE=1 SV=2	2	sample=1 period=1 cycle=1358 experiment=7	sample=1 period=1 cycle=1358 experiment=7	20.1262
05797:2	1	K.NC[+71.037]ELDVTC[+71.037]NIK.N		C[+71]*2	697.31	2	1393.61	1393.64	0	-22.6	127	Specific	475.33	360.46	360.46	4.72	85	>sp|P00740-6|FA9_HUMAN Coagulation factor IX OS=Homo sapiens variant 2 G 44 V GN=F9 PE=1 SV=2	2	sample=1 period=1 cycle=1223 experiment=8	sample=1 period=1 cycle=1223 experiment=8	17.2857
07991:2	1	K.NC[+71.037]ELDVTC[+71.037]NIK.N		C[+71]*2	697.314	2	1393.62	1393.64	0	-17.9	127	Specific	475.37	346.72	346.72	5.46	85	>sp|P00740-6|FA9_HUMAN Coagulation factor IX OS=Homo sapiens variant 2 G 44 V GN=F9 PE=1 SV=2	2	sample=1 period=1 cycle=1458 experiment=7	sample=1 period=1 cycle=1458 experiment=7	22.2284
04840:2	1	K.NC[+71.037]ELDVTC[+71.037]NIK.N		C[+71]*2	697.32	2	1393.63	1393.64	0	-8.8	127	Specific	475.98	425.62	425.62	6.84	85	>sp|P00740-6|FA9_HUMAN Coagulation factor IX OS=Homo sapiens variant 2 G 44 V GN=F9 PE=1 SV=2	2	sample=1 period=1 cycle=1113 experiment=9	sample=1 period=1 cycle=1113 experiment=9	14.9955
11366:2	1	K.NC[+71.037]ELDVTC[+71.037]NIK.N		C[+71]*2	697.321	2	1393.63	1393.64	0	-8	127	Specific	477.44	382.66	382.66	6.53	85	>sp|P00740-6|FA9_HUMAN Coagulation factor IX OS=Homo sapiens variant 2 G 44 V GN=F9 PE=1 SV=2	2	sample=1 period=1 cycle=1801 experiment=4	sample=1 period=1 cycle=1801 experiment=4	29.5418
06832:2	1	K.NC[+71.037]ELDVTC[+71.037]NIK.N		C[+71]*2	697.308	2	1393.61	1393.64	0	-26.1	127	Specific	477.53	348.45	348.45	4.72	85	>sp|P00740-6|FA9_HUMAN Coagulation factor IX OS=Homo sapiens variant 2 G 44 V GN=F9 PE=1 SV=2	2	sample=1 period=1 cycle=1347 experiment=5	sample=1 period=1 cycle=1347 experiment=5	19.9041
10663:2	1	K.NC[+71.037]ELDVTC[+71.037]NIK.N		C[+71]*2	697.319	2	1393.63	1393.64	0	-10.4	127	Specific	477.72	427.35	427.35	7.08	85	>sp|P00740-6|FA9_HUMAN Coagulation factor IX OS=Homo sapiens variant 2 G 44 V GN=F9 PE=1 SV=2	2	sample=1 period=1 cycle=1665 experiment=4	sample=1 period=1 cycle=1665 experiment=4	26.5782
06742:2	1	K.NC[+71.037]ELDVTC[+71.037]NIK.N		C[+71]*2	697.327	2	1393.65	1393.64	0	1.9	127	Specific	478.84	399.56	399.56	6.62	85	>sp|P00740-6|FA9_HUMAN Coagulation factor IX OS=Homo sapiens variant 2 G 44 V GN=F9 PE=1 SV=2	2	sample=1 period=1 cycle=1330 experiment=5	sample=1 period=1 cycle=1330 experiment=5	19.5785
05653:2	1	K.NC[+71.037]ELDVTC[+71.037]NIK.N		C[+71]*2	697.314	2	1393.62	1393.64	0	-17.3	127	Specific	479.03	334.83	334.83	5.86	85	>sp|P00740-6|FA9_HUMAN Coagulation factor IX OS=Homo sapiens variant 2 G 44 V GN=F9 PE=1 SV=2	2	sample=1 period=1 cycle=1208 experiment=6	sample=1 period=1 cycle=1208 experiment=6	16.9611
05823:2	1	K.NC[+71.037]ELDVTC[+71.037]NIK.N		C[+71]*2	697.321	2	1393.63	1393.64	0	-8.1	127	Specific	479.73	338.34	338.34	5.61	85	>sp|P00740-6|FA9_HUMAN Coagulation factor IX OS=Homo sapiens variant 2 G 44 V GN=F9 PE=1 SV=2	2	sample=1 period=1 cycle=1226 experiment=8	sample=1 period=1 cycle=1226 experiment=8	17.3464
10876:2	1	K.NC[+71.037]ELDVTC[+71.037]NIK.N		C[+71]*2	697.318	2	1393.63	1393.64	0	-11.9	127	Specific	482.16	381.07	381.07	6.95	85	>sp|P00740-6|FA9_HUMAN Coagulation factor IX OS=Homo sapiens variant 2 G 44 V GN=F9 PE=1 SV=2	2	sample=1 period=1 cycle=1692 experiment=3	sample=1 period=1 cycle=1692 experiment=3	27.1634
01944:2	1	K.NC[+71.037]ELDVTC[+71.037]NIK.N		C[+71]*2	697.307	2	1393.61	1393.64	0	-27.5	127	Specific	483.34	374.49	374.49	5.74	85	>sp|P00740-6|FA9_HUMAN Coagulation factor IX OS=Homo sapiens variant 2 G 44 V GN=F9 PE=1 SV=2	2	sample=1 period=1 cycle=890 experiment=11	sample=1 period=1 cycle=890 experiment=11	10.4727
11511:2	1	K.NC[+71.037]ELDVTC[+71.037]NIK.N		C[+71]*2	697.313	2	1393.62	1393.64	0	-18.4	127	Specific	483.84	306.54	306.54	5.25	85	>sp|P00740-6|FA9_HUMAN Coagulation factor IX OS=Homo sapiens variant 2 G 44 V GN=F9 PE=1 SV=2	2	sample=1 period=1 cycle=1862 experiment=2	sample=1 period=1 cycle=1862 experiment=2	30.7755
07954:2	1	K.NC[+71.037]ELDVTC[+71.037]NIK.N		C[+71]*2	697.315	2	1393.62	1393.64	0	-16.6	127	Specific	483.85	342	342	6.03	85	>sp|P00740-6|FA9_HUMAN Coagulation factor IX OS=Homo sapiens variant 2 G 44 V GN=F9 PE=1 SV=2	2	sample=1 period=1 cycle=1454 experiment=10	sample=1 period=1 cycle=1454 experiment=10	22.1434
06452:2	1	K.NC[+71.037]ELDVTC[+71.037]NIK.N		C[+71]*2	697.311	2	1393.61	1393.64	0	-22.2	127	Specific	483.91	368.38	368.38	5.97	85	>sp|P00740-6|FA9_HUMAN Coagulation factor IX OS=Homo sapiens variant 2 G 44 V GN=F9 PE=1 SV=2	2	sample=1 period=1 cycle=1296 experiment=9	sample=1 period=1 cycle=1296 experiment=9	18.8723
04661:2	1	K.NC[+71.037]ELDVTC[+71.037]NIK.N		C[+71]*2	697.31	2	1393.61	1393.64	0	-23.7	127	Specific	484.5	365.5	365.5	5.97	85	>sp|P00740-6|FA9_HUMAN Coagulation factor IX OS=Homo sapiens variant 2 G 44 V GN=F9 PE=1 SV=2	2	sample=1 period=1 cycle=1098 experiment=11	sample=1 period=1 cycle=1098 experiment=11	14.6776
06681:2	1	K.NC[+71.037]ELDVTC[+71.037]NIK.N		C[+71]*2	697.316	2	1393.62	1393.64	0	-14.9	127	Specific	485.82	386.24	386.24	6.95	85	>sp|P00740-6|FA9_HUMAN Coagulation factor IX OS=Homo sapiens variant 2 G 44 V GN=F9 PE=1 SV=2	2	sample=1 period=1 cycle=1319 experiment=7	sample=1 period=1 cycle=1319 experiment=7	19.3606
05807:2	1	K.NC[+71.037]ELDVTC[+71.037]NIK.N		C[+71]*2	697.316	2	1393.62	1393.64	0	-14.8	127	Specific	486.15	341.61	341.61	5.63	85	>sp|P00740-6|FA9_HUMAN Coagulation factor IX OS=Homo sapiens variant 2 G 44 V GN=F9 PE=1 SV=2	2	sample=1 period=1 cycle=1224 experiment=10	sample=1 period=1 cycle=1224 experiment=10	17.3069
06945:2	1	K.NC[+71.037]ELDVTC[+71.037]NIK.N		C[+71]*2	697.318	2	1393.63	1393.64	0	-11.9	127	Specific	486.33	333.76	333.76	5.63	85	>sp|P00740-6|FA9_HUMAN Coagulation factor IX OS=Homo sapiens variant 2 G 44 V GN=F9 PE=1 SV=2	2	sample=1 period=1 cycle=1360 experiment=9	sample=1 period=1 cycle=1360 experiment=9	20.1681
04826:2	1	K.NC[+71.037]ELDVTC[+71.037]NIK.N		C[+71]*2	697.312	2	1393.62	1393.64	0	-19.8	127	Specific	486.79	361.8	361.8	5.97	85	>sp|P00740-6|FA9_HUMAN Coagulation factor IX OS=Homo sapiens variant 2 G 44 V GN=F9 PE=1 SV=2	2	sample=1 period=1 cycle=1112 experiment=9	sample=1 period=1 cycle=1112 experiment=9	14.975
05814:2	1	K.NC[+71.037]ELDVTC[+71.037]NIK.N		C[+71]*2	697.314	2	1393.62	1393.64	0	-16.8	127	Specific	486.99	402.13	402.13	7.11	85	>sp|P00740-6|FA9_HUMAN Coagulation factor IX OS=Homo sapiens variant 2 G 44 V GN=F9 PE=1 SV=2	2	sample=1 period=1 cycle=1225 experiment=7	sample=1 period=1 cycle=1225 experiment=7	17.3265
05923:2	1	K.NC[+71.037]ELDVTC[+71.037]NIK.N		C[+71]*2	697.318	2	1393.63	1393.64	0	-12.2	127	Specific	487.87	364.56	364.56	7.11	85	>sp|P00740-6|FA9_HUMAN Coagulation factor IX OS=Homo sapiens variant 2 G 44 V GN=F9 PE=1 SV=2	2	sample=1 period=1 cycle=1237 experiment=7	sample=1 period=1 cycle=1237 experiment=7	17.5842
01725:2	1	K.NC[+71.037]ELDVTC[+71.037]NIK.N		C[+71]*2	697.313	2	1393.62	1393.64	0	-18.8	127	Specific	488.18	484.78	484.78	7.11	85	>sp|P00740-6|FA9_HUMAN Coagulation factor IX OS=Homo sapiens variant 2 G 44 V GN=F9 PE=1 SV=2	2	sample=1 period=1 cycle=873 experiment=13	sample=1 period=1 cycle=873 experiment=13	10.132
04280:2	1	K.NC[+71.037]ELDVTC[+71.037]NIK.N		C[+71]*2	697.308	2	1393.61	1393.64	0	-25.8	127	Specific	488.63	403.64	403.64	6.14	85	>sp|P00740-6|FA9_HUMAN Coagulation factor IX OS=Homo sapiens variant 2 G 44 V GN=F9 PE=1 SV=2	2	sample=1 period=1 cycle=1069 experiment=9	sample=1 period=1 cycle=1069 experiment=9	14.0689
11200:2	1	K.NC[+71.037]ELDVTC[+71.037]NIK.N		C[+71]*2	697.322	2	1393.64	1393.64	0	-5.4	127	Specific	488.8	321.65	321.65	5.24	85	>sp|P00740-6|FA9_HUMAN Coagulation factor IX OS=Homo sapiens variant 2 G 44 V GN=F9 PE=1 SV=2	2	sample=1 period=1 cycle=1759 experiment=4	sample=1 period=1 cycle=1759 experiment=4	28.6397
11006:2	1	K.NC[+71.037]ELDVTC[+71.037]NIK.N		C[+71]*2	697.322	2	1393.64	1393.64	0	-5.4	127	Specific	489.17	425.13	425.13	6.87	85	>sp|P00740-6|FA9_HUMAN Coagulation factor IX OS=Homo sapiens variant 2 G 44 V GN=F9 PE=1 SV=2	2	sample=1 period=1 cycle=1714 experiment=3	sample=1 period=1 cycle=1714 experiment=3	27.6451
11085:2	1	K.NC[+71.037]ELDVTC[+71.037]NIK.N		C[+71]*2	697.32	2	1393.63	1393.64	0	-8.6	127	Specific	489.28	363.85	363.85	6.7	85	>sp|P00740-6|FA9_HUMAN Coagulation factor IX OS=Homo sapiens variant 2 G 44 V GN=F9 PE=1 SV=2	2	sample=1 period=1 cycle=1730 experiment=4	sample=1 period=1 cycle=1730 experiment=4	27.9951
04388:2	1	K.NC[+71.037]ELDVTC[+71.037]NIK.N		C[+71]*2	697.305	2	1393.6	1393.64	0	-30.6	127	Specific	489.65	384.27	384.27	5.78	85	>sp|P00740-6|FA9_HUMAN Coagulation factor IX OS=Homo sapiens variant 2 G 44 V GN=F9 PE=1 SV=2	2	sample=1 period=1 cycle=1077 experiment=12	sample=1 period=1 cycle=1077 experiment=12	14.2377
06569:2	1	K.NC[+71.037]ELDVTC[+71.037]NIK.N		C[+71]*2	697.318	2	1393.63	1393.64	0	-11.9	127	Specific	489.95	323.55	323.55	5.86	85	>sp|P00740-6|FA9_HUMAN Coagulation factor IX OS=Homo sapiens variant 2 G 44 V GN=F9 PE=1 SV=2	2	sample=1 period=1 cycle=1306 experiment=12	sample=1 period=1 cycle=1306 experiment=12	19.0888
05758:2	1	K.NC[+71.037]ELDVTC[+71.037]NIK.N		C[+71]*2	697.315	2	1393.62	1393.64	0	-16.1	127	Specific	490.19	346.69	346.69	5.63	85	>sp|P00740-6|FA9_HUMAN Coagulation factor IX OS=Homo sapiens variant 2 G 44 V GN=F9 PE=1 SV=2	2	sample=1 period=1 cycle=1219 experiment=8	sample=1 period=1 cycle=1219 experiment=8	17.1996
07672:2	1	K.NC[+71.037]ELDVTC[+71.037]NIK.N		C[+71]*2	697.322	2	1393.64	1393.64	0	-5.8	127	Specific	491.31	450.1	450.1	7	85	>sp|P00740-6|FA9_HUMAN Coagulation factor IX OS=Homo sapiens variant 2 G 44 V GN=F9 PE=1 SV=2	2	sample=1 period=1 cycle=1426 experiment=7	sample=1 period=1 cycle=1426 experiment=7	21.5389
02373:2	1	K.NC[+71.037]ELDVTC[+71.037]NIK.N		C[+71]*2	697.318	2	1393.63	1393.64	0	-12.2	127	Specific	491.46	377.5	377.5	7.11	85	>sp|P00740-6|FA9_HUMAN Coagulation factor IX OS=Homo sapiens variant 2 G 44 V GN=F9 PE=1 SV=2	2	sample=1 period=1 cycle=925 experiment=5	sample=1 period=1 cycle=925 experiment=5	11.1788
01669:2	1	K.NC[+71.037]ELDVTC[+71.037]NIK.N		C[+71]*2	697.346	2	1393.68	1393.64	0	27.8	127	Specific	491.69	379.49	379.49	6.36	85	>sp|P00740-6|FA9_HUMAN Coagulation factor IX OS=Homo sapiens variant 2 G 44 V GN=F9 PE=1 SV=2	2	sample=1 period=1 cycle=869 experiment=9	sample=1 period=1 cycle=869 experiment=9	10.0491
05887:2	1	K.NC[+71.037]ELDVTC[+71.037]NIK.N		C[+71]*2	697.313	2	1393.62	1393.64	0	-19.1	127	Specific	492.33	489.65	489.65	7.35	85	>sp|P00740-6|FA9_HUMAN Coagulation factor IX OS=Homo sapiens variant 2 G 44 V GN=F9 PE=1 SV=2	2	sample=1 period=1 cycle=1233 experiment=10	sample=1 period=1 cycle=1233 experiment=10	17.4991
11549:2	1	K.NC[+71.037]ELDVTC[+71.037]NIK.N		C[+71]*2	697.322	2	1393.64	1393.64	0	-5.3	127	Specific	492.61	410.03	410.03	6.87	85	>sp|P00740-6|FA9_HUMAN Coagulation factor IX OS=Homo sapiens variant 2 G 44 V GN=F9 PE=1 SV=2	2	sample=1 period=1 cycle=1879 experiment=4	sample=1 period=1 cycle=1879 experiment=4	31.1325
04185:2	1	K.NC[+71.037]ELDVTC[+71.037]NIK.N		C[+71]*2	697.307	2	1393.61	1393.64	0	-27.7	127	Specific	492.64	386.04	386.04	6.14	85	>sp|P00740-6|FA9_HUMAN Coagulation factor IX OS=Homo sapiens variant 2 G 44 V GN=F9 PE=1 SV=2	2	sample=1 period=1 cycle=1061 experiment=11	sample=1 period=1 cycle=1061 experiment=11	13.906
10502:2	1	K.NC[+71.037]ELDVTC[+71.037]NIK.N		C[+71]*2	697.318	2	1393.63	1393.64	0	-11.2	127	Specific	492.8	334.48	334.48	5.63	85	>sp|P00740-6|FA9_HUMAN Coagulation factor IX OS=Homo sapiens variant 2 G 44 V GN=F9 PE=1 SV=2	2	sample=1 period=1 cycle=1648 experiment=4	sample=1 period=1 cycle=1648 experiment=4	26.2096
04195:2	1	K.NC[+71.037]ELDVTC[+71.037]NIK.N		C[+71]*2	697.299	2	1393.59	1393.64	0	-39.5	127	Specific	494.43	382.18	382.18	5.38	85	>sp|P00740-6|FA9_HUMAN Coagulation factor IX OS=Homo sapiens variant 2 G 44 V GN=F9 PE=1 SV=2	2	sample=1 period=1 cycle=1062 experiment=9	sample=1 period=1 cycle=1062 experiment=9	13.924
06094:2	1	K.NC[+71.037]ELDVTC[+71.037]NIK.N		C[+71]*2	697.311	2	1393.62	1393.64	0	-21.3	127	Specific	495.39	378.98	378.98	5.97	85	>sp|P00740-6|FA9_HUMAN Coagulation factor IX OS=Homo sapiens variant 2 G 44 V GN=F9 PE=1 SV=2	2	sample=1 period=1 cycle=1257 experiment=10	sample=1 period=1 cycle=1257 experiment=10	18.0218
06920:2	1	K.NC[+71.037]ELDVTC[+71.037]NIK.N		C[+71]*2	697.312	2	1393.62	1393.64	0	-19.9	127	Specific	495.91	320.53	320.53	4.51	85	>sp|P00740-6|FA9_HUMAN Coagulation factor IX OS=Homo sapiens variant 2 G 44 V GN=F9 PE=1 SV=2	2	sample=1 period=1 cycle=1357 experiment=10	sample=1 period=1 cycle=1357 experiment=10	20.1089
01973:2	1	K.NC[+71.037]ELDVTC[+71.037]NIK.N		C[+71]*2	697.317	2	1393.63	1393.64	0	-13.8	127	Specific	498.27	312.46	312.46	5.25	85	>sp|P00740-6|FA9_HUMAN Coagulation factor IX OS=Homo sapiens variant 2 G 44 V GN=F9 PE=1 SV=2	2	sample=1 period=1 cycle=892 experiment=12	sample=1 period=1 cycle=892 experiment=12	10.5147
11342:2	1	K.NC[+71.037]ELDVTC[+71.037]NIK.N		C[+71]*2	697.319	2	1393.63	1393.64	0	-10.4	127	Specific	498.55	377.36	377.36	7.11	85	>sp|P00740-6|FA9_HUMAN Coagulation factor IX OS=Homo sapiens variant 2 G 44 V GN=F9 PE=1 SV=2	2	sample=1 period=1 cycle=1794 experiment=3	sample=1 period=1 cycle=1794 experiment=3	29.3889
05487:2	1	K.NC[+71.037]ELDVTC[+71.037]NIK.N		C[+71]*2	697.316	2	1393.62	1393.64	0	-14.7	127	Specific	499.92	388.74	388.74	6.95	85	>sp|P00740-6|FA9_HUMAN Coagulation factor IX OS=Homo sapiens variant 2 G 44 V GN=F9 PE=1 SV=2	2	sample=1 period=1 cycle=1185 experiment=9	sample=1 period=1 cycle=1185 experiment=9	16.4668
11506:2	1	K.NC[+71.037]ELDVTC[+71.037]NIK.N		C[+71]*2	697.318	2	1393.63	1393.64	0	-11	127	Specific	500.64	340.04	340.04	6.17	85	>sp|P00740-6|FA9_HUMAN Coagulation factor IX OS=Homo sapiens variant 2 G 44 V GN=F9 PE=1 SV=2	2	sample=1 period=1 cycle=1856 experiment=3	sample=1 period=1 cycle=1856 experiment=3	30.6797
05945:2	1	K.NC[+71.037]ELDVTC[+71.037]NIK.N		C[+71]*2	697.312	2	1393.62	1393.64	0	-20.5	127	Specific	501.64	400.27	400.27	5.97	85	>sp|P00740-6|FA9_HUMAN Coagulation factor IX OS=Homo sapiens variant 2 G 44 V GN=F9 PE=1 SV=2	2	sample=1 period=1 cycle=1240 experiment=5	sample=1 period=1 cycle=1240 experiment=5	17.6497
01912:2	1	K.NC[+71.037]ELDVTC[+71.037]NIK.N		C[+71]*2	697.303	2	1393.6	1393.64	0	-32.6	127	Specific	501.83	401.91	401.91	5.78	85	>sp|P00740-6|FA9_HUMAN Coagulation factor IX OS=Homo sapiens variant 2 G 44 V GN=F9 PE=1 SV=2	2	sample=1 period=1 cycle=888 experiment=8	sample=1 period=1 cycle=888 experiment=8	10.4325
11495:2	1	K.NC[+71.037]ELDVTC[+71.037]NIK.N		C[+71]*2	697.32	2	1393.63	1393.64	0	-8.7	127	Specific	502.35	384.15	384.15	6.7	85	>sp|P00740-6|FA9_HUMAN Coagulation factor IX OS=Homo sapiens variant 2 G 44 V GN=F9 PE=1 SV=2	2	sample=1 period=1 cycle=1846 experiment=3	sample=1 period=1 cycle=1846 experiment=3	30.496
11203:2	1	K.NC[+71.037]ELDVTC[+71.037]NIK.N		C[+71]*2	697.32	2	1393.63	1393.64	0	-8.6	127	Specific	502.81	401.8	401.8	6.87	85	>sp|P00740-6|FA9_HUMAN Coagulation factor IX OS=Homo sapiens variant 2 G 44 V GN=F9 PE=1 SV=2	2	sample=1 period=1 cycle=1760 experiment=4	sample=1 period=1 cycle=1760 experiment=4	28.658
05739:2	1	K.NC[+71.037]ELDVTC[+71.037]NIK.N		C[+71]*2	697.316	2	1393.63	1393.64	0	-14.2	127	Specific	503.96	418.96	418.96	6.71	85	>sp|P00740-6|FA9_HUMAN Coagulation factor IX OS=Homo sapiens variant 2 G 44 V GN=F9 PE=1 SV=2	2	sample=1 period=1 cycle=1217 experiment=10	sample=1 period=1 cycle=1217 experiment=10	17.1575
07008:2	1	K.NC[+71.037]ELDVTC[+71.037]NIK.N		C[+71]*2	697.315	2	1393.62	1393.64	0	-16.3	127	Specific	504.14	398.32	398.32	7.11	85	>sp|P00740-6|FA9_HUMAN Coagulation factor IX OS=Homo sapiens variant 2 G 44 V GN=F9 PE=1 SV=2	2	sample=1 period=1 cycle=1368 experiment=10	sample=1 period=1 cycle=1368 experiment=10	20.3322
02200:2	1	K.NC[+71.037]ELDVTC[+71.037]NIK.N		C[+71]*2	697.317	2	1393.63	1393.64	0	-12.9	127	Specific	504.94	348.51	348.51	6.03	85	>sp|P00740-6|FA9_HUMAN Coagulation factor IX OS=Homo sapiens variant 2 G 44 V GN=F9 PE=1 SV=2	2	sample=1 period=1 cycle=909 experiment=11	sample=1 period=1 cycle=909 experiment=11	10.8604
10723:2	1	K.NC[+71.037]ELDVTC[+71.037]NIK.N		C[+71]*2	697.323	2	1393.64	1393.64	0	-4.4	127	Specific	505.71	351.93	351.93	5.92	85	>sp|P00740-6|FA9_HUMAN Coagulation factor IX OS=Homo sapiens variant 2 G 44 V GN=F9 PE=1 SV=2	2	sample=1 period=1 cycle=1672 experiment=2	sample=1 period=1 cycle=1672 experiment=2	26.7272
05100:2	1	K.NC[+71.037]ELDVTC[+71.037]NIK.N		C[+71]*2	697.309	2	1393.61	1393.64	0	-24	127	Specific	506.91	403.68	403.68	6.27	85	>sp|P00740-6|FA9_HUMAN Coagulation factor IX OS=Homo sapiens variant 2 G 44 V GN=F9 PE=1 SV=2	2	sample=1 period=1 cycle=1139 experiment=7	sample=1 period=1 cycle=1139 experiment=7	15.5249
10750:2	1	K.NC[+71.037]ELDVTC[+71.037]NIK.N		C[+71]*2	697.32	2	1393.63	1393.64	0	-9.4	127	Specific	507.01	328.42	328.42	5.62	85	>sp|P00740-6|FA9_HUMAN Coagulation factor IX OS=Homo sapiens variant 2 G 44 V GN=F9 PE=1 SV=2	2	sample=1 period=1 cycle=1675 experiment=5	sample=1 period=1 cycle=1675 experiment=5	26.7951
11749:2	1	K.NC[+71.037]ELDVTC[+71.037]NIK.N		C[+71]*2	697.326	2	1393.64	1393.64	0	-0.8	127	Specific	508.33	384.41	384.41	6.87	85	>sp|P00740-6|FA9_HUMAN Coagulation factor IX OS=Homo sapiens variant 2 G 44 V GN=F9 PE=1 SV=2	2	sample=1 period=1 cycle=2422 experiment=2	sample=1 period=1 cycle=2422 experiment=2	38.0645
05367:2	1	K.NC[+71.037]ELDVTC[+71.037]NIK.N		C[+71]*2	697.325	2	1393.64	1393.64	0	-2.2	127	Specific	508.9	362.54	362.54	7	85	>sp|P00740-6|FA9_HUMAN Coagulation factor IX OS=Homo sapiens variant 2 G 44 V GN=F9 PE=1 SV=2	2	sample=1 period=1 cycle=1170 experiment=11	sample=1 period=1 cycle=1170 experiment=11	16.1508
04780:2	1	K.NC[+71.037]ELDVTC[+71.037]NIK.N		C[+71]*2	697.313	2	1393.62	1393.64	0	-18.1	127	Specific	509.07	396.91	396.91	7.35	85	>sp|P00740-6|FA9_HUMAN Coagulation factor IX OS=Homo sapiens variant 2 G 44 V GN=F9 PE=1 SV=2	2	sample=1 period=1 cycle=1108 experiment=8	sample=1 period=1 cycle=1108 experiment=8	14.8894
05091:2	1	K.NC[+71.037]ELDVTC[+71.037]NIK.N		C[+71]*2	697.324	2	1393.64	1393.64	0	-3.3	127	Specific	511.45	482.4	482.4	6.87	85	>sp|P00740-6|FA9_HUMAN Coagulation factor IX OS=Homo sapiens variant 2 G 44 V GN=F9 PE=1 SV=2	2	sample=1 period=1 cycle=1138 experiment=11	sample=1 period=1 cycle=1138 experiment=11	15.5055
05748:2	1	K.NC[+71.037]ELDVTC[+71.037]NIK.N		C[+71]*2	697.319	2	1393.63	1393.64	0	-10	127	Specific	511.51	396.46	396.46	7.25	85	>sp|P00740-6|FA9_HUMAN Coagulation factor IX OS=Homo sapiens variant 2 G 44 V GN=F9 PE=1 SV=2	2	sample=1 period=1 cycle=1218 experiment=8	sample=1 period=1 cycle=1218 experiment=8	17.1796
05455:2	1	K.NC[+71.037]ELDVTC[+71.037]NIK.N		C[+71]*2	697.314	2	1393.62	1393.64	0	-17.1	127	Specific	512.63	370.61	370.61	7.35	85	>sp|P00740-6|FA9_HUMAN Coagulation factor IX OS=Homo sapiens variant 2 G 44 V GN=F9 PE=1 SV=2	2	sample=1 period=1 cycle=1181 experiment=8	sample=1 period=1 cycle=1181 experiment=8	16.3815
11269:2	1	K.NC[+71.037]ELDVTC[+71.037]NIK.N		C[+71]*2	697.319	2	1393.63	1393.64	0	-10.8	127	Specific	513.31	349.03	349.03	6.17	85	>sp|P00740-6|FA9_HUMAN Coagulation factor IX OS=Homo sapiens variant 2 G 44 V GN=F9 PE=1 SV=2	2	sample=1 period=1 cycle=1771 experiment=5	sample=1 period=1 cycle=1771 experiment=5	28.8991
11384:2	1	K.NC[+71.037]ELDVTC[+71.037]NIK.N		C[+71]*2	697.321	2	1393.64	1393.64	0	-6.9	127	Specific	515.06	299.67	299.67	5.54	85	>sp|P00740-6|FA9_HUMAN Coagulation factor IX OS=Homo sapiens variant 2 G 44 V GN=F9 PE=1 SV=2	2	sample=1 period=1 cycle=1807 experiment=4	sample=1 period=1 cycle=1807 experiment=4	29.6717
01933:2	1	K.NC[+71.037]ELDVTC[+71.037]NIK.N		C[+71]*2	697.322	2	1393.64	1393.64	0	-5.8	127	Specific	515.37	479.1	479.1	6.87	85	>sp|P00740-6|FA9_HUMAN Coagulation factor IX OS=Homo sapiens variant 2 G 44 V GN=F9 PE=1 SV=2	2	sample=1 period=1 cycle=889 experiment=15	sample=1 period=1 cycle=889 experiment=15	10.456
06188:2	1	K.NC[+71.037]ELDVTC[+71.037]NIK.N		C[+71]*2	697.316	2	1393.62	1393.64	0	-14.7	127	Specific	515.6	405.02	405.02	7.11	85	>sp|P00740-6|FA9_HUMAN Coagulation factor IX OS=Homo sapiens variant 2 G 44 V GN=F9 PE=1 SV=2	2	sample=1 period=1 cycle=1268 experiment=7	sample=1 period=1 cycle=1268 experiment=7	18.2597
06726:2	1	K.NC[+71.037]ELDVTC[+71.037]NIK.N		C[+71]*2	697.314	2	1393.62	1393.64	0	-17.2	127	Specific	515.86	409.49	409.49	7.11	85	>sp|P00740-6|FA9_HUMAN Coagulation factor IX OS=Homo sapiens variant 2 G 44 V GN=F9 PE=1 SV=2	2	sample=1 period=1 cycle=1327 experiment=6	sample=1 period=1 cycle=1327 experiment=6	19.5215
11668:2	1	K.NC[+71.037]ELDVTC[+71.037]NIK.N		C[+71]*2	697.319	2	1393.63	1393.64	0	-10.2	127	Specific	516.41	396.09	396.09	7.11	85	>sp|P00740-6|FA9_HUMAN Coagulation factor IX OS=Homo sapiens variant 2 G 44 V GN=F9 PE=1 SV=2	2	sample=1 period=1 cycle=1931 experiment=3	sample=1 period=1 cycle=1931 experiment=3	32.1975
05854:2	1	K.NC[+71.037]ELDVTC[+71.037]NIK.N		C[+71]*2	697.308	2	1393.61	1393.64	0	-25.5	127	Specific	516.52	424.78	424.78	6.37	85	>sp|P00740-6|FA9_HUMAN Coagulation factor IX OS=Homo sapiens variant 2 G 44 V GN=F9 PE=1 SV=2	2	sample=1 period=1 cycle=1230 experiment=6	sample=1 period=1 cycle=1230 experiment=6	17.4351
04171:2	1	K.NC[+71.037]ELDVTC[+71.037]NIK.N		C[+71]*2	697.306	2	1393.61	1393.64	0	-28.6	127	Specific	516.99	368.4	368.4	6.14	85	>sp|P00740-6|FA9_HUMAN Coagulation factor IX OS=Homo sapiens variant 2 G 44 V GN=F9 PE=1 SV=2	2	sample=1 period=1 cycle=1060 experiment=9	sample=1 period=1 cycle=1060 experiment=9	13.8838
06603:2	1	K.NC[+71.037]ELDVTC[+71.037]NIK.N		C[+71]*2	697.313	2	1393.62	1393.64	0	-19.1	127	Specific	518.57	360.66	360.66	5.86	85	>sp|P00740-6|FA9_HUMAN Coagulation factor IX OS=Homo sapiens variant 2 G 44 V GN=F9 PE=1 SV=2	2	sample=1 period=1 cycle=1310 experiment=9	sample=1 period=1 cycle=1310 experiment=9	19.1734
05153:2	1	K.NC[+71.037]ELDVTC[+71.037]NIK.N		C[+71]*2	697.318	2	1393.63	1393.64	0	-12	127	Specific	518.68	430.95	430.95	7.35	85	>sp|P00740-6|FA9_HUMAN Coagulation factor IX OS=Homo sapiens variant 2 G 44 V GN=F9 PE=1 SV=2	2	sample=1 period=1 cycle=1146 experiment=8	sample=1 period=1 cycle=1146 experiment=8	15.6659
06861:2	1	K.NC[+71.037]ELDVTC[+71.037]NIK.N		C[+71]*2	697.323	2	1393.64	1393.64	0	-3.8	127	Specific	518.7	389.88	389.88	7	85	>sp|P00740-6|FA9_HUMAN Coagulation factor IX OS=Homo sapiens variant 2 G 44 V GN=F9 PE=1 SV=2	2	sample=1 period=1 cycle=1351 experiment=4	sample=1 period=1 cycle=1351 experiment=4	19.985
04587:2	1	K.NC[+71.037]ELDVTC[+71.037]NIK.N		C[+71]*2	697.313	2	1393.62	1393.64	0	-19.5	127	Specific	518.82	461.77	461.77	7.11	85	>sp|P00740-6|FA9_HUMAN Coagulation factor IX OS=Homo sapiens variant 2 G 44 V GN=F9 PE=1 SV=2	2	sample=1 period=1 cycle=1093 experiment=8	sample=1 period=1 cycle=1093 experiment=8	14.5705
05356:2	1	K.NC[+71.037]ELDVTC[+71.037]NIK.N		C[+71]*2	697.326	2	1393.65	1393.64	0	0.4	127	Specific	519.66	399.56	399.56	7.3	85	>sp|P00740-6|FA9_HUMAN Coagulation factor IX OS=Homo sapiens variant 2 G 44 V GN=F9 PE=1 SV=2	2	sample=1 period=1 cycle=1169 experiment=10	sample=1 period=1 cycle=1169 experiment=10	16.1312
05040:2	1	K.NC[+71.037]ELDVTC[+71.037]NIK.N		C[+71]*2	697.324	2	1393.64	1393.64	0	-2.4	127	Specific	520.33	368.14	368.14	7.22	85	>sp|P00740-6|FA9_HUMAN Coagulation factor IX OS=Homo sapiens variant 2 G 44 V GN=F9 PE=1 SV=2	2	sample=1 period=1 cycle=1132 experiment=7	sample=1 period=1 cycle=1132 experiment=7	15.3851
11126:2	1	K.NC[+71.037]ELDVTC[+71.037]NIK.N		C[+71]*2	697.321	2	1393.64	1393.64	0	-7	127	Specific	520.78	407.3	407.3	7.09	85	>sp|P00740-6|FA9_HUMAN Coagulation factor IX OS=Homo sapiens variant 2 G 44 V GN=F9 PE=1 SV=2	2	sample=1 period=1 cycle=1740 experiment=3	sample=1 period=1 cycle=1740 experiment=3	28.215
11390:2	1	K.NC[+71.037]ELDVTC[+71.037]NIK.N		C[+71]*2	697.319	2	1393.63	1393.64	0	-9.7	127	Specific	520.86	360.12	360.12	6.14	85	>sp|P00740-6|FA9_HUMAN Coagulation factor IX OS=Homo sapiens variant 2 G 44 V GN=F9 PE=1 SV=2	2	sample=1 period=1 cycle=1810 experiment=3	sample=1 period=1 cycle=1810 experiment=3	29.737
05259:2	1	K.NC[+71.037]ELDVTC[+71.037]NIK.N		C[+71]*2	697.322	2	1393.64	1393.64	0	-6.4	127	Specific	521.2	411.38	411.38	7.32	85	>sp|P00740-6|FA9_HUMAN Coagulation factor IX OS=Homo sapiens variant 2 G 44 V GN=F9 PE=1 SV=2	2	sample=1 period=1 cycle=1158 experiment=10	sample=1 period=1 cycle=1158 experiment=10	15.9049
05052:2	1	K.NC[+71.037]ELDVTC[+71.037]NIK.N		C[+71]*2	697.32	2	1393.63	1393.64	0	-9.4	127	Specific	521.5	416.55	416.55	7.09	85	>sp|P00740-6|FA9_HUMAN Coagulation factor IX OS=Homo sapiens variant 2 G 44 V GN=F9 PE=1 SV=2	2	sample=1 period=1 cycle=1133 experiment=8	sample=1 period=1 cycle=1133 experiment=8	15.4051
04986:2	1	K.NC[+71.037]ELDVTC[+71.037]NIK.N		C[+71]*2	697.315	2	1393.62	1393.64	0	-16.1	127	Specific	524.24	367.53	367.53	7.47	85	>sp|P00740-6|FA9_HUMAN Coagulation factor IX OS=Homo sapiens variant 2 G 44 V GN=F9 PE=1 SV=2	2	sample=1 period=1 cycle=1125 experiment=10	sample=1 period=1 cycle=1125 experiment=10	15.2485
02269:2	1	K.NC[+71.037]ELDVTC[+71.037]NIK.N		C[+71]*2	697.316	2	1393.62	1393.64	0	-15.3	127	Specific	525.7	370.31	370.31	7.33	85	>sp|P00740-6|FA9_HUMAN Coagulation factor IX OS=Homo sapiens variant 2 G 44 V GN=F9 PE=1 SV=2	2	sample=1 period=1 cycle=914 experiment=6	sample=1 period=1 cycle=914 experiment=6	10.9581
11680:2	1	K.NC[+71.037]ELDVTC[+71.037]NIK.N		C[+71]*2	697.314	2	1393.62	1393.64	0	-16.7	127	Specific	527.49	406.75	406.75	7.33	85	>sp|P00740-6|FA9_HUMAN Coagulation factor IX OS=Homo sapiens variant 2 G 44 V GN=F9 PE=1 SV=2	2	sample=1 period=1 cycle=1941 experiment=2	sample=1 period=1 cycle=1941 experiment=2	32.3747
03918:2	1	K.NC[+71.037]ELDVTC[+71.037]NIK.N		C[+71]*2	697.314	2	1393.62	1393.64	0	-17.8	127	Specific	528.22	319.08	319.08	6	85	>sp|P00740-6|FA9_HUMAN Coagulation factor IX OS=Homo sapiens variant 2 G 44 V GN=F9 PE=1 SV=2	2	sample=1 period=1 cycle=1039 experiment=10	sample=1 period=1 cycle=1039 experiment=10	13.4612
05008:2	1	K.NC[+71.037]ELDVTC[+71.037]NIK.N		C[+71]*2	697.309	2	1393.61	1393.64	0	-23.8	127	Specific	529.06	407.83	407.83	6.36	85	>sp|P00740-6|FA9_HUMAN Coagulation factor IX OS=Homo sapiens variant 2 G 44 V GN=F9 PE=1 SV=2	2	sample=1 period=1 cycle=1127 experiment=12	sample=1 period=1 cycle=1127 experiment=12	15.2884
05053:2	1	K.NC[+71.037]ELDVTC[+71.037]NIK.N		C[+71]*2	697.32	2	1393.63	1393.64	0	-9.4	127	Specific	529.44	379.39	379.39	6.92	85	>sp|P00740-6|FA9_HUMAN Coagulation factor IX OS=Homo sapiens variant 2 G 44 V GN=F9 PE=1 SV=2	2	sample=1 period=1 cycle=1133 experiment=9	sample=1 period=1 cycle=1133 experiment=9	15.4059
04162:2	1	K.NC[+71.037]ELDVTC[+71.037]NIK.N		C[+71]*2	697.309	2	1393.61	1393.64	0	-24.6	127	Specific	529.68	370.11	370.11	5.96	85	>sp|P00740-6|FA9_HUMAN Coagulation factor IX OS=Homo sapiens variant 2 G 44 V GN=F9 PE=1 SV=2	2	sample=1 period=1 cycle=1059 experiment=12	sample=1 period=1 cycle=1059 experiment=12	13.8655
11285:2	1	K.NC[+71.037]ELDVTC[+71.037]NIK.N		C[+71]*2	697.319	2	1393.63	1393.64	0	-10.8	127	Specific	530.99	389.38	389.38	7.47	85	>sp|P00740-6|FA9_HUMAN Coagulation factor IX OS=Homo sapiens variant 2 G 44 V GN=F9 PE=1 SV=2	2	sample=1 period=1 cycle=1775 experiment=4	sample=1 period=1 cycle=1775 experiment=4	28.9855
04109:2	1	K.NC[+71.037]ELDVTC[+71.037]NIK.N		C[+71]*2	697.318	2	1393.63	1393.64	0	-11.2	127	Specific	531.25	276.93	276.93	5.59	85	>sp|P00740-6|FA9_HUMAN Coagulation factor IX OS=Homo sapiens variant 2 G 44 V GN=F9 PE=1 SV=2	2	sample=1 period=1 cycle=1055 experiment=9	sample=1 period=1 cycle=1055 experiment=9	13.7815
03949:2	1	K.NC[+71.037]ELDVTC[+71.037]NIK.N		C[+71]*2	697.317	2	1393.63	1393.64	0	-12.6	127	Specific	531.4	347.82	347.82	6.08	85	>sp|P00740-6|FA9_HUMAN Coagulation factor IX OS=Homo sapiens variant 2 G 44 V GN=F9 PE=1 SV=2	2	sample=1 period=1 cycle=1042 experiment=6	sample=1 period=1 cycle=1042 experiment=6	13.5192
04054:2	1	K.NC[+71.037]ELDVTC[+71.037]NIK.N		C[+71]*2	697.317	2	1393.63	1393.64	0	-13.2	127	Specific	531.58	415.2	415.2	7.33	85	>sp|P00740-6|FA9_HUMAN Coagulation factor IX OS=Homo sapiens variant 2 G 44 V GN=F9 PE=1 SV=2	2	sample=1 period=1 cycle=1050 experiment=9	sample=1 period=1 cycle=1050 experiment=9	13.6806
04711:2	1	K.NC[+71.037]ELDVTC[+71.037]NIK.N		C[+71]*2	697.313	2	1393.62	1393.64	0	-19.3	127	Specific	533.55	437.63	437.63	7.17	85	>sp|P00740-6|FA9_HUMAN Coagulation factor IX OS=Homo sapiens variant 2 G 44 V GN=F9 PE=1 SV=2	2	sample=1 period=1 cycle=1102 experiment=8	sample=1 period=1 cycle=1102 experiment=8	14.7628
04428:2	1	K.NC[+71.037]ELDVTC[+71.037]NIK.N		C[+71]*2	697.311	2	1393.62	1393.64	0	-21.1	127	Specific	535.04	380.53	380.53	6.49	85	>sp|P00740-6|FA9_HUMAN Coagulation factor IX OS=Homo sapiens variant 2 G 44 V GN=F9 PE=1 SV=2	2	sample=1 period=1 cycle=1080 experiment=10	sample=1 period=1 cycle=1080 experiment=10	14.2987
06796:2	1	K.NC[+71.037]ELDVTC[+71.037]NIK.N		C[+71]*2	697.311	2	1393.61	1393.64	0	-22.1	127	Specific	539.29	391.08	391.08	6.49	85	>sp|P00740-6|FA9_HUMAN Coagulation factor IX OS=Homo sapiens variant 2 G 44 V GN=F9 PE=1 SV=2	2	sample=1 period=1 cycle=1342 experiment=4	sample=1 period=1 cycle=1342 experiment=4	19.8065
10964:2	1	K.NC[+71.037]ELDVTC[+71.037]NIK.N		C[+71]*2	697.317	2	1393.63	1393.64	0	-12.3	127	Specific	539.29	429.63	429.63	7.33	85	>sp|P00740-6|FA9_HUMAN Coagulation factor IX OS=Homo sapiens variant 2 G 44 V GN=F9 PE=1 SV=2	2	sample=1 period=1 cycle=1707 experiment=3	sample=1 period=1 cycle=1707 experiment=3	27.4906
11058:2	1	K.NC[+71.037]ELDVTC[+71.037]NIK.N		C[+71]*2	697.318	2	1393.63	1393.64	0	-11.2	127	Specific	542.2	398.94	398.94	7.17	85	>sp|P00740-6|FA9_HUMAN Coagulation factor IX OS=Homo sapiens variant 2 G 44 V GN=F9 PE=1 SV=2	2	sample=1 period=1 cycle=1724 experiment=3	sample=1 period=1 cycle=1724 experiment=3	27.8629
04644:2	1	K.NC[+71.037]ELDVTC[+71.037]NIK.N		C[+71]*2	697.313	2	1393.62	1393.64	0	-19.4	127	Specific	543.19	455.53	455.53	7.47	85	>sp|P00740-6|FA9_HUMAN Coagulation factor IX OS=Homo sapiens variant 2 G 44 V GN=F9 PE=1 SV=2	2	sample=1 period=1 cycle=1097 experiment=9	sample=1 period=1 cycle=1097 experiment=9	14.656
05158:2	1	K.NC[+71.037]ELDVTC[+71.037]NIK.N		C[+71]*2	697.315	2	1393.62	1393.64	0	-16.4	127	Specific	544.09	471.18	471.18	7.47	85	>sp|P00740-6|FA9_HUMAN Coagulation factor IX OS=Homo sapiens variant 2 G 44 V GN=F9 PE=1 SV=2	2	sample=1 period=1 cycle=1147 experiment=5	sample=1 period=1 cycle=1147 experiment=5	15.6826
05099:2	1	K.NC[+71.037]ELDVTC[+71.037]NIK.N		C[+71]*2	697.309	2	1393.61	1393.64	0	-24	127	Specific	545.22	412.32	412.32	6.36	85	>sp|P00740-6|FA9_HUMAN Coagulation factor IX OS=Homo sapiens variant 2 G 44 V GN=F9 PE=1 SV=2	2	sample=1 period=1 cycle=1139 experiment=6	sample=1 period=1 cycle=1139 experiment=6	15.5241
11288:2	1	K.NC[+71.037]ELDVTC[+71.037]NIK.N		C[+71]*2	697.318	2	1393.63	1393.64	0	-11.1	127	Specific	546.89	380.16	380.16	7.47	85	>sp|P00740-6|FA9_HUMAN Coagulation factor IX OS=Homo sapiens variant 2 G 44 V GN=F9 PE=1 SV=2	2	sample=1 period=1 cycle=1776 experiment=2	sample=1 period=1 cycle=1776 experiment=2	29.0062
06246:2	1	K.NC[+71.037]ELDVTC[+71.037]NIK.N		C[+71]*2	697.314	2	1393.62	1393.64	0	-17.3	127	Specific	548.38	428.17	428.17	7.33	85	>sp|P00740-6|FA9_HUMAN Coagulation factor IX OS=Homo sapiens variant 2 G 44 V GN=F9 PE=1 SV=2	2	sample=1 period=1 cycle=1274 experiment=6	sample=1 period=1 cycle=1274 experiment=6	18.3899
03617:2	1	K.NC[+71.037]ELDVTC[+71.037]NIK.N		C[+71]*2	697.295	2	1393.58	1393.64	0	-44.9	127	Specific	549.02	409.08	409.08	6.12	85	>sp|P00740-6|FA9_HUMAN Coagulation factor IX OS=Homo sapiens variant 2 G 44 V GN=F9 PE=1 SV=2	2	sample=1 period=1 cycle=1015 experiment=9	sample=1 period=1 cycle=1015 experiment=9	12.979
04558:2	1	K.NC[+71.037]ELDVTC[+71.037]NIK.N		C[+71]*2	697.31	2	1393.61	1393.64	0	-23.1	127	Specific	551.37	432.49	432.49	6.36	85	>sp|P00740-6|FA9_HUMAN Coagulation factor IX OS=Homo sapiens variant 2 G 44 V GN=F9 PE=1 SV=2	2	sample=1 period=1 cycle=1091 experiment=10	sample=1 period=1 cycle=1091 experiment=10	14.5282
05570:2	1	K.NC[+71.037]ELDVTC[+71.037]NIK.N		C[+71]*2	697.316	2	1393.62	1393.64	0	-14.8	127	Specific	553.29	423.2	423.2	7.33	85	>sp|P00740-6|FA9_HUMAN Coagulation factor IX OS=Homo sapiens variant 2 G 44 V GN=F9 PE=1 SV=2	2	sample=1 period=1 cycle=1195 experiment=12	sample=1 period=1 cycle=1195 experiment=12	16.6825
05249:2	1	K.NC[+71.037]ELDVTC[+71.037]NIK.N		C[+71]*2	697.319	2	1393.63	1393.64	0	-10.1	127	Specific	553.98	430.63	430.63	7.33	85	>sp|P00740-6|FA9_HUMAN Coagulation factor IX OS=Homo sapiens variant 2 G 44 V GN=F9 PE=1 SV=2	2	sample=1 period=1 cycle=1157 experiment=9	sample=1 period=1 cycle=1157 experiment=9	15.8867
11316:2	1	K.NC[+71.037]ELDVTC[+71.037]NIK.N		C[+71]*2	697.314	2	1393.62	1393.64	0	-16.9	127	Specific	554.02	416.75	416.75	7.47	85	>sp|P00740-6|FA9_HUMAN Coagulation factor IX OS=Homo sapiens variant 2 G 44 V GN=F9 PE=1 SV=2	2	sample=1 period=1 cycle=1787 experiment=3	sample=1 period=1 cycle=1787 experiment=3	29.2381
11338:2	1	K.NC[+71.037]ELDVTC[+71.037]NIK.N		C[+71]*2	697.319	2	1393.63	1393.64	0	-10.4	127	Specific	560.54	449.88	449.88	8.33	85	>sp|P00740-6|FA9_HUMAN Coagulation factor IX OS=Homo sapiens variant 2 G 44 V GN=F9 PE=1 SV=2	2	sample=1 period=1 cycle=1792 experiment=2	sample=1 period=1 cycle=1792 experiment=2	29.3458
11765:2	1	K.NC[+71.037]ELDVTC[+71.037]NIK.N		C[+71]*2	697.325	2	1393.64	1393.64	0	-1.7	127	Specific	564.67	380.82	380.82	8.18	85	>sp|P00740-6|FA9_HUMAN Coagulation factor IX OS=Homo sapiens variant 2 G 44 V GN=F9 PE=1 SV=2	2	sample=1 period=1 cycle=2472 experiment=2	sample=1 period=1 cycle=2472 experiment=2	38.6905
11488:2	1	K.NC[+71.037]ELDVTC[+71.037]NIK.N		C[+71]*2	697.317	2	1393.63	1393.64	0	-12.5	127	Specific	566.08	418.59	418.59	8.33	85	>sp|P00740-6|FA9_HUMAN Coagulation factor IX OS=Homo sapiens variant 2 G 44 V GN=F9 PE=1 SV=2	2	sample=1 period=1 cycle=1841 experiment=2	sample=1 period=1 cycle=1841 experiment=2	30.3982
11418:2	1	K.NC[+71.037]ELDVTC[+71.037]NIK.N		C[+71]*2	697.32	2	1393.63	1393.64	0	-9.1	127	Specific	569.99	391.68	391.68	7.94	85	>sp|P00740-6|FA9_HUMAN Coagulation factor IX OS=Homo sapiens variant 2 G 44 V GN=F9 PE=1 SV=2	2	sample=1 period=1 cycle=1820 experiment=3	sample=1 period=1 cycle=1820 experiment=3	29.9439
05620:2	1	K.NC[+71.037]ELDVTC[+71.037]NIK.N		C[+71]*2	697.32	2	1393.63	1393.64	0	-9.4	127	Specific	574.12	407.9	407.9	7.94	85	>sp|P00740-6|FA9_HUMAN Coagulation factor IX OS=Homo sapiens variant 2 G 44 V GN=F9 PE=1 SV=2	2	sample=1 period=1 cycle=1203 experiment=8	sample=1 period=1 cycle=1203 experiment=8	16.8547
11753:2	1	K.NC[+71.037]ELDVTC[+71.037]NIK.N		C[+71]*2	697.333	2	1393.66	1393.64	0	9.8	127	Specific	574.22	416.88	416.88	7.77	85	>sp|P00740-6|FA9_HUMAN Coagulation factor IX OS=Homo sapiens variant 2 G 44 V GN=F9 PE=1 SV=2	2	sample=1 period=1 cycle=2434 experiment=2	sample=1 period=1 cycle=2434 experiment=2	38.2148
03578:2	1	K.NC[+71.037]ELDVTC[+71.037]NIK.N		C[+71]*2	697.317	2	1393.63	1393.64	0	-13.1	127	Specific	580.83	444.94	444.94	8.33	85	>sp|P00740-6|FA9_HUMAN Coagulation factor IX OS=Homo sapiens variant 2 G 44 V GN=F9 PE=1 SV=2	2	sample=1 period=1 cycle=1012 experiment=7	sample=1 period=1 cycle=1012 experiment=7	12.9192
06774:2	1	K.NC[+71.037]ELDVTC[+71.037]NIK.N		C[+71]*2	697.33	2	1393.65	1393.64	0	5.1	127	Specific	580.84	456.43	456.43	7.63	85	>sp|P00740-6|FA9_HUMAN Coagulation factor IX OS=Homo sapiens variant 2 G 44 V GN=F9 PE=1 SV=2	2	sample=1 period=1 cycle=1337 experiment=4	sample=1 period=1 cycle=1337 experiment=4	19.7177
05296:2	1	K.NC[+71.037]ELDVTC[+71.037]NIK.N		C[+71]*2	697.325	2	1393.64	1393.64	0	-1.4	127	Specific	581.21	449.68	449.68	7.94	85	>sp|P00740-6|FA9_HUMAN Coagulation factor IX OS=Homo sapiens variant 2 G 44 V GN=F9 PE=1 SV=2	2	sample=1 period=1 cycle=1162 experiment=7	sample=1 period=1 cycle=1162 experiment=7	15.9864
02038:2	1	K.NC[+71.037]ELDVTC[+71.037]NIK.N		C[+71]*2	697.317	2	1393.63	1393.64	0	-12.9	127	Specific	585.85	484.71	484.71	8.33	85	>sp|P00740-6|FA9_HUMAN Coagulation factor IX OS=Homo sapiens variant 2 G 44 V GN=F9 PE=1 SV=2	2	sample=1 period=1 cycle=898 experiment=6	sample=1 period=1 cycle=898 experiment=6	10.6351
04029:2	1	K.NC[+71.037]ELDVTC[+71.037]NIK.N		C[+71]*2	697.313	2	1393.62	1393.64	0	-19	127	Specific	586.94	458.89	458.89	8.33	85	>sp|P00740-6|FA9_HUMAN Coagulation factor IX OS=Homo sapiens variant 2 G 44 V GN=F9 PE=1 SV=2	2	sample=1 period=1 cycle=1048 experiment=11	sample=1 period=1 cycle=1048 experiment=11	13.6407
05152:2	1	K.NC[+71.037]ELDVTC[+71.037]NIK.N		C[+71]*2	697.318	2	1393.63	1393.64	0	-12	127	Specific	588.38	443.26	443.26	8.33	85	>sp|P00740-6|FA9_HUMAN Coagulation factor IX OS=Homo sapiens variant 2 G 44 V GN=F9 PE=1 SV=2	2	sample=1 period=1 cycle=1146 experiment=7	sample=1 period=1 cycle=1146 experiment=7	15.6651
11606:2	1	K.NC[+71.037]ELDVTC[+71.037]NIK.N		C[+71]*2	697.318	2	1393.63	1393.64	0	-11.4	127	Specific	590.55	438.63	438.63	8.33	85	>sp|P00740-6|FA9_HUMAN Coagulation factor IX OS=Homo sapiens variant 2 G 44 V GN=F9 PE=1 SV=2	2	sample=1 period=1 cycle=1901 experiment=3	sample=1 period=1 cycle=1901 experiment=3	31.6084
03679:2	1	K.NC[+71.037]ELDVTC[+71.037]NIK.N		C[+71]*2	697.31	2	1393.61	1393.64	0	-22.6	127	Specific	595.21	458.7	458.7	7.21	85	>sp|P00740-6|FA9_HUMAN Coagulation factor IX OS=Homo sapiens variant 2 G 44 V GN=F9 PE=1 SV=2	2	sample=1 period=1 cycle=1020 experiment=6	sample=1 period=1 cycle=1020 experiment=6	13.078
06340:2	1	K.NC[+71.037]ELDVTC[+71.037]NIK.N		C[+71]*2	697.316	2	1393.62	1393.64	0	-14.4	127	Specific	596.17	467.4	467.4	8.33	85	>sp|P00740-6|FA9_HUMAN Coagulation factor IX OS=Homo sapiens variant 2 G 44 V GN=F9 PE=1 SV=2	2	sample=1 period=1 cycle=1284 experiment=10	sample=1 period=1 cycle=1284 experiment=10	18.612
04016:2	1	K.NC[+71.037]ELDVTC[+71.037]NIK.N		C[+71]*2	697.32	2	1393.63	1393.64	0	-9.3	127	Specific	601.39	373.63	373.63	9.08	85	>sp|P00740-6|FA9_HUMAN Coagulation factor IX OS=Homo sapiens variant 2 G 44 V GN=F9 PE=1 SV=2	2	sample=1 period=1 cycle=1047 experiment=10	sample=1 period=1 cycle=1047 experiment=10	13.6209
11504:2	1	K.NC[+71.037]ELDVTC[+71.037]NIK.N		C[+71]*2	697.321	2	1393.63	1393.64	0	-7.7	127	Specific	607.08	454.52	454.52	9.18	85	>sp|P00740-6|FA9_HUMAN Coagulation factor IX OS=Homo sapiens variant 2 G 44 V GN=F9 PE=1 SV=2	2	sample=1 period=1 cycle=1854 experiment=2	sample=1 period=1 cycle=1854 experiment=2	30.6495
02299:2	1	K.NC[+71.037]ELDVTC[+71.037]NIK.N		C[+71]*2	697.317	2	1393.63	1393.64	0	-12.4	127	Specific	607.19	386.58	386.58	9.19	85	>sp|P00740-6|FA9_HUMAN Coagulation factor IX OS=Homo sapiens variant 2 G 44 V GN=F9 PE=1 SV=2	2	sample=1 period=1 cycle=917 experiment=7	sample=1 period=1 cycle=917 experiment=7	11.0196
05647:2	1	K.NC[+71.037]ELDVTC[+71.037]NIK.N		C[+71]*2	697.316	2	1393.63	1393.64	0	-14.1	127	Specific	610.74	421.74	421.74	9.33	85	>sp|P00740-6|FA9_HUMAN Coagulation factor IX OS=Homo sapiens variant 2 G 44 V GN=F9 PE=1 SV=2	2	sample=1 period=1 cycle=1207 experiment=9	sample=1 period=1 cycle=1207 experiment=9	16.9409
02310:2	1	K.NC[+71.037]ELDVTC[+71.037]NIK.N		C[+71]*2	697.316	2	1393.62	1393.64	0	-14.3	127	Specific	614.4	400.47	400.47	9.19	85	>sp|P00740-6|FA9_HUMAN Coagulation factor IX OS=Homo sapiens variant 2 G 44 V GN=F9 PE=1 SV=2	2	sample=1 period=1 cycle=918 experiment=7	sample=1 period=1 cycle=918 experiment=7	11.0387
03742:2	1	K.NC[+71.037]ELDVTC[+71.037]NIK.N		C[+71]*2	697.317	2	1393.63	1393.64	0	-13.2	127	Specific	616.81	379.29	379.29	9.43	85	>sp|P00740-6|FA9_HUMAN Coagulation factor IX OS=Homo sapiens variant 2 G 44 V GN=F9 PE=1 SV=2	2	sample=1 period=1 cycle=1025 experiment=7	sample=1 period=1 cycle=1025 experiment=7	13.1792
05585:2	1	K.NC[+71.037]ELDVTC[+71.037]NIK.N		C[+71]*2	697.311	2	1393.61	1393.64	0	-22.3	127	Specific	618.34	462.2	462.2	8.96	85	>sp|P00740-6|FA9_HUMAN Coagulation factor IX OS=Homo sapiens variant 2 G 44 V GN=F9 PE=1 SV=2	2	sample=1 period=1 cycle=1198 experiment=6	sample=1 period=1 cycle=1198 experiment=6	16.7474
06301:2	1	K.NC[+71.037]ELDVTC[+71.037]NIK.N		C[+71]*2	697.315	2	1393.62	1393.64	0	-15.4	127	Specific	620.92	435.88	435.88	9.33	85	>sp|P00740-6|FA9_HUMAN Coagulation factor IX OS=Homo sapiens variant 2 G 44 V GN=F9 PE=1 SV=2	2	sample=1 period=1 cycle=1280 experiment=7	sample=1 period=1 cycle=1280 experiment=7	18.5228
11762:2	1	K.NC[+71.037]ELDVTC[+71.037]NIK.N		C[+71]*2	697.321	2	1393.64	1393.64	0	-7	127	Specific	622.32	488.15	488.15	9.69	85	>sp|P00740-6|FA9_HUMAN Coagulation factor IX OS=Homo sapiens variant 2 G 44 V GN=F9 PE=1 SV=2	2	sample=1 period=1 cycle=2459 experiment=2	sample=1 period=1 cycle=2459 experiment=2	38.5353
05612:2	1	K.NC[+71.037]ELDVTC[+71.037]NIK.N		C[+71]*2	697.317	2	1393.63	1393.64	0	-12.4	127	Specific	623.37	457.81	457.81	9.33	85	>sp|P00740-6|FA9_HUMAN Coagulation factor IX OS=Homo sapiens variant 2 G 44 V GN=F9 PE=1 SV=2	2	sample=1 period=1 cycle=1202 experiment=6	sample=1 period=1 cycle=1202 experiment=6	16.833
11497:2	1	K.NC[+71.037]ELDVTC[+71.037]NIK.N		C[+71]*2	697.319	2	1393.63	1393.64	0	-10.2	127	Specific	627.59	418.69	418.69	9.19	85	>sp|P00740-6|FA9_HUMAN Coagulation factor IX OS=Homo sapiens variant 2 G 44 V GN=F9 PE=1 SV=2	2	sample=1 period=1 cycle=1847 experiment=2	sample=1 period=1 cycle=1847 experiment=2	30.5204
02309:2	1	K.NC[+71.037]ELDVTC[+71.037]NIK.N		C[+71]*2	697.316	2	1393.62	1393.64	0	-14.3	127	Specific	636.92	397.26	397.26	9.33	85	>sp|P00740-6|FA9_HUMAN Coagulation factor IX OS=Homo sapiens variant 2 G 44 V GN=F9 PE=1 SV=2	2	sample=1 period=1 cycle=918 experiment=6	sample=1 period=1 cycle=918 experiment=6	11.0379
05196:2	1	K.NC[+71.037]ELDVTC[+71.037]NIK.N		C[+71]*2	697.317	2	1393.63	1393.64	0	-12.5	127	Specific	637.36	498.44	498.44	9.43	85	>sp|P00740-6|FA9_HUMAN Coagulation factor IX OS=Homo sapiens variant 2 G 44 V GN=F9 PE=1 SV=2	2	sample=1 period=1 cycle=1152 experiment=3	sample=1 period=1 cycle=1152 experiment=3	15.7804
03210:2	1	K.NC[+71.037]ELDVTC[+71.037]NIK.N		C[+71]*2	697.313	2	1393.62	1393.64	0	-18.9	127	Specific	644.54	465.23	465.23	9.19	85	>sp|P00740-6|FA9_HUMAN Coagulation factor IX OS=Homo sapiens variant 2 G 44 V GN=F9 PE=1 SV=2	2	sample=1 period=1 cycle=987 experiment=13	sample=1 period=1 cycle=987 experiment=13	12.4221
11523:2	1	K.NC[+71.037]ELDVTC[+71.037]NIK.N		C[+71]*2	697.324	2	1393.64	1393.64	0	-2.4	127	Specific	647.19	426.89	426.89	9.08	85	>sp|P00740-6|FA9_HUMAN Coagulation factor IX OS=Homo sapiens variant 2 G 44 V GN=F9 PE=1 SV=2	2	sample=1 period=1 cycle=1868 experiment=2	sample=1 period=1 cycle=1868 experiment=2	30.9087
02259:2	1	K.NC[+71.037]ELDVTC[+71.037]NIK.N		C[+71]*2	697.317	2	1393.63	1393.64	0	-13.5	127	Specific	657.24	429.44	429.44	10.02	85	>sp|P00740-6|FA9_HUMAN Coagulation factor IX OS=Homo sapiens variant 2 G 44 V GN=F9 PE=1 SV=2	2	sample=1 period=1 cycle=913 experiment=5	sample=1 period=1 cycle=913 experiment=5	10.9387
02052:2	1	K.NC[+71.037]ELDVTC[+71.037]NIK.N		C[+71]*2	697.315	2	1393.62	1393.64	0	-15.8	127	Specific	658.06	575.08	575.08	10.33	85	>sp|P00740-6|FA9_HUMAN Coagulation factor IX OS=Homo sapiens variant 2 G 44 V GN=F9 PE=1 SV=2	2	sample=1 period=1 cycle=899 experiment=10	sample=1 period=1 cycle=899 experiment=10	10.6568
03777:2	1	K.NC[+71.037]ELDVTC[+71.037]NIK.N		C[+71]*2	697.317	2	1393.63	1393.64	0	-12.9	127	Specific	662.71	461.17	461.17	10.33	85	>sp|P00740-6|FA9_HUMAN Coagulation factor IX OS=Homo sapiens variant 2 G 44 V GN=F9 PE=1 SV=2	2	sample=1 period=1 cycle=1028 experiment=5	sample=1 period=1 cycle=1028 experiment=5	13.2383
03886:2	1	K.NC[+71.037]ELDVTC[+71.037]NIK.N		C[+71]*2	697.308	2	1393.61	1393.64	0	-26.7	127	Specific	672.44	485.74	485.74	9.35	85	>sp|P00740-6|FA9_HUMAN Coagulation factor IX OS=Homo sapiens variant 2 G 44 V GN=F9 PE=1 SV=2	2	sample=1 period=1 cycle=1037 experiment=5	sample=1 period=1 cycle=1037 experiment=5	13.417
03715:2	1	K.NC[+71.037]ELDVTC[+71.037]NIK.N		C[+71]*2	697.308	2	1393.61	1393.64	0	-25.8	127	Specific	674.57	476.96	476.96	9.45	85	>sp|P00740-6|FA9_HUMAN Coagulation factor IX OS=Homo sapiens variant 2 G 44 V GN=F9 PE=1 SV=2	2	sample=1 period=1 cycle=1022 experiment=8	sample=1 period=1 cycle=1022 experiment=8	13.1201
03182:2	1	K.NC[+71.037]ELDVTC[+71.037]NIK.N		C[+71]*2	697.316	2	1393.62	1393.64	0	-15.3	127	Specific	677.14	441.99	441.99	10.33	85	>sp|P00740-6|FA9_HUMAN Coagulation factor IX OS=Homo sapiens variant 2 G 44 V GN=F9 PE=1 SV=2	2	sample=1 period=1 cycle=985 experiment=8	sample=1 period=1 cycle=985 experiment=8	12.3825
11766:2	1	K.NC[+71.037]ELDVTC[+71.037]NIK.N		C[+71]*2	697.312	2	1393.62	1393.64	0	-20.1	127	Specific	677.69	499.05	499.05	9.45	85	>sp|P00740-6|FA9_HUMAN Coagulation factor IX OS=Homo sapiens variant 2 G 44 V GN=F9 PE=1 SV=2	2	sample=1 period=1 cycle=2473 experiment=2	sample=1 period=1 cycle=2473 experiment=2	38.7105
03798:2	1	K.NC[+71.037]ELDVTC[+71.037]NIK.N		C[+71]*2	697.317	2	1393.63	1393.64	0	-12.5	127	Specific	679.58	429.22	429.22	10.43	85	>sp|P00740-6|FA9_HUMAN Coagulation factor IX OS=Homo sapiens variant 2 G 44 V GN=F9 PE=1 SV=2	2	sample=1 period=1 cycle=1030 experiment=7	sample=1 period=1 cycle=1030 experiment=7	13.2784
02739:2	1	K.NC[+71.037]ELDVTC[+71.037]NIK.N		C[+71]*2	697.311	2	1393.62	1393.64	0	-21.1	127	Specific	681.7	437.41	437.41	9.35	85	>sp|P00740-6|FA9_HUMAN Coagulation factor IX OS=Homo sapiens variant 2 G 44 V GN=F9 PE=1 SV=2	2	sample=1 period=1 cycle=955 experiment=6	sample=1 period=1 cycle=955 experiment=6	11.775
02067:2	1	K.NC[+71.037]ELDVTC[+71.037]NIK.N		C[+71]*2	697.315	2	1393.62	1393.64	0	-15.7	127	Specific	683.64	471.89	471.89	10.33	85	>sp|P00740-6|FA9_HUMAN Coagulation factor IX OS=Homo sapiens variant 2 G 44 V GN=F9 PE=1 SV=2	2	sample=1 period=1 cycle=900 experiment=11	sample=1 period=1 cycle=900 experiment=11	10.6763
03079:2	1	K.NC[+71.037]ELDVTC[+71.037]NIK.N		C[+71]*2	697.317	2	1393.63	1393.64	0	-13.2	127	Specific	690.63	492.99	492.99	10.43	85	>sp|P00740-6|FA9_HUMAN Coagulation factor IX OS=Homo sapiens variant 2 G 44 V GN=F9 PE=1 SV=2	2	sample=1 period=1 cycle=979 experiment=15	sample=1 period=1 cycle=979 experiment=15	12.2627
03936:2	1	K.NC[+71.037]ELDVTC[+71.037]NIK.N		C[+71]*2	697.316	2	1393.62	1393.64	0	-14.5	127	Specific	691.48	504.01	504.01	10.33	85	>sp|P00740-6|FA9_HUMAN Coagulation factor IX OS=Homo sapiens variant 2 G 44 V GN=F9 PE=1 SV=2	2	sample=1 period=1 cycle=1041 experiment=6	sample=1 period=1 cycle=1041 experiment=6	13.4971
03003:2	1	K.NC[+71.037]ELDVTC[+71.037]NIK.N		C[+71]*2	697.318	2	1393.63	1393.64	0	-11.5	127	Specific	696.22	472.54	472.54	10.33	85	>sp|P00740-6|FA9_HUMAN Coagulation factor IX OS=Homo sapiens variant 2 G 44 V GN=F9 PE=1 SV=2	2	sample=1 period=1 cycle=974 experiment=13	sample=1 period=1 cycle=974 experiment=13	12.1599
03004:2	1	K.NC[+71.037]ELDVTC[+71.037]NIK.N		C[+71]*2	697.318	2	1393.63	1393.64	0	-11.5	127	Specific	703.45	452.31	452.31	11.19	85	>sp|P00740-6|FA9_HUMAN Coagulation factor IX OS=Homo sapiens variant 2 G 44 V GN=F9 PE=1 SV=2	2	sample=1 period=1 cycle=974 experiment=14	sample=1 period=1 cycle=974 experiment=14	12.1603
02971:2	1	K.NC[+71.037]ELDVTC[+71.037]NIK.N		C[+71]*2	697.319	2	1393.63	1393.64	0	-10.7	127	Specific	703.67	430.49	430.49	11.33	85	>sp|P00740-6|FA9_HUMAN Coagulation factor IX OS=Homo sapiens variant 2 G 44 V GN=F9 PE=1 SV=2	2	sample=1 period=1 cycle=972 experiment=10	sample=1 period=1 cycle=972 experiment=10	12.1188
02083:2	1	K.NC[+71.037]ELDVTC[+71.037]NIK.N		C[+71]*2	697.319	2	1393.63	1393.64	0	-10.7	127	Specific	707.89	523.3	523.3	11.43	85	>sp|P00740-6|FA9_HUMAN Coagulation factor IX OS=Homo sapiens variant 2 G 44 V GN=F9 PE=1 SV=2	2	sample=1 period=1 cycle=901 experiment=12	sample=1 period=1 cycle=901 experiment=12	10.6968
03138:2	1	K.NC[+71.037]ELDVTC[+71.037]NIK.N		C[+71]*2	697.319	2	1393.63	1393.64	0	-10.5	127	Specific	709.17	459.22	459.22	11.19	85	>sp|P00740-6|FA9_HUMAN Coagulation factor IX OS=Homo sapiens variant 2 G 44 V GN=F9 PE=1 SV=2	2	sample=1 period=1 cycle=982 experiment=13	sample=1 period=1 cycle=982 experiment=13	12.3231
02903:2	1	K.NC[+71.037]ELDVTC[+71.037]NIK.N		C[+71]*2	697.318	2	1393.63	1393.64	0	-10.9	127	Specific	712.11	465.52	465.52	11.19	85	>sp|P00740-6|FA9_HUMAN Coagulation factor IX OS=Homo sapiens variant 2 G 44 V GN=F9 PE=1 SV=2	2	sample=1 period=1 cycle=967 experiment=12	sample=1 period=1 cycle=967 experiment=12	12.0179
02679:2	1	K.NC[+71.037]ELDVTC[+71.037]NIK.N		C[+71]*2	697.31	2	1393.61	1393.64	0	-22.9	127	Specific	715.61	486.39	486.39	10.96	85	>sp|P00740-6|FA9_HUMAN Coagulation factor IX OS=Homo sapiens variant 2 G 44 V GN=F9 PE=1 SV=2	2	sample=1 period=1 cycle=949 experiment=8	sample=1 period=1 cycle=949 experiment=8	11.6562
03866:2	1	K.NC[+71.037]ELDVTC[+71.037]NIK.N		C[+71]*2	697.317	2	1393.63	1393.64	0	-13.2	127	Specific	719.85	478.83	478.83	11.94	85	>sp|P00740-6|FA9_HUMAN Coagulation factor IX OS=Homo sapiens variant 2 G 44 V GN=F9 PE=1 SV=2	2	sample=1 period=1 cycle=1035 experiment=9	sample=1 period=1 cycle=1035 experiment=9	13.382
03503:2	1	K.NC[+71.037]ELDVTC[+71.037]NIK.N		C[+71]*2	697.317	2	1393.63	1393.64	0	-12.5	127	Specific	720.65	501.35	501.35	11.33	85	>sp|P00740-6|FA9_HUMAN Coagulation factor IX OS=Homo sapiens variant 2 G 44 V GN=F9 PE=1 SV=2	2	sample=1 period=1 cycle=1007 experiment=5	sample=1 period=1 cycle=1007 experiment=5	12.8194
02800:2	1	K.NC[+71.037]ELDVTC[+71.037]NIK.N		C[+71]*2	697.319	2	1393.63	1393.64	0	-10.8	127	Specific	722.3	485.75	485.75	11.33	85	>sp|P00740-6|FA9_HUMAN Coagulation factor IX OS=Homo sapiens variant 2 G 44 V GN=F9 PE=1 SV=2	2	sample=1 period=1 cycle=960 experiment=10	sample=1 period=1 cycle=960 experiment=10	11.8764
02680:2	1	K.NC[+71.037]ELDVTC[+71.037]NIK.N		C[+71]*2	697.31	2	1393.61	1393.64	0	-22.9	127	Specific	722.81	482.74	482.74	10.96	85	>sp|P00740-6|FA9_HUMAN Coagulation factor IX OS=Homo sapiens variant 2 G 44 V GN=F9 PE=1 SV=2	2	sample=1 period=1 cycle=949 experiment=9	sample=1 period=1 cycle=949 experiment=9	11.6571
02740:2	1	K.NC[+71.037]ELDVTC[+71.037]NIK.N		C[+71]*2	697.311	2	1393.62	1393.64	0	-21.1	127	Specific	729.64	453.53	453.53	10.21	85	>sp|P00740-6|FA9_HUMAN Coagulation factor IX OS=Homo sapiens variant 2 G 44 V GN=F9 PE=1 SV=2	2	sample=1 period=1 cycle=955 experiment=7	sample=1 period=1 cycle=955 experiment=7	11.7759
02335:2	1	K.NC[+71.037]ELDVTC[+71.037]NIK.N		C[+71]*2	697.318	2	1393.63	1393.64	0	-11.9	127	Specific	736.38	485.8	485.8	11.94	85	>sp|P00740-6|FA9_HUMAN Coagulation factor IX OS=Homo sapiens variant 2 G 44 V GN=F9 PE=1 SV=2	2	sample=1 period=1 cycle=921 experiment=5	sample=1 period=1 cycle=921 experiment=5	11.097
02688:2	1	K.NC[+71.037]ELDVTC[+71.037]NIK.N		C[+71]*2	697.313	2	1393.62	1393.64	0	-19.1	127	Specific	743.74	507.11	507.11	11.33	85	>sp|P00740-6|FA9_HUMAN Coagulation factor IX OS=Homo sapiens variant 2 G 44 V GN=F9 PE=1 SV=2	2	sample=1 period=1 cycle=950 experiment=5	sample=1 period=1 cycle=950 experiment=5	11.6777
02887:2	1	K.NC[+71.037]ELDVTC[+71.037]NIK.N		C[+71]*2	697.322	2	1393.64	1393.64	0	-6.2	127	Specific	747.86	521.48	521.48	11.69	85	>sp|P00740-6|FA9_HUMAN Coagulation factor IX OS=Homo sapiens variant 2 G 44 V GN=F9 PE=1 SV=2	2	sample=1 period=1 cycle=966 experiment=11	sample=1 period=1 cycle=966 experiment=11	11.9977
02872:2	1	K.NC[+71.037]ELDVTC[+71.037]NIK.N		C[+71]*2	697.315	2	1393.62	1393.64	0	-16.4	127	Specific	754.75	536.34	536.34	12.33	85	>sp|P00740-6|FA9_HUMAN Coagulation factor IX OS=Homo sapiens variant 2 G 44 V GN=F9 PE=1 SV=2	2	sample=1 period=1 cycle=965 experiment=10	sample=1 period=1 cycle=965 experiment=10	11.9767
02520:2	1	K.NC[+71.037]ELDVTC[+71.037]NIK.N		C[+71]*2	697.319	2	1393.63	1393.64	0	-10.4	127	Specific	755.2	498.64	498.64	12.33	85	>sp|P00740-6|FA9_HUMAN Coagulation factor IX OS=Homo sapiens variant 2 G 44 V GN=F9 PE=1 SV=2	2	sample=1 period=1 cycle=938 experiment=8	sample=1 period=1 cycle=938 experiment=8	11.436
02114:2	1	K.NC[+71.037]ELDVTC[+71.037]NIK.N		C[+71]*2	697.321	2	1393.63	1393.64	0	-7.3	127	Specific	756.83	449.01	449.01	12.69	85	>sp|P00740-6|FA9_HUMAN Coagulation factor IX OS=Homo sapiens variant 2 G 44 V GN=F9 PE=1 SV=2	2	sample=1 period=1 cycle=903 experiment=14	sample=1 period=1 cycle=903 experiment=14	10.7391
02098:2	1	K.NC[+71.037]ELDVTC[+71.037]NIK.N		C[+71]*2	697.32	2	1393.63	1393.64	0	-8.4	127	Specific	760.63	532.62	532.62	12.18	85	>sp|P00740-6|FA9_HUMAN Coagulation factor IX OS=Homo sapiens variant 2 G 44 V GN=F9 PE=1 SV=2	2	sample=1 period=1 cycle=902 experiment=11	sample=1 period=1 cycle=902 experiment=11	10.719
02604:2	1	K.NC[+71.037]ELDVTC[+71.037]NIK.N		C[+71]*2	697.317	2	1393.63	1393.64	0	-13.4	127	Specific	776.9	501.72	501.72	12.43	85	>sp|P00740-6|FA9_HUMAN Coagulation factor IX OS=Homo sapiens variant 2 G 44 V GN=F9 PE=1 SV=2	2	sample=1 period=1 cycle=943 experiment=7	sample=1 period=1 cycle=943 experiment=7	11.5376
02353:2	1	K.NC[+71.037]ELDVTC[+71.037]NIK.N		C[+71]*2	697.321	2	1393.63	1393.64	0	-7.2	127	Specific	780.38	527.83	527.83	12.08	85	>sp|P00740-6|FA9_HUMAN Coagulation factor IX OS=Homo sapiens variant 2 G 44 V GN=F9 PE=1 SV=2	2	sample=1 period=1 cycle=923 experiment=5	sample=1 period=1 cycle=923 experiment=5	11.1374
02381:2	1	K.NC[+71.037]ELDVTC[+71.037]NIK.N		C[+71]*2	697.318	2	1393.63	1393.64	0	-11.9	127	Specific	791	540.25	540.25	12.43	85	>sp|P00740-6|FA9_HUMAN Coagulation factor IX OS=Homo sapiens variant 2 G 44 V GN=F9 PE=1 SV=2	2	sample=1 period=1 cycle=926 experiment=7	sample=1 period=1 cycle=926 experiment=7	11.1982
02612:2	1	K.NC[+71.037]ELDVTC[+71.037]NIK.N		C[+71]*2	697.317	2	1393.63	1393.64	0	-13.6	127	Specific	792.18	495.11	495.11	12.33	85	>sp|P00740-6|FA9_HUMAN Coagulation factor IX OS=Homo sapiens variant 2 G 44 V GN=F9 PE=1 SV=2	2	sample=1 period=1 cycle=944 experiment=4	sample=1 period=1 cycle=944 experiment=4	11.5545
02519:2	1	K.NC[+71.037]ELDVTC[+71.037]NIK.N		C[+71]*2	697.319	2	1393.63	1393.64	0	-10.4	127	Specific	793.51	552.5	552.5	12.94	85	>sp|P00740-6|FA9_HUMAN Coagulation factor IX OS=Homo sapiens variant 2 G 44 V GN=F9 PE=1 SV=2	2	sample=1 period=1 cycle=938 experiment=7	sample=1 period=1 cycle=938 experiment=7	11.4357
02605:2	1	K.NC[+71.037]ELDVTC[+71.037]NIK.N		C[+71]*2	697.317	2	1393.63	1393.64	0	-13.4	127	Specific	795.32	503.93	503.93	12.43	85	>sp|P00740-6|FA9_HUMAN Coagulation factor IX OS=Homo sapiens variant 2 G 44 V GN=F9 PE=1 SV=2	2	sample=1 period=1 cycle=943 experiment=8	sample=1 period=1 cycle=943 experiment=8	11.5384
02364:2	1	K.NC[+71.037]ELDVTC[+71.037]NIK.N		C[+71]*2	697.319	2	1393.63	1393.64	0	-10.2	127	Specific	796.19	551.21	551.21	12.33	85	>sp|P00740-6|FA9_HUMAN Coagulation factor IX OS=Homo sapiens variant 2 G 44 V GN=F9 PE=1 SV=2	2	sample=1 period=1 cycle=924 experiment=8	sample=1 period=1 cycle=924 experiment=8	11.1585
02399:2	1	K.NC[+71.037]ELDVTC[+71.037]NIK.N		C[+71]*2	697.32	2	1393.63	1393.64	0	-9.4	127	Specific	802.75	570.69	570.69	13.18	85	>sp|P00740-6|FA9_HUMAN Coagulation factor IX OS=Homo sapiens variant 2 G 44 V GN=F9 PE=1 SV=2	2	sample=1 period=1 cycle=928 experiment=5	sample=1 period=1 cycle=928 experiment=5	11.2363
02197:2	1	K.NC[+71.037]ELDVTC[+71.037]NIK.N		C[+71]*2	697.317	2	1393.63	1393.64	0	-12.9	127	Specific	803.27	515.69	515.69	13.94	85	>sp|P00740-6|FA9_HUMAN Coagulation factor IX OS=Homo sapiens variant 2 G 44 V GN=F9 PE=1 SV=2	2	sample=1 period=1 cycle=909 experiment=8	sample=1 period=1 cycle=909 experiment=8	10.8583
02268:2	1	K.NC[+71.037]ELDVTC[+71.037]NIK.N		C[+71]*2	697.316	2	1393.62	1393.64	0	-15.3	127	Specific	806.75	515.42	515.42	13.43	85	>sp|P00740-6|FA9_HUMAN Coagulation factor IX OS=Homo sapiens variant 2 G 44 V GN=F9 PE=1 SV=2	2	sample=1 period=1 cycle=914 experiment=5	sample=1 period=1 cycle=914 experiment=5	10.9573
02351:2	1	K.NC[+71.037]ELDVTC[+71.037]NIK.N		C[+71]*2	697.321	2	1393.63	1393.64	0	-7.2	127	Specific	808.43	553.14	553.14	13.69	85	>sp|P00740-6|FA9_HUMAN Coagulation factor IX OS=Homo sapiens variant 2 G 44 V GN=F9 PE=1 SV=2	2	sample=1 period=1 cycle=923 experiment=3	sample=1 period=1 cycle=923 experiment=3	11.1358
02171:2	1	K.NC[+71.037]ELDVTC[+71.037]NIK.N		C[+71]*2	697.322	2	1393.64	1393.64	0	-6.2	127	Specific	808.82	543.71	543.71	13.18	85	>sp|P00740-6|FA9_HUMAN Coagulation factor IX OS=Homo sapiens variant 2 G 44 V GN=F9 PE=1 SV=2	2	sample=1 period=1 cycle=907 experiment=13	sample=1 period=1 cycle=907 experiment=13	10.8215
02170:2	1	K.NC[+71.037]ELDVTC[+71.037]NIK.N		C[+71]*2	697.322	2	1393.64	1393.64	0	-6.2	127	Specific	809.69	573.78	573.78	13.69	85	>sp|P00740-6|FA9_HUMAN Coagulation factor IX OS=Homo sapiens variant 2 G 44 V GN=F9 PE=1 SV=2	2	sample=1 period=1 cycle=907 experiment=12	sample=1 period=1 cycle=907 experiment=12	10.821
02280:2	1	K.NC[+71.037]ELDVTC[+71.037]NIK.N		C[+71]*2	697.318	2	1393.63	1393.64	0	-11.9	127	Specific	811.47	557.75	557.75	13.33	85	>sp|P00740-6|FA9_HUMAN Coagulation factor IX OS=Homo sapiens variant 2 G 44 V GN=F9 PE=1 SV=2	2	sample=1 period=1 cycle=915 experiment=5	sample=1 period=1 cycle=915 experiment=5	10.9792
02231:2	1	K.NC[+71.037]ELDVTC[+71.037]NIK.N		C[+71]*2	697.317	2	1393.63	1393.64	0	-12.9	127	Specific	813.81	552.1	552.1	13.43	85	>sp|P00740-6|FA9_HUMAN Coagulation factor IX OS=Homo sapiens variant 2 G 44 V GN=F9 PE=1 SV=2	2	sample=1 period=1 cycle=911 experiment=10	sample=1 period=1 cycle=911 experiment=10	10.8987
02400:2	1	K.NC[+71.037]ELDVTC[+71.037]NIK.N		C[+71]*2	697.32	2	1393.63	1393.64	0	-9.4	127	Specific	814.36	530.82	530.82	13.18	85	>sp|P00740-6|FA9_HUMAN Coagulation factor IX OS=Homo sapiens variant 2 G 44 V GN=F9 PE=1 SV=2	2	sample=1 period=1 cycle=928 experiment=6	sample=1 period=1 cycle=928 experiment=6	11.2371
02186:2	1	K.NC[+71.037]ELDVTC[+71.037]NIK.N		C[+71]*2	697.316	2	1393.62	1393.64	0	-15.1	127	Specific	815.7	522.2	522.2	13.94	85	>sp|P00740-6|FA9_HUMAN Coagulation factor IX OS=Homo sapiens variant 2 G 44 V GN=F9 PE=1 SV=2	2	sample=1 period=1 cycle=908 experiment=14	sample=1 period=1 cycle=908 experiment=14	10.8412
02213:2	1	K.NC[+71.037]ELDVTC[+71.037]NIK.N		C[+71]*2	697.315	2	1393.62	1393.64	0	-15.3	127	Specific	818.37	552.42	552.42	13.94	85	>sp|P00740-6|FA9_HUMAN Coagulation factor IX OS=Homo sapiens variant 2 G 44 V GN=F9 PE=1 SV=2	2	sample=1 period=1 cycle=910 experiment=8	sample=1 period=1 cycle=910 experiment=8	10.8787
02185:2	1	K.NC[+71.037]ELDVTC[+71.037]NIK.N		C[+71]*2	697.316	2	1393.62	1393.64	0	-15.1	127	Specific	818.45	537.02	537.02	13.43	85	>sp|P00740-6|FA9_HUMAN Coagulation factor IX OS=Homo sapiens variant 2 G 44 V GN=F9 PE=1 SV=2	2	sample=1 period=1 cycle=908 experiment=13	sample=1 period=1 cycle=908 experiment=13	10.8408
02509:2	1	K.NC[+71.037]ELDVTC[+71.037]NIK.N		C[+71]*2	697.319	2	1393.63	1393.64	0	-9.8	127	Specific	819.61	521.56	521.56	13.43	85	>sp|P00740-6|FA9_HUMAN Coagulation factor IX OS=Homo sapiens variant 2 G 44 V GN=F9 PE=1 SV=2	2	sample=1 period=1 cycle=937 experiment=10	sample=1 period=1 cycle=937 experiment=10	11.419
02345:2	1	K.NC[+71.037]ELDVTC[+71.037]NIK.N		C[+71]*2	697.318	2	1393.63	1393.64	0	-11.3	127	Specific	819.74	539.95	539.95	13.33	85	>sp|P00740-6|FA9_HUMAN Coagulation factor IX OS=Homo sapiens variant 2 G 44 V GN=F9 PE=1 SV=2	2	sample=1 period=1 cycle=922 experiment=4	sample=1 period=1 cycle=922 experiment=4	11.1176
02461:2	1	K.NC[+71.037]ELDVTC[+71.037]NIK.N		C[+71]*2	697.319	2	1393.63	1393.64	0	-10.3	127	Specific	819.87	504.37	504.37	13.43	85	>sp|P00740-6|FA9_HUMAN Coagulation factor IX OS=Homo sapiens variant 2 G 44 V GN=F9 PE=1 SV=2	2	sample=1 period=1 cycle=933 experiment=13	sample=1 period=1 cycle=933 experiment=13	11.3394
02232:2	1	K.NC[+71.037]ELDVTC[+71.037]NIK.N		C[+71]*2	697.317	2	1393.63	1393.64	0	-12.9	127	Specific	820.02	523.06	523.06	13.43	85	>sp|P00740-6|FA9_HUMAN Coagulation factor IX OS=Homo sapiens variant 2 G 44 V GN=F9 PE=1 SV=2	2	sample=1 period=1 cycle=911 experiment=11	sample=1 period=1 cycle=911 experiment=11	10.8991
02230:2	1	K.NC[+71.037]ELDVTC[+71.037]NIK.N		C[+71]*2	697.317	2	1393.63	1393.64	0	-12.9	127	Specific	820.33	520.07	520.07	13.94	85	>sp|P00740-6|FA9_HUMAN Coagulation factor IX OS=Homo sapiens variant 2 G 44 V GN=F9 PE=1 SV=2	2	sample=1 period=1 cycle=911 experiment=9	sample=1 period=1 cycle=911 experiment=9	10.8983
02352:2	1	K.NC[+71.037]ELDVTC[+71.037]NIK.N		C[+71]*2	697.321	2	1393.63	1393.64	0	-7.2	127	Specific	822.2	541.7	541.7	13.18	85	>sp|P00740-6|FA9_HUMAN Coagulation factor IX OS=Homo sapiens variant 2 G 44 V GN=F9 PE=1 SV=2	2	sample=1 period=1 cycle=923 experiment=4	sample=1 period=1 cycle=923 experiment=4	11.1366
02258:2	1	K.NC[+71.037]ELDVTC[+71.037]NIK.N		C[+71]*2	697.317	2	1393.63	1393.64	0	-13.5	127	Specific	824.45	538.17	538.17	13.33	85	>sp|P00740-6|FA9_HUMAN Coagulation factor IX OS=Homo sapiens variant 2 G 44 V GN=F9 PE=1 SV=2	2	sample=1 period=1 cycle=913 experiment=4	sample=1 period=1 cycle=913 experiment=4	10.9378
02432:2	1	K.NC[+71.037]ELDVTC[+71.037]NIK.N		C[+71]*2	697.319	2	1393.63	1393.64	0	-9.6	127	Specific	824.75	537.03	537.03	13.08	85	>sp|P00740-6|FA9_HUMAN Coagulation factor IX OS=Homo sapiens variant 2 G 44 V GN=F9 PE=1 SV=2	2	sample=1 period=1 cycle=931 experiment=9	sample=1 period=1 cycle=931 experiment=9	11.2989
02214:2	1	K.NC[+71.037]ELDVTC[+71.037]NIK.N		C[+71]*2	697.315	2	1393.62	1393.64	0	-15.3	127	Specific	826.33	537.95	537.95	13.43	85	>sp|P00740-6|FA9_HUMAN Coagulation factor IX OS=Homo sapiens variant 2 G 44 V GN=F9 PE=1 SV=2	2	sample=1 period=1 cycle=910 experiment=9	sample=1 period=1 cycle=910 experiment=9	10.8791
02198:2	1	K.NC[+71.037]ELDVTC[+71.037]NIK.N		C[+71]*2	697.317	2	1393.63	1393.64	0	-12.9	127	Specific	827.16	531.95	531.95	13.43	85	>sp|P00740-6|FA9_HUMAN Coagulation factor IX OS=Homo sapiens variant 2 G 44 V GN=F9 PE=1 SV=2	2	sample=1 period=1 cycle=909 experiment=9	sample=1 period=1 cycle=909 experiment=9	10.8592
02336:2	1	K.NC[+71.037]ELDVTC[+71.037]NIK.N		C[+71]*2	697.318	2	1393.63	1393.64	0	-11.9	127	Specific	827.32	534.07	534.07	13.33	85	>sp|P00740-6|FA9_HUMAN Coagulation factor IX OS=Homo sapiens variant 2 G 44 V GN=F9 PE=1 SV=2	2	sample=1 period=1 cycle=921 experiment=6	sample=1 period=1 cycle=921 experiment=6	11.0978
02291:2	1	K.NC[+71.037]ELDVTC[+71.037]NIK.N		C[+71]*2	697.317	2	1393.63	1393.64	0	-13.2	127	Specific	829.52	566.02	566.02	13.43	85	>sp|P00740-6|FA9_HUMAN Coagulation factor IX OS=Homo sapiens variant 2 G 44 V GN=F9 PE=1 SV=2	2	sample=1 period=1 cycle=916 experiment=9	sample=1 period=1 cycle=916 experiment=9	11.0012
02391:2	1	K.NC[+71.037]ELDVTC[+71.037]NIK.N		C[+71]*2	697.318	2	1393.63	1393.64	0	-11.2	127	Specific	829.68	574.98	574.98	13.43	85	>sp|P00740-6|FA9_HUMAN Coagulation factor IX OS=Homo sapiens variant 2 G 44 V GN=F9 PE=1 SV=2	2	sample=1 period=1 cycle=927 experiment=6	sample=1 period=1 cycle=927 experiment=6	11.2172
02281:2	1	K.NC[+71.037]ELDVTC[+71.037]NIK.N		C[+71]*2	697.318	2	1393.63	1393.64	0	-11.9	127	Specific	831.07	545.83	545.83	13.33	85	>sp|P00740-6|FA9_HUMAN Coagulation factor IX OS=Homo sapiens variant 2 G 44 V GN=F9 PE=1 SV=2	2	sample=1 period=1 cycle=915 experiment=6	sample=1 period=1 cycle=915 experiment=6	10.9804
02290:2	1	K.NC[+71.037]ELDVTC[+71.037]NIK.N		C[+71]*2	697.317	2	1393.63	1393.64	0	-13.2	127	Specific	833.29	571.52	571.52	13.43	85	>sp|P00740-6|FA9_HUMAN Coagulation factor IX OS=Homo sapiens variant 2 G 44 V GN=F9 PE=1 SV=2	2	sample=1 period=1 cycle=916 experiment=8	sample=1 period=1 cycle=916 experiment=8	11.0004
02199:2	1	K.NC[+71.037]ELDVTC[+71.037]NIK.N		C[+71]*2	697.317	2	1393.63	1393.64	0	-12.9	127	Specific	834.04	545.63	545.63	13.33	85	>sp|P00740-6|FA9_HUMAN Coagulation factor IX OS=Homo sapiens variant 2 G 44 V GN=F9 PE=1 SV=2	2	sample=1 period=1 cycle=909 experiment=10	sample=1 period=1 cycle=909 experiment=10	10.86
02298:2	1	K.NC[+71.037]ELDVTC[+71.037]NIK.N		C[+71]*2	697.317	2	1393.63	1393.64	0	-12.4	127	Specific	839.49	528.14	528.14	13.43	85	>sp|P00740-6|FA9_HUMAN Coagulation factor IX OS=Homo sapiens variant 2 G 44 V GN=F9 PE=1 SV=2	2	sample=1 period=1 cycle=917 experiment=6	sample=1 period=1 cycle=917 experiment=6	11.0187
02326:2	1	K.NC[+71.037]ELDVTC[+71.037]NIK.N		C[+71]*2	697.318	2	1393.63	1393.64	0	-11.9	127	Specific	844.73	559.76	559.76	13.43	85	>sp|P00740-6|FA9_HUMAN Coagulation factor IX OS=Homo sapiens variant 2 G 44 V GN=F9 PE=1 SV=2	2	sample=1 period=1 cycle=920 experiment=5	sample=1 period=1 cycle=920 experiment=5	11.0784
02246:2	1	K.NC[+71.037]ELDVTC[+71.037]NIK.N		C[+71]*2	697.316	2	1393.62	1393.64	0	-14.6	127	Specific	846.18	532.8	532.8	13.33	85	>sp|P00740-6|FA9_HUMAN Coagulation factor IX OS=Homo sapiens variant 2 G 44 V GN=F9 PE=1 SV=2	2	sample=1 period=1 cycle=912 experiment=5	sample=1 period=1 cycle=912 experiment=5	10.9178
10254:2	1	K.N[+0.984]C[+71.037]ELDVTC[+71.037]NIK.N		C[+71]*2, N[+1]	697.823	2	1394.64	1394.63	0	7	127	Specific	114.61	114.61	15.42	2	85	>sp|P00740-6|FA9_HUMAN Coagulation factor IX OS=Homo sapiens variant 2 G 44 V GN=F9 PE=1 SV=2	2	sample=1 period=1 cycle=1625 experiment=5	sample=1 period=1 cycle=1625 experiment=5	25.7186
05697:2	1	K.N[+0.984]C[+71.037]ELDVTC[+71.037]NIK.N		C[+71]*2, N[+1]	697.813	2	1394.62	1394.63	0	-7.1	127	Specific	220.12	215.19	70.62	2.41	85	>sp|P00740-6|FA9_HUMAN Coagulation factor IX OS=Homo sapiens variant 2 G 44 V GN=F9 PE=1 SV=2	2	sample=1 period=1 cycle=1213 experiment=9	sample=1 period=1 cycle=1213 experiment=9	17.0722
07490:2	1	K.N[+0.984]C[+71.037]ELDVTC[+71.037]NIK.N		C[+71]*2, N[+1]	697.825	2	1394.64	1394.63	0	10	127	Specific	232.23	221.04	66.04	2.24	85	>sp|P00740-6|FA9_HUMAN Coagulation factor IX OS=Homo sapiens variant 2 G 44 V GN=F9 PE=1 SV=2	2	sample=1 period=1 cycle=1410 experiment=8	sample=1 period=1 cycle=1410 experiment=8	21.2007
01695:2	1	K.NC[+71.037]ELD[+15.995]VTC[+71.037]NIK.N		C[+71]*2, D[+16]	705.317	2	1409.63	1409.64	0	-9.9	127	Specific	243.48	179.42	179.42	3.14	85	>sp|P00740-6|FA9_HUMAN Coagulation factor IX OS=Homo sapiens variant 2 G 44 V GN=F9 PE=1 SV=2	2	sample=1 period=1 cycle=871 experiment=12	sample=1 period=1 cycle=871 experiment=12	10.0914
01847:2	1	K.NC[+71.037]ELD[+15.995]VTC[+71.037]NIK.N		C[+71]*2, D[+16]	705.315	2	1409.62	1409.64	0	-11.6	127	Specific	266.84	133.25	133.25	2.39	85	>sp|P00740-6|FA9_HUMAN Coagulation factor IX OS=Homo sapiens variant 2 G 44 V GN=F9 PE=1 SV=2	2	sample=1 period=1 cycle=882 experiment=13	sample=1 period=1 cycle=882 experiment=13	10.315
01739:2	1	K.NC[+71.037]ELD[+15.995]VTC[+71.037]NIK.N		C[+71]*2, D[+16]	705.312	2	1409.62	1409.64	0	-16.6	127	Specific	267.04	100.15	100.15	2.41	85	>sp|P00740-6|FA9_HUMAN Coagulation factor IX OS=Homo sapiens variant 2 G 44 V GN=F9 PE=1 SV=2	2	sample=1 period=1 cycle=874 experiment=11	sample=1 period=1 cycle=874 experiment=11	10.1523
01710:2	1	K.NC[+71.037]ELD[+15.995]VTC[+71.037]NIK.N		C[+71]*2, D[+16]	705.318	2	1409.63	1409.64	0	-7.7	127	Specific	268.55	190.13	190.13	2.92	85	>sp|P00740-6|FA9_HUMAN Coagulation factor IX OS=Homo sapiens variant 2 G 44 V GN=F9 PE=1 SV=2	2	sample=1 period=1 cycle=872 experiment=14	sample=1 period=1 cycle=872 experiment=14	10.1123
01740:2	1	K.NC[+71.037]ELD[+15.995]VTC[+71.037]NIK.N		C[+71]*2, D[+16]	705.312	2	1409.62	1409.64	0	-16.6	127	Specific	270.19	136.58	136.58	2.39	85	>sp|P00740-6|FA9_HUMAN Coagulation factor IX OS=Homo sapiens variant 2 G 44 V GN=F9 PE=1 SV=2	2	sample=1 period=1 cycle=874 experiment=12	sample=1 period=1 cycle=874 experiment=12	10.1531
01726:2	1	K.NC[+71.037]ELD[+15.995]VTC[+71.037]NIK.N		C[+71]*2, D[+16]	705.309	2	1409.61	1409.64	0	-21.2	127	Specific	275.13	159.51	159.51	2.12	85	>sp|P00740-6|FA9_HUMAN Coagulation factor IX OS=Homo sapiens variant 2 G 44 V GN=F9 PE=1 SV=2	2	sample=1 period=1 cycle=873 experiment=14	sample=1 period=1 cycle=873 experiment=14	10.1324
05689:2	1	K.N[+0.984]C[+71.037]ELDVTC[+71.037]NIK.N		C[+71]*2, N[+1]	697.815	2	1394.62	1394.63	0	-3.9	127	Specific	303.71	245.94	109.98	3.79	85	>sp|P00740-6|FA9_HUMAN Coagulation factor IX OS=Homo sapiens variant 2 G 44 V GN=F9 PE=1 SV=2	2	sample=1 period=1 cycle=1212 experiment=10	sample=1 period=1 cycle=1212 experiment=10	17.0516
01681:2	1	K.NC[+71.037]ELD[+15.995]VTC[+71.037]NIK.N		C[+71]*2, D[+16]	705.319	2	1409.63	1409.64	0	-7	127	Specific	311.78	209.97	209.97	3.45	85	>sp|P00740-6|FA9_HUMAN Coagulation factor IX OS=Homo sapiens variant 2 G 44 V GN=F9 PE=1 SV=2	2	sample=1 period=1 cycle=870 experiment=10	sample=1 period=1 cycle=870 experiment=10	10.0709
01752:2	1	K.NC[+71.037]ELD[+15.995]VTC[+71.037]NIK.N		C[+71]*2, D[+16]	705.317	2	1409.63	1409.64	0	-9.7	127	Specific	319.11	160.37	160.37	2.59	85	>sp|P00740-6|FA9_HUMAN Coagulation factor IX OS=Homo sapiens variant 2 G 44 V GN=F9 PE=1 SV=2	2	sample=1 period=1 cycle=875 experiment=11	sample=1 period=1 cycle=875 experiment=11	10.1738
03637:2	1	K.N[+0.984]C[+71.037]ELDVTC[+71.037]NIK.N		C[+71]*2, N[+1]	697.809	2	1394.61	1394.63	0	-13.6	127	Specific	319.53	219.38	74.44	3.69	85	>sp|P00740-6|FA9_HUMAN Coagulation factor IX OS=Homo sapiens variant 2 G 44 V GN=F9 PE=1 SV=2	2	sample=1 period=1 cycle=1016 experiment=9	sample=1 period=1 cycle=1016 experiment=9	12.9999
01997:2	1	K.NC[+71.037]ELD[+15.995]VTC[+71.037]NIK.N		C[+71]*2, D[+16]	705.316	2	1409.62	1409.64	0	-11.1	127	Specific	335.19	229.78	229.78	3.88	85	>sp|P00740-6|FA9_HUMAN Coagulation factor IX OS=Homo sapiens variant 2 G 44 V GN=F9 PE=1 SV=2	2	sample=1 period=1 cycle=894 experiment=10	sample=1 period=1 cycle=894 experiment=10	10.556
01766:2	1	K.NC[+71.037]ELD[+15.995]VTC[+71.037]NIK.N		C[+71]*2, D[+16]	705.313	2	1409.62	1409.64	0	-14.5	127	Specific	344.54	207.25	207.25	3.47	85	>sp|P00740-6|FA9_HUMAN Coagulation factor IX OS=Homo sapiens variant 2 G 44 V GN=F9 PE=1 SV=2	2	sample=1 period=1 cycle=876 experiment=14	sample=1 period=1 cycle=876 experiment=14	10.1945
01778:2	1	K.NC[+71.037]ELD[+15.995]VTC[+71.037]NIK.N		C[+71]*2, D[+16]	705.314	2	1409.62	1409.64	0	-14.1	127	Specific	350.46	215.3	215.3	3.88	85	>sp|P00740-6|FA9_HUMAN Coagulation factor IX OS=Homo sapiens variant 2 G 44 V GN=F9 PE=1 SV=2	2	sample=1 period=1 cycle=877 experiment=12	sample=1 period=1 cycle=877 experiment=12	10.2135
11763:2	1	K.N[+0.984]C[+71.037]ELDVTC[+71.037]NIK.N		C[+71]*2, N[+1]	697.806	2	1394.6	1394.63	0	-17.4	127	Specific	353.97	269.85	123.21	4.43	85	>sp|P00740-6|FA9_HUMAN Coagulation factor IX OS=Homo sapiens variant 2 G 44 V GN=F9 PE=1 SV=2	2	sample=1 period=1 cycle=2460 experiment=2	sample=1 period=1 cycle=2460 experiment=2	38.5553
01888:2	1	K.NC[+71.037]ELD[+15.995]VTC[+71.037]NIK.N		C[+71]*2, D[+16]	705.317	2	1409.63	1409.64	0	-8.8	127	Specific	362.35	265.45	265.45	4.33	85	>sp|P00740-6|FA9_HUMAN Coagulation factor IX OS=Homo sapiens variant 2 G 44 V GN=F9 PE=1 SV=2	2	sample=1 period=1 cycle=886 experiment=10	sample=1 period=1 cycle=886 experiment=10	10.393
01833:2	1	K.NC[+71.037]ELD[+15.995]VTC[+71.037]NIK.N		C[+71]*2, D[+16]	705.316	2	1409.62	1409.64	0	-11.4	127	Specific	370.99	202.63	202.63	3.75	85	>sp|P00740-6|FA9_HUMAN Coagulation factor IX OS=Homo sapiens variant 2 G 44 V GN=F9 PE=1 SV=2	2	sample=1 period=1 cycle=881 experiment=12	sample=1 period=1 cycle=881 experiment=12	10.2949
01846:2	1	K.NC[+71.037]ELD[+15.995]VTC[+71.037]NIK.N		C[+71]*2, D[+16]	705.315	2	1409.62	1409.64	0	-11.6	127	Specific	375.02	224.87	224.87	4.02	85	>sp|P00740-6|FA9_HUMAN Coagulation factor IX OS=Homo sapiens variant 2 G 44 V GN=F9 PE=1 SV=2	2	sample=1 period=1 cycle=882 experiment=12	sample=1 period=1 cycle=882 experiment=12	10.3146
01820:2	1	K.NC[+71.037]ELD[+15.995]VTC[+71.037]NIK.N		C[+71]*2, D[+16]	705.313	2	1409.62	1409.64	0	-15.6	127	Specific	376.07	175.05	175.05	3.75	85	>sp|P00740-6|FA9_HUMAN Coagulation factor IX OS=Homo sapiens variant 2 G 44 V GN=F9 PE=1 SV=2	2	sample=1 period=1 cycle=880 experiment=10	sample=1 period=1 cycle=880 experiment=10	10.2743
01900:2	1	K.NC[+71.037]ELD[+15.995]VTC[+71.037]NIK.N		C[+71]*2, D[+16]	705.315	2	1409.62	1409.64	0	-11.9	127	Specific	398.73	263.59	263.59	4.23	85	>sp|P00740-6|FA9_HUMAN Coagulation factor IX OS=Homo sapiens variant 2 G 44 V GN=F9 PE=1 SV=2	2	sample=1 period=1 cycle=887 experiment=10	sample=1 period=1 cycle=887 experiment=10	10.4131
03587:2	1	K.N[+0.984]C[+71.037]ELDVTC[+71.037]NIK.N		C[+71]*2, N[+1]	697.819	2	1394.63	1394.63	0	1.4	127	Specific	421.82	255.82	101.15	4.39	85	>sp|P00740-6|FA9_HUMAN Coagulation factor IX OS=Homo sapiens variant 2 G 44 V GN=F9 PE=1 SV=2	2	sample=1 period=1 cycle=1013 experiment=3	sample=1 period=1 cycle=1013 experiment=3	12.9375
03504:2	1	K.N[+0.984]C[+71.037]ELDVTC[+71.037]NIK.N		C[+71]*2, N[+1]	697.809	2	1394.61	1394.63	0	-13.4	127	Specific	423.36	284.57	105.24	4.82	85	>sp|P00740-6|FA9_HUMAN Coagulation factor IX OS=Homo sapiens variant 2 G 44 V GN=F9 PE=1 SV=2	2	sample=1 period=1 cycle=1007 experiment=6	sample=1 period=1 cycle=1007 experiment=6	12.8202
02201:2	1	K.NC[+71.037]ELD[+15.995]VTC[+71.037]NIK.N		C[+71]*2, D[+16]	705.313	2	1409.62	1409.64	0	-14.9	127	Specific	423.38	286.17	286.17	4.82	85	>sp|P00740-6|FA9_HUMAN Coagulation factor IX OS=Homo sapiens variant 2 G 44 V GN=F9 PE=1 SV=2	2	sample=1 period=1 cycle=909 experiment=12	sample=1 period=1 cycle=909 experiment=12	10.8608
03670:2	1	K.N[+0.984]C[+71.037]ELDVTC[+71.037]NIK.N		C[+71]*2, N[+1]	697.816	2	1394.63	1394.63	0	-2.6	127	Specific	424.54	234.58	66.65	4.26	85	>sp|P00740-6|FA9_HUMAN Coagulation factor IX OS=Homo sapiens variant 2 G 44 V GN=F9 PE=1 SV=2	2	sample=1 period=1 cycle=1019 experiment=6	sample=1 period=1 cycle=1019 experiment=6	13.0602
01901:2	1	K.NC[+71.037]ELD[+15.995]VTC[+71.037]NIK.N		C[+71]*2, D[+16]	705.315	2	1409.62	1409.64	0	-11.9	127	Specific	428.11	261.43	261.43	4.71	85	>sp|P00740-6|FA9_HUMAN Coagulation factor IX OS=Homo sapiens variant 2 G 44 V GN=F9 PE=1 SV=2	2	sample=1 period=1 cycle=887 experiment=11	sample=1 period=1 cycle=887 experiment=11	10.4136
01902:2	1	K.NC[+71.037]ELD[+15.995]VTC[+71.037]NIK.N		C[+71]*2, D[+16]	705.315	2	1409.62	1409.64	0	-11.9	127	Specific	433.84	227.59	227.59	4.5	85	>sp|P00740-6|FA9_HUMAN Coagulation factor IX OS=Homo sapiens variant 2 G 44 V GN=F9 PE=1 SV=2	2	sample=1 period=1 cycle=887 experiment=12	sample=1 period=1 cycle=887 experiment=12	10.4144
02156:2	1	K.NC[+71.037]ELD[+15.995]VTC[+71.037]NIK.N		C[+71]*2, D[+16]	705.32	2	1409.63	1409.64	0	-4.5	127	Specific	441.32	252.63	252.63	4.38	85	>sp|P00740-6|FA9_HUMAN Coagulation factor IX OS=Homo sapiens variant 2 G 44 V GN=F9 PE=1 SV=2	2	sample=1 period=1 cycle=906 experiment=14	sample=1 period=1 cycle=906 experiment=14	10.8005
01790:2	1	K.NC[+71.037]ELD[+15.995]VTC[+71.037]NIK.N		C[+71]*2, D[+16]	705.313	2	1409.62	1409.64	0	-14.7	127	Specific	442	267.79	267.79	5.2	85	>sp|P00740-6|FA9_HUMAN Coagulation factor IX OS=Homo sapiens variant 2 G 44 V GN=F9 PE=1 SV=2	2	sample=1 period=1 cycle=878 experiment=11	sample=1 period=1 cycle=878 experiment=11	10.2311
01808:2	1	K.NC[+71.037]ELD[+15.995]VTC[+71.037]NIK.N		C[+71]*2, D[+16]	705.313	2	1409.62	1409.64	0	-14.8	127	Specific	457.64	300.06	300.06	4.74	85	>sp|P00740-6|FA9_HUMAN Coagulation factor IX OS=Homo sapiens variant 2 G 44 V GN=F9 PE=1 SV=2	2	sample=1 period=1 cycle=879 experiment=12	sample=1 period=1 cycle=879 experiment=12	10.2538
01857:2	1	K.NC[+71.037]ELD[+15.995]VTC[+71.037]NIK.N		C[+71]*2, D[+16]	705.315	2	1409.62	1409.64	0	-12	127	Specific	458.33	286.25	286.25	5.08	85	>sp|P00740-6|FA9_HUMAN Coagulation factor IX OS=Homo sapiens variant 2 G 44 V GN=F9 PE=1 SV=2	2	sample=1 period=1 cycle=883 experiment=9	sample=1 period=1 cycle=883 experiment=9	10.3346
01913:2	1	K.NC[+71.037]ELD[+15.995]VTC[+71.037]NIK.N		C[+71]*2, D[+16]	705.319	2	1409.63	1409.64	0	-7.1	127	Specific	471.7	316.71	316.71	5.07	85	>sp|P00740-6|FA9_HUMAN Coagulation factor IX OS=Homo sapiens variant 2 G 44 V GN=F9 PE=1 SV=2	2	sample=1 period=1 cycle=888 experiment=9	sample=1 period=1 cycle=888 experiment=9	10.4329
02260:2	1	K.NC[+71.037]ELD[+15.995]VTC[+71.037]NIK.N		C[+71]*2, D[+16]	705.318	2	1409.63	1409.64	0	-8.3	127	Specific	477.46	210.74	210.74	4.51	85	>sp|P00740-6|FA9_HUMAN Coagulation factor IX OS=Homo sapiens variant 2 G 44 V GN=F9 PE=1 SV=2	2	sample=1 period=1 cycle=913 experiment=6	sample=1 period=1 cycle=913 experiment=6	10.9399
02311:2	1	K.NC[+71.037]ELD[+15.995]VTC[+71.037]NIK.N		C[+71]*2, D[+16]	705.316	2	1409.63	1409.64	0	-10.1	127	Specific	479.28	151.43	151.43	4.18	85	>sp|P00740-6|FA9_HUMAN Coagulation factor IX OS=Homo sapiens variant 2 G 44 V GN=F9 PE=1 SV=2	2	sample=1 period=1 cycle=918 experiment=8	sample=1 period=1 cycle=918 experiment=8	11.0396
02355:2	1	K.NC[+71.037]ELD[+15.995]VTC[+71.037]NIK.N		C[+71]*2, D[+16]	705.316	2	1409.62	1409.64	0	-11.2	127	Specific	481.83	48.32	48.32	2.66	85	>sp|P00740-6|FA9_HUMAN Coagulation factor IX OS=Homo sapiens variant 2 G 44 V GN=F9 PE=1 SV=2	2	sample=1 period=1 cycle=923 experiment=7	sample=1 period=1 cycle=923 experiment=7	11.14
02365:2	1	K.NC[+71.037]ELD[+15.995]VTC[+71.037]NIK.N		C[+71]*2, D[+16]	705.319	2	1409.63	1409.64	0	-5.8	127	Specific	484.01	14.9	14.9	2.48	85	>sp|P00740-6|FA9_HUMAN Coagulation factor IX OS=Homo sapiens variant 2 G 44 V GN=F9 PE=1 SV=2	2	sample=1 period=1 cycle=924 experiment=9	sample=1 period=1 cycle=924 experiment=9	11.1594
02187:2	1	K.NC[+71.037]ELD[+15.995]VTC[+71.037]NIK.N		C[+71]*2, D[+16]	705.319	2	1409.63	1409.64	0	-6.4	127	Specific	488.75	263.7	263.7	4.89	85	>sp|P00740-6|FA9_HUMAN Coagulation factor IX OS=Homo sapiens variant 2 G 44 V GN=F9 PE=1 SV=2	2	sample=1 period=1 cycle=908 experiment=15	sample=1 period=1 cycle=908 experiment=15	10.8416
02039:2	1	K.NC[+71.037]ELD[+15.995]VTC[+71.037]NIK.N		C[+71]*2, D[+16]	705.321	2	1409.64	1409.64	0	-3.2	127	Specific	501.01	309.81	309.81	5.24	85	>sp|P00740-6|FA9_HUMAN Coagulation factor IX OS=Homo sapiens variant 2 G 44 V GN=F9 PE=1 SV=2	2	sample=1 period=1 cycle=898 experiment=7	sample=1 period=1 cycle=898 experiment=7	10.6355
01960:2	1	K.NC[+71.037]ELD[+15.995]VTC[+71.037]NIK.N		C[+71]*2, D[+16]	705.318	2	1409.63	1409.64	0	-7.3	127	Specific	503.79	316.49	316.49	5.24	85	>sp|P00740-6|FA9_HUMAN Coagulation factor IX OS=Homo sapiens variant 2 G 44 V GN=F9 PE=1 SV=2	2	sample=1 period=1 cycle=891 experiment=12	sample=1 period=1 cycle=891 experiment=12	10.4945
01983:2	1	K.NC[+71.037]ELD[+15.995]VTC[+71.037]NIK.N		C[+71]*2, D[+16]	705.317	2	1409.63	1409.64	0	-9.8	127	Specific	504.86	340.22	340.22	5.86	85	>sp|P00740-6|FA9_HUMAN Coagulation factor IX OS=Homo sapiens variant 2 G 44 V GN=F9 PE=1 SV=2	2	sample=1 period=1 cycle=893 experiment=7	sample=1 period=1 cycle=893 experiment=7	10.5325
02068:2	1	K.NC[+71.037]ELD[+15.995]VTC[+71.037]NIK.N		C[+71]*2, D[+16]	705.32	2	1409.63	1409.64	0	-4.7	127	Specific	507.28	304.24	304.24	5	85	>sp|P00740-6|FA9_HUMAN Coagulation factor IX OS=Homo sapiens variant 2 G 44 V GN=F9 PE=1 SV=2	2	sample=1 period=1 cycle=900 experiment=12	sample=1 period=1 cycle=900 experiment=12	10.6767
02053:2	1	K.NC[+71.037]ELD[+15.995]VTC[+71.037]NIK.N		C[+71]*2, D[+16]	705.318	2	1409.63	1409.64	0	-7.4	127	Specific	522.34	372.53	372.53	6.92	85	>sp|P00740-6|FA9_HUMAN Coagulation factor IX OS=Homo sapiens variant 2 G 44 V GN=F9 PE=1 SV=2	2	sample=1 period=1 cycle=899 experiment=11	sample=1 period=1 cycle=899 experiment=11	10.6572
02099:2	1	K.NC[+71.037]ELD[+15.995]VTC[+71.037]NIK.N		C[+71]*2, D[+16]	705.319	2	1409.63	1409.64	0	-6.8	127	Specific	523.86	321.02	321.02	5.22	85	>sp|P00740-6|FA9_HUMAN Coagulation factor IX OS=Homo sapiens variant 2 G 44 V GN=F9 PE=1 SV=2	2	sample=1 period=1 cycle=902 experiment=12	sample=1 period=1 cycle=902 experiment=12	10.7194
03043:2	1	K.N[+0.984]C[+71.037]ELDVTC[+71.037]NIK.N		C[+71]*2, N[+1]	697.818	2	1394.63	1394.63	0	0.6	127	Specific	524.11	318.15	111.86	5.14	85	>sp|P00740-6|FA9_HUMAN Coagulation factor IX OS=Homo sapiens variant 2 G 44 V GN=F9 PE=1 SV=2	2	sample=1 period=1 cycle=977 experiment=11	sample=1 period=1 cycle=977 experiment=11	12.2211
02040:2	1	K.NC[+71.037]ELD[+15.995]VTC[+71.037]NIK.N		C[+71]*2, D[+16]	705.321	2	1409.64	1409.64	0	-3.2	127	Specific	541.63	329.46	329.46	6	85	>sp|P00740-6|FA9_HUMAN Coagulation factor IX OS=Homo sapiens variant 2 G 44 V GN=F9 PE=1 SV=2	2	sample=1 period=1 cycle=898 experiment=8	sample=1 period=1 cycle=898 experiment=8	10.6359
01974:2	1	K.NC[+71.037]ELD[+15.995]VTC[+71.037]NIK.N		C[+71]*2, D[+16]	705.32	2	1409.63	1409.64	0	-4.8	127	Specific	542.67	342.29	342.29	5.84	85	>sp|P00740-6|FA9_HUMAN Coagulation factor IX OS=Homo sapiens variant 2 G 44 V GN=F9 PE=1 SV=2	2	sample=1 period=1 cycle=892 experiment=13	sample=1 period=1 cycle=892 experiment=13	10.5152
02084:2	1	K.NC[+71.037]ELD[+15.995]VTC[+71.037]NIK.N		C[+71]*2, D[+16]	705.321	2	1409.63	1409.64	0	-4.1	127	Specific	545.45	331.81	331.81	5.84	85	>sp|P00740-6|FA9_HUMAN Coagulation factor IX OS=Homo sapiens variant 2 G 44 V GN=F9 PE=1 SV=2	2	sample=1 period=1 cycle=901 experiment=13	sample=1 period=1 cycle=901 experiment=13	10.6973
02054:2	1	K.NC[+71.037]ELD[+15.995]VTC[+71.037]NIK.N		C[+71]*2, D[+16]	705.318	2	1409.63	1409.64	0	-7.4	127	Specific	546.79	356.77	356.77	5.84	85	>sp|P00740-6|FA9_HUMAN Coagulation factor IX OS=Homo sapiens variant 2 G 44 V GN=F9 PE=1 SV=2	2	sample=1 period=1 cycle=899 experiment=12	sample=1 period=1 cycle=899 experiment=12	10.6576
01945:2	1	K.NC[+71.037]ELD[+15.995]VTC[+71.037]NIK.N		C[+71]*2, D[+16]	705.32	2	1409.63	1409.64	0	-4.5	127	Specific	547.12	291.77	291.77	5.46	85	>sp|P00740-6|FA9_HUMAN Coagulation factor IX OS=Homo sapiens variant 2 G 44 V GN=F9 PE=1 SV=2	2	sample=1 period=1 cycle=890 experiment=12	sample=1 period=1 cycle=890 experiment=12	10.4732
02115:2	1	K.NC[+71.037]ELD[+15.995]VTC[+71.037]NIK.N		C[+71]*2, D[+16]	705.32	2	1409.63	1409.64	0	-4.8	127	Specific	558.59	334.45	334.45	5.84	85	>sp|P00740-6|FA9_HUMAN Coagulation factor IX OS=Homo sapiens variant 2 G 44 V GN=F9 PE=1 SV=2	2	sample=1 period=1 cycle=903 experiment=15	sample=1 period=1 cycle=903 experiment=15	10.7395
01984:2	1	K.NC[+71.037]ELD[+15.995]VTC[+71.037]NIK.N		C[+71]*2, D[+16]	705.317	2	1409.63	1409.64	0	-9.8	127	Specific	576.34	344.87	344.87	7.24	85	>sp|P00740-6|FA9_HUMAN Coagulation factor IX OS=Homo sapiens variant 2 G 44 V GN=F9 PE=1 SV=2	2	sample=1 period=1 cycle=893 experiment=8	sample=1 period=1 cycle=893 experiment=8	10.5329
03553:2	1	K.N[+0.984]C[+71.037]ELDVTC[+71.037]NIK.N		C[+71]*2, N[+1]	697.809	2	1394.61	1394.63	0	-13	127	Specific	588.1	387.47	328.24	8.33	85	>sp|P00740-6|FA9_HUMAN Coagulation factor IX OS=Homo sapiens variant 2 G 44 V GN=F9 PE=1 SV=2	2	sample=1 period=1 cycle=1010 experiment=13	sample=1 period=1 cycle=1010 experiment=13	12.8809
03391:2	1	K.N[+0.984]C[+71.037]ELDVTC[+71.037]NIK.N		C[+71]*2, N[+1]	697.805	2	1394.6	1394.63	0	-18.2	127	Specific	606.73	390.88	372.56	9.33	85	>sp|P00740-6|FA9_HUMAN Coagulation factor IX OS=Homo sapiens variant 2 G 44 V GN=F9 PE=1 SV=2	2	sample=1 period=1 cycle=999 experiment=10	sample=1 period=1 cycle=999 experiment=10	12.6611
03535:2	1	K.N[+0.984]C[+71.037]ELDVTC[+71.037]NIK.N		C[+71]*2, N[+1]	697.811	2	1394.61	1394.63	0	-11	127	Specific	619.97	441.04	350.73	9.33	85	>sp|P00740-6|FA9_HUMAN Coagulation factor IX OS=Homo sapiens variant 2 G 44 V GN=F9 PE=1 SV=2	2	sample=1 period=1 cycle=1009 experiment=6	sample=1 period=1 cycle=1009 experiment=6	12.8598
03600:2	1	K.N[+0.984]C[+71.037]ELDVTC[+71.037]NIK.N		C[+71]*2, N[+1]	697.81	2	1394.61	1394.63	0	-11.5	127	Specific	626.09	462.34	380.73	9.19	85	>sp|P00740-6|FA9_HUMAN Coagulation factor IX OS=Homo sapiens variant 2 G 44 V GN=F9 PE=1 SV=2	2	sample=1 period=1 cycle=1014 experiment=6	sample=1 period=1 cycle=1014 experiment=6	12.9583
03554:2	1	K.N[+0.984]C[+71.037]ELDVTC[+71.037]NIK.N		C[+71]*2, N[+1]	697.809	2	1394.61	1394.63	0	-13	127	Specific	633.57	489.35	384.02	9.19	85	>sp|P00740-6|FA9_HUMAN Coagulation factor IX OS=Homo sapiens variant 2 G 44 V GN=F9 PE=1 SV=2	2	sample=1 period=1 cycle=1010 experiment=14	sample=1 period=1 cycle=1010 experiment=14	12.8813
03264:2	1	K.N[+0.984]C[+71.037]ELDVTC[+71.037]NIK.N		C[+71]*2, N[+1]	697.808	2	1394.61	1394.63	0	-13.8	127	Specific	642.68	422.83	288.24	9.19	85	>sp|P00740-6|FA9_HUMAN Coagulation factor IX OS=Homo sapiens variant 2 G 44 V GN=F9 PE=1 SV=2	2	sample=1 period=1 cycle=990 experiment=16	sample=1 period=1 cycle=990 experiment=16	12.4838
03563:2	1	K.N[+0.984]C[+71.037]ELDVTC[+71.037]NIK.N		C[+71]*2, N[+1]	697.808	2	1394.61	1394.63	0	-14.1	127	Specific	646.21	497.6	392.13	9.33	85	>sp|P00740-6|FA9_HUMAN Coagulation factor IX OS=Homo sapiens variant 2 G 44 V GN=F9 PE=1 SV=2	2	sample=1 period=1 cycle=1011 experiment=3	sample=1 period=1 cycle=1011 experiment=3	12.8976
03579:2	1	K.N[+0.984]C[+71.037]ELDVTC[+71.037]NIK.N		C[+71]*2, N[+1]	697.816	2	1394.62	1394.63	0	-3.5	127	Specific	660	520.82	385.8	10.08	85	>sp|P00740-6|FA9_HUMAN Coagulation factor IX OS=Homo sapiens variant 2 G 44 V GN=F9 PE=1 SV=2	2	sample=1 period=1 cycle=1012 experiment=8	sample=1 period=1 cycle=1012 experiment=8	12.92
03314:2	1	K.N[+0.984]C[+71.037]ELDVTC[+71.037]NIK.N		C[+71]*2, N[+1]	697.807	2	1394.61	1394.63	0	-15.8	127	Specific	665.16	444.21	389.47	10.02	85	>sp|P00740-6|FA9_HUMAN Coagulation factor IX OS=Homo sapiens variant 2 G 44 V GN=F9 PE=1 SV=2	2	sample=1 period=1 cycle=994 experiment=15	sample=1 period=1 cycle=994 experiment=15	12.562
03443:2	1	K.N[+0.984]C[+71.037]ELDVTC[+71.037]NIK.N		C[+71]*2, N[+1]	697.806	2	1394.6	1394.63	0	-18	127	Specific	683.93	494.76	407.19	10.19	85	>sp|P00740-6|FA9_HUMAN Coagulation factor IX OS=Homo sapiens variant 2 G 44 V GN=F9 PE=1 SV=2	2	sample=1 period=1 cycle=1002 experiment=7	sample=1 period=1 cycle=1002 experiment=7	12.7194
03315:2	1	K.N[+0.984]C[+71.037]ELDVTC[+71.037]NIK.N		C[+71]*2, N[+1]	697.807	2	1394.61	1394.63	0	-15.8	127	Specific	688.01	503.23	448.2	10.19	85	>sp|P00740-6|FA9_HUMAN Coagulation factor IX OS=Homo sapiens variant 2 G 44 V GN=F9 PE=1 SV=2	2	sample=1 period=1 cycle=994 experiment=16	sample=1 period=1 cycle=994 experiment=16	12.5624
03280:2	1	K.N[+0.984]C[+71.037]ELDVTC[+71.037]NIK.N		C[+71]*2, N[+1]	697.806	2	1394.6	1394.63	0	-17.8	127	Specific	706.78	458.34	394.62	11.19	85	>sp|P00740-6|FA9_HUMAN Coagulation factor IX OS=Homo sapiens variant 2 G 44 V GN=F9 PE=1 SV=2	2	sample=1 period=1 cycle=992 experiment=10	sample=1 period=1 cycle=992 experiment=10	12.5226
03293:2	1	K.N[+0.984]C[+71.037]ELDVTC[+71.037]NIK.N		C[+71]*2, N[+1]	697.805	2	1394.6	1394.63	0	-18.9	127	Specific	715.16	511.05	426.7	11.02	85	>sp|P00740-6|FA9_HUMAN Coagulation factor IX OS=Homo sapiens variant 2 G 44 V GN=F9 PE=1 SV=2	2	sample=1 period=1 cycle=993 experiment=11	sample=1 period=1 cycle=993 experiment=11	12.5412
03339:2	1	K.N[+0.984]C[+71.037]ELDVTC[+71.037]NIK.N		C[+71]*2, N[+1]	697.805	2	1394.6	1394.63	0	-18.4	127	Specific	735.01	560.68	440.41	11.33	85	>sp|P00740-6|FA9_HUMAN Coagulation factor IX OS=Homo sapiens variant 2 G 44 V GN=F9 PE=1 SV=2	2	sample=1 period=1 cycle=996 experiment=7	sample=1 period=1 cycle=996 experiment=7	12.6006
03328:2	1	K.N[+0.984]C[+71.037]ELDVTC[+71.037]NIK.N		C[+71]*2, N[+1]	697.806	2	1394.61	1394.63	0	-17.1	127	Specific	762.43	573.53	482.09	12.33	85	>sp|P00740-6|FA9_HUMAN Coagulation factor IX OS=Homo sapiens variant 2 G 44 V GN=F9 PE=1 SV=2	2	sample=1 period=1 cycle=995 experiment=9	sample=1 period=1 cycle=995 experiment=9	12.5806
03358:2	1	K.N[+0.984]C[+71.037]ELDVTC[+71.037]NIK.N		C[+71]*2, N[+1]	697.812	2	1394.62	1394.63	0	-9	127	Specific	777.21	557.43	488.87	12.08	85	>sp|P00740-6|FA9_HUMAN Coagulation factor IX OS=Homo sapiens variant 2 G 44 V GN=F9 PE=1 SV=2	2	sample=1 period=1 cycle=997 experiment=13	sample=1 period=1 cycle=997 experiment=13	12.6219
01484:2	1	K.NC[+71.037]ELDVTC[+71.037]NIKN[+0.984]GR.C		C[+71]*2, N[+1]	861.437	2	1721.87	1721.79	0	41.7	127	Specific	246.2	246.2	47.54	2.07	85	>sp|P00740-6|FA9_HUMAN Coagulation factor IX OS=Homo sapiens variant 2 G 44 V GN=F9 PE=1 SV=2	2	sample=1 period=1 cycle=854 experiment=13	sample=1 period=1 cycle=854 experiment=13	9.7506
01391:2	1	K.NC[+71.037]ELDVTC[+71.037]NIKN[+0.984]GR.C		C[+71]*2, N[+1]	861.441	2	1721.87	1721.79	0	46.3	127	Specific	279.04	279.04	64.2	2.17	85	>sp|P00740-6|FA9_HUMAN Coagulation factor IX OS=Homo sapiens variant 2 G 44 V GN=F9 PE=1 SV=2	2	sample=1 period=1 cycle=845 experiment=11	sample=1 period=1 cycle=845 experiment=11	9.5648
01401:2	1	K.NC[+71.037]ELDVTC[+71.037]NIKN[+0.984]GR.C		C[+71]*2, N[+1]	861.436	2	1721.86	1721.79	0	40.7	127	Specific	382.89	382.89	46.56	4.04	85	>sp|P00740-6|FA9_HUMAN Coagulation factor IX OS=Homo sapiens variant 2 G 44 V GN=F9 PE=1 SV=2	2	sample=1 period=1 cycle=846 experiment=11	sample=1 period=1 cycle=846 experiment=11	9.5849
01259:2	1	K.NC[+71.037]ELDVTC[+71.037]NIKN[+0.984]GR.C		C[+71]*2, N[+1]	861.431	2	1721.85	1721.79	0	34.9	127	Specific	522.35	522.35	79.95	5.05	85	>sp|P00740-6|FA9_HUMAN Coagulation factor IX OS=Homo sapiens variant 2 G 44 V GN=F9 PE=1 SV=2	2	sample=1 period=1 cycle=833 experiment=9	sample=1 period=1 cycle=833 experiment=9	9.32
01341:2	1	K.NC[+71.037]ELDVTC[+71.037]NIKN[+0.984]GR.C		C[+71]*2, N[+1]	861.441	2	1721.88	1721.79	0	47	127	Specific	531	531	83	5.74	85	>sp|P00740-6|FA9_HUMAN Coagulation factor IX OS=Homo sapiens variant 2 G 44 V GN=F9 PE=1 SV=2	2	sample=1 period=1 cycle=840 experiment=14	sample=1 period=1 cycle=840 experiment=14	9.4629
01290:2	1	K.NC[+71.037]ELDVTC[+71.037]NIKN[+0.984]GR.C		C[+71]*2, N[+1]	861.444	2	1721.88	1721.79	0	49.6	127	Specific	602.54	602.54	108.3	7.6	85	>sp|P00740-6|FA9_HUMAN Coagulation factor IX OS=Homo sapiens variant 2 G 44 V GN=F9 PE=1 SV=2	2	sample=1 period=1 cycle=835 experiment=17	sample=1 period=1 cycle=835 experiment=17	9.3619
01543:3	1	K.NC[+71.037]ELD[+15.995]VTC[+71.037]NIKN[+0.984]GR.C		C[+71]*2, D[+16], N[+1]	579.919	3	1737.74	1737.79	0	-26.5	127	Specific	206.15	206.15	34.6	1.98	85	>sp|P00740-6|FA9_HUMAN Coagulation factor IX OS=Homo sapiens variant 2 G 44 V GN=F9 PE=1 SV=2	2	sample=1 period=1 cycle=859 experiment=7	sample=1 period=1 cycle=859 experiment=7	9.8498
01350:2	1	K.NC[+71.037]ELD[+15.995]VTC[+71.037]NIKN[+0.984]GR.C		C[+71]*2, D[+16], N[+1]	869.428	2	1737.85	1737.79	0	34	127	Specific	213.72	213.72	17.75	1.98	85	>sp|P00740-6|FA9_HUMAN Coagulation factor IX OS=Homo sapiens variant 2 G 44 V GN=F9 PE=1 SV=2	2	sample=1 period=1 cycle=841 experiment=10	sample=1 period=1 cycle=841 experiment=10	9.4832
01160:2	1	K.NC[+71.037]ELD[+15.995]VTC[+71.037]NIKN[+0.984]GR.C		C[+71]*2, D[+16], N[+1]	869.437	2	1737.87	1737.79	0	44.6	127	Specific	247.99	247.99	35.45	2.05	85	>sp|P00740-6|FA9_HUMAN Coagulation factor IX OS=Homo sapiens variant 2 G 44 V GN=F9 PE=1 SV=2	2	sample=1 period=1 cycle=824 experiment=15	sample=1 period=1 cycle=824 experiment=15	9.1325
01172:2	1	K.NC[+71.037]ELD[+15.995]VTC[+71.037]NIKN[+0.984]GR.C		C[+71]*2, D[+16], N[+1]	869.43	2	1737.85	1737.79	0	36.7	127	Specific	257.2	191.72	47.45	2	85	>sp|P00740-6|FA9_HUMAN Coagulation factor IX OS=Homo sapiens variant 2 G 44 V GN=F9 PE=1 SV=2	2	sample=1 period=1 cycle=825 experiment=13	sample=1 period=1 cycle=825 experiment=13	9.1533
01724:2	1	K.VVC[+71.037]SC[+71.037]TEGYR.L		C[+71]*2	629.769	2	1258.53	1258.56	0	-20.4	153	Specific	125.7	125.7	125.7	2	85	>sp|P00740-6|FA9_HUMAN Coagulation factor IX OS=Homo sapiens variant 2 G 44 V GN=F9 PE=1 SV=2	2	sample=1 period=1 cycle=873 experiment=12	sample=1 period=1 cycle=873 experiment=12	10.1316
01886:2	1	K.VVC[+71.037]SC[+71.037]TEGYR.L		C[+71]*2	629.763	2	1258.52	1258.56	0	-29.7	153	Specific	126.74	126.74	126.74	1.98	85	>sp|P00740-6|FA9_HUMAN Coagulation factor IX OS=Homo sapiens variant 2 G 44 V GN=F9 PE=1 SV=2	2	sample=1 period=1 cycle=886 experiment=8	sample=1 period=1 cycle=886 experiment=8	10.3921
01504:2	1	K.VVC[+71.037]SC[+71.037]TEGYR.L		C[+71]*2	629.755	2	1258.5	1258.56	0	-41	153	Specific	231.15	231.15	231.15	2.24	85	>sp|P00740-6|FA9_HUMAN Coagulation factor IX OS=Homo sapiens variant 2 G 44 V GN=F9 PE=1 SV=2	2	sample=1 period=1 cycle=856 experiment=8	sample=1 period=1 cycle=856 experiment=8	9.7869
01911:2	1	K.VVC[+71.037]SC[+71.037]TEGYR.L		C[+71]*2	629.752	2	1258.5	1258.56	0	-47.1	153	Specific	233.79	233.79	233.79	2.24	85	>sp|P00740-6|FA9_HUMAN Coagulation factor IX OS=Homo sapiens variant 2 G 44 V GN=F9 PE=1 SV=2	2	sample=1 period=1 cycle=888 experiment=7	sample=1 period=1 cycle=888 experiment=7	10.4321
01339:2	1	K.VVC[+71.037]SC[+71.037]TEGYR.L		C[+71]*2	629.756	2	1258.51	1258.56	0	-39.9	153	Specific	255.97	255.97	255.97	2.77	85	>sp|P00740-6|FA9_HUMAN Coagulation factor IX OS=Homo sapiens variant 2 G 44 V GN=F9 PE=1 SV=2	2	sample=1 period=1 cycle=840 experiment=12	sample=1 period=1 cycle=840 experiment=12	9.4616
00850:2	1	K.VVC[+71.037]SC[+71.037]TEGYR.L		C[+71]*2	629.754	2	1258.5	1258.56	0	-43.3	153	Specific	256.23	256.23	256.23	2.77	85	>sp|P00740-6|FA9_HUMAN Coagulation factor IX OS=Homo sapiens variant 2 G 44 V GN=F9 PE=1 SV=2	2	sample=1 period=1 cycle=798 experiment=2	sample=1 period=1 cycle=798 experiment=2	8.5922
01610:2	1	K.VVC[+71.037]SC[+71.037]TEGYR.L		C[+71]*2	629.766	2	1258.53	1258.56	0	-23.9	153	Specific	268.95	268.95	268.95	2.71	85	>sp|P00740-6|FA9_HUMAN Coagulation factor IX OS=Homo sapiens variant 2 G 44 V GN=F9 PE=1 SV=2	2	sample=1 period=1 cycle=865 experiment=13	sample=1 period=1 cycle=865 experiment=13	9.9699
01806:2	1	K.VVC[+71.037]SC[+71.037]TEGYR.L		C[+71]*2	629.77	2	1258.53	1258.56	0	-18.1	153	Specific	279.98	279.98	279.98	4.32	85	>sp|P00740-6|FA9_HUMAN Coagulation factor IX OS=Homo sapiens variant 2 G 44 V GN=F9 PE=1 SV=2	2	sample=1 period=1 cycle=879 experiment=10	sample=1 period=1 cycle=879 experiment=10	10.253
00915:2	1	K.VVC[+71.037]SC[+71.037]TEGYR.L		C[+71]*2	629.751	2	1258.5	1258.56	0	-47.7	153	Specific	295.94	295.94	295.94	3.32	85	>sp|P00740-6|FA9_HUMAN Coagulation factor IX OS=Homo sapiens variant 2 G 44 V GN=F9 PE=1 SV=2	2	sample=1 period=1 cycle=803 experiment=9	sample=1 period=1 cycle=803 experiment=9	8.6989
00946:2	1	K.VVC[+71.037]SC[+71.037]TEGYR.L		C[+71]*2	629.754	2	1258.5	1258.56	0	-43.4	153	Specific	315.74	315.74	315.74	3.71	85	>sp|P00740-6|FA9_HUMAN Coagulation factor IX OS=Homo sapiens variant 2 G 44 V GN=F9 PE=1 SV=2	2	sample=1 period=1 cycle=806 experiment=8	sample=1 period=1 cycle=806 experiment=8	8.7569
00828:2	1	K.VVC[+71.037]SC[+71.037]TEGYR.L		C[+71]*2	629.763	2	1258.52	1258.56	0	-29.7	153	Specific	316.53	316.53	316.53	2.76	85	>sp|P00740-6|FA9_HUMAN Coagulation factor IX OS=Homo sapiens variant 2 G 44 V GN=F9 PE=1 SV=2	2	sample=1 period=1 cycle=796 experiment=3	sample=1 period=1 cycle=796 experiment=3	8.553
01053:2	1	K.VVC[+71.037]SC[+71.037]TEGYR.L		C[+71]*2	629.752	2	1258.5	1258.56	0	-46.3	153	Specific	320.94	320.94	320.94	3.04	85	>sp|P00740-6|FA9_HUMAN Coagulation factor IX OS=Homo sapiens variant 2 G 44 V GN=F9 PE=1 SV=2	2	sample=1 period=1 cycle=816 experiment=11	sample=1 period=1 cycle=816 experiment=11	8.9646
01390:2	1	K.VVC[+71.037]SC[+71.037]TEGYR.L		C[+71]*2	629.758	2	1258.51	1258.56	0	-37.5	153	Specific	321.62	321.62	321.62	3.24	85	>sp|P00740-6|FA9_HUMAN Coagulation factor IX OS=Homo sapiens variant 2 G 44 V GN=F9 PE=1 SV=2	2	sample=1 period=1 cycle=845 experiment=10	sample=1 period=1 cycle=845 experiment=10	9.5643
01437:2	1	K.VVC[+71.037]SC[+71.037]TEGYR.L		C[+71]*2	629.756	2	1258.5	1258.56	0	-40.4	153	Specific	329.31	329.31	329.31	3.88	85	>sp|P00740-6|FA9_HUMAN Coagulation factor IX OS=Homo sapiens variant 2 G 44 V GN=F9 PE=1 SV=2	2	sample=1 period=1 cycle=850 experiment=11	sample=1 period=1 cycle=850 experiment=11	9.6671
01493:2	1	K.VVC[+71.037]SC[+71.037]TEGYR.L		C[+71]*2	629.756	2	1258.51	1258.56	0	-40	153	Specific	334.49	334.49	334.49	3.88	85	>sp|P00740-6|FA9_HUMAN Coagulation factor IX OS=Homo sapiens variant 2 G 44 V GN=F9 PE=1 SV=2	2	sample=1 period=1 cycle=855 experiment=9	sample=1 period=1 cycle=855 experiment=9	9.7687
01230:2	1	K.VVC[+71.037]SC[+71.037]TEGYR.L		C[+71]*2	629.753	2	1258.5	1258.56	0	-44.5	153	Specific	336.24	336.24	336.24	3.88	85	>sp|P00740-6|FA9_HUMAN Coagulation factor IX OS=Homo sapiens variant 2 G 44 V GN=F9 PE=1 SV=2	2	sample=1 period=1 cycle=830 experiment=15	sample=1 period=1 cycle=830 experiment=15	9.2578
01738:2	1	K.VVC[+71.037]SC[+71.037]TEGYR.L		C[+71]*2	629.753	2	1258.5	1258.56	0	-45.4	153	Specific	339.3	339.3	339.3	3.88	85	>sp|P00740-6|FA9_HUMAN Coagulation factor IX OS=Homo sapiens variant 2 G 44 V GN=F9 PE=1 SV=2	2	sample=1 period=1 cycle=874 experiment=10	sample=1 period=1 cycle=874 experiment=10	10.1519
00609:2	1	K.VVC[+71.037]SC[+71.037]TEGYR.L		C[+71]*2	629.755	2	1258.5	1258.56	0	-42.6	153	Specific	346.14	346.14	346.14	3.54	85	>sp|P00740-6|FA9_HUMAN Coagulation factor IX OS=Homo sapiens variant 2 G 44 V GN=F9 PE=1 SV=2	2	sample=1 period=1 cycle=778 experiment=9	sample=1 period=1 cycle=778 experiment=9	8.1963
00583:2	1	K.VVC[+71.037]SC[+71.037]TEGYR.L		C[+71]*2	629.752	2	1258.5	1258.56	0	-46.8	153	Specific	350.54	350.54	350.54	3.54	85	>sp|P00740-6|FA9_HUMAN Coagulation factor IX OS=Homo sapiens variant 2 G 44 V GN=F9 PE=1 SV=2	2	sample=1 period=1 cycle=776 experiment=5	sample=1 period=1 cycle=776 experiment=5	8.1519
01288:2	1	K.VVC[+71.037]SC[+71.037]TEGYR.L		C[+71]*2	629.754	2	1258.5	1258.56	0	-43.4	153	Specific	363.45	363.45	363.45	5.5	85	>sp|P00740-6|FA9_HUMAN Coagulation factor IX OS=Homo sapiens variant 2 G 44 V GN=F9 PE=1 SV=2	2	sample=1 period=1 cycle=835 experiment=15	sample=1 period=1 cycle=835 experiment=15	9.361
00708:2	1	K.VVC[+71.037]SC[+71.037]TEGYR.L		C[+71]*2	629.766	2	1258.53	1258.56	0	-23.6	153	Specific	377.75	377.75	377.75	5.41	85	>sp|P00740-6|FA9_HUMAN Coagulation factor IX OS=Homo sapiens variant 2 G 44 V GN=F9 PE=1 SV=2	2	sample=1 period=1 cycle=783 experiment=11	sample=1 period=1 cycle=783 experiment=11	8.2962
00291:2	1	K.VVC[+71.037]SC[+71.037]TEGYR.L		C[+71]*2	629.751	2	1258.49	1258.56	0	-48.8	153	Specific	380.09	380.09	380.09	5.1	85	>sp|P00740-6|FA9_HUMAN Coagulation factor IX OS=Homo sapiens variant 2 G 44 V GN=F9 PE=1 SV=2	2	sample=1 period=1 cycle=753 experiment=11	sample=1 period=1 cycle=753 experiment=11	7.6923
01184:2	1	K.VVC[+71.037]SC[+71.037]TEGYR.L		C[+71]*2	629.752	2	1258.5	1258.56	0	-46.1	153	Specific	385.45	385.45	385.45	5.5	85	>sp|P00740-6|FA9_HUMAN Coagulation factor IX OS=Homo sapiens variant 2 G 44 V GN=F9 PE=1 SV=2	2	sample=1 period=1 cycle=826 experiment=13	sample=1 period=1 cycle=826 experiment=13	9.1743
01133:2	1	K.VVC[+71.037]SC[+71.037]TEGYR.L		C[+71]*2	629.754	2	1258.5	1258.56	0	-43.6	153	Specific	387.43	387.43	387.43	5.1	85	>sp|P00740-6|FA9_HUMAN Coagulation factor IX OS=Homo sapiens variant 2 G 44 V GN=F9 PE=1 SV=2	2	sample=1 period=1 cycle=822 experiment=12	sample=1 period=1 cycle=822 experiment=12	9.089
00489:2	1	K.VVC[+71.037]SC[+71.037]TEGYR.L		C[+71]*2	629.765	2	1258.52	1258.56	0	-25.9	153	Specific	390.21	390.21	390.21	5.41	85	>sp|P00740-6|FA9_HUMAN Coagulation factor IX OS=Homo sapiens variant 2 G 44 V GN=F9 PE=1 SV=2	2	sample=1 period=1 cycle=769 experiment=4	sample=1 period=1 cycle=769 experiment=4	8.0111
00842:2	1	K.VVC[+71.037]SC[+71.037]TEGYR.L		C[+71]*2	629.757	2	1258.51	1258.56	0	-38.9	153	Specific	391.77	391.77	391.77	5.05	85	>sp|P00740-6|FA9_HUMAN Coagulation factor IX OS=Homo sapiens variant 2 G 44 V GN=F9 PE=1 SV=2	2	sample=1 period=1 cycle=797 experiment=6	sample=1 period=1 cycle=797 experiment=6	8.5743
00793:2	1	K.VVC[+71.037]SC[+71.037]TEGYR.L		C[+71]*2	629.764	2	1258.52	1258.56	0	-28.3	153	Specific	404.78	404.78	404.78	4.97	85	>sp|P00740-6|FA9_HUMAN Coagulation factor IX OS=Homo sapiens variant 2 G 44 V GN=F9 PE=1 SV=2	2	sample=1 period=1 cycle=791 experiment=5	sample=1 period=1 cycle=791 experiment=5	8.4551
00505:2	1	K.VVC[+71.037]SC[+71.037]TEGYR.L		C[+71]*2	629.758	2	1258.51	1258.56	0	-38	153	Specific	420.51	420.51	420.51	4.62	85	>sp|P00740-6|FA9_HUMAN Coagulation factor IX OS=Homo sapiens variant 2 G 44 V GN=F9 PE=1 SV=2	2	sample=1 period=1 cycle=770 experiment=3	sample=1 period=1 cycle=770 experiment=3	8.0303
00740:2	1	K.VVC[+71.037]SC[+71.037]TEGYR.L		C[+71]*2	629.76	2	1258.51	1258.56	0	-33.6	153	Specific	437.68	437.68	437.68	4.96	85	>sp|P00740-6|FA9_HUMAN Coagulation factor IX OS=Homo sapiens variant 2 G 44 V GN=F9 PE=1 SV=2	2	sample=1 period=1 cycle=786 experiment=3	sample=1 period=1 cycle=786 experiment=3	8.3541
00266:2	1	K.VVC[+71.037]SC[+71.037]TEGYR.L		C[+71]*2	629.755	2	1258.5	1258.56	0	-42.5	153	Specific	438.83	438.83	438.83	5.24	85	>sp|P00740-6|FA9_HUMAN Coagulation factor IX OS=Homo sapiens variant 2 G 44 V GN=F9 PE=1 SV=2	2	sample=1 period=1 cycle=751 experiment=7	sample=1 period=1 cycle=751 experiment=7	7.6518
00242:2	1	K.VVC[+71.037]SC[+71.037]TEGYR.L		C[+71]*2	629.755	2	1258.5	1258.56	0	-42.2	153	Specific	449.77	449.77	449.77	5.73	85	>sp|P00740-6|FA9_HUMAN Coagulation factor IX OS=Homo sapiens variant 2 G 44 V GN=F9 PE=1 SV=2	2	sample=1 period=1 cycle=749 experiment=5	sample=1 period=1 cycle=749 experiment=5	7.6069
00043:2	1	K.VVC[+71.037]SC[+71.037]TEGYR.L		C[+71]*2	629.757	2	1258.51	1258.56	0	-39.1	153	Specific	450.52	450.52	450.52	5.21	85	>sp|P00740-6|FA9_HUMAN Coagulation factor IX OS=Homo sapiens variant 2 G 44 V GN=F9 PE=1 SV=2	2	sample=1 period=1 cycle=731 experiment=18	sample=1 period=1 cycle=731 experiment=18	7.2508
00235:2	1	K.VVC[+71.037]SC[+71.037]TEGYR.L		C[+71]*2	629.752	2	1258.5	1258.56	0	-46.8	153	Specific	475.19	475.19	475.19	5.73	85	>sp|P00740-6|FA9_HUMAN Coagulation factor IX OS=Homo sapiens variant 2 G 44 V GN=F9 PE=1 SV=2	2	sample=1 period=1 cycle=748 experiment=10	sample=1 period=1 cycle=748 experiment=10	7.5898
00451:2	1	K.VVC[+71.037]SC[+71.037]TEGYR.L		C[+71]*2	629.756	2	1258.51	1258.56	0	-39.5	153	Specific	482.35	458.89	458.89	5.62	85	>sp|P00740-6|FA9_HUMAN Coagulation factor IX OS=Homo sapiens variant 2 G 44 V GN=F9 PE=1 SV=2	2	sample=1 period=1 cycle=765 experiment=5	sample=1 period=1 cycle=765 experiment=5	7.9339
00254:2	1	K.VVC[+71.037]SC[+71.037]TEGYR.L		C[+71]*2	629.751	2	1258.49	1258.56	0	-48.8	153	Specific	485.77	485.77	485.77	5.66	85	>sp|P00740-6|FA9_HUMAN Coagulation factor IX OS=Homo sapiens variant 2 G 44 V GN=F9 PE=1 SV=2	2	sample=1 period=1 cycle=750 experiment=6	sample=1 period=1 cycle=750 experiment=6	7.6302
00065:2	1	K.VVC[+71.037]SC[+71.037]TEGYR.L		C[+71]*2	629.753	2	1258.5	1258.56	0	-44.7	153	Specific	516.55	516.55	516.55	5.66	85	>sp|P00740-6|FA9_HUMAN Coagulation factor IX OS=Homo sapiens variant 2 G 44 V GN=F9 PE=1 SV=2	2	sample=1 period=1 cycle=732 experiment=19	sample=1 period=1 cycle=732 experiment=19	7.2711
00523:2	1	K.VVC[+71.037]SC[+71.037]TEGYR.L		C[+71]*2	629.758	2	1258.51	1258.56	0	-36.7	153	Specific	525.56	525.56	525.56	5.84	85	>sp|P00740-6|FA9_HUMAN Coagulation factor IX OS=Homo sapiens variant 2 G 44 V GN=F9 PE=1 SV=2	2	sample=1 period=1 cycle=771 experiment=4	sample=1 period=1 cycle=771 experiment=4	8.0519
00172:2	1	K.VVC[+71.037]SC[+71.037]TEGYR.L		C[+71]*2	629.755	2	1258.5	1258.56	0	-42	153	Specific	569.13	569.13	569.13	6.98	85	>sp|P00740-6|FA9_HUMAN Coagulation factor IX OS=Homo sapiens variant 2 G 44 V GN=F9 PE=1 SV=2	2	sample=1 period=1 cycle=742 experiment=10	sample=1 period=1 cycle=742 experiment=10	7.4701
00223:2	1	K.VVC[+71.037]SC[+71.037]TEGYR.L		C[+71]*2	629.751	2	1258.5	1258.56	0	-47.5	153	Specific	570.44	570.44	570.44	6.98	85	>sp|P00740-6|FA9_HUMAN Coagulation factor IX OS=Homo sapiens variant 2 G 44 V GN=F9 PE=1 SV=2	2	sample=1 period=1 cycle=747 experiment=8	sample=1 period=1 cycle=747 experiment=8	7.5699
00081:2	1	K.VVC[+71.037]SC[+71.037]TEGYR.L		C[+71]*2	629.753	2	1258.5	1258.56	0	-44.7	153	Specific	583.12	583.12	583.12	6.98	85	>sp|P00740-6|FA9_HUMAN Coagulation factor IX OS=Homo sapiens variant 2 G 44 V GN=F9 PE=1 SV=2	2	sample=1 period=1 cycle=733 experiment=15	sample=1 period=1 cycle=733 experiment=15	7.2899
00105:2	1	K.VVC[+71.037]SC[+71.037]TEGYR.L		C[+71]*2	629.755	2	1258.5	1258.56	0	-41.4	153	Specific	591.76	591.76	591.76	6.74	85	>sp|P00740-6|FA9_HUMAN Coagulation factor IX OS=Homo sapiens variant 2 G 44 V GN=F9 PE=1 SV=2	2	sample=1 period=1 cycle=735 experiment=10	sample=1 period=1 cycle=735 experiment=10	7.3301
00096:2	1	K.VVC[+71.037]SC[+71.037]TEGYR.L		C[+71]*2	629.755	2	1258.5	1258.56	0	-42.6	153	Specific	620.9	620.9	620.9	7.98	85	>sp|P00740-6|FA9_HUMAN Coagulation factor IX OS=Homo sapiens variant 2 G 44 V GN=F9 PE=1 SV=2	2	sample=1 period=1 cycle=734 experiment=11	sample=1 period=1 cycle=734 experiment=11	7.3119
07036:4	1	K.VVC[+71.037]S[+979.313]C[+71.037]T[+963.318]E[+43.990]GYR.L	HexNAc(1)Hex(1)NeuGc(2),HexNAc(1)Hex(1)NeuAc(1)NeuGc(1)	C[+71]*2, E[+44], S[+979], T[+963]	812.045	4	3245.16	3245.18	0	-6	153	Specific	3.84	3.84	0	1.97	85	>sp|P00740-6|FA9_HUMAN Coagulation factor IX OS=Homo sapiens variant 2 G 44 V GN=F9 PE=1 SV=2	2	sample=1 period=1 cycle=1371 experiment=12	sample=1 period=1 cycle=1371 experiment=12	20.3957
10928:2	1	K.SC[+71.037]EPAVPFPC[+71.037]GR.V		C[+71]*2	702.818	2	1404.63	1404.64	0	-8.3	169	Specific	229.45	229.45	229.45	2.99	85	>sp|P00740-6|FA9_HUMAN Coagulation factor IX OS=Homo sapiens variant 2 G 44 V GN=F9 PE=1 SV=2	2	sample=1 period=1 cycle=1701 experiment=7	sample=1 period=1 cycle=1701 experiment=7	27.363
10627:2	1	K.SC[+71.037]EPAVPFPC[+71.037]GR.V		C[+71]*2	702.812	2	1404.62	1404.64	0	-15.9	169	Specific	245.16	245.16	245.16	4.28	85	>sp|P00740-6|FA9_HUMAN Coagulation factor IX OS=Homo sapiens variant 2 G 44 V GN=F9 PE=1 SV=2	2	sample=1 period=1 cycle=1661 experiment=5	sample=1 period=1 cycle=1661 experiment=5	26.4904
07409:2	1	K.SC[+71.037]EPAVPFPC[+71.037]GR.V		C[+71]*2	702.834	2	1404.66	1404.64	0	14.9	169	Specific	323.28	323.28	323.28	4.67	85	>sp|P00740-6|FA9_HUMAN Coagulation factor IX OS=Homo sapiens variant 2 G 44 V GN=F9 PE=1 SV=2	2	sample=1 period=1 cycle=1403 experiment=10	sample=1 period=1 cycle=1403 experiment=10	21.056
06027:2	1	K.SC[+71.037]EPAVPFPC[+71.037]GR.V		C[+71]*2	702.819	2	1404.63	1404.64	0	-6.2	169	Specific	325.31	325.31	325.31	4.33	85	>sp|P00740-6|FA9_HUMAN Coagulation factor IX OS=Homo sapiens variant 2 G 44 V GN=F9 PE=1 SV=2	2	sample=1 period=1 cycle=1250 experiment=8	sample=1 period=1 cycle=1250 experiment=8	17.868
03556:2	1	K.SC[+71.037]EPAVPFPC[+71.037]GR.V		C[+71]*2	702.814	2	1404.62	1404.64	0	-13.3	169	Specific	326.83	291.96	291.96	4.54	85	>sp|P00740-6|FA9_HUMAN Coagulation factor IX OS=Homo sapiens variant 2 G 44 V GN=F9 PE=1 SV=2	2	sample=1 period=1 cycle=1010 experiment=16	sample=1 period=1 cycle=1010 experiment=16	12.8821
05808:2	1	K.SC[+71.037]EPAVPFPC[+71.037]GR.V		C[+71]*2	702.815	2	1404.62	1404.64	0	-11.6	169	Specific	330.73	330.73	330.73	4.58	85	>sp|P00740-6|FA9_HUMAN Coagulation factor IX OS=Homo sapiens variant 2 G 44 V GN=F9 PE=1 SV=2	2	sample=1 period=1 cycle=1224 experiment=11	sample=1 period=1 cycle=1224 experiment=11	17.3073
10350:2	1	K.SC[+71.037]EPAVPFPC[+71.037]GR.V		C[+71]*2	702.821	2	1404.64	1404.64	0	-3.2	169	Specific	339.71	300.19	300.19	4.3	85	>sp|P00740-6|FA9_HUMAN Coagulation factor IX OS=Homo sapiens variant 2 G 44 V GN=F9 PE=1 SV=2	2	sample=1 period=1 cycle=1634 experiment=5	sample=1 period=1 cycle=1634 experiment=5	25.9077
05995:2	1	K.SC[+71.037]EPAVPFPC[+71.037]GR.V		C[+71]*2	702.82	2	1404.63	1404.64	0	-5.3	169	Specific	346.3	346.3	346.3	4.33	85	>sp|P00740-6|FA9_HUMAN Coagulation factor IX OS=Homo sapiens variant 2 G 44 V GN=F9 PE=1 SV=2	2	sample=1 period=1 cycle=1246 experiment=7	sample=1 period=1 cycle=1246 experiment=7	17.7776
09127:2	1	K.SC[+71.037]EPAVPFPC[+71.037]GR.V		C[+71]*2	702.816	2	1404.62	1404.64	0	-11.5	169	Specific	363.44	363.44	363.44	6.55	85	>sp|P00740-6|FA9_HUMAN Coagulation factor IX OS=Homo sapiens variant 2 G 44 V GN=F9 PE=1 SV=2	2	sample=1 period=1 cycle=1549 experiment=9	sample=1 period=1 cycle=1549 experiment=9	24.119
05729:2	1	K.SC[+71.037]EPAVPFPC[+71.037]GR.V		C[+71]*2	702.815	2	1404.62	1404.64	0	-12.5	169	Specific	383.3	383.3	383.3	6.38	85	>sp|P00740-6|FA9_HUMAN Coagulation factor IX OS=Homo sapiens variant 2 G 44 V GN=F9 PE=1 SV=2	2	sample=1 period=1 cycle=1216 experiment=10	sample=1 period=1 cycle=1216 experiment=10	17.1384
08922:2	1	K.SC[+71.037]EPAVPFPC[+71.037]GR.V		C[+71]*2	702.815	2	1404.62	1404.64	0	-12.2	169	Specific	390.27	390.27	390.27	6.68	85	>sp|P00740-6|FA9_HUMAN Coagulation factor IX OS=Homo sapiens variant 2 G 44 V GN=F9 PE=1 SV=2	2	sample=1 period=1 cycle=1536 experiment=8	sample=1 period=1 cycle=1536 experiment=8	23.855
09580:2	1	K.SC[+71.037]EPAVPFPC[+71.037]GR.V		C[+71]*2	702.822	2	1404.64	1404.64	0	-1.5	169	Specific	391	391	391	6.54	85	>sp|P00740-6|FA9_HUMAN Coagulation factor IX OS=Homo sapiens variant 2 G 44 V GN=F9 PE=1 SV=2	2	sample=1 period=1 cycle=1575 experiment=7	sample=1 period=1 cycle=1575 experiment=7	24.6577
05709:2	1	K.SC[+71.037]EPAVPFPC[+71.037]GR.V		C[+71]*2	702.815	2	1404.62	1404.64	0	-12.3	169	Specific	396.13	396.13	396.13	6.38	85	>sp|P00740-6|FA9_HUMAN Coagulation factor IX OS=Homo sapiens variant 2 G 44 V GN=F9 PE=1 SV=2	2	sample=1 period=1 cycle=1214 experiment=11	sample=1 period=1 cycle=1214 experiment=11	17.0944
03887:2	1	K.SC[+71.037]EPAVPFPC[+71.037]GR.V		C[+71]*2	702.817	2	1404.63	1404.64	0	-8.7	169	Specific	404.44	379.98	379.98	6.44	85	>sp|P00740-6|FA9_HUMAN Coagulation factor IX OS=Homo sapiens variant 2 G 44 V GN=F9 PE=1 SV=2	2	sample=1 period=1 cycle=1037 experiment=6	sample=1 period=1 cycle=1037 experiment=6	13.4175
10861:2	1	K.SC[+71.037]EPAVPFPC[+71.037]GR.V		C[+71]*2	702.82	2	1404.63	1404.64	0	-4.8	169	Specific	408.88	408.88	408.88	6.58	85	>sp|P00740-6|FA9_HUMAN Coagulation factor IX OS=Homo sapiens variant 2 G 44 V GN=F9 PE=1 SV=2	2	sample=1 period=1 cycle=1690 experiment=4	sample=1 period=1 cycle=1690 experiment=4	27.1198
11318:2	1	K.SC[+71.037]EPAVPFPC[+71.037]GR.V		C[+71]*2	702.814	2	1404.62	1404.64	0	-13.3	169	Specific	409.36	406.94	406.94	6.52	85	>sp|P00740-6|FA9_HUMAN Coagulation factor IX OS=Homo sapiens variant 2 G 44 V GN=F9 PE=1 SV=2	2	sample=1 period=1 cycle=1788 experiment=2	sample=1 period=1 cycle=1788 experiment=2	29.256
06161:2	1	K.SC[+71.037]EPAVPFPC[+71.037]GR.V		C[+71]*2	702.815	2	1404.62	1404.64	0	-12.5	169	Specific	411.18	411.18	411.18	6.69	85	>sp|P00740-6|FA9_HUMAN Coagulation factor IX OS=Homo sapiens variant 2 G 44 V GN=F9 PE=1 SV=2	2	sample=1 period=1 cycle=1265 experiment=10	sample=1 period=1 cycle=1265 experiment=10	18.1958
04150:2	1	K.SC[+71.037]EPAVPFPC[+71.037]GR.V		C[+71]*2	702.817	2	1404.63	1404.64	0	-8.9	169	Specific	411.36	395.49	395.49	6.44	85	>sp|P00740-6|FA9_HUMAN Coagulation factor IX OS=Homo sapiens variant 2 G 44 V GN=F9 PE=1 SV=2	2	sample=1 period=1 cycle=1058 experiment=13	sample=1 period=1 cycle=1058 experiment=13	13.8452
05750:2	1	K.SC[+71.037]EPAVPFPC[+71.037]GR.V		C[+71]*2	702.823	2	1404.64	1404.64	0	-1.4	169	Specific	417.17	417.17	417.17	6.04	85	>sp|P00740-6|FA9_HUMAN Coagulation factor IX OS=Homo sapiens variant 2 G 44 V GN=F9 PE=1 SV=2	2	sample=1 period=1 cycle=1218 experiment=10	sample=1 period=1 cycle=1218 experiment=10	17.1809
10708:2	1	K.SC[+71.037]EPAVPFPC[+71.037]GR.V		C[+71]*2	702.815	2	1404.62	1404.64	0	-11.9	169	Specific	433.88	433.88	433.88	6.69	85	>sp|P00740-6|FA9_HUMAN Coagulation factor IX OS=Homo sapiens variant 2 G 44 V GN=F9 PE=1 SV=2	2	sample=1 period=1 cycle=1670 experiment=5	sample=1 period=1 cycle=1670 experiment=5	26.6852
07202:2	1	K.SC[+71.037]EPAVPFPC[+71.037]GR.V		C[+71]*2	702.827	2	1404.65	1404.64	0	4.6	169	Specific	437.23	388.22	388.22	6.13	85	>sp|P00740-6|FA9_HUMAN Coagulation factor IX OS=Homo sapiens variant 2 G 44 V GN=F9 PE=1 SV=2	2	sample=1 period=1 cycle=1385 experiment=8	sample=1 period=1 cycle=1385 experiment=8	20.6904
06628:2	1	K.SC[+71.037]EPAVPFPC[+71.037]GR.V		C[+71]*2	702.809	2	1404.61	1404.64	0	-20.3	169	Specific	437.86	437.86	437.86	5.95	85	>sp|P00740-6|FA9_HUMAN Coagulation factor IX OS=Homo sapiens variant 2 G 44 V GN=F9 PE=1 SV=2	2	sample=1 period=1 cycle=1313 experiment=11	sample=1 period=1 cycle=1313 experiment=11	19.2408
03717:2	1	K.SC[+71.037]EPAVPFPC[+71.037]GR.V		C[+71]*2	702.815	2	1404.62	1404.64	0	-11.7	169	Specific	438.23	438.23	438.23	6.83	85	>sp|P00740-6|FA9_HUMAN Coagulation factor IX OS=Homo sapiens variant 2 G 44 V GN=F9 PE=1 SV=2	2	sample=1 period=1 cycle=1022 experiment=10	sample=1 period=1 cycle=1022 experiment=10	13.1217
10208:2	1	K.SC[+71.037]EPAVPFPC[+71.037]GR.V		C[+71]*2	702.813	2	1404.62	1404.64	0	-14.9	169	Specific	440	440	440	6.69	85	>sp|P00740-6|FA9_HUMAN Coagulation factor IX OS=Homo sapiens variant 2 G 44 V GN=F9 PE=1 SV=2	2	sample=1 period=1 cycle=1621 experiment=7	sample=1 period=1 cycle=1621 experiment=7	25.6345
11274:2	1	K.SC[+71.037]EPAVPFPC[+71.037]GR.V		C[+71]*2	702.818	2	1404.63	1404.64	0	-8	169	Specific	442.57	442.57	442.57	6.7	85	>sp|P00740-6|FA9_HUMAN Coagulation factor IX OS=Homo sapiens variant 2 G 44 V GN=F9 PE=1 SV=2	2	sample=1 period=1 cycle=1772 experiment=4	sample=1 period=1 cycle=1772 experiment=4	28.92
10616:2	1	K.SC[+71.037]EPAVPFPC[+71.037]GR.V		C[+71]*2	702.817	2	1404.63	1404.64	0	-9.6	169	Specific	442.77	436.35	436.35	6.7	85	>sp|P00740-6|FA9_HUMAN Coagulation factor IX OS=Homo sapiens variant 2 G 44 V GN=F9 PE=1 SV=2	2	sample=1 period=1 cycle=1660 experiment=4	sample=1 period=1 cycle=1660 experiment=4	26.4696
09867:2	1	K.SC[+71.037]EPAVPFPC[+71.037]GR.V		C[+71]*2	702.823	2	1404.64	1404.64	0	-0.6	169	Specific	444.2	444.2	444.2	6.93	85	>sp|P00740-6|FA9_HUMAN Coagulation factor IX OS=Homo sapiens variant 2 G 44 V GN=F9 PE=1 SV=2	2	sample=1 period=1 cycle=1597 experiment=7	sample=1 period=1 cycle=1597 experiment=7	25.1262
05594:2	1	K.SC[+71.037]EPAVPFPC[+71.037]GR.V		C[+71]*2	702.818	2	1404.63	1404.64	0	-7.2	169	Specific	445.98	445.98	445.98	6.7	85	>sp|P00740-6|FA9_HUMAN Coagulation factor IX OS=Homo sapiens variant 2 G 44 V GN=F9 PE=1 SV=2	2	sample=1 period=1 cycle=1199 experiment=10	sample=1 period=1 cycle=1199 experiment=10	16.7677
10820:2	1	K.SC[+71.037]EPAVPFPC[+71.037]GR.V		C[+71]*2	702.813	2	1404.62	1404.64	0	-15.1	169	Specific	452.69	452.69	452.69	6.94	85	>sp|P00740-6|FA9_HUMAN Coagulation factor IX OS=Homo sapiens variant 2 G 44 V GN=F9 PE=1 SV=2	2	sample=1 period=1 cycle=1684 experiment=5	sample=1 period=1 cycle=1684 experiment=5	26.9911
11301:2	1	K.SC[+71.037]EPAVPFPC[+71.037]GR.V		C[+71]*2	702.818	2	1404.63	1404.64	0	-8.3	169	Specific	452.75	452.75	452.75	6.53	85	>sp|P00740-6|FA9_HUMAN Coagulation factor IX OS=Homo sapiens variant 2 G 44 V GN=F9 PE=1 SV=2	2	sample=1 period=1 cycle=1779 experiment=5	sample=1 period=1 cycle=1779 experiment=5	29.0767
08818:2	1	K.SC[+71.037]EPAVPFPC[+71.037]GR.V		C[+71]*2	702.824	2	1404.64	1404.64	0	0.2	169	Specific	453.41	453.41	453.41	6.62	85	>sp|P00740-6|FA9_HUMAN Coagulation factor IX OS=Homo sapiens variant 2 G 44 V GN=F9 PE=1 SV=2	2	sample=1 period=1 cycle=1529 experiment=6	sample=1 period=1 cycle=1529 experiment=6	23.7068
05815:2	1	K.SC[+71.037]EPAVPFPC[+71.037]GR.V		C[+71]*2	702.815	2	1404.62	1404.64	0	-12.3	169	Specific	453.81	453.81	453.81	7.18	85	>sp|P00740-6|FA9_HUMAN Coagulation factor IX OS=Homo sapiens variant 2 G 44 V GN=F9 PE=1 SV=2	2	sample=1 period=1 cycle=1225 experiment=8	sample=1 period=1 cycle=1225 experiment=8	17.327
09322:2	1	K.SC[+71.037]EPAVPFPC[+71.037]GR.V		C[+71]*2	702.848	2	1404.69	1404.64	0	35.3	169	Specific	455.72	455.72	455.72	6.5	85	>sp|P00740-6|FA9_HUMAN Coagulation factor IX OS=Homo sapiens variant 2 G 44 V GN=F9 PE=1 SV=2	2	sample=1 period=1 cycle=1560 experiment=5	sample=1 period=1 cycle=1560 experiment=5	24.3466
09194:2	1	K.SC[+71.037]EPAVPFPC[+71.037]GR.V		C[+71]*2	702.819	2	1404.63	1404.64	0	-6.3	169	Specific	455.83	455.83	455.83	6.7	85	>sp|P00740-6|FA9_HUMAN Coagulation factor IX OS=Homo sapiens variant 2 G 44 V GN=F9 PE=1 SV=2	2	sample=1 period=1 cycle=1553 experiment=8	sample=1 period=1 cycle=1553 experiment=8	24.2028
08704:2	1	K.SC[+71.037]EPAVPFPC[+71.037]GR.V		C[+71]*2	702.819	2	1404.63	1404.64	0	-6.6	169	Specific	458.39	458.39	458.39	6.3	85	>sp|P00740-6|FA9_HUMAN Coagulation factor IX OS=Homo sapiens variant 2 G 44 V GN=F9 PE=1 SV=2	2	sample=1 period=1 cycle=1521 experiment=8	sample=1 period=1 cycle=1521 experiment=8	23.5393
07015:2	1	K.SC[+71.037]EPAVPFPC[+71.037]GR.V		C[+71]*2	702.813	2	1404.62	1404.64	0	-14.7	169	Specific	459.46	458.46	458.46	7.69	85	>sp|P00740-6|FA9_HUMAN Coagulation factor IX OS=Homo sapiens variant 2 G 44 V GN=F9 PE=1 SV=2	2	sample=1 period=1 cycle=1369 experiment=7	sample=1 period=1 cycle=1369 experiment=7	20.3513
06208:2	1	K.SC[+71.037]EPAVPFPC[+71.037]GR.V		C[+71]*2	702.813	2	1404.62	1404.64	0	-15.2	169	Specific	471.74	471.74	471.74	6.78	85	>sp|P00740-6|FA9_HUMAN Coagulation factor IX OS=Homo sapiens variant 2 G 44 V GN=F9 PE=1 SV=2	2	sample=1 period=1 cycle=1270 experiment=10	sample=1 period=1 cycle=1270 experiment=10	18.3034
09500:2	1	K.SC[+71.037]EPAVPFPC[+71.037]GR.V		C[+71]*2	702.819	2	1404.63	1404.64	0	-6.7	169	Specific	479.34	479.34	479.34	6.93	85	>sp|P00740-6|FA9_HUMAN Coagulation factor IX OS=Homo sapiens variant 2 G 44 V GN=F9 PE=1 SV=2	2	sample=1 period=1 cycle=1570 experiment=5	sample=1 period=1 cycle=1570 experiment=5	24.5528
06170:2	1	K.SC[+71.037]EPAVPFPC[+71.037]GR.V		C[+71]*2	702.811	2	1404.62	1404.64	0	-17.3	169	Specific	481.42	481.42	481.42	7.86	85	>sp|P00740-6|FA9_HUMAN Coagulation factor IX OS=Homo sapiens variant 2 G 44 V GN=F9 PE=1 SV=2	2	sample=1 period=1 cycle=1266 experiment=9	sample=1 period=1 cycle=1266 experiment=9	18.216
10185:2	1	K.SC[+71.037]EPAVPFPC[+71.037]GR.V		C[+71]*2	702.811	2	1404.61	1404.64	0	-17.9	169	Specific	481.97	481.97	481.97	7.25	85	>sp|P00740-6|FA9_HUMAN Coagulation factor IX OS=Homo sapiens variant 2 G 44 V GN=F9 PE=1 SV=2	2	sample=1 period=1 cycle=1619 experiment=4	sample=1 period=1 cycle=1619 experiment=4	25.5894
06888:2	1	K.SC[+71.037]EPAVPFPC[+71.037]GR.V		C[+71]*2	702.817	2	1404.63	1404.64	0	-8.7	169	Specific	488.31	486.86	486.86	6.7	85	>sp|P00740-6|FA9_HUMAN Coagulation factor IX OS=Homo sapiens variant 2 G 44 V GN=F9 PE=1 SV=2	2	sample=1 period=1 cycle=1354 experiment=6	sample=1 period=1 cycle=1354 experiment=6	20.0447
07793:2	1	K.SC[+71.037]EPAVPFPC[+71.037]GR.V		C[+71]*2	702.816	2	1404.62	1404.64	0	-10.7	169	Specific	489.39	489.39	489.39	7.25	85	>sp|P00740-6|FA9_HUMAN Coagulation factor IX OS=Homo sapiens variant 2 G 44 V GN=F9 PE=1 SV=2	2	sample=1 period=1 cycle=1438 experiment=8	sample=1 period=1 cycle=1438 experiment=8	21.7949
10889:2	1	K.SC[+71.037]EPAVPFPC[+71.037]GR.V		C[+71]*2	702.811	2	1404.61	1404.64	0	-17.7	169	Specific	489.54	489.54	489.54	6.95	85	>sp|P00740-6|FA9_HUMAN Coagulation factor IX OS=Homo sapiens variant 2 G 44 V GN=F9 PE=1 SV=2	2	sample=1 period=1 cycle=1694 experiment=5	sample=1 period=1 cycle=1694 experiment=5	27.2081
11353:2	1	K.SC[+71.037]EPAVPFPC[+71.037]GR.V		C[+71]*2	702.817	2	1404.63	1404.64	0	-8.7	169	Specific	489.59	489.59	489.59	6.7	85	>sp|P00740-6|FA9_HUMAN Coagulation factor IX OS=Homo sapiens variant 2 G 44 V GN=F9 PE=1 SV=2	2	sample=1 period=1 cycle=1796 experiment=5	sample=1 period=1 cycle=1796 experiment=5	29.4351
06466:2	1	K.SC[+71.037]EPAVPFPC[+71.037]GR.V		C[+71]*2	702.807	2	1404.61	1404.64	0	-24.2	169	Specific	492.37	492.37	492.37	6.89	85	>sp|P00740-6|FA9_HUMAN Coagulation factor IX OS=Homo sapiens variant 2 G 44 V GN=F9 PE=1 SV=2	2	sample=1 period=1 cycle=1297 experiment=12	sample=1 period=1 cycle=1297 experiment=12	18.8944
07370:2	1	K.SC[+71.037]EPAVPFPC[+71.037]GR.V		C[+71]*2	702.806	2	1404.6	1404.64	0	-25.1	169	Specific	493.27	487.25	487.25	6.14	85	>sp|P00740-6|FA9_HUMAN Coagulation factor IX OS=Homo sapiens variant 2 G 44 V GN=F9 PE=1 SV=2	2	sample=1 period=1 cycle=1400 experiment=7	sample=1 period=1 cycle=1400 experiment=7	20.9953
10311:2	1	K.SC[+71.037]EPAVPFPC[+71.037]GR.V		C[+71]*2	702.818	2	1404.63	1404.64	0	-8	169	Specific	493.69	493.69	493.69	7.1	85	>sp|P00740-6|FA9_HUMAN Coagulation factor IX OS=Homo sapiens variant 2 G 44 V GN=F9 PE=1 SV=2	2	sample=1 period=1 cycle=1630 experiment=6	sample=1 period=1 cycle=1630 experiment=6	25.8256
06018:2	1	K.SC[+71.037]EPAVPFPC[+71.037]GR.V		C[+71]*2	702.819	2	1404.63	1404.64	0	-5.7	169	Specific	493.99	432.75	432.75	6.87	85	>sp|P00740-6|FA9_HUMAN Coagulation factor IX OS=Homo sapiens variant 2 G 44 V GN=F9 PE=1 SV=2	2	sample=1 period=1 cycle=1249 experiment=7	sample=1 period=1 cycle=1249 experiment=7	17.8454
07882:2	1	K.SC[+71.037]EPAVPFPC[+71.037]GR.V		C[+71]*2	702.818	2	1404.63	1404.64	0	-7.9	169	Specific	497.42	497.42	497.42	6.87	85	>sp|P00740-6|FA9_HUMAN Coagulation factor IX OS=Homo sapiens variant 2 G 44 V GN=F9 PE=1 SV=2	2	sample=1 period=1 cycle=1447 experiment=8	sample=1 period=1 cycle=1447 experiment=8	21.9905
05963:2	1	K.SC[+71.037]EPAVPFPC[+71.037]GR.V		C[+71]*2	702.822	2	1404.64	1404.64	0	-2.1	169	Specific	497.45	497.45	497.45	6.87	85	>sp|P00740-6|FA9_HUMAN Coagulation factor IX OS=Homo sapiens variant 2 G 44 V GN=F9 PE=1 SV=2	2	sample=1 period=1 cycle=1242 experiment=8	sample=1 period=1 cycle=1242 experiment=8	17.694
05720:2	1	K.SC[+71.037]EPAVPFPC[+71.037]GR.V		C[+71]*2	702.818	2	1404.63	1404.64	0	-7.9	169	Specific	497.93	484.67	484.67	6.87	85	>sp|P00740-6|FA9_HUMAN Coagulation factor IX OS=Homo sapiens variant 2 G 44 V GN=F9 PE=1 SV=2	2	sample=1 period=1 cycle=1215 experiment=11	sample=1 period=1 cycle=1215 experiment=11	17.1171
11385:2	1	K.SC[+71.037]EPAVPFPC[+71.037]GR.V		C[+71]*2	702.817	2	1404.63	1404.64	0	-9.2	169	Specific	499.37	499.37	499.37	6.87	85	>sp|P00740-6|FA9_HUMAN Coagulation factor IX OS=Homo sapiens variant 2 G 44 V GN=F9 PE=1 SV=2	2	sample=1 period=1 cycle=1807 experiment=5	sample=1 period=1 cycle=1807 experiment=5	29.6734
07396:2	1	K.SC[+71.037]EPAVPFPC[+71.037]GR.V		C[+71]*2	702.812	2	1404.62	1404.64	0	-16.1	169	Specific	499.57	494.57	494.57	7.11	85	>sp|P00740-6|FA9_HUMAN Coagulation factor IX OS=Homo sapiens variant 2 G 44 V GN=F9 PE=1 SV=2	2	sample=1 period=1 cycle=1402 experiment=9	sample=1 period=1 cycle=1402 experiment=9	21.0357
07112:2	1	K.SC[+71.037]EPAVPFPC[+71.037]GR.V		C[+71]*2	702.822	2	1404.64	1404.64	0	-2.3	169	Specific	500.31	427.65	427.65	6.7	85	>sp|P00740-6|FA9_HUMAN Coagulation factor IX OS=Homo sapiens variant 2 G 44 V GN=F9 PE=1 SV=2	2	sample=1 period=1 cycle=1378 experiment=9	sample=1 period=1 cycle=1378 experiment=9	20.5399
08633:2	1	K.SC[+71.037]EPAVPFPC[+71.037]GR.V		C[+71]*2	702.817	2	1404.63	1404.64	0	-9.6	169	Specific	505.67	485.7	485.7	6.87	85	>sp|P00740-6|FA9_HUMAN Coagulation factor IX OS=Homo sapiens variant 2 G 44 V GN=F9 PE=1 SV=2	2	sample=1 period=1 cycle=1515 experiment=4	sample=1 period=1 cycle=1515 experiment=4	23.4126
11569:2	1	K.SC[+71.037]EPAVPFPC[+71.037]GR.V		C[+71]*2	702.823	2	1404.64	1404.64	0	-0.6	169	Specific	506.51	506.51	506.51	7.1	85	>sp|P00740-6|FA9_HUMAN Coagulation factor IX OS=Homo sapiens variant 2 G 44 V GN=F9 PE=1 SV=2	2	sample=1 period=1 cycle=1884 experiment=4	sample=1 period=1 cycle=1884 experiment=4	31.2387
09772:2	1	K.SC[+71.037]EPAVPFPC[+71.037]GR.V		C[+71]*2	702.82	2	1404.63	1404.64	0	-5.1	169	Specific	506.68	506.68	506.68	7.62	85	>sp|P00740-6|FA9_HUMAN Coagulation factor IX OS=Homo sapiens variant 2 G 44 V GN=F9 PE=1 SV=2	2	sample=1 period=1 cycle=1590 experiment=5	sample=1 period=1 cycle=1590 experiment=5	24.9753
05974:2	1	K.SC[+71.037]EPAVPFPC[+71.037]GR.V		C[+71]*2	702.815	2	1404.62	1404.64	0	-12.8	169	Specific	511.43	511.43	511.43	7.25	85	>sp|P00740-6|FA9_HUMAN Coagulation factor IX OS=Homo sapiens variant 2 G 44 V GN=F9 PE=1 SV=2	2	sample=1 period=1 cycle=1243 experiment=8	sample=1 period=1 cycle=1243 experiment=8	17.7144
10444:2	1	K.SC[+71.037]EPAVPFPC[+71.037]GR.V		C[+71]*2	702.814	2	1404.62	1404.64	0	-13.6	169	Specific	511.72	511.72	511.72	7.86	85	>sp|P00740-6|FA9_HUMAN Coagulation factor IX OS=Homo sapiens variant 2 G 44 V GN=F9 PE=1 SV=2	2	sample=1 period=1 cycle=1643 experiment=6	sample=1 period=1 cycle=1643 experiment=6	26.1021
07727:2	1	K.SC[+71.037]EPAVPFPC[+71.037]GR.V		C[+71]*2	702.818	2	1404.63	1404.64	0	-7.7	169	Specific	512.3	512.3	512.3	6.87	85	>sp|P00740-6|FA9_HUMAN Coagulation factor IX OS=Homo sapiens variant 2 G 44 V GN=F9 PE=1 SV=2	2	sample=1 period=1 cycle=1431 experiment=7	sample=1 period=1 cycle=1431 experiment=7	21.6451
06927:2	1	K.SC[+71.037]EPAVPFPC[+71.037]GR.V		C[+71]*2	702.817	2	1404.63	1404.64	0	-10.1	169	Specific	513.4	513.4	513.4	7.86	85	>sp|P00740-6|FA9_HUMAN Coagulation factor IX OS=Homo sapiens variant 2 G 44 V GN=F9 PE=1 SV=2	2	sample=1 period=1 cycle=1358 experiment=8	sample=1 period=1 cycle=1358 experiment=8	20.1266
06257:2	1	K.SC[+71.037]EPAVPFPC[+71.037]GR.V		C[+71]*2	702.814	2	1404.62	1404.64	0	-12.9	169	Specific	514.01	514.01	514.01	7.25	85	>sp|P00740-6|FA9_HUMAN Coagulation factor IX OS=Homo sapiens variant 2 G 44 V GN=F9 PE=1 SV=2	2	sample=1 period=1 cycle=1275 experiment=8	sample=1 period=1 cycle=1275 experiment=8	18.4119
06410:2	1	K.SC[+71.037]EPAVPFPC[+71.037]GR.V		C[+71]*2	702.812	2	1404.62	1404.64	0	-17	169	Specific	514.82	514.82	514.82	7.11	85	>sp|P00740-6|FA9_HUMAN Coagulation factor IX OS=Homo sapiens variant 2 G 44 V GN=F9 PE=1 SV=2	2	sample=1 period=1 cycle=1292 experiment=8	sample=1 period=1 cycle=1292 experiment=8	18.7833
06072:2	1	K.SC[+71.037]EPAVPFPC[+71.037]GR.V		C[+71]*2	702.816	2	1404.62	1404.64	0	-11.1	169	Specific	515.26	515.26	515.26	7.25	85	>sp|P00740-6|FA9_HUMAN Coagulation factor IX OS=Homo sapiens variant 2 G 44 V GN=F9 PE=1 SV=2	2	sample=1 period=1 cycle=1255 experiment=9	sample=1 period=1 cycle=1255 experiment=9	17.9761
06321:2	1	K.SC[+71.037]EPAVPFPC[+71.037]GR.V		C[+71]*2	702.81	2	1404.61	1404.64	0	-18.9	169	Specific	517.2	517.2	517.2	7.35	85	>sp|P00740-6|FA9_HUMAN Coagulation factor IX OS=Homo sapiens variant 2 G 44 V GN=F9 PE=1 SV=2	2	sample=1 period=1 cycle=1282 experiment=10	sample=1 period=1 cycle=1282 experiment=10	18.5669
07981:2	1	K.SC[+71.037]EPAVPFPC[+71.037]GR.V		C[+71]*2	702.814	2	1404.62	1404.64	0	-13.2	169	Specific	517.64	517.64	517.64	7.11	85	>sp|P00740-6|FA9_HUMAN Coagulation factor IX OS=Homo sapiens variant 2 G 44 V GN=F9 PE=1 SV=2	2	sample=1 period=1 cycle=1457 experiment=6	sample=1 period=1 cycle=1457 experiment=6	22.2062
11162:2	1	K.SC[+71.037]EPAVPFPC[+71.037]GR.V		C[+71]*2	702.813	2	1404.62	1404.64	0	-14.4	169	Specific	522.44	522.44	522.44	7.57	85	>sp|P00740-6|FA9_HUMAN Coagulation factor IX OS=Homo sapiens variant 2 G 44 V GN=F9 PE=1 SV=2	2	sample=1 period=1 cycle=1750 experiment=4	sample=1 period=1 cycle=1750 experiment=4	28.4374
10362:2	1	K.SC[+71.037]EPAVPFPC[+71.037]GR.V		C[+71]*2	702.815	2	1404.62	1404.64	0	-11.5	169	Specific	522.8	522.8	522.8	7.57	85	>sp|P00740-6|FA9_HUMAN Coagulation factor IX OS=Homo sapiens variant 2 G 44 V GN=F9 PE=1 SV=2	2	sample=1 period=1 cycle=1635 experiment=3	sample=1 period=1 cycle=1635 experiment=3	25.9287
10255:2	1	K.SC[+71.037]EPAVPFPC[+71.037]GR.V		C[+71]*2	702.819	2	1404.63	1404.64	0	-6.4	169	Specific	524.15	510.16	510.16	7.83	85	>sp|P00740-6|FA9_HUMAN Coagulation factor IX OS=Homo sapiens variant 2 G 44 V GN=F9 PE=1 SV=2	2	sample=1 period=1 cycle=1625 experiment=6	sample=1 period=1 cycle=1625 experiment=6	25.7198
10579:2	1	K.SC[+71.037]EPAVPFPC[+71.037]GR.V		C[+71]*2	702.821	2	1404.64	1404.64	0	-3.4	169	Specific	526.13	526.13	526.13	7.09	85	>sp|P00740-6|FA9_HUMAN Coagulation factor IX OS=Homo sapiens variant 2 G 44 V GN=F9 PE=1 SV=2	2	sample=1 period=1 cycle=1656 experiment=2	sample=1 period=1 cycle=1656 experiment=2	26.3807
10541:2	1	K.SC[+71.037]EPAVPFPC[+71.037]GR.V		C[+71]*2	702.814	2	1404.62	1404.64	0	-13.6	169	Specific	527.43	511.72	511.72	7.47	85	>sp|P00740-6|FA9_HUMAN Coagulation factor IX OS=Homo sapiens variant 2 G 44 V GN=F9 PE=1 SV=2	2	sample=1 period=1 cycle=1652 experiment=4	sample=1 period=1 cycle=1652 experiment=4	26.295
09724:2	1	K.SC[+71.037]EPAVPFPC[+71.037]GR.V		C[+71]*2	702.822	2	1404.64	1404.64	0	-1.6	169	Specific	529.26	529.26	529.26	7.32	85	>sp|P00740-6|FA9_HUMAN Coagulation factor IX OS=Homo sapiens variant 2 G 44 V GN=F9 PE=1 SV=2	2	sample=1 period=1 cycle=1586 experiment=8	sample=1 period=1 cycle=1586 experiment=8	24.8904
08524:2	1	K.SC[+71.037]EPAVPFPC[+71.037]GR.V		C[+71]*2	702.819	2	1404.63	1404.64	0	-7	169	Specific	532.52	532.52	532.52	7.32	85	>sp|P00740-6|FA9_HUMAN Coagulation factor IX OS=Homo sapiens variant 2 G 44 V GN=F9 PE=1 SV=2	2	sample=1 period=1 cycle=1506 experiment=5	sample=1 period=1 cycle=1506 experiment=5	23.2248
11110:2	1	K.SC[+71.037]EPAVPFPC[+71.037]GR.V		C[+71]*2	702.815	2	1404.62	1404.64	0	-11.9	169	Specific	532.75	532.75	532.75	7.47	85	>sp|P00740-6|FA9_HUMAN Coagulation factor IX OS=Homo sapiens variant 2 G 44 V GN=F9 PE=1 SV=2	2	sample=1 period=1 cycle=1736 experiment=4	sample=1 period=1 cycle=1736 experiment=4	28.1282
06527:2	1	K.SC[+71.037]EPAVPFPC[+71.037]GR.V		C[+71]*2	702.811	2	1404.62	1404.64	0	-17.2	169	Specific	533.61	533.61	533.61	7.47	85	>sp|P00740-6|FA9_HUMAN Coagulation factor IX OS=Homo sapiens variant 2 G 44 V GN=F9 PE=1 SV=2	2	sample=1 period=1 cycle=1302 experiment=11	sample=1 period=1 cycle=1302 experiment=11	19.0025
10400:2	1	K.SC[+71.037]EPAVPFPC[+71.037]GR.V		C[+71]*2	702.817	2	1404.63	1404.64	0	-9.7	169	Specific	534.17	534.17	534.17	7.32	85	>sp|P00740-6|FA9_HUMAN Coagulation factor IX OS=Homo sapiens variant 2 G 44 V GN=F9 PE=1 SV=2	2	sample=1 period=1 cycle=1639 experiment=5	sample=1 period=1 cycle=1639 experiment=5	26.0148
04172:2	1	K.SC[+71.037]EPAVPFPC[+71.037]GR.V		C[+71]*2	702.817	2	1404.63	1404.64	0	-9.9	169	Specific	535.16	535.16	535.16	7.57	85	>sp|P00740-6|FA9_HUMAN Coagulation factor IX OS=Homo sapiens variant 2 G 44 V GN=F9 PE=1 SV=2	2	sample=1 period=1 cycle=1060 experiment=10	sample=1 period=1 cycle=1060 experiment=10	13.8842
07993:2	1	K.SC[+71.037]EPAVPFPC[+71.037]GR.V		C[+71]*2	702.817	2	1404.63	1404.64	0	-9.9	169	Specific	536.41	525.72	525.72	7.33	85	>sp|P00740-6|FA9_HUMAN Coagulation factor IX OS=Homo sapiens variant 2 G 44 V GN=F9 PE=1 SV=2	2	sample=1 period=1 cycle=1458 experiment=9	sample=1 period=1 cycle=1458 experiment=9	22.2305
08581:2	1	K.SC[+71.037]EPAVPFPC[+71.037]GR.V		C[+71]*2	702.825	2	1404.64	1404.64	0	2.1	169	Specific	536.48	536.48	536.48	6.91	85	>sp|P00740-6|FA9_HUMAN Coagulation factor IX OS=Homo sapiens variant 2 G 44 V GN=F9 PE=1 SV=2	2	sample=1 period=1 cycle=1511 experiment=4	sample=1 period=1 cycle=1511 experiment=4	23.3286
05509:2	1	K.SC[+71.037]EPAVPFPC[+71.037]GR.V		C[+71]*2	702.82	2	1404.63	1404.64	0	-5.2	169	Specific	536.77	507.09	507.09	7.32	85	>sp|P00740-6|FA9_HUMAN Coagulation factor IX OS=Homo sapiens variant 2 G 44 V GN=F9 PE=1 SV=2	2	sample=1 period=1 cycle=1188 experiment=7	sample=1 period=1 cycle=1188 experiment=7	16.5289
06145:2	1	K.SC[+71.037]EPAVPFPC[+71.037]GR.V		C[+71]*2	702.819	2	1404.63	1404.64	0	-6.4	169	Specific	537.76	537.76	537.76	7.83	85	>sp|P00740-6|FA9_HUMAN Coagulation factor IX OS=Homo sapiens variant 2 G 44 V GN=F9 PE=1 SV=2	2	sample=1 period=1 cycle=1263 experiment=10	sample=1 period=1 cycle=1263 experiment=10	18.1531
10742:2	1	K.SC[+71.037]EPAVPFPC[+71.037]GR.V		C[+71]*2	702.817	2	1404.63	1404.64	0	-9.7	169	Specific	538.39	529.02	529.02	7.22	85	>sp|P00740-6|FA9_HUMAN Coagulation factor IX OS=Homo sapiens variant 2 G 44 V GN=F9 PE=1 SV=2	2	sample=1 period=1 cycle=1674 experiment=5	sample=1 period=1 cycle=1674 experiment=5	26.7738
10768:2	1	K.SC[+71.037]EPAVPFPC[+71.037]GR.V		C[+71]*2	702.817	2	1404.63	1404.64	0	-9.8	169	Specific	539.11	535.4	535.4	7.22	85	>sp|P00740-6|FA9_HUMAN Coagulation factor IX OS=Homo sapiens variant 2 G 44 V GN=F9 PE=1 SV=2	2	sample=1 period=1 cycle=1678 experiment=5	sample=1 period=1 cycle=1678 experiment=5	26.8602
06733:2	1	K.SC[+71.037]EPAVPFPC[+71.037]GR.V		C[+71]*2	702.829	2	1404.65	1404.64	0	7.7	169	Specific	540.4	512.44	512.44	6.77	85	>sp|P00740-6|FA9_HUMAN Coagulation factor IX OS=Homo sapiens variant 2 G 44 V GN=F9 PE=1 SV=2	2	sample=1 period=1 cycle=1328 experiment=8	sample=1 period=1 cycle=1328 experiment=8	19.5414
10973:2	1	K.SC[+71.037]EPAVPFPC[+71.037]GR.V		C[+71]*2	702.821	2	1404.64	1404.64	0	-3.3	169	Specific	542.71	542.71	542.71	7.32	85	>sp|P00740-6|FA9_HUMAN Coagulation factor IX OS=Homo sapiens variant 2 G 44 V GN=F9 PE=1 SV=2	2	sample=1 period=1 cycle=1708 experiment=5	sample=1 period=1 cycle=1708 experiment=5	27.5159
10126:2	1	K.SC[+71.037]EPAVPFPC[+71.037]GR.V		C[+71]*2	702.822	2	1404.64	1404.64	0	-2.9	169	Specific	543.37	543.37	543.37	7.22	85	>sp|P00740-6|FA9_HUMAN Coagulation factor IX OS=Homo sapiens variant 2 G 44 V GN=F9 PE=1 SV=2	2	sample=1 period=1 cycle=1614 experiment=6	sample=1 period=1 cycle=1614 experiment=6	25.4841
05911:2	1	K.SC[+71.037]EPAVPFPC[+71.037]GR.V		C[+71]*2	702.816	2	1404.62	1404.64	0	-10.8	169	Specific	545.98	545.98	545.98	7.57	85	>sp|P00740-6|FA9_HUMAN Coagulation factor IX OS=Homo sapiens variant 2 G 44 V GN=F9 PE=1 SV=2	2	sample=1 period=1 cycle=1235 experiment=12	sample=1 period=1 cycle=1235 experiment=12	17.5433
10995:2	1	K.SC[+71.037]EPAVPFPC[+71.037]GR.V		C[+71]*2	702.817	2	1404.63	1404.64	0	-8.9	169	Specific	546.3	546.3	546.3	7.32	85	>sp|P00740-6|FA9_HUMAN Coagulation factor IX OS=Homo sapiens variant 2 G 44 V GN=F9 PE=1 SV=2	2	sample=1 period=1 cycle=1712 experiment=5	sample=1 period=1 cycle=1712 experiment=5	27.6024
08113:2	1	K.SC[+71.037]EPAVPFPC[+71.037]GR.V		C[+71]*2	702.823	2	1404.64	1404.64	0	-0.5	169	Specific	547.94	454.88	454.88	7.32	85	>sp|P00740-6|FA9_HUMAN Coagulation factor IX OS=Homo sapiens variant 2 G 44 V GN=F9 PE=1 SV=2	2	sample=1 period=1 cycle=1470 experiment=5	sample=1 period=1 cycle=1470 experiment=5	22.4886
08001:2	1	K.SC[+71.037]EPAVPFPC[+71.037]GR.V		C[+71]*2	702.823	2	1404.64	1404.64	0	-1.1	169	Specific	548.08	548.08	548.08	7.09	85	>sp|P00740-6|FA9_HUMAN Coagulation factor IX OS=Homo sapiens variant 2 G 44 V GN=F9 PE=1 SV=2	2	sample=1 period=1 cycle=1459 experiment=8	sample=1 period=1 cycle=1459 experiment=8	22.2513
11294:2	1	K.SC[+71.037]EPAVPFPC[+71.037]GR.V		C[+71]*2	702.816	2	1404.62	1404.64	0	-10.9	169	Specific	550.91	550.91	550.91	8.08	85	>sp|P00740-6|FA9_HUMAN Coagulation factor IX OS=Homo sapiens variant 2 G 44 V GN=F9 PE=1 SV=2	2	sample=1 period=1 cycle=1777 experiment=5	sample=1 period=1 cycle=1777 experiment=5	29.0318
08103:2	1	K.SC[+71.037]EPAVPFPC[+71.037]GR.V		C[+71]*2	702.823	2	1404.64	1404.64	0	-1.1	169	Specific	552.18	552.18	552.18	7.32	85	>sp|P00740-6|FA9_HUMAN Coagulation factor IX OS=Homo sapiens variant 2 G 44 V GN=F9 PE=1 SV=2	2	sample=1 period=1 cycle=1469 experiment=8	sample=1 period=1 cycle=1469 experiment=8	22.4692
05547:2	1	K.SC[+71.037]EPAVPFPC[+71.037]GR.V		C[+71]*2	702.818	2	1404.63	1404.64	0	-7.3	169	Specific	552.4	552.4	552.4	7.83	85	>sp|P00740-6|FA9_HUMAN Coagulation factor IX OS=Homo sapiens variant 2 G 44 V GN=F9 PE=1 SV=2	2	sample=1 period=1 cycle=1192 experiment=10	sample=1 period=1 cycle=1192 experiment=10	16.6179
05749:2	1	K.SC[+71.037]EPAVPFPC[+71.037]GR.V		C[+71]*2	702.823	2	1404.64	1404.64	0	-1.4	169	Specific	552.95	548.09	548.09	7.09	85	>sp|P00740-6|FA9_HUMAN Coagulation factor IX OS=Homo sapiens variant 2 G 44 V GN=F9 PE=1 SV=2	2	sample=1 period=1 cycle=1218 experiment=9	sample=1 period=1 cycle=1218 experiment=9	17.1805
07182:2	1	K.SC[+71.037]EPAVPFPC[+71.037]GR.V		C[+71]*2	702.822	2	1404.64	1404.64	0	-1.5	169	Specific	554.09	494.1	494.1	7.22	85	>sp|P00740-6|FA9_HUMAN Coagulation factor IX OS=Homo sapiens variant 2 G 44 V GN=F9 PE=1 SV=2	2	sample=1 period=1 cycle=1383 experiment=10	sample=1 period=1 cycle=1383 experiment=10	20.6484
11140:2	1	K.SC[+71.037]EPAVPFPC[+71.037]GR.V		C[+71]*2	702.817	2	1404.63	1404.64	0	-9.4	169	Specific	555.36	555.36	555.36	7.83	85	>sp|P00740-6|FA9_HUMAN Coagulation factor IX OS=Homo sapiens variant 2 G 44 V GN=F9 PE=1 SV=2	2	sample=1 period=1 cycle=1744 experiment=4	sample=1 period=1 cycle=1744 experiment=4	28.305
06084:2	1	K.SC[+71.037]EPAVPFPC[+71.037]GR.V		C[+71]*2	702.813	2	1404.62	1404.64	0	-15.4	169	Specific	557.8	557.8	557.8	7.57	85	>sp|P00740-6|FA9_HUMAN Coagulation factor IX OS=Homo sapiens variant 2 G 44 V GN=F9 PE=1 SV=2	2	sample=1 period=1 cycle=1256 experiment=11	sample=1 period=1 cycle=1256 experiment=11	17.9992
07853:2	1	K.SC[+71.037]EPAVPFPC[+71.037]GR.V		C[+71]*2	702.83	2	1404.65	1404.64	0	8.8	169	Specific	558.27	554.16	554.16	7.01	85	>sp|P00740-6|FA9_HUMAN Coagulation factor IX OS=Homo sapiens variant 2 G 44 V GN=F9 PE=1 SV=2	2	sample=1 period=1 cycle=1444 experiment=8	sample=1 period=1 cycle=1444 experiment=8	21.9268
05939:2	1	K.SC[+71.037]EPAVPFPC[+71.037]GR.V		C[+71]*2	702.812	2	1404.62	1404.64	0	-15.7	169	Specific	558.42	558.42	558.42	7.57	85	>sp|P00740-6|FA9_HUMAN Coagulation factor IX OS=Homo sapiens variant 2 G 44 V GN=F9 PE=1 SV=2	2	sample=1 period=1 cycle=1239 experiment=8	sample=1 period=1 cycle=1239 experiment=8	17.6292
11397:2	1	K.SC[+71.037]EPAVPFPC[+71.037]GR.V		C[+71]*2	702.816	2	1404.62	1404.64	0	-11.4	169	Specific	558.59	558.59	558.59	7.57	85	>sp|P00740-6|FA9_HUMAN Coagulation factor IX OS=Homo sapiens variant 2 G 44 V GN=F9 PE=1 SV=2	2	sample=1 period=1 cycle=1814 experiment=2	sample=1 period=1 cycle=1814 experiment=2	29.8118
11413:2	1	K.SC[+71.037]EPAVPFPC[+71.037]GR.V		C[+71]*2	702.819	2	1404.63	1404.64	0	-7.1	169	Specific	560.46	559.43	559.43	8.69	85	>sp|P00740-6|FA9_HUMAN Coagulation factor IX OS=Homo sapiens variant 2 G 44 V GN=F9 PE=1 SV=2	2	sample=1 period=1 cycle=1819 experiment=4	sample=1 period=1 cycle=1819 experiment=4	29.9211
06757:2	1	K.SC[+71.037]EPAVPFPC[+71.037]GR.V		C[+71]*2	702.83	2	1404.65	1404.64	0	9.7	169	Specific	561.66	546.93	546.93	7.77	85	>sp|P00740-6|FA9_HUMAN Coagulation factor IX OS=Homo sapiens variant 2 G 44 V GN=F9 PE=1 SV=2	2	sample=1 period=1 cycle=1333 experiment=8	sample=1 period=1 cycle=1333 experiment=8	19.6392
08694:2	1	K.SC[+71.037]EPAVPFPC[+71.037]GR.V		C[+71]*2	702.829	2	1404.65	1404.64	0	7.2	169	Specific	561.82	530.17	530.17	7.87	85	>sp|P00740-6|FA9_HUMAN Coagulation factor IX OS=Homo sapiens variant 2 G 44 V GN=F9 PE=1 SV=2	2	sample=1 period=1 cycle=1520 experiment=8	sample=1 period=1 cycle=1520 experiment=8	23.5201
11348:2	1	K.SC[+71.037]EPAVPFPC[+71.037]GR.V		C[+71]*2	702.818	2	1404.63	1404.64	0	-8.3	169	Specific	562.2	562.2	562.2	8.69	85	>sp|P00740-6|FA9_HUMAN Coagulation factor IX OS=Homo sapiens variant 2 G 44 V GN=F9 PE=1 SV=2	2	sample=1 period=1 cycle=1795 experiment=4	sample=1 period=1 cycle=1795 experiment=4	29.4125
06453:2	1	K.SC[+71.037]EPAVPFPC[+71.037]GR.V		C[+71]*2	702.811	2	1404.62	1404.64	0	-17.4	169	Specific	562.81	498.7	498.7	8.94	85	>sp|P00740-6|FA9_HUMAN Coagulation factor IX OS=Homo sapiens variant 2 G 44 V GN=F9 PE=1 SV=2	2	sample=1 period=1 cycle=1296 experiment=10	sample=1 period=1 cycle=1296 experiment=10	18.8731
11375:2	1	K.SC[+71.037]EPAVPFPC[+71.037]GR.V		C[+71]*2	702.815	2	1404.62	1404.64	0	-12.7	169	Specific	564.09	564.09	564.09	8.33	85	>sp|P00740-6|FA9_HUMAN Coagulation factor IX OS=Homo sapiens variant 2 G 44 V GN=F9 PE=1 SV=2	2	sample=1 period=1 cycle=1804 experiment=3	sample=1 period=1 cycle=1804 experiment=3	29.61
06806:2	1	K.SC[+71.037]EPAVPFPC[+71.037]GR.V		C[+71]*2	702.823	2	1404.64	1404.64	0	-1.2	169	Specific	564.9	538.4	538.4	8.08	85	>sp|P00740-6|FA9_HUMAN Coagulation factor IX OS=Homo sapiens variant 2 G 44 V GN=F9 PE=1 SV=2	2	sample=1 period=1 cycle=1344 experiment=7	sample=1 period=1 cycle=1344 experiment=7	19.8456
05210:2	1	K.SC[+71.037]EPAVPFPC[+71.037]GR.V		C[+71]*2	702.814	2	1404.62	1404.64	0	-13.6	169	Specific	564.93	564.93	564.93	8.43	85	>sp|P00740-6|FA9_HUMAN Coagulation factor IX OS=Homo sapiens variant 2 G 44 V GN=F9 PE=1 SV=2	2	sample=1 period=1 cycle=1153 experiment=11	sample=1 period=1 cycle=1153 experiment=11	15.8047
06360:2	1	K.SC[+71.037]EPAVPFPC[+71.037]GR.V		C[+71]*2	702.812	2	1404.62	1404.64	0	-16.4	169	Specific	565.57	565.57	565.57	8.43	85	>sp|P00740-6|FA9_HUMAN Coagulation factor IX OS=Homo sapiens variant 2 G 44 V GN=F9 PE=1 SV=2	2	sample=1 period=1 cycle=1287 experiment=8	sample=1 period=1 cycle=1287 experiment=8	18.6758
06295:2	1	K.SC[+71.037]EPAVPFPC[+71.037]GR.V		C[+71]*2	702.812	2	1404.62	1404.64	0	-17.2	169	Specific	566.61	560	560	8.19	85	>sp|P00740-6|FA9_HUMAN Coagulation factor IX OS=Homo sapiens variant 2 G 44 V GN=F9 PE=1 SV=2	2	sample=1 period=1 cycle=1279 experiment=10	sample=1 period=1 cycle=1279 experiment=10	18.5026
07063:2	1	K.SC[+71.037]EPAVPFPC[+71.037]GR.V		C[+71]*2	702.816	2	1404.62	1404.64	0	-11.2	169	Specific	567.37	548.06	548.06	8.33	85	>sp|P00740-6|FA9_HUMAN Coagulation factor IX OS=Homo sapiens variant 2 G 44 V GN=F9 PE=1 SV=2	2	sample=1 period=1 cycle=1374 experiment=9	sample=1 period=1 cycle=1374 experiment=9	20.4561
05740:2	1	K.SC[+71.037]EPAVPFPC[+71.037]GR.V		C[+71]*2	702.816	2	1404.62	1404.64	0	-10.8	169	Specific	568.5	568.5	568.5	8.43	85	>sp|P00740-6|FA9_HUMAN Coagulation factor IX OS=Homo sapiens variant 2 G 44 V GN=F9 PE=1 SV=2	2	sample=1 period=1 cycle=1217 experiment=11	sample=1 period=1 cycle=1217 experiment=11	17.1587
05538:2	1	K.SC[+71.037]EPAVPFPC[+71.037]GR.V		C[+71]*2	702.818	2	1404.63	1404.64	0	-7.9	169	Specific	568.96	568.96	568.96	8.08	85	>sp|P00740-6|FA9_HUMAN Coagulation factor IX OS=Homo sapiens variant 2 G 44 V GN=F9 PE=1 SV=2	2	sample=1 period=1 cycle=1191 experiment=13	sample=1 period=1 cycle=1191 experiment=13	16.5962
10903:2	1	K.SC[+71.037]EPAVPFPC[+71.037]GR.V		C[+71]*2	702.813	2	1404.62	1404.64	0	-15.5	169	Specific	570.06	570.06	570.06	8.33	85	>sp|P00740-6|FA9_HUMAN Coagulation factor IX OS=Homo sapiens variant 2 G 44 V GN=F9 PE=1 SV=2	2	sample=1 period=1 cycle=1697 experiment=3	sample=1 period=1 cycle=1697 experiment=3	27.2729
11456:2	1	K.SC[+71.037]EPAVPFPC[+71.037]GR.V		C[+71]*2	702.818	2	1404.63	1404.64	0	-7.6	169	Specific	570.38	570.38	570.38	8.69	85	>sp|P00740-6|FA9_HUMAN Coagulation factor IX OS=Homo sapiens variant 2 G 44 V GN=F9 PE=1 SV=2	2	sample=1 period=1 cycle=1829 experiment=5	sample=1 period=1 cycle=1829 experiment=5	30.1414
10825:2	1	K.SC[+71.037]EPAVPFPC[+71.037]GR.V		C[+71]*2	702.818	2	1404.63	1404.64	0	-8.5	169	Specific	571.87	553.84	553.84	8.18	85	>sp|P00740-6|FA9_HUMAN Coagulation factor IX OS=Homo sapiens variant 2 G 44 V GN=F9 PE=1 SV=2	2	sample=1 period=1 cycle=1685 experiment=3	sample=1 period=1 cycle=1685 experiment=3	27.0103
06352:2	1	K.SC[+71.037]EPAVPFPC[+71.037]GR.V		C[+71]*2	702.81	2	1404.61	1404.64	0	-19.3	169	Specific	572.15	572.15	572.15	8.19	85	>sp|P00740-6|FA9_HUMAN Coagulation factor IX OS=Homo sapiens variant 2 G 44 V GN=F9 PE=1 SV=2	2	sample=1 period=1 cycle=1286 experiment=8	sample=1 period=1 cycle=1286 experiment=8	18.6536
05335:2	1	K.SC[+71.037]EPAVPFPC[+71.037]GR.V		C[+71]*2	702.808	2	1404.61	1404.64	0	-22.3	169	Specific	572.18	572.18	572.18	7.45	85	>sp|P00740-6|FA9_HUMAN Coagulation factor IX OS=Homo sapiens variant 2 G 44 V GN=F9 PE=1 SV=2	2	sample=1 period=1 cycle=1167 experiment=7	sample=1 period=1 cycle=1167 experiment=7	16.0885
10456:2	1	K.SC[+71.037]EPAVPFPC[+71.037]GR.V		C[+71]*2	702.819	2	1404.63	1404.64	0	-5.8	169	Specific	572.48	572.48	572.48	8.69	85	>sp|P00740-6|FA9_HUMAN Coagulation factor IX OS=Homo sapiens variant 2 G 44 V GN=F9 PE=1 SV=2	2	sample=1 period=1 cycle=1644 experiment=7	sample=1 period=1 cycle=1644 experiment=7	26.1239
06369:2	1	K.SC[+71.037]EPAVPFPC[+71.037]GR.V		C[+71]*2	702.809	2	1404.61	1404.64	0	-20.8	169	Specific	576.57	526.21	526.21	7.35	85	>sp|P00740-6|FA9_HUMAN Coagulation factor IX OS=Homo sapiens variant 2 G 44 V GN=F9 PE=1 SV=2	2	sample=1 period=1 cycle=1288 experiment=9	sample=1 period=1 cycle=1288 experiment=9	18.6986
03641:2	1	K.SC[+71.037]EPAVPFPC[+71.037]GR.V		C[+71]*2	702.816	2	1404.62	1404.64	0	-11.1	169	Specific	577.18	543.24	543.24	8.33	85	>sp|P00740-6|FA9_HUMAN Coagulation factor IX OS=Homo sapiens variant 2 G 44 V GN=F9 PE=1 SV=2	2	sample=1 period=1 cycle=1016 experiment=13	sample=1 period=1 cycle=1016 experiment=13	13.0023
11664:2	1	K.SC[+71.037]EPAVPFPC[+71.037]GR.V		C[+71]*2	702.808	2	1404.61	1404.64	0	-22.6	169	Specific	577.2	576.69	576.69	7.35	85	>sp|P00740-6|FA9_HUMAN Coagulation factor IX OS=Homo sapiens variant 2 G 44 V GN=F9 PE=1 SV=2	2	sample=1 period=1 cycle=1929 experiment=2	sample=1 period=1 cycle=1929 experiment=2	32.1559
11748:2	1	K.SC[+71.037]EPAVPFPC[+71.037]GR.V		C[+71]*2	702.811	2	1404.61	1404.64	0	-18.1	169	Specific	577.31	577.31	577.31	8.94	85	>sp|P00740-6|FA9_HUMAN Coagulation factor IX OS=Homo sapiens variant 2 G 44 V GN=F9 PE=1 SV=2	2	sample=1 period=1 cycle=2421 experiment=2	sample=1 period=1 cycle=2421 experiment=2	38.0486
11485:2	1	K.SC[+71.037]EPAVPFPC[+71.037]GR.V		C[+71]*2	702.815	2	1404.62	1404.64	0	-12.7	169	Specific	577.65	519.27	519.27	8.19	85	>sp|P00740-6|FA9_HUMAN Coagulation factor IX OS=Homo sapiens variant 2 G 44 V GN=F9 PE=1 SV=2	2	sample=1 period=1 cycle=1840 experiment=2	sample=1 period=1 cycle=1840 experiment=2	30.375
06095:2	1	K.SC[+71.037]EPAVPFPC[+71.037]GR.V		C[+71]*2	702.815	2	1404.62	1404.64	0	-11.7	169	Specific	578.02	578.02	578.02	8.43	85	>sp|P00740-6|FA9_HUMAN Coagulation factor IX OS=Homo sapiens variant 2 G 44 V GN=F9 PE=1 SV=2	2	sample=1 period=1 cycle=1257 experiment=11	sample=1 period=1 cycle=1257 experiment=11	18.0222
09827:2	1	K.SC[+71.037]EPAVPFPC[+71.037]GR.V		C[+71]*2	702.804	2	1404.6	1404.64	0	-28.3	169	Specific	579.65	579.65	579.65	7.96	85	>sp|P00740-6|FA9_HUMAN Coagulation factor IX OS=Homo sapiens variant 2 G 44 V GN=F9 PE=1 SV=2	2	sample=1 period=1 cycle=1594 experiment=3	sample=1 period=1 cycle=1594 experiment=3	25.0592
11677:2	1	K.SC[+71.037]EPAVPFPC[+71.037]GR.V		C[+71]*2	702.816	2	1404.62	1404.64	0	-11.5	169	Specific	579.82	579.82	579.82	8.43	85	>sp|P00740-6|FA9_HUMAN Coagulation factor IX OS=Homo sapiens variant 2 G 44 V GN=F9 PE=1 SV=2	2	sample=1 period=1 cycle=1936 experiment=3	sample=1 period=1 cycle=1936 experiment=3	32.303
07191:2	1	K.SC[+71.037]EPAVPFPC[+71.037]GR.V		C[+71]*2	702.823	2	1404.64	1404.64	0	-1.3	169	Specific	581.72	545.93	545.93	8.08	85	>sp|P00740-6|FA9_HUMAN Coagulation factor IX OS=Homo sapiens variant 2 G 44 V GN=F9 PE=1 SV=2	2	sample=1 period=1 cycle=1384 experiment=7	sample=1 period=1 cycle=1384 experiment=7	20.6682
07874:2	1	K.SC[+71.037]EPAVPFPC[+71.037]GR.V		C[+71]*2	702.814	2	1404.62	1404.64	0	-13.5	169	Specific	583.57	583.57	583.57	8.43	85	>sp|P00740-6|FA9_HUMAN Coagulation factor IX OS=Homo sapiens variant 2 G 44 V GN=F9 PE=1 SV=2	2	sample=1 period=1 cycle=1446 experiment=10	sample=1 period=1 cycle=1446 experiment=10	21.9697
06604:2	1	K.SC[+71.037]EPAVPFPC[+71.037]GR.V		C[+71]*2	702.816	2	1404.63	1404.64	0	-10.1	169	Specific	584.09	583.14	583.14	8.43	85	>sp|P00740-6|FA9_HUMAN Coagulation factor IX OS=Homo sapiens variant 2 G 44 V GN=F9 PE=1 SV=2	2	sample=1 period=1 cycle=1310 experiment=10	sample=1 period=1 cycle=1310 experiment=10	19.1743
06965:2	1	K.SC[+71.037]EPAVPFPC[+71.037]GR.V		C[+71]*2	702.82	2	1404.63	1404.64	0	-5.3	169	Specific	585.1	585.1	585.1	7.94	85	>sp|P00740-6|FA9_HUMAN Coagulation factor IX OS=Homo sapiens variant 2 G 44 V GN=F9 PE=1 SV=2	2	sample=1 period=1 cycle=1363 experiment=9	sample=1 period=1 cycle=1363 experiment=9	20.2297
11537:2	1	K.SC[+71.037]EPAVPFPC[+71.037]GR.V		C[+71]*2	702.813	2	1404.62	1404.64	0	-14.6	169	Specific	585.34	585.34	585.34	8.19	85	>sp|P00740-6|FA9_HUMAN Coagulation factor IX OS=Homo sapiens variant 2 G 44 V GN=F9 PE=1 SV=2	2	sample=1 period=1 cycle=1876 experiment=2	sample=1 period=1 cycle=1876 experiment=2	31.0641
06667:2	1	K.SC[+71.037]EPAVPFPC[+71.037]GR.V		C[+71]*2	702.829	2	1404.65	1404.64	0	8.3	169	Specific	586.03	586.03	586.03	7.87	85	>sp|P00740-6|FA9_HUMAN Coagulation factor IX OS=Homo sapiens variant 2 G 44 V GN=F9 PE=1 SV=2	2	sample=1 period=1 cycle=1317 experiment=10	sample=1 period=1 cycle=1317 experiment=10	19.3224
11264:2	1	K.SC[+71.037]EPAVPFPC[+71.037]GR.V		C[+71]*2	702.816	2	1404.62	1404.64	0	-10.5	169	Specific	589.07	589.07	589.07	8.94	85	>sp|P00740-6|FA9_HUMAN Coagulation factor IX OS=Homo sapiens variant 2 G 44 V GN=F9 PE=1 SV=2	2	sample=1 period=1 cycle=1770 experiment=5	sample=1 period=1 cycle=1770 experiment=5	28.8785
05986:2	1	K.SC[+71.037]EPAVPFPC[+71.037]GR.V		C[+71]*2	702.821	2	1404.63	1404.64	0	-3.6	169	Specific	589.84	532.22	532.22	8.18	85	>sp|P00740-6|FA9_HUMAN Coagulation factor IX OS=Homo sapiens variant 2 G 44 V GN=F9 PE=1 SV=2	2	sample=1 period=1 cycle=1245 experiment=6	sample=1 period=1 cycle=1245 experiment=6	17.7579
07925:2	1	K.SC[+71.037]EPAVPFPC[+71.037]GR.V		C[+71]*2	702.816	2	1404.62	1404.64	0	-10.8	169	Specific	592.18	592.18	592.18	8.33	85	>sp|P00740-6|FA9_HUMAN Coagulation factor IX OS=Homo sapiens variant 2 G 44 V GN=F9 PE=1 SV=2	2	sample=1 period=1 cycle=1451 experiment=11	sample=1 period=1 cycle=1451 experiment=11	22.0786
09690:2	1	K.SC[+71.037]EPAVPFPC[+71.037]GR.V		C[+71]*2	702.812	2	1404.62	1404.64	0	-16.7	169	Specific	592.45	592.45	592.45	8.94	85	>sp|P00740-6|FA9_HUMAN Coagulation factor IX OS=Homo sapiens variant 2 G 44 V GN=F9 PE=1 SV=2	2	sample=1 period=1 cycle=1583 experiment=9	sample=1 period=1 cycle=1583 experiment=9	24.828
06658:2	1	K.SC[+71.037]EPAVPFPC[+71.037]GR.V		C[+71]*2	702.807	2	1404.61	1404.64	0	-23.3	169	Specific	592.89	588.23	588.23	7.96	85	>sp|P00740-6|FA9_HUMAN Coagulation factor IX OS=Homo sapiens variant 2 G 44 V GN=F9 PE=1 SV=2	2	sample=1 period=1 cycle=1316 experiment=9	sample=1 period=1 cycle=1316 experiment=9	19.3025
11050:2	1	K.SC[+71.037]EPAVPFPC[+71.037]GR.V		C[+71]*2	702.817	2	1404.63	1404.64	0	-10	169	Specific	594.97	594.97	594.97	8.19	85	>sp|P00740-6|FA9_HUMAN Coagulation factor IX OS=Homo sapiens variant 2 G 44 V GN=F9 PE=1 SV=2	2	sample=1 period=1 cycle=1722 experiment=3	sample=1 period=1 cycle=1722 experiment=3	27.8194
11750:2	1	K.SC[+71.037]EPAVPFPC[+71.037]GR.V		C[+71]*2	702.825	2	1404.64	1404.64	0	2.2	169	Specific	595.77	567.49	567.49	7.77	85	>sp|P00740-6|FA9_HUMAN Coagulation factor IX OS=Homo sapiens variant 2 G 44 V GN=F9 PE=1 SV=2	2	sample=1 period=1 cycle=2422 experiment=3	sample=1 period=1 cycle=2422 experiment=3	38.0686
11059:2	1	K.SC[+71.037]EPAVPFPC[+71.037]GR.V		C[+71]*2	702.819	2	1404.63	1404.64	0	-7	169	Specific	596.4	587.39	587.39	8.18	85	>sp|P00740-6|FA9_HUMAN Coagulation factor IX OS=Homo sapiens variant 2 G 44 V GN=F9 PE=1 SV=2	2	sample=1 period=1 cycle=1724 experiment=4	sample=1 period=1 cycle=1724 experiment=4	27.8646
11708:2	1	K.SC[+71.037]EPAVPFPC[+71.037]GR.V		C[+71]*2	702.82	2	1404.63	1404.64	0	-5.6	169	Specific	596.91	596.91	596.91	8.69	85	>sp|P00740-6|FA9_HUMAN Coagulation factor IX OS=Homo sapiens variant 2 G 44 V GN=F9 PE=1 SV=2	2	sample=1 period=1 cycle=1982 experiment=2	sample=1 period=1 cycle=1982 experiment=2	33.0289
11064:2	1	K.SC[+71.037]EPAVPFPC[+71.037]GR.V		C[+71]*2	702.813	2	1404.62	1404.64	0	-14.9	169	Specific	598.33	598.33	598.33	8.94	85	>sp|P00740-6|FA9_HUMAN Coagulation factor IX OS=Homo sapiens variant 2 G 44 V GN=F9 PE=1 SV=2	2	sample=1 period=1 cycle=1725 experiment=4	sample=1 period=1 cycle=1725 experiment=4	27.8865
11259:2	1	K.SC[+71.037]EPAVPFPC[+71.037]GR.V		C[+71]*2	702.813	2	1404.62	1404.64	0	-14.7	169	Specific	598.63	598.63	598.63	8.43	85	>sp|P00740-6|FA9_HUMAN Coagulation factor IX OS=Homo sapiens variant 2 G 44 V GN=F9 PE=1 SV=2	2	sample=1 period=1 cycle=1769 experiment=5	sample=1 period=1 cycle=1769 experiment=5	28.8577
11082:2	1	K.SC[+71.037]EPAVPFPC[+71.037]GR.V		C[+71]*2	702.815	2	1404.62	1404.64	0	-12.8	169	Specific	599.57	599.57	599.57	8.94	85	>sp|P00740-6|FA9_HUMAN Coagulation factor IX OS=Homo sapiens variant 2 G 44 V GN=F9 PE=1 SV=2	2	sample=1 period=1 cycle=1729 experiment=6	sample=1 period=1 cycle=1729 experiment=6	27.9768
06850:2	1	K.SC[+71.037]EPAVPFPC[+71.037]GR.V		C[+71]*2	702.81	2	1404.61	1404.64	0	-19.9	169	Specific	600.06	590.39	590.39	8.35	85	>sp|P00740-6|FA9_HUMAN Coagulation factor IX OS=Homo sapiens variant 2 G 44 V GN=F9 PE=1 SV=2	2	sample=1 period=1 cycle=1349 experiment=8	sample=1 period=1 cycle=1349 experiment=8	19.9471
06682:2	1	K.SC[+71.037]EPAVPFPC[+71.037]GR.V		C[+71]*2	702.812	2	1404.62	1404.64	0	-16.9	169	Specific	600.09	600.09	600.09	9.94	85	>sp|P00740-6|FA9_HUMAN Coagulation factor IX OS=Homo sapiens variant 2 G 44 V GN=F9 PE=1 SV=2	2	sample=1 period=1 cycle=1319 experiment=8	sample=1 period=1 cycle=1319 experiment=8	19.3614
08083:2	1	K.SC[+71.037]EPAVPFPC[+71.037]GR.V		C[+71]*2	702.82	2	1404.63	1404.64	0	-4.6	169	Specific	600.43	600.43	600.43	9.18	85	>sp|P00740-6|FA9_HUMAN Coagulation factor IX OS=Homo sapiens variant 2 G 44 V GN=F9 PE=1 SV=2	2	sample=1 period=1 cycle=1467 experiment=7	sample=1 period=1 cycle=1467 experiment=7	22.4262
11311:2	1	K.SC[+71.037]EPAVPFPC[+71.037]GR.V		C[+71]*2	702.818	2	1404.63	1404.64	0	-7.7	169	Specific	601.03	601.03	601.03	9.69	85	>sp|P00740-6|FA9_HUMAN Coagulation factor IX OS=Homo sapiens variant 2 G 44 V GN=F9 PE=1 SV=2	2	sample=1 period=1 cycle=1785 experiment=3	sample=1 period=1 cycle=1785 experiment=3	29.1931
03281:2	1	K.SC[+71.037]EPAVPFPC[+71.037]GR.V		C[+71]*2	702.824	2	1404.64	1404.64	0	0.3	169	Specific	601.19	601.19	601.19	8.87	85	>sp|P00740-6|FA9_HUMAN Coagulation factor IX OS=Homo sapiens variant 2 G 44 V GN=F9 PE=1 SV=2	2	sample=1 period=1 cycle=992 experiment=11	sample=1 period=1 cycle=992 experiment=11	12.523
05382:2	1	K.SC[+71.037]EPAVPFPC[+71.037]GR.V		C[+71]*2	702.81	2	1404.61	1404.64	0	-18.7	169	Specific	602.01	602.01	602.01	9.43	85	>sp|P00740-6|FA9_HUMAN Coagulation factor IX OS=Homo sapiens variant 2 G 44 V GN=F9 PE=1 SV=2	2	sample=1 period=1 cycle=1172 experiment=9	sample=1 period=1 cycle=1172 experiment=9	16.1922
06775:2	1	K.SC[+71.037]EPAVPFPC[+71.037]GR.V		C[+71]*2	702.833	2	1404.66	1404.64	0	13.7	169	Specific	602.03	533.42	533.42	9.08	85	>sp|P00740-6|FA9_HUMAN Coagulation factor IX OS=Homo sapiens variant 2 G 44 V GN=F9 PE=1 SV=2	2	sample=1 period=1 cycle=1337 experiment=5	sample=1 period=1 cycle=1337 experiment=5	19.7198
11017:2	1	K.SC[+71.037]EPAVPFPC[+71.037]GR.V		C[+71]*2	702.823	2	1404.64	1404.64	0	-1.1	169	Specific	602.55	602.55	602.55	9.18	85	>sp|P00740-6|FA9_HUMAN Coagulation factor IX OS=Homo sapiens variant 2 G 44 V GN=F9 PE=1 SV=2	2	sample=1 period=1 cycle=1716 experiment=5	sample=1 period=1 cycle=1716 experiment=5	27.6906
03939:2	1	K.SC[+71.037]EPAVPFPC[+71.037]GR.V		C[+71]*2	702.818	2	1404.63	1404.64	0	-7.5	169	Specific	603.7	557.03	557.03	9.18	85	>sp|P00740-6|FA9_HUMAN Coagulation factor IX OS=Homo sapiens variant 2 G 44 V GN=F9 PE=1 SV=2	2	sample=1 period=1 cycle=1041 experiment=9	sample=1 period=1 cycle=1041 experiment=9	13.4992
11514:2	1	K.SC[+71.037]EPAVPFPC[+71.037]GR.V		C[+71]*2	702.819	2	1404.63	1404.64	0	-6.8	169	Specific	604.88	604.88	604.88	9.69	85	>sp|P00740-6|FA9_HUMAN Coagulation factor IX OS=Homo sapiens variant 2 G 44 V GN=F9 PE=1 SV=2	2	sample=1 period=1 cycle=1864 experiment=2	sample=1 period=1 cycle=1864 experiment=2	30.8169
06135:2	1	K.SC[+71.037]EPAVPFPC[+71.037]GR.V		C[+71]*2	702.815	2	1404.62	1404.64	0	-11.7	169	Specific	605.7	565.69	565.69	9.19	85	>sp|P00740-6|FA9_HUMAN Coagulation factor IX OS=Homo sapiens variant 2 G 44 V GN=F9 PE=1 SV=2	2	sample=1 period=1 cycle=1262 experiment=7	sample=1 period=1 cycle=1262 experiment=7	18.1297
11029:2	1	K.SC[+71.037]EPAVPFPC[+71.037]GR.V		C[+71]*2	702.814	2	1404.62	1404.64	0	-13.6	169	Specific	605.84	582.07	582.07	9.33	85	>sp|P00740-6|FA9_HUMAN Coagulation factor IX OS=Homo sapiens variant 2 G 44 V GN=F9 PE=1 SV=2	2	sample=1 period=1 cycle=1718 experiment=4	sample=1 period=1 cycle=1718 experiment=4	27.733
07931:2	1	K.SC[+71.037]EPAVPFPC[+71.037]GR.V		C[+71]*2	702.82	2	1404.63	1404.64	0	-5.4	169	Specific	605.86	594.27	594.27	9.08	85	>sp|P00740-6|FA9_HUMAN Coagulation factor IX OS=Homo sapiens variant 2 G 44 V GN=F9 PE=1 SV=2	2	sample=1 period=1 cycle=1452 experiment=6	sample=1 period=1 cycle=1452 experiment=6	22.0979
11229:2	1	K.SC[+71.037]EPAVPFPC[+71.037]GR.V		C[+71]*2	702.815	2	1404.62	1404.64	0	-11.7	169	Specific	607.92	589.83	589.83	9.43	85	>sp|P00740-6|FA9_HUMAN Coagulation factor IX OS=Homo sapiens variant 2 G 44 V GN=F9 PE=1 SV=2	2	sample=1 period=1 cycle=1765 experiment=5	sample=1 period=1 cycle=1765 experiment=5	28.7687
05426:2	1	K.SC[+71.037]EPAVPFPC[+71.037]GR.V		C[+71]*2	702.808	2	1404.61	1404.64	0	-21.9	169	Specific	609.9	609.9	609.9	8.45	85	>sp|P00740-6|FA9_HUMAN Coagulation factor IX OS=Homo sapiens variant 2 G 44 V GN=F9 PE=1 SV=2	2	sample=1 period=1 cycle=1178 experiment=7	sample=1 period=1 cycle=1178 experiment=7	16.3158
11127:2	1	K.SC[+71.037]EPAVPFPC[+71.037]GR.V		C[+71]*2	702.815	2	1404.62	1404.64	0	-11.6	169	Specific	610.4	608.01	608.01	9.43	85	>sp|P00740-6|FA9_HUMAN Coagulation factor IX OS=Homo sapiens variant 2 G 44 V GN=F9 PE=1 SV=2	2	sample=1 period=1 cycle=1740 experiment=4	sample=1 period=1 cycle=1740 experiment=4	28.2166
06570:2	1	K.SC[+71.037]EPAVPFPC[+71.037]GR.V		C[+71]*2	702.812	2	1404.62	1404.64	0	-16.2	169	Specific	614.16	614.16	614.16	9.94	85	>sp|P00740-6|FA9_HUMAN Coagulation factor IX OS=Homo sapiens variant 2 G 44 V GN=F9 PE=1 SV=2	2	sample=1 period=1 cycle=1306 experiment=13	sample=1 period=1 cycle=1306 experiment=13	19.0892
06309:2	1	K.SC[+71.037]EPAVPFPC[+71.037]GR.V		C[+71]*2	702.812	2	1404.62	1404.64	0	-16.8	169	Specific	614.73	614.73	614.73	9.33	85	>sp|P00740-6|FA9_HUMAN Coagulation factor IX OS=Homo sapiens variant 2 G 44 V GN=F9 PE=1 SV=2	2	sample=1 period=1 cycle=1281 experiment=8	sample=1 period=1 cycle=1281 experiment=8	18.543
11158:2	1	K.SC[+71.037]EPAVPFPC[+71.037]GR.V		C[+71]*2	702.817	2	1404.63	1404.64	0	-9.5	169	Specific	615.54	540.37	540.37	9.18	85	>sp|P00740-6|FA9_HUMAN Coagulation factor IX OS=Homo sapiens variant 2 G 44 V GN=F9 PE=1 SV=2	2	sample=1 period=1 cycle=1749 experiment=5	sample=1 period=1 cycle=1749 experiment=5	28.417
11760:2	1	K.SC[+71.037]EPAVPFPC[+71.037]GR.V		C[+71]*2	702.815	2	1404.62	1404.64	0	-12.2	169	Specific	616.18	595.83	595.83	9.94	85	>sp|P00740-6|FA9_HUMAN Coagulation factor IX OS=Homo sapiens variant 2 G 44 V GN=F9 PE=1 SV=2	2	sample=1 period=1 cycle=2451 experiment=2	sample=1 period=1 cycle=2451 experiment=2	38.4381
11747:2	1	K.SC[+71.037]EPAVPFPC[+71.037]GR.V		C[+71]*2	702.819	2	1404.63	1404.64	0	-5.8	169	Specific	616.64	616.64	616.64	9.69	85	>sp|P00740-6|FA9_HUMAN Coagulation factor IX OS=Homo sapiens variant 2 G 44 V GN=F9 PE=1 SV=2	2	sample=1 period=1 cycle=2415 experiment=2	sample=1 period=1 cycle=2415 experiment=2	37.9794
11641:2	1	K.SC[+71.037]EPAVPFPC[+71.037]GR.V		C[+71]*2	702.821	2	1404.64	1404.64	0	-3.3	169	Specific	616.89	616.89	616.89	9.18	85	>sp|P00740-6|FA9_HUMAN Coagulation factor IX OS=Homo sapiens variant 2 G 44 V GN=F9 PE=1 SV=2	2	sample=1 period=1 cycle=1924 experiment=3	sample=1 period=1 cycle=1924 experiment=3	32.0536
05888:2	1	K.SC[+71.037]EPAVPFPC[+71.037]GR.V		C[+71]*2	702.818	2	1404.63	1404.64	0	-8	169	Specific	618.04	618.04	618.04	9.69	85	>sp|P00740-6|FA9_HUMAN Coagulation factor IX OS=Homo sapiens variant 2 G 44 V GN=F9 PE=1 SV=2	2	sample=1 period=1 cycle=1233 experiment=11	sample=1 period=1 cycle=1233 experiment=11	17.4995
05173:2	1	K.SC[+71.037]EPAVPFPC[+71.037]GR.V		C[+71]*2	702.807	2	1404.61	1404.64	0	-23.9	169	Specific	618.16	618.16	618.16	8.45	85	>sp|P00740-6|FA9_HUMAN Coagulation factor IX OS=Homo sapiens variant 2 G 44 V GN=F9 PE=1 SV=2	2	sample=1 period=1 cycle=1148 experiment=12	sample=1 period=1 cycle=1148 experiment=12	15.7051
05680:2	1	K.SC[+71.037]EPAVPFPC[+71.037]GR.V		C[+71]*2	702.819	2	1404.63	1404.64	0	-6	169	Specific	619.11	619.11	619.11	9.69	85	>sp|P00740-6|FA9_HUMAN Coagulation factor IX OS=Homo sapiens variant 2 G 44 V GN=F9 PE=1 SV=2	2	sample=1 period=1 cycle=1211 experiment=9	sample=1 period=1 cycle=1211 experiment=9	17.0297
11529:2	1	K.SC[+71.037]EPAVPFPC[+71.037]GR.V		C[+71]*2	702.818	2	1404.63	1404.64	0	-7.2	169	Specific	621.37	578.51	578.51	9.08	85	>sp|P00740-6|FA9_HUMAN Coagulation factor IX OS=Homo sapiens variant 2 G 44 V GN=F9 PE=1 SV=2	2	sample=1 period=1 cycle=1873 experiment=2	sample=1 period=1 cycle=1873 experiment=2	31.0014
11582:2	1	K.SC[+71.037]EPAVPFPC[+71.037]GR.V		C[+71]*2	702.817	2	1404.63	1404.64	0	-8.6	169	Specific	621.78	590.2	590.2	9.08	85	>sp|P00740-6|FA9_HUMAN Coagulation factor IX OS=Homo sapiens variant 2 G 44 V GN=F9 PE=1 SV=2	2	sample=1 period=1 cycle=1890 experiment=2	sample=1 period=1 cycle=1890 experiment=2	31.3674
06900:2	1	K.SC[+71.037]EPAVPFPC[+71.037]GR.V		C[+71]*2	702.837	2	1404.67	1404.64	0	19.5	169	Specific	623.46	623.46	623.46	9.69	85	>sp|P00740-6|FA9_HUMAN Coagulation factor IX OS=Homo sapiens variant 2 G 44 V GN=F9 PE=1 SV=2	2	sample=1 period=1 cycle=1355 experiment=10	sample=1 period=1 cycle=1355 experiment=10	20.0672
06247:2	1	K.SC[+71.037]EPAVPFPC[+71.037]GR.V		C[+71]*2	702.812	2	1404.62	1404.64	0	-16.9	169	Specific	623.5	623.5	623.5	9.94	85	>sp|P00740-6|FA9_HUMAN Coagulation factor IX OS=Homo sapiens variant 2 G 44 V GN=F9 PE=1 SV=2	2	sample=1 period=1 cycle=1274 experiment=7	sample=1 period=1 cycle=1274 experiment=7	18.3908
11483:2	1	K.SC[+71.037]EPAVPFPC[+71.037]GR.V		C[+71]*2	702.816	2	1404.62	1404.64	0	-11.4	169	Specific	623.77	580.42	580.42	9.43	85	>sp|P00740-6|FA9_HUMAN Coagulation factor IX OS=Homo sapiens variant 2 G 44 V GN=F9 PE=1 SV=2	2	sample=1 period=1 cycle=1839 experiment=3	sample=1 period=1 cycle=1839 experiment=3	30.3569
05271:2	1	K.SC[+71.037]EPAVPFPC[+71.037]GR.V		C[+71]*2	702.817	2	1404.63	1404.64	0	-10.1	169	Specific	624.21	620.43	620.43	9.43	85	>sp|P00740-6|FA9_HUMAN Coagulation factor IX OS=Homo sapiens variant 2 G 44 V GN=F9 PE=1 SV=2	2	sample=1 period=1 cycle=1159 experiment=10	sample=1 period=1 cycle=1159 experiment=10	15.9255
06011:2	1	K.SC[+71.037]EPAVPFPC[+71.037]GR.V		C[+71]*2	702.819	2	1404.63	1404.64	0	-6.9	169	Specific	624.35	583.66	583.66	9.18	85	>sp|P00740-6|FA9_HUMAN Coagulation factor IX OS=Homo sapiens variant 2 G 44 V GN=F9 PE=1 SV=2	2	sample=1 period=1 cycle=1248 experiment=6	sample=1 period=1 cycle=1248 experiment=6	17.8241
05996:2	1	K.SC[+71.037]EPAVPFPC[+71.037]GR.V		C[+71]*2	702.82	2	1404.63	1404.64	0	-5.3	169	Specific	626	548.37	548.37	9.08	85	>sp|P00740-6|FA9_HUMAN Coagulation factor IX OS=Homo sapiens variant 2 G 44 V GN=F9 PE=1 SV=2	2	sample=1 period=1 cycle=1246 experiment=8	sample=1 period=1 cycle=1246 experiment=8	17.7788
06399:2	1	K.SC[+71.037]EPAVPFPC[+71.037]GR.V		C[+71]*2	702.81	2	1404.61	1404.64	0	-18.9	169	Specific	626.72	626.72	626.72	9.33	85	>sp|P00740-6|FA9_HUMAN Coagulation factor IX OS=Homo sapiens variant 2 G 44 V GN=F9 PE=1 SV=2	2	sample=1 period=1 cycle=1291 experiment=8	sample=1 period=1 cycle=1291 experiment=8	18.7614
05270:2	1	K.SC[+71.037]EPAVPFPC[+71.037]GR.V		C[+71]*2	702.817	2	1404.63	1404.64	0	-10.1	169	Specific	626.73	605.35	605.35	9.94	85	>sp|P00740-6|FA9_HUMAN Coagulation factor IX OS=Homo sapiens variant 2 G 44 V GN=F9 PE=1 SV=2	2	sample=1 period=1 cycle=1159 experiment=9	sample=1 period=1 cycle=1159 experiment=9	15.9251
10602:2	1	K.SC[+71.037]EPAVPFPC[+71.037]GR.V		C[+71]*2	702.814	2	1404.62	1404.64	0	-13.8	169	Specific	629.03	617.97	617.97	9.43	85	>sp|P00740-6|FA9_HUMAN Coagulation factor IX OS=Homo sapiens variant 2 G 44 V GN=F9 PE=1 SV=2	2	sample=1 period=1 cycle=1658 experiment=7	sample=1 period=1 cycle=1658 experiment=7	26.4292
06513:2	1	K.SC[+71.037]EPAVPFPC[+71.037]GR.V		C[+71]*2	702.814	2	1404.62	1404.64	0	-13	169	Specific	629.13	629.13	629.13	9.43	85	>sp|P00740-6|FA9_HUMAN Coagulation factor IX OS=Homo sapiens variant 2 G 44 V GN=F9 PE=1 SV=2	2	sample=1 period=1 cycle=1301 experiment=11	sample=1 period=1 cycle=1301 experiment=11	18.9797
08468:2	1	K.SC[+71.037]EPAVPFPC[+71.037]GR.V		C[+71]*2	702.815	2	1404.62	1404.64	0	-11.9	169	Specific	629.26	629.26	629.26	9.33	85	>sp|P00740-6|FA9_HUMAN Coagulation factor IX OS=Homo sapiens variant 2 G 44 V GN=F9 PE=1 SV=2	2	sample=1 period=1 cycle=1501 experiment=4	sample=1 period=1 cycle=1501 experiment=4	23.1201
11767:2	1	K.SC[+71.037]EPAVPFPC[+71.037]GR.V		C[+71]*2	702.83	2	1404.65	1404.64	0	9.3	169	Specific	629.52	619.88	619.88	9.38	85	>sp|P00740-6|FA9_HUMAN Coagulation factor IX OS=Homo sapiens variant 2 G 44 V GN=F9 PE=1 SV=2	2	sample=1 period=1 cycle=2479 experiment=2	sample=1 period=1 cycle=2479 experiment=2	38.7783
06389:2	1	K.SC[+71.037]EPAVPFPC[+71.037]GR.V		C[+71]*2	702.811	2	1404.61	1404.64	0	-18.2	169	Specific	635.05	621.51	621.51	9.43	85	>sp|P00740-6|FA9_HUMAN Coagulation factor IX OS=Homo sapiens variant 2 G 44 V GN=F9 PE=1 SV=2	2	sample=1 period=1 cycle=1290 experiment=10	sample=1 period=1 cycle=1290 experiment=10	18.7414
05407:2	1	K.SC[+71.037]EPAVPFPC[+71.037]GR.V		C[+71]*2	702.812	2	1404.62	1404.64	0	-16.9	169	Specific	635.88	574.32	574.32	9.33	85	>sp|P00740-6|FA9_HUMAN Coagulation factor IX OS=Homo sapiens variant 2 G 44 V GN=F9 PE=1 SV=2	2	sample=1 period=1 cycle=1175 experiment=9	sample=1 period=1 cycle=1175 experiment=9	16.2557
11431:2	1	K.SC[+71.037]EPAVPFPC[+71.037]GR.V		C[+71]*2	702.817	2	1404.63	1404.64	0	-8.6	169	Specific	636.34	636.34	636.34	9.08	85	>sp|P00740-6|FA9_HUMAN Coagulation factor IX OS=Homo sapiens variant 2 G 44 V GN=F9 PE=1 SV=2	2	sample=1 period=1 cycle=1823 experiment=2	sample=1 period=1 cycle=1823 experiment=2	30.0072
05260:2	1	K.SC[+71.037]EPAVPFPC[+71.037]GR.V		C[+71]*2	702.816	2	1404.62	1404.64	0	-10.9	169	Specific	638.47	638.47	638.47	9.94	85	>sp|P00740-6|FA9_HUMAN Coagulation factor IX OS=Homo sapiens variant 2 G 44 V GN=F9 PE=1 SV=2	2	sample=1 period=1 cycle=1158 experiment=11	sample=1 period=1 cycle=1158 experiment=11	15.9053
08042:2	1	K.SC[+71.037]EPAVPFPC[+71.037]GR.V		C[+71]*2	702.826	2	1404.65	1404.64	0	3.8	169	Specific	638.81	638.81	638.81	8.87	85	>sp|P00740-6|FA9_HUMAN Coagulation factor IX OS=Homo sapiens variant 2 G 44 V GN=F9 PE=1 SV=2	2	sample=1 period=1 cycle=1463 experiment=6	sample=1 period=1 cycle=1463 experiment=6	22.3366
05517:2	1	K.SC[+71.037]EPAVPFPC[+71.037]GR.V		C[+71]*2	702.821	2	1404.63	1404.64	0	-3.9	169	Specific	642.53	589.83	589.83	9.08	85	>sp|P00740-6|FA9_HUMAN Coagulation factor IX OS=Homo sapiens variant 2 G 44 V GN=F9 PE=1 SV=2	2	sample=1 period=1 cycle=1189 experiment=7	sample=1 period=1 cycle=1189 experiment=7	16.5517
11603:2	1	K.SC[+71.037]EPAVPFPC[+71.037]GR.V		C[+71]*2	702.817	2	1404.63	1404.64	0	-8.8	169	Specific	642.68	601.46	601.46	9.18	85	>sp|P00740-6|FA9_HUMAN Coagulation factor IX OS=Homo sapiens variant 2 G 44 V GN=F9 PE=1 SV=2	2	sample=1 period=1 cycle=1900 experiment=2	sample=1 period=1 cycle=1900 experiment=2	31.583
05728:2	1	K.SC[+71.037]EPAVPFPC[+71.037]GR.V		C[+71]*2	702.815	2	1404.62	1404.64	0	-12.5	169	Specific	643.85	600.43	600.43	9.43	85	>sp|P00740-6|FA9_HUMAN Coagulation factor IX OS=Homo sapiens variant 2 G 44 V GN=F9 PE=1 SV=2	2	sample=1 period=1 cycle=1216 experiment=9	sample=1 period=1 cycle=1216 experiment=9	17.138
05698:2	1	K.SC[+71.037]EPAVPFPC[+71.037]GR.V		C[+71]*2	702.817	2	1404.63	1404.64	0	-9	169	Specific	649.05	649.05	649.05	9.69	85	>sp|P00740-6|FA9_HUMAN Coagulation factor IX OS=Homo sapiens variant 2 G 44 V GN=F9 PE=1 SV=2	2	sample=1 period=1 cycle=1213 experiment=10	sample=1 period=1 cycle=1213 experiment=10	17.0726
11403:2	1	K.SC[+71.037]EPAVPFPC[+71.037]GR.V		C[+71]*2	702.816	2	1404.62	1404.64	0	-10.9	169	Specific	649.62	641.67	641.67	9.94	85	>sp|P00740-6|FA9_HUMAN Coagulation factor IX OS=Homo sapiens variant 2 G 44 V GN=F9 PE=1 SV=2	2	sample=1 period=1 cycle=1816 experiment=3	sample=1 period=1 cycle=1816 experiment=3	29.858
05477:2	1	K.SC[+71.037]EPAVPFPC[+71.037]GR.V		C[+71]*2	702.815	2	1404.62	1404.64	0	-12.7	169	Specific	650.67	617.31	617.31	10.33	85	>sp|P00740-6|FA9_HUMAN Coagulation factor IX OS=Homo sapiens variant 2 G 44 V GN=F9 PE=1 SV=2	2	sample=1 period=1 cycle=1184 experiment=9	sample=1 period=1 cycle=1184 experiment=9	16.444
04962:2	1	K.SC[+71.037]EPAVPFPC[+71.037]GR.V		C[+71]*2	702.81	2	1404.61	1404.64	0	-18.8	169	Specific	651.5	612.79	612.79	10.43	85	>sp|P00740-6|FA9_HUMAN Coagulation factor IX OS=Homo sapiens variant 2 G 44 V GN=F9 PE=1 SV=2	2	sample=1 period=1 cycle=1123 experiment=10	sample=1 period=1 cycle=1123 experiment=10	15.2067
05575:2	1	K.SC[+71.037]EPAVPFPC[+71.037]GR.V		C[+71]*2	702.819	2	1404.63	1404.64	0	-6.5	169	Specific	653.84	625.42	625.42	10.18	85	>sp|P00740-6|FA9_HUMAN Coagulation factor IX OS=Homo sapiens variant 2 G 44 V GN=F9 PE=1 SV=2	2	sample=1 period=1 cycle=1196 experiment=6	sample=1 period=1 cycle=1196 experiment=6	16.7041
06618:2	1	K.SC[+71.037]EPAVPFPC[+71.037]GR.V		C[+71]*2	702.817	2	1404.63	1404.64	0	-10.1	169	Specific	653.92	635.95	635.95	10.33	85	>sp|P00740-6|FA9_HUMAN Coagulation factor IX OS=Homo sapiens variant 2 G 44 V GN=F9 PE=1 SV=2	2	sample=1 period=1 cycle=1312 experiment=7	sample=1 period=1 cycle=1312 experiment=7	19.219
11496:2	1	K.SC[+71.037]EPAVPFPC[+71.037]GR.V		C[+71]*2	702.817	2	1404.63	1404.64	0	-9.5	169	Specific	654.23	603.98	603.98	10.69	85	>sp|P00740-6|FA9_HUMAN Coagulation factor IX OS=Homo sapiens variant 2 G 44 V GN=F9 PE=1 SV=2	2	sample=1 period=1 cycle=1846 experiment=4	sample=1 period=1 cycle=1846 experiment=4	30.4989
11207:2	1	K.SC[+71.037]EPAVPFPC[+71.037]GR.V		C[+71]*2	702.818	2	1404.63	1404.64	0	-7.3	169	Specific	656.48	656.48	656.48	10.69	85	>sp|P00740-6|FA9_HUMAN Coagulation factor IX OS=Homo sapiens variant 2 G 44 V GN=F9 PE=1 SV=2	2	sample=1 period=1 cycle=1761 experiment=3	sample=1 period=1 cycle=1761 experiment=3	28.6795
04933:2	1	K.SC[+71.037]EPAVPFPC[+71.037]GR.V		C[+71]*2	702.809	2	1404.61	1404.64	0	-20.4	169	Specific	660.41	648.06	648.06	9.45	85	>sp|P00740-6|FA9_HUMAN Coagulation factor IX OS=Homo sapiens variant 2 G 44 V GN=F9 PE=1 SV=2	2	sample=1 period=1 cycle=1121 experiment=13	sample=1 period=1 cycle=1121 experiment=13	15.1672
11600:2	1	K.SC[+71.037]EPAVPFPC[+71.037]GR.V		C[+71]*2	702.815	2	1404.62	1404.64	0	-12.1	169	Specific	662.36	662.36	662.36	10.43	85	>sp|P00740-6|FA9_HUMAN Coagulation factor IX OS=Homo sapiens variant 2 G 44 V GN=F9 PE=1 SV=2	2	sample=1 period=1 cycle=1898 experiment=2	sample=1 period=1 cycle=1898 experiment=2	31.5401
05461:2	1	K.SC[+71.037]EPAVPFPC[+71.037]GR.V		C[+71]*2	702.817	2	1404.63	1404.64	0	-8.9	169	Specific	663.38	644.12	644.12	10.18	85	>sp|P00740-6|FA9_HUMAN Coagulation factor IX OS=Homo sapiens variant 2 G 44 V GN=F9 PE=1 SV=2	2	sample=1 period=1 cycle=1182 experiment=7	sample=1 period=1 cycle=1182 experiment=7	16.4028
04827:2	1	K.SC[+71.037]EPAVPFPC[+71.037]GR.V		C[+71]*2	702.817	2	1404.63	1404.64	0	-8.7	169	Specific	664.21	588.65	588.65	9.94	85	>sp|P00740-6|FA9_HUMAN Coagulation factor IX OS=Homo sapiens variant 2 G 44 V GN=F9 PE=1 SV=2	2	sample=1 period=1 cycle=1112 experiment=10	sample=1 period=1 cycle=1112 experiment=10	14.9755
05848:2	1	K.SC[+71.037]EPAVPFPC[+71.037]GR.V		C[+71]*2	702.813	2	1404.62	1404.64	0	-14.7	169	Specific	666.01	666.01	666.01	10.94	85	>sp|P00740-6|FA9_HUMAN Coagulation factor IX OS=Homo sapiens variant 2 G 44 V GN=F9 PE=1 SV=2	2	sample=1 period=1 cycle=1229 experiment=6	sample=1 period=1 cycle=1229 experiment=6	17.4126
11394:2	1	K.SC[+71.037]EPAVPFPC[+71.037]GR.V		C[+71]*2	702.82	2	1404.63	1404.64	0	-5	169	Specific	669.74	635.97	635.97	10.69	85	>sp|P00740-6|FA9_HUMAN Coagulation factor IX OS=Homo sapiens variant 2 G 44 V GN=F9 PE=1 SV=2	2	sample=1 period=1 cycle=1811 experiment=3	sample=1 period=1 cycle=1811 experiment=3	29.7619
11617:2	1	K.SC[+71.037]EPAVPFPC[+71.037]GR.V		C[+71]*2	702.82	2	1404.63	1404.64	0	-5.2	169	Specific	670.13	670.13	670.13	10.18	85	>sp|P00740-6|FA9_HUMAN Coagulation factor IX OS=Homo sapiens variant 2 G 44 V GN=F9 PE=1 SV=2	2	sample=1 period=1 cycle=1911 experiment=3	sample=1 period=1 cycle=1911 experiment=3	31.7987
05297:2	1	K.SC[+71.037]EPAVPFPC[+71.037]GR.V		C[+71]*2	702.811	2	1404.61	1404.64	0	-18.3	169	Specific	670.42	665.73	665.73	10.94	85	>sp|P00740-6|FA9_HUMAN Coagulation factor IX OS=Homo sapiens variant 2 G 44 V GN=F9 PE=1 SV=2	2	sample=1 period=1 cycle=1162 experiment=8	sample=1 period=1 cycle=1162 experiment=8	15.9868
10689:2	1	K.SC[+71.037]EPAVPFPC[+71.037]GR.V		C[+71]*2	702.823	2	1404.64	1404.64	0	-0.1	169	Specific	672.98	645.31	645.31	10.18	85	>sp|P00740-6|FA9_HUMAN Coagulation factor IX OS=Homo sapiens variant 2 G 44 V GN=F9 PE=1 SV=2	2	sample=1 period=1 cycle=1668 experiment=4	sample=1 period=1 cycle=1668 experiment=4	26.6424
05638:2	1	K.SC[+71.037]EPAVPFPC[+71.037]GR.V		C[+71]*2	702.819	2	1404.63	1404.64	0	-5.9	169	Specific	673.93	673.93	673.93	10.18	85	>sp|P00740-6|FA9_HUMAN Coagulation factor IX OS=Homo sapiens variant 2 G 44 V GN=F9 PE=1 SV=2	2	sample=1 period=1 cycle=1206 experiment=6	sample=1 period=1 cycle=1206 experiment=6	16.9191
11476:2	1	K.SC[+71.037]EPAVPFPC[+71.037]GR.V		C[+71]*2	702.82	2	1404.63	1404.64	0	-5.5	169	Specific	674.4	601.01	601.01	10.69	85	>sp|P00740-6|FA9_HUMAN Coagulation factor IX OS=Homo sapiens variant 2 G 44 V GN=F9 PE=1 SV=2	2	sample=1 period=1 cycle=1837 experiment=3	sample=1 period=1 cycle=1837 experiment=3	30.3137
11098:2	1	K.SC[+71.037]EPAVPFPC[+71.037]GR.V		C[+71]*2	702.817	2	1404.63	1404.64	0	-9	169	Specific	675.48	671.27	671.27	10.18	85	>sp|P00740-6|FA9_HUMAN Coagulation factor IX OS=Homo sapiens variant 2 G 44 V GN=F9 PE=1 SV=2	2	sample=1 period=1 cycle=1733 experiment=3	sample=1 period=1 cycle=1733 experiment=3	28.0626
05672:2	1	K.SC[+71.037]EPAVPFPC[+71.037]GR.V		C[+71]*2	702.816	2	1404.62	1404.64	0	-11	169	Specific	676.69	676.69	676.69	10.94	85	>sp|P00740-6|FA9_HUMAN Coagulation factor IX OS=Homo sapiens variant 2 G 44 V GN=F9 PE=1 SV=2	2	sample=1 period=1 cycle=1210 experiment=9	sample=1 period=1 cycle=1210 experiment=9	17.0079
05101:2	1	K.SC[+71.037]EPAVPFPC[+71.037]GR.V		C[+71]*2	702.818	2	1404.63	1404.64	0	-8.1	169	Specific	676.82	626.62	626.62	10.08	85	>sp|P00740-6|FA9_HUMAN Coagulation factor IX OS=Homo sapiens variant 2 G 44 V GN=F9 PE=1 SV=2	2	sample=1 period=1 cycle=1139 experiment=8	sample=1 period=1 cycle=1139 experiment=8	15.5257
11756:2	1	K.SC[+71.037]EPAVPFPC[+71.037]GR.V		C[+71]*2	702.818	2	1404.63	1404.64	0	-7.9	169	Specific	677.31	618.76	618.76	10.69	85	>sp|P00740-6|FA9_HUMAN Coagulation factor IX OS=Homo sapiens variant 2 G 44 V GN=F9 PE=1 SV=2	2	sample=1 period=1 cycle=2437 experiment=2	sample=1 period=1 cycle=2437 experiment=2	38.2638
05468:2	1	K.SC[+71.037]EPAVPFPC[+71.037]GR.V		C[+71]*2	702.812	2	1404.62	1404.64	0	-16.5	169	Specific	678.42	629.84	629.84	10.94	85	>sp|P00740-6|FA9_HUMAN Coagulation factor IX OS=Homo sapiens variant 2 G 44 V GN=F9 PE=1 SV=2	2	sample=1 period=1 cycle=1183 experiment=8	sample=1 period=1 cycle=1183 experiment=8	16.4223
05578:2	1	K.SC[+71.037]EPAVPFPC[+71.037]GR.V		C[+71]*2	702.819	2	1404.63	1404.64	0	-6	169	Specific	679.18	624.42	624.42	10.69	85	>sp|P00740-6|FA9_HUMAN Coagulation factor IX OS=Homo sapiens variant 2 G 44 V GN=F9 PE=1 SV=2	2	sample=1 period=1 cycle=1197 experiment=4	sample=1 period=1 cycle=1197 experiment=4	16.7223
11764:2	1	K.SC[+71.037]EPAVPFPC[+71.037]GR.V		C[+71]*2	702.827	2	1404.65	1404.64	0	4.4	169	Specific	681.2	650.21	650.21	10.38	85	>sp|P00740-6|FA9_HUMAN Coagulation factor IX OS=Homo sapiens variant 2 G 44 V GN=F9 PE=1 SV=2	2	sample=1 period=1 cycle=2463 experiment=2	sample=1 period=1 cycle=2463 experiment=2	38.5941
03294:2	1	K.SC[+71.037]EPAVPFPC[+71.037]GR.V		C[+71]*2	702.823	2	1404.64	1404.64	0	-1.3	169	Specific	682.8	642.77	642.77	10.08	85	>sp|P00740-6|FA9_HUMAN Coagulation factor IX OS=Homo sapiens variant 2 G 44 V GN=F9 PE=1 SV=2	2	sample=1 period=1 cycle=993 experiment=12	sample=1 period=1 cycle=993 experiment=12	12.5416
11177:2	1	K.SC[+71.037]EPAVPFPC[+71.037]GR.V		C[+71]*2	702.82	2	1404.63	1404.64	0	-4.9	169	Specific	686.65	635.87	635.87	10.69	85	>sp|P00740-6|FA9_HUMAN Coagulation factor IX OS=Homo sapiens variant 2 G 44 V GN=F9 PE=1 SV=2	2	sample=1 period=1 cycle=1754 experiment=4	sample=1 period=1 cycle=1754 experiment=4	28.5273
11524:2	1	K.SC[+71.037]EPAVPFPC[+71.037]GR.V		C[+71]*2	702.819	2	1404.63	1404.64	0	-6.5	169	Specific	687.94	655.11	655.11	10.69	85	>sp|P00740-6|FA9_HUMAN Coagulation factor IX OS=Homo sapiens variant 2 G 44 V GN=F9 PE=1 SV=2	2	sample=1 period=1 cycle=1870 experiment=2	sample=1 period=1 cycle=1870 experiment=2	30.9408
10947:2	1	K.SC[+71.037]EPAVPFPC[+71.037]GR.V		C[+71]*2	702.813	2	1404.62	1404.64	0	-14.6	169	Specific	689	689	689	10.94	85	>sp|P00740-6|FA9_HUMAN Coagulation factor IX OS=Homo sapiens variant 2 G 44 V GN=F9 PE=1 SV=2	2	sample=1 period=1 cycle=1704 experiment=4	sample=1 period=1 cycle=1704 experiment=4	27.4272
11204:2	1	K.SC[+71.037]EPAVPFPC[+71.037]GR.V		C[+71]*2	702.814	2	1404.62	1404.64	0	-13.8	169	Specific	692.53	692.53	692.53	10.43	85	>sp|P00740-6|FA9_HUMAN Coagulation factor IX OS=Homo sapiens variant 2 G 44 V GN=F9 PE=1 SV=2	2	sample=1 period=1 cycle=1760 experiment=5	sample=1 period=1 cycle=1760 experiment=5	28.6601
05824:2	1	K.SC[+71.037]EPAVPFPC[+71.037]GR.V		C[+71]*2	702.816	2	1404.62	1404.64	0	-11.1	169	Specific	693.77	652.36	652.36	10.94	85	>sp|P00740-6|FA9_HUMAN Coagulation factor IX OS=Homo sapiens variant 2 G 44 V GN=F9 PE=1 SV=2	2	sample=1 period=1 cycle=1226 experiment=9	sample=1 period=1 cycle=1226 experiment=9	17.3477
11396:2	1	K.SC[+71.037]EPAVPFPC[+71.037]GR.V		C[+71]*2	702.816	2	1404.62	1404.64	0	-11	169	Specific	695.54	626.1	626.1	10.94	85	>sp|P00740-6|FA9_HUMAN Coagulation factor IX OS=Homo sapiens variant 2 G 44 V GN=F9 PE=1 SV=2	2	sample=1 period=1 cycle=1812 experiment=3	sample=1 period=1 cycle=1812 experiment=3	29.7836
11373:2	1	K.SC[+71.037]EPAVPFPC[+71.037]GR.V		C[+71]*2	702.821	2	1404.63	1404.64	0	-3.4	169	Specific	696.22	683.09	683.09	10.18	85	>sp|P00740-6|FA9_HUMAN Coagulation factor IX OS=Homo sapiens variant 2 G 44 V GN=F9 PE=1 SV=2	2	sample=1 period=1 cycle=1803 experiment=3	sample=1 period=1 cycle=1803 experiment=3	29.5884
05388:2	1	K.SC[+71.037]EPAVPFPC[+71.037]GR.V		C[+71]*2	702.812	2	1404.62	1404.64	0	-16.7	169	Specific	697.47	632.45	632.45	10.94	85	>sp|P00740-6|FA9_HUMAN Coagulation factor IX OS=Homo sapiens variant 2 G 44 V GN=F9 PE=1 SV=2	2	sample=1 period=1 cycle=1173 experiment=6	sample=1 period=1 cycle=1173 experiment=6	16.2108
05975:2	1	K.SC[+71.037]EPAVPFPC[+71.037]GR.V		C[+71]*2	702.815	2	1404.62	1404.64	0	-12.8	169	Specific	700.4	644.4	644.4	11.94	85	>sp|P00740-6|FA9_HUMAN Coagulation factor IX OS=Homo sapiens variant 2 G 44 V GN=F9 PE=1 SV=2	2	sample=1 period=1 cycle=1243 experiment=9	sample=1 period=1 cycle=1243 experiment=9	17.7165
11559:2	1	K.SC[+71.037]EPAVPFPC[+71.037]GR.V		C[+71]*2	702.818	2	1404.63	1404.64	0	-8.4	169	Specific	703.34	703.34	703.34	11.69	85	>sp|P00740-6|FA9_HUMAN Coagulation factor IX OS=Homo sapiens variant 2 G 44 V GN=F9 PE=1 SV=2	2	sample=1 period=1 cycle=1882 experiment=3	sample=1 period=1 cycle=1882 experiment=3	31.1958
05374:2	1	K.SC[+71.037]EPAVPFPC[+71.037]GR.V		C[+71]*2	702.812	2	1404.62	1404.64	0	-16	169	Specific	705.34	656.96	656.96	11.94	85	>sp|P00740-6|FA9_HUMAN Coagulation factor IX OS=Homo sapiens variant 2 G 44 V GN=F9 PE=1 SV=2	2	sample=1 period=1 cycle=1171 experiment=7	sample=1 period=1 cycle=1171 experiment=7	16.1727
05016:2	1	K.SC[+71.037]EPAVPFPC[+71.037]GR.V		C[+71]*2	702.816	2	1404.63	1404.64	0	-10.2	169	Specific	708.59	683.71	683.71	11.94	85	>sp|P00740-6|FA9_HUMAN Coagulation factor IX OS=Homo sapiens variant 2 G 44 V GN=F9 PE=1 SV=2	2	sample=1 period=1 cycle=1128 experiment=7	sample=1 period=1 cycle=1128 experiment=7	15.3067
04725:2	1	K.SC[+71.037]EPAVPFPC[+71.037]GR.V		C[+71]*2	702.818	2	1404.63	1404.64	0	-7.9	169	Specific	710.54	641.59	641.59	11.18	85	>sp|P00740-6|FA9_HUMAN Coagulation factor IX OS=Homo sapiens variant 2 G 44 V GN=F9 PE=1 SV=2	2	sample=1 period=1 cycle=1103 experiment=10	sample=1 period=1 cycle=1103 experiment=10	14.7854
05980:2	1	K.SC[+71.037]EPAVPFPC[+71.037]GR.V		C[+71]*2	702.818	2	1404.63	1404.64	0	-8.2	169	Specific	716.13	634.45	634.45	11.69	85	>sp|P00740-6|FA9_HUMAN Coagulation factor IX OS=Homo sapiens variant 2 G 44 V GN=F9 PE=1 SV=2	2	sample=1 period=1 cycle=1244 experiment=5	sample=1 period=1 cycle=1244 experiment=5	17.7374
03409:2	1	K.SC[+71.037]EPAVPFPC[+71.037]GR.V		C[+71]*2	702.816	2	1404.63	1404.64	0	-10.3	169	Specific	716.42	693.78	693.78	11.94	85	>sp|P00740-6|FA9_HUMAN Coagulation factor IX OS=Homo sapiens variant 2 G 44 V GN=F9 PE=1 SV=2	2	sample=1 period=1 cycle=1000 experiment=13	sample=1 period=1 cycle=1000 experiment=13	12.6811
05042:2	1	K.SC[+71.037]EPAVPFPC[+71.037]GR.V		C[+71]*2	702.821	2	1404.63	1404.64	0	-3.9	169	Specific	720.5	662.18	662.18	11.69	85	>sp|P00740-6|FA9_HUMAN Coagulation factor IX OS=Homo sapiens variant 2 G 44 V GN=F9 PE=1 SV=2	2	sample=1 period=1 cycle=1132 experiment=9	sample=1 period=1 cycle=1132 experiment=9	15.3868
04675:2	1	K.SC[+71.037]EPAVPFPC[+71.037]GR.V		C[+71]*2	702.819	2	1404.63	1404.64	0	-7.1	169	Specific	722.99	676.19	676.19	11.69	85	>sp|P00740-6|FA9_HUMAN Coagulation factor IX OS=Homo sapiens variant 2 G 44 V GN=F9 PE=1 SV=2	2	sample=1 period=1 cycle=1099 experiment=9	sample=1 period=1 cycle=1099 experiment=9	14.6984
03473:2	1	K.SC[+71.037]EPAVPFPC[+71.037]GR.V		C[+71]*2	702.816	2	1404.62	1404.64	0	-11.4	169	Specific	723.81	684.2	684.2	11.33	85	>sp|P00740-6|FA9_HUMAN Coagulation factor IX OS=Homo sapiens variant 2 G 44 V GN=F9 PE=1 SV=2	2	sample=1 period=1 cycle=1004 experiment=9	sample=1 period=1 cycle=1004 experiment=9	12.7611
05621:2	1	K.SC[+71.037]EPAVPFPC[+71.037]GR.V		C[+71]*2	702.821	2	1404.64	1404.64	0	-3.4	169	Specific	725.06	652.46	652.46	11.69	85	>sp|P00740-6|FA9_HUMAN Coagulation factor IX OS=Homo sapiens variant 2 G 44 V GN=F9 PE=1 SV=2	2	sample=1 period=1 cycle=1203 experiment=9	sample=1 period=1 cycle=1203 experiment=9	16.8556
04873:2	1	K.SC[+71.037]EPAVPFPC[+71.037]GR.V		C[+71]*2	702.817	2	1404.63	1404.64	0	-8.9	169	Specific	726.79	685.03	685.03	11.18	85	>sp|P00740-6|FA9_HUMAN Coagulation factor IX OS=Homo sapiens variant 2 G 44 V GN=F9 PE=1 SV=2	2	sample=1 period=1 cycle=1116 experiment=12	sample=1 period=1 cycle=1116 experiment=12	15.0624
03448:2	1	K.SC[+71.037]EPAVPFPC[+71.037]GR.V		C[+71]*2	702.814	2	1404.62	1404.64	0	-13.7	169	Specific	727.57	707.01	707.01	11.43	85	>sp|P00740-6|FA9_HUMAN Coagulation factor IX OS=Homo sapiens variant 2 G 44 V GN=F9 PE=1 SV=2	2	sample=1 period=1 cycle=1002 experiment=12	sample=1 period=1 cycle=1002 experiment=12	12.7232
06797:2	1	K.SC[+71.037]EPAVPFPC[+71.037]GR.V		C[+71]*2	702.822	2	1404.64	1404.64	0	-2.7	169	Specific	728.83	702.04	702.04	11.69	85	>sp|P00740-6|FA9_HUMAN Coagulation factor IX OS=Homo sapiens variant 2 G 44 V GN=F9 PE=1 SV=2	2	sample=1 period=1 cycle=1342 experiment=5	sample=1 period=1 cycle=1342 experiment=5	19.8086
03316:2	1	K.SC[+71.037]EPAVPFPC[+71.037]GR.V		C[+71]*2	702.811	2	1404.62	1404.64	0	-17.6	169	Specific	729.23	639.48	639.48	11.94	85	>sp|P00740-6|FA9_HUMAN Coagulation factor IX OS=Homo sapiens variant 2 G 44 V GN=F9 PE=1 SV=2	2	sample=1 period=1 cycle=994 experiment=17	sample=1 period=1 cycle=994 experiment=17	12.5628
03538:2	1	K.SC[+71.037]EPAVPFPC[+71.037]GR.V		C[+71]*2	702.816	2	1404.63	1404.64	0	-10.4	169	Specific	729.27	684.39	684.39	11.43	85	>sp|P00740-6|FA9_HUMAN Coagulation factor IX OS=Homo sapiens variant 2 G 44 V GN=F9 PE=1 SV=2	2	sample=1 period=1 cycle=1009 experiment=9	sample=1 period=1 cycle=1009 experiment=9	12.8623
04884:2	1	K.SC[+71.037]EPAVPFPC[+71.037]GR.V		C[+71]*2	702.82	2	1404.63	1404.64	0	-4.6	169	Specific	730.28	654.64	654.64	11.08	85	>sp|P00740-6|FA9_HUMAN Coagulation factor IX OS=Homo sapiens variant 2 G 44 V GN=F9 PE=1 SV=2	2	sample=1 period=1 cycle=1117 experiment=9	sample=1 period=1 cycle=1117 experiment=9	15.0829
05041:2	1	K.SC[+71.037]EPAVPFPC[+71.037]GR.V		C[+71]*2	702.821	2	1404.63	1404.64	0	-3.9	169	Specific	734.69	734.69	734.69	11.69	85	>sp|P00740-6|FA9_HUMAN Coagulation factor IX OS=Homo sapiens variant 2 G 44 V GN=F9 PE=1 SV=2	2	sample=1 period=1 cycle=1132 experiment=8	sample=1 period=1 cycle=1132 experiment=8	15.386
04398:2	1	K.SC[+71.037]EPAVPFPC[+71.037]GR.V		C[+71]*2	702.817	2	1404.63	1404.64	0	-9.1	169	Specific	738.32	646.28	646.28	11.69	85	>sp|P00740-6|FA9_HUMAN Coagulation factor IX OS=Homo sapiens variant 2 G 44 V GN=F9 PE=1 SV=2	2	sample=1 period=1 cycle=1078 experiment=8	sample=1 period=1 cycle=1078 experiment=8	14.2559
05102:2	1	K.SC[+71.037]EPAVPFPC[+71.037]GR.V		C[+71]*2	702.818	2	1404.63	1404.64	0	-8.1	169	Specific	739.3	695.34	695.34	11.69	85	>sp|P00740-6|FA9_HUMAN Coagulation factor IX OS=Homo sapiens variant 2 G 44 V GN=F9 PE=1 SV=2	2	sample=1 period=1 cycle=1139 experiment=9	sample=1 period=1 cycle=1139 experiment=9	15.5266
05123:2	1	K.SC[+71.037]EPAVPFPC[+71.037]GR.V		C[+71]*2	702.812	2	1404.62	1404.64	0	-16	169	Specific	741.12	704.86	704.86	11.43	85	>sp|P00740-6|FA9_HUMAN Coagulation factor IX OS=Homo sapiens variant 2 G 44 V GN=F9 PE=1 SV=2	2	sample=1 period=1 cycle=1142 experiment=6	sample=1 period=1 cycle=1142 experiment=6	15.5847
05017:2	1	K.SC[+71.037]EPAVPFPC[+71.037]GR.V		C[+71]*2	702.816	2	1404.63	1404.64	0	-10.2	169	Specific	743.58	689.49	689.49	11.94	85	>sp|P00740-6|FA9_HUMAN Coagulation factor IX OS=Homo sapiens variant 2 G 44 V GN=F9 PE=1 SV=2	2	sample=1 period=1 cycle=1128 experiment=8	sample=1 period=1 cycle=1128 experiment=8	15.3075
04605:2	1	K.SC[+71.037]EPAVPFPC[+71.037]GR.V		C[+71]*2	702.819	2	1404.63	1404.64	0	-6.9	169	Specific	750.5	703.18	703.18	12.69	85	>sp|P00740-6|FA9_HUMAN Coagulation factor IX OS=Homo sapiens variant 2 G 44 V GN=F9 PE=1 SV=2	2	sample=1 period=1 cycle=1094 experiment=12	sample=1 period=1 cycle=1094 experiment=12	14.5942
05140:2	1	K.SC[+71.037]EPAVPFPC[+71.037]GR.V		C[+71]*2	702.818	2	1404.63	1404.64	0	-7.9	169	Specific	757.04	725.09	725.09	12.69	85	>sp|P00740-6|FA9_HUMAN Coagulation factor IX OS=Homo sapiens variant 2 G 44 V GN=F9 PE=1 SV=2	2	sample=1 period=1 cycle=1144 experiment=7	sample=1 period=1 cycle=1144 experiment=7	15.6253
04841:2	1	K.SC[+71.037]EPAVPFPC[+71.037]GR.V		C[+71]*2	702.818	2	1404.63	1404.64	0	-7.6	169	Specific	762.15	694.54	694.54	12.69	85	>sp|P00740-6|FA9_HUMAN Coagulation factor IX OS=Homo sapiens variant 2 G 44 V GN=F9 PE=1 SV=2	2	sample=1 period=1 cycle=1113 experiment=10	sample=1 period=1 cycle=1113 experiment=10	14.9963
04782:2	1	K.SC[+71.037]EPAVPFPC[+71.037]GR.V		C[+71]*2	702.818	2	1404.63	1404.64	0	-8.3	169	Specific	770.17	694.22	694.22	12.69	85	>sp|P00740-6|FA9_HUMAN Coagulation factor IX OS=Homo sapiens variant 2 G 44 V GN=F9 PE=1 SV=2	2	sample=1 period=1 cycle=1108 experiment=10	sample=1 period=1 cycle=1108 experiment=10	14.8907
04662:2	1	K.SC[+71.037]EPAVPFPC[+71.037]GR.V		C[+71]*2	702.818	2	1404.63	1404.64	0	-8.4	169	Specific	776.83	707.01	707.01	12.08	85	>sp|P00740-6|FA9_HUMAN Coagulation factor IX OS=Homo sapiens variant 2 G 44 V GN=F9 PE=1 SV=2	2	sample=1 period=1 cycle=1098 experiment=12	sample=1 period=1 cycle=1098 experiment=12	14.6781
05141:2	1	K.SC[+71.037]EPAVPFPC[+71.037]GR.V		C[+71]*2	702.818	2	1404.63	1404.64	0	-7.9	169	Specific	781.49	757.27	757.27	12.69	85	>sp|P00740-6|FA9_HUMAN Coagulation factor IX OS=Homo sapiens variant 2 G 44 V GN=F9 PE=1 SV=2	2	sample=1 period=1 cycle=1144 experiment=8	sample=1 period=1 cycle=1144 experiment=8	15.6261
05460:2	1	K.SC[+71.037]EPAVPFPC[+71.037]GR.V		C[+71]*2	702.817	2	1404.63	1404.64	0	-8.9	169	Specific	790.94	696.01	696.01	12.69	85	>sp|P00740-6|FA9_HUMAN Coagulation factor IX OS=Homo sapiens variant 2 G 44 V GN=F9 PE=1 SV=2	2	sample=1 period=1 cycle=1182 experiment=6	sample=1 period=1 cycle=1182 experiment=6	16.4019
04767:2	1	K.SC[+71.037]EPAVPFPC[+71.037]GR.V		C[+71]*2	702.816	2	1404.62	1404.64	0	-11.3	169	Specific	795.87	771.86	771.86	12.94	85	>sp|P00740-6|FA9_HUMAN Coagulation factor IX OS=Homo sapiens variant 2 G 44 V GN=F9 PE=1 SV=2	2	sample=1 period=1 cycle=1107 experiment=9	sample=1 period=1 cycle=1107 experiment=9	14.8685
04429:2	1	K.SC[+71.037]EPAVPFPC[+71.037]GR.V		C[+71]*2	702.818	2	1404.63	1404.64	0	-7.4	169	Specific	799.35	722.01	722.01	12.69	85	>sp|P00740-6|FA9_HUMAN Coagulation factor IX OS=Homo sapiens variant 2 G 44 V GN=F9 PE=1 SV=2	2	sample=1 period=1 cycle=1080 experiment=11	sample=1 period=1 cycle=1080 experiment=11	14.2991
03317:2	1	K.SC[+71.037]EPAVPFPC[+71.037]GR.V		C[+71]*2	702.811	2	1404.62	1404.64	0	-17.6	169	Specific	801.25	728.34	728.34	13.94	85	>sp|P00740-6|FA9_HUMAN Coagulation factor IX OS=Homo sapiens variant 2 G 44 V GN=F9 PE=1 SV=2	2	sample=1 period=1 cycle=994 experiment=18	sample=1 period=1 cycle=994 experiment=18	12.5632
04781:2	1	K.SC[+71.037]EPAVPFPC[+71.037]GR.V		C[+71]*2	702.818	2	1404.63	1404.64	0	-8.3	169	Specific	808.73	742.54	742.54	13.69	85	>sp|P00740-6|FA9_HUMAN Coagulation factor IX OS=Homo sapiens variant 2 G 44 V GN=F9 PE=1 SV=2	2	sample=1 period=1 cycle=1108 experiment=9	sample=1 period=1 cycle=1108 experiment=9	14.8903
03988:2	1	K.SC[+71.037]EPAVPFPC[+71.037]GR.V		C[+71]*2	702.819	2	1404.63	1404.64	0	-6.4	169	Specific	815.06	754.37	754.37	13.69	85	>sp|P00740-6|FA9_HUMAN Coagulation factor IX OS=Homo sapiens variant 2 G 44 V GN=F9 PE=1 SV=2	2	sample=1 period=1 cycle=1045 experiment=8	sample=1 period=1 cycle=1045 experiment=8	13.5784
04208:2	1	K.SC[+71.037]EPAVPFPC[+71.037]GR.V		C[+71]*2	702.819	2	1404.63	1404.64	0	-6.3	169	Specific	816.96	753.28	753.28	13.69	85	>sp|P00740-6|FA9_HUMAN Coagulation factor IX OS=Homo sapiens variant 2 G 44 V GN=F9 PE=1 SV=2	2	sample=1 period=1 cycle=1063 experiment=8	sample=1 period=1 cycle=1063 experiment=8	13.9442
04542:2	1	K.SC[+71.037]EPAVPFPC[+71.037]GR.V		C[+71]*2	702.817	2	1404.63	1404.64	0	-8.6	169	Specific	817.76	757.6	757.6	13.69	85	>sp|P00740-6|FA9_HUMAN Coagulation factor IX OS=Homo sapiens variant 2 G 44 V GN=F9 PE=1 SV=2	2	sample=1 period=1 cycle=1090 experiment=8	sample=1 period=1 cycle=1090 experiment=8	14.5052
04122:2	1	K.SC[+71.037]EPAVPFPC[+71.037]GR.V		C[+71]*2	702.816	2	1404.62	1404.64	0	-11.2	169	Specific	819.41	764.02	764.02	13.94	85	>sp|P00740-6|FA9_HUMAN Coagulation factor IX OS=Homo sapiens variant 2 G 44 V GN=F9 PE=1 SV=2	2	sample=1 period=1 cycle=1056 experiment=9	sample=1 period=1 cycle=1056 experiment=9	13.8032
04136:2	1	K.SC[+71.037]EPAVPFPC[+71.037]GR.V		C[+71]*2	702.817	2	1404.63	1404.64	0	-9	169	Specific	825.37	764.22	764.22	13.69	85	>sp|P00740-6|FA9_HUMAN Coagulation factor IX OS=Homo sapiens variant 2 G 44 V GN=F9 PE=1 SV=2	2	sample=1 period=1 cycle=1057 experiment=12	sample=1 period=1 cycle=1057 experiment=12	13.8247
04494:2	1	K.SC[+71.037]EPAVPFPC[+71.037]GR.V		C[+71]*2	702.816	2	1404.63	1404.64	0	-10.3	169	Specific	830.18	798.61	798.61	13.94	85	>sp|P00740-6|FA9_HUMAN Coagulation factor IX OS=Homo sapiens variant 2 G 44 V GN=F9 PE=1 SV=2	2	sample=1 period=1 cycle=1085 experiment=12	sample=1 period=1 cycle=1085 experiment=12	14.4062
04266:2	1	K.SC[+71.037]EPAVPFPC[+71.037]GR.V		C[+71]*2	702.819	2	1404.63	1404.64	0	-6.6	169	Specific	842.26	754.01	754.01	13.69	85	>sp|P00740-6|FA9_HUMAN Coagulation factor IX OS=Homo sapiens variant 2 G 44 V GN=F9 PE=1 SV=2	2	sample=1 period=1 cycle=1068 experiment=8	sample=1 period=1 cycle=1068 experiment=8	14.0473
03660:2	1	K.SC[+71.037]EPAVPFPC[+71.037]GR.V		C[+71]*2	702.816	2	1404.62	1404.64	0	-10.6	169	Specific	843.04	779.05	779.05	13.94	85	>sp|P00740-6|FA9_HUMAN Coagulation factor IX OS=Homo sapiens variant 2 G 44 V GN=F9 PE=1 SV=2	2	sample=1 period=1 cycle=1018 experiment=6	sample=1 period=1 cycle=1018 experiment=6	13.0398
03778:2	1	K.SC[+71.037]EPAVPFPC[+71.037]GR.V		C[+71]*2	702.816	2	1404.62	1404.64	0	-10.7	169	Specific	843.93	782.34	782.34	13.94	85	>sp|P00740-6|FA9_HUMAN Coagulation factor IX OS=Homo sapiens variant 2 G 44 V GN=F9 PE=1 SV=2	2	sample=1 period=1 cycle=1028 experiment=6	sample=1 period=1 cycle=1028 experiment=6	13.2392
03581:2	1	K.SC[+71.037]EPAVPFPC[+71.037]GR.V		C[+71]*2	702.818	2	1404.63	1404.64	0	-7.5	169	Specific	850.19	799.67	799.67	14.69	85	>sp|P00740-6|FA9_HUMAN Coagulation factor IX OS=Homo sapiens variant 2 G 44 V GN=F9 PE=1 SV=2	2	sample=1 period=1 cycle=1012 experiment=10	sample=1 period=1 cycle=1012 experiment=10	12.9213
04098:2	1	K.SC[+71.037]EPAVPFPC[+71.037]GR.V		C[+71]*2	702.816	2	1404.63	1404.64	0	-10.4	169	Specific	851.23	758.93	758.93	14.94	85	>sp|P00740-6|FA9_HUMAN Coagulation factor IX OS=Homo sapiens variant 2 G 44 V GN=F9 PE=1 SV=2	2	sample=1 period=1 cycle=1054 experiment=10	sample=1 period=1 cycle=1054 experiment=10	13.7622
04065:2	1	K.SC[+71.037]EPAVPFPC[+71.037]GR.V		C[+71]*2	702.817	2	1404.63	1404.64	0	-9.7	169	Specific	856.03	751.5	751.5	14.69	85	>sp|P00740-6|FA9_HUMAN Coagulation factor IX OS=Homo sapiens variant 2 G 44 V GN=F9 PE=1 SV=2	2	sample=1 period=1 cycle=1051 experiment=7	sample=1 period=1 cycle=1051 experiment=7	13.6996
03447:2	1	K.SC[+71.037]EPAVPFPC[+71.037]GR.V		C[+71]*2	702.814	2	1404.62	1404.64	0	-13.7	169	Specific	857.19	813.96	813.96	14.94	85	>sp|P00740-6|FA9_HUMAN Coagulation factor IX OS=Homo sapiens variant 2 G 44 V GN=F9 PE=1 SV=2	2	sample=1 period=1 cycle=1002 experiment=11	sample=1 period=1 cycle=1002 experiment=11	12.7223
04349:2	1	K.SC[+71.037]EPAVPFPC[+71.037]GR.V		C[+71]*2	702.819	2	1404.63	1404.64	0	-6.3	169	Specific	858.41	784.16	784.16	14.69	85	>sp|P00740-6|FA9_HUMAN Coagulation factor IX OS=Homo sapiens variant 2 G 44 V GN=F9 PE=1 SV=2	2	sample=1 period=1 cycle=1074 experiment=11	sample=1 period=1 cycle=1074 experiment=11	14.1747
05024:2	1	K.SC[+71.037]EPAVPFPC[+71.037]GR.V		C[+71]*2	702.816	2	1404.62	1404.64	0	-11	169	Specific	859.71	781.7	781.7	14.94	85	>sp|P00740-6|FA9_HUMAN Coagulation factor IX OS=Homo sapiens variant 2 G 44 V GN=F9 PE=1 SV=2	2	sample=1 period=1 cycle=1129 experiment=6	sample=1 period=1 cycle=1129 experiment=6	15.3278
03938:2	1	K.SC[+71.037]EPAVPFPC[+71.037]GR.V		C[+71]*2	702.818	2	1404.63	1404.64	0	-7.5	169	Specific	860.29	780.9	780.9	14.69	85	>sp|P00740-6|FA9_HUMAN Coagulation factor IX OS=Homo sapiens variant 2 G 44 V GN=F9 PE=1 SV=2	2	sample=1 period=1 cycle=1041 experiment=8	sample=1 period=1 cycle=1041 experiment=8	13.498
03329:2	1	K.SC[+71.037]EPAVPFPC[+71.037]GR.V		C[+71]*2	702.814	2	1404.62	1404.64	0	-13	169	Specific	861.15	801.77	801.77	14.94	85	>sp|P00740-6|FA9_HUMAN Coagulation factor IX OS=Homo sapiens variant 2 G 44 V GN=F9 PE=1 SV=2	2	sample=1 period=1 cycle=995 experiment=10	sample=1 period=1 cycle=995 experiment=10	12.5814
03649:2	1	K.SC[+71.037]EPAVPFPC[+71.037]GR.V		C[+71]*2	702.818	2	1404.63	1404.64	0	-7.3	169	Specific	862.37	798.25	798.25	14.69	85	>sp|P00740-6|FA9_HUMAN Coagulation factor IX OS=Homo sapiens variant 2 G 44 V GN=F9 PE=1 SV=2	2	sample=1 period=1 cycle=1017 experiment=6	sample=1 period=1 cycle=1017 experiment=6	13.0198
03759:2	1	K.SC[+71.037]EPAVPFPC[+71.037]GR.V		C[+71]*2	702.817	2	1404.63	1404.64	0	-9.4	169	Specific	862.84	810.33	810.33	14.69	85	>sp|P00740-6|FA9_HUMAN Coagulation factor IX OS=Homo sapiens variant 2 G 44 V GN=F9 PE=1 SV=2	2	sample=1 period=1 cycle=1026 experiment=11	sample=1 period=1 cycle=1026 experiment=11	13.2004
04281:2	1	K.SC[+71.037]EPAVPFPC[+71.037]GR.V		C[+71]*2	702.817	2	1404.63	1404.64	0	-9	169	Specific	862.95	794.98	794.98	14.69	85	>sp|P00740-6|FA9_HUMAN Coagulation factor IX OS=Homo sapiens variant 2 G 44 V GN=F9 PE=1 SV=2	2	sample=1 period=1 cycle=1069 experiment=10	sample=1 period=1 cycle=1069 experiment=10	14.0693
03472:2	1	K.SC[+71.037]EPAVPFPC[+71.037]GR.V		C[+71]*2	702.816	2	1404.62	1404.64	0	-11.4	169	Specific	863.83	794.25	794.25	14.94	85	>sp|P00740-6|FA9_HUMAN Coagulation factor IX OS=Homo sapiens variant 2 G 44 V GN=F9 PE=1 SV=2	2	sample=1 period=1 cycle=1004 experiment=8	sample=1 period=1 cycle=1004 experiment=8	12.7607
03505:2	1	K.SC[+71.037]EPAVPFPC[+71.037]GR.V		C[+71]*2	702.815	2	1404.62	1404.64	0	-11.8	169	Specific	864.88	838.21	838.21	14.94	85	>sp|P00740-6|FA9_HUMAN Coagulation factor IX OS=Homo sapiens variant 2 G 44 V GN=F9 PE=1 SV=2	2	sample=1 period=1 cycle=1007 experiment=7	sample=1 period=1 cycle=1007 experiment=7	12.8206
03843:2	1	K.SC[+71.037]EPAVPFPC[+71.037]GR.V		C[+71]*2	702.817	2	1404.63	1404.64	0	-9.3	169	Specific	866.21	808.35	808.35	14.69	85	>sp|P00740-6|FA9_HUMAN Coagulation factor IX OS=Homo sapiens variant 2 G 44 V GN=F9 PE=1 SV=2	2	sample=1 period=1 cycle=1033 experiment=9	sample=1 period=1 cycle=1033 experiment=9	13.3414
03680:2	1	K.SC[+71.037]EPAVPFPC[+71.037]GR.V		C[+71]*2	702.815	2	1404.62	1404.64	0	-12.5	169	Specific	873.71	852.4	852.4	14.94	85	>sp|P00740-6|FA9_HUMAN Coagulation factor IX OS=Homo sapiens variant 2 G 44 V GN=F9 PE=1 SV=2	2	sample=1 period=1 cycle=1020 experiment=7	sample=1 period=1 cycle=1020 experiment=7	13.0784
04196:2	1	K.SC[+71.037]EPAVPFPC[+71.037]GR.V		C[+71]*2	702.816	2	1404.62	1404.64	0	-11.2	169	Specific	873.82	793.99	793.99	14.94	85	>sp|P00740-6|FA9_HUMAN Coagulation factor IX OS=Homo sapiens variant 2 G 44 V GN=F9 PE=1 SV=2	2	sample=1 period=1 cycle=1062 experiment=10	sample=1 period=1 cycle=1062 experiment=10	13.9244
04004:2	1	K.SC[+71.037]EPAVPFPC[+71.037]GR.V		C[+71]*2	702.817	2	1404.63	1404.64	0	-9.3	169	Specific	874.96	874.32	874.32	14.69	85	>sp|P00740-6|FA9_HUMAN Coagulation factor IX OS=Homo sapiens variant 2 G 44 V GN=F9 PE=1 SV=2	2	sample=1 period=1 cycle=1046 experiment=11	sample=1 period=1 cycle=1046 experiment=11	13.6011
03340:2	1	K.SC[+71.037]EPAVPFPC[+71.037]GR.V		C[+71]*2	702.818	2	1404.63	1404.64	0	-8.2	169	Specific	875.11	805.18	805.18	14.69	85	>sp|P00740-6|FA9_HUMAN Coagulation factor IX OS=Homo sapiens variant 2 G 44 V GN=F9 PE=1 SV=2	2	sample=1 period=1 cycle=996 experiment=8	sample=1 period=1 cycle=996 experiment=8	12.6014
03906:2	1	K.SC[+71.037]EPAVPFPC[+71.037]GR.V		C[+71]*2	702.818	2	1404.63	1404.64	0	-7.2	169	Specific	875.11	836.49	836.49	14.69	85	>sp|P00740-6|FA9_HUMAN Coagulation factor IX OS=Homo sapiens variant 2 G 44 V GN=F9 PE=1 SV=2	2	sample=1 period=1 cycle=1038 experiment=13	sample=1 period=1 cycle=1038 experiment=13	13.4408
05059:2	1	K.SC[+71.037]EPAVPFPC[+71.037]GR.V		C[+71]*2	702.827	2	1404.65	1404.64	0	4.5	169	Specific	875.35	779.08	779.08	14.38	85	>sp|P00740-6|FA9_HUMAN Coagulation factor IX OS=Homo sapiens variant 2 G 44 V GN=F9 PE=1 SV=2	2	sample=1 period=1 cycle=1134 experiment=4	sample=1 period=1 cycle=1134 experiment=4	15.4244
03621:2	1	K.SC[+71.037]EPAVPFPC[+71.037]GR.V		C[+71]*2	702.817	2	1404.63	1404.64	0	-9.7	169	Specific	876	837.87	837.87	14.69	85	>sp|P00740-6|FA9_HUMAN Coagulation factor IX OS=Homo sapiens variant 2 G 44 V GN=F9 PE=1 SV=2	2	sample=1 period=1 cycle=1015 experiment=13	sample=1 period=1 cycle=1015 experiment=13	12.9807
03830:2	1	K.SC[+71.037]EPAVPFPC[+71.037]GR.V		C[+71]*2	702.817	2	1404.63	1404.64	0	-9.7	169	Specific	879.93	837.76	837.76	14.69	85	>sp|P00740-6|FA9_HUMAN Coagulation factor IX OS=Homo sapiens variant 2 G 44 V GN=F9 PE=1 SV=2	2	sample=1 period=1 cycle=1032 experiment=6	sample=1 period=1 cycle=1032 experiment=6	13.3193
03905:2	1	K.SC[+71.037]EPAVPFPC[+71.037]GR.V		C[+71]*2	702.818	2	1404.63	1404.64	0	-7.2	169	Specific	883.61	830.92	830.92	14.69	85	>sp|P00740-6|FA9_HUMAN Coagulation factor IX OS=Homo sapiens variant 2 G 44 V GN=F9 PE=1 SV=2	2	sample=1 period=1 cycle=1038 experiment=12	sample=1 period=1 cycle=1038 experiment=12	13.4404
03963:2	1	K.SC[+71.037]EPAVPFPC[+71.037]GR.V		C[+71]*2	702.817	2	1404.63	1404.64	0	-8.9	169	Specific	885.18	817.79	817.79	14.69	85	>sp|P00740-6|FA9_HUMAN Coagulation factor IX OS=Homo sapiens variant 2 G 44 V GN=F9 PE=1 SV=2	2	sample=1 period=1 cycle=1043 experiment=9	sample=1 period=1 cycle=1043 experiment=9	13.5401
03426:2	1	K.SC[+71.037]EPAVPFPC[+71.037]GR.V		C[+71]*2	702.815	2	1404.62	1404.64	0	-11.7	169	Specific	889.73	834.8	834.8	14.94	85	>sp|P00740-6|FA9_HUMAN Coagulation factor IX OS=Homo sapiens variant 2 G 44 V GN=F9 PE=1 SV=2	2	sample=1 period=1 cycle=1001 experiment=10	sample=1 period=1 cycle=1001 experiment=10	12.7002
03816:2	1	K.SC[+71.037]EPAVPFPC[+71.037]GR.V		C[+71]*2	702.817	2	1404.63	1404.64	0	-9.3	169	Specific	890.58	823.37	823.37	14.69	85	>sp|P00740-6|FA9_HUMAN Coagulation factor IX OS=Homo sapiens variant 2 G 44 V GN=F9 PE=1 SV=2	2	sample=1 period=1 cycle=1031 experiment=11	sample=1 period=1 cycle=1031 experiment=11	13.2989
03408:2	1	K.SC[+71.037]EPAVPFPC[+71.037]GR.V		C[+71]*2	702.816	2	1404.63	1404.64	0	-10.3	169	Specific	891.71	851.58	851.58	14.43	85	>sp|P00740-6|FA9_HUMAN Coagulation factor IX OS=Homo sapiens variant 2 G 44 V GN=F9 PE=1 SV=2	2	sample=1 period=1 cycle=1000 experiment=12	sample=1 period=1 cycle=1000 experiment=12	12.6806
03817:2	1	K.SC[+71.037]EPAVPFPC[+71.037]GR.V		C[+71]*2	702.817	2	1404.63	1404.64	0	-9.3	169	Specific	891.82	819.88	819.88	14.69	85	>sp|P00740-6|FA9_HUMAN Coagulation factor IX OS=Homo sapiens variant 2 G 44 V GN=F9 PE=1 SV=2	2	sample=1 period=1 cycle=1031 experiment=12	sample=1 period=1 cycle=1031 experiment=12	13.2993
03407:2	1	K.SC[+71.037]EPAVPFPC[+71.037]GR.V		C[+71]*2	702.816	2	1404.63	1404.64	0	-10.3	169	Specific	893.27	837.49	837.49	14.94	85	>sp|P00740-6|FA9_HUMAN Coagulation factor IX OS=Homo sapiens variant 2 G 44 V GN=F9 PE=1 SV=2	2	sample=1 period=1 cycle=1000 experiment=11	sample=1 period=1 cycle=1000 experiment=11	12.6802
03743:2	1	K.SC[+71.037]EPAVPFPC[+71.037]GR.V		C[+71]*2	702.817	2	1404.63	1404.64	0	-9	169	Specific	893.83	835.45	835.45	14.69	85	>sp|P00740-6|FA9_HUMAN Coagulation factor IX OS=Homo sapiens variant 2 G 44 V GN=F9 PE=1 SV=2	2	sample=1 period=1 cycle=1025 experiment=8	sample=1 period=1 cycle=1025 experiment=8	13.1796
03622:2	1	K.SC[+71.037]EPAVPFPC[+71.037]GR.V		C[+71]*2	702.817	2	1404.63	1404.64	0	-9.7	169	Specific	895.51	828.12	828.12	14.69	85	>sp|P00740-6|FA9_HUMAN Coagulation factor IX OS=Homo sapiens variant 2 G 44 V GN=F9 PE=1 SV=2	2	sample=1 period=1 cycle=1015 experiment=14	sample=1 period=1 cycle=1015 experiment=14	12.9811
03520:2	1	K.SC[+71.037]EPAVPFPC[+71.037]GR.V		C[+71]*2	702.817	2	1404.63	1404.64	0	-9.4	169	Specific	899.89	841.77	841.77	14.69	85	>sp|P00740-6|FA9_HUMAN Coagulation factor IX OS=Homo sapiens variant 2 G 44 V GN=F9 PE=1 SV=2	2	sample=1 period=1 cycle=1008 experiment=11	sample=1 period=1 cycle=1008 experiment=11	12.8406
03701:2	1	K.SC[+71.037]EPAVPFPC[+71.037]GR.V		C[+71]*2	702.818	2	1404.63	1404.64	0	-8	169	Specific	900.44	855.46	855.46	15.69	85	>sp|P00740-6|FA9_HUMAN Coagulation factor IX OS=Homo sapiens variant 2 G 44 V GN=F9 PE=1 SV=2	2	sample=1 period=1 cycle=1021 experiment=11	sample=1 period=1 cycle=1021 experiment=11	13.1005
03873:2	1	K.SC[+71.037]EPAVPFPC[+71.037]GR.V		C[+71]*2	702.817	2	1404.63	1404.64	0	-8.6	169	Specific	901.73	829.13	829.13	15.69	85	>sp|P00740-6|FA9_HUMAN Coagulation factor IX OS=Homo sapiens variant 2 G 44 V GN=F9 PE=1 SV=2	2	sample=1 period=1 cycle=1036 experiment=7	sample=1 period=1 cycle=1036 experiment=7	13.3975
03831:2	1	K.SC[+71.037]EPAVPFPC[+71.037]GR.V		C[+71]*2	702.817	2	1404.63	1404.64	0	-9.7	169	Specific	906.28	849.75	849.75	15.69	85	>sp|P00740-6|FA9_HUMAN Coagulation factor IX OS=Homo sapiens variant 2 G 44 V GN=F9 PE=1 SV=2	2	sample=1 period=1 cycle=1032 experiment=7	sample=1 period=1 cycle=1032 experiment=7	13.3201
03521:2	1	K.SC[+71.037]EPAVPFPC[+71.037]GR.V		C[+71]*2	702.817	2	1404.63	1404.64	0	-9.4	169	Specific	906.83	821.8	821.8	15.69	85	>sp|P00740-6|FA9_HUMAN Coagulation factor IX OS=Homo sapiens variant 2 G 44 V GN=F9 PE=1 SV=2	2	sample=1 period=1 cycle=1008 experiment=12	sample=1 period=1 cycle=1008 experiment=12	12.841
03760:2	1	K.SC[+71.037]EPAVPFPC[+71.037]GR.V		C[+71]*2	702.817	2	1404.63	1404.64	0	-9.4	169	Specific	908.76	850.54	850.54	15.69	85	>sp|P00740-6|FA9_HUMAN Coagulation factor IX OS=Homo sapiens variant 2 G 44 V GN=F9 PE=1 SV=2	2	sample=1 period=1 cycle=1026 experiment=12	sample=1 period=1 cycle=1026 experiment=12	13.2012
03603:2	1	K.SC[+71.037]EPAVPFPC[+71.037]GR.V		C[+71]*2	702.815	2	1404.62	1404.64	0	-12.2	169	Specific	909.26	824.74	824.74	15.94	85	>sp|P00740-6|FA9_HUMAN Coagulation factor IX OS=Homo sapiens variant 2 G 44 V GN=F9 PE=1 SV=2	2	sample=1 period=1 cycle=1014 experiment=9	sample=1 period=1 cycle=1014 experiment=9	12.9604
03602:2	1	K.SC[+71.037]EPAVPFPC[+71.037]GR.V		C[+71]*2	702.815	2	1404.62	1404.64	0	-12.2	169	Specific	911.94	863.23	863.23	15.94	85	>sp|P00740-6|FA9_HUMAN Coagulation factor IX OS=Homo sapiens variant 2 G 44 V GN=F9 PE=1 SV=2	2	sample=1 period=1 cycle=1014 experiment=8	sample=1 period=1 cycle=1014 experiment=8	12.9596
03376:2	1	K.SC[+71.037]EPAVPFPC[+71.037]GR.V		C[+71]*2	702.815	2	1404.62	1404.64	0	-11.7	169	Specific	913.25	829.75	829.75	15.94	85	>sp|P00740-6|FA9_HUMAN Coagulation factor IX OS=Homo sapiens variant 2 G 44 V GN=F9 PE=1 SV=2	2	sample=1 period=1 cycle=998 experiment=15	sample=1 period=1 cycle=998 experiment=15	12.6419
03427:2	1	K.SC[+71.037]EPAVPFPC[+71.037]GR.V		C[+71]*2	702.815	2	1404.62	1404.64	0	-11.7	169	Specific	913.89	831.19	831.19	15.94	85	>sp|P00740-6|FA9_HUMAN Coagulation factor IX OS=Homo sapiens variant 2 G 44 V GN=F9 PE=1 SV=2	2	sample=1 period=1 cycle=1001 experiment=11	sample=1 period=1 cycle=1001 experiment=11	12.7011
03620:2	1	K.SC[+71.037]EPAVPFPC[+71.037]GR.V		C[+71]*2	702.817	2	1404.63	1404.64	0	-9.7	169	Specific	914.3	873.03	873.03	15.69	85	>sp|P00740-6|FA9_HUMAN Coagulation factor IX OS=Homo sapiens variant 2 G 44 V GN=F9 PE=1 SV=2	2	sample=1 period=1 cycle=1015 experiment=12	sample=1 period=1 cycle=1015 experiment=12	12.9803
03360:2	1	K.SC[+71.037]EPAVPFPC[+71.037]GR.V		C[+71]*2	702.815	2	1404.62	1404.64	0	-12.3	169	Specific	914.37	832.43	832.43	15.94	85	>sp|P00740-6|FA9_HUMAN Coagulation factor IX OS=Homo sapiens variant 2 G 44 V GN=F9 PE=1 SV=2	2	sample=1 period=1 cycle=997 experiment=15	sample=1 period=1 cycle=997 experiment=15	12.6231
03446:2	1	K.SC[+71.037]EPAVPFPC[+71.037]GR.V		C[+71]*2	702.814	2	1404.62	1404.64	0	-13.7	169	Specific	915.18	849.91	849.91	15.94	85	>sp|P00740-6|FA9_HUMAN Coagulation factor IX OS=Homo sapiens variant 2 G 44 V GN=F9 PE=1 SV=2	2	sample=1 period=1 cycle=1002 experiment=10	sample=1 period=1 cycle=1002 experiment=10	12.7219
03392:2	1	K.SC[+71.037]EPAVPFPC[+71.037]GR.V		C[+71]*2	702.816	2	1404.63	1404.64	0	-10.3	169	Specific	915.25	855.11	855.11	15.94	85	>sp|P00740-6|FA9_HUMAN Coagulation factor IX OS=Homo sapiens variant 2 G 44 V GN=F9 PE=1 SV=2	2	sample=1 period=1 cycle=999 experiment=11	sample=1 period=1 cycle=999 experiment=11	12.6619
03341:2	1	K.SC[+71.037]EPAVPFPC[+71.037]GR.V		C[+71]*2	702.818	2	1404.63	1404.64	0	-8.2	169	Specific	915.95	839.71	839.71	15.69	85	>sp|P00740-6|FA9_HUMAN Coagulation factor IX OS=Homo sapiens variant 2 G 44 V GN=F9 PE=1 SV=2	2	sample=1 period=1 cycle=996 experiment=9	sample=1 period=1 cycle=996 experiment=9	12.6023
03580:2	1	K.SC[+71.037]EPAVPFPC[+71.037]GR.V		C[+71]*2	702.818	2	1404.63	1404.64	0	-7.5	169	Specific	916.84	847.98	847.98	15.69	85	>sp|P00740-6|FA9_HUMAN Coagulation factor IX OS=Homo sapiens variant 2 G 44 V GN=F9 PE=1 SV=2	2	sample=1 period=1 cycle=1012 experiment=9	sample=1 period=1 cycle=1012 experiment=9	12.9209
03640:2	1	K.SC[+71.037]EPAVPFPC[+71.037]GR.V		C[+71]*2	702.816	2	1404.62	1404.64	0	-11.1	169	Specific	917.34	830.97	830.97	15.94	85	>sp|P00740-6|FA9_HUMAN Coagulation factor IX OS=Homo sapiens variant 2 G 44 V GN=F9 PE=1 SV=2	2	sample=1 period=1 cycle=1016 experiment=12	sample=1 period=1 cycle=1016 experiment=12	13.0019
03702:2	1	K.SC[+71.037]EPAVPFPC[+71.037]GR.V		C[+71]*2	702.818	2	1404.63	1404.64	0	-8	169	Specific	920.01	844.58	844.58	15.69	85	>sp|P00740-6|FA9_HUMAN Coagulation factor IX OS=Homo sapiens variant 2 G 44 V GN=F9 PE=1 SV=2	2	sample=1 period=1 cycle=1021 experiment=12	sample=1 period=1 cycle=1021 experiment=12	13.1013
03506:2	1	K.SC[+71.037]EPAVPFPC[+71.037]GR.V		C[+71]*2	702.815	2	1404.62	1404.64	0	-11.8	169	Specific	926.83	851.85	851.85	15.94	85	>sp|P00740-6|FA9_HUMAN Coagulation factor IX OS=Homo sapiens variant 2 G 44 V GN=F9 PE=1 SV=2	2	sample=1 period=1 cycle=1007 experiment=8	sample=1 period=1 cycle=1007 experiment=8	12.8215
03445:2	1	K.SC[+71.037]EPAVPFPC[+71.037]GR.V		C[+71]*2	702.814	2	1404.62	1404.64	0	-13.7	169	Specific	930.45	854.93	854.93	15.94	85	>sp|P00740-6|FA9_HUMAN Coagulation factor IX OS=Homo sapiens variant 2 G 44 V GN=F9 PE=1 SV=2	2	sample=1 period=1 cycle=1002 experiment=9	sample=1 period=1 cycle=1002 experiment=9	12.7211
03522:2	1	K.SC[+71.037]EPAVPFPC[+71.037]GR.V		C[+71]*2	702.817	2	1404.63	1404.64	0	-9.4	169	Specific	931.51	853.92	853.92	15.69	85	>sp|P00740-6|FA9_HUMAN Coagulation factor IX OS=Homo sapiens variant 2 G 44 V GN=F9 PE=1 SV=2	2	sample=1 period=1 cycle=1008 experiment=13	sample=1 period=1 cycle=1008 experiment=13	12.8419
03589:2	1	K.SC[+71.037]EPAVPFPC[+71.037]GR.V		C[+71]*2	702.817	2	1404.63	1404.64	0	-10.1	169	Specific	931.68	864.95	864.95	15.94	85	>sp|P00740-6|FA9_HUMAN Coagulation factor IX OS=Homo sapiens variant 2 G 44 V GN=F9 PE=1 SV=2	2	sample=1 period=1 cycle=1013 experiment=5	sample=1 period=1 cycle=1013 experiment=5	12.9392
03537:2	1	K.SC[+71.037]EPAVPFPC[+71.037]GR.V		C[+71]*2	702.816	2	1404.63	1404.64	0	-10.4	169	Specific	933.94	849.62	849.62	15.94	85	>sp|P00740-6|FA9_HUMAN Coagulation factor IX OS=Homo sapiens variant 2 G 44 V GN=F9 PE=1 SV=2	2	sample=1 period=1 cycle=1009 experiment=8	sample=1 period=1 cycle=1009 experiment=8	12.8614
03744:2	1	K.SC[+71.037]EPAVPFPC[+71.037]GR.V		C[+71]*2	702.817	2	1404.63	1404.64	0	-9	169	Specific	934.28	884.09	884.09	15.69	85	>sp|P00740-6|FA9_HUMAN Coagulation factor IX OS=Homo sapiens variant 2 G 44 V GN=F9 PE=1 SV=2	2	sample=1 period=1 cycle=1025 experiment=9	sample=1 period=1 cycle=1025 experiment=9	13.18
03458:2	1	K.SC[+71.037]EPAVPFPC[+71.037]GR.V		C[+71]*2	702.816	2	1404.62	1404.64	0	-11.4	169	Specific	934.63	858.07	858.07	15.94	85	>sp|P00740-6|FA9_HUMAN Coagulation factor IX OS=Homo sapiens variant 2 G 44 V GN=F9 PE=1 SV=2	2	sample=1 period=1 cycle=1003 experiment=8	sample=1 period=1 cycle=1003 experiment=8	12.7411
05770:4	1	K.SC[+71.037]EPAVPFPC[+71.037]GRVS[+79.966]VS[+79.966]QT[+426.137]SK.L	Hex(1)Pent(2)	C[+71]*2, S[+80]*2, T[+426]	702.572	4	2807.27	2807.14	0	43.8	169	Specific	256.04	256.04	1.2	1.99	85	>sp|P00740-6|FA9_HUMAN Coagulation factor IX OS=Homo sapiens variant 2 G 44 V GN=F9 PE=1 SV=2	2	sample=1 period=1 cycle=1220 experiment=9	sample=1 period=1 cycle=1220 experiment=9	17.2235
00183:3	1	R.VSVSQTSKLT[+656.228]R.A	HexNAc(1)Hex(1)NeuAc(1)	T[+656]	621.285	3	1861.84	1861.91	0	-39.4	181	Specific	202.54	124.16	0	1.98	85	>sp|P00740-6|FA9_HUMAN Coagulation factor IX OS=Homo sapiens variant 2 G 44 V GN=F9 PE=1 SV=2	2	sample=1 period=1 cycle=743 experiment=10	sample=1 period=1 cycle=743 experiment=10	7.4872
00597:3	1	R.VSVS[+947.323]QTSKLTR.A	HexNAc(1)Hex(1)NeuAc(2)	S[+947]	718.338	3	2153	2153.01	0	-4.3	181	Specific	264.29	107.69	0	2.41	85	>sp|P00740-6|FA9_HUMAN Coagulation factor IX OS=Homo sapiens variant 2 G 44 V GN=F9 PE=1 SV=2	2	sample=1 period=1 cycle=777 experiment=9	sample=1 period=1 cycle=777 experiment=9	8.1762
00574:3	1	R.VSVSQT[+947.323]SKLTR.A	HexNAc(1)Hex(1)NeuAc(2)	T[+947]	718.344	3	2153.02	2153.01	0	5.1	181	Specific	296.74	210.24	0	3.85	85	>sp|P00740-6|FA9_HUMAN Coagulation factor IX OS=Homo sapiens variant 2 G 44 V GN=F9 PE=1 SV=2	2	sample=1 period=1 cycle=775 experiment=9	sample=1 period=1 cycle=775 experiment=9	8.1355
00902:3	1	R.VSVS[+947.323]QTSKLTR.A	HexNAc(1)Hex(1)NeuAc(2)	S[+947]	718.341	3	2153.01	2153.01	0	0.2	181	Specific	310.69	161.71	0	3.36	85	>sp|P00740-6|FA9_HUMAN Coagulation factor IX OS=Homo sapiens variant 2 G 44 V GN=F9 PE=1 SV=2	2	sample=1 period=1 cycle=802 experiment=6	sample=1 period=1 cycle=802 experiment=6	8.6756
00508:3	1	R.VSVS[+947.323]QTSKLTR.A	HexNAc(1)Hex(1)NeuAc(2)	S[+947]	718.344	3	2153.02	2153.01	0	4.1	181	Specific	327.8	149.42	0	3.24	85	>sp|P00740-6|FA9_HUMAN Coagulation factor IX OS=Homo sapiens variant 2 G 44 V GN=F9 PE=1 SV=2	2	sample=1 period=1 cycle=770 experiment=6	sample=1 period=1 cycle=770 experiment=6	8.0315
00257:3	1	R.VSVSQTSKLT[+947.323]R.A	HexNAc(1)Hex(1)NeuAc(2)	T[+947]	718.336	3	2152.99	2153.01	0	-6.4	181	Specific	390.7	178.14	5.03	4.22	85	>sp|P00740-6|FA9_HUMAN Coagulation factor IX OS=Homo sapiens variant 2 G 44 V GN=F9 PE=1 SV=2	2	sample=1 period=1 cycle=750 experiment=9	sample=1 period=1 cycle=750 experiment=9	7.6322
00507:3	1	R.VSVSQTSKLT[+947.323]R.A	HexNAc(1)Hex(1)NeuAc(2)	T[+947]	718.344	3	2153.02	2153.01	0	4.1	181	Specific	434.55	268.27	5.85	4.53	85	>sp|P00740-6|FA9_HUMAN Coagulation factor IX OS=Homo sapiens variant 2 G 44 V GN=F9 PE=1 SV=2	2	sample=1 period=1 cycle=770 experiment=5	sample=1 period=1 cycle=770 experiment=5	8.0311
00238:3	1	R.VSVSQTSKLT[+947.323]R.A	HexNAc(1)Hex(1)NeuAc(2)	T[+947]	718.324	3	2152.96	2153.01	0	-22.7	181	Specific	442.88	201.22	10.91	3.89	85	>sp|P00740-6|FA9_HUMAN Coagulation factor IX OS=Homo sapiens variant 2 G 44 V GN=F9 PE=1 SV=2	2	sample=1 period=1 cycle=748 experiment=13	sample=1 period=1 cycle=748 experiment=13	7.5923
00246:3	1	R.VSVSQTSKLT[+947.323]R.A	HexNAc(1)Hex(1)NeuAc(2)	T[+947]	718.333	3	2152.98	2153.01	0	-10.8	181	Specific	447.37	231.04	4.16	5.13	85	>sp|P00740-6|FA9_HUMAN Coagulation factor IX OS=Homo sapiens variant 2 G 44 V GN=F9 PE=1 SV=2	2	sample=1 period=1 cycle=749 experiment=9	sample=1 period=1 cycle=749 experiment=9	7.611
00491:3	1	R.VSVSQTSKLT[+947.323]R.A	HexNAc(1)Hex(1)NeuAc(2)	T[+947]	718.348	3	2153.03	2153.01	0	10.4	181	Specific	459.22	236.37	3.73	4.88	85	>sp|P00740-6|FA9_HUMAN Coagulation factor IX OS=Homo sapiens variant 2 G 44 V GN=F9 PE=1 SV=2	2	sample=1 period=1 cycle=769 experiment=6	sample=1 period=1 cycle=769 experiment=6	8.0119
00376:3	1	R.VSVSQT[+947.323]SKLTR.A	HexNAc(1)Hex(1)NeuAc(2)	T[+947]	718.329	3	2152.97	2153.01	0	-17.1	181	Specific	582.52	307.24	0	6.7	85	>sp|P00740-6|FA9_HUMAN Coagulation factor IX OS=Homo sapiens variant 2 G 44 V GN=F9 PE=1 SV=2	2	sample=1 period=1 cycle=760 experiment=13	sample=1 period=1 cycle=760 experiment=13	7.8355
00390:3	1	R.VSVSQTS[+947.323]KLTR.A	HexNAc(1)Hex(1)NeuAc(2)	S[+947]	718.333	3	2152.99	2153.01	0	-10.6	181	Specific	687.43	432.84	1.2	10.16	85	>sp|P00740-6|FA9_HUMAN Coagulation factor IX OS=Homo sapiens variant 2 G 44 V GN=F9 PE=1 SV=2	2	sample=1 period=1 cycle=761 experiment=12	sample=1 period=1 cycle=761 experiment=12	7.8549
00441:3	1	R.VSVSQTS[+947.323]KLTR.A	HexNAc(1)Hex(1)NeuAc(2)	S[+947]	718.338	3	2153	2153.01	0	-3.2	181	Specific	762.61	448.48	5.39	11.92	85	>sp|P00740-6|FA9_HUMAN Coagulation factor IX OS=Homo sapiens variant 2 G 44 V GN=F9 PE=1 SV=2	2	sample=1 period=1 cycle=764 experiment=12	sample=1 period=1 cycle=764 experiment=12	7.9149
00407:3	1	R.VSVSQTS[+947.323]KLTR.A	HexNAc(1)Hex(1)NeuAc(2)	S[+947]	718.334	3	2152.99	2153.01	0	-9.1	181	Specific	785.88	466.16	1.2	11.92	85	>sp|P00740-6|FA9_HUMAN Coagulation factor IX OS=Homo sapiens variant 2 G 44 V GN=F9 PE=1 SV=2	2	sample=1 period=1 cycle=762 experiment=13	sample=1 period=1 cycle=762 experiment=13	7.8745
00425:3	1	R.VSVSQTSKLT[+947.323]R.A	HexNAc(1)Hex(1)NeuAc(2)	T[+947]	718.339	3	2153	2153.01	0	-2.7	181	Specific	793.88	450.61	4.63	11.92	85	>sp|P00740-6|FA9_HUMAN Coagulation factor IX OS=Homo sapiens variant 2 G 44 V GN=F9 PE=1 SV=2	2	sample=1 period=1 cycle=763 experiment=11	sample=1 period=1 cycle=763 experiment=11	7.8953
09956:3	1	R.VVGGEDAKPGQFPWQVVLNGK.V			742.383	3	2225.13	2225.17	0	-16.7	227	Specific	117.3	105.26	105.26	1.97	85	>sp|P00740-6|FA9_HUMAN Coagulation factor IX OS=Homo sapiens variant 2 G 44 V GN=F9 PE=1 SV=2	2	sample=1 period=1 cycle=1603 experiment=10	sample=1 period=1 cycle=1603 experiment=10	25.2554
10355:3	1	R.VVGGEDAKPGQFPWQVVLNGK.V			742.389	3	2225.15	2225.17	0	-8.7	227	Specific	171.6	171.6	171.6	2.37	85	>sp|P00740-6|FA9_HUMAN Coagulation factor IX OS=Homo sapiens variant 2 G 44 V GN=F9 PE=1 SV=2	2	sample=1 period=1 cycle=1634 experiment=10	sample=1 period=1 cycle=1634 experiment=10	25.9102
10770:3	1	R.VVGGEDAKPGQFPWQVVLNGK.V			742.396	3	2225.17	2225.17	0	0.7	227	Specific	192.4	192.4	192.4	2.39	85	>sp|P00740-6|FA9_HUMAN Coagulation factor IX OS=Homo sapiens variant 2 G 44 V GN=F9 PE=1 SV=2	2	sample=1 period=1 cycle=1678 experiment=7	sample=1 period=1 cycle=1678 experiment=7	26.8619
10675:3	1	R.VVGGEDAKPGQFPWQVVLNGK.V			742.396	3	2225.17	2225.17	0	0.6	227	Specific	208.72	208.72	208.72	2.58	85	>sp|P00740-6|FA9_HUMAN Coagulation factor IX OS=Homo sapiens variant 2 G 44 V GN=F9 PE=1 SV=2	2	sample=1 period=1 cycle=1666 experiment=8	sample=1 period=1 cycle=1666 experiment=8	26.6018
09940:3	1	R.VVGGEDAKPGQFPWQVVLNGK.V			742.389	3	2225.15	2225.17	0	-8.7	227	Specific	226.93	226.93	226.93	3.04	85	>sp|P00740-6|FA9_HUMAN Coagulation factor IX OS=Homo sapiens variant 2 G 44 V GN=F9 PE=1 SV=2	2	sample=1 period=1 cycle=1602 experiment=13	sample=1 period=1 cycle=1602 experiment=13	25.2349
10395:3	1	R.VVGGEDAKPGQFPWQVVLNGK.V			742.4	3	2225.19	2225.17	0	6.4	227	Specific	229.17	229.17	229.17	2.76	85	>sp|P00740-6|FA9_HUMAN Coagulation factor IX OS=Homo sapiens variant 2 G 44 V GN=F9 PE=1 SV=2	2	sample=1 period=1 cycle=1638 experiment=8	sample=1 period=1 cycle=1638 experiment=8	25.997
10685:3	1	R.VVGGEDAKPGQFPWQVVLNGK.V			742.393	3	2225.16	2225.17	0	-3.1	227	Specific	238.69	238.69	238.69	2.83	85	>sp|P00740-6|FA9_HUMAN Coagulation factor IX OS=Homo sapiens variant 2 G 44 V GN=F9 PE=1 SV=2	2	sample=1 period=1 cycle=1667 experiment=9	sample=1 period=1 cycle=1667 experiment=9	26.6246
10116:3	1	R.VVGGEDAKPGQFPWQVVLNGK.V			742.39	3	2225.15	2225.17	0	-7.6	227	Specific	243.88	243.88	243.88	3.69	85	>sp|P00740-6|FA9_HUMAN Coagulation factor IX OS=Homo sapiens variant 2 G 44 V GN=F9 PE=1 SV=2	2	sample=1 period=1 cycle=1613 experiment=10	sample=1 period=1 cycle=1613 experiment=10	25.4638
10805:3	1	R.VVGGEDAKPGQFPWQVVLNGK.V			742.395	3	2225.17	2225.17	0	-0.1	227	Specific	246.36	246.36	246.36	4.13	85	>sp|P00740-6|FA9_HUMAN Coagulation factor IX OS=Homo sapiens variant 2 G 44 V GN=F9 PE=1 SV=2	2	sample=1 period=1 cycle=1682 experiment=8	sample=1 period=1 cycle=1682 experiment=8	26.9495
10480:3	1	R.VVGGEDAKPGQFPWQVVLNGK.V			742.393	3	2225.17	2225.17	0	-2.5	227	Specific	261.09	261.09	261.09	4.29	85	>sp|P00740-6|FA9_HUMAN Coagulation factor IX OS=Homo sapiens variant 2 G 44 V GN=F9 PE=1 SV=2	2	sample=1 period=1 cycle=1646 experiment=7	sample=1 period=1 cycle=1646 experiment=7	26.1666
10666:3	1	R.VVGGEDAKPGQFPWQVVLNGK.V			742.393	3	2225.16	2225.17	0	-3.6	227	Specific	278.29	278.29	278.29	4.29	85	>sp|P00740-6|FA9_HUMAN Coagulation factor IX OS=Homo sapiens variant 2 G 44 V GN=F9 PE=1 SV=2	2	sample=1 period=1 cycle=1665 experiment=7	sample=1 period=1 cycle=1665 experiment=7	26.5807
10376:3	1	R.VVGGEDAKPGQFPWQVVLNGK.V			742.407	3	2225.21	2225.17	0	16.4	227	Specific	287.55	287.55	287.55	4.69	85	>sp|P00740-6|FA9_HUMAN Coagulation factor IX OS=Homo sapiens variant 2 G 44 V GN=F9 PE=1 SV=2	2	sample=1 period=1 cycle=1636 experiment=9	sample=1 period=1 cycle=1636 experiment=9	25.9535
10344:3	1	R.VVGGEDAKPGQFPWQVVLNGK.V			742.395	3	2225.17	2225.17	0	-0.9	227	Specific	290.21	290.21	290.21	4.69	85	>sp|P00740-6|FA9_HUMAN Coagulation factor IX OS=Homo sapiens variant 2 G 44 V GN=F9 PE=1 SV=2	2	sample=1 period=1 cycle=1633 experiment=8	sample=1 period=1 cycle=1633 experiment=8	25.8904
10245:3	1	R.VVGGEDAKPGQFPWQVVLNGK.V			742.394	3	2225.17	2225.17	0	-1.8	227	Specific	296.46	296.46	296.46	4.69	85	>sp|P00740-6|FA9_HUMAN Coagulation factor IX OS=Homo sapiens variant 2 G 44 V GN=F9 PE=1 SV=2	2	sample=1 period=1 cycle=1624 experiment=7	sample=1 period=1 cycle=1624 experiment=7	25.6985
10304:3	1	R.VVGGEDAKPGQFPWQVVLNGK.V			742.395	3	2225.17	2225.17	0	-0.3	227	Specific	324.63	324.63	324.63	5.36	85	>sp|P00740-6|FA9_HUMAN Coagulation factor IX OS=Homo sapiens variant 2 G 44 V GN=F9 PE=1 SV=2	2	sample=1 period=1 cycle=1629 experiment=12	sample=1 period=1 cycle=1629 experiment=12	25.8076
10524:3	1	R.VVGGEDAKPGQFPWQVVLNGK.V			742.395	3	2225.17	2225.17	0	-0.3	227	Specific	330.53	330.53	330.53	5.26	85	>sp|P00740-6|FA9_HUMAN Coagulation factor IX OS=Homo sapiens variant 2 G 44 V GN=F9 PE=1 SV=2	2	sample=1 period=1 cycle=1650 experiment=6	sample=1 period=1 cycle=1650 experiment=6	26.2548
10436:3	1	R.VVGGEDAKPGQFPWQVVLNGK.V			742.393	3	2225.17	2225.17	0	-2.6	227	Specific	330.61	330.61	330.61	5.26	85	>sp|P00740-6|FA9_HUMAN Coagulation factor IX OS=Homo sapiens variant 2 G 44 V GN=F9 PE=1 SV=2	2	sample=1 period=1 cycle=1642 experiment=9	sample=1 period=1 cycle=1642 experiment=9	26.0824
10260:3	1	R.VVGGEDAKPGQFPWQVVLNGK.V			742.391	3	2225.16	2225.17	0	-5.3	227	Specific	343.9	343.9	343.9	5.36	85	>sp|P00740-6|FA9_HUMAN Coagulation factor IX OS=Homo sapiens variant 2 G 44 V GN=F9 PE=1 SV=2	2	sample=1 period=1 cycle=1625 experiment=11	sample=1 period=1 cycle=1625 experiment=11	25.7227
08480:3	1	R.VVGGEDAKPGQFPWQVVLNGK.V			742.405	3	2225.2	2225.17	0	12.6	227	Specific	390.39	390.39	390.39	6.58	85	>sp|P00740-6|FA9_HUMAN Coagulation factor IX OS=Homo sapiens variant 2 G 44 V GN=F9 PE=1 SV=2	2	sample=1 period=1 cycle=1502 experiment=5	sample=1 period=1 cycle=1502 experiment=5	23.141
08162:3	1	R.VVGGEDAKPGQFPWQVVLNGK.V			742.397	3	2225.18	2225.17	0	2.4	227	Specific	543.6	543.6	543.6	7.06	85	>sp|P00740-6|FA9_HUMAN Coagulation factor IX OS=Homo sapiens variant 2 G 44 V GN=F9 PE=1 SV=2	2	sample=1 period=1 cycle=1474 experiment=6	sample=1 period=1 cycle=1474 experiment=6	22.5766
08516:3	1	R.VVGGEDAKPGQFPWQVVLNGK.V			742.401	3	2225.19	2225.17	0	8.2	227	Specific	855.16	855.16	855.16	14.43	85	>sp|P00740-6|FA9_HUMAN Coagulation factor IX OS=Homo sapiens variant 2 G 44 V GN=F9 PE=1 SV=2	2	sample=1 period=1 cycle=1505 experiment=7	sample=1 period=1 cycle=1505 experiment=7	23.2052
08479:3	1	R.VVGGEDAKPGQFPWQVVLNGK.V			742.405	3	2225.2	2225.17	0	12.6	227	Specific	869.45	869.45	869.45	14.74	85	>sp|P00740-6|FA9_HUMAN Coagulation factor IX OS=Homo sapiens variant 2 G 44 V GN=F9 PE=1 SV=2	2	sample=1 period=1 cycle=1502 experiment=4	sample=1 period=1 cycle=1502 experiment=4	23.1402
08515:3	1	R.VVGGEDAKPGQFPWQVVLNGK.V			742.401	3	2225.19	2225.17	0	8.2	227	Specific	883.67	883.67	883.67	14.43	85	>sp|P00740-6|FA9_HUMAN Coagulation factor IX OS=Homo sapiens variant 2 G 44 V GN=F9 PE=1 SV=2	2	sample=1 period=1 cycle=1505 experiment=6	sample=1 period=1 cycle=1505 experiment=6	23.2048
08378:3	1	R.VVGGEDAKPGQFPWQVVLNGK.V			742.405	3	2225.2	2225.17	0	12.9	227	Specific	889.82	889.82	889.82	14.74	85	>sp|P00740-6|FA9_HUMAN Coagulation factor IX OS=Homo sapiens variant 2 G 44 V GN=F9 PE=1 SV=2	2	sample=1 period=1 cycle=1494 experiment=10	sample=1 period=1 cycle=1494 experiment=10	22.9805
08362:3	1	R.VVGGEDAKPGQFPWQVVLNGK.V			742.404	3	2225.2	2225.17	0	11.1	227	Specific	903.31	903.31	903.31	15.74	85	>sp|P00740-6|FA9_HUMAN Coagulation factor IX OS=Homo sapiens variant 2 G 44 V GN=F9 PE=1 SV=2	2	sample=1 period=1 cycle=1493 experiment=7	sample=1 period=1 cycle=1493 experiment=7	22.959
08420:3	1	R.VVGGEDAKPGQFPWQVVLNGK.V			742.402	3	2225.19	2225.17	0	9.4	227	Specific	908.72	908.72	908.72	15.43	85	>sp|P00740-6|FA9_HUMAN Coagulation factor IX OS=Homo sapiens variant 2 G 44 V GN=F9 PE=1 SV=2	2	sample=1 period=1 cycle=1497 experiment=9	sample=1 period=1 cycle=1497 experiment=9	23.0412
08405:3	1	R.VVGGEDAKPGQFPWQVVLNGK.V			742.403	3	2225.19	2225.17	0	10.5	227	Specific	940.42	940.42	940.42	15.74	85	>sp|P00740-6|FA9_HUMAN Coagulation factor IX OS=Homo sapiens variant 2 G 44 V GN=F9 PE=1 SV=2	2	sample=1 period=1 cycle=1496 experiment=9	sample=1 period=1 cycle=1496 experiment=9	23.02
08377:3	1	R.VVGGEDAKPGQFPWQVVLNGK.V			742.405	3	2225.2	2225.17	0	12.9	227	Specific	947.94	947.94	947.94	15.74	85	>sp|P00740-6|FA9_HUMAN Coagulation factor IX OS=Homo sapiens variant 2 G 44 V GN=F9 PE=1 SV=2	2	sample=1 period=1 cycle=1494 experiment=9	sample=1 period=1 cycle=1494 experiment=9	22.9801
08390:3	1	R.VVGGEDAKPGQFPWQVVLNGK.V			742.401	3	2225.19	2225.17	0	7.8	227	Specific	957.81	957.81	957.81	16.43	85	>sp|P00740-6|FA9_HUMAN Coagulation factor IX OS=Homo sapiens variant 2 G 44 V GN=F9 PE=1 SV=2	2	sample=1 period=1 cycle=1495 experiment=8	sample=1 period=1 cycle=1495 experiment=8	22.9984
08389:3	1	R.VVGGEDAKPGQFPWQVVLNGK.V			742.401	3	2225.19	2225.17	0	7.8	227	Specific	1003.39	1003.39	1003.39	17.43	85	>sp|P00740-6|FA9_HUMAN Coagulation factor IX OS=Homo sapiens variant 2 G 44 V GN=F9 PE=1 SV=2	2	sample=1 period=1 cycle=1495 experiment=7	sample=1 period=1 cycle=1495 experiment=7	22.9979
10929:3	1	R.VVGGEDAKPGQFPWQVVLN[+0.984]GK.V		N[+1]	742.724	3	2226.16	2226.16	0	1.1	227	Specific	109.94	109.94	109.94	2	85	>sp|P00740-6|FA9_HUMAN Coagulation factor IX OS=Homo sapiens variant 2 G 44 V GN=F9 PE=1 SV=2	2	sample=1 period=1 cycle=1701 experiment=8	sample=1 period=1 cycle=1701 experiment=8	27.3634
10620:3	1	R.VVGGEDAKPGQFPWQVVLN[+0.984]GK.V		N[+1]	742.727	3	2226.17	2226.16	0	5	227	Specific	203.94	203.94	203.94	2.55	85	>sp|P00740-6|FA9_HUMAN Coagulation factor IX OS=Homo sapiens variant 2 G 44 V GN=F9 PE=1 SV=2	2	sample=1 period=1 cycle=1660 experiment=8	sample=1 period=1 cycle=1660 experiment=8	26.4721
09897:3	1	R.VVGGEDAKPGQFPWQVVLN[+0.984]GK.V		N[+1]	742.72	3	2226.14	2226.16	0	-5	227	Specific	214.44	214.44	214.44	3.04	85	>sp|P00740-6|FA9_HUMAN Coagulation factor IX OS=Homo sapiens variant 2 G 44 V GN=F9 PE=1 SV=2	2	sample=1 period=1 cycle=1599 experiment=9	sample=1 period=1 cycle=1599 experiment=9	25.1709
10608:3	1	R.VVGGEDAKPGQFPWQVVLN[+0.984]GK.V		N[+1]	742.724	3	2226.16	2226.16	0	1.2	227	Specific	272.42	272.42	272.42	3.82	85	>sp|P00740-6|FA9_HUMAN Coagulation factor IX OS=Homo sapiens variant 2 G 44 V GN=F9 PE=1 SV=2	2	sample=1 period=1 cycle=1659 experiment=5	sample=1 period=1 cycle=1659 experiment=5	26.4479
11196:3	1	R.VVGGEDAKPGQFPWQVVLN[+0.984]GK.V		N[+1]	742.727	3	2226.17	2226.16	0	4.7	227	Specific	297.05	297.05	297.05	4.38	85	>sp|P00740-6|FA9_HUMAN Coagulation factor IX OS=Homo sapiens variant 2 G 44 V GN=F9 PE=1 SV=2	2	sample=1 period=1 cycle=1758 experiment=6	sample=1 period=1 cycle=1758 experiment=6	28.6165
10913:3	1	R.VVGGEDAKPGQFPWQVVLN[+0.984]GK.V		N[+1]	742.727	3	2226.17	2226.16	0	5.3	227	Specific	299.36	299.36	299.36	4.25	85	>sp|P00740-6|FA9_HUMAN Coagulation factor IX OS=Homo sapiens variant 2 G 44 V GN=F9 PE=1 SV=2	2	sample=1 period=1 cycle=1698 experiment=8	sample=1 period=1 cycle=1698 experiment=8	27.2994
08248:3	1	R.VVGGEDAKPGQFPWQVVLN[+0.984]GK.V		N[+1]	742.739	3	2226.2	2226.16	0	21.3	227	Specific	310.4	310.4	310.4	3.91	85	>sp|P00740-6|FA9_HUMAN Coagulation factor IX OS=Homo sapiens variant 2 G 44 V GN=F9 PE=1 SV=2	2	sample=1 period=1 cycle=1481 experiment=2	sample=1 period=1 cycle=1481 experiment=2	22.7151
11121:3	1	R.VVGGEDAKPGQFPWQVVLN[+0.984]GK.V		N[+1]	742.728	3	2226.17	2226.16	0	5.8	227	Specific	343.77	343.77	343.77	5.05	85	>sp|P00740-6|FA9_HUMAN Coagulation factor IX OS=Homo sapiens variant 2 G 44 V GN=F9 PE=1 SV=2	2	sample=1 period=1 cycle=1738 experiment=7	sample=1 period=1 cycle=1738 experiment=7	28.1758
08363:3	1	R.VVGGEDAKPGQFPWQVVLN[+0.984]GK.V		N[+1]	742.74	3	2226.2	2226.16	0	22	227	Specific	361.56	361.56	361.56	5.71	85	>sp|P00740-6|FA9_HUMAN Coagulation factor IX OS=Homo sapiens variant 2 G 44 V GN=F9 PE=1 SV=2	2	sample=1 period=1 cycle=1493 experiment=8	sample=1 period=1 cycle=1493 experiment=8	22.9595
10935:3	1	R.VVGGEDAKPGQFPWQVVLN[+0.984]GK.V		N[+1]	742.722	3	2226.15	2226.16	0	-2	227	Specific	368.64	368.64	368.64	6.59	85	>sp|P00740-6|FA9_HUMAN Coagulation factor IX OS=Homo sapiens variant 2 G 44 V GN=F9 PE=1 SV=2	2	sample=1 period=1 cycle=1702 experiment=6	sample=1 period=1 cycle=1702 experiment=6	27.3837
11446:3	1	R.VVGGEDAKPGQFPWQVVLN[+0.984]GK.V		N[+1]	742.73	3	2226.18	2226.16	0	9.2	227	Specific	382.35	382.35	382.35	6.79	85	>sp|P00740-6|FA9_HUMAN Coagulation factor IX OS=Homo sapiens variant 2 G 44 V GN=F9 PE=1 SV=2	2	sample=1 period=1 cycle=1826 experiment=4	sample=1 period=1 cycle=1826 experiment=4	30.0754
11487:3	1	R.VVGGEDAKPGQFPWQVVLN[+0.984]GK.V		N[+1]	742.734	3	2226.19	2226.16	0	14.9	227	Specific	391.89	391.89	391.89	6.48	85	>sp|P00740-6|FA9_HUMAN Coagulation factor IX OS=Homo sapiens variant 2 G 44 V GN=F9 PE=1 SV=2	2	sample=1 period=1 cycle=1840 experiment=4	sample=1 period=1 cycle=1840 experiment=4	30.3804
10967:3	1	R.VVGGEDAKPGQFPWQVVLN[+0.984]GK.V		N[+1]	742.727	3	2226.17	2226.16	0	5.8	227	Specific	395.38	395.38	395.38	6.28	85	>sp|P00740-6|FA9_HUMAN Coagulation factor IX OS=Homo sapiens variant 2 G 44 V GN=F9 PE=1 SV=2	2	sample=1 period=1 cycle=1707 experiment=6	sample=1 period=1 cycle=1707 experiment=6	27.4935
09896:3	1	R.VVGGEDAKPGQFPWQVVLN[+0.984]GK.V		N[+1]	742.72	3	2226.14	2226.16	0	-5	227	Specific	400.06	400.06	400.06	7.24	85	>sp|P00740-6|FA9_HUMAN Coagulation factor IX OS=Homo sapiens variant 2 G 44 V GN=F9 PE=1 SV=2	2	sample=1 period=1 cycle=1599 experiment=8	sample=1 period=1 cycle=1599 experiment=8	25.1696
09002:3	1	R.VVGGEDAKPGQFPWQVVLN[+0.984]GK.V		N[+1]	742.739	3	2226.2	2226.16	0	20.9	227	Specific	400.11	400.11	400.11	6.08	85	>sp|P00740-6|FA9_HUMAN Coagulation factor IX OS=Homo sapiens variant 2 G 44 V GN=F9 PE=1 SV=2	2	sample=1 period=1 cycle=1541 experiment=7	sample=1 period=1 cycle=1541 experiment=7	23.9578
11332:3	1	R.VVGGEDAKPGQFPWQVVLN[+0.984]GK.V		N[+1]	742.732	3	2226.18	2226.16	0	12.2	227	Specific	400.11	400.11	400.11	7.24	85	>sp|P00740-6|FA9_HUMAN Coagulation factor IX OS=Homo sapiens variant 2 G 44 V GN=F9 PE=1 SV=2	2	sample=1 period=1 cycle=1790 experiment=5	sample=1 period=1 cycle=1790 experiment=5	29.3043
11151:3	1	R.VVGGEDAKPGQFPWQVVLN[+0.984]GK.V		N[+1]	742.731	3	2226.18	2226.16	0	10.3	227	Specific	407.83	407.83	407.83	6.73	85	>sp|P00740-6|FA9_HUMAN Coagulation factor IX OS=Homo sapiens variant 2 G 44 V GN=F9 PE=1 SV=2	2	sample=1 period=1 cycle=1746 experiment=6	sample=1 period=1 cycle=1746 experiment=6	28.352
11479:3	1	R.VVGGEDAKPGQFPWQVVLN[+0.984]GK.V		N[+1]	742.728	3	2226.17	2226.16	0	6	227	Specific	407.85	407.85	407.85	6.42	85	>sp|P00740-6|FA9_HUMAN Coagulation factor IX OS=Homo sapiens variant 2 G 44 V GN=F9 PE=1 SV=2	2	sample=1 period=1 cycle=1838 experiment=3	sample=1 period=1 cycle=1838 experiment=3	30.3341
11443:3	1	R.VVGGEDAKPGQFPWQVVLN[+0.984]GK.V		N[+1]	742.73	3	2226.18	2226.16	0	9.6	227	Specific	411.97	411.97	411.97	6.42	85	>sp|P00740-6|FA9_HUMAN Coagulation factor IX OS=Homo sapiens variant 2 G 44 V GN=F9 PE=1 SV=2	2	sample=1 period=1 cycle=1825 experiment=4	sample=1 period=1 cycle=1825 experiment=4	30.0558
08994:3	1	R.VVGGEDAKPGQFPWQVVLN[+0.984]GK.V		N[+1]	742.737	3	2226.2	2226.16	0	19.2	227	Specific	417.46	417.46	417.46	6.73	85	>sp|P00740-6|FA9_HUMAN Coagulation factor IX OS=Homo sapiens variant 2 G 44 V GN=F9 PE=1 SV=2	2	sample=1 period=1 cycle=1540 experiment=12	sample=1 period=1 cycle=1540 experiment=12	23.9398
10955:3	1	R.VVGGEDAKPGQFPWQVVLN[+0.984]GK.V		N[+1]	742.729	3	2226.17	2226.16	0	7.9	227	Specific	426.19	426.19	426.19	6.42	85	>sp|P00740-6|FA9_HUMAN Coagulation factor IX OS=Homo sapiens variant 2 G 44 V GN=F9 PE=1 SV=2	2	sample=1 period=1 cycle=1705 experiment=7	sample=1 period=1 cycle=1705 experiment=7	27.451
10325:3	1	R.VVGGEDAKPGQFPWQVVLN[+0.984]GK.V		N[+1]	742.727	3	2226.17	2226.16	0	5.4	227	Specific	429.87	429.87	429.87	6.93	85	>sp|P00740-6|FA9_HUMAN Coagulation factor IX OS=Homo sapiens variant 2 G 44 V GN=F9 PE=1 SV=2	2	sample=1 period=1 cycle=1631 experiment=8	sample=1 period=1 cycle=1631 experiment=8	25.8468
11414:3	1	R.VVGGEDAKPGQFPWQVVLN[+0.984]GK.V		N[+1]	742.731	3	2226.18	2226.16	0	10.3	227	Specific	431.28	431.28	431.28	7.24	85	>sp|P00740-6|FA9_HUMAN Coagulation factor IX OS=Homo sapiens variant 2 G 44 V GN=F9 PE=1 SV=2	2	sample=1 period=1 cycle=1819 experiment=5	sample=1 period=1 cycle=1819 experiment=5	29.9227
11087:3	1	R.VVGGEDAKPGQFPWQVVLN[+0.984]GK.V		N[+1]	742.723	3	2226.15	2226.16	0	-0.5	227	Specific	436.22	436.22	436.22	6.73	85	>sp|P00740-6|FA9_HUMAN Coagulation factor IX OS=Homo sapiens variant 2 G 44 V GN=F9 PE=1 SV=2	2	sample=1 period=1 cycle=1730 experiment=6	sample=1 period=1 cycle=1730 experiment=6	27.9976
10356:3	1	R.VVGGEDAKPGQFPWQVVLN[+0.984]GK.V		N[+1]	742.731	3	2226.18	2226.16	0	10.8	227	Specific	436.86	436.86	436.86	7.24	85	>sp|P00740-6|FA9_HUMAN Coagulation factor IX OS=Homo sapiens variant 2 G 44 V GN=F9 PE=1 SV=2	2	sample=1 period=1 cycle=1634 experiment=11	sample=1 period=1 cycle=1634 experiment=11	25.9106
11367:3	1	R.VVGGEDAKPGQFPWQVVLN[+0.984]GK.V		N[+1]	742.729	3	2226.17	2226.16	0	8	227	Specific	437.14	437.14	437.14	6.93	85	>sp|P00740-6|FA9_HUMAN Coagulation factor IX OS=Homo sapiens variant 2 G 44 V GN=F9 PE=1 SV=2	2	sample=1 period=1 cycle=1801 experiment=5	sample=1 period=1 cycle=1801 experiment=5	29.5434
11276:3	1	R.VVGGEDAKPGQFPWQVVLN[+0.984]GK.V		N[+1]	742.727	3	2226.17	2226.16	0	5.6	227	Specific	438.37	438.37	438.37	6.42	85	>sp|P00740-6|FA9_HUMAN Coagulation factor IX OS=Homo sapiens variant 2 G 44 V GN=F9 PE=1 SV=2	2	sample=1 period=1 cycle=1772 experiment=6	sample=1 period=1 cycle=1772 experiment=6	28.9233
10514:3	1	R.VVGGEDAKPGQFPWQVVLN[+0.984]GK.V		N[+1]	742.728	3	2226.17	2226.16	0	6.4	227	Specific	446.42	446.42	446.42	7.19	85	>sp|P00740-6|FA9_HUMAN Coagulation factor IX OS=Homo sapiens variant 2 G 44 V GN=F9 PE=1 SV=2	2	sample=1 period=1 cycle=1649 experiment=7	sample=1 period=1 cycle=1649 experiment=7	26.2328
11060:3	1	R.VVGGEDAKPGQFPWQVVLN[+0.984]GK.V		N[+1]	742.723	3	2226.16	2226.16	0	0	227	Specific	449.64	449.64	449.64	7.5	85	>sp|P00740-6|FA9_HUMAN Coagulation factor IX OS=Homo sapiens variant 2 G 44 V GN=F9 PE=1 SV=2	2	sample=1 period=1 cycle=1724 experiment=5	sample=1 period=1 cycle=1724 experiment=5	27.8658
11312:3	1	R.VVGGEDAKPGQFPWQVVLN[+0.984]GK.V		N[+1]	742.727	3	2226.17	2226.16	0	4.9	227	Specific	457.02	457.02	457.02	7.19	85	>sp|P00740-6|FA9_HUMAN Coagulation factor IX OS=Homo sapiens variant 2 G 44 V GN=F9 PE=1 SV=2	2	sample=1 period=1 cycle=1785 experiment=4	sample=1 period=1 cycle=1785 experiment=4	29.1948
11002:3	1	R.VVGGEDAKPGQFPWQVVLN[+0.984]GK.V		N[+1]	742.727	3	2226.17	2226.16	0	5	227	Specific	475.85	475.85	475.85	7.19	85	>sp|P00740-6|FA9_HUMAN Coagulation factor IX OS=Homo sapiens variant 2 G 44 V GN=F9 PE=1 SV=2	2	sample=1 period=1 cycle=1713 experiment=5	sample=1 period=1 cycle=1713 experiment=5	27.6242
11477:3	1	R.VVGGEDAKPGQFPWQVVLN[+0.984]GK.V		N[+1]	742.731	3	2226.18	2226.16	0	10.8	227	Specific	476.98	476.98	476.98	6.98	85	>sp|P00740-6|FA9_HUMAN Coagulation factor IX OS=Homo sapiens variant 2 G 44 V GN=F9 PE=1 SV=2	2	sample=1 period=1 cycle=1837 experiment=4	sample=1 period=1 cycle=1837 experiment=4	30.3158
11265:3	1	R.VVGGEDAKPGQFPWQVVLN[+0.984]GK.V		N[+1]	742.728	3	2226.17	2226.16	0	6.4	227	Specific	487.82	487.82	487.82	7.36	85	>sp|P00740-6|FA9_HUMAN Coagulation factor IX OS=Homo sapiens variant 2 G 44 V GN=F9 PE=1 SV=2	2	sample=1 period=1 cycle=1770 experiment=6	sample=1 period=1 cycle=1770 experiment=6	28.8801
11286:3	1	R.VVGGEDAKPGQFPWQVVLN[+0.984]GK.V		N[+1]	742.739	3	2226.2	2226.16	0	20.7	227	Specific	499.9	499.9	499.9	7.02	85	>sp|P00740-6|FA9_HUMAN Coagulation factor IX OS=Homo sapiens variant 2 G 44 V GN=F9 PE=1 SV=2	2	sample=1 period=1 cycle=1775 experiment=5	sample=1 period=1 cycle=1775 experiment=5	28.9872
11237:3	1	R.VVGGEDAKPGQFPWQVVLN[+0.984]GK.V		N[+1]	742.729	3	2226.17	2226.16	0	8	227	Specific	500.28	500.28	500.28	7.36	85	>sp|P00740-6|FA9_HUMAN Coagulation factor IX OS=Homo sapiens variant 2 G 44 V GN=F9 PE=1 SV=2	2	sample=1 period=1 cycle=1766 experiment=6	sample=1 period=1 cycle=1766 experiment=6	28.7907
11142:3	1	R.VVGGEDAKPGQFPWQVVLN[+0.984]GK.V		N[+1]	742.726	3	2226.16	2226.16	0	3.7	227	Specific	504.03	504.03	504.03	7.36	85	>sp|P00740-6|FA9_HUMAN Coagulation factor IX OS=Homo sapiens variant 2 G 44 V GN=F9 PE=1 SV=2	2	sample=1 period=1 cycle=1744 experiment=6	sample=1 period=1 cycle=1744 experiment=6	28.3079
10556:3	1	R.VVGGEDAKPGQFPWQVVLN[+0.984]GK.V		N[+1]	742.722	3	2226.15	2226.16	0	-1.9	227	Specific	509.72	509.72	509.72	7.67	85	>sp|P00740-6|FA9_HUMAN Coagulation factor IX OS=Homo sapiens variant 2 G 44 V GN=F9 PE=1 SV=2	2	sample=1 period=1 cycle=1653 experiment=9	sample=1 period=1 cycle=1653 experiment=9	26.32
11360:3	1	R.VVGGEDAKPGQFPWQVVLN[+0.984]GK.V		N[+1]	742.731	3	2226.18	2226.16	0	10.5	227	Specific	516.28	516.28	516.28	7.66	85	>sp|P00740-6|FA9_HUMAN Coagulation factor IX OS=Homo sapiens variant 2 G 44 V GN=F9 PE=1 SV=2	2	sample=1 period=1 cycle=1799 experiment=3	sample=1 period=1 cycle=1799 experiment=3	29.5017
10781:3	1	R.VVGGEDAKPGQFPWQVVLN[+0.984]GK.V		N[+1]	742.725	3	2226.16	2226.16	0	1.8	227	Specific	520.27	520.27	520.27	7.57	85	>sp|P00740-6|FA9_HUMAN Coagulation factor IX OS=Homo sapiens variant 2 G 44 V GN=F9 PE=1 SV=2	2	sample=1 period=1 cycle=1679 experiment=10	sample=1 period=1 cycle=1679 experiment=10	26.884
11499:3	1	R.VVGGEDAKPGQFPWQVVLN[+0.984]GK.V		N[+1]	742.729	3	2226.17	2226.16	0	7	227	Specific	520.67	520.67	520.67	7.57	85	>sp|P00740-6|FA9_HUMAN Coagulation factor IX OS=Homo sapiens variant 2 G 44 V GN=F9 PE=1 SV=2	2	sample=1 period=1 cycle=1848 experiment=3	sample=1 period=1 cycle=1848 experiment=3	30.542
11075:3	1	R.VVGGEDAKPGQFPWQVVLN[+0.984]GK.V		N[+1]	742.726	3	2226.16	2226.16	0	3.7	227	Specific	523.3	523.3	523.3	7.57	85	>sp|P00740-6|FA9_HUMAN Coagulation factor IX OS=Homo sapiens variant 2 G 44 V GN=F9 PE=1 SV=2	2	sample=1 period=1 cycle=1728 experiment=5	sample=1 period=1 cycle=1728 experiment=5	27.9517
11326:3	1	R.VVGGEDAKPGQFPWQVVLN[+0.984]GK.V		N[+1]	742.726	3	2226.16	2226.16	0	3.9	227	Specific	523.72	523.72	523.72	7.57	85	>sp|P00740-6|FA9_HUMAN Coagulation factor IX OS=Homo sapiens variant 2 G 44 V GN=F9 PE=1 SV=2	2	sample=1 period=1 cycle=1789 experiment=6	sample=1 period=1 cycle=1789 experiment=6	29.2828
10988:3	1	R.VVGGEDAKPGQFPWQVVLN[+0.984]GK.V		N[+1]	742.724	3	2226.16	2226.16	0	1.5	227	Specific	532.99	532.99	532.99	7.57	85	>sp|P00740-6|FA9_HUMAN Coagulation factor IX OS=Homo sapiens variant 2 G 44 V GN=F9 PE=1 SV=2	2	sample=1 period=1 cycle=1711 experiment=4	sample=1 period=1 cycle=1711 experiment=4	27.5796
08125:3	1	R.VVGGEDAKPGQFPWQVVLN[+0.984]GK.V		N[+1]	742.727	3	2226.17	2226.16	0	5.1	227	Specific	539.71	539.71	539.71	7.57	85	>sp|P00740-6|FA9_HUMAN Coagulation factor IX OS=Homo sapiens variant 2 G 44 V GN=F9 PE=1 SV=2	2	sample=1 period=1 cycle=1471 experiment=7	sample=1 period=1 cycle=1471 experiment=7	22.5112
09790:3	1	R.VVGGEDAKPGQFPWQVVLN[+0.984]GK.V		N[+1]	742.726	3	2226.16	2226.16	0	4.3	227	Specific	545.6	545.6	545.6	7.57	85	>sp|P00740-6|FA9_HUMAN Coagulation factor IX OS=Homo sapiens variant 2 G 44 V GN=F9 PE=1 SV=2	2	sample=1 period=1 cycle=1591 experiment=10	sample=1 period=1 cycle=1591 experiment=10	24.9993
08559:3	1	R.VVGGEDAKPGQFPWQVVLN[+0.984]GK.V		N[+1]	742.737	3	2226.2	2226.16	0	18.3	227	Specific	547.35	547.35	547.35	7.88	85	>sp|P00740-6|FA9_HUMAN Coagulation factor IX OS=Homo sapiens variant 2 G 44 V GN=F9 PE=1 SV=2	2	sample=1 period=1 cycle=1509 experiment=8	sample=1 period=1 cycle=1509 experiment=8	23.2896
10154:3	1	R.VVGGEDAKPGQFPWQVVLN[+0.984]GK.V		N[+1]	742.735	3	2226.19	2226.16	0	15.4	227	Specific	547.53	547.53	547.53	7.88	85	>sp|P00740-6|FA9_HUMAN Coagulation factor IX OS=Homo sapiens variant 2 G 44 V GN=F9 PE=1 SV=2	2	sample=1 period=1 cycle=1616 experiment=9	sample=1 period=1 cycle=1616 experiment=9	25.5277
10997:3	1	R.VVGGEDAKPGQFPWQVVLN[+0.984]GK.V		N[+1]	742.719	3	2226.14	2226.16	0	-6	227	Specific	550.5	550.5	550.5	7.89	85	>sp|P00740-6|FA9_HUMAN Coagulation factor IX OS=Homo sapiens variant 2 G 44 V GN=F9 PE=1 SV=2	2	sample=1 period=1 cycle=1712 experiment=7	sample=1 period=1 cycle=1712 experiment=7	27.6044
11012:3	1	R.VVGGEDAKPGQFPWQVVLN[+0.984]GK.V		N[+1]	742.725	3	2226.16	2226.16	0	1.7	227	Specific	552.51	552.51	552.51	7.57	85	>sp|P00740-6|FA9_HUMAN Coagulation factor IX OS=Homo sapiens variant 2 G 44 V GN=F9 PE=1 SV=2	2	sample=1 period=1 cycle=1715 experiment=4	sample=1 period=1 cycle=1715 experiment=4	27.6693
08325:3	1	R.VVGGEDAKPGQFPWQVVLN[+0.984]GK.V		N[+1]	742.739	3	2226.2	2226.16	0	21.5	227	Specific	553.9	553.9	553.9	7.24	85	>sp|P00740-6|FA9_HUMAN Coagulation factor IX OS=Homo sapiens variant 2 G 44 V GN=F9 PE=1 SV=2	2	sample=1 period=1 cycle=1490 experiment=7	sample=1 period=1 cycle=1490 experiment=7	22.8972
11409:3	1	R.VVGGEDAKPGQFPWQVVLN[+0.984]GK.V		N[+1]	742.729	3	2226.17	2226.16	0	7.9	227	Specific	563.87	563.87	563.87	8.43	85	>sp|P00740-6|FA9_HUMAN Coagulation factor IX OS=Homo sapiens variant 2 G 44 V GN=F9 PE=1 SV=2	2	sample=1 period=1 cycle=1818 experiment=3	sample=1 period=1 cycle=1818 experiment=3	29.9004
11407:3	1	R.VVGGEDAKPGQFPWQVVLN[+0.984]GK.V		N[+1]	742.728	3	2226.17	2226.16	0	6.5	227	Specific	568.18	568.18	568.18	8.43	85	>sp|P00740-6|FA9_HUMAN Coagulation factor IX OS=Homo sapiens variant 2 G 44 V GN=F9 PE=1 SV=2	2	sample=1 period=1 cycle=1817 experiment=4	sample=1 period=1 cycle=1817 experiment=4	29.8813
11135:3	1	R.VVGGEDAKPGQFPWQVVLN[+0.984]GK.V		N[+1]	742.723	3	2226.15	2226.16	0	-0.2	227	Specific	569.54	569.54	569.54	8.74	85	>sp|P00740-6|FA9_HUMAN Coagulation factor IX OS=Homo sapiens variant 2 G 44 V GN=F9 PE=1 SV=2	2	sample=1 period=1 cycle=1742 experiment=4	sample=1 period=1 cycle=1742 experiment=4	28.2638
11186:3	1	R.VVGGEDAKPGQFPWQVVLN[+0.984]GK.V		N[+1]	742.727	3	2226.17	2226.16	0	5.6	227	Specific	572.33	572.33	572.33	8.43	85	>sp|P00740-6|FA9_HUMAN Coagulation factor IX OS=Homo sapiens variant 2 G 44 V GN=F9 PE=1 SV=2	2	sample=1 period=1 cycle=1756 experiment=4	sample=1 period=1 cycle=1756 experiment=4	28.5712
11230:3	1	R.VVGGEDAKPGQFPWQVVLN[+0.984]GK.V		N[+1]	742.724	3	2226.16	2226.16	0	1.4	227	Specific	572.79	572.79	572.79	8.43	85	>sp|P00740-6|FA9_HUMAN Coagulation factor IX OS=Homo sapiens variant 2 G 44 V GN=F9 PE=1 SV=2	2	sample=1 period=1 cycle=1765 experiment=6	sample=1 period=1 cycle=1765 experiment=6	28.7703
11099:3	1	R.VVGGEDAKPGQFPWQVVLN[+0.984]GK.V		N[+1]	742.73	3	2226.17	2226.16	0	8.8	227	Specific	575.94	575.94	575.94	8.43	85	>sp|P00740-6|FA9_HUMAN Coagulation factor IX OS=Homo sapiens variant 2 G 44 V GN=F9 PE=1 SV=2	2	sample=1 period=1 cycle=1733 experiment=4	sample=1 period=1 cycle=1733 experiment=4	28.065
09730:3	1	R.VVGGEDAKPGQFPWQVVLN[+0.984]GK.V		N[+1]	742.731	3	2226.18	2226.16	0	9.8	227	Specific	580.57	580.57	580.57	8.43	85	>sp|P00740-6|FA9_HUMAN Coagulation factor IX OS=Homo sapiens variant 2 G 44 V GN=F9 PE=1 SV=2	2	sample=1 period=1 cycle=1586 experiment=14	sample=1 period=1 cycle=1586 experiment=14	24.8929
11042:3	1	R.VVGGEDAKPGQFPWQVVLN[+0.984]GK.V		N[+1]	742.727	3	2226.17	2226.16	0	5.2	227	Specific	585.02	585.02	585.02	8.43	85	>sp|P00740-6|FA9_HUMAN Coagulation factor IX OS=Homo sapiens variant 2 G 44 V GN=F9 PE=1 SV=2	2	sample=1 period=1 cycle=1720 experiment=5	sample=1 period=1 cycle=1720 experiment=5	27.777
10290:3	1	R.VVGGEDAKPGQFPWQVVLN[+0.984]GK.V		N[+1]	742.725	3	2226.16	2226.16	0	2.2	227	Specific	589.15	589.15	589.15	8.43	85	>sp|P00740-6|FA9_HUMAN Coagulation factor IX OS=Homo sapiens variant 2 G 44 V GN=F9 PE=1 SV=2	2	sample=1 period=1 cycle=1628 experiment=7	sample=1 period=1 cycle=1628 experiment=7	25.7849
09957:3	1	R.VVGGEDAKPGQFPWQVVLN[+0.984]GK.V		N[+1]	742.735	3	2226.19	2226.16	0	15.5	227	Specific	603.14	603.14	603.14	9.74	85	>sp|P00740-6|FA9_HUMAN Coagulation factor IX OS=Homo sapiens variant 2 G 44 V GN=F9 PE=1 SV=2	2	sample=1 period=1 cycle=1603 experiment=11	sample=1 period=1 cycle=1603 experiment=11	25.2558
11163:3	1	R.VVGGEDAKPGQFPWQVVLN[+0.984]GK.V		N[+1]	742.727	3	2226.17	2226.16	0	4.4	227	Specific	604.95	604.95	604.95	9.43	85	>sp|P00740-6|FA9_HUMAN Coagulation factor IX OS=Homo sapiens variant 2 G 44 V GN=F9 PE=1 SV=2	2	sample=1 period=1 cycle=1750 experiment=5	sample=1 period=1 cycle=1750 experiment=5	28.4403
11171:3	1	R.VVGGEDAKPGQFPWQVVLN[+0.984]GK.V		N[+1]	742.729	3	2226.17	2226.16	0	7	227	Specific	606.53	606.53	606.53	9.43	85	>sp|P00740-6|FA9_HUMAN Coagulation factor IX OS=Homo sapiens variant 2 G 44 V GN=F9 PE=1 SV=2	2	sample=1 period=1 cycle=1752 experiment=4	sample=1 period=1 cycle=1752 experiment=4	28.4848
09848:3	1	R.VVGGEDAKPGQFPWQVVLN[+0.984]GK.V		N[+1]	742.731	3	2226.18	2226.16	0	10.6	227	Specific	614.25	614.25	614.25	9.74	85	>sp|P00740-6|FA9_HUMAN Coagulation factor IX OS=Homo sapiens variant 2 G 44 V GN=F9 PE=1 SV=2	2	sample=1 period=1 cycle=1595 experiment=10	sample=1 period=1 cycle=1595 experiment=10	25.0855
08786:3	1	R.VVGGEDAKPGQFPWQVVLN[+0.984]GK.V		N[+1]	742.735	3	2226.19	2226.16	0	15.8	227	Specific	621.21	621.21	621.21	9.74	85	>sp|P00740-6|FA9_HUMAN Coagulation factor IX OS=Homo sapiens variant 2 G 44 V GN=F9 PE=1 SV=2	2	sample=1 period=1 cycle=1526 experiment=14	sample=1 period=1 cycle=1526 experiment=14	23.6475
11398:3	1	R.VVGGEDAKPGQFPWQVVLN[+0.984]GK.V		N[+1]	742.739	3	2226.2	2226.16	0	20.6	227	Specific	629.04	629.04	629.04	9.1	85	>sp|P00740-6|FA9_HUMAN Coagulation factor IX OS=Homo sapiens variant 2 G 44 V GN=F9 PE=1 SV=2	2	sample=1 period=1 cycle=1814 experiment=3	sample=1 period=1 cycle=1814 experiment=3	29.816
11208:3	1	R.VVGGEDAKPGQFPWQVVLN[+0.984]GK.V		N[+1]	742.731	3	2226.18	2226.16	0	10.7	227	Specific	630.38	630.38	630.38	9.74	85	>sp|P00740-6|FA9_HUMAN Coagulation factor IX OS=Homo sapiens variant 2 G 44 V GN=F9 PE=1 SV=2	2	sample=1 period=1 cycle=1761 experiment=4	sample=1 period=1 cycle=1761 experiment=4	28.682
11339:3	1	R.VVGGEDAKPGQFPWQVVLN[+0.984]GK.V		N[+1]	742.734	3	2226.19	2226.16	0	14.7	227	Specific	632.63	632.63	632.63	9.74	85	>sp|P00740-6|FA9_HUMAN Coagulation factor IX OS=Homo sapiens variant 2 G 44 V GN=F9 PE=1 SV=2	2	sample=1 period=1 cycle=1792 experiment=3	sample=1 period=1 cycle=1792 experiment=3	29.35
11297:3	1	R.VVGGEDAKPGQFPWQVVLN[+0.984]GK.V		N[+1]	742.727	3	2226.17	2226.16	0	5.7	227	Specific	644.14	644.14	644.14	9.43	85	>sp|P00740-6|FA9_HUMAN Coagulation factor IX OS=Homo sapiens variant 2 G 44 V GN=F9 PE=1 SV=2	2	sample=1 period=1 cycle=1778 experiment=3	sample=1 period=1 cycle=1778 experiment=3	29.0547
10143:3	1	R.VVGGEDAKPGQFPWQVVLN[+0.984]GK.V		N[+1]	742.731	3	2226.18	2226.16	0	9.8	227	Specific	658.59	658.59	658.59	10.43	85	>sp|P00740-6|FA9_HUMAN Coagulation factor IX OS=Homo sapiens variant 2 G 44 V GN=F9 PE=1 SV=2	2	sample=1 period=1 cycle=1615 experiment=12	sample=1 period=1 cycle=1615 experiment=12	25.5077
11103:3	1	R.VVGGEDAKPGQFPWQVVLN[+0.984]GK.V		N[+1]	742.725	3	2226.16	2226.16	0	1.8	227	Specific	659	659	659	10.43	85	>sp|P00740-6|FA9_HUMAN Coagulation factor IX OS=Homo sapiens variant 2 G 44 V GN=F9 PE=1 SV=2	2	sample=1 period=1 cycle=1734 experiment=5	sample=1 period=1 cycle=1734 experiment=5	28.0872
10906:3	1	R.VVGGEDAKPGQFPWQVVLN[+0.984]GK.V		N[+1]	742.725	3	2226.16	2226.16	0	2.4	227	Specific	659.37	659.37	659.37	10.43	85	>sp|P00740-6|FA9_HUMAN Coagulation factor IX OS=Homo sapiens variant 2 G 44 V GN=F9 PE=1 SV=2	2	sample=1 period=1 cycle=1697 experiment=6	sample=1 period=1 cycle=1697 experiment=6	27.2775
11371:3	1	R.VVGGEDAKPGQFPWQVVLN[+0.984]GK.V		N[+1]	742.726	3	2226.16	2226.16	0	4.3	227	Specific	662.29	662.29	662.29	10.43	85	>sp|P00740-6|FA9_HUMAN Coagulation factor IX OS=Homo sapiens variant 2 G 44 V GN=F9 PE=1 SV=2	2	sample=1 period=1 cycle=1802 experiment=3	sample=1 period=1 cycle=1802 experiment=3	29.5668
10387:3	1	R.VVGGEDAKPGQFPWQVVLN[+0.984]GK.V		N[+1]	742.726	3	2226.16	2226.16	0	3	227	Specific	677.2	677.2	677.2	10.43	85	>sp|P00740-6|FA9_HUMAN Coagulation factor IX OS=Homo sapiens variant 2 G 44 V GN=F9 PE=1 SV=2	2	sample=1 period=1 cycle=1637 experiment=9	sample=1 period=1 cycle=1637 experiment=9	25.976
09649:3	1	R.VVGGEDAKPGQFPWQVVLN[+0.984]GK.V		N[+1]	742.73	3	2226.18	2226.16	0	8.9	227	Specific	682.12	682.12	682.12	10.43	85	>sp|P00740-6|FA9_HUMAN Coagulation factor IX OS=Homo sapiens variant 2 G 44 V GN=F9 PE=1 SV=2	2	sample=1 period=1 cycle=1580 experiment=11	sample=1 period=1 cycle=1580 experiment=11	24.7638
09742:3	1	R.VVGGEDAKPGQFPWQVVLN[+0.984]GK.V		N[+1]	742.735	3	2226.19	2226.16	0	15.3	227	Specific	694.07	694.07	694.07	10.74	85	>sp|P00740-6|FA9_HUMAN Coagulation factor IX OS=Homo sapiens variant 2 G 44 V GN=F9 PE=1 SV=2	2	sample=1 period=1 cycle=1587 experiment=11	sample=1 period=1 cycle=1587 experiment=11	24.9138
11377:3	1	R.VVGGEDAKPGQFPWQVVLN[+0.984]GK.V		N[+1]	742.728	3	2226.17	2226.16	0	6.2	227	Specific	701.7	701.7	701.7	11.43	85	>sp|P00740-6|FA9_HUMAN Coagulation factor IX OS=Homo sapiens variant 2 G 44 V GN=F9 PE=1 SV=2	2	sample=1 period=1 cycle=1805 experiment=3	sample=1 period=1 cycle=1805 experiment=3	29.6318
09678:3	1	R.VVGGEDAKPGQFPWQVVLN[+0.984]GK.V		N[+1]	742.736	3	2226.19	2226.16	0	17	227	Specific	715.43	715.43	715.43	11.74	85	>sp|P00740-6|FA9_HUMAN Coagulation factor IX OS=Homo sapiens variant 2 G 44 V GN=F9 PE=1 SV=2	2	sample=1 period=1 cycle=1582 experiment=13	sample=1 period=1 cycle=1582 experiment=13	24.8066
09313:3	1	R.VVGGEDAKPGQFPWQVVLN[+0.984]GK.V		N[+1]	742.739	3	2226.2	2226.16	0	20.9	227	Specific	717.36	717.36	717.36	11.1	85	>sp|P00740-6|FA9_HUMAN Coagulation factor IX OS=Homo sapiens variant 2 G 44 V GN=F9 PE=1 SV=2	2	sample=1 period=1 cycle=1559 experiment=16	sample=1 period=1 cycle=1559 experiment=16	24.3302
09518:3	1	R.VVGGEDAKPGQFPWQVVLN[+0.984]GK.V		N[+1]	742.726	3	2226.16	2226.16	0	3.4	227	Specific	722.8	722.8	722.8	11.43	85	>sp|P00740-6|FA9_HUMAN Coagulation factor IX OS=Homo sapiens variant 2 G 44 V GN=F9 PE=1 SV=2	2	sample=1 period=1 cycle=1571 experiment=9	sample=1 period=1 cycle=1571 experiment=9	24.5754
11356:3	1	R.VVGGEDAKPGQFPWQVVLN[+0.984]GK.V		N[+1]	742.733	3	2226.18	2226.16	0	12.9	227	Specific	723.49	723.49	723.49	11.74	85	>sp|P00740-6|FA9_HUMAN Coagulation factor IX OS=Homo sapiens variant 2 G 44 V GN=F9 PE=1 SV=2	2	sample=1 period=1 cycle=1797 experiment=3	sample=1 period=1 cycle=1797 experiment=3	29.4559
10282:3	1	R.VVGGEDAKPGQFPWQVVLN[+0.984]GK.V		N[+1]	742.726	3	2226.16	2226.16	0	3.1	227	Specific	726.49	726.49	726.49	11.43	85	>sp|P00740-6|FA9_HUMAN Coagulation factor IX OS=Homo sapiens variant 2 G 44 V GN=F9 PE=1 SV=2	2	sample=1 period=1 cycle=1627 experiment=10	sample=1 period=1 cycle=1627 experiment=10	25.7646
09582:3	1	R.VVGGEDAKPGQFPWQVVLN[+0.984]GK.V		N[+1]	742.725	3	2226.16	2226.16	0	2.4	227	Specific	745.11	745.11	745.11	11.43	85	>sp|P00740-6|FA9_HUMAN Coagulation factor IX OS=Homo sapiens variant 2 G 44 V GN=F9 PE=1 SV=2	2	sample=1 period=1 cycle=1575 experiment=9	sample=1 period=1 cycle=1575 experiment=9	24.6589
08785:3	1	R.VVGGEDAKPGQFPWQVVLN[+0.984]GK.V		N[+1]	742.735	3	2226.19	2226.16	0	15.8	227	Specific	748.63	748.63	748.63	11.74	85	>sp|P00740-6|FA9_HUMAN Coagulation factor IX OS=Homo sapiens variant 2 G 44 V GN=F9 PE=1 SV=2	2	sample=1 period=1 cycle=1526 experiment=13	sample=1 period=1 cycle=1526 experiment=13	23.6471
08796:3	1	R.VVGGEDAKPGQFPWQVVLN[+0.984]GK.V		N[+1]	742.739	3	2226.2	2226.16	0	20.5	227	Specific	755.27	755.27	755.27	12.1	85	>sp|P00740-6|FA9_HUMAN Coagulation factor IX OS=Homo sapiens variant 2 G 44 V GN=F9 PE=1 SV=2	2	sample=1 period=1 cycle=1527 experiment=9	sample=1 period=1 cycle=1527 experiment=9	23.6668
08721:3	1	R.VVGGEDAKPGQFPWQVVLN[+0.984]GK.V		N[+1]	742.735	3	2226.19	2226.16	0	15.7	227	Specific	771.94	771.94	771.94	12.74	85	>sp|P00740-6|FA9_HUMAN Coagulation factor IX OS=Homo sapiens variant 2 G 44 V GN=F9 PE=1 SV=2	2	sample=1 period=1 cycle=1522 experiment=13	sample=1 period=1 cycle=1522 experiment=13	23.5626
08837:3	1	R.VVGGEDAKPGQFPWQVVLN[+0.984]GK.V		N[+1]	742.738	3	2226.2	2226.16	0	20	227	Specific	772.56	772.56	772.56	12.74	85	>sp|P00740-6|FA9_HUMAN Coagulation factor IX OS=Homo sapiens variant 2 G 44 V GN=F9 PE=1 SV=2	2	sample=1 period=1 cycle=1530 experiment=13	sample=1 period=1 cycle=1530 experiment=13	23.7316
09504:3	1	R.VVGGEDAKPGQFPWQVVLN[+0.984]GK.V		N[+1]	742.723	3	2226.15	2226.16	0	-0.9	227	Specific	791.06	791.06	791.06	12.74	85	>sp|P00740-6|FA9_HUMAN Coagulation factor IX OS=Homo sapiens variant 2 G 44 V GN=F9 PE=1 SV=2	2	sample=1 period=1 cycle=1570 experiment=9	sample=1 period=1 cycle=1570 experiment=9	24.5544
09238:3	1	R.VVGGEDAKPGQFPWQVVLN[+0.984]GK.V		N[+1]	742.735	3	2226.19	2226.16	0	15.5	227	Specific	801.45	801.45	801.45	13.74	85	>sp|P00740-6|FA9_HUMAN Coagulation factor IX OS=Homo sapiens variant 2 G 44 V GN=F9 PE=1 SV=2	2	sample=1 period=1 cycle=1555 experiment=14	sample=1 period=1 cycle=1555 experiment=14	24.2463
11308:3	1	R.VVGGEDAKPGQFPWQVVLN[+0.984]GK.V		N[+1]	742.729	3	2226.17	2226.16	0	7.2	227	Specific	805.86	805.86	805.86	13.43	85	>sp|P00740-6|FA9_HUMAN Coagulation factor IX OS=Homo sapiens variant 2 G 44 V GN=F9 PE=1 SV=2	2	sample=1 period=1 cycle=1784 experiment=3	sample=1 period=1 cycle=1784 experiment=3	29.1731
11508:3	1	R.VVGGEDAKPGQFPWQVVLN[+0.984]GK.V		N[+1]	742.728	3	2226.17	2226.16	0	6.4	227	Specific	809.03	809.03	809.03	13.43	85	>sp|P00740-6|FA9_HUMAN Coagulation factor IX OS=Homo sapiens variant 2 G 44 V GN=F9 PE=1 SV=2	2	sample=1 period=1 cycle=1860 experiment=2	sample=1 period=1 cycle=1860 experiment=2	30.7365
08673:3	1	R.VVGGEDAKPGQFPWQVVLN[+0.984]GK.V		N[+1]	742.739	3	2226.2	2226.16	0	21.2	227	Specific	816.55	816.55	816.55	13.1	85	>sp|P00740-6|FA9_HUMAN Coagulation factor IX OS=Homo sapiens variant 2 G 44 V GN=F9 PE=1 SV=2	2	sample=1 period=1 cycle=1518 experiment=10	sample=1 period=1 cycle=1518 experiment=10	23.4779
08135:3	1	R.VVGGEDAKPGQFPWQVVLN[+0.984]GK.V		N[+1]	742.735	3	2226.19	2226.16	0	15.8	227	Specific	818.27	818.27	818.27	13.74	85	>sp|P00740-6|FA9_HUMAN Coagulation factor IX OS=Homo sapiens variant 2 G 44 V GN=F9 PE=1 SV=2	2	sample=1 period=1 cycle=1472 experiment=5	sample=1 period=1 cycle=1472 experiment=5	22.533
08863:3	1	R.VVGGEDAKPGQFPWQVVLN[+0.984]GK.V		N[+1]	742.738	3	2226.2	2226.16	0	19.5	227	Specific	826.8	826.8	826.8	13.74	85	>sp|P00740-6|FA9_HUMAN Coagulation factor IX OS=Homo sapiens variant 2 G 44 V GN=F9 PE=1 SV=2	2	sample=1 period=1 cycle=1532 experiment=11	sample=1 period=1 cycle=1532 experiment=11	23.7747
09481:3	1	R.VVGGEDAKPGQFPWQVVLN[+0.984]GK.V		N[+1]	742.726	3	2226.16	2226.16	0	3.3	227	Specific	827.92	827.92	827.92	13.43	85	>sp|P00740-6|FA9_HUMAN Coagulation factor IX OS=Homo sapiens variant 2 G 44 V GN=F9 PE=1 SV=2	2	sample=1 period=1 cycle=1568 experiment=15	sample=1 period=1 cycle=1568 experiment=15	24.5172
08583:3	1	R.VVGGEDAKPGQFPWQVVLN[+0.984]GK.V		N[+1]	742.737	3	2226.2	2226.16	0	19.2	227	Specific	836.48	836.48	836.48	13.74	85	>sp|P00740-6|FA9_HUMAN Coagulation factor IX OS=Homo sapiens variant 2 G 44 V GN=F9 PE=1 SV=2	2	sample=1 period=1 cycle=1511 experiment=6	sample=1 period=1 cycle=1511 experiment=6	23.3295
08849:3	1	R.VVGGEDAKPGQFPWQVVLN[+0.984]GK.V		N[+1]	742.735	3	2226.19	2226.16	0	15.4	227	Specific	837.93	837.93	837.93	13.74	85	>sp|P00740-6|FA9_HUMAN Coagulation factor IX OS=Homo sapiens variant 2 G 44 V GN=F9 PE=1 SV=2	2	sample=1 period=1 cycle=1531 experiment=11	sample=1 period=1 cycle=1531 experiment=11	23.7515
08944:3	1	R.VVGGEDAKPGQFPWQVVLN[+0.984]GK.V		N[+1]	742.739	3	2226.2	2226.16	0	21.7	227	Specific	840.49	840.49	840.49	13.1	85	>sp|P00740-6|FA9_HUMAN Coagulation factor IX OS=Homo sapiens variant 2 G 44 V GN=F9 PE=1 SV=2	2	sample=1 period=1 cycle=1537 experiment=12	sample=1 period=1 cycle=1537 experiment=12	23.8775
08571:3	1	R.VVGGEDAKPGQFPWQVVLN[+0.984]GK.V		N[+1]	742.737	3	2226.2	2226.16	0	18.2	227	Specific	842.95	842.95	842.95	13.74	85	>sp|P00740-6|FA9_HUMAN Coagulation factor IX OS=Homo sapiens variant 2 G 44 V GN=F9 PE=1 SV=2	2	sample=1 period=1 cycle=1510 experiment=8	sample=1 period=1 cycle=1510 experiment=8	23.3097
09490:3	1	R.VVGGEDAKPGQFPWQVVLN[+0.984]GK.V		N[+1]	742.735	3	2226.19	2226.16	0	15.9	227	Specific	843.37	843.37	843.37	13.74	85	>sp|P00740-6|FA9_HUMAN Coagulation factor IX OS=Homo sapiens variant 2 G 44 V GN=F9 PE=1 SV=2	2	sample=1 period=1 cycle=1569 experiment=9	sample=1 period=1 cycle=1569 experiment=9	24.5343
09135:3	1	R.VVGGEDAKPGQFPWQVVLN[+0.984]GK.V		N[+1]	742.735	3	2226.19	2226.16	0	15.1	227	Specific	846.34	846.34	846.34	13.74	85	>sp|P00740-6|FA9_HUMAN Coagulation factor IX OS=Homo sapiens variant 2 G 44 V GN=F9 PE=1 SV=2	2	sample=1 period=1 cycle=1549 experiment=17	sample=1 period=1 cycle=1549 experiment=17	24.1224
11388:3	1	R.VVGGEDAKPGQFPWQVVLN[+0.984]GK.V		N[+1]	742.729	3	2226.17	2226.16	0	8.1	227	Specific	849.05	849.05	849.05	13.43	85	>sp|P00740-6|FA9_HUMAN Coagulation factor IX OS=Homo sapiens variant 2 G 44 V GN=F9 PE=1 SV=2	2	sample=1 period=1 cycle=1809 experiment=2	sample=1 period=1 cycle=1809 experiment=2	29.7186
08601:3	1	R.VVGGEDAKPGQFPWQVVLN[+0.984]GK.V		N[+1]	742.736	3	2226.19	2226.16	0	17.6	227	Specific	853.97	853.97	853.97	14.74	85	>sp|P00740-6|FA9_HUMAN Coagulation factor IX OS=Homo sapiens variant 2 G 44 V GN=F9 PE=1 SV=2	2	sample=1 period=1 cycle=1512 experiment=10	sample=1 period=1 cycle=1512 experiment=10	23.353
08722:3	1	R.VVGGEDAKPGQFPWQVVLN[+0.984]GK.V		N[+1]	742.735	3	2226.19	2226.16	0	15.7	227	Specific	869.82	869.82	869.82	14.74	85	>sp|P00740-6|FA9_HUMAN Coagulation factor IX OS=Homo sapiens variant 2 G 44 V GN=F9 PE=1 SV=2	2	sample=1 period=1 cycle=1522 experiment=14	sample=1 period=1 cycle=1522 experiment=14	23.563
08770:3	1	R.VVGGEDAKPGQFPWQVVLN[+0.984]GK.V		N[+1]	742.737	3	2226.2	2226.16	0	18.4	227	Specific	875.09	875.09	875.09	14.74	85	>sp|P00740-6|FA9_HUMAN Coagulation factor IX OS=Homo sapiens variant 2 G 44 V GN=F9 PE=1 SV=2	2	sample=1 period=1 cycle=1525 experiment=14	sample=1 period=1 cycle=1525 experiment=14	23.6262
09136:3	1	R.VVGGEDAKPGQFPWQVVLN[+0.984]GK.V		N[+1]	742.735	3	2226.19	2226.16	0	15.1	227	Specific	882.72	882.72	882.72	14.74	85	>sp|P00740-6|FA9_HUMAN Coagulation factor IX OS=Homo sapiens variant 2 G 44 V GN=F9 PE=1 SV=2	2	sample=1 period=1 cycle=1549 experiment=18	sample=1 period=1 cycle=1549 experiment=18	24.1228
08648:3	1	R.VVGGEDAKPGQFPWQVVLN[+0.984]GK.V		N[+1]	742.739	3	2226.2	2226.16	0	20.6	227	Specific	882.95	882.95	882.95	14.1	85	>sp|P00740-6|FA9_HUMAN Coagulation factor IX OS=Homo sapiens variant 2 G 44 V GN=F9 PE=1 SV=2	2	sample=1 period=1 cycle=1516 experiment=8	sample=1 period=1 cycle=1516 experiment=8	23.4346
08145:3	1	R.VVGGEDAKPGQFPWQVVLN[+0.984]GK.V		N[+1]	742.739	3	2226.2	2226.16	0	21.7	227	Specific	883.7	883.7	883.7	14.1	85	>sp|P00740-6|FA9_HUMAN Coagulation factor IX OS=Homo sapiens variant 2 G 44 V GN=F9 PE=1 SV=2	2	sample=1 period=1 cycle=1473 experiment=5	sample=1 period=1 cycle=1473 experiment=5	22.5532
10235:3	1	R.VVGGEDAKPGQFPWQVVLN[+0.984]GK.V		N[+1]	742.725	3	2226.16	2226.16	0	2.3	227	Specific	884.66	884.66	884.66	14.43	85	>sp|P00740-6|FA9_HUMAN Coagulation factor IX OS=Homo sapiens variant 2 G 44 V GN=F9 PE=1 SV=2	2	sample=1 period=1 cycle=1623 experiment=10	sample=1 period=1 cycle=1623 experiment=10	25.6783
09312:3	1	R.VVGGEDAKPGQFPWQVVLN[+0.984]GK.V		N[+1]	742.739	3	2226.2	2226.16	0	20.9	227	Specific	894.97	894.97	894.97	14.1	85	>sp|P00740-6|FA9_HUMAN Coagulation factor IX OS=Homo sapiens variant 2 G 44 V GN=F9 PE=1 SV=2	2	sample=1 period=1 cycle=1559 experiment=15	sample=1 period=1 cycle=1559 experiment=15	24.3298
08242:3	1	R.VVGGEDAKPGQFPWQVVLN[+0.984]GK.V		N[+1]	742.738	3	2226.2	2226.16	0	20.2	227	Specific	897.89	897.89	897.89	14.1	85	>sp|P00740-6|FA9_HUMAN Coagulation factor IX OS=Homo sapiens variant 2 G 44 V GN=F9 PE=1 SV=2	2	sample=1 period=1 cycle=1480 experiment=5	sample=1 period=1 cycle=1480 experiment=5	22.698
[truncated: 802 more rows]

## Sheet: H1aTP
Query #:z	Protein Rank	Peptide < ProteinMetrics Confidential >	Glycans NHFAGNa	Modification Type(s)	Observed m/z	z	Observed (M+H)	Calc. mass (M+H)	Off-by-x error	Mass error (ppm)	Starting position	Cleavage	Score	Delta	Delta Mod	|Log Prob|	# of unique peptides	Protein Name	Protein DB number	Comment	Scan #	Scan Time
[truncated: 1,755 more rows]

[truncated: 10 more sheets: H1bT, H1bTP, H2aT, H2aTP, H2bT, H2bTP, pdFIXaT, pdFIXaTP, pdFIXbT, pdFIXbTP]
