# Supplementary material for: Coagulation factor IX analysis in bioreactor cell culture supernatant predicts quality of the purified product
Source: Commun Biol. 2021 Mar 23;4:390. doi: 10.1038/s42003-021-01903-x (PMC7988164; doi:10.1038/s42003-021-01903-x)
Supplement: Supplementary file 16 — Supplementary Data S13 [file 42003_2021_1903_MOESM16_ESM.xlsx]

## Sheet: Metadata
_RESULTS_version	5
RESULTS_SEARCH_STAT_search_begin_time_clock	2019-11-04 16:14:20
RESULTS_SEARCH_STAT_search_end_time_clock	2019-12-04 00:07:52
RESULTS_SEARCH_STAT_search_time_duration	#VALUE!
RESULTS_SEARCH_STAT_stage_signal_processing_begin_time_clock	2019-11-04 16:14:20
RESULTS_SEARCH_STAT_stage_signal_processing_end_time_clock	2019-11-04 23:15:43
RESULTS_SEARCH_STAT_stage_signal_processing_time_duration	#VALUE!
RESULTS_SEARCH_STAT_stage_waiting_begin_time_clock	2019-11-04 23:15:43
RESULTS_SEARCH_STAT_stage_waiting_end_time_clock	2019-11-04 23:16:53
RESULTS_SEARCH_STAT_stage_waiting_time_duration	2090-05-28
RESULTS_SEARCH_STAT_stage_searching_begin_time_clock	2019-11-04 23:16:53
RESULTS_SEARCH_STAT_stage_searching_end_time_clock	2019-12-04 00:05:43
RESULTS_SEARCH_STAT_stage_searching_time_duration	9921-02-03
RESULTS_SEARCH_STAT_stage_fdr_begin_time_clock	2019-12-04 00:05:44
RESULTS_SEARCH_STAT_stage_fdr_end_time_clock	2019-12-04 00:07:52
RESULTS_SEARCH_STAT_stage_fdr_time_duration	2251-10-10
RESULTS_SEARCH_STAT_task_fraglet_exe_begin_time_clock	2019-11-04 23:15:54
RESULTS_SEARCH_STAT_task_fraglet_exe_end_time_clock	2019-11-04 23:19:25
RESULTS_SEARCH_STAT_task_fraglet_exe_time_duration	210433
RESULTS_SEARCH_STAT_task_fraglet_exe_time_cpu	5903-03-25
RESULTS_SEARCH_STAT_task_taglet_exe_begin_time_clock	2019-11-04 23:25:03
RESULTS_SEARCH_STAT_task_taglet_exe_end_time_clock	2019-11-04 23:54:00
RESULTS_SEARCH_STAT_task_taglet_exe_time_duration	1737400
RESULTS_SEARCH_STAT_task_taglet_exe_time_cpu	#VALUE!
RESULTS_SEARCH_STAT_task_progroup_begin_time_clock	2019-11-04 23:54:00
RESULTS_SEARCH_STAT_task_progroup_end_time_clock	2019-12-04 00:05:42
RESULTS_SEARCH_STAT_task_progroup_time_duration	702283
RESULTS_SEARCH_STAT_task_progroup_time_cpu	5059-08-18
RESULTS_SEARCH_STAT_task_focusing_begin_time_clock	2019-11-04 23:19:25
RESULTS_SEARCH_STAT_task_focusing_end_time_clock	2019-11-04 23:25:03
RESULTS_SEARCH_STAT_task_focusing_time_duration	338232
RESULTS_SEARCH_STAT_task_focusing_time_cpu	927956
RESULTS_SEARCH_STAT_computer_memory	130993
RESULTS_SEARCH_STAT_computer_name	SCMB-4K02YC2
RESULTS_SEARCH_STAT_num_proteins	48380
RESULTS_SEARCH_STAT_num_residues	17857630
RESULTS_SEARCH_STAT_number_cores	16
RESULTS_SEARCH_STAT_number_licensed_tasks	16
RESULTS_SEARCH_STAT_number_processors	32
RESULTS_SEARCH_STAT_os	Windows 7 Professional Service Pack 1 (6.1.7601)
RESULTS_SEARCH_1_time_cpu	12651
RESULTS_SEARCH_1_time_duration	12667
RESULTS_SEARCH_1_version	5.0.1.4874
RESULTS_SEARCH_1_xml:id	SEARCH:1:636905960592403832_0
RESULTS_SEARCH_1_PARAMETERS_chemical_data_edited	TRUE
RESULTS_SEARCH_1_PARAMETERS_do_multiprecursor_search	TRUE
RESULTS_SEARCH_1_PARAMETERS_do_reverse_search	TRUE
RESULTS_SEARCH_1_PARAMETERS_max_quant_labels	35
RESULTS_SEARCH_1_PARAMETERS_maxresults	15
RESULTS_SEARCH_1_PARAMETERS_separate_searches	FALSE
RESULTS_SEARCH_1_PARAMETERS_MSTOLERANCE_type	dalton
RESULTS_SEARCH_1_PARAMETERS_MSTOLERANCE_value	0.05
RESULTS_SEARCH_1_PARAMETERS_MSMSTOLERANCE_type	dalton
RESULTS_SEARCH_1_PARAMETERS_MSMSTOLERANCE_value	0.1
RESULTS_SEARCH_1_PARAMETERS_MS_STANDARD_DEVIATION_type	dalton
RESULTS_SEARCH_1_PARAMETERS_MS_STANDARD_DEVIATION_value	0.0011
RESULTS_SEARCH_1_PARAMETERS_MSMS_STANDARD_DEVIATION_type	dalton
RESULTS_SEARCH_1_PARAMETERS_MSMS_STANDARD_DEVIATION_value	0.01
RESULTS_SEARCH_1_PARAMETERS_FASTA_filename	D:\AB SCIEX\ProteinPilot Data\SearchDatabases\LFZ_20190206_Cgriseus_CHO_1075_forP8_PD_24194proteins.fasta
RESULTS_SEARCH_1_PARAMETERS_AUTO_CALIBRATION_ms	TRUE
RESULTS_SEARCH_1_PARAMETERS_AUTO_CALIBRATION_msexport	FALSE
RESULTS_SEARCH_1_PARAMETERS_AUTO_CALIBRATION_msms	TRUE
RESULTS_SEARCH_1_PARAMETERS_AUTO_CALIBRATION_msmstolsdratio	2.75
RESULTS_SEARCH_1_PARAMETERS_AUTO_CALIBRATION_mstolsdratio	7
RESULTS_SEARCH_1_PARAMETERS_AUTO_CALIBRATION_squareroot	TRUE
RESULTS_SEARCH_1_PARAMETERS_AUTO_CALIBRATION_type	dalton
RESULTS_SEARCH_1_PARAMETERS_AUTO_CALIBRATION_MCP_d_s_s_f	0.0666667
RESULTS_SEARCH_1_PARAMETERS_AUTO_CALIBRATION_MCP_d_s_w_f	3
RESULTS_SEARCH_1_PARAMETERS_AUTO_CALIBRATION_MCP_m_f_r_mbc	200
RESULTS_SEARCH_1_PARAMETERS_AUTO_CALIBRATION_MCP_m_m_c	10
RESULTS_SEARCH_1_PARAMETERS_AUTO_CALIBRATION_MCP_m_m_f_s	0.25
RESULTS_SEARCH_1_PARAMETERS_AUTO_CALIBRATION_MCP_m_m_p_f	0.33
RESULTS_SEARCH_1_PARAMETERS_AUTO_CALIBRATION_MCP_m_m_p_rms_f	1
RESULTS_SEARCH_1_PARAMETERS_AUTO_CALIBRATION_MCP_m_p_t_f	1
RESULTS_SEARCH_1_PARAMETERS_AUTO_CALIBRATION_MCP_m_r_h_n_b	15
RESULTS_SEARCH_1_PARAMETERS_AUTO_CALIBRATION_MCP_m_z_n_s	99
RESULTS_SEARCH_1_PARAMETERS_AUTO_CALIBRATION_MCP_m_z_s_mn_f_r	0.0666667
RESULTS_SEARCH_1_PARAMETERS_AUTO_CALIBRATION_MCP_m_z_s_mx_f_r	0.1
RESULTS_SEARCH_1_PARAMETERS_MS_AUTO_CALIBRATION_OUT_avres	3.80115e-08
RESULTS_SEARCH_1_PARAMETERS_MS_AUTO_CALIBRATION_OUT_c0	0.000274565
RESULTS_SEARCH_1_PARAMETERS_MS_AUTO_CALIBRATION_OUT_c1minus1	-1.35421e-05
RESULTS_SEARCH_1_PARAMETERS_MS_AUTO_CALIBRATION_OUT_c2	0
RESULTS_SEARCH_1_PARAMETERS_MS_AUTO_CALIBRATION_OUT_file	1
RESULTS_SEARCH_1_PARAMETERS_MS_AUTO_CALIBRATION_OUT_partnumber	1
RESULTS_SEARCH_1_PARAMETERS_MS_AUTO_CALIBRATION_OUT_polyorder	1
RESULTS_SEARCH_1_PARAMETERS_MS_AUTO_CALIBRATION_OUT_sample	1
RESULTS_SEARCH_1_PARAMETERS_MS_AUTO_CALIBRATION_OUT_squareroot	TRUE
RESULTS_SEARCH_1_PARAMETERS_MSMS_AUTO_CALIBRATION_OUT_avres	-3.03795e-07
RESULTS_SEARCH_1_PARAMETERS_MSMS_AUTO_CALIBRATION_OUT_c0	0.000217696
RESULTS_SEARCH_1_PARAMETERS_MSMS_AUTO_CALIBRATION_OUT_c1minus1	-1.21143e-05
RESULTS_SEARCH_1_PARAMETERS_MSMS_AUTO_CALIBRATION_OUT_c2	0
RESULTS_SEARCH_1_PARAMETERS_MSMS_AUTO_CALIBRATION_OUT_file	1
RESULTS_SEARCH_1_PARAMETERS_MSMS_AUTO_CALIBRATION_OUT_partnumber	1
RESULTS_SEARCH_1_PARAMETERS_MSMS_AUTO_CALIBRATION_OUT_polyorder	1
RESULTS_SEARCH_1_PARAMETERS_MSMS_AUTO_CALIBRATION_OUT_sample	1
RESULTS_SEARCH_1_PARAMETERS_MSMS_AUTO_CALIBRATION_OUT_squareroot	TRUE
RESULTS_SEARCH_1_PARAMETERS_MAX_PRECURSORS_FRAGLET	5
RESULTS_SEARCH_1_PARAMETERS_MAX_PRECURSORS_TAGLET	1
RESULTS_SEARCH_1_PARAMETERS_PRECURSORS_DR_FRAGLET	10
RESULTS_SEARCH_1_PARAMETERS_PRECURSORS_DR_TAGLET	3
RESULTS_SEARCH_1_PARAMETERS_DEFAULT_CHARGE_STATE_1_charge	2
RESULTS_SEARCH_1_PARAMETERS_DEFAULT_CHARGE_STATE_1_probability	1
RESULTS_SEARCH_1_PARAMETERS_DEFAULT_CHARGE_STATE_2_charge	3
RESULTS_SEARCH_1_PARAMETERS_DEFAULT_CHARGE_STATE_2_probability	1
RESULTS_SEARCH_1_PARAMETERS_DEFAULT_CHARGE_STATE_3_charge	4
RESULTS_SEARCH_1_PARAMETERS_DEFAULT_CHARGE_STATE_3_probability	1
RESULTS_SEARCH_1_PARAMETERS_VERSION	5.0.1.0, 4895
RESULTS_SEARCH_1_PARAMETERS_PARAGON_VERSION	5.0.1.0, 4874
RESULTS_SEARCH_1_PARAMETERS_APPLICATION	ProteinPilot(tm) Software
RESULTS_SEARCH_1_PARAMETERS_PROGROUP_alternativedispositionmaximumfoldprobabilitydrop	100
RESULTS_SEARCH_1_PARAMETERS_PROGROUP_alternativedispositionmaximumfoldscoredrop	2
RESULTS_SEARCH_1_PARAMETERS_PROGROUP_autodiscordantpeptidethreshold	0.3
RESULTS_SEARCH_1_PARAMETERS_PROGROUP_bayesconfidencecalclulation	TRUE
RESULTS_SEARCH_1_PARAMETERS_PROGROUP_calibrateconfidence	TRUE
RESULTS_SEARCH_1_PARAMETERS_PROGROUP_compresspeptides	FALSE
RESULTS_SEARCH_1_PARAMETERS_PROGROUP_confidencepercentthresholdforexcludingothersfromquant	15
RESULTS_SEARCH_1_PARAMETERS_PROGROUP_confidencepercentthresholdforincludingselfinquant	15
RESULTS_SEARCH_1_PARAMETERS_PROGROUP_donotstoremspeaklists	FALSE
RESULTS_SEARCH_1_PARAMETERS_PROGROUP_fasta	D:\AB SCIEX\ProteinPilot Data\SearchDatabases\LFZ_20190206_Cgriseus_CHO_1075_forP8_PD_24194proteins.fasta
RESULTS_SEARCH_1_PARAMETERS_PROGROUP_featuregroupminpepconf	0.66
RESULTS_SEARCH_1_PARAMETERS_PROGROUP_featuregroupminups	0.47
RESULTS_SEARCH_1_PARAMETERS_PROGROUP_focusingintersection	4
RESULTS_SEARCH_1_PARAMETERS_PROGROUP_focusingminimummatchconfidence	0.1
RESULTS_SEARCH_1_PARAMETERS_PROGROUP_focusingminunusedprotscore	0.1
RESULTS_SEARCH_1_PARAMETERS_PROGROUP_focusingsubsetcutoff	6
RESULTS_SEARCH_1_PARAMETERS_PROGROUP_intersection	1.3
RESULTS_SEARCH_1_PARAMETERS_PROGROUP_minimummatchconfidencecutoff	0.001
RESULTS_SEARCH_1_PARAMETERS_PROGROUP_minunusedprotscore	0.0458
RESULTS_SEARCH_1_PARAMETERS_PROGROUP_subsetcutoff	2
RESULTS_SEARCH_1_PARAMETERS_PROGROUP_unusedprotscorethresholdforexcludingothersfromquant	1.3
RESULTS_SEARCH_1_PARAMETERS_PEAKLIST_count	1906-04-17
RESULTS_SEARCH_1_PARAMETERS_PEAKLIST_filenumber	1
RESULTS_SEARCH_1_PARAMETERS_PEAKLIST_original_count	2299
RESULTS_SEARCH_1_PARAMETERS_PEAKLIST_originalfilename	\\Scmb-4k02yc2\d\AB SCIEX\ProteinPilot Data\Results\BenSchulz\2019\20190204_Schulz_Luci_Exp21b\20190204_Schulz_Luci_H2aTP_DDA.wiff
RESULTS_SEARCH_1_PARAMETERS_PEAKLIST_partnumber	1
RESULTS_SEARCH_1_PARAMETERS_QUANT_TYPE_background_correction	FALSE
RESULTS_SEARCH_1_PARAMETERS_QUANT_TYPE_bias_correction	TRUE
RESULTS_SEARCH_1_PARAMETERS_QUANT_TYPE_keep_extreme_peptides_over_fraction	0
RESULTS_SEARCH_1_PARAMETERS_QUANT_TYPE_low_confidence_check	TRUE
RESULTS_SEARCH_1_PARAMETERS_QUANT_TYPE_low_intensity_check	TRUE
RESULTS_SEARCH_1_PARAMETERS_QUANT_TYPE_median_statistic	TRUE
RESULTS_SEARCH_1_PARAMETERS_QUANT_TYPE_mod_check	TRUE
RESULTS_SEARCH_1_PARAMETERS_QUANT_TYPE_quant_threshold	-1
RESULTS_SEARCH_1_PARAMETERS_QUANT_TYPE_quant_threshold_sn	9
RESULTS_SEARCH_1_PARAMETERS_QUANT_TYPE_separate_searches	FALSE
RESULTS_SEARCH_1_PARAMETERS_QUANT_TYPE_shared_msms_check	TRUE
RESULTS_SEARCH_1_PARAMETERS_PARAGON_METHOD_SETTINGS_UI_SAMPLE_TYPE	Identification
RESULTS_SEARCH_1_PARAMETERS_PARAGON_METHOD_SETTINGS_UI_CYS_ALKYLATION	Acrylamide
RESULTS_SEARCH_1_PARAMETERS_PARAGON_METHOD_SETTINGS_UI_DIGESTION	Trypsin
RESULTS_SEARCH_1_PARAMETERS_PARAGON_METHOD_SETTINGS_UI_INSTRUMENT	TripleTOF 5600
RESULTS_SEARCH_1_PARAMETERS_PARAGON_METHOD_SETTINGS_UI_SEARCH_EFFORT	Thorough
RESULTS_SEARCH_1_PARAMETERS_PARAGON_METHOD_SETTINGS_UI_ID_FOCUS	Biological modifications
RESULTS_SEARCH_1_PARAMETERS_PARAGON_METHOD_SETTINGS_UI_USER_NAME	scmb-4k02yc2\labpc
RESULTS_SEARCH_1_PARAMETERS_PARAGON_METHOD_SETTINGS_UI_MACHINE_NAME	SCMB-4K02YC2
RESULTS_SEARCH_1_PARAMETERS_PARAGON_METHOD_SETTINGS_UI_SEARCH_ID	6.36906e+17
RESULTS_SEARCH_1_PARAMETERS_PARAGON_METHOD_SETTINGS_UI_START_TIME	2019-04-11 16:14:20
RESULTS_SEARCH_1_PARAMETERS_PARAGON_METHOD_SETTINGS_UI_MIN_UNUSED_PROTSCORE	0.0458
RESULTS_SEARCH_1_PARAMETERS_PARAGON_METHOD_SETTINGS_UI_PSPEP	TRUE
RESULTS_SEARCH_2_time_cpu	235343
RESULTS_SEARCH_2_time_duration	235909
RESULTS_SEARCH_2_version	5.0.1.4874
RESULTS_SEARCH_2_xml:id	SEARCH:2:636905960592403832_0
RESULTS_SEARCH_2_PARAMETERS_chemical_data_edited	TRUE
RESULTS_SEARCH_2_PARAMETERS_do_multiprecursor_search	TRUE
RESULTS_SEARCH_2_PARAMETERS_do_reverse_search	TRUE
RESULTS_SEARCH_2_PARAMETERS_max_quant_labels	35
RESULTS_SEARCH_2_PARAMETERS_maxresults	15
RESULTS_SEARCH_2_PARAMETERS_separate_searches	FALSE
RESULTS_SEARCH_2_PARAMETERS_MSTOLERANCE_type	dalton
RESULTS_SEARCH_2_PARAMETERS_MSTOLERANCE_value	0.05
RESULTS_SEARCH_2_PARAMETERS_MSMSTOLERANCE_type	dalton
RESULTS_SEARCH_2_PARAMETERS_MSMSTOLERANCE_value	0.1
RESULTS_SEARCH_2_PARAMETERS_MS_STANDARD_DEVIATION_type	dalton
RESULTS_SEARCH_2_PARAMETERS_MS_STANDARD_DEVIATION_value	0.0011
RESULTS_SEARCH_2_PARAMETERS_MSMS_STANDARD_DEVIATION_type	dalton
RESULTS_SEARCH_2_PARAMETERS_MSMS_STANDARD_DEVIATION_value	0.01
RESULTS_SEARCH_2_PARAMETERS_FASTA_filename	D:\AB SCIEX\ProteinPilot Data\SearchDatabases\LFZ_20190206_Cgriseus_CHO_1075_forP8_PD_24194proteins.fasta
RESULTS_SEARCH_2_PARAMETERS_AUTO_CALIBRATION_ms	TRUE
RESULTS_SEARCH_2_PARAMETERS_AUTO_CALIBRATION_msexport	FALSE
RESULTS_SEARCH_2_PARAMETERS_AUTO_CALIBRATION_msms	TRUE
RESULTS_SEARCH_2_PARAMETERS_AUTO_CALIBRATION_msmstolsdratio	2.75
RESULTS_SEARCH_2_PARAMETERS_AUTO_CALIBRATION_mstolsdratio	7
RESULTS_SEARCH_2_PARAMETERS_AUTO_CALIBRATION_squareroot	TRUE
RESULTS_SEARCH_2_PARAMETERS_AUTO_CALIBRATION_type	dalton
RESULTS_SEARCH_2_PARAMETERS_AUTO_CALIBRATION_MCP_d_s_s_f	0.0666667
RESULTS_SEARCH_2_PARAMETERS_AUTO_CALIBRATION_MCP_d_s_w_f	3
RESULTS_SEARCH_2_PARAMETERS_AUTO_CALIBRATION_MCP_m_f_r_mbc	200
RESULTS_SEARCH_2_PARAMETERS_AUTO_CALIBRATION_MCP_m_m_c	10
RESULTS_SEARCH_2_PARAMETERS_AUTO_CALIBRATION_MCP_m_m_f_s	0.25
RESULTS_SEARCH_2_PARAMETERS_AUTO_CALIBRATION_MCP_m_m_p_f	0.33
RESULTS_SEARCH_2_PARAMETERS_AUTO_CALIBRATION_MCP_m_m_p_rms_f	1
RESULTS_SEARCH_2_PARAMETERS_AUTO_CALIBRATION_MCP_m_p_t_f	1
RESULTS_SEARCH_2_PARAMETERS_AUTO_CALIBRATION_MCP_m_r_h_n_b	15
RESULTS_SEARCH_2_PARAMETERS_AUTO_CALIBRATION_MCP_m_z_n_s	99
RESULTS_SEARCH_2_PARAMETERS_AUTO_CALIBRATION_MCP_m_z_s_mn_f_r	0.0666667
RESULTS_SEARCH_2_PARAMETERS_AUTO_CALIBRATION_MCP_m_z_s_mx_f_r	0.1
RESULTS_SEARCH_2_PARAMETERS_MS_AUTO_CALIBRATION_OUT_avres	3.80115e-08
RESULTS_SEARCH_2_PARAMETERS_MS_AUTO_CALIBRATION_OUT_c0	0.000274565
RESULTS_SEARCH_2_PARAMETERS_MS_AUTO_CALIBRATION_OUT_c1minus1	-1.35421e-05
RESULTS_SEARCH_2_PARAMETERS_MS_AUTO_CALIBRATION_OUT_c2	0
RESULTS_SEARCH_2_PARAMETERS_MS_AUTO_CALIBRATION_OUT_file	1
RESULTS_SEARCH_2_PARAMETERS_MS_AUTO_CALIBRATION_OUT_partnumber	1900-01-01
RESULTS_SEARCH_2_PARAMETERS_MS_AUTO_CALIBRATION_OUT_polyorder	1
RESULTS_SEARCH_2_PARAMETERS_MS_AUTO_CALIBRATION_OUT_sample	1
RESULTS_SEARCH_2_PARAMETERS_MS_AUTO_CALIBRATION_OUT_squareroot	TRUE
RESULTS_SEARCH_2_PARAMETERS_MSMS_AUTO_CALIBRATION_OUT_avres	-3.03795e-07
RESULTS_SEARCH_2_PARAMETERS_MSMS_AUTO_CALIBRATION_OUT_c0	0.000217696
RESULTS_SEARCH_2_PARAMETERS_MSMS_AUTO_CALIBRATION_OUT_c1minus1	-1.21143e-05
RESULTS_SEARCH_2_PARAMETERS_MSMS_AUTO_CALIBRATION_OUT_c2	0
RESULTS_SEARCH_2_PARAMETERS_MSMS_AUTO_CALIBRATION_OUT_file	1
RESULTS_SEARCH_2_PARAMETERS_MSMS_AUTO_CALIBRATION_OUT_partnumber	1
RESULTS_SEARCH_2_PARAMETERS_MSMS_AUTO_CALIBRATION_OUT_polyorder	1
RESULTS_SEARCH_2_PARAMETERS_MSMS_AUTO_CALIBRATION_OUT_sample	1
RESULTS_SEARCH_2_PARAMETERS_MSMS_AUTO_CALIBRATION_OUT_squareroot	TRUE
RESULTS_SEARCH_2_PARAMETERS_MAX_PRECURSORS_FRAGLET	5
RESULTS_SEARCH_2_PARAMETERS_MAX_PRECURSORS_TAGLET	1
RESULTS_SEARCH_2_PARAMETERS_PRECURSORS_DR_FRAGLET	10
RESULTS_SEARCH_2_PARAMETERS_PRECURSORS_DR_TAGLET	3
RESULTS_SEARCH_2_PARAMETERS_DEFAULT_CHARGE_STATE_1_charge	2
RESULTS_SEARCH_2_PARAMETERS_DEFAULT_CHARGE_STATE_1_probability	1
RESULTS_SEARCH_2_PARAMETERS_DEFAULT_CHARGE_STATE_2_charge	3
RESULTS_SEARCH_2_PARAMETERS_DEFAULT_CHARGE_STATE_2_probability	1
RESULTS_SEARCH_2_PARAMETERS_DEFAULT_CHARGE_STATE_3_charge	4
RESULTS_SEARCH_2_PARAMETERS_DEFAULT_CHARGE_STATE_3_probability	1
RESULTS_SEARCH_2_PARAMETERS_VERSION	5.0.1.0, 4895
RESULTS_SEARCH_2_PARAMETERS_PARAGON_VERSION	5.0.1.0, 4874
RESULTS_SEARCH_2_PARAMETERS_APPLICATION	ProteinPilot(tm) Software
RESULTS_SEARCH_2_PARAMETERS_PROGROUP_alternativedispositionmaximumfoldprobabilitydrop	100
RESULTS_SEARCH_2_PARAMETERS_PROGROUP_alternativedispositionmaximumfoldscoredrop	2
RESULTS_SEARCH_2_PARAMETERS_PROGROUP_autodiscordantpeptidethreshold	0.3
RESULTS_SEARCH_2_PARAMETERS_PROGROUP_bayesconfidencecalclulation	TRUE
RESULTS_SEARCH_2_PARAMETERS_PROGROUP_calibrateconfidence	TRUE
RESULTS_SEARCH_2_PARAMETERS_PROGROUP_compresspeptides	FALSE
RESULTS_SEARCH_2_PARAMETERS_PROGROUP_confidencepercentthresholdforexcludingothersfromquant	15
RESULTS_SEARCH_2_PARAMETERS_PROGROUP_confidencepercentthresholdforincludingselfinquant	15
RESULTS_SEARCH_2_PARAMETERS_PROGROUP_donotstoremspeaklists	FALSE
RESULTS_SEARCH_2_PARAMETERS_PROGROUP_fasta	D:\AB SCIEX\ProteinPilot Data\SearchDatabases\LFZ_20190206_Cgriseus_CHO_1075_forP8_PD_24194proteins.fasta
RESULTS_SEARCH_2_PARAMETERS_PROGROUP_featuregroupminpepconf	0.66
RESULTS_SEARCH_2_PARAMETERS_PROGROUP_featuregroupminups	0.47
RESULTS_SEARCH_2_PARAMETERS_PROGROUP_focusingintersection	4
RESULTS_SEARCH_2_PARAMETERS_PROGROUP_focusingminimummatchconfidence	0.1
RESULTS_SEARCH_2_PARAMETERS_PROGROUP_focusingminunusedprotscore	0.1
RESULTS_SEARCH_2_PARAMETERS_PROGROUP_focusingsubsetcutoff	6
RESULTS_SEARCH_2_PARAMETERS_PROGROUP_intersection	1.3
RESULTS_SEARCH_2_PARAMETERS_PROGROUP_minimummatchconfidencecutoff	0.001
RESULTS_SEARCH_2_PARAMETERS_PROGROUP_minunusedprotscore	0.0458
RESULTS_SEARCH_2_PARAMETERS_PROGROUP_subsetcutoff	2
RESULTS_SEARCH_2_PARAMETERS_PROGROUP_unusedprotscorethresholdforexcludingothersfromquant	1.3
RESULTS_SEARCH_2_PARAMETERS_PEAKLIST_count	2299
RESULTS_SEARCH_2_PARAMETERS_PEAKLIST_filenumber	1
RESULTS_SEARCH_2_PARAMETERS_PEAKLIST_original_count	2299
RESULTS_SEARCH_2_PARAMETERS_PEAKLIST_originalfilename	\\Scmb-4k02yc2\d\AB SCIEX\ProteinPilot Data\Results\BenSchulz\2019\20190204_Schulz_Luci_Exp21b\20190204_Schulz_Luci_H2aTP_DDA.wiff
RESULTS_SEARCH_2_PARAMETERS_PEAKLIST_partnumber	1
RESULTS_SEARCH_2_PARAMETERS_QUANT_TYPE_background_correction	FALSE
RESULTS_SEARCH_2_PARAMETERS_QUANT_TYPE_bias_correction	TRUE
RESULTS_SEARCH_2_PARAMETERS_QUANT_TYPE_keep_extreme_peptides_over_fraction	0
RESULTS_SEARCH_2_PARAMETERS_QUANT_TYPE_low_confidence_check	TRUE
RESULTS_SEARCH_2_PARAMETERS_QUANT_TYPE_low_intensity_check	TRUE
RESULTS_SEARCH_2_PARAMETERS_QUANT_TYPE_median_statistic	TRUE
RESULTS_SEARCH_2_PARAMETERS_QUANT_TYPE_mod_check	TRUE
RESULTS_SEARCH_2_PARAMETERS_QUANT_TYPE_quant_threshold	-1
RESULTS_SEARCH_2_PARAMETERS_QUANT_TYPE_quant_threshold_sn	9
RESULTS_SEARCH_2_PARAMETERS_QUANT_TYPE_separate_searches	FALSE
RESULTS_SEARCH_2_PARAMETERS_QUANT_TYPE_shared_msms_check	TRUE
RESULTS_SEARCH_2_PARAMETERS_PARAGON_METHOD_SETTINGS_UI_SAMPLE_TYPE	Identification
RESULTS_SEARCH_2_PARAMETERS_PARAGON_METHOD_SETTINGS_UI_CYS_ALKYLATION	Acrylamide
RESULTS_SEARCH_2_PARAMETERS_PARAGON_METHOD_SETTINGS_UI_DIGESTION	Trypsin
RESULTS_SEARCH_2_PARAMETERS_PARAGON_METHOD_SETTINGS_UI_INSTRUMENT	TripleTOF 5600
RESULTS_SEARCH_2_PARAMETERS_PARAGON_METHOD_SETTINGS_UI_SEARCH_EFFORT	Thorough
RESULTS_SEARCH_2_PARAMETERS_PARAGON_METHOD_SETTINGS_UI_ID_FOCUS	Biological modifications
RESULTS_SEARCH_2_PARAMETERS_PARAGON_METHOD_SETTINGS_UI_USER_NAME	scmb-4k02yc2\labpc
RESULTS_SEARCH_2_PARAMETERS_PARAGON_METHOD_SETTINGS_UI_MACHINE_NAME	SCMB-4K02YC2
RESULTS_SEARCH_2_PARAMETERS_PARAGON_METHOD_SETTINGS_UI_SEARCH_ID	6.36906e+17
RESULTS_SEARCH_2_PARAMETERS_PARAGON_METHOD_SETTINGS_UI_START_TIME	2019-04-11 16:14:20
RESULTS_SEARCH_2_PARAMETERS_PARAGON_METHOD_SETTINGS_UI_MIN_UNUSED_PROTSCORE	0.0458
RESULTS_SEARCH_2_PARAMETERS_PARAGON_METHOD_SETTINGS_UI_PSPEP	TRUE
RESULTS_SEARCH_3_time_cpu	9859
RESULTS_SEARCH_3_time_duration	9875
RESULTS_SEARCH_3_version	5.0.1.4874
RESULTS_SEARCH_3_xml:id	SEARCH:1:636905960592403832_1
RESULTS_SEARCH_3_PARAMETERS_chemical_data_edited	TRUE
RESULTS_SEARCH_3_PARAMETERS_do_multiprecursor_search	TRUE
RESULTS_SEARCH_3_PARAMETERS_do_reverse_search	TRUE
RESULTS_SEARCH_3_PARAMETERS_max_quant_labels	35
RESULTS_SEARCH_3_PARAMETERS_maxresults	15
RESULTS_SEARCH_3_PARAMETERS_separate_searches	FALSE
RESULTS_SEARCH_3_PARAMETERS_MSTOLERANCE_type	dalton
RESULTS_SEARCH_3_PARAMETERS_MSTOLERANCE_value	0.05
RESULTS_SEARCH_3_PARAMETERS_MSMSTOLERANCE_type	dalton
RESULTS_SEARCH_3_PARAMETERS_MSMSTOLERANCE_value	0.1
RESULTS_SEARCH_3_PARAMETERS_MS_STANDARD_DEVIATION_type	dalton
RESULTS_SEARCH_3_PARAMETERS_MS_STANDARD_DEVIATION_value	0.0011
RESULTS_SEARCH_3_PARAMETERS_MSMS_STANDARD_DEVIATION_type	dalton
RESULTS_SEARCH_3_PARAMETERS_MSMS_STANDARD_DEVIATION_value	0.01
RESULTS_SEARCH_3_PARAMETERS_FASTA_filename	D:\AB SCIEX\ProteinPilot Data\SearchDatabases\LFZ_20190206_Cgriseus_CHO_1075_forP8_PD_24194proteins.fasta
RESULTS_SEARCH_3_PARAMETERS_AUTO_CALIBRATION_ms	TRUE
RESULTS_SEARCH_3_PARAMETERS_AUTO_CALIBRATION_msexport	FALSE
RESULTS_SEARCH_3_PARAMETERS_AUTO_CALIBRATION_msms	TRUE
RESULTS_SEARCH_3_PARAMETERS_AUTO_CALIBRATION_msmstolsdratio	2.75
RESULTS_SEARCH_3_PARAMETERS_AUTO_CALIBRATION_mstolsdratio	7
RESULTS_SEARCH_3_PARAMETERS_AUTO_CALIBRATION_squareroot	TRUE
RESULTS_SEARCH_3_PARAMETERS_AUTO_CALIBRATION_type	dalton
RESULTS_SEARCH_3_PARAMETERS_AUTO_CALIBRATION_MCP_d_s_s_f	0.0666667
RESULTS_SEARCH_3_PARAMETERS_AUTO_CALIBRATION_MCP_d_s_w_f	3
RESULTS_SEARCH_3_PARAMETERS_AUTO_CALIBRATION_MCP_m_f_r_mbc	200
RESULTS_SEARCH_3_PARAMETERS_AUTO_CALIBRATION_MCP_m_m_c	10
RESULTS_SEARCH_3_PARAMETERS_AUTO_CALIBRATION_MCP_m_m_f_s	0.25
RESULTS_SEARCH_3_PARAMETERS_AUTO_CALIBRATION_MCP_m_m_p_f	0.33
RESULTS_SEARCH_3_PARAMETERS_AUTO_CALIBRATION_MCP_m_m_p_rms_f	1
RESULTS_SEARCH_3_PARAMETERS_AUTO_CALIBRATION_MCP_m_p_t_f	1
RESULTS_SEARCH_3_PARAMETERS_AUTO_CALIBRATION_MCP_m_r_h_n_b	15
RESULTS_SEARCH_3_PARAMETERS_AUTO_CALIBRATION_MCP_m_z_n_s	99
RESULTS_SEARCH_3_PARAMETERS_AUTO_CALIBRATION_MCP_m_z_s_mn_f_r	0.0666667
RESULTS_SEARCH_3_PARAMETERS_AUTO_CALIBRATION_MCP_m_z_s_mx_f_r	0.1
RESULTS_SEARCH_3_PARAMETERS_MS_AUTO_CALIBRATION_OUT_avres	2.14766e-08
RESULTS_SEARCH_3_PARAMETERS_MS_AUTO_CALIBRATION_OUT_c0	0.000500699
RESULTS_SEARCH_3_PARAMETERS_MS_AUTO_CALIBRATION_OUT_c1minus1	-2.24593e-05
RESULTS_SEARCH_3_PARAMETERS_MS_AUTO_CALIBRATION_OUT_c2	0
RESULTS_SEARCH_3_PARAMETERS_MS_AUTO_CALIBRATION_OUT_file	1
RESULTS_SEARCH_3_PARAMETERS_MS_AUTO_CALIBRATION_OUT_partnumber	2
RESULTS_SEARCH_3_PARAMETERS_MS_AUTO_CALIBRATION_OUT_polyorder	1
RESULTS_SEARCH_3_PARAMETERS_MS_AUTO_CALIBRATION_OUT_sample	1
RESULTS_SEARCH_3_PARAMETERS_MS_AUTO_CALIBRATION_OUT_squareroot	TRUE
RESULTS_SEARCH_3_PARAMETERS_MSMS_AUTO_CALIBRATION_OUT_avres	-3.39328e-07
RESULTS_SEARCH_3_PARAMETERS_MSMS_AUTO_CALIBRATION_OUT_c0	0.00033105
RESULTS_SEARCH_3_PARAMETERS_MSMS_AUTO_CALIBRATION_OUT_c1minus1	-1.35584e-05
RESULTS_SEARCH_3_PARAMETERS_MSMS_AUTO_CALIBRATION_OUT_c2	0
RESULTS_SEARCH_3_PARAMETERS_MSMS_AUTO_CALIBRATION_OUT_file	1
RESULTS_SEARCH_3_PARAMETERS_MSMS_AUTO_CALIBRATION_OUT_partnumber	2
RESULTS_SEARCH_3_PARAMETERS_MSMS_AUTO_CALIBRATION_OUT_polyorder	1
RESULTS_SEARCH_3_PARAMETERS_MSMS_AUTO_CALIBRATION_OUT_sample	1
RESULTS_SEARCH_3_PARAMETERS_MSMS_AUTO_CALIBRATION_OUT_squareroot	TRUE
RESULTS_SEARCH_3_PARAMETERS_MAX_PRECURSORS_FRAGLET	1900-01-05
RESULTS_SEARCH_3_PARAMETERS_MAX_PRECURSORS_TAGLET	1
RESULTS_SEARCH_3_PARAMETERS_PRECURSORS_DR_FRAGLET	10
RESULTS_SEARCH_3_PARAMETERS_PRECURSORS_DR_TAGLET	3
RESULTS_SEARCH_3_PARAMETERS_DEFAULT_CHARGE_STATE_1_charge	2
RESULTS_SEARCH_3_PARAMETERS_DEFAULT_CHARGE_STATE_1_probability	1
RESULTS_SEARCH_3_PARAMETERS_DEFAULT_CHARGE_STATE_2_charge	3
RESULTS_SEARCH_3_PARAMETERS_DEFAULT_CHARGE_STATE_2_probability	1
RESULTS_SEARCH_3_PARAMETERS_DEFAULT_CHARGE_STATE_3_charge	4
RESULTS_SEARCH_3_PARAMETERS_DEFAULT_CHARGE_STATE_3_probability	1
RESULTS_SEARCH_3_PARAMETERS_VERSION	5.0.1.0, 4895
RESULTS_SEARCH_3_PARAMETERS_PARAGON_VERSION	5.0.1.0, 4874
RESULTS_SEARCH_3_PARAMETERS_APPLICATION	ProteinPilot(tm) Software
RESULTS_SEARCH_3_PARAMETERS_PROGROUP_alternativedispositionmaximumfoldprobabilitydrop	100
RESULTS_SEARCH_3_PARAMETERS_PROGROUP_alternativedispositionmaximumfoldscoredrop	2
RESULTS_SEARCH_3_PARAMETERS_PROGROUP_autodiscordantpeptidethreshold	0.3
RESULTS_SEARCH_3_PARAMETERS_PROGROUP_bayesconfidencecalclulation	TRUE
RESULTS_SEARCH_3_PARAMETERS_PROGROUP_calibrateconfidence	TRUE
RESULTS_SEARCH_3_PARAMETERS_PROGROUP_compresspeptides	FALSE
RESULTS_SEARCH_3_PARAMETERS_PROGROUP_confidencepercentthresholdforexcludingothersfromquant	15
RESULTS_SEARCH_3_PARAMETERS_PROGROUP_confidencepercentthresholdforincludingselfinquant	15
RESULTS_SEARCH_3_PARAMETERS_PROGROUP_donotstoremspeaklists	FALSE
RESULTS_SEARCH_3_PARAMETERS_PROGROUP_fasta	D:\AB SCIEX\ProteinPilot Data\SearchDatabases\LFZ_20190206_Cgriseus_CHO_1075_forP8_PD_24194proteins.fasta
RESULTS_SEARCH_3_PARAMETERS_PROGROUP_featuregroupminpepconf	0.66
RESULTS_SEARCH_3_PARAMETERS_PROGROUP_featuregroupminups	0.47
RESULTS_SEARCH_3_PARAMETERS_PROGROUP_focusingintersection	4
RESULTS_SEARCH_3_PARAMETERS_PROGROUP_focusingminimummatchconfidence	0.1
RESULTS_SEARCH_3_PARAMETERS_PROGROUP_focusingminunusedprotscore	0.1
RESULTS_SEARCH_3_PARAMETERS_PROGROUP_focusingsubsetcutoff	6
RESULTS_SEARCH_3_PARAMETERS_PROGROUP_intersection	1.3
RESULTS_SEARCH_3_PARAMETERS_PROGROUP_minimummatchconfidencecutoff	0.001
RESULTS_SEARCH_3_PARAMETERS_PROGROUP_minunusedprotscore	0.0458
RESULTS_SEARCH_3_PARAMETERS_PROGROUP_subsetcutoff	2
RESULTS_SEARCH_3_PARAMETERS_PROGROUP_unusedprotscorethresholdforexcludingothersfromquant	1900-01-01 07:12:00
RESULTS_SEARCH_3_PARAMETERS_PEAKLIST_count	2267
RESULTS_SEARCH_3_PARAMETERS_PEAKLIST_filenumber	1
RESULTS_SEARCH_3_PARAMETERS_PEAKLIST_original_count	2267
RESULTS_SEARCH_3_PARAMETERS_PEAKLIST_originalfilename	\\Scmb-4k02yc2\d\AB SCIEX\ProteinPilot Data\Results\BenSchulz\2019\20190204_Schulz_Luci_Exp21b\20190204_Schulz_Luci_H2aTP_DDA.wiff
RESULTS_SEARCH_3_PARAMETERS_PEAKLIST_partnumber	2
RESULTS_SEARCH_3_PARAMETERS_QUANT_TYPE_background_correction	FALSE
RESULTS_SEARCH_3_PARAMETERS_QUANT_TYPE_bias_correction	TRUE
RESULTS_SEARCH_3_PARAMETERS_QUANT_TYPE_keep_extreme_peptides_over_fraction	0
RESULTS_SEARCH_3_PARAMETERS_QUANT_TYPE_low_confidence_check	TRUE
RESULTS_SEARCH_3_PARAMETERS_QUANT_TYPE_low_intensity_check	TRUE
RESULTS_SEARCH_3_PARAMETERS_QUANT_TYPE_median_statistic	TRUE
RESULTS_SEARCH_3_PARAMETERS_QUANT_TYPE_mod_check	TRUE
RESULTS_SEARCH_3_PARAMETERS_QUANT_TYPE_quant_threshold	-1
RESULTS_SEARCH_3_PARAMETERS_QUANT_TYPE_quant_threshold_sn	9
RESULTS_SEARCH_3_PARAMETERS_QUANT_TYPE_separate_searches	FALSE
RESULTS_SEARCH_3_PARAMETERS_QUANT_TYPE_shared_msms_check	TRUE
RESULTS_SEARCH_3_PARAMETERS_PARAGON_METHOD_SETTINGS_UI_SAMPLE_TYPE	Identification
RESULTS_SEARCH_3_PARAMETERS_PARAGON_METHOD_SETTINGS_UI_CYS_ALKYLATION	Acrylamide
RESULTS_SEARCH_3_PARAMETERS_PARAGON_METHOD_SETTINGS_UI_DIGESTION	Trypsin
RESULTS_SEARCH_3_PARAMETERS_PARAGON_METHOD_SETTINGS_UI_INSTRUMENT	TripleTOF 5600
RESULTS_SEARCH_3_PARAMETERS_PARAGON_METHOD_SETTINGS_UI_SEARCH_EFFORT	Thorough
RESULTS_SEARCH_3_PARAMETERS_PARAGON_METHOD_SETTINGS_UI_ID_FOCUS	Biological modifications
RESULTS_SEARCH_3_PARAMETERS_PARAGON_METHOD_SETTINGS_UI_USER_NAME	scmb-4k02yc2\labpc
RESULTS_SEARCH_3_PARAMETERS_PARAGON_METHOD_SETTINGS_UI_MACHINE_NAME	SCMB-4K02YC2
RESULTS_SEARCH_3_PARAMETERS_PARAGON_METHOD_SETTINGS_UI_SEARCH_ID	6.36906e+17
RESULTS_SEARCH_3_PARAMETERS_PARAGON_METHOD_SETTINGS_UI_START_TIME	2019-04-11 16:14:20
RESULTS_SEARCH_3_PARAMETERS_PARAGON_METHOD_SETTINGS_UI_MIN_UNUSED_PROTSCORE	0.0458
RESULTS_SEARCH_3_PARAMETERS_PARAGON_METHOD_SETTINGS_UI_PSPEP	TRUE
RESULTS_SEARCH_4_time_cpu	226248
RESULTS_SEARCH_4_time_duration	226486
RESULTS_SEARCH_4_version	5.0.1.4874
RESULTS_SEARCH_4_xml:id	SEARCH:2:636905960592403832_1
RESULTS_SEARCH_4_PARAMETERS_chemical_data_edited	TRUE
RESULTS_SEARCH_4_PARAMETERS_do_multiprecursor_search	TRUE
RESULTS_SEARCH_4_PARAMETERS_do_reverse_search	TRUE
RESULTS_SEARCH_4_PARAMETERS_max_quant_labels	35
RESULTS_SEARCH_4_PARAMETERS_maxresults	15
RESULTS_SEARCH_4_PARAMETERS_separate_searches	FALSE
RESULTS_SEARCH_4_PARAMETERS_MSTOLERANCE_type	dalton
RESULTS_SEARCH_4_PARAMETERS_MSTOLERANCE_value	0.05
RESULTS_SEARCH_4_PARAMETERS_MSMSTOLERANCE_type	dalton
RESULTS_SEARCH_4_PARAMETERS_MSMSTOLERANCE_value	0.1
RESULTS_SEARCH_4_PARAMETERS_MS_STANDARD_DEVIATION_type	dalton
RESULTS_SEARCH_4_PARAMETERS_MS_STANDARD_DEVIATION_value	0.0011
RESULTS_SEARCH_4_PARAMETERS_MSMS_STANDARD_DEVIATION_type	dalton
RESULTS_SEARCH_4_PARAMETERS_MSMS_STANDARD_DEVIATION_value	0.01
RESULTS_SEARCH_4_PARAMETERS_FASTA_filename	D:\AB SCIEX\ProteinPilot Data\SearchDatabases\LFZ_20190206_Cgriseus_CHO_1075_forP8_PD_24194proteins.fasta
RESULTS_SEARCH_4_PARAMETERS_AUTO_CALIBRATION_ms	TRUE
RESULTS_SEARCH_4_PARAMETERS_AUTO_CALIBRATION_msexport	FALSE
RESULTS_SEARCH_4_PARAMETERS_AUTO_CALIBRATION_msms	TRUE
RESULTS_SEARCH_4_PARAMETERS_AUTO_CALIBRATION_msmstolsdratio	2.75
RESULTS_SEARCH_4_PARAMETERS_AUTO_CALIBRATION_mstolsdratio	7
RESULTS_SEARCH_4_PARAMETERS_AUTO_CALIBRATION_squareroot	TRUE
RESULTS_SEARCH_4_PARAMETERS_AUTO_CALIBRATION_type	dalton
RESULTS_SEARCH_4_PARAMETERS_AUTO_CALIBRATION_MCP_d_s_s_f	0.0666667
RESULTS_SEARCH_4_PARAMETERS_AUTO_CALIBRATION_MCP_d_s_w_f	3
RESULTS_SEARCH_4_PARAMETERS_AUTO_CALIBRATION_MCP_m_f_r_mbc	200
RESULTS_SEARCH_4_PARAMETERS_AUTO_CALIBRATION_MCP_m_m_c	10
RESULTS_SEARCH_4_PARAMETERS_AUTO_CALIBRATION_MCP_m_m_f_s	0.25
RESULTS_SEARCH_4_PARAMETERS_AUTO_CALIBRATION_MCP_m_m_p_f	0.33
RESULTS_SEARCH_4_PARAMETERS_AUTO_CALIBRATION_MCP_m_m_p_rms_f	1
RESULTS_SEARCH_4_PARAMETERS_AUTO_CALIBRATION_MCP_m_p_t_f	1
RESULTS_SEARCH_4_PARAMETERS_AUTO_CALIBRATION_MCP_m_r_h_n_b	15
RESULTS_SEARCH_4_PARAMETERS_AUTO_CALIBRATION_MCP_m_z_n_s	99
RESULTS_SEARCH_4_PARAMETERS_AUTO_CALIBRATION_MCP_m_z_s_mn_f_r	0.0666667
RESULTS_SEARCH_4_PARAMETERS_AUTO_CALIBRATION_MCP_m_z_s_mx_f_r	0.1
RESULTS_SEARCH_4_PARAMETERS_MS_AUTO_CALIBRATION_OUT_avres	2.14766e-08
RESULTS_SEARCH_4_PARAMETERS_MS_AUTO_CALIBRATION_OUT_c0	0.000500699
RESULTS_SEARCH_4_PARAMETERS_MS_AUTO_CALIBRATION_OUT_c1minus1	-2.24593e-05
RESULTS_SEARCH_4_PARAMETERS_MS_AUTO_CALIBRATION_OUT_c2	0
RESULTS_SEARCH_4_PARAMETERS_MS_AUTO_CALIBRATION_OUT_file	1
RESULTS_SEARCH_4_PARAMETERS_MS_AUTO_CALIBRATION_OUT_partnumber	2
RESULTS_SEARCH_4_PARAMETERS_MS_AUTO_CALIBRATION_OUT_polyorder	1
RESULTS_SEARCH_4_PARAMETERS_MS_AUTO_CALIBRATION_OUT_sample	1
RESULTS_SEARCH_4_PARAMETERS_MS_AUTO_CALIBRATION_OUT_squareroot	TRUE
RESULTS_SEARCH_4_PARAMETERS_MSMS_AUTO_CALIBRATION_OUT_avres	-3.39328e-07
RESULTS_SEARCH_4_PARAMETERS_MSMS_AUTO_CALIBRATION_OUT_c0	0.00033105
RESULTS_SEARCH_4_PARAMETERS_MSMS_AUTO_CALIBRATION_OUT_c1minus1	-1.35584e-05
RESULTS_SEARCH_4_PARAMETERS_MSMS_AUTO_CALIBRATION_OUT_c2	0
RESULTS_SEARCH_4_PARAMETERS_MSMS_AUTO_CALIBRATION_OUT_file	1
RESULTS_SEARCH_4_PARAMETERS_MSMS_AUTO_CALIBRATION_OUT_partnumber	2
RESULTS_SEARCH_4_PARAMETERS_MSMS_AUTO_CALIBRATION_OUT_polyorder	1
RESULTS_SEARCH_4_PARAMETERS_MSMS_AUTO_CALIBRATION_OUT_sample	1
RESULTS_SEARCH_4_PARAMETERS_MSMS_AUTO_CALIBRATION_OUT_squareroot	TRUE
RESULTS_SEARCH_4_PARAMETERS_MAX_PRECURSORS_FRAGLET	5
RESULTS_SEARCH_4_PARAMETERS_MAX_PRECURSORS_TAGLET	1
RESULTS_SEARCH_4_PARAMETERS_PRECURSORS_DR_FRAGLET	10
RESULTS_SEARCH_4_PARAMETERS_PRECURSORS_DR_TAGLET	3
RESULTS_SEARCH_4_PARAMETERS_DEFAULT_CHARGE_STATE_1_charge	2
RESULTS_SEARCH_4_PARAMETERS_DEFAULT_CHARGE_STATE_1_probability	1
RESULTS_SEARCH_4_PARAMETERS_DEFAULT_CHARGE_STATE_2_charge	3
RESULTS_SEARCH_4_PARAMETERS_DEFAULT_CHARGE_STATE_2_probability	1
RESULTS_SEARCH_4_PARAMETERS_DEFAULT_CHARGE_STATE_3_charge	4
RESULTS_SEARCH_4_PARAMETERS_DEFAULT_CHARGE_STATE_3_probability	1
RESULTS_SEARCH_4_PARAMETERS_VERSION	5.0.1.0, 4895
RESULTS_SEARCH_4_PARAMETERS_PARAGON_VERSION	5.0.1.0, 4874
RESULTS_SEARCH_4_PARAMETERS_APPLICATION	ProteinPilot(tm) Software
RESULTS_SEARCH_4_PARAMETERS_PROGROUP_alternativedispositionmaximumfoldprobabilitydrop	100
RESULTS_SEARCH_4_PARAMETERS_PROGROUP_alternativedispositionmaximumfoldscoredrop	2
RESULTS_SEARCH_4_PARAMETERS_PROGROUP_autodiscordantpeptidethreshold	0.3
RESULTS_SEARCH_4_PARAMETERS_PROGROUP_bayesconfidencecalclulation	TRUE
RESULTS_SEARCH_4_PARAMETERS_PROGROUP_calibrateconfidence	TRUE
RESULTS_SEARCH_4_PARAMETERS_PROGROUP_compresspeptides	FALSE
RESULTS_SEARCH_4_PARAMETERS_PROGROUP_confidencepercentthresholdforexcludingothersfromquant	15
RESULTS_SEARCH_4_PARAMETERS_PROGROUP_confidencepercentthresholdforincludingselfinquant	15
RESULTS_SEARCH_4_PARAMETERS_PROGROUP_donotstoremspeaklists	FALSE
RESULTS_SEARCH_4_PARAMETERS_PROGROUP_fasta	D:\AB SCIEX\ProteinPilot Data\SearchDatabases\LFZ_20190206_Cgriseus_CHO_1075_forP8_PD_24194proteins.fasta
RESULTS_SEARCH_4_PARAMETERS_PROGROUP_featuregroupminpepconf	0.66
RESULTS_SEARCH_4_PARAMETERS_PROGROUP_featuregroupminups	0.47
RESULTS_SEARCH_4_PARAMETERS_PROGROUP_focusingintersection	4
RESULTS_SEARCH_4_PARAMETERS_PROGROUP_focusingminimummatchconfidence	0.1
RESULTS_SEARCH_4_PARAMETERS_PROGROUP_focusingminunusedprotscore	0.1
RESULTS_SEARCH_4_PARAMETERS_PROGROUP_focusingsubsetcutoff	6
RESULTS_SEARCH_4_PARAMETERS_PROGROUP_intersection	1.3
RESULTS_SEARCH_4_PARAMETERS_PROGROUP_minimummatchconfidencecutoff	0.001
RESULTS_SEARCH_4_PARAMETERS_PROGROUP_minunusedprotscore	0.0458
RESULTS_SEARCH_4_PARAMETERS_PROGROUP_subsetcutoff	2
RESULTS_SEARCH_4_PARAMETERS_PROGROUP_unusedprotscorethresholdforexcludingothersfromquant	1.3
RESULTS_SEARCH_4_PARAMETERS_PEAKLIST_count	2267
RESULTS_SEARCH_4_PARAMETERS_PEAKLIST_filenumber	1
RESULTS_SEARCH_4_PARAMETERS_PEAKLIST_original_count	2267
RESULTS_SEARCH_4_PARAMETERS_PEAKLIST_originalfilename	\\Scmb-4k02yc2\d\AB SCIEX\ProteinPilot Data\Results\BenSchulz\2019\20190204_Schulz_Luci_Exp21b\20190204_Schulz_Luci_H2aTP_DDA.wiff
RESULTS_SEARCH_4_PARAMETERS_PEAKLIST_partnumber	2
RESULTS_SEARCH_4_PARAMETERS_QUANT_TYPE_background_correction	FALSE
RESULTS_SEARCH_4_PARAMETERS_QUANT_TYPE_bias_correction	TRUE
RESULTS_SEARCH_4_PARAMETERS_QUANT_TYPE_keep_extreme_peptides_over_fraction	0
RESULTS_SEARCH_4_PARAMETERS_QUANT_TYPE_low_confidence_check	TRUE
RESULTS_SEARCH_4_PARAMETERS_QUANT_TYPE_low_intensity_check	TRUE
RESULTS_SEARCH_4_PARAMETERS_QUANT_TYPE_median_statistic	TRUE
RESULTS_SEARCH_4_PARAMETERS_QUANT_TYPE_mod_check	TRUE
RESULTS_SEARCH_4_PARAMETERS_QUANT_TYPE_quant_threshold	-1
RESULTS_SEARCH_4_PARAMETERS_QUANT_TYPE_quant_threshold_sn	9
RESULTS_SEARCH_4_PARAMETERS_QUANT_TYPE_separate_searches	FALSE
RESULTS_SEARCH_4_PARAMETERS_QUANT_TYPE_shared_msms_check	TRUE
RESULTS_SEARCH_4_PARAMETERS_PARAGON_METHOD_SETTINGS_UI_SAMPLE_TYPE	Identification
RESULTS_SEARCH_4_PARAMETERS_PARAGON_METHOD_SETTINGS_UI_CYS_ALKYLATION	Acrylamide
RESULTS_SEARCH_4_PARAMETERS_PARAGON_METHOD_SETTINGS_UI_DIGESTION	Trypsin
RESULTS_SEARCH_4_PARAMETERS_PARAGON_METHOD_SETTINGS_UI_INSTRUMENT	TripleTOF 5600
RESULTS_SEARCH_4_PARAMETERS_PARAGON_METHOD_SETTINGS_UI_SEARCH_EFFORT	Thorough
RESULTS_SEARCH_4_PARAMETERS_PARAGON_METHOD_SETTINGS_UI_ID_FOCUS	Biological modifications
RESULTS_SEARCH_4_PARAMETERS_PARAGON_METHOD_SETTINGS_UI_USER_NAME	scmb-4k02yc2\labpc
RESULTS_SEARCH_4_PARAMETERS_PARAGON_METHOD_SETTINGS_UI_MACHINE_NAME	SCMB-4K02YC2
RESULTS_SEARCH_4_PARAMETERS_PARAGON_METHOD_SETTINGS_UI_SEARCH_ID	6.36906e+17
RESULTS_SEARCH_4_PARAMETERS_PARAGON_METHOD_SETTINGS_UI_START_TIME	2019-04-11 16:14:20
RESULTS_SEARCH_4_PARAMETERS_PARAGON_METHOD_SETTINGS_UI_MIN_UNUSED_PROTSCORE	0.0458
RESULTS_SEARCH_4_PARAMETERS_PARAGON_METHOD_SETTINGS_UI_PSPEP	TRUE
RESULTS_SEARCH_5_time_cpu	15522
RESULTS_SEARCH_5_time_duration	1942-07-15
RESULTS_SEARCH_5_version	5.0.1.4874
RESULTS_SEARCH_5_xml:id	SEARCH:1:636905960592403832_2
RESULTS_SEARCH_5_PARAMETERS_chemical_data_edited	TRUE
RESULTS_SEARCH_5_PARAMETERS_do_multiprecursor_search	TRUE
RESULTS_SEARCH_5_PARAMETERS_do_reverse_search	TRUE
RESULTS_SEARCH_5_PARAMETERS_max_quant_labels	35
RESULTS_SEARCH_5_PARAMETERS_maxresults	15
RESULTS_SEARCH_5_PARAMETERS_separate_searches	FALSE
RESULTS_SEARCH_5_PARAMETERS_MSTOLERANCE_type	dalton
RESULTS_SEARCH_5_PARAMETERS_MSTOLERANCE_value	0.05
RESULTS_SEARCH_5_PARAMETERS_MSMSTOLERANCE_type	dalton
RESULTS_SEARCH_5_PARAMETERS_MSMSTOLERANCE_value	0.1
RESULTS_SEARCH_5_PARAMETERS_MS_STANDARD_DEVIATION_type	dalton
RESULTS_SEARCH_5_PARAMETERS_MS_STANDARD_DEVIATION_value	0.0011
RESULTS_SEARCH_5_PARAMETERS_MSMS_STANDARD_DEVIATION_type	dalton
RESULTS_SEARCH_5_PARAMETERS_MSMS_STANDARD_DEVIATION_value	0.01
RESULTS_SEARCH_5_PARAMETERS_FASTA_filename	D:\AB SCIEX\ProteinPilot Data\SearchDatabases\LFZ_20190206_Cgriseus_CHO_1075_forP8_PD_24194proteins.fasta
RESULTS_SEARCH_5_PARAMETERS_AUTO_CALIBRATION_ms	TRUE
RESULTS_SEARCH_5_PARAMETERS_AUTO_CALIBRATION_msexport	FALSE
RESULTS_SEARCH_5_PARAMETERS_AUTO_CALIBRATION_msms	TRUE
RESULTS_SEARCH_5_PARAMETERS_AUTO_CALIBRATION_msmstolsdratio	2.75
RESULTS_SEARCH_5_PARAMETERS_AUTO_CALIBRATION_mstolsdratio	7
RESULTS_SEARCH_5_PARAMETERS_AUTO_CALIBRATION_squareroot	TRUE
RESULTS_SEARCH_5_PARAMETERS_AUTO_CALIBRATION_type	dalton
RESULTS_SEARCH_5_PARAMETERS_AUTO_CALIBRATION_MCP_d_s_s_f	0.0666667
RESULTS_SEARCH_5_PARAMETERS_AUTO_CALIBRATION_MCP_d_s_w_f	3
RESULTS_SEARCH_5_PARAMETERS_AUTO_CALIBRATION_MCP_m_f_r_mbc	200
RESULTS_SEARCH_5_PARAMETERS_AUTO_CALIBRATION_MCP_m_m_c	10
RESULTS_SEARCH_5_PARAMETERS_AUTO_CALIBRATION_MCP_m_m_f_s	0.25
RESULTS_SEARCH_5_PARAMETERS_AUTO_CALIBRATION_MCP_m_m_p_f	0.33
RESULTS_SEARCH_5_PARAMETERS_AUTO_CALIBRATION_MCP_m_m_p_rms_f	1
RESULTS_SEARCH_5_PARAMETERS_AUTO_CALIBRATION_MCP_m_p_t_f	1
RESULTS_SEARCH_5_PARAMETERS_AUTO_CALIBRATION_MCP_m_r_h_n_b	15
RESULTS_SEARCH_5_PARAMETERS_AUTO_CALIBRATION_MCP_m_z_n_s	99
RESULTS_SEARCH_5_PARAMETERS_AUTO_CALIBRATION_MCP_m_z_s_mn_f_r	0.0666667
RESULTS_SEARCH_5_PARAMETERS_AUTO_CALIBRATION_MCP_m_z_s_mx_f_r	0.1
RESULTS_SEARCH_5_PARAMETERS_MS_AUTO_CALIBRATION_OUT_avres	4.61177e-08
RESULTS_SEARCH_5_PARAMETERS_MS_AUTO_CALIBRATION_OUT_c0	0.000134336
RESULTS_SEARCH_5_PARAMETERS_MS_AUTO_CALIBRATION_OUT_c1minus1	-3.32089e-06
RESULTS_SEARCH_5_PARAMETERS_MS_AUTO_CALIBRATION_OUT_c2	0
RESULTS_SEARCH_5_PARAMETERS_MS_AUTO_CALIBRATION_OUT_file	2
RESULTS_SEARCH_5_PARAMETERS_MS_AUTO_CALIBRATION_OUT_partnumber	3
RESULTS_SEARCH_5_PARAMETERS_MS_AUTO_CALIBRATION_OUT_polyorder	1
RESULTS_SEARCH_5_PARAMETERS_MS_AUTO_CALIBRATION_OUT_sample	1
RESULTS_SEARCH_5_PARAMETERS_MS_AUTO_CALIBRATION_OUT_squareroot	TRUE
RESULTS_SEARCH_5_PARAMETERS_MSMS_AUTO_CALIBRATION_OUT_avres	-3.78012e-07
RESULTS_SEARCH_5_PARAMETERS_MSMS_AUTO_CALIBRATION_OUT_c0	0.000246948
RESULTS_SEARCH_5_PARAMETERS_MSMS_AUTO_CALIBRATION_OUT_c1minus1	-7.05918e-06
RESULTS_SEARCH_5_PARAMETERS_MSMS_AUTO_CALIBRATION_OUT_c2	0
RESULTS_SEARCH_5_PARAMETERS_MSMS_AUTO_CALIBRATION_OUT_file	2
RESULTS_SEARCH_5_PARAMETERS_MSMS_AUTO_CALIBRATION_OUT_partnumber	3
RESULTS_SEARCH_5_PARAMETERS_MSMS_AUTO_CALIBRATION_OUT_polyorder	1
RESULTS_SEARCH_5_PARAMETERS_MSMS_AUTO_CALIBRATION_OUT_sample	1
RESULTS_SEARCH_5_PARAMETERS_MSMS_AUTO_CALIBRATION_OUT_squareroot	TRUE
RESULTS_SEARCH_5_PARAMETERS_MAX_PRECURSORS_FRAGLET	5
RESULTS_SEARCH_5_PARAMETERS_MAX_PRECURSORS_TAGLET	1
RESULTS_SEARCH_5_PARAMETERS_PRECURSORS_DR_FRAGLET	10
RESULTS_SEARCH_5_PARAMETERS_PRECURSORS_DR_TAGLET	3
RESULTS_SEARCH_5_PARAMETERS_DEFAULT_CHARGE_STATE_1_charge	2
RESULTS_SEARCH_5_PARAMETERS_DEFAULT_CHARGE_STATE_1_probability	1
RESULTS_SEARCH_5_PARAMETERS_DEFAULT_CHARGE_STATE_2_charge	3
RESULTS_SEARCH_5_PARAMETERS_DEFAULT_CHARGE_STATE_2_probability	1
RESULTS_SEARCH_5_PARAMETERS_DEFAULT_CHARGE_STATE_3_charge	4
RESULTS_SEARCH_5_PARAMETERS_DEFAULT_CHARGE_STATE_3_probability	1
RESULTS_SEARCH_5_PARAMETERS_VERSION	5.0.1.0, 4895
RESULTS_SEARCH_5_PARAMETERS_PARAGON_VERSION	5.0.1.0, 4874
RESULTS_SEARCH_5_PARAMETERS_APPLICATION	ProteinPilot(tm) Software
RESULTS_SEARCH_5_PARAMETERS_PROGROUP_alternativedispositionmaximumfoldprobabilitydrop	100
RESULTS_SEARCH_5_PARAMETERS_PROGROUP_alternativedispositionmaximumfoldscoredrop	2
RESULTS_SEARCH_5_PARAMETERS_PROGROUP_autodiscordantpeptidethreshold	0.3
RESULTS_SEARCH_5_PARAMETERS_PROGROUP_bayesconfidencecalclulation	TRUE
RESULTS_SEARCH_5_PARAMETERS_PROGROUP_calibrateconfidence	TRUE
RESULTS_SEARCH_5_PARAMETERS_PROGROUP_compresspeptides	FALSE
RESULTS_SEARCH_5_PARAMETERS_PROGROUP_confidencepercentthresholdforexcludingothersfromquant	15
RESULTS_SEARCH_5_PARAMETERS_PROGROUP_confidencepercentthresholdforincludingselfinquant	15
RESULTS_SEARCH_5_PARAMETERS_PROGROUP_donotstoremspeaklists	FALSE
RESULTS_SEARCH_5_PARAMETERS_PROGROUP_fasta	D:\AB SCIEX\ProteinPilot Data\SearchDatabases\LFZ_20190206_Cgriseus_CHO_1075_forP8_PD_24194proteins.fasta
RESULTS_SEARCH_5_PARAMETERS_PROGROUP_featuregroupminpepconf	0.66
RESULTS_SEARCH_5_PARAMETERS_PROGROUP_featuregroupminups	0.47
RESULTS_SEARCH_5_PARAMETERS_PROGROUP_focusingintersection	4
RESULTS_SEARCH_5_PARAMETERS_PROGROUP_focusingminimummatchconfidence	0.1
RESULTS_SEARCH_5_PARAMETERS_PROGROUP_focusingminunusedprotscore	0.1
RESULTS_SEARCH_5_PARAMETERS_PROGROUP_focusingsubsetcutoff	6
RESULTS_SEARCH_5_PARAMETERS_PROGROUP_intersection	1.3
RESULTS_SEARCH_5_PARAMETERS_PROGROUP_minimummatchconfidencecutoff	0.001
RESULTS_SEARCH_5_PARAMETERS_PROGROUP_minunusedprotscore	0.0458
RESULTS_SEARCH_5_PARAMETERS_PROGROUP_subsetcutoff	2
RESULTS_SEARCH_5_PARAMETERS_PROGROUP_unusedprotscorethresholdforexcludingothersfromquant	1.3
RESULTS_SEARCH_5_PARAMETERS_PEAKLIST_count	3013
RESULTS_SEARCH_5_PARAMETERS_PEAKLIST_filenumber	2
RESULTS_SEARCH_5_PARAMETERS_PEAKLIST_original_count	3013
RESULTS_SEARCH_5_PARAMETERS_PEAKLIST_originalfilename	\\Scmb-4k02yc2\d\AB SCIEX\ProteinPilot Data\Results\BenSchulz\2019\20190204_Schulz_Luci_Exp21b\20190204_Schulz_Luci_H2a_DDA.wiff
RESULTS_SEARCH_5_PARAMETERS_PEAKLIST_partnumber	3
RESULTS_SEARCH_5_PARAMETERS_QUANT_TYPE_background_correction	FALSE
RESULTS_SEARCH_5_PARAMETERS_QUANT_TYPE_bias_correction	TRUE
RESULTS_SEARCH_5_PARAMETERS_QUANT_TYPE_keep_extreme_peptides_over_fraction	0
RESULTS_SEARCH_5_PARAMETERS_QUANT_TYPE_low_confidence_check	TRUE
RESULTS_SEARCH_5_PARAMETERS_QUANT_TYPE_low_intensity_check	TRUE
RESULTS_SEARCH_5_PARAMETERS_QUANT_TYPE_median_statistic	TRUE
RESULTS_SEARCH_5_PARAMETERS_QUANT_TYPE_mod_check	TRUE
RESULTS_SEARCH_5_PARAMETERS_QUANT_TYPE_quant_threshold	-1
RESULTS_SEARCH_5_PARAMETERS_QUANT_TYPE_quant_threshold_sn	9
RESULTS_SEARCH_5_PARAMETERS_QUANT_TYPE_separate_searches	FALSE
RESULTS_SEARCH_5_PARAMETERS_QUANT_TYPE_shared_msms_check	TRUE
RESULTS_SEARCH_5_PARAMETERS_PARAGON_METHOD_SETTINGS_UI_SAMPLE_TYPE	Identification
RESULTS_SEARCH_5_PARAMETERS_PARAGON_METHOD_SETTINGS_UI_CYS_ALKYLATION	Acrylamide
RESULTS_SEARCH_5_PARAMETERS_PARAGON_METHOD_SETTINGS_UI_DIGESTION	Trypsin
RESULTS_SEARCH_5_PARAMETERS_PARAGON_METHOD_SETTINGS_UI_INSTRUMENT	TripleTOF 5600
RESULTS_SEARCH_5_PARAMETERS_PARAGON_METHOD_SETTINGS_UI_SEARCH_EFFORT	Thorough
RESULTS_SEARCH_5_PARAMETERS_PARAGON_METHOD_SETTINGS_UI_ID_FOCUS	Biological modifications
RESULTS_SEARCH_5_PARAMETERS_PARAGON_METHOD_SETTINGS_UI_USER_NAME	scmb-4k02yc2\labpc
RESULTS_SEARCH_5_PARAMETERS_PARAGON_METHOD_SETTINGS_UI_MACHINE_NAME	SCMB-4K02YC2
RESULTS_SEARCH_5_PARAMETERS_PARAGON_METHOD_SETTINGS_UI_SEARCH_ID	6.36906e+17
RESULTS_SEARCH_5_PARAMETERS_PARAGON_METHOD_SETTINGS_UI_START_TIME	2019-04-11 16:14:20
RESULTS_SEARCH_5_PARAMETERS_PARAGON_METHOD_SETTINGS_UI_MIN_UNUSED_PROTSCORE	0.0458
RESULTS_SEARCH_5_PARAMETERS_PARAGON_METHOD_SETTINGS_UI_PSPEP	TRUE
RESULTS_SEARCH_6_time_cpu	312563
RESULTS_SEARCH_6_time_duration	314176
RESULTS_SEARCH_6_version	5.0.1.4874
RESULTS_SEARCH_6_xml:id	SEARCH:2:636905960592403832_2
RESULTS_SEARCH_6_PARAMETERS_chemical_data_edited	TRUE
RESULTS_SEARCH_6_PARAMETERS_do_multiprecursor_search	TRUE
RESULTS_SEARCH_6_PARAMETERS_do_reverse_search	TRUE
RESULTS_SEARCH_6_PARAMETERS_max_quant_labels	35
RESULTS_SEARCH_6_PARAMETERS_maxresults	15
RESULTS_SEARCH_6_PARAMETERS_separate_searches	FALSE
RESULTS_SEARCH_6_PARAMETERS_MSTOLERANCE_type	dalton
RESULTS_SEARCH_6_PARAMETERS_MSTOLERANCE_value	0.05
RESULTS_SEARCH_6_PARAMETERS_MSMSTOLERANCE_type	dalton
RESULTS_SEARCH_6_PARAMETERS_MSMSTOLERANCE_value	0.1
RESULTS_SEARCH_6_PARAMETERS_MS_STANDARD_DEVIATION_type	dalton
RESULTS_SEARCH_6_PARAMETERS_MS_STANDARD_DEVIATION_value	0.0011
RESULTS_SEARCH_6_PARAMETERS_MSMS_STANDARD_DEVIATION_type	dalton
RESULTS_SEARCH_6_PARAMETERS_MSMS_STANDARD_DEVIATION_value	0.01
RESULTS_SEARCH_6_PARAMETERS_FASTA_filename	D:\AB SCIEX\ProteinPilot Data\SearchDatabases\LFZ_20190206_Cgriseus_CHO_1075_forP8_PD_24194proteins.fasta
RESULTS_SEARCH_6_PARAMETERS_AUTO_CALIBRATION_ms	TRUE
RESULTS_SEARCH_6_PARAMETERS_AUTO_CALIBRATION_msexport	FALSE
RESULTS_SEARCH_6_PARAMETERS_AUTO_CALIBRATION_msms	TRUE
RESULTS_SEARCH_6_PARAMETERS_AUTO_CALIBRATION_msmstolsdratio	2.75
RESULTS_SEARCH_6_PARAMETERS_AUTO_CALIBRATION_mstolsdratio	7
RESULTS_SEARCH_6_PARAMETERS_AUTO_CALIBRATION_squareroot	TRUE
RESULTS_SEARCH_6_PARAMETERS_AUTO_CALIBRATION_type	dalton
RESULTS_SEARCH_6_PARAMETERS_AUTO_CALIBRATION_MCP_d_s_s_f	0.0666667
RESULTS_SEARCH_6_PARAMETERS_AUTO_CALIBRATION_MCP_d_s_w_f	3
RESULTS_SEARCH_6_PARAMETERS_AUTO_CALIBRATION_MCP_m_f_r_mbc	200
RESULTS_SEARCH_6_PARAMETERS_AUTO_CALIBRATION_MCP_m_m_c	10
RESULTS_SEARCH_6_PARAMETERS_AUTO_CALIBRATION_MCP_m_m_f_s	0.25
RESULTS_SEARCH_6_PARAMETERS_AUTO_CALIBRATION_MCP_m_m_p_f	0.33
RESULTS_SEARCH_6_PARAMETERS_AUTO_CALIBRATION_MCP_m_m_p_rms_f	1
RESULTS_SEARCH_6_PARAMETERS_AUTO_CALIBRATION_MCP_m_p_t_f	1
RESULTS_SEARCH_6_PARAMETERS_AUTO_CALIBRATION_MCP_m_r_h_n_b	15
RESULTS_SEARCH_6_PARAMETERS_AUTO_CALIBRATION_MCP_m_z_n_s	99
RESULTS_SEARCH_6_PARAMETERS_AUTO_CALIBRATION_MCP_m_z_s_mn_f_r	0.0666667
RESULTS_SEARCH_6_PARAMETERS_AUTO_CALIBRATION_MCP_m_z_s_mx_f_r	0.1
RESULTS_SEARCH_6_PARAMETERS_MS_AUTO_CALIBRATION_OUT_avres	4.61177e-08
RESULTS_SEARCH_6_PARAMETERS_MS_AUTO_CALIBRATION_OUT_c0	0.000134336
RESULTS_SEARCH_6_PARAMETERS_MS_AUTO_CALIBRATION_OUT_c1minus1	-3.32089e-06
RESULTS_SEARCH_6_PARAMETERS_MS_AUTO_CALIBRATION_OUT_c2	0
RESULTS_SEARCH_6_PARAMETERS_MS_AUTO_CALIBRATION_OUT_file	2
RESULTS_SEARCH_6_PARAMETERS_MS_AUTO_CALIBRATION_OUT_partnumber	3
RESULTS_SEARCH_6_PARAMETERS_MS_AUTO_CALIBRATION_OUT_polyorder	1
RESULTS_SEARCH_6_PARAMETERS_MS_AUTO_CALIBRATION_OUT_sample	1
RESULTS_SEARCH_6_PARAMETERS_MS_AUTO_CALIBRATION_OUT_squareroot	TRUE
RESULTS_SEARCH_6_PARAMETERS_MSMS_AUTO_CALIBRATION_OUT_avres	-3.78012e-07
RESULTS_SEARCH_6_PARAMETERS_MSMS_AUTO_CALIBRATION_OUT_c0	0.000246948
RESULTS_SEARCH_6_PARAMETERS_MSMS_AUTO_CALIBRATION_OUT_c1minus1	-7.05918e-06
RESULTS_SEARCH_6_PARAMETERS_MSMS_AUTO_CALIBRATION_OUT_c2	0
RESULTS_SEARCH_6_PARAMETERS_MSMS_AUTO_CALIBRATION_OUT_file	2
RESULTS_SEARCH_6_PARAMETERS_MSMS_AUTO_CALIBRATION_OUT_partnumber	3
RESULTS_SEARCH_6_PARAMETERS_MSMS_AUTO_CALIBRATION_OUT_polyorder	1
RESULTS_SEARCH_6_PARAMETERS_MSMS_AUTO_CALIBRATION_OUT_sample	1
RESULTS_SEARCH_6_PARAMETERS_MSMS_AUTO_CALIBRATION_OUT_squareroot	TRUE
RESULTS_SEARCH_6_PARAMETERS_MAX_PRECURSORS_FRAGLET	5
RESULTS_SEARCH_6_PARAMETERS_MAX_PRECURSORS_TAGLET	1
RESULTS_SEARCH_6_PARAMETERS_PRECURSORS_DR_FRAGLET	10
RESULTS_SEARCH_6_PARAMETERS_PRECURSORS_DR_TAGLET	3
RESULTS_SEARCH_6_PARAMETERS_DEFAULT_CHARGE_STATE_1_charge	2
RESULTS_SEARCH_6_PARAMETERS_DEFAULT_CHARGE_STATE_1_probability	1
RESULTS_SEARCH_6_PARAMETERS_DEFAULT_CHARGE_STATE_2_charge	3
RESULTS_SEARCH_6_PARAMETERS_DEFAULT_CHARGE_STATE_2_probability	1900-01-01
RESULTS_SEARCH_6_PARAMETERS_DEFAULT_CHARGE_STATE_3_charge	4
RESULTS_SEARCH_6_PARAMETERS_DEFAULT_CHARGE_STATE_3_probability	1
RESULTS_SEARCH_6_PARAMETERS_VERSION	5.0.1.0, 4895
RESULTS_SEARCH_6_PARAMETERS_PARAGON_VERSION	5.0.1.0, 4874
RESULTS_SEARCH_6_PARAMETERS_APPLICATION	ProteinPilot(tm) Software
RESULTS_SEARCH_6_PARAMETERS_PROGROUP_alternativedispositionmaximumfoldprobabilitydrop	100
RESULTS_SEARCH_6_PARAMETERS_PROGROUP_alternativedispositionmaximumfoldscoredrop	2
RESULTS_SEARCH_6_PARAMETERS_PROGROUP_autodiscordantpeptidethreshold	0.3
RESULTS_SEARCH_6_PARAMETERS_PROGROUP_bayesconfidencecalclulation	TRUE
RESULTS_SEARCH_6_PARAMETERS_PROGROUP_calibrateconfidence	TRUE
RESULTS_SEARCH_6_PARAMETERS_PROGROUP_compresspeptides	FALSE
RESULTS_SEARCH_6_PARAMETERS_PROGROUP_confidencepercentthresholdforexcludingothersfromquant	15
RESULTS_SEARCH_6_PARAMETERS_PROGROUP_confidencepercentthresholdforincludingselfinquant	15
RESULTS_SEARCH_6_PARAMETERS_PROGROUP_donotstoremspeaklists	FALSE
RESULTS_SEARCH_6_PARAMETERS_PROGROUP_fasta	D:\AB SCIEX\ProteinPilot Data\SearchDatabases\LFZ_20190206_Cgriseus_CHO_1075_forP8_PD_24194proteins.fasta
RESULTS_SEARCH_6_PARAMETERS_PROGROUP_featuregroupminpepconf	0.66
RESULTS_SEARCH_6_PARAMETERS_PROGROUP_featuregroupminups	0.47
RESULTS_SEARCH_6_PARAMETERS_PROGROUP_focusingintersection	4
RESULTS_SEARCH_6_PARAMETERS_PROGROUP_focusingminimummatchconfidence	0.1
RESULTS_SEARCH_6_PARAMETERS_PROGROUP_focusingminunusedprotscore	0.1
RESULTS_SEARCH_6_PARAMETERS_PROGROUP_focusingsubsetcutoff	6
RESULTS_SEARCH_6_PARAMETERS_PROGROUP_intersection	1.3
RESULTS_SEARCH_6_PARAMETERS_PROGROUP_minimummatchconfidencecutoff	0.001
RESULTS_SEARCH_6_PARAMETERS_PROGROUP_minunusedprotscore	0.0458
RESULTS_SEARCH_6_PARAMETERS_PROGROUP_subsetcutoff	2
RESULTS_SEARCH_6_PARAMETERS_PROGROUP_unusedprotscorethresholdforexcludingothersfromquant	1.3
RESULTS_SEARCH_6_PARAMETERS_PEAKLIST_count	3013
RESULTS_SEARCH_6_PARAMETERS_PEAKLIST_filenumber	2
RESULTS_SEARCH_6_PARAMETERS_PEAKLIST_original_count	3013
RESULTS_SEARCH_6_PARAMETERS_PEAKLIST_originalfilename	\\Scmb-4k02yc2\d\AB SCIEX\ProteinPilot Data\Results\BenSchulz\2019\20190204_Schulz_Luci_Exp21b\20190204_Schulz_Luci_H2a_DDA.wiff
RESULTS_SEARCH_6_PARAMETERS_PEAKLIST_partnumber	3
RESULTS_SEARCH_6_PARAMETERS_QUANT_TYPE_background_correction	FALSE
RESULTS_SEARCH_6_PARAMETERS_QUANT_TYPE_bias_correction	TRUE
RESULTS_SEARCH_6_PARAMETERS_QUANT_TYPE_keep_extreme_peptides_over_fraction	0
RESULTS_SEARCH_6_PARAMETERS_QUANT_TYPE_low_confidence_check	TRUE
RESULTS_SEARCH_6_PARAMETERS_QUANT_TYPE_low_intensity_check	TRUE
RESULTS_SEARCH_6_PARAMETERS_QUANT_TYPE_median_statistic	TRUE
RESULTS_SEARCH_6_PARAMETERS_QUANT_TYPE_mod_check	TRUE
RESULTS_SEARCH_6_PARAMETERS_QUANT_TYPE_quant_threshold	-1
RESULTS_SEARCH_6_PARAMETERS_QUANT_TYPE_quant_threshold_sn	9
RESULTS_SEARCH_6_PARAMETERS_QUANT_TYPE_separate_searches	FALSE
RESULTS_SEARCH_6_PARAMETERS_QUANT_TYPE_shared_msms_check	TRUE
RESULTS_SEARCH_6_PARAMETERS_PARAGON_METHOD_SETTINGS_UI_SAMPLE_TYPE	Identification
RESULTS_SEARCH_6_PARAMETERS_PARAGON_METHOD_SETTINGS_UI_CYS_ALKYLATION	Acrylamide
RESULTS_SEARCH_6_PARAMETERS_PARAGON_METHOD_SETTINGS_UI_DIGESTION	Trypsin
RESULTS_SEARCH_6_PARAMETERS_PARAGON_METHOD_SETTINGS_UI_INSTRUMENT	TripleTOF 5600
RESULTS_SEARCH_6_PARAMETERS_PARAGON_METHOD_SETTINGS_UI_SEARCH_EFFORT	Thorough
RESULTS_SEARCH_6_PARAMETERS_PARAGON_METHOD_SETTINGS_UI_ID_FOCUS	Biological modifications
RESULTS_SEARCH_6_PARAMETERS_PARAGON_METHOD_SETTINGS_UI_USER_NAME	scmb-4k02yc2\labpc
RESULTS_SEARCH_6_PARAMETERS_PARAGON_METHOD_SETTINGS_UI_MACHINE_NAME	SCMB-4K02YC2
RESULTS_SEARCH_6_PARAMETERS_PARAGON_METHOD_SETTINGS_UI_SEARCH_ID	6.36906e+17
RESULTS_SEARCH_6_PARAMETERS_PARAGON_METHOD_SETTINGS_UI_START_TIME	2019-04-11 16:14:20
RESULTS_SEARCH_6_PARAMETERS_PARAGON_METHOD_SETTINGS_UI_MIN_UNUSED_PROTSCORE	0.0458
RESULTS_SEARCH_6_PARAMETERS_PARAGON_METHOD_SETTINGS_UI_PSPEP	TRUE
RESULTS_SEARCH_7_time_cpu	11653
RESULTS_SEARCH_7_time_duration	11669
RESULTS_SEARCH_7_version	5.0.1.4874
RESULTS_SEARCH_7_xml:id	SEARCH:1:636905960592403832_3
RESULTS_SEARCH_7_PARAMETERS_chemical_data_edited	TRUE
RESULTS_SEARCH_7_PARAMETERS_do_multiprecursor_search	TRUE
RESULTS_SEARCH_7_PARAMETERS_do_reverse_search	TRUE
RESULTS_SEARCH_7_PARAMETERS_max_quant_labels	35
RESULTS_SEARCH_7_PARAMETERS_maxresults	15
RESULTS_SEARCH_7_PARAMETERS_separate_searches	FALSE
RESULTS_SEARCH_7_PARAMETERS_MSTOLERANCE_type	dalton
RESULTS_SEARCH_7_PARAMETERS_MSTOLERANCE_value	0.05
RESULTS_SEARCH_7_PARAMETERS_MSMSTOLERANCE_type	dalton
RESULTS_SEARCH_7_PARAMETERS_MSMSTOLERANCE_value	0.1
RESULTS_SEARCH_7_PARAMETERS_MS_STANDARD_DEVIATION_type	dalton
RESULTS_SEARCH_7_PARAMETERS_MS_STANDARD_DEVIATION_value	0.0011
RESULTS_SEARCH_7_PARAMETERS_MSMS_STANDARD_DEVIATION_type	dalton
RESULTS_SEARCH_7_PARAMETERS_MSMS_STANDARD_DEVIATION_value	0.01
RESULTS_SEARCH_7_PARAMETERS_FASTA_filename	D:\AB SCIEX\ProteinPilot Data\SearchDatabases\LFZ_20190206_Cgriseus_CHO_1075_forP8_PD_24194proteins.fasta
RESULTS_SEARCH_7_PARAMETERS_AUTO_CALIBRATION_ms	TRUE
RESULTS_SEARCH_7_PARAMETERS_AUTO_CALIBRATION_msexport	FALSE
RESULTS_SEARCH_7_PARAMETERS_AUTO_CALIBRATION_msms	TRUE
RESULTS_SEARCH_7_PARAMETERS_AUTO_CALIBRATION_msmstolsdratio	2.75
RESULTS_SEARCH_7_PARAMETERS_AUTO_CALIBRATION_mstolsdratio	7
RESULTS_SEARCH_7_PARAMETERS_AUTO_CALIBRATION_squareroot	TRUE
RESULTS_SEARCH_7_PARAMETERS_AUTO_CALIBRATION_type	dalton
RESULTS_SEARCH_7_PARAMETERS_AUTO_CALIBRATION_MCP_d_s_s_f	0.0666667
RESULTS_SEARCH_7_PARAMETERS_AUTO_CALIBRATION_MCP_d_s_w_f	3
RESULTS_SEARCH_7_PARAMETERS_AUTO_CALIBRATION_MCP_m_f_r_mbc	200
RESULTS_SEARCH_7_PARAMETERS_AUTO_CALIBRATION_MCP_m_m_c	10
RESULTS_SEARCH_7_PARAMETERS_AUTO_CALIBRATION_MCP_m_m_f_s	0.25
RESULTS_SEARCH_7_PARAMETERS_AUTO_CALIBRATION_MCP_m_m_p_f	0.33
RESULTS_SEARCH_7_PARAMETERS_AUTO_CALIBRATION_MCP_m_m_p_rms_f	1
RESULTS_SEARCH_7_PARAMETERS_AUTO_CALIBRATION_MCP_m_p_t_f	1
RESULTS_SEARCH_7_PARAMETERS_AUTO_CALIBRATION_MCP_m_r_h_n_b	15
RESULTS_SEARCH_7_PARAMETERS_AUTO_CALIBRATION_MCP_m_z_n_s	99
RESULTS_SEARCH_7_PARAMETERS_AUTO_CALIBRATION_MCP_m_z_s_mn_f_r	0.0666667
RESULTS_SEARCH_7_PARAMETERS_AUTO_CALIBRATION_MCP_m_z_s_mx_f_r	0.1
RESULTS_SEARCH_7_PARAMETERS_MS_AUTO_CALIBRATION_OUT_avres	-2.43924e-09
RESULTS_SEARCH_7_PARAMETERS_MS_AUTO_CALIBRATION_OUT_c0	0.000433426
RESULTS_SEARCH_7_PARAMETERS_MS_AUTO_CALIBRATION_OUT_c1minus1	-1.58619e-05
RESULTS_SEARCH_7_PARAMETERS_MS_AUTO_CALIBRATION_OUT_c2	0
RESULTS_SEARCH_7_PARAMETERS_MS_AUTO_CALIBRATION_OUT_file	2
RESULTS_SEARCH_7_PARAMETERS_MS_AUTO_CALIBRATION_OUT_partnumber	4
RESULTS_SEARCH_7_PARAMETERS_MS_AUTO_CALIBRATION_OUT_polyorder	1
RESULTS_SEARCH_7_PARAMETERS_MS_AUTO_CALIBRATION_OUT_sample	1
RESULTS_SEARCH_7_PARAMETERS_MS_AUTO_CALIBRATION_OUT_squareroot	TRUE
RESULTS_SEARCH_7_PARAMETERS_MSMS_AUTO_CALIBRATION_OUT_avres	-3.27117e-07
RESULTS_SEARCH_7_PARAMETERS_MSMS_AUTO_CALIBRATION_OUT_c0	0.000252449
RESULTS_SEARCH_7_PARAMETERS_MSMS_AUTO_CALIBRATION_OUT_c1minus1	-7.60341e-06
RESULTS_SEARCH_7_PARAMETERS_MSMS_AUTO_CALIBRATION_OUT_c2	0
RESULTS_SEARCH_7_PARAMETERS_MSMS_AUTO_CALIBRATION_OUT_file	2
RESULTS_SEARCH_7_PARAMETERS_MSMS_AUTO_CALIBRATION_OUT_partnumber	4
RESULTS_SEARCH_7_PARAMETERS_MSMS_AUTO_CALIBRATION_OUT_polyorder	1
RESULTS_SEARCH_7_PARAMETERS_MSMS_AUTO_CALIBRATION_OUT_sample	1
RESULTS_SEARCH_7_PARAMETERS_MSMS_AUTO_CALIBRATION_OUT_squareroot	TRUE
RESULTS_SEARCH_7_PARAMETERS_MAX_PRECURSORS_FRAGLET	5
RESULTS_SEARCH_7_PARAMETERS_MAX_PRECURSORS_TAGLET	1
RESULTS_SEARCH_7_PARAMETERS_PRECURSORS_DR_FRAGLET	10
RESULTS_SEARCH_7_PARAMETERS_PRECURSORS_DR_TAGLET	3
RESULTS_SEARCH_7_PARAMETERS_DEFAULT_CHARGE_STATE_1_charge	2
RESULTS_SEARCH_7_PARAMETERS_DEFAULT_CHARGE_STATE_1_probability	1
RESULTS_SEARCH_7_PARAMETERS_DEFAULT_CHARGE_STATE_2_charge	3
RESULTS_SEARCH_7_PARAMETERS_DEFAULT_CHARGE_STATE_2_probability	1
RESULTS_SEARCH_7_PARAMETERS_DEFAULT_CHARGE_STATE_3_charge	4
RESULTS_SEARCH_7_PARAMETERS_DEFAULT_CHARGE_STATE_3_probability	1
RESULTS_SEARCH_7_PARAMETERS_VERSION	5.0.1.0, 4895
RESULTS_SEARCH_7_PARAMETERS_PARAGON_VERSION	5.0.1.0, 4874
RESULTS_SEARCH_7_PARAMETERS_APPLICATION	ProteinPilot(tm) Software
RESULTS_SEARCH_7_PARAMETERS_PROGROUP_alternativedispositionmaximumfoldprobabilitydrop	100
RESULTS_SEARCH_7_PARAMETERS_PROGROUP_alternativedispositionmaximumfoldscoredrop	2
RESULTS_SEARCH_7_PARAMETERS_PROGROUP_autodiscordantpeptidethreshold	0.3
RESULTS_SEARCH_7_PARAMETERS_PROGROUP_bayesconfidencecalclulation	TRUE
RESULTS_SEARCH_7_PARAMETERS_PROGROUP_calibrateconfidence	TRUE
RESULTS_SEARCH_7_PARAMETERS_PROGROUP_compresspeptides	FALSE
RESULTS_SEARCH_7_PARAMETERS_PROGROUP_confidencepercentthresholdforexcludingothersfromquant	15
RESULTS_SEARCH_7_PARAMETERS_PROGROUP_confidencepercentthresholdforincludingselfinquant	15
RESULTS_SEARCH_7_PARAMETERS_PROGROUP_donotstoremspeaklists	FALSE
RESULTS_SEARCH_7_PARAMETERS_PROGROUP_fasta	D:\AB SCIEX\ProteinPilot Data\SearchDatabases\LFZ_20190206_Cgriseus_CHO_1075_forP8_PD_24194proteins.fasta
RESULTS_SEARCH_7_PARAMETERS_PROGROUP_featuregroupminpepconf	0.66
RESULTS_SEARCH_7_PARAMETERS_PROGROUP_featuregroupminups	0.47
RESULTS_SEARCH_7_PARAMETERS_PROGROUP_focusingintersection	4
RESULTS_SEARCH_7_PARAMETERS_PROGROUP_focusingminimummatchconfidence	0.1
RESULTS_SEARCH_7_PARAMETERS_PROGROUP_focusingminunusedprotscore	0.1
RESULTS_SEARCH_7_PARAMETERS_PROGROUP_focusingsubsetcutoff	6
RESULTS_SEARCH_7_PARAMETERS_PROGROUP_intersection	1.3
RESULTS_SEARCH_7_PARAMETERS_PROGROUP_minimummatchconfidencecutoff	0.001
RESULTS_SEARCH_7_PARAMETERS_PROGROUP_minunusedprotscore	0.0458
RESULTS_SEARCH_7_PARAMETERS_PROGROUP_subsetcutoff	2
RESULTS_SEARCH_7_PARAMETERS_PROGROUP_unusedprotscorethresholdforexcludingothersfromquant	1.3
RESULTS_SEARCH_7_PARAMETERS_PEAKLIST_count	3004
RESULTS_SEARCH_7_PARAMETERS_PEAKLIST_filenumber	2
RESULTS_SEARCH_7_PARAMETERS_PEAKLIST_original_count	3004
RESULTS_SEARCH_7_PARAMETERS_PEAKLIST_originalfilename	\\Scmb-4k02yc2\d\AB SCIEX\ProteinPilot Data\Results\BenSchulz\2019\20190204_Schulz_Luci_Exp21b\20190204_Schulz_Luci_H2a_DDA.wiff
RESULTS_SEARCH_7_PARAMETERS_PEAKLIST_partnumber	4
RESULTS_SEARCH_7_PARAMETERS_QUANT_TYPE_background_correction	FALSE
RESULTS_SEARCH_7_PARAMETERS_QUANT_TYPE_bias_correction	TRUE
RESULTS_SEARCH_7_PARAMETERS_QUANT_TYPE_keep_extreme_peptides_over_fraction	0
RESULTS_SEARCH_7_PARAMETERS_QUANT_TYPE_low_confidence_check	TRUE
RESULTS_SEARCH_7_PARAMETERS_QUANT_TYPE_low_intensity_check	TRUE
RESULTS_SEARCH_7_PARAMETERS_QUANT_TYPE_median_statistic	TRUE
RESULTS_SEARCH_7_PARAMETERS_QUANT_TYPE_mod_check	TRUE
RESULTS_SEARCH_7_PARAMETERS_QUANT_TYPE_quant_threshold	-1
RESULTS_SEARCH_7_PARAMETERS_QUANT_TYPE_quant_threshold_sn	9
RESULTS_SEARCH_7_PARAMETERS_QUANT_TYPE_separate_searches	FALSE
RESULTS_SEARCH_7_PARAMETERS_QUANT_TYPE_shared_msms_check	TRUE
RESULTS_SEARCH_7_PARAMETERS_PARAGON_METHOD_SETTINGS_UI_SAMPLE_TYPE	Identification
RESULTS_SEARCH_7_PARAMETERS_PARAGON_METHOD_SETTINGS_UI_CYS_ALKYLATION	Acrylamide
RESULTS_SEARCH_7_PARAMETERS_PARAGON_METHOD_SETTINGS_UI_DIGESTION	Trypsin
RESULTS_SEARCH_7_PARAMETERS_PARAGON_METHOD_SETTINGS_UI_INSTRUMENT	TripleTOF 5600
RESULTS_SEARCH_7_PARAMETERS_PARAGON_METHOD_SETTINGS_UI_SEARCH_EFFORT	Thorough
RESULTS_SEARCH_7_PARAMETERS_PARAGON_METHOD_SETTINGS_UI_ID_FOCUS	Biological modifications
RESULTS_SEARCH_7_PARAMETERS_PARAGON_METHOD_SETTINGS_UI_USER_NAME	scmb-4k02yc2\labpc
RESULTS_SEARCH_7_PARAMETERS_PARAGON_METHOD_SETTINGS_UI_MACHINE_NAME	SCMB-4K02YC2
RESULTS_SEARCH_7_PARAMETERS_PARAGON_METHOD_SETTINGS_UI_SEARCH_ID	6.36906e+17
RESULTS_SEARCH_7_PARAMETERS_PARAGON_METHOD_SETTINGS_UI_START_TIME	2019-04-11 16:14:20
RESULTS_SEARCH_7_PARAMETERS_PARAGON_METHOD_SETTINGS_UI_MIN_UNUSED_PROTSCORE	0.0458
RESULTS_SEARCH_7_PARAMETERS_PARAGON_METHOD_SETTINGS_UI_PSPEP	TRUE
RESULTS_SEARCH_8_time_cpu	310769
RESULTS_SEARCH_8_time_duration	310822
RESULTS_SEARCH_8_version	5.0.1.4874
RESULTS_SEARCH_8_xml:id	SEARCH:2:636905960592403832_3
RESULTS_SEARCH_8_PARAMETERS_chemical_data_edited	TRUE
RESULTS_SEARCH_8_PARAMETERS_do_multiprecursor_search	TRUE
RESULTS_SEARCH_8_PARAMETERS_do_reverse_search	TRUE
RESULTS_SEARCH_8_PARAMETERS_max_quant_labels	35
RESULTS_SEARCH_8_PARAMETERS_maxresults	15
RESULTS_SEARCH_8_PARAMETERS_separate_searches	FALSE
RESULTS_SEARCH_8_PARAMETERS_MSTOLERANCE_type	dalton
RESULTS_SEARCH_8_PARAMETERS_MSTOLERANCE_value	0.05
RESULTS_SEARCH_8_PARAMETERS_MSMSTOLERANCE_type	dalton
RESULTS_SEARCH_8_PARAMETERS_MSMSTOLERANCE_value	0.1
RESULTS_SEARCH_8_PARAMETERS_MS_STANDARD_DEVIATION_type	dalton
RESULTS_SEARCH_8_PARAMETERS_MS_STANDARD_DEVIATION_value	0.0011
RESULTS_SEARCH_8_PARAMETERS_MSMS_STANDARD_DEVIATION_type	dalton
RESULTS_SEARCH_8_PARAMETERS_MSMS_STANDARD_DEVIATION_value	0.01
RESULTS_SEARCH_8_PARAMETERS_FASTA_filename	D:\AB SCIEX\ProteinPilot Data\SearchDatabases\LFZ_20190206_Cgriseus_CHO_1075_forP8_PD_24194proteins.fasta
RESULTS_SEARCH_8_PARAMETERS_AUTO_CALIBRATION_ms	TRUE
RESULTS_SEARCH_8_PARAMETERS_AUTO_CALIBRATION_msexport	FALSE
RESULTS_SEARCH_8_PARAMETERS_AUTO_CALIBRATION_msms	TRUE
RESULTS_SEARCH_8_PARAMETERS_AUTO_CALIBRATION_msmstolsdratio	2.75
RESULTS_SEARCH_8_PARAMETERS_AUTO_CALIBRATION_mstolsdratio	7
RESULTS_SEARCH_8_PARAMETERS_AUTO_CALIBRATION_squareroot	TRUE
RESULTS_SEARCH_8_PARAMETERS_AUTO_CALIBRATION_type	dalton
RESULTS_SEARCH_8_PARAMETERS_AUTO_CALIBRATION_MCP_d_s_s_f	0.0666667
RESULTS_SEARCH_8_PARAMETERS_AUTO_CALIBRATION_MCP_d_s_w_f	3
RESULTS_SEARCH_8_PARAMETERS_AUTO_CALIBRATION_MCP_m_f_r_mbc	200
RESULTS_SEARCH_8_PARAMETERS_AUTO_CALIBRATION_MCP_m_m_c	10
RESULTS_SEARCH_8_PARAMETERS_AUTO_CALIBRATION_MCP_m_m_f_s	0.25
RESULTS_SEARCH_8_PARAMETERS_AUTO_CALIBRATION_MCP_m_m_p_f	0.33
RESULTS_SEARCH_8_PARAMETERS_AUTO_CALIBRATION_MCP_m_m_p_rms_f	1
RESULTS_SEARCH_8_PARAMETERS_AUTO_CALIBRATION_MCP_m_p_t_f	1
RESULTS_SEARCH_8_PARAMETERS_AUTO_CALIBRATION_MCP_m_r_h_n_b	15
RESULTS_SEARCH_8_PARAMETERS_AUTO_CALIBRATION_MCP_m_z_n_s	99
RESULTS_SEARCH_8_PARAMETERS_AUTO_CALIBRATION_MCP_m_z_s_mn_f_r	0.0666667
RESULTS_SEARCH_8_PARAMETERS_AUTO_CALIBRATION_MCP_m_z_s_mx_f_r	0.1
RESULTS_SEARCH_8_PARAMETERS_MS_AUTO_CALIBRATION_OUT_avres	-2.43924e-09
RESULTS_SEARCH_8_PARAMETERS_MS_AUTO_CALIBRATION_OUT_c0	0.000433426
RESULTS_SEARCH_8_PARAMETERS_MS_AUTO_CALIBRATION_OUT_c1minus1	-1.58619e-05
RESULTS_SEARCH_8_PARAMETERS_MS_AUTO_CALIBRATION_OUT_c2	0
RESULTS_SEARCH_8_PARAMETERS_MS_AUTO_CALIBRATION_OUT_file	2
RESULTS_SEARCH_8_PARAMETERS_MS_AUTO_CALIBRATION_OUT_partnumber	4
RESULTS_SEARCH_8_PARAMETERS_MS_AUTO_CALIBRATION_OUT_polyorder	1
RESULTS_SEARCH_8_PARAMETERS_MS_AUTO_CALIBRATION_OUT_sample	1
RESULTS_SEARCH_8_PARAMETERS_MS_AUTO_CALIBRATION_OUT_squareroot	TRUE
RESULTS_SEARCH_8_PARAMETERS_MSMS_AUTO_CALIBRATION_OUT_avres	-3.27117e-07
RESULTS_SEARCH_8_PARAMETERS_MSMS_AUTO_CALIBRATION_OUT_c0	0.000252449
RESULTS_SEARCH_8_PARAMETERS_MSMS_AUTO_CALIBRATION_OUT_c1minus1	-7.60341e-06
RESULTS_SEARCH_8_PARAMETERS_MSMS_AUTO_CALIBRATION_OUT_c2	0
RESULTS_SEARCH_8_PARAMETERS_MSMS_AUTO_CALIBRATION_OUT_file	2
RESULTS_SEARCH_8_PARAMETERS_MSMS_AUTO_CALIBRATION_OUT_partnumber	4
RESULTS_SEARCH_8_PARAMETERS_MSMS_AUTO_CALIBRATION_OUT_polyorder	1
RESULTS_SEARCH_8_PARAMETERS_MSMS_AUTO_CALIBRATION_OUT_sample	1
RESULTS_SEARCH_8_PARAMETERS_MSMS_AUTO_CALIBRATION_OUT_squareroot	TRUE
RESULTS_SEARCH_8_PARAMETERS_MAX_PRECURSORS_FRAGLET	5
RESULTS_SEARCH_8_PARAMETERS_MAX_PRECURSORS_TAGLET	1
RESULTS_SEARCH_8_PARAMETERS_PRECURSORS_DR_FRAGLET	10
RESULTS_SEARCH_8_PARAMETERS_PRECURSORS_DR_TAGLET	3
RESULTS_SEARCH_8_PARAMETERS_DEFAULT_CHARGE_STATE_1_charge	2
RESULTS_SEARCH_8_PARAMETERS_DEFAULT_CHARGE_STATE_1_probability	1
RESULTS_SEARCH_8_PARAMETERS_DEFAULT_CHARGE_STATE_2_charge	1900-01-03
RESULTS_SEARCH_8_PARAMETERS_DEFAULT_CHARGE_STATE_2_probability	1900-01-01
RESULTS_SEARCH_8_PARAMETERS_DEFAULT_CHARGE_STATE_3_charge	4
RESULTS_SEARCH_8_PARAMETERS_DEFAULT_CHARGE_STATE_3_probability	1
RESULTS_SEARCH_8_PARAMETERS_VERSION	5.0.1.0, 4895
RESULTS_SEARCH_8_PARAMETERS_PARAGON_VERSION	5.0.1.0, 4874
RESULTS_SEARCH_8_PARAMETERS_APPLICATION	ProteinPilot(tm) Software
RESULTS_SEARCH_8_PARAMETERS_PROGROUP_alternativedispositionmaximumfoldprobabilitydrop	100
RESULTS_SEARCH_8_PARAMETERS_PROGROUP_alternativedispositionmaximumfoldscoredrop	2
RESULTS_SEARCH_8_PARAMETERS_PROGROUP_autodiscordantpeptidethreshold	0.3
RESULTS_SEARCH_8_PARAMETERS_PROGROUP_bayesconfidencecalclulation	TRUE
RESULTS_SEARCH_8_PARAMETERS_PROGROUP_calibrateconfidence	TRUE
RESULTS_SEARCH_8_PARAMETERS_PROGROUP_compresspeptides	FALSE
RESULTS_SEARCH_8_PARAMETERS_PROGROUP_confidencepercentthresholdforexcludingothersfromquant	15
RESULTS_SEARCH_8_PARAMETERS_PROGROUP_confidencepercentthresholdforincludingselfinquant	15
RESULTS_SEARCH_8_PARAMETERS_PROGROUP_donotstoremspeaklists	FALSE
RESULTS_SEARCH_8_PARAMETERS_PROGROUP_fasta	D:\AB SCIEX\ProteinPilot Data\SearchDatabases\LFZ_20190206_Cgriseus_CHO_1075_forP8_PD_24194proteins.fasta
RESULTS_SEARCH_8_PARAMETERS_PROGROUP_featuregroupminpepconf	0.66
RESULTS_SEARCH_8_PARAMETERS_PROGROUP_featuregroupminups	0.47
RESULTS_SEARCH_8_PARAMETERS_PROGROUP_focusingintersection	4
RESULTS_SEARCH_8_PARAMETERS_PROGROUP_focusingminimummatchconfidence	0.1
RESULTS_SEARCH_8_PARAMETERS_PROGROUP_focusingminunusedprotscore	0.1
RESULTS_SEARCH_8_PARAMETERS_PROGROUP_focusingsubsetcutoff	6
RESULTS_SEARCH_8_PARAMETERS_PROGROUP_intersection	1.3
RESULTS_SEARCH_8_PARAMETERS_PROGROUP_minimummatchconfidencecutoff	0.001
RESULTS_SEARCH_8_PARAMETERS_PROGROUP_minunusedprotscore	0.0458
RESULTS_SEARCH_8_PARAMETERS_PROGROUP_subsetcutoff	2
RESULTS_SEARCH_8_PARAMETERS_PROGROUP_unusedprotscorethresholdforexcludingothersfromquant	1.3
RESULTS_SEARCH_8_PARAMETERS_PEAKLIST_count	3004
RESULTS_SEARCH_8_PARAMETERS_PEAKLIST_filenumber	2
RESULTS_SEARCH_8_PARAMETERS_PEAKLIST_original_count	3004
RESULTS_SEARCH_8_PARAMETERS_PEAKLIST_originalfilename	\\Scmb-4k02yc2\d\AB SCIEX\ProteinPilot Data\Results\BenSchulz\2019\20190204_Schulz_Luci_Exp21b\20190204_Schulz_Luci_H2a_DDA.wiff
RESULTS_SEARCH_8_PARAMETERS_PEAKLIST_partnumber	4
RESULTS_SEARCH_8_PARAMETERS_QUANT_TYPE_background_correction	FALSE
RESULTS_SEARCH_8_PARAMETERS_QUANT_TYPE_bias_correction	TRUE
RESULTS_SEARCH_8_PARAMETERS_QUANT_TYPE_keep_extreme_peptides_over_fraction	0
RESULTS_SEARCH_8_PARAMETERS_QUANT_TYPE_low_confidence_check	TRUE
RESULTS_SEARCH_8_PARAMETERS_QUANT_TYPE_low_intensity_check	TRUE
RESULTS_SEARCH_8_PARAMETERS_QUANT_TYPE_median_statistic	TRUE
RESULTS_SEARCH_8_PARAMETERS_QUANT_TYPE_mod_check	TRUE
RESULTS_SEARCH_8_PARAMETERS_QUANT_TYPE_quant_threshold	-1
RESULTS_SEARCH_8_PARAMETERS_QUANT_TYPE_quant_threshold_sn	9
RESULTS_SEARCH_8_PARAMETERS_QUANT_TYPE_separate_searches	FALSE
RESULTS_SEARCH_8_PARAMETERS_QUANT_TYPE_shared_msms_check	TRUE
RESULTS_SEARCH_8_PARAMETERS_PARAGON_METHOD_SETTINGS_UI_SAMPLE_TYPE	Identification
RESULTS_SEARCH_8_PARAMETERS_PARAGON_METHOD_SETTINGS_UI_CYS_ALKYLATION	Acrylamide
RESULTS_SEARCH_8_PARAMETERS_PARAGON_METHOD_SETTINGS_UI_DIGESTION	Trypsin
RESULTS_SEARCH_8_PARAMETERS_PARAGON_METHOD_SETTINGS_UI_INSTRUMENT	TripleTOF 5600
RESULTS_SEARCH_8_PARAMETERS_PARAGON_METHOD_SETTINGS_UI_SEARCH_EFFORT	Thorough
RESULTS_SEARCH_8_PARAMETERS_PARAGON_METHOD_SETTINGS_UI_ID_FOCUS	Biological modifications
RESULTS_SEARCH_8_PARAMETERS_PARAGON_METHOD_SETTINGS_UI_USER_NAME	scmb-4k02yc2\labpc
RESULTS_SEARCH_8_PARAMETERS_PARAGON_METHOD_SETTINGS_UI_MACHINE_NAME	SCMB-4K02YC2
RESULTS_SEARCH_8_PARAMETERS_PARAGON_METHOD_SETTINGS_UI_SEARCH_ID	6.36906e+17
RESULTS_SEARCH_8_PARAMETERS_PARAGON_METHOD_SETTINGS_UI_START_TIME	2019-04-11 16:14:20
RESULTS_SEARCH_8_PARAMETERS_PARAGON_METHOD_SETTINGS_UI_MIN_UNUSED_PROTSCORE	0.0458
RESULTS_SEARCH_8_PARAMETERS_PARAGON_METHOD_SETTINGS_UI_PSPEP	TRUE
RESULTS_SEARCH_9_time_cpu	14835
RESULTS_SEARCH_9_time_duration	14835
RESULTS_SEARCH_9_version	5.0.1.4874
RESULTS_SEARCH_9_xml:id	SEARCH:1:636905960592403832_4
RESULTS_SEARCH_9_PARAMETERS_chemical_data_edited	TRUE
RESULTS_SEARCH_9_PARAMETERS_do_multiprecursor_search	TRUE
RESULTS_SEARCH_9_PARAMETERS_do_reverse_search	TRUE
RESULTS_SEARCH_9_PARAMETERS_max_quant_labels	35
RESULTS_SEARCH_9_PARAMETERS_maxresults	15
RESULTS_SEARCH_9_PARAMETERS_separate_searches	FALSE
RESULTS_SEARCH_9_PARAMETERS_MSTOLERANCE_type	dalton
RESULTS_SEARCH_9_PARAMETERS_MSTOLERANCE_value	0.05
RESULTS_SEARCH_9_PARAMETERS_MSMSTOLERANCE_type	dalton
RESULTS_SEARCH_9_PARAMETERS_MSMSTOLERANCE_value	0.1
RESULTS_SEARCH_9_PARAMETERS_MS_STANDARD_DEVIATION_type	dalton
RESULTS_SEARCH_9_PARAMETERS_MS_STANDARD_DEVIATION_value	0.0011
RESULTS_SEARCH_9_PARAMETERS_MSMS_STANDARD_DEVIATION_type	dalton
RESULTS_SEARCH_9_PARAMETERS_MSMS_STANDARD_DEVIATION_value	0.01
RESULTS_SEARCH_9_PARAMETERS_FASTA_filename	D:\AB SCIEX\ProteinPilot Data\SearchDatabases\LFZ_20190206_Cgriseus_CHO_1075_forP8_PD_24194proteins.fasta
RESULTS_SEARCH_9_PARAMETERS_AUTO_CALIBRATION_ms	TRUE
RESULTS_SEARCH_9_PARAMETERS_AUTO_CALIBRATION_msexport	FALSE
RESULTS_SEARCH_9_PARAMETERS_AUTO_CALIBRATION_msms	TRUE
RESULTS_SEARCH_9_PARAMETERS_AUTO_CALIBRATION_msmstolsdratio	2.75
RESULTS_SEARCH_9_PARAMETERS_AUTO_CALIBRATION_mstolsdratio	7
RESULTS_SEARCH_9_PARAMETERS_AUTO_CALIBRATION_squareroot	TRUE
RESULTS_SEARCH_9_PARAMETERS_AUTO_CALIBRATION_type	dalton
RESULTS_SEARCH_9_PARAMETERS_AUTO_CALIBRATION_MCP_d_s_s_f	0.0666667
RESULTS_SEARCH_9_PARAMETERS_AUTO_CALIBRATION_MCP_d_s_w_f	3
RESULTS_SEARCH_9_PARAMETERS_AUTO_CALIBRATION_MCP_m_f_r_mbc	200
RESULTS_SEARCH_9_PARAMETERS_AUTO_CALIBRATION_MCP_m_m_c	10
RESULTS_SEARCH_9_PARAMETERS_AUTO_CALIBRATION_MCP_m_m_f_s	0.25
RESULTS_SEARCH_9_PARAMETERS_AUTO_CALIBRATION_MCP_m_m_p_f	0.33
RESULTS_SEARCH_9_PARAMETERS_AUTO_CALIBRATION_MCP_m_m_p_rms_f	1
RESULTS_SEARCH_9_PARAMETERS_AUTO_CALIBRATION_MCP_m_p_t_f	1
RESULTS_SEARCH_9_PARAMETERS_AUTO_CALIBRATION_MCP_m_r_h_n_b	15
RESULTS_SEARCH_9_PARAMETERS_AUTO_CALIBRATION_MCP_m_z_n_s	99
RESULTS_SEARCH_9_PARAMETERS_AUTO_CALIBRATION_MCP_m_z_s_mn_f_r	0.0666667
RESULTS_SEARCH_9_PARAMETERS_AUTO_CALIBRATION_MCP_m_z_s_mx_f_r	0.1
RESULTS_SEARCH_9_PARAMETERS_MS_AUTO_CALIBRATION_OUT_avres	-6.27663e-09
RESULTS_SEARCH_9_PARAMETERS_MS_AUTO_CALIBRATION_OUT_c0	-0.000223799
RESULTS_SEARCH_9_PARAMETERS_MS_AUTO_CALIBRATION_OUT_c1minus1	5.73367e-06
RESULTS_SEARCH_9_PARAMETERS_MS_AUTO_CALIBRATION_OUT_c2	0
RESULTS_SEARCH_9_PARAMETERS_MS_AUTO_CALIBRATION_OUT_file	3
RESULTS_SEARCH_9_PARAMETERS_MS_AUTO_CALIBRATION_OUT_partnumber	5
RESULTS_SEARCH_9_PARAMETERS_MS_AUTO_CALIBRATION_OUT_polyorder	1
RESULTS_SEARCH_9_PARAMETERS_MS_AUTO_CALIBRATION_OUT_sample	1
RESULTS_SEARCH_9_PARAMETERS_MS_AUTO_CALIBRATION_OUT_squareroot	TRUE
RESULTS_SEARCH_9_PARAMETERS_MSMS_AUTO_CALIBRATION_OUT_avres	-2.49426e-07
RESULTS_SEARCH_9_PARAMETERS_MSMS_AUTO_CALIBRATION_OUT_c0	0.000652477
RESULTS_SEARCH_9_PARAMETERS_MSMS_AUTO_CALIBRATION_OUT_c1minus1	-2.53856e-05
RESULTS_SEARCH_9_PARAMETERS_MSMS_AUTO_CALIBRATION_OUT_c2	0
RESULTS_SEARCH_9_PARAMETERS_MSMS_AUTO_CALIBRATION_OUT_file	3
RESULTS_SEARCH_9_PARAMETERS_MSMS_AUTO_CALIBRATION_OUT_partnumber	5
RESULTS_SEARCH_9_PARAMETERS_MSMS_AUTO_CALIBRATION_OUT_polyorder	1
RESULTS_SEARCH_9_PARAMETERS_MSMS_AUTO_CALIBRATION_OUT_sample	1
RESULTS_SEARCH_9_PARAMETERS_MSMS_AUTO_CALIBRATION_OUT_squareroot	TRUE
RESULTS_SEARCH_9_PARAMETERS_MAX_PRECURSORS_FRAGLET	5
RESULTS_SEARCH_9_PARAMETERS_MAX_PRECURSORS_TAGLET	1
RESULTS_SEARCH_9_PARAMETERS_PRECURSORS_DR_FRAGLET	10
RESULTS_SEARCH_9_PARAMETERS_PRECURSORS_DR_TAGLET	3
RESULTS_SEARCH_9_PARAMETERS_DEFAULT_CHARGE_STATE_1_charge	2
RESULTS_SEARCH_9_PARAMETERS_DEFAULT_CHARGE_STATE_1_probability	1
RESULTS_SEARCH_9_PARAMETERS_DEFAULT_CHARGE_STATE_2_charge	3
RESULTS_SEARCH_9_PARAMETERS_DEFAULT_CHARGE_STATE_2_probability	1
RESULTS_SEARCH_9_PARAMETERS_DEFAULT_CHARGE_STATE_3_charge	4
RESULTS_SEARCH_9_PARAMETERS_DEFAULT_CHARGE_STATE_3_probability	1
RESULTS_SEARCH_9_PARAMETERS_VERSION	5.0.1.0, 4895
RESULTS_SEARCH_9_PARAMETERS_PARAGON_VERSION	5.0.1.0, 4874
RESULTS_SEARCH_9_PARAMETERS_APPLICATION	ProteinPilot(tm) Software
RESULTS_SEARCH_9_PARAMETERS_PROGROUP_alternativedispositionmaximumfoldprobabilitydrop	100
RESULTS_SEARCH_9_PARAMETERS_PROGROUP_alternativedispositionmaximumfoldscoredrop	2
RESULTS_SEARCH_9_PARAMETERS_PROGROUP_autodiscordantpeptidethreshold	0.3
RESULTS_SEARCH_9_PARAMETERS_PROGROUP_bayesconfidencecalclulation	TRUE
RESULTS_SEARCH_9_PARAMETERS_PROGROUP_calibrateconfidence	TRUE
RESULTS_SEARCH_9_PARAMETERS_PROGROUP_compresspeptides	FALSE
RESULTS_SEARCH_9_PARAMETERS_PROGROUP_confidencepercentthresholdforexcludingothersfromquant	15
RESULTS_SEARCH_9_PARAMETERS_PROGROUP_confidencepercentthresholdforincludingselfinquant	15
RESULTS_SEARCH_9_PARAMETERS_PROGROUP_donotstoremspeaklists	FALSE
RESULTS_SEARCH_9_PARAMETERS_PROGROUP_fasta	D:\AB SCIEX\ProteinPilot Data\SearchDatabases\LFZ_20190206_Cgriseus_CHO_1075_forP8_PD_24194proteins.fasta
RESULTS_SEARCH_9_PARAMETERS_PROGROUP_featuregroupminpepconf	0.66
RESULTS_SEARCH_9_PARAMETERS_PROGROUP_featuregroupminups	0.47
RESULTS_SEARCH_9_PARAMETERS_PROGROUP_focusingintersection	4
RESULTS_SEARCH_9_PARAMETERS_PROGROUP_focusingminimummatchconfidence	0.1
RESULTS_SEARCH_9_PARAMETERS_PROGROUP_focusingminunusedprotscore	02:24:00
RESULTS_SEARCH_9_PARAMETERS_PROGROUP_focusingsubsetcutoff	6
RESULTS_SEARCH_9_PARAMETERS_PROGROUP_intersection	1.3
RESULTS_SEARCH_9_PARAMETERS_PROGROUP_minimummatchconfidencecutoff	0.001
RESULTS_SEARCH_9_PARAMETERS_PROGROUP_minunusedprotscore	0.0458
RESULTS_SEARCH_9_PARAMETERS_PROGROUP_subsetcutoff	2
RESULTS_SEARCH_9_PARAMETERS_PROGROUP_unusedprotscorethresholdforexcludingothersfromquant	1.3
RESULTS_SEARCH_9_PARAMETERS_PEAKLIST_count	2392
RESULTS_SEARCH_9_PARAMETERS_PEAKLIST_filenumber	3
RESULTS_SEARCH_9_PARAMETERS_PEAKLIST_original_count	2392
RESULTS_SEARCH_9_PARAMETERS_PEAKLIST_originalfilename	\\Scmb-4k02yc2\d\AB SCIEX\ProteinPilot Data\Results\BenSchulz\2019\20190204_Schulz_Luci_Exp21b\20190204_Schulz_Luci_H1aTP_DDA.wiff
RESULTS_SEARCH_9_PARAMETERS_PEAKLIST_partnumber	5
RESULTS_SEARCH_9_PARAMETERS_QUANT_TYPE_background_correction	FALSE
RESULTS_SEARCH_9_PARAMETERS_QUANT_TYPE_bias_correction	TRUE
RESULTS_SEARCH_9_PARAMETERS_QUANT_TYPE_keep_extreme_peptides_over_fraction	0
RESULTS_SEARCH_9_PARAMETERS_QUANT_TYPE_low_confidence_check	TRUE
RESULTS_SEARCH_9_PARAMETERS_QUANT_TYPE_low_intensity_check	TRUE
RESULTS_SEARCH_9_PARAMETERS_QUANT_TYPE_median_statistic	TRUE
RESULTS_SEARCH_9_PARAMETERS_QUANT_TYPE_mod_check	TRUE
RESULTS_SEARCH_9_PARAMETERS_QUANT_TYPE_quant_threshold	-1
RESULTS_SEARCH_9_PARAMETERS_QUANT_TYPE_quant_threshold_sn	9
RESULTS_SEARCH_9_PARAMETERS_QUANT_TYPE_separate_searches	FALSE
RESULTS_SEARCH_9_PARAMETERS_QUANT_TYPE_shared_msms_check	TRUE
RESULTS_SEARCH_9_PARAMETERS_PARAGON_METHOD_SETTINGS_UI_SAMPLE_TYPE	Identification
RESULTS_SEARCH_9_PARAMETERS_PARAGON_METHOD_SETTINGS_UI_CYS_ALKYLATION	Acrylamide
RESULTS_SEARCH_9_PARAMETERS_PARAGON_METHOD_SETTINGS_UI_DIGESTION	Trypsin
RESULTS_SEARCH_9_PARAMETERS_PARAGON_METHOD_SETTINGS_UI_INSTRUMENT	TripleTOF 5600
RESULTS_SEARCH_9_PARAMETERS_PARAGON_METHOD_SETTINGS_UI_SEARCH_EFFORT	Thorough
RESULTS_SEARCH_9_PARAMETERS_PARAGON_METHOD_SETTINGS_UI_ID_FOCUS	Biological modifications
RESULTS_SEARCH_9_PARAMETERS_PARAGON_METHOD_SETTINGS_UI_USER_NAME	scmb-4k02yc2\labpc
RESULTS_SEARCH_9_PARAMETERS_PARAGON_METHOD_SETTINGS_UI_MACHINE_NAME	SCMB-4K02YC2
RESULTS_SEARCH_9_PARAMETERS_PARAGON_METHOD_SETTINGS_UI_SEARCH_ID	6.36906e+17
RESULTS_SEARCH_9_PARAMETERS_PARAGON_METHOD_SETTINGS_UI_START_TIME	2019-04-11 16:14:20
RESULTS_SEARCH_9_PARAMETERS_PARAGON_METHOD_SETTINGS_UI_MIN_UNUSED_PROTSCORE	0.0458
RESULTS_SEARCH_9_PARAMETERS_PARAGON_METHOD_SETTINGS_UI_PSPEP	TRUE
RESULTS_SEARCH_10_time_cpu	241021
RESULTS_SEARCH_10_time_duration	241072
RESULTS_SEARCH_10_version	5.0.1.4874
RESULTS_SEARCH_10_xml:id	SEARCH:2:636905960592403832_4
RESULTS_SEARCH_10_PARAMETERS_chemical_data_edited	TRUE
RESULTS_SEARCH_10_PARAMETERS_do_multiprecursor_search	TRUE
RESULTS_SEARCH_10_PARAMETERS_do_reverse_search	TRUE
RESULTS_SEARCH_10_PARAMETERS_max_quant_labels	35
RESULTS_SEARCH_10_PARAMETERS_maxresults	15
RESULTS_SEARCH_10_PARAMETERS_separate_searches	FALSE
RESULTS_SEARCH_10_PARAMETERS_MSTOLERANCE_type	dalton
RESULTS_SEARCH_10_PARAMETERS_MSTOLERANCE_value	0.05
RESULTS_SEARCH_10_PARAMETERS_MSMSTOLERANCE_type	dalton
RESULTS_SEARCH_10_PARAMETERS_MSMSTOLERANCE_value	0.1
RESULTS_SEARCH_10_PARAMETERS_MS_STANDARD_DEVIATION_type	dalton
RESULTS_SEARCH_10_PARAMETERS_MS_STANDARD_DEVIATION_value	0.0011
RESULTS_SEARCH_10_PARAMETERS_MSMS_STANDARD_DEVIATION_type	dalton
RESULTS_SEARCH_10_PARAMETERS_MSMS_STANDARD_DEVIATION_value	0.01
RESULTS_SEARCH_10_PARAMETERS_FASTA_filename	D:\AB SCIEX\ProteinPilot Data\SearchDatabases\LFZ_20190206_Cgriseus_CHO_1075_forP8_PD_24194proteins.fasta
RESULTS_SEARCH_10_PARAMETERS_AUTO_CALIBRATION_ms	TRUE
RESULTS_SEARCH_10_PARAMETERS_AUTO_CALIBRATION_msexport	FALSE
RESULTS_SEARCH_10_PARAMETERS_AUTO_CALIBRATION_msms	TRUE
RESULTS_SEARCH_10_PARAMETERS_AUTO_CALIBRATION_msmstolsdratio	2.75
RESULTS_SEARCH_10_PARAMETERS_AUTO_CALIBRATION_mstolsdratio	7
RESULTS_SEARCH_10_PARAMETERS_AUTO_CALIBRATION_squareroot	TRUE
RESULTS_SEARCH_10_PARAMETERS_AUTO_CALIBRATION_type	dalton
RESULTS_SEARCH_10_PARAMETERS_AUTO_CALIBRATION_MCP_d_s_s_f	0.0666667
RESULTS_SEARCH_10_PARAMETERS_AUTO_CALIBRATION_MCP_d_s_w_f	3
RESULTS_SEARCH_10_PARAMETERS_AUTO_CALIBRATION_MCP_m_f_r_mbc	200
RESULTS_SEARCH_10_PARAMETERS_AUTO_CALIBRATION_MCP_m_m_c	10
RESULTS_SEARCH_10_PARAMETERS_AUTO_CALIBRATION_MCP_m_m_f_s	0.25
RESULTS_SEARCH_10_PARAMETERS_AUTO_CALIBRATION_MCP_m_m_p_f	0.33
RESULTS_SEARCH_10_PARAMETERS_AUTO_CALIBRATION_MCP_m_m_p_rms_f	1
RESULTS_SEARCH_10_PARAMETERS_AUTO_CALIBRATION_MCP_m_p_t_f	1
RESULTS_SEARCH_10_PARAMETERS_AUTO_CALIBRATION_MCP_m_r_h_n_b	15
RESULTS_SEARCH_10_PARAMETERS_AUTO_CALIBRATION_MCP_m_z_n_s	99
RESULTS_SEARCH_10_PARAMETERS_AUTO_CALIBRATION_MCP_m_z_s_mn_f_r	0.0666667
RESULTS_SEARCH_10_PARAMETERS_AUTO_CALIBRATION_MCP_m_z_s_mx_f_r	0.1
RESULTS_SEARCH_10_PARAMETERS_MS_AUTO_CALIBRATION_OUT_avres	-6.27663e-09
RESULTS_SEARCH_10_PARAMETERS_MS_AUTO_CALIBRATION_OUT_c0	-0.000223799
RESULTS_SEARCH_10_PARAMETERS_MS_AUTO_CALIBRATION_OUT_c1minus1	5.73367e-06
RESULTS_SEARCH_10_PARAMETERS_MS_AUTO_CALIBRATION_OUT_c2	0
RESULTS_SEARCH_10_PARAMETERS_MS_AUTO_CALIBRATION_OUT_file	3
RESULTS_SEARCH_10_PARAMETERS_MS_AUTO_CALIBRATION_OUT_partnumber	5
RESULTS_SEARCH_10_PARAMETERS_MS_AUTO_CALIBRATION_OUT_polyorder	1
RESULTS_SEARCH_10_PARAMETERS_MS_AUTO_CALIBRATION_OUT_sample	1
RESULTS_SEARCH_10_PARAMETERS_MS_AUTO_CALIBRATION_OUT_squareroot	TRUE
RESULTS_SEARCH_10_PARAMETERS_MSMS_AUTO_CALIBRATION_OUT_avres	-2.49426e-07
RESULTS_SEARCH_10_PARAMETERS_MSMS_AUTO_CALIBRATION_OUT_c0	0.000652477
RESULTS_SEARCH_10_PARAMETERS_MSMS_AUTO_CALIBRATION_OUT_c1minus1	-2.53856e-05
RESULTS_SEARCH_10_PARAMETERS_MSMS_AUTO_CALIBRATION_OUT_c2	0
RESULTS_SEARCH_10_PARAMETERS_MSMS_AUTO_CALIBRATION_OUT_file	3
RESULTS_SEARCH_10_PARAMETERS_MSMS_AUTO_CALIBRATION_OUT_partnumber	5
RESULTS_SEARCH_10_PARAMETERS_MSMS_AUTO_CALIBRATION_OUT_polyorder	1
RESULTS_SEARCH_10_PARAMETERS_MSMS_AUTO_CALIBRATION_OUT_sample	1
RESULTS_SEARCH_10_PARAMETERS_MSMS_AUTO_CALIBRATION_OUT_squareroot	TRUE
RESULTS_SEARCH_10_PARAMETERS_MAX_PRECURSORS_FRAGLET	5
RESULTS_SEARCH_10_PARAMETERS_MAX_PRECURSORS_TAGLET	1
RESULTS_SEARCH_10_PARAMETERS_PRECURSORS_DR_FRAGLET	10
RESULTS_SEARCH_10_PARAMETERS_PRECURSORS_DR_TAGLET	3
RESULTS_SEARCH_10_PARAMETERS_DEFAULT_CHARGE_STATE_1_charge	2
RESULTS_SEARCH_10_PARAMETERS_DEFAULT_CHARGE_STATE_1_probability	1
RESULTS_SEARCH_10_PARAMETERS_DEFAULT_CHARGE_STATE_2_charge	3
RESULTS_SEARCH_10_PARAMETERS_DEFAULT_CHARGE_STATE_2_probability	1
RESULTS_SEARCH_10_PARAMETERS_DEFAULT_CHARGE_STATE_3_charge	4
RESULTS_SEARCH_10_PARAMETERS_DEFAULT_CHARGE_STATE_3_probability	1
RESULTS_SEARCH_10_PARAMETERS_VERSION	5.0.1.0, 4895
RESULTS_SEARCH_10_PARAMETERS_PARAGON_VERSION	5.0.1.0, 4874
RESULTS_SEARCH_10_PARAMETERS_APPLICATION	ProteinPilot(tm) Software
RESULTS_SEARCH_10_PARAMETERS_PROGROUP_alternativedispositionmaximumfoldprobabilitydrop	100
RESULTS_SEARCH_10_PARAMETERS_PROGROUP_alternativedispositionmaximumfoldscoredrop	2
RESULTS_SEARCH_10_PARAMETERS_PROGROUP_autodiscordantpeptidethreshold	0.3
RESULTS_SEARCH_10_PARAMETERS_PROGROUP_bayesconfidencecalclulation	TRUE
RESULTS_SEARCH_10_PARAMETERS_PROGROUP_calibrateconfidence	TRUE
RESULTS_SEARCH_10_PARAMETERS_PROGROUP_compresspeptides	FALSE
RESULTS_SEARCH_10_PARAMETERS_PROGROUP_confidencepercentthresholdforexcludingothersfromquant	15
RESULTS_SEARCH_10_PARAMETERS_PROGROUP_confidencepercentthresholdforincludingselfinquant	15
RESULTS_SEARCH_10_PARAMETERS_PROGROUP_donotstoremspeaklists	FALSE
RESULTS_SEARCH_10_PARAMETERS_PROGROUP_fasta	D:\AB SCIEX\ProteinPilot Data\SearchDatabases\LFZ_20190206_Cgriseus_CHO_1075_forP8_PD_24194proteins.fasta
RESULTS_SEARCH_10_PARAMETERS_PROGROUP_featuregroupminpepconf	0.66
RESULTS_SEARCH_10_PARAMETERS_PROGROUP_featuregroupminups	0.47
RESULTS_SEARCH_10_PARAMETERS_PROGROUP_focusingintersection	4
RESULTS_SEARCH_10_PARAMETERS_PROGROUP_focusingminimummatchconfidence	0.1
RESULTS_SEARCH_10_PARAMETERS_PROGROUP_focusingminunusedprotscore	02:24:00
RESULTS_SEARCH_10_PARAMETERS_PROGROUP_focusingsubsetcutoff	6
RESULTS_SEARCH_10_PARAMETERS_PROGROUP_intersection	1.3
RESULTS_SEARCH_10_PARAMETERS_PROGROUP_minimummatchconfidencecutoff	0.001
RESULTS_SEARCH_10_PARAMETERS_PROGROUP_minunusedprotscore	0.0458
RESULTS_SEARCH_10_PARAMETERS_PROGROUP_subsetcutoff	2
RESULTS_SEARCH_10_PARAMETERS_PROGROUP_unusedprotscorethresholdforexcludingothersfromquant	1.3
RESULTS_SEARCH_10_PARAMETERS_PEAKLIST_count	2392
RESULTS_SEARCH_10_PARAMETERS_PEAKLIST_filenumber	3
RESULTS_SEARCH_10_PARAMETERS_PEAKLIST_original_count	2392
RESULTS_SEARCH_10_PARAMETERS_PEAKLIST_originalfilename	\\Scmb-4k02yc2\d\AB SCIEX\ProteinPilot Data\Results\BenSchulz\2019\20190204_Schulz_Luci_Exp21b\20190204_Schulz_Luci_H1aTP_DDA.wiff
RESULTS_SEARCH_10_PARAMETERS_PEAKLIST_partnumber	5
RESULTS_SEARCH_10_PARAMETERS_QUANT_TYPE_background_correction	FALSE
RESULTS_SEARCH_10_PARAMETERS_QUANT_TYPE_bias_correction	TRUE
RESULTS_SEARCH_10_PARAMETERS_QUANT_TYPE_keep_extreme_peptides_over_fraction	0
RESULTS_SEARCH_10_PARAMETERS_QUANT_TYPE_low_confidence_check	TRUE
RESULTS_SEARCH_10_PARAMETERS_QUANT_TYPE_low_intensity_check	TRUE
RESULTS_SEARCH_10_PARAMETERS_QUANT_TYPE_median_statistic	TRUE
RESULTS_SEARCH_10_PARAMETERS_QUANT_TYPE_mod_check	TRUE
RESULTS_SEARCH_10_PARAMETERS_QUANT_TYPE_quant_threshold	-1
RESULTS_SEARCH_10_PARAMETERS_QUANT_TYPE_quant_threshold_sn	9
RESULTS_SEARCH_10_PARAMETERS_QUANT_TYPE_separate_searches	FALSE
RESULTS_SEARCH_10_PARAMETERS_QUANT_TYPE_shared_msms_check	TRUE
RESULTS_SEARCH_10_PARAMETERS_PARAGON_METHOD_SETTINGS_UI_SAMPLE_TYPE	Identification
RESULTS_SEARCH_10_PARAMETERS_PARAGON_METHOD_SETTINGS_UI_CYS_ALKYLATION	Acrylamide
RESULTS_SEARCH_10_PARAMETERS_PARAGON_METHOD_SETTINGS_UI_DIGESTION	Trypsin
RESULTS_SEARCH_10_PARAMETERS_PARAGON_METHOD_SETTINGS_UI_INSTRUMENT	TripleTOF 5600
RESULTS_SEARCH_10_PARAMETERS_PARAGON_METHOD_SETTINGS_UI_SEARCH_EFFORT	Thorough
RESULTS_SEARCH_10_PARAMETERS_PARAGON_METHOD_SETTINGS_UI_ID_FOCUS	Biological modifications
RESULTS_SEARCH_10_PARAMETERS_PARAGON_METHOD_SETTINGS_UI_USER_NAME	scmb-4k02yc2\labpc
RESULTS_SEARCH_10_PARAMETERS_PARAGON_METHOD_SETTINGS_UI_MACHINE_NAME	SCMB-4K02YC2
RESULTS_SEARCH_10_PARAMETERS_PARAGON_METHOD_SETTINGS_UI_SEARCH_ID	6.36906e+17
RESULTS_SEARCH_10_PARAMETERS_PARAGON_METHOD_SETTINGS_UI_START_TIME	2019-04-11 16:14:20
RESULTS_SEARCH_10_PARAMETERS_PARAGON_METHOD_SETTINGS_UI_MIN_UNUSED_PROTSCORE	0.0458
RESULTS_SEARCH_10_PARAMETERS_PARAGON_METHOD_SETTINGS_UI_PSPEP	TRUE
RESULTS_SEARCH_11_time_cpu	11965
RESULTS_SEARCH_11_time_duration	11981
RESULTS_SEARCH_11_version	5.0.1.4874
RESULTS_SEARCH_11_xml:id	SEARCH:1:636905960592403832_5
RESULTS_SEARCH_11_PARAMETERS_chemical_data_edited	TRUE
RESULTS_SEARCH_11_PARAMETERS_do_multiprecursor_search	TRUE
RESULTS_SEARCH_11_PARAMETERS_do_reverse_search	TRUE
RESULTS_SEARCH_11_PARAMETERS_max_quant_labels	35
RESULTS_SEARCH_11_PARAMETERS_maxresults	15
RESULTS_SEARCH_11_PARAMETERS_separate_searches	FALSE
RESULTS_SEARCH_11_PARAMETERS_MSTOLERANCE_type	dalton
RESULTS_SEARCH_11_PARAMETERS_MSTOLERANCE_value	0.05
RESULTS_SEARCH_11_PARAMETERS_MSMSTOLERANCE_type	dalton
RESULTS_SEARCH_11_PARAMETERS_MSMSTOLERANCE_value	0.1
RESULTS_SEARCH_11_PARAMETERS_MS_STANDARD_DEVIATION_type	dalton
RESULTS_SEARCH_11_PARAMETERS_MS_STANDARD_DEVIATION_value	0.0011
RESULTS_SEARCH_11_PARAMETERS_MSMS_STANDARD_DEVIATION_type	dalton
RESULTS_SEARCH_11_PARAMETERS_MSMS_STANDARD_DEVIATION_value	0.01
RESULTS_SEARCH_11_PARAMETERS_FASTA_filename	D:\AB SCIEX\ProteinPilot Data\SearchDatabases\LFZ_20190206_Cgriseus_CHO_1075_forP8_PD_24194proteins.fasta
RESULTS_SEARCH_11_PARAMETERS_AUTO_CALIBRATION_ms	TRUE
RESULTS_SEARCH_11_PARAMETERS_AUTO_CALIBRATION_msexport	FALSE
RESULTS_SEARCH_11_PARAMETERS_AUTO_CALIBRATION_msms	TRUE
RESULTS_SEARCH_11_PARAMETERS_AUTO_CALIBRATION_msmstolsdratio	2.75
RESULTS_SEARCH_11_PARAMETERS_AUTO_CALIBRATION_mstolsdratio	7
RESULTS_SEARCH_11_PARAMETERS_AUTO_CALIBRATION_squareroot	TRUE
RESULTS_SEARCH_11_PARAMETERS_AUTO_CALIBRATION_type	dalton
RESULTS_SEARCH_11_PARAMETERS_AUTO_CALIBRATION_MCP_d_s_s_f	0.0666667
RESULTS_SEARCH_11_PARAMETERS_AUTO_CALIBRATION_MCP_d_s_w_f	3
RESULTS_SEARCH_11_PARAMETERS_AUTO_CALIBRATION_MCP_m_f_r_mbc	200
RESULTS_SEARCH_11_PARAMETERS_AUTO_CALIBRATION_MCP_m_m_c	10
RESULTS_SEARCH_11_PARAMETERS_AUTO_CALIBRATION_MCP_m_m_f_s	0.25
RESULTS_SEARCH_11_PARAMETERS_AUTO_CALIBRATION_MCP_m_m_p_f	0.33
RESULTS_SEARCH_11_PARAMETERS_AUTO_CALIBRATION_MCP_m_m_p_rms_f	1
RESULTS_SEARCH_11_PARAMETERS_AUTO_CALIBRATION_MCP_m_p_t_f	1
RESULTS_SEARCH_11_PARAMETERS_AUTO_CALIBRATION_MCP_m_r_h_n_b	15
RESULTS_SEARCH_11_PARAMETERS_AUTO_CALIBRATION_MCP_m_z_n_s	99
RESULTS_SEARCH_11_PARAMETERS_AUTO_CALIBRATION_MCP_m_z_s_mn_f_r	0.0666667
RESULTS_SEARCH_11_PARAMETERS_AUTO_CALIBRATION_MCP_m_z_s_mx_f_r	0.1
RESULTS_SEARCH_11_PARAMETERS_MS_AUTO_CALIBRATION_OUT_avres	2.54881e-07
RESULTS_SEARCH_11_PARAMETERS_MS_AUTO_CALIBRATION_OUT_c0	0.000792493
RESULTS_SEARCH_11_PARAMETERS_MS_AUTO_CALIBRATION_OUT_c1minus1	-3.44926e-05
RESULTS_SEARCH_11_PARAMETERS_MS_AUTO_CALIBRATION_OUT_c2	0
RESULTS_SEARCH_11_PARAMETERS_MS_AUTO_CALIBRATION_OUT_file	3
RESULTS_SEARCH_11_PARAMETERS_MS_AUTO_CALIBRATION_OUT_partnumber	6
RESULTS_SEARCH_11_PARAMETERS_MS_AUTO_CALIBRATION_OUT_polyorder	1
RESULTS_SEARCH_11_PARAMETERS_MS_AUTO_CALIBRATION_OUT_sample	1
RESULTS_SEARCH_11_PARAMETERS_MS_AUTO_CALIBRATION_OUT_squareroot	TRUE
RESULTS_SEARCH_11_PARAMETERS_MSMS_AUTO_CALIBRATION_OUT_avres	-2.67268e-07
RESULTS_SEARCH_11_PARAMETERS_MSMS_AUTO_CALIBRATION_OUT_c0	0.000525336
RESULTS_SEARCH_11_PARAMETERS_MSMS_AUTO_CALIBRATION_OUT_c1minus1	-2.02224e-05
RESULTS_SEARCH_11_PARAMETERS_MSMS_AUTO_CALIBRATION_OUT_c2	0
RESULTS_SEARCH_11_PARAMETERS_MSMS_AUTO_CALIBRATION_OUT_file	3
RESULTS_SEARCH_11_PARAMETERS_MSMS_AUTO_CALIBRATION_OUT_partnumber	6
RESULTS_SEARCH_11_PARAMETERS_MSMS_AUTO_CALIBRATION_OUT_polyorder	1900-01-01
RESULTS_SEARCH_11_PARAMETERS_MSMS_AUTO_CALIBRATION_OUT_sample	1
RESULTS_SEARCH_11_PARAMETERS_MSMS_AUTO_CALIBRATION_OUT_squareroot	TRUE
RESULTS_SEARCH_11_PARAMETERS_MAX_PRECURSORS_FRAGLET	5
RESULTS_SEARCH_11_PARAMETERS_MAX_PRECURSORS_TAGLET	1
RESULTS_SEARCH_11_PARAMETERS_PRECURSORS_DR_FRAGLET	10
RESULTS_SEARCH_11_PARAMETERS_PRECURSORS_DR_TAGLET	3
RESULTS_SEARCH_11_PARAMETERS_DEFAULT_CHARGE_STATE_1_charge	2
RESULTS_SEARCH_11_PARAMETERS_DEFAULT_CHARGE_STATE_1_probability	1
RESULTS_SEARCH_11_PARAMETERS_DEFAULT_CHARGE_STATE_2_charge	3
RESULTS_SEARCH_11_PARAMETERS_DEFAULT_CHARGE_STATE_2_probability	1
RESULTS_SEARCH_11_PARAMETERS_DEFAULT_CHARGE_STATE_3_charge	4
RESULTS_SEARCH_11_PARAMETERS_DEFAULT_CHARGE_STATE_3_probability	1
RESULTS_SEARCH_11_PARAMETERS_VERSION	5.0.1.0, 4895
RESULTS_SEARCH_11_PARAMETERS_PARAGON_VERSION	5.0.1.0, 4874
RESULTS_SEARCH_11_PARAMETERS_APPLICATION	ProteinPilot(tm) Software
RESULTS_SEARCH_11_PARAMETERS_PROGROUP_alternativedispositionmaximumfoldprobabilitydrop	100
RESULTS_SEARCH_11_PARAMETERS_PROGROUP_alternativedispositionmaximumfoldscoredrop	2
RESULTS_SEARCH_11_PARAMETERS_PROGROUP_autodiscordantpeptidethreshold	0.3
RESULTS_SEARCH_11_PARAMETERS_PROGROUP_bayesconfidencecalclulation	TRUE
RESULTS_SEARCH_11_PARAMETERS_PROGROUP_calibrateconfidence	TRUE
RESULTS_SEARCH_11_PARAMETERS_PROGROUP_compresspeptides	FALSE
RESULTS_SEARCH_11_PARAMETERS_PROGROUP_confidencepercentthresholdforexcludingothersfromquant	15
RESULTS_SEARCH_11_PARAMETERS_PROGROUP_confidencepercentthresholdforincludingselfinquant	15
RESULTS_SEARCH_11_PARAMETERS_PROGROUP_donotstoremspeaklists	FALSE
RESULTS_SEARCH_11_PARAMETERS_PROGROUP_fasta	D:\AB SCIEX\ProteinPilot Data\SearchDatabases\LFZ_20190206_Cgriseus_CHO_1075_forP8_PD_24194proteins.fasta
RESULTS_SEARCH_11_PARAMETERS_PROGROUP_featuregroupminpepconf	0.66
RESULTS_SEARCH_11_PARAMETERS_PROGROUP_featuregroupminups	0.47
RESULTS_SEARCH_11_PARAMETERS_PROGROUP_focusingintersection	4
RESULTS_SEARCH_11_PARAMETERS_PROGROUP_focusingminimummatchconfidence	0.1
RESULTS_SEARCH_11_PARAMETERS_PROGROUP_focusingminunusedprotscore	0.1
RESULTS_SEARCH_11_PARAMETERS_PROGROUP_focusingsubsetcutoff	1900-01-06
RESULTS_SEARCH_11_PARAMETERS_PROGROUP_intersection	1900-01-01 07:12:00
RESULTS_SEARCH_11_PARAMETERS_PROGROUP_minimummatchconfidencecutoff	0.001
RESULTS_SEARCH_11_PARAMETERS_PROGROUP_minunusedprotscore	0.0458
RESULTS_SEARCH_11_PARAMETERS_PROGROUP_subsetcutoff	2
RESULTS_SEARCH_11_PARAMETERS_PROGROUP_unusedprotscorethresholdforexcludingothersfromquant	1.3
RESULTS_SEARCH_11_PARAMETERS_PEAKLIST_count	2381
RESULTS_SEARCH_11_PARAMETERS_PEAKLIST_filenumber	3
RESULTS_SEARCH_11_PARAMETERS_PEAKLIST_original_count	2382
RESULTS_SEARCH_11_PARAMETERS_PEAKLIST_originalfilename	\\Scmb-4k02yc2\d\AB SCIEX\ProteinPilot Data\Results\BenSchulz\2019\20190204_Schulz_Luci_Exp21b\20190204_Schulz_Luci_H1aTP_DDA.wiff
RESULTS_SEARCH_11_PARAMETERS_PEAKLIST_partnumber	6
RESULTS_SEARCH_11_PARAMETERS_QUANT_TYPE_background_correction	FALSE
RESULTS_SEARCH_11_PARAMETERS_QUANT_TYPE_bias_correction	TRUE
RESULTS_SEARCH_11_PARAMETERS_QUANT_TYPE_keep_extreme_peptides_over_fraction	0
RESULTS_SEARCH_11_PARAMETERS_QUANT_TYPE_low_confidence_check	TRUE
RESULTS_SEARCH_11_PARAMETERS_QUANT_TYPE_low_intensity_check	TRUE
RESULTS_SEARCH_11_PARAMETERS_QUANT_TYPE_median_statistic	TRUE
RESULTS_SEARCH_11_PARAMETERS_QUANT_TYPE_mod_check	TRUE
RESULTS_SEARCH_11_PARAMETERS_QUANT_TYPE_quant_threshold	-1
RESULTS_SEARCH_11_PARAMETERS_QUANT_TYPE_quant_threshold_sn	9
RESULTS_SEARCH_11_PARAMETERS_QUANT_TYPE_separate_searches	FALSE
RESULTS_SEARCH_11_PARAMETERS_QUANT_TYPE_shared_msms_check	TRUE
RESULTS_SEARCH_11_PARAMETERS_PARAGON_METHOD_SETTINGS_UI_SAMPLE_TYPE	Identification
RESULTS_SEARCH_11_PARAMETERS_PARAGON_METHOD_SETTINGS_UI_CYS_ALKYLATION	Acrylamide
RESULTS_SEARCH_11_PARAMETERS_PARAGON_METHOD_SETTINGS_UI_DIGESTION	Trypsin
RESULTS_SEARCH_11_PARAMETERS_PARAGON_METHOD_SETTINGS_UI_INSTRUMENT	TripleTOF 5600
RESULTS_SEARCH_11_PARAMETERS_PARAGON_METHOD_SETTINGS_UI_SEARCH_EFFORT	Thorough
RESULTS_SEARCH_11_PARAMETERS_PARAGON_METHOD_SETTINGS_UI_ID_FOCUS	Biological modifications
RESULTS_SEARCH_11_PARAMETERS_PARAGON_METHOD_SETTINGS_UI_USER_NAME	scmb-4k02yc2\labpc
RESULTS_SEARCH_11_PARAMETERS_PARAGON_METHOD_SETTINGS_UI_MACHINE_NAME	SCMB-4K02YC2
RESULTS_SEARCH_11_PARAMETERS_PARAGON_METHOD_SETTINGS_UI_SEARCH_ID	6.36906e+17
RESULTS_SEARCH_11_PARAMETERS_PARAGON_METHOD_SETTINGS_UI_START_TIME	2019-04-11 16:14:20
RESULTS_SEARCH_11_PARAMETERS_PARAGON_METHOD_SETTINGS_UI_MIN_UNUSED_PROTSCORE	0.0458
RESULTS_SEARCH_11_PARAMETERS_PARAGON_METHOD_SETTINGS_UI_PSPEP	TRUE
RESULTS_SEARCH_12_time_cpu	246949
RESULTS_SEARCH_12_time_duration	247016
RESULTS_SEARCH_12_version	5.0.1.4874
RESULTS_SEARCH_12_xml:id	SEARCH:2:636905960592403832_5
RESULTS_SEARCH_12_PARAMETERS_chemical_data_edited	TRUE
RESULTS_SEARCH_12_PARAMETERS_do_multiprecursor_search	TRUE
RESULTS_SEARCH_12_PARAMETERS_do_reverse_search	TRUE
RESULTS_SEARCH_12_PARAMETERS_max_quant_labels	35
RESULTS_SEARCH_12_PARAMETERS_maxresults	1900-01-15
RESULTS_SEARCH_12_PARAMETERS_separate_searches	FALSE
RESULTS_SEARCH_12_PARAMETERS_MSTOLERANCE_type	dalton
RESULTS_SEARCH_12_PARAMETERS_MSTOLERANCE_value	0.05
RESULTS_SEARCH_12_PARAMETERS_MSMSTOLERANCE_type	dalton
RESULTS_SEARCH_12_PARAMETERS_MSMSTOLERANCE_value	0.1
RESULTS_SEARCH_12_PARAMETERS_MS_STANDARD_DEVIATION_type	dalton
RESULTS_SEARCH_12_PARAMETERS_MS_STANDARD_DEVIATION_value	0.0011
RESULTS_SEARCH_12_PARAMETERS_MSMS_STANDARD_DEVIATION_type	dalton
RESULTS_SEARCH_12_PARAMETERS_MSMS_STANDARD_DEVIATION_value	0.01
RESULTS_SEARCH_12_PARAMETERS_FASTA_filename	D:\AB SCIEX\ProteinPilot Data\SearchDatabases\LFZ_20190206_Cgriseus_CHO_1075_forP8_PD_24194proteins.fasta
RESULTS_SEARCH_12_PARAMETERS_AUTO_CALIBRATION_ms	TRUE
RESULTS_SEARCH_12_PARAMETERS_AUTO_CALIBRATION_msexport	FALSE
RESULTS_SEARCH_12_PARAMETERS_AUTO_CALIBRATION_msms	TRUE
RESULTS_SEARCH_12_PARAMETERS_AUTO_CALIBRATION_msmstolsdratio	2.75
RESULTS_SEARCH_12_PARAMETERS_AUTO_CALIBRATION_mstolsdratio	7
RESULTS_SEARCH_12_PARAMETERS_AUTO_CALIBRATION_squareroot	TRUE
RESULTS_SEARCH_12_PARAMETERS_AUTO_CALIBRATION_type	dalton
RESULTS_SEARCH_12_PARAMETERS_AUTO_CALIBRATION_MCP_d_s_s_f	0.0666667
RESULTS_SEARCH_12_PARAMETERS_AUTO_CALIBRATION_MCP_d_s_w_f	3
RESULTS_SEARCH_12_PARAMETERS_AUTO_CALIBRATION_MCP_m_f_r_mbc	200
RESULTS_SEARCH_12_PARAMETERS_AUTO_CALIBRATION_MCP_m_m_c	10
RESULTS_SEARCH_12_PARAMETERS_AUTO_CALIBRATION_MCP_m_m_f_s	0.25
RESULTS_SEARCH_12_PARAMETERS_AUTO_CALIBRATION_MCP_m_m_p_f	0.33
RESULTS_SEARCH_12_PARAMETERS_AUTO_CALIBRATION_MCP_m_m_p_rms_f	1
RESULTS_SEARCH_12_PARAMETERS_AUTO_CALIBRATION_MCP_m_p_t_f	1
RESULTS_SEARCH_12_PARAMETERS_AUTO_CALIBRATION_MCP_m_r_h_n_b	15
RESULTS_SEARCH_12_PARAMETERS_AUTO_CALIBRATION_MCP_m_z_n_s	99
RESULTS_SEARCH_12_PARAMETERS_AUTO_CALIBRATION_MCP_m_z_s_mn_f_r	0.0666667
RESULTS_SEARCH_12_PARAMETERS_AUTO_CALIBRATION_MCP_m_z_s_mx_f_r	0.1
RESULTS_SEARCH_12_PARAMETERS_MS_AUTO_CALIBRATION_OUT_avres	2.54881e-07
RESULTS_SEARCH_12_PARAMETERS_MS_AUTO_CALIBRATION_OUT_c0	0.000792493
RESULTS_SEARCH_12_PARAMETERS_MS_AUTO_CALIBRATION_OUT_c1minus1	-3.44926e-05
RESULTS_SEARCH_12_PARAMETERS_MS_AUTO_CALIBRATION_OUT_c2	0
RESULTS_SEARCH_12_PARAMETERS_MS_AUTO_CALIBRATION_OUT_file	3
RESULTS_SEARCH_12_PARAMETERS_MS_AUTO_CALIBRATION_OUT_partnumber	6
RESULTS_SEARCH_12_PARAMETERS_MS_AUTO_CALIBRATION_OUT_polyorder	1
RESULTS_SEARCH_12_PARAMETERS_MS_AUTO_CALIBRATION_OUT_sample	1
RESULTS_SEARCH_12_PARAMETERS_MS_AUTO_CALIBRATION_OUT_squareroot	TRUE
RESULTS_SEARCH_12_PARAMETERS_MSMS_AUTO_CALIBRATION_OUT_avres	-2.67268e-07
RESULTS_SEARCH_12_PARAMETERS_MSMS_AUTO_CALIBRATION_OUT_c0	0.000525336
RESULTS_SEARCH_12_PARAMETERS_MSMS_AUTO_CALIBRATION_OUT_c1minus1	-2.02224e-05
RESULTS_SEARCH_12_PARAMETERS_MSMS_AUTO_CALIBRATION_OUT_c2	0
RESULTS_SEARCH_12_PARAMETERS_MSMS_AUTO_CALIBRATION_OUT_file	3
RESULTS_SEARCH_12_PARAMETERS_MSMS_AUTO_CALIBRATION_OUT_partnumber	6
RESULTS_SEARCH_12_PARAMETERS_MSMS_AUTO_CALIBRATION_OUT_polyorder	1
RESULTS_SEARCH_12_PARAMETERS_MSMS_AUTO_CALIBRATION_OUT_sample	1
RESULTS_SEARCH_12_PARAMETERS_MSMS_AUTO_CALIBRATION_OUT_squareroot	TRUE
RESULTS_SEARCH_12_PARAMETERS_MAX_PRECURSORS_FRAGLET	5
RESULTS_SEARCH_12_PARAMETERS_MAX_PRECURSORS_TAGLET	1
RESULTS_SEARCH_12_PARAMETERS_PRECURSORS_DR_FRAGLET	10
RESULTS_SEARCH_12_PARAMETERS_PRECURSORS_DR_TAGLET	3
RESULTS_SEARCH_12_PARAMETERS_DEFAULT_CHARGE_STATE_1_charge	2
RESULTS_SEARCH_12_PARAMETERS_DEFAULT_CHARGE_STATE_1_probability	1
RESULTS_SEARCH_12_PARAMETERS_DEFAULT_CHARGE_STATE_2_charge	3
RESULTS_SEARCH_12_PARAMETERS_DEFAULT_CHARGE_STATE_2_probability	1
RESULTS_SEARCH_12_PARAMETERS_DEFAULT_CHARGE_STATE_3_charge	4
RESULTS_SEARCH_12_PARAMETERS_DEFAULT_CHARGE_STATE_3_probability	1
RESULTS_SEARCH_12_PARAMETERS_VERSION	5.0.1.0, 4895
RESULTS_SEARCH_12_PARAMETERS_PARAGON_VERSION	5.0.1.0, 4874
RESULTS_SEARCH_12_PARAMETERS_APPLICATION	ProteinPilot(tm) Software
RESULTS_SEARCH_12_PARAMETERS_PROGROUP_alternativedispositionmaximumfoldprobabilitydrop	100
RESULTS_SEARCH_12_PARAMETERS_PROGROUP_alternativedispositionmaximumfoldscoredrop	2
RESULTS_SEARCH_12_PARAMETERS_PROGROUP_autodiscordantpeptidethreshold	0.3
RESULTS_SEARCH_12_PARAMETERS_PROGROUP_bayesconfidencecalclulation	TRUE
RESULTS_SEARCH_12_PARAMETERS_PROGROUP_calibrateconfidence	TRUE
RESULTS_SEARCH_12_PARAMETERS_PROGROUP_compresspeptides	FALSE
RESULTS_SEARCH_12_PARAMETERS_PROGROUP_confidencepercentthresholdforexcludingothersfromquant	1900-01-15
RESULTS_SEARCH_12_PARAMETERS_PROGROUP_confidencepercentthresholdforincludingselfinquant	15
RESULTS_SEARCH_12_PARAMETERS_PROGROUP_donotstoremspeaklists	FALSE
RESULTS_SEARCH_12_PARAMETERS_PROGROUP_fasta	D:\AB SCIEX\ProteinPilot Data\SearchDatabases\LFZ_20190206_Cgriseus_CHO_1075_forP8_PD_24194proteins.fasta
RESULTS_SEARCH_12_PARAMETERS_PROGROUP_featuregroupminpepconf	0.66
RESULTS_SEARCH_12_PARAMETERS_PROGROUP_featuregroupminups	0.47
RESULTS_SEARCH_12_PARAMETERS_PROGROUP_focusingintersection	4
RESULTS_SEARCH_12_PARAMETERS_PROGROUP_focusingminimummatchconfidence	0.1
RESULTS_SEARCH_12_PARAMETERS_PROGROUP_focusingminunusedprotscore	0.1
RESULTS_SEARCH_12_PARAMETERS_PROGROUP_focusingsubsetcutoff	6
RESULTS_SEARCH_12_PARAMETERS_PROGROUP_intersection	1.3
RESULTS_SEARCH_12_PARAMETERS_PROGROUP_minimummatchconfidencecutoff	0.001
RESULTS_SEARCH_12_PARAMETERS_PROGROUP_minunusedprotscore	0.0458
RESULTS_SEARCH_12_PARAMETERS_PROGROUP_subsetcutoff	2
RESULTS_SEARCH_12_PARAMETERS_PROGROUP_unusedprotscorethresholdforexcludingothersfromquant	1.3
RESULTS_SEARCH_12_PARAMETERS_PEAKLIST_count	2381
RESULTS_SEARCH_12_PARAMETERS_PEAKLIST_filenumber	3
RESULTS_SEARCH_12_PARAMETERS_PEAKLIST_original_count	2382
RESULTS_SEARCH_12_PARAMETERS_PEAKLIST_originalfilename	\\Scmb-4k02yc2\d\AB SCIEX\ProteinPilot Data\Results\BenSchulz\2019\20190204_Schulz_Luci_Exp21b\20190204_Schulz_Luci_H1aTP_DDA.wiff
RESULTS_SEARCH_12_PARAMETERS_PEAKLIST_partnumber	6
RESULTS_SEARCH_12_PARAMETERS_QUANT_TYPE_background_correction	FALSE
RESULTS_SEARCH_12_PARAMETERS_QUANT_TYPE_bias_correction	TRUE
RESULTS_SEARCH_12_PARAMETERS_QUANT_TYPE_keep_extreme_peptides_over_fraction	0
RESULTS_SEARCH_12_PARAMETERS_QUANT_TYPE_low_confidence_check	TRUE
RESULTS_SEARCH_12_PARAMETERS_QUANT_TYPE_low_intensity_check	TRUE
RESULTS_SEARCH_12_PARAMETERS_QUANT_TYPE_median_statistic	TRUE
RESULTS_SEARCH_12_PARAMETERS_QUANT_TYPE_mod_check	TRUE
RESULTS_SEARCH_12_PARAMETERS_QUANT_TYPE_quant_threshold	-1
RESULTS_SEARCH_12_PARAMETERS_QUANT_TYPE_quant_threshold_sn	1900-01-09
RESULTS_SEARCH_12_PARAMETERS_QUANT_TYPE_separate_searches	FALSE
RESULTS_SEARCH_12_PARAMETERS_QUANT_TYPE_shared_msms_check	TRUE
RESULTS_SEARCH_12_PARAMETERS_PARAGON_METHOD_SETTINGS_UI_SAMPLE_TYPE	Identification
RESULTS_SEARCH_12_PARAMETERS_PARAGON_METHOD_SETTINGS_UI_CYS_ALKYLATION	Acrylamide
RESULTS_SEARCH_12_PARAMETERS_PARAGON_METHOD_SETTINGS_UI_DIGESTION	Trypsin
RESULTS_SEARCH_12_PARAMETERS_PARAGON_METHOD_SETTINGS_UI_INSTRUMENT	TripleTOF 5600
RESULTS_SEARCH_12_PARAMETERS_PARAGON_METHOD_SETTINGS_UI_SEARCH_EFFORT	Thorough
RESULTS_SEARCH_12_PARAMETERS_PARAGON_METHOD_SETTINGS_UI_ID_FOCUS	Biological modifications
RESULTS_SEARCH_12_PARAMETERS_PARAGON_METHOD_SETTINGS_UI_USER_NAME	scmb-4k02yc2\labpc
RESULTS_SEARCH_12_PARAMETERS_PARAGON_METHOD_SETTINGS_UI_MACHINE_NAME	SCMB-4K02YC2
RESULTS_SEARCH_12_PARAMETERS_PARAGON_METHOD_SETTINGS_UI_SEARCH_ID	6.36906e+17
RESULTS_SEARCH_12_PARAMETERS_PARAGON_METHOD_SETTINGS_UI_START_TIME	2019-04-11 16:14:20
RESULTS_SEARCH_12_PARAMETERS_PARAGON_METHOD_SETTINGS_UI_MIN_UNUSED_PROTSCORE	0.0458
RESULTS_SEARCH_12_PARAMETERS_PARAGON_METHOD_SETTINGS_UI_PSPEP	TRUE
RESULTS_SEARCH_13_time_cpu	16926
RESULTS_SEARCH_13_time_duration	16942
RESULTS_SEARCH_13_version	5.0.1.4874
RESULTS_SEARCH_13_xml:id	SEARCH:1:636905960592403832_6
RESULTS_SEARCH_13_PARAMETERS_chemical_data_edited	TRUE
RESULTS_SEARCH_13_PARAMETERS_do_multiprecursor_search	TRUE
RESULTS_SEARCH_13_PARAMETERS_do_reverse_search	TRUE
RESULTS_SEARCH_13_PARAMETERS_max_quant_labels	35
RESULTS_SEARCH_13_PARAMETERS_maxresults	15
RESULTS_SEARCH_13_PARAMETERS_separate_searches	FALSE
RESULTS_SEARCH_13_PARAMETERS_MSTOLERANCE_type	dalton
RESULTS_SEARCH_13_PARAMETERS_MSTOLERANCE_value	0.05
RESULTS_SEARCH_13_PARAMETERS_MSMSTOLERANCE_type	dalton
RESULTS_SEARCH_13_PARAMETERS_MSMSTOLERANCE_value	0.1
RESULTS_SEARCH_13_PARAMETERS_MS_STANDARD_DEVIATION_type	dalton
RESULTS_SEARCH_13_PARAMETERS_MS_STANDARD_DEVIATION_value	0.0011
RESULTS_SEARCH_13_PARAMETERS_MSMS_STANDARD_DEVIATION_type	dalton
RESULTS_SEARCH_13_PARAMETERS_MSMS_STANDARD_DEVIATION_value	0.01
RESULTS_SEARCH_13_PARAMETERS_FASTA_filename	D:\AB SCIEX\ProteinPilot Data\SearchDatabases\LFZ_20190206_Cgriseus_CHO_1075_forP8_PD_24194proteins.fasta
RESULTS_SEARCH_13_PARAMETERS_AUTO_CALIBRATION_ms	TRUE
RESULTS_SEARCH_13_PARAMETERS_AUTO_CALIBRATION_msexport	FALSE
RESULTS_SEARCH_13_PARAMETERS_AUTO_CALIBRATION_msms	TRUE
RESULTS_SEARCH_13_PARAMETERS_AUTO_CALIBRATION_msmstolsdratio	2.75
RESULTS_SEARCH_13_PARAMETERS_AUTO_CALIBRATION_mstolsdratio	7
RESULTS_SEARCH_13_PARAMETERS_AUTO_CALIBRATION_squareroot	TRUE
RESULTS_SEARCH_13_PARAMETERS_AUTO_CALIBRATION_type	dalton
RESULTS_SEARCH_13_PARAMETERS_AUTO_CALIBRATION_MCP_d_s_s_f	0.0666667
RESULTS_SEARCH_13_PARAMETERS_AUTO_CALIBRATION_MCP_d_s_w_f	3
RESULTS_SEARCH_13_PARAMETERS_AUTO_CALIBRATION_MCP_m_f_r_mbc	200
RESULTS_SEARCH_13_PARAMETERS_AUTO_CALIBRATION_MCP_m_m_c	10
RESULTS_SEARCH_13_PARAMETERS_AUTO_CALIBRATION_MCP_m_m_f_s	0.25
RESULTS_SEARCH_13_PARAMETERS_AUTO_CALIBRATION_MCP_m_m_p_f	0.33
RESULTS_SEARCH_13_PARAMETERS_AUTO_CALIBRATION_MCP_m_m_p_rms_f	1
RESULTS_SEARCH_13_PARAMETERS_AUTO_CALIBRATION_MCP_m_p_t_f	1
RESULTS_SEARCH_13_PARAMETERS_AUTO_CALIBRATION_MCP_m_r_h_n_b	15
RESULTS_SEARCH_13_PARAMETERS_AUTO_CALIBRATION_MCP_m_z_n_s	99
RESULTS_SEARCH_13_PARAMETERS_AUTO_CALIBRATION_MCP_m_z_s_mn_f_r	0.0666667
RESULTS_SEARCH_13_PARAMETERS_AUTO_CALIBRATION_MCP_m_z_s_mx_f_r	0.1
RESULTS_SEARCH_13_PARAMETERS_MS_AUTO_CALIBRATION_OUT_avres	4.07268e-08
RESULTS_SEARCH_13_PARAMETERS_MS_AUTO_CALIBRATION_OUT_c0	0.000106652
RESULTS_SEARCH_13_PARAMETERS_MS_AUTO_CALIBRATION_OUT_c1minus1	-4.63029e-06
RESULTS_SEARCH_13_PARAMETERS_MS_AUTO_CALIBRATION_OUT_c2	0
RESULTS_SEARCH_13_PARAMETERS_MS_AUTO_CALIBRATION_OUT_file	4
RESULTS_SEARCH_13_PARAMETERS_MS_AUTO_CALIBRATION_OUT_partnumber	7
RESULTS_SEARCH_13_PARAMETERS_MS_AUTO_CALIBRATION_OUT_polyorder	1
RESULTS_SEARCH_13_PARAMETERS_MS_AUTO_CALIBRATION_OUT_sample	1
RESULTS_SEARCH_13_PARAMETERS_MS_AUTO_CALIBRATION_OUT_squareroot	TRUE
RESULTS_SEARCH_13_PARAMETERS_MSMS_AUTO_CALIBRATION_OUT_avres	-1.70363e-07
RESULTS_SEARCH_13_PARAMETERS_MSMS_AUTO_CALIBRATION_OUT_c0	0.000593503
RESULTS_SEARCH_13_PARAMETERS_MSMS_AUTO_CALIBRATION_OUT_c1minus1	-1.93794e-05
RESULTS_SEARCH_13_PARAMETERS_MSMS_AUTO_CALIBRATION_OUT_c2	0
RESULTS_SEARCH_13_PARAMETERS_MSMS_AUTO_CALIBRATION_OUT_file	4
RESULTS_SEARCH_13_PARAMETERS_MSMS_AUTO_CALIBRATION_OUT_partnumber	7
RESULTS_SEARCH_13_PARAMETERS_MSMS_AUTO_CALIBRATION_OUT_polyorder	1
RESULTS_SEARCH_13_PARAMETERS_MSMS_AUTO_CALIBRATION_OUT_sample	1
RESULTS_SEARCH_13_PARAMETERS_MSMS_AUTO_CALIBRATION_OUT_squareroot	TRUE
RESULTS_SEARCH_13_PARAMETERS_MAX_PRECURSORS_FRAGLET	5
RESULTS_SEARCH_13_PARAMETERS_MAX_PRECURSORS_TAGLET	1
RESULTS_SEARCH_13_PARAMETERS_PRECURSORS_DR_FRAGLET	10
RESULTS_SEARCH_13_PARAMETERS_PRECURSORS_DR_TAGLET	3
RESULTS_SEARCH_13_PARAMETERS_DEFAULT_CHARGE_STATE_1_charge	2
RESULTS_SEARCH_13_PARAMETERS_DEFAULT_CHARGE_STATE_1_probability	1
RESULTS_SEARCH_13_PARAMETERS_DEFAULT_CHARGE_STATE_2_charge	3
RESULTS_SEARCH_13_PARAMETERS_DEFAULT_CHARGE_STATE_2_probability	1
RESULTS_SEARCH_13_PARAMETERS_DEFAULT_CHARGE_STATE_3_charge	4
RESULTS_SEARCH_13_PARAMETERS_DEFAULT_CHARGE_STATE_3_probability	1
RESULTS_SEARCH_13_PARAMETERS_VERSION	5.0.1.0, 4895
RESULTS_SEARCH_13_PARAMETERS_PARAGON_VERSION	5.0.1.0, 4874
RESULTS_SEARCH_13_PARAMETERS_APPLICATION	ProteinPilot(tm) Software
RESULTS_SEARCH_13_PARAMETERS_PROGROUP_alternativedispositionmaximumfoldprobabilitydrop	100
RESULTS_SEARCH_13_PARAMETERS_PROGROUP_alternativedispositionmaximumfoldscoredrop	2
RESULTS_SEARCH_13_PARAMETERS_PROGROUP_autodiscordantpeptidethreshold	0.3
RESULTS_SEARCH_13_PARAMETERS_PROGROUP_bayesconfidencecalclulation	TRUE
RESULTS_SEARCH_13_PARAMETERS_PROGROUP_calibrateconfidence	TRUE
RESULTS_SEARCH_13_PARAMETERS_PROGROUP_compresspeptides	FALSE
RESULTS_SEARCH_13_PARAMETERS_PROGROUP_confidencepercentthresholdforexcludingothersfromquant	15
RESULTS_SEARCH_13_PARAMETERS_PROGROUP_confidencepercentthresholdforincludingselfinquant	15
RESULTS_SEARCH_13_PARAMETERS_PROGROUP_donotstoremspeaklists	FALSE
RESULTS_SEARCH_13_PARAMETERS_PROGROUP_fasta	D:\AB SCIEX\ProteinPilot Data\SearchDatabases\LFZ_20190206_Cgriseus_CHO_1075_forP8_PD_24194proteins.fasta
RESULTS_SEARCH_13_PARAMETERS_PROGROUP_featuregroupminpepconf	0.66
RESULTS_SEARCH_13_PARAMETERS_PROGROUP_featuregroupminups	0.47
RESULTS_SEARCH_13_PARAMETERS_PROGROUP_focusingintersection	4
RESULTS_SEARCH_13_PARAMETERS_PROGROUP_focusingminimummatchconfidence	0.1
RESULTS_SEARCH_13_PARAMETERS_PROGROUP_focusingminunusedprotscore	0.1
RESULTS_SEARCH_13_PARAMETERS_PROGROUP_focusingsubsetcutoff	6
RESULTS_SEARCH_13_PARAMETERS_PROGROUP_intersection	1.3
RESULTS_SEARCH_13_PARAMETERS_PROGROUP_minimummatchconfidencecutoff	0.001
RESULTS_SEARCH_13_PARAMETERS_PROGROUP_minunusedprotscore	0.0458
RESULTS_SEARCH_13_PARAMETERS_PROGROUP_subsetcutoff	2
RESULTS_SEARCH_13_PARAMETERS_PROGROUP_unusedprotscorethresholdforexcludingothersfromquant	1.3
RESULTS_SEARCH_13_PARAMETERS_PEAKLIST_count	2626
RESULTS_SEARCH_13_PARAMETERS_PEAKLIST_filenumber	4
RESULTS_SEARCH_13_PARAMETERS_PEAKLIST_original_count	2626
RESULTS_SEARCH_13_PARAMETERS_PEAKLIST_originalfilename	\\Scmb-4k02yc2\d\AB SCIEX\ProteinPilot Data\Results\BenSchulz\2019\20190204_Schulz_Luci_Exp21b\20190204_Schulz_Luci_H1a_DDA.wiff
RESULTS_SEARCH_13_PARAMETERS_PEAKLIST_partnumber	7
RESULTS_SEARCH_13_PARAMETERS_QUANT_TYPE_background_correction	FALSE
RESULTS_SEARCH_13_PARAMETERS_QUANT_TYPE_bias_correction	TRUE
RESULTS_SEARCH_13_PARAMETERS_QUANT_TYPE_keep_extreme_peptides_over_fraction	00:00:00
RESULTS_SEARCH_13_PARAMETERS_QUANT_TYPE_low_confidence_check	TRUE
RESULTS_SEARCH_13_PARAMETERS_QUANT_TYPE_low_intensity_check	TRUE
RESULTS_SEARCH_13_PARAMETERS_QUANT_TYPE_median_statistic	TRUE
RESULTS_SEARCH_13_PARAMETERS_QUANT_TYPE_mod_check	TRUE
RESULTS_SEARCH_13_PARAMETERS_QUANT_TYPE_quant_threshold	1899-12-29
RESULTS_SEARCH_13_PARAMETERS_QUANT_TYPE_quant_threshold_sn	9
RESULTS_SEARCH_13_PARAMETERS_QUANT_TYPE_separate_searches	FALSE
RESULTS_SEARCH_13_PARAMETERS_QUANT_TYPE_shared_msms_check	TRUE
RESULTS_SEARCH_13_PARAMETERS_PARAGON_METHOD_SETTINGS_UI_SAMPLE_TYPE	Identification
RESULTS_SEARCH_13_PARAMETERS_PARAGON_METHOD_SETTINGS_UI_CYS_ALKYLATION	Acrylamide
RESULTS_SEARCH_13_PARAMETERS_PARAGON_METHOD_SETTINGS_UI_DIGESTION	Trypsin
RESULTS_SEARCH_13_PARAMETERS_PARAGON_METHOD_SETTINGS_UI_INSTRUMENT	TripleTOF 5600
RESULTS_SEARCH_13_PARAMETERS_PARAGON_METHOD_SETTINGS_UI_SEARCH_EFFORT	Thorough
RESULTS_SEARCH_13_PARAMETERS_PARAGON_METHOD_SETTINGS_UI_ID_FOCUS	Biological modifications
RESULTS_SEARCH_13_PARAMETERS_PARAGON_METHOD_SETTINGS_UI_USER_NAME	scmb-4k02yc2\labpc
RESULTS_SEARCH_13_PARAMETERS_PARAGON_METHOD_SETTINGS_UI_MACHINE_NAME	SCMB-4K02YC2
RESULTS_SEARCH_13_PARAMETERS_PARAGON_METHOD_SETTINGS_UI_SEARCH_ID	6.36906e+17
RESULTS_SEARCH_13_PARAMETERS_PARAGON_METHOD_SETTINGS_UI_START_TIME	2019-04-11 16:14:20
RESULTS_SEARCH_13_PARAMETERS_PARAGON_METHOD_SETTINGS_UI_MIN_UNUSED_PROTSCORE	0.0458
RESULTS_SEARCH_13_PARAMETERS_PARAGON_METHOD_SETTINGS_UI_PSPEP	TRUE
RESULTS_SEARCH_14_time_cpu	273126
RESULTS_SEARCH_14_time_duration	273163
RESULTS_SEARCH_14_version	5.0.1.4874
RESULTS_SEARCH_14_xml:id	SEARCH:2:636905960592403832_6
RESULTS_SEARCH_14_PARAMETERS_chemical_data_edited	TRUE
RESULTS_SEARCH_14_PARAMETERS_do_multiprecursor_search	TRUE
RESULTS_SEARCH_14_PARAMETERS_do_reverse_search	TRUE
RESULTS_SEARCH_14_PARAMETERS_max_quant_labels	35
RESULTS_SEARCH_14_PARAMETERS_maxresults	15
RESULTS_SEARCH_14_PARAMETERS_separate_searches	FALSE
RESULTS_SEARCH_14_PARAMETERS_MSTOLERANCE_type	dalton
RESULTS_SEARCH_14_PARAMETERS_MSTOLERANCE_value	0.05
RESULTS_SEARCH_14_PARAMETERS_MSMSTOLERANCE_type	dalton
RESULTS_SEARCH_14_PARAMETERS_MSMSTOLERANCE_value	0.1
RESULTS_SEARCH_14_PARAMETERS_MS_STANDARD_DEVIATION_type	dalton
RESULTS_SEARCH_14_PARAMETERS_MS_STANDARD_DEVIATION_value	0.0011
RESULTS_SEARCH_14_PARAMETERS_MSMS_STANDARD_DEVIATION_type	dalton
RESULTS_SEARCH_14_PARAMETERS_MSMS_STANDARD_DEVIATION_value	0.01
RESULTS_SEARCH_14_PARAMETERS_FASTA_filename	D:\AB SCIEX\ProteinPilot Data\SearchDatabases\LFZ_20190206_Cgriseus_CHO_1075_forP8_PD_24194proteins.fasta
RESULTS_SEARCH_14_PARAMETERS_AUTO_CALIBRATION_ms	TRUE
RESULTS_SEARCH_14_PARAMETERS_AUTO_CALIBRATION_msexport	FALSE
RESULTS_SEARCH_14_PARAMETERS_AUTO_CALIBRATION_msms	TRUE
RESULTS_SEARCH_14_PARAMETERS_AUTO_CALIBRATION_msmstolsdratio	2.75
RESULTS_SEARCH_14_PARAMETERS_AUTO_CALIBRATION_mstolsdratio	7
RESULTS_SEARCH_14_PARAMETERS_AUTO_CALIBRATION_squareroot	TRUE
RESULTS_SEARCH_14_PARAMETERS_AUTO_CALIBRATION_type	dalton
RESULTS_SEARCH_14_PARAMETERS_AUTO_CALIBRATION_MCP_d_s_s_f	0.0666667
RESULTS_SEARCH_14_PARAMETERS_AUTO_CALIBRATION_MCP_d_s_w_f	3
RESULTS_SEARCH_14_PARAMETERS_AUTO_CALIBRATION_MCP_m_f_r_mbc	200
RESULTS_SEARCH_14_PARAMETERS_AUTO_CALIBRATION_MCP_m_m_c	10
RESULTS_SEARCH_14_PARAMETERS_AUTO_CALIBRATION_MCP_m_m_f_s	0.25
RESULTS_SEARCH_14_PARAMETERS_AUTO_CALIBRATION_MCP_m_m_p_f	0.33
RESULTS_SEARCH_14_PARAMETERS_AUTO_CALIBRATION_MCP_m_m_p_rms_f	1
RESULTS_SEARCH_14_PARAMETERS_AUTO_CALIBRATION_MCP_m_p_t_f	1
RESULTS_SEARCH_14_PARAMETERS_AUTO_CALIBRATION_MCP_m_r_h_n_b	15
RESULTS_SEARCH_14_PARAMETERS_AUTO_CALIBRATION_MCP_m_z_n_s	99
RESULTS_SEARCH_14_PARAMETERS_AUTO_CALIBRATION_MCP_m_z_s_mn_f_r	0.0666667
RESULTS_SEARCH_14_PARAMETERS_AUTO_CALIBRATION_MCP_m_z_s_mx_f_r	0.1
RESULTS_SEARCH_14_PARAMETERS_MS_AUTO_CALIBRATION_OUT_avres	4.07268e-08
RESULTS_SEARCH_14_PARAMETERS_MS_AUTO_CALIBRATION_OUT_c0	0.000106652
RESULTS_SEARCH_14_PARAMETERS_MS_AUTO_CALIBRATION_OUT_c1minus1	-4.63029e-06
RESULTS_SEARCH_14_PARAMETERS_MS_AUTO_CALIBRATION_OUT_c2	0
RESULTS_SEARCH_14_PARAMETERS_MS_AUTO_CALIBRATION_OUT_file	4
RESULTS_SEARCH_14_PARAMETERS_MS_AUTO_CALIBRATION_OUT_partnumber	7
RESULTS_SEARCH_14_PARAMETERS_MS_AUTO_CALIBRATION_OUT_polyorder	1
RESULTS_SEARCH_14_PARAMETERS_MS_AUTO_CALIBRATION_OUT_sample	1
RESULTS_SEARCH_14_PARAMETERS_MS_AUTO_CALIBRATION_OUT_squareroot	TRUE
RESULTS_SEARCH_14_PARAMETERS_MSMS_AUTO_CALIBRATION_OUT_avres	-1.70363e-07
RESULTS_SEARCH_14_PARAMETERS_MSMS_AUTO_CALIBRATION_OUT_c0	0.000593503
RESULTS_SEARCH_14_PARAMETERS_MSMS_AUTO_CALIBRATION_OUT_c1minus1	-1.93794e-05
RESULTS_SEARCH_14_PARAMETERS_MSMS_AUTO_CALIBRATION_OUT_c2	0
RESULTS_SEARCH_14_PARAMETERS_MSMS_AUTO_CALIBRATION_OUT_file	4
RESULTS_SEARCH_14_PARAMETERS_MSMS_AUTO_CALIBRATION_OUT_partnumber	7
RESULTS_SEARCH_14_PARAMETERS_MSMS_AUTO_CALIBRATION_OUT_polyorder	1
RESULTS_SEARCH_14_PARAMETERS_MSMS_AUTO_CALIBRATION_OUT_sample	1
RESULTS_SEARCH_14_PARAMETERS_MSMS_AUTO_CALIBRATION_OUT_squareroot	TRUE
RESULTS_SEARCH_14_PARAMETERS_MAX_PRECURSORS_FRAGLET	5
RESULTS_SEARCH_14_PARAMETERS_MAX_PRECURSORS_TAGLET	1
RESULTS_SEARCH_14_PARAMETERS_PRECURSORS_DR_FRAGLET	10
RESULTS_SEARCH_14_PARAMETERS_PRECURSORS_DR_TAGLET	3
RESULTS_SEARCH_14_PARAMETERS_DEFAULT_CHARGE_STATE_1_charge	2
RESULTS_SEARCH_14_PARAMETERS_DEFAULT_CHARGE_STATE_1_probability	1
RESULTS_SEARCH_14_PARAMETERS_DEFAULT_CHARGE_STATE_2_charge	3
RESULTS_SEARCH_14_PARAMETERS_DEFAULT_CHARGE_STATE_2_probability	1
RESULTS_SEARCH_14_PARAMETERS_DEFAULT_CHARGE_STATE_3_charge	4
RESULTS_SEARCH_14_PARAMETERS_DEFAULT_CHARGE_STATE_3_probability	1
RESULTS_SEARCH_14_PARAMETERS_VERSION	5.0.1.0, 4895
RESULTS_SEARCH_14_PARAMETERS_PARAGON_VERSION	5.0.1.0, 4874
RESULTS_SEARCH_14_PARAMETERS_APPLICATION	ProteinPilot(tm) Software
RESULTS_SEARCH_14_PARAMETERS_PROGROUP_alternativedispositionmaximumfoldprobabilitydrop	100
RESULTS_SEARCH_14_PARAMETERS_PROGROUP_alternativedispositionmaximumfoldscoredrop	2
RESULTS_SEARCH_14_PARAMETERS_PROGROUP_autodiscordantpeptidethreshold	0.3
RESULTS_SEARCH_14_PARAMETERS_PROGROUP_bayesconfidencecalclulation	TRUE
RESULTS_SEARCH_14_PARAMETERS_PROGROUP_calibrateconfidence	TRUE
RESULTS_SEARCH_14_PARAMETERS_PROGROUP_compresspeptides	FALSE
RESULTS_SEARCH_14_PARAMETERS_PROGROUP_confidencepercentthresholdforexcludingothersfromquant	15
RESULTS_SEARCH_14_PARAMETERS_PROGROUP_confidencepercentthresholdforincludingselfinquant	15
RESULTS_SEARCH_14_PARAMETERS_PROGROUP_donotstoremspeaklists	FALSE
RESULTS_SEARCH_14_PARAMETERS_PROGROUP_fasta	D:\AB SCIEX\ProteinPilot Data\SearchDatabases\LFZ_20190206_Cgriseus_CHO_1075_forP8_PD_24194proteins.fasta
RESULTS_SEARCH_14_PARAMETERS_PROGROUP_featuregroupminpepconf	0.66
RESULTS_SEARCH_14_PARAMETERS_PROGROUP_featuregroupminups	0.47
RESULTS_SEARCH_14_PARAMETERS_PROGROUP_focusingintersection	4
RESULTS_SEARCH_14_PARAMETERS_PROGROUP_focusingminimummatchconfidence	0.1
RESULTS_SEARCH_14_PARAMETERS_PROGROUP_focusingminunusedprotscore	0.1
RESULTS_SEARCH_14_PARAMETERS_PROGROUP_focusingsubsetcutoff	6
RESULTS_SEARCH_14_PARAMETERS_PROGROUP_intersection	1.3
RESULTS_SEARCH_14_PARAMETERS_PROGROUP_minimummatchconfidencecutoff	0.001
RESULTS_SEARCH_14_PARAMETERS_PROGROUP_minunusedprotscore	0.0458
RESULTS_SEARCH_14_PARAMETERS_PROGROUP_subsetcutoff	2
RESULTS_SEARCH_14_PARAMETERS_PROGROUP_unusedprotscorethresholdforexcludingothersfromquant	1.3
RESULTS_SEARCH_14_PARAMETERS_PEAKLIST_count	2626
RESULTS_SEARCH_14_PARAMETERS_PEAKLIST_filenumber	4
RESULTS_SEARCH_14_PARAMETERS_PEAKLIST_original_count	2626
RESULTS_SEARCH_14_PARAMETERS_PEAKLIST_originalfilename	\\Scmb-4k02yc2\d\AB SCIEX\ProteinPilot Data\Results\BenSchulz\2019\20190204_Schulz_Luci_Exp21b\20190204_Schulz_Luci_H1a_DDA.wiff
RESULTS_SEARCH_14_PARAMETERS_PEAKLIST_partnumber	7
RESULTS_SEARCH_14_PARAMETERS_QUANT_TYPE_background_correction	FALSE
RESULTS_SEARCH_14_PARAMETERS_QUANT_TYPE_bias_correction	TRUE
RESULTS_SEARCH_14_PARAMETERS_QUANT_TYPE_keep_extreme_peptides_over_fraction	00:00:00
RESULTS_SEARCH_14_PARAMETERS_QUANT_TYPE_low_confidence_check	TRUE
RESULTS_SEARCH_14_PARAMETERS_QUANT_TYPE_low_intensity_check	TRUE
RESULTS_SEARCH_14_PARAMETERS_QUANT_TYPE_median_statistic	TRUE
RESULTS_SEARCH_14_PARAMETERS_QUANT_TYPE_mod_check	TRUE
RESULTS_SEARCH_14_PARAMETERS_QUANT_TYPE_quant_threshold	-1
RESULTS_SEARCH_14_PARAMETERS_QUANT_TYPE_quant_threshold_sn	9
RESULTS_SEARCH_14_PARAMETERS_QUANT_TYPE_separate_searches	FALSE
RESULTS_SEARCH_14_PARAMETERS_QUANT_TYPE_shared_msms_check	TRUE
RESULTS_SEARCH_14_PARAMETERS_PARAGON_METHOD_SETTINGS_UI_SAMPLE_TYPE	Identification
RESULTS_SEARCH_14_PARAMETERS_PARAGON_METHOD_SETTINGS_UI_CYS_ALKYLATION	Acrylamide
RESULTS_SEARCH_14_PARAMETERS_PARAGON_METHOD_SETTINGS_UI_DIGESTION	Trypsin
RESULTS_SEARCH_14_PARAMETERS_PARAGON_METHOD_SETTINGS_UI_INSTRUMENT	TripleTOF 5600
RESULTS_SEARCH_14_PARAMETERS_PARAGON_METHOD_SETTINGS_UI_SEARCH_EFFORT	Thorough
RESULTS_SEARCH_14_PARAMETERS_PARAGON_METHOD_SETTINGS_UI_ID_FOCUS	Biological modifications
RESULTS_SEARCH_14_PARAMETERS_PARAGON_METHOD_SETTINGS_UI_USER_NAME	scmb-4k02yc2\labpc
RESULTS_SEARCH_14_PARAMETERS_PARAGON_METHOD_SETTINGS_UI_MACHINE_NAME	SCMB-4K02YC2
RESULTS_SEARCH_14_PARAMETERS_PARAGON_METHOD_SETTINGS_UI_SEARCH_ID	6.36906e+17
RESULTS_SEARCH_14_PARAMETERS_PARAGON_METHOD_SETTINGS_UI_START_TIME	2019-04-11 16:14:20
RESULTS_SEARCH_14_PARAMETERS_PARAGON_METHOD_SETTINGS_UI_MIN_UNUSED_PROTSCORE	0.0458
RESULTS_SEARCH_14_PARAMETERS_PARAGON_METHOD_SETTINGS_UI_PSPEP	TRUE
RESULTS_SEARCH_15_time_cpu	12261
RESULTS_SEARCH_15_time_duration	1933-08-11
RESULTS_SEARCH_15_version	5.0.1.4874
RESULTS_SEARCH_15_xml:id	SEARCH:1:636905960592403832_7
RESULTS_SEARCH_15_PARAMETERS_chemical_data_edited	TRUE
RESULTS_SEARCH_15_PARAMETERS_do_multiprecursor_search	TRUE
RESULTS_SEARCH_15_PARAMETERS_do_reverse_search	TRUE
RESULTS_SEARCH_15_PARAMETERS_max_quant_labels	35
RESULTS_SEARCH_15_PARAMETERS_maxresults	15
RESULTS_SEARCH_15_PARAMETERS_separate_searches	FALSE
RESULTS_SEARCH_15_PARAMETERS_MSTOLERANCE_type	dalton
RESULTS_SEARCH_15_PARAMETERS_MSTOLERANCE_value	0.05
RESULTS_SEARCH_15_PARAMETERS_MSMSTOLERANCE_type	dalton
RESULTS_SEARCH_15_PARAMETERS_MSMSTOLERANCE_value	0.1
RESULTS_SEARCH_15_PARAMETERS_MS_STANDARD_DEVIATION_type	dalton
RESULTS_SEARCH_15_PARAMETERS_MS_STANDARD_DEVIATION_value	0.0011
RESULTS_SEARCH_15_PARAMETERS_MSMS_STANDARD_DEVIATION_type	dalton
RESULTS_SEARCH_15_PARAMETERS_MSMS_STANDARD_DEVIATION_value	0.01
RESULTS_SEARCH_15_PARAMETERS_FASTA_filename	D:\AB SCIEX\ProteinPilot Data\SearchDatabases\LFZ_20190206_Cgriseus_CHO_1075_forP8_PD_24194proteins.fasta
RESULTS_SEARCH_15_PARAMETERS_AUTO_CALIBRATION_ms	TRUE
RESULTS_SEARCH_15_PARAMETERS_AUTO_CALIBRATION_msexport	FALSE
RESULTS_SEARCH_15_PARAMETERS_AUTO_CALIBRATION_msms	TRUE
RESULTS_SEARCH_15_PARAMETERS_AUTO_CALIBRATION_msmstolsdratio	2.75
RESULTS_SEARCH_15_PARAMETERS_AUTO_CALIBRATION_mstolsdratio	7
RESULTS_SEARCH_15_PARAMETERS_AUTO_CALIBRATION_squareroot	TRUE
RESULTS_SEARCH_15_PARAMETERS_AUTO_CALIBRATION_type	dalton
RESULTS_SEARCH_15_PARAMETERS_AUTO_CALIBRATION_MCP_d_s_s_f	0.0666667
RESULTS_SEARCH_15_PARAMETERS_AUTO_CALIBRATION_MCP_d_s_w_f	3
RESULTS_SEARCH_15_PARAMETERS_AUTO_CALIBRATION_MCP_m_f_r_mbc	200
RESULTS_SEARCH_15_PARAMETERS_AUTO_CALIBRATION_MCP_m_m_c	10
RESULTS_SEARCH_15_PARAMETERS_AUTO_CALIBRATION_MCP_m_m_f_s	0.25
RESULTS_SEARCH_15_PARAMETERS_AUTO_CALIBRATION_MCP_m_m_p_f	0.33
RESULTS_SEARCH_15_PARAMETERS_AUTO_CALIBRATION_MCP_m_m_p_rms_f	1
RESULTS_SEARCH_15_PARAMETERS_AUTO_CALIBRATION_MCP_m_p_t_f	1
RESULTS_SEARCH_15_PARAMETERS_AUTO_CALIBRATION_MCP_m_r_h_n_b	15
RESULTS_SEARCH_15_PARAMETERS_AUTO_CALIBRATION_MCP_m_z_n_s	99
RESULTS_SEARCH_15_PARAMETERS_AUTO_CALIBRATION_MCP_m_z_s_mn_f_r	0.0666667
RESULTS_SEARCH_15_PARAMETERS_AUTO_CALIBRATION_MCP_m_z_s_mx_f_r	0.1
RESULTS_SEARCH_15_PARAMETERS_MS_AUTO_CALIBRATION_OUT_avres	2.20732e-08
RESULTS_SEARCH_15_PARAMETERS_MS_AUTO_CALIBRATION_OUT_c0	0.00035901
RESULTS_SEARCH_15_PARAMETERS_MS_AUTO_CALIBRATION_OUT_c1minus1	-1.61499e-05
RESULTS_SEARCH_15_PARAMETERS_MS_AUTO_CALIBRATION_OUT_c2	0
RESULTS_SEARCH_15_PARAMETERS_MS_AUTO_CALIBRATION_OUT_file	4
RESULTS_SEARCH_15_PARAMETERS_MS_AUTO_CALIBRATION_OUT_partnumber	8
RESULTS_SEARCH_15_PARAMETERS_MS_AUTO_CALIBRATION_OUT_polyorder	1
RESULTS_SEARCH_15_PARAMETERS_MS_AUTO_CALIBRATION_OUT_sample	1
RESULTS_SEARCH_15_PARAMETERS_MS_AUTO_CALIBRATION_OUT_squareroot	TRUE
RESULTS_SEARCH_15_PARAMETERS_MSMS_AUTO_CALIBRATION_OUT_avres	-3.75188e-07
RESULTS_SEARCH_15_PARAMETERS_MSMS_AUTO_CALIBRATION_OUT_c0	0.000500301
RESULTS_SEARCH_15_PARAMETERS_MSMS_AUTO_CALIBRATION_OUT_c1minus1	-1.69538e-05
RESULTS_SEARCH_15_PARAMETERS_MSMS_AUTO_CALIBRATION_OUT_c2	0
RESULTS_SEARCH_15_PARAMETERS_MSMS_AUTO_CALIBRATION_OUT_file	4
RESULTS_SEARCH_15_PARAMETERS_MSMS_AUTO_CALIBRATION_OUT_partnumber	8
RESULTS_SEARCH_15_PARAMETERS_MSMS_AUTO_CALIBRATION_OUT_polyorder	1
RESULTS_SEARCH_15_PARAMETERS_MSMS_AUTO_CALIBRATION_OUT_sample	1
RESULTS_SEARCH_15_PARAMETERS_MSMS_AUTO_CALIBRATION_OUT_squareroot	TRUE
RESULTS_SEARCH_15_PARAMETERS_MAX_PRECURSORS_FRAGLET	5
RESULTS_SEARCH_15_PARAMETERS_MAX_PRECURSORS_TAGLET	1
RESULTS_SEARCH_15_PARAMETERS_PRECURSORS_DR_FRAGLET	10
RESULTS_SEARCH_15_PARAMETERS_PRECURSORS_DR_TAGLET	3
RESULTS_SEARCH_15_PARAMETERS_DEFAULT_CHARGE_STATE_1_charge	2
RESULTS_SEARCH_15_PARAMETERS_DEFAULT_CHARGE_STATE_1_probability	1
RESULTS_SEARCH_15_PARAMETERS_DEFAULT_CHARGE_STATE_2_charge	3
RESULTS_SEARCH_15_PARAMETERS_DEFAULT_CHARGE_STATE_2_probability	1
RESULTS_SEARCH_15_PARAMETERS_DEFAULT_CHARGE_STATE_3_charge	4
RESULTS_SEARCH_15_PARAMETERS_DEFAULT_CHARGE_STATE_3_probability	1
RESULTS_SEARCH_15_PARAMETERS_VERSION	5.0.1.0, 4895
RESULTS_SEARCH_15_PARAMETERS_PARAGON_VERSION	5.0.1.0, 4874
RESULTS_SEARCH_15_PARAMETERS_APPLICATION	ProteinPilot(tm) Software
RESULTS_SEARCH_15_PARAMETERS_PROGROUP_alternativedispositionmaximumfoldprobabilitydrop	100
RESULTS_SEARCH_15_PARAMETERS_PROGROUP_alternativedispositionmaximumfoldscoredrop	2
RESULTS_SEARCH_15_PARAMETERS_PROGROUP_autodiscordantpeptidethreshold	0.3
RESULTS_SEARCH_15_PARAMETERS_PROGROUP_bayesconfidencecalclulation	TRUE
RESULTS_SEARCH_15_PARAMETERS_PROGROUP_calibrateconfidence	TRUE
RESULTS_SEARCH_15_PARAMETERS_PROGROUP_compresspeptides	FALSE
RESULTS_SEARCH_15_PARAMETERS_PROGROUP_confidencepercentthresholdforexcludingothersfromquant	15
RESULTS_SEARCH_15_PARAMETERS_PROGROUP_confidencepercentthresholdforincludingselfinquant	15
RESULTS_SEARCH_15_PARAMETERS_PROGROUP_donotstoremspeaklists	FALSE
RESULTS_SEARCH_15_PARAMETERS_PROGROUP_fasta	D:\AB SCIEX\ProteinPilot Data\SearchDatabases\LFZ_20190206_Cgriseus_CHO_1075_forP8_PD_24194proteins.fasta
RESULTS_SEARCH_15_PARAMETERS_PROGROUP_featuregroupminpepconf	0.66
RESULTS_SEARCH_15_PARAMETERS_PROGROUP_featuregroupminups	0.47
RESULTS_SEARCH_15_PARAMETERS_PROGROUP_focusingintersection	4
RESULTS_SEARCH_15_PARAMETERS_PROGROUP_focusingminimummatchconfidence	0.1
RESULTS_SEARCH_15_PARAMETERS_PROGROUP_focusingminunusedprotscore	0.1
RESULTS_SEARCH_15_PARAMETERS_PROGROUP_focusingsubsetcutoff	6
RESULTS_SEARCH_15_PARAMETERS_PROGROUP_intersection	1.3
RESULTS_SEARCH_15_PARAMETERS_PROGROUP_minimummatchconfidencecutoff	0.001
RESULTS_SEARCH_15_PARAMETERS_PROGROUP_minunusedprotscore	0.0458
RESULTS_SEARCH_15_PARAMETERS_PROGROUP_subsetcutoff	2
RESULTS_SEARCH_15_PARAMETERS_PROGROUP_unusedprotscorethresholdforexcludingothersfromquant	1.3
RESULTS_SEARCH_15_PARAMETERS_PEAKLIST_count	2624
RESULTS_SEARCH_15_PARAMETERS_PEAKLIST_filenumber	4
RESULTS_SEARCH_15_PARAMETERS_PEAKLIST_original_count	2624
RESULTS_SEARCH_15_PARAMETERS_PEAKLIST_originalfilename	\\Scmb-4k02yc2\d\AB SCIEX\ProteinPilot Data\Results\BenSchulz\2019\20190204_Schulz_Luci_Exp21b\20190204_Schulz_Luci_H1a_DDA.wiff
RESULTS_SEARCH_15_PARAMETERS_PEAKLIST_partnumber	8
RESULTS_SEARCH_15_PARAMETERS_QUANT_TYPE_background_correction	FALSE
RESULTS_SEARCH_15_PARAMETERS_QUANT_TYPE_bias_correction	TRUE
RESULTS_SEARCH_15_PARAMETERS_QUANT_TYPE_keep_extreme_peptides_over_fraction	0
RESULTS_SEARCH_15_PARAMETERS_QUANT_TYPE_low_confidence_check	TRUE
RESULTS_SEARCH_15_PARAMETERS_QUANT_TYPE_low_intensity_check	TRUE
RESULTS_SEARCH_15_PARAMETERS_QUANT_TYPE_median_statistic	TRUE
RESULTS_SEARCH_15_PARAMETERS_QUANT_TYPE_mod_check	TRUE
RESULTS_SEARCH_15_PARAMETERS_QUANT_TYPE_quant_threshold	-1
RESULTS_SEARCH_15_PARAMETERS_QUANT_TYPE_quant_threshold_sn	9
RESULTS_SEARCH_15_PARAMETERS_QUANT_TYPE_separate_searches	FALSE
RESULTS_SEARCH_15_PARAMETERS_QUANT_TYPE_shared_msms_check	TRUE
RESULTS_SEARCH_15_PARAMETERS_PARAGON_METHOD_SETTINGS_UI_SAMPLE_TYPE	Identification
RESULTS_SEARCH_15_PARAMETERS_PARAGON_METHOD_SETTINGS_UI_CYS_ALKYLATION	Acrylamide
RESULTS_SEARCH_15_PARAMETERS_PARAGON_METHOD_SETTINGS_UI_DIGESTION	Trypsin
RESULTS_SEARCH_15_PARAMETERS_PARAGON_METHOD_SETTINGS_UI_INSTRUMENT	TripleTOF 5600
RESULTS_SEARCH_15_PARAMETERS_PARAGON_METHOD_SETTINGS_UI_SEARCH_EFFORT	Thorough
RESULTS_SEARCH_15_PARAMETERS_PARAGON_METHOD_SETTINGS_UI_ID_FOCUS	Biological modifications
RESULTS_SEARCH_15_PARAMETERS_PARAGON_METHOD_SETTINGS_UI_USER_NAME	scmb-4k02yc2\labpc
RESULTS_SEARCH_15_PARAMETERS_PARAGON_METHOD_SETTINGS_UI_MACHINE_NAME	SCMB-4K02YC2
RESULTS_SEARCH_15_PARAMETERS_PARAGON_METHOD_SETTINGS_UI_SEARCH_ID	6.36906e+17
RESULTS_SEARCH_15_PARAMETERS_PARAGON_METHOD_SETTINGS_UI_START_TIME	2019-04-11 16:14:20
RESULTS_SEARCH_15_PARAMETERS_PARAGON_METHOD_SETTINGS_UI_MIN_UNUSED_PROTSCORE	0.0458
RESULTS_SEARCH_15_PARAMETERS_PARAGON_METHOD_SETTINGS_UI_PSPEP	TRUE
RESULTS_SEARCH_16_time_cpu	269444
RESULTS_SEARCH_16_time_duration	269465
RESULTS_SEARCH_16_version	5.0.1.4874
RESULTS_SEARCH_16_xml:id	SEARCH:2:636905960592403832_7
RESULTS_SEARCH_16_PARAMETERS_chemical_data_edited	TRUE
RESULTS_SEARCH_16_PARAMETERS_do_multiprecursor_search	TRUE
RESULTS_SEARCH_16_PARAMETERS_do_reverse_search	TRUE
RESULTS_SEARCH_16_PARAMETERS_max_quant_labels	35
RESULTS_SEARCH_16_PARAMETERS_maxresults	15
RESULTS_SEARCH_16_PARAMETERS_separate_searches	FALSE
RESULTS_SEARCH_16_PARAMETERS_MSTOLERANCE_type	dalton
RESULTS_SEARCH_16_PARAMETERS_MSTOLERANCE_value	0.05
RESULTS_SEARCH_16_PARAMETERS_MSMSTOLERANCE_type	dalton
RESULTS_SEARCH_16_PARAMETERS_MSMSTOLERANCE_value	0.1
RESULTS_SEARCH_16_PARAMETERS_MS_STANDARD_DEVIATION_type	dalton
RESULTS_SEARCH_16_PARAMETERS_MS_STANDARD_DEVIATION_value	0.0011
RESULTS_SEARCH_16_PARAMETERS_MSMS_STANDARD_DEVIATION_type	dalton
RESULTS_SEARCH_16_PARAMETERS_MSMS_STANDARD_DEVIATION_value	0.01
RESULTS_SEARCH_16_PARAMETERS_FASTA_filename	D:\AB SCIEX\ProteinPilot Data\SearchDatabases\LFZ_20190206_Cgriseus_CHO_1075_forP8_PD_24194proteins.fasta
RESULTS_SEARCH_16_PARAMETERS_AUTO_CALIBRATION_ms	TRUE
RESULTS_SEARCH_16_PARAMETERS_AUTO_CALIBRATION_msexport	FALSE
RESULTS_SEARCH_16_PARAMETERS_AUTO_CALIBRATION_msms	TRUE
RESULTS_SEARCH_16_PARAMETERS_AUTO_CALIBRATION_msmstolsdratio	2.75
RESULTS_SEARCH_16_PARAMETERS_AUTO_CALIBRATION_mstolsdratio	7
RESULTS_SEARCH_16_PARAMETERS_AUTO_CALIBRATION_squareroot	TRUE
RESULTS_SEARCH_16_PARAMETERS_AUTO_CALIBRATION_type	dalton
RESULTS_SEARCH_16_PARAMETERS_AUTO_CALIBRATION_MCP_d_s_s_f	0.0666667
RESULTS_SEARCH_16_PARAMETERS_AUTO_CALIBRATION_MCP_d_s_w_f	3
RESULTS_SEARCH_16_PARAMETERS_AUTO_CALIBRATION_MCP_m_f_r_mbc	200
RESULTS_SEARCH_16_PARAMETERS_AUTO_CALIBRATION_MCP_m_m_c	10
RESULTS_SEARCH_16_PARAMETERS_AUTO_CALIBRATION_MCP_m_m_f_s	0.25
RESULTS_SEARCH_16_PARAMETERS_AUTO_CALIBRATION_MCP_m_m_p_f	0.33
RESULTS_SEARCH_16_PARAMETERS_AUTO_CALIBRATION_MCP_m_m_p_rms_f	1
RESULTS_SEARCH_16_PARAMETERS_AUTO_CALIBRATION_MCP_m_p_t_f	1
RESULTS_SEARCH_16_PARAMETERS_AUTO_CALIBRATION_MCP_m_r_h_n_b	15
RESULTS_SEARCH_16_PARAMETERS_AUTO_CALIBRATION_MCP_m_z_n_s	99
RESULTS_SEARCH_16_PARAMETERS_AUTO_CALIBRATION_MCP_m_z_s_mn_f_r	0.0666667
RESULTS_SEARCH_16_PARAMETERS_AUTO_CALIBRATION_MCP_m_z_s_mx_f_r	0.1
RESULTS_SEARCH_16_PARAMETERS_MS_AUTO_CALIBRATION_OUT_avres	2.20732e-08
RESULTS_SEARCH_16_PARAMETERS_MS_AUTO_CALIBRATION_OUT_c0	0.00035901
RESULTS_SEARCH_16_PARAMETERS_MS_AUTO_CALIBRATION_OUT_c1minus1	-1.61499e-05
RESULTS_SEARCH_16_PARAMETERS_MS_AUTO_CALIBRATION_OUT_c2	0
RESULTS_SEARCH_16_PARAMETERS_MS_AUTO_CALIBRATION_OUT_file	4
RESULTS_SEARCH_16_PARAMETERS_MS_AUTO_CALIBRATION_OUT_partnumber	8
RESULTS_SEARCH_16_PARAMETERS_MS_AUTO_CALIBRATION_OUT_polyorder	1
RESULTS_SEARCH_16_PARAMETERS_MS_AUTO_CALIBRATION_OUT_sample	1
RESULTS_SEARCH_16_PARAMETERS_MS_AUTO_CALIBRATION_OUT_squareroot	TRUE
RESULTS_SEARCH_16_PARAMETERS_MSMS_AUTO_CALIBRATION_OUT_avres	-3.75188e-07
RESULTS_SEARCH_16_PARAMETERS_MSMS_AUTO_CALIBRATION_OUT_c0	0.000500301
RESULTS_SEARCH_16_PARAMETERS_MSMS_AUTO_CALIBRATION_OUT_c1minus1	-1.69538e-05
RESULTS_SEARCH_16_PARAMETERS_MSMS_AUTO_CALIBRATION_OUT_c2	0
RESULTS_SEARCH_16_PARAMETERS_MSMS_AUTO_CALIBRATION_OUT_file	4
RESULTS_SEARCH_16_PARAMETERS_MSMS_AUTO_CALIBRATION_OUT_partnumber	8
RESULTS_SEARCH_16_PARAMETERS_MSMS_AUTO_CALIBRATION_OUT_polyorder	1
RESULTS_SEARCH_16_PARAMETERS_MSMS_AUTO_CALIBRATION_OUT_sample	1
RESULTS_SEARCH_16_PARAMETERS_MSMS_AUTO_CALIBRATION_OUT_squareroot	TRUE
RESULTS_SEARCH_16_PARAMETERS_MAX_PRECURSORS_FRAGLET	5
RESULTS_SEARCH_16_PARAMETERS_MAX_PRECURSORS_TAGLET	1
RESULTS_SEARCH_16_PARAMETERS_PRECURSORS_DR_FRAGLET	1900-01-10
RESULTS_SEARCH_16_PARAMETERS_PRECURSORS_DR_TAGLET	1900-01-03
RESULTS_SEARCH_16_PARAMETERS_DEFAULT_CHARGE_STATE_1_charge	2
RESULTS_SEARCH_16_PARAMETERS_DEFAULT_CHARGE_STATE_1_probability	1
RESULTS_SEARCH_16_PARAMETERS_DEFAULT_CHARGE_STATE_2_charge	3
RESULTS_SEARCH_16_PARAMETERS_DEFAULT_CHARGE_STATE_2_probability	1
RESULTS_SEARCH_16_PARAMETERS_DEFAULT_CHARGE_STATE_3_charge	4
RESULTS_SEARCH_16_PARAMETERS_DEFAULT_CHARGE_STATE_3_probability	1
RESULTS_SEARCH_16_PARAMETERS_VERSION	5.0.1.0, 4895
RESULTS_SEARCH_16_PARAMETERS_PARAGON_VERSION	5.0.1.0, 4874
RESULTS_SEARCH_16_PARAMETERS_APPLICATION	ProteinPilot(tm) Software
RESULTS_SEARCH_16_PARAMETERS_PROGROUP_alternativedispositionmaximumfoldprobabilitydrop	100
RESULTS_SEARCH_16_PARAMETERS_PROGROUP_alternativedispositionmaximumfoldscoredrop	2
RESULTS_SEARCH_16_PARAMETERS_PROGROUP_autodiscordantpeptidethreshold	0.3
RESULTS_SEARCH_16_PARAMETERS_PROGROUP_bayesconfidencecalclulation	TRUE
RESULTS_SEARCH_16_PARAMETERS_PROGROUP_calibrateconfidence	TRUE
RESULTS_SEARCH_16_PARAMETERS_PROGROUP_compresspeptides	FALSE
RESULTS_SEARCH_16_PARAMETERS_PROGROUP_confidencepercentthresholdforexcludingothersfromquant	15
RESULTS_SEARCH_16_PARAMETERS_PROGROUP_confidencepercentthresholdforincludingselfinquant	15
RESULTS_SEARCH_16_PARAMETERS_PROGROUP_donotstoremspeaklists	FALSE
RESULTS_SEARCH_16_PARAMETERS_PROGROUP_fasta	D:\AB SCIEX\ProteinPilot Data\SearchDatabases\LFZ_20190206_Cgriseus_CHO_1075_forP8_PD_24194proteins.fasta
RESULTS_SEARCH_16_PARAMETERS_PROGROUP_featuregroupminpepconf	0.66
RESULTS_SEARCH_16_PARAMETERS_PROGROUP_featuregroupminups	0.47
RESULTS_SEARCH_16_PARAMETERS_PROGROUP_focusingintersection	4
RESULTS_SEARCH_16_PARAMETERS_PROGROUP_focusingminimummatchconfidence	0.1
RESULTS_SEARCH_16_PARAMETERS_PROGROUP_focusingminunusedprotscore	0.1
RESULTS_SEARCH_16_PARAMETERS_PROGROUP_focusingsubsetcutoff	6
RESULTS_SEARCH_16_PARAMETERS_PROGROUP_intersection	1.3
RESULTS_SEARCH_16_PARAMETERS_PROGROUP_minimummatchconfidencecutoff	0.001
RESULTS_SEARCH_16_PARAMETERS_PROGROUP_minunusedprotscore	0.0458
RESULTS_SEARCH_16_PARAMETERS_PROGROUP_subsetcutoff	2
RESULTS_SEARCH_16_PARAMETERS_PROGROUP_unusedprotscorethresholdforexcludingothersfromquant	1.3
RESULTS_SEARCH_16_PARAMETERS_PEAKLIST_count	2624
RESULTS_SEARCH_16_PARAMETERS_PEAKLIST_filenumber	4
RESULTS_SEARCH_16_PARAMETERS_PEAKLIST_original_count	2624
RESULTS_SEARCH_16_PARAMETERS_PEAKLIST_originalfilename	\\Scmb-4k02yc2\d\AB SCIEX\ProteinPilot Data\Results\BenSchulz\2019\20190204_Schulz_Luci_Exp21b\20190204_Schulz_Luci_H1a_DDA.wiff
RESULTS_SEARCH_16_PARAMETERS_PEAKLIST_partnumber	8
RESULTS_SEARCH_16_PARAMETERS_QUANT_TYPE_background_correction	FALSE
RESULTS_SEARCH_16_PARAMETERS_QUANT_TYPE_bias_correction	TRUE
RESULTS_SEARCH_16_PARAMETERS_QUANT_TYPE_keep_extreme_peptides_over_fraction	0
RESULTS_SEARCH_16_PARAMETERS_QUANT_TYPE_low_confidence_check	TRUE
RESULTS_SEARCH_16_PARAMETERS_QUANT_TYPE_low_intensity_check	TRUE
RESULTS_SEARCH_16_PARAMETERS_QUANT_TYPE_median_statistic	TRUE
RESULTS_SEARCH_16_PARAMETERS_QUANT_TYPE_mod_check	TRUE
RESULTS_SEARCH_16_PARAMETERS_QUANT_TYPE_quant_threshold	-1
RESULTS_SEARCH_16_PARAMETERS_QUANT_TYPE_quant_threshold_sn	9
RESULTS_SEARCH_16_PARAMETERS_QUANT_TYPE_separate_searches	FALSE
RESULTS_SEARCH_16_PARAMETERS_QUANT_TYPE_shared_msms_check	TRUE
RESULTS_SEARCH_16_PARAMETERS_PARAGON_METHOD_SETTINGS_UI_SAMPLE_TYPE	Identification
RESULTS_SEARCH_16_PARAMETERS_PARAGON_METHOD_SETTINGS_UI_CYS_ALKYLATION	Acrylamide
RESULTS_SEARCH_16_PARAMETERS_PARAGON_METHOD_SETTINGS_UI_DIGESTION	Trypsin
RESULTS_SEARCH_16_PARAMETERS_PARAGON_METHOD_SETTINGS_UI_INSTRUMENT	TripleTOF 5600
RESULTS_SEARCH_16_PARAMETERS_PARAGON_METHOD_SETTINGS_UI_SEARCH_EFFORT	Thorough
RESULTS_SEARCH_16_PARAMETERS_PARAGON_METHOD_SETTINGS_UI_ID_FOCUS	Biological modifications
RESULTS_SEARCH_16_PARAMETERS_PARAGON_METHOD_SETTINGS_UI_USER_NAME	scmb-4k02yc2\labpc
RESULTS_SEARCH_16_PARAMETERS_PARAGON_METHOD_SETTINGS_UI_MACHINE_NAME	SCMB-4K02YC2
RESULTS_SEARCH_16_PARAMETERS_PARAGON_METHOD_SETTINGS_UI_SEARCH_ID	6.36906e+17
RESULTS_SEARCH_16_PARAMETERS_PARAGON_METHOD_SETTINGS_UI_START_TIME	2019-04-11 16:14:20
RESULTS_SEARCH_16_PARAMETERS_PARAGON_METHOD_SETTINGS_UI_MIN_UNUSED_PROTSCORE	0.0458
RESULTS_SEARCH_16_PARAMETERS_PARAGON_METHOD_SETTINGS_UI_PSPEP	TRUE
RESULTS_SEARCH_17_time_cpu	16005
RESULTS_SEARCH_17_time_duration	16037
RESULTS_SEARCH_17_version	5.0.1.4874
RESULTS_SEARCH_17_xml:id	SEARCH:1:636905960592403832_8
RESULTS_SEARCH_17_PARAMETERS_chemical_data_edited	TRUE
RESULTS_SEARCH_17_PARAMETERS_do_multiprecursor_search	TRUE
RESULTS_SEARCH_17_PARAMETERS_do_reverse_search	TRUE
RESULTS_SEARCH_17_PARAMETERS_max_quant_labels	35
RESULTS_SEARCH_17_PARAMETERS_maxresults	15
RESULTS_SEARCH_17_PARAMETERS_separate_searches	FALSE
RESULTS_SEARCH_17_PARAMETERS_MSTOLERANCE_type	dalton
RESULTS_SEARCH_17_PARAMETERS_MSTOLERANCE_value	0.05
RESULTS_SEARCH_17_PARAMETERS_MSMSTOLERANCE_type	dalton
RESULTS_SEARCH_17_PARAMETERS_MSMSTOLERANCE_value	0.1
RESULTS_SEARCH_17_PARAMETERS_MS_STANDARD_DEVIATION_type	dalton
RESULTS_SEARCH_17_PARAMETERS_MS_STANDARD_DEVIATION_value	0.0011
RESULTS_SEARCH_17_PARAMETERS_MSMS_STANDARD_DEVIATION_type	dalton
RESULTS_SEARCH_17_PARAMETERS_MSMS_STANDARD_DEVIATION_value	0.01
RESULTS_SEARCH_17_PARAMETERS_FASTA_filename	D:\AB SCIEX\ProteinPilot Data\SearchDatabases\LFZ_20190206_Cgriseus_CHO_1075_forP8_PD_24194proteins.fasta
RESULTS_SEARCH_17_PARAMETERS_AUTO_CALIBRATION_ms	TRUE
RESULTS_SEARCH_17_PARAMETERS_AUTO_CALIBRATION_msexport	FALSE
RESULTS_SEARCH_17_PARAMETERS_AUTO_CALIBRATION_msms	TRUE
RESULTS_SEARCH_17_PARAMETERS_AUTO_CALIBRATION_msmstolsdratio	2.75
RESULTS_SEARCH_17_PARAMETERS_AUTO_CALIBRATION_mstolsdratio	7
RESULTS_SEARCH_17_PARAMETERS_AUTO_CALIBRATION_squareroot	TRUE
RESULTS_SEARCH_17_PARAMETERS_AUTO_CALIBRATION_type	dalton
RESULTS_SEARCH_17_PARAMETERS_AUTO_CALIBRATION_MCP_d_s_s_f	0.0666667
RESULTS_SEARCH_17_PARAMETERS_AUTO_CALIBRATION_MCP_d_s_w_f	3
RESULTS_SEARCH_17_PARAMETERS_AUTO_CALIBRATION_MCP_m_f_r_mbc	200
RESULTS_SEARCH_17_PARAMETERS_AUTO_CALIBRATION_MCP_m_m_c	10
RESULTS_SEARCH_17_PARAMETERS_AUTO_CALIBRATION_MCP_m_m_f_s	0.25
RESULTS_SEARCH_17_PARAMETERS_AUTO_CALIBRATION_MCP_m_m_p_f	0.33
RESULTS_SEARCH_17_PARAMETERS_AUTO_CALIBRATION_MCP_m_m_p_rms_f	1
RESULTS_SEARCH_17_PARAMETERS_AUTO_CALIBRATION_MCP_m_p_t_f	1
RESULTS_SEARCH_17_PARAMETERS_AUTO_CALIBRATION_MCP_m_r_h_n_b	15
RESULTS_SEARCH_17_PARAMETERS_AUTO_CALIBRATION_MCP_m_z_n_s	99
RESULTS_SEARCH_17_PARAMETERS_AUTO_CALIBRATION_MCP_m_z_s_mn_f_r	0.0666667
RESULTS_SEARCH_17_PARAMETERS_AUTO_CALIBRATION_MCP_m_z_s_mx_f_r	0.1
RESULTS_SEARCH_17_PARAMETERS_MS_AUTO_CALIBRATION_OUT_avres	-3.83575e-10
RESULTS_SEARCH_17_PARAMETERS_MS_AUTO_CALIBRATION_OUT_c0	0.000124763
RESULTS_SEARCH_17_PARAMETERS_MS_AUTO_CALIBRATION_OUT_c1minus1	1.43885e-06
RESULTS_SEARCH_17_PARAMETERS_MS_AUTO_CALIBRATION_OUT_c2	0
RESULTS_SEARCH_17_PARAMETERS_MS_AUTO_CALIBRATION_OUT_file	5
RESULTS_SEARCH_17_PARAMETERS_MS_AUTO_CALIBRATION_OUT_partnumber	9
RESULTS_SEARCH_17_PARAMETERS_MS_AUTO_CALIBRATION_OUT_polyorder	1
RESULTS_SEARCH_17_PARAMETERS_MS_AUTO_CALIBRATION_OUT_sample	1900-01-01
RESULTS_SEARCH_17_PARAMETERS_MS_AUTO_CALIBRATION_OUT_squareroot	TRUE
RESULTS_SEARCH_17_PARAMETERS_MSMS_AUTO_CALIBRATION_OUT_avres	-2.53138e-07
RESULTS_SEARCH_17_PARAMETERS_MSMS_AUTO_CALIBRATION_OUT_c0	0.000457105
RESULTS_SEARCH_17_PARAMETERS_MSMS_AUTO_CALIBRATION_OUT_c1minus1	-1.16512e-05
RESULTS_SEARCH_17_PARAMETERS_MSMS_AUTO_CALIBRATION_OUT_c2	0
RESULTS_SEARCH_17_PARAMETERS_MSMS_AUTO_CALIBRATION_OUT_file	5
RESULTS_SEARCH_17_PARAMETERS_MSMS_AUTO_CALIBRATION_OUT_partnumber	9
RESULTS_SEARCH_17_PARAMETERS_MSMS_AUTO_CALIBRATION_OUT_polyorder	1
RESULTS_SEARCH_17_PARAMETERS_MSMS_AUTO_CALIBRATION_OUT_sample	1
RESULTS_SEARCH_17_PARAMETERS_MSMS_AUTO_CALIBRATION_OUT_squareroot	TRUE
RESULTS_SEARCH_17_PARAMETERS_MAX_PRECURSORS_FRAGLET	5
RESULTS_SEARCH_17_PARAMETERS_MAX_PRECURSORS_TAGLET	1
RESULTS_SEARCH_17_PARAMETERS_PRECURSORS_DR_FRAGLET	10
RESULTS_SEARCH_17_PARAMETERS_PRECURSORS_DR_TAGLET	3
RESULTS_SEARCH_17_PARAMETERS_DEFAULT_CHARGE_STATE_1_charge	2
RESULTS_SEARCH_17_PARAMETERS_DEFAULT_CHARGE_STATE_1_probability	1
RESULTS_SEARCH_17_PARAMETERS_DEFAULT_CHARGE_STATE_2_charge	3
RESULTS_SEARCH_17_PARAMETERS_DEFAULT_CHARGE_STATE_2_probability	1
RESULTS_SEARCH_17_PARAMETERS_DEFAULT_CHARGE_STATE_3_charge	4
RESULTS_SEARCH_17_PARAMETERS_DEFAULT_CHARGE_STATE_3_probability	1
RESULTS_SEARCH_17_PARAMETERS_VERSION	5.0.1.0, 4895
RESULTS_SEARCH_17_PARAMETERS_PARAGON_VERSION	5.0.1.0, 4874
RESULTS_SEARCH_17_PARAMETERS_APPLICATION	ProteinPilot(tm) Software
RESULTS_SEARCH_17_PARAMETERS_PROGROUP_alternativedispositionmaximumfoldprobabilitydrop	100
RESULTS_SEARCH_17_PARAMETERS_PROGROUP_alternativedispositionmaximumfoldscoredrop	2
RESULTS_SEARCH_17_PARAMETERS_PROGROUP_autodiscordantpeptidethreshold	0.3
[truncated: 16,232 more rows]

## Sheet: Metadata Calculations
	Subsearch	Search string	present		File index down	Part number	Spectra - 'original'	Spectra 'count' - non-empty?	max original Spectra for part	Max non-empty spectra for part	File Index for first only
	1	RESULTS_SEARCH_1_PARAMETERS_PEAKLIST_rawdatafilename		\\Scmb-4k02yc2\d\AB SCIEX\ProteinPilot Data\Results\BenSchulz\2019\20190204_Schulz_Luci_Exp21b\20190204_Schulz_Luci_H2aTP_DDA.wiff	1	1	2299	2299	2299	2299	1
	2	RESULTS_SEARCH_2_PARAMETERS_PEAKLIST_rawdatafilename		\\Scmb-4k02yc2\d\AB SCIEX\ProteinPilot Data\Results\BenSchulz\2019\20190204_Schulz_Luci_Exp21b\20190204_Schulz_Luci_H2aTP_DDA.wiff	1	1	2299	2299
	3	RESULTS_SEARCH_3_PARAMETERS_PEAKLIST_rawdatafilename		\\Scmb-4k02yc2\d\AB SCIEX\ProteinPilot Data\Results\BenSchulz\2019\20190204_Schulz_Luci_Exp21b\20190204_Schulz_Luci_H2aTP_DDA.wiff	1	2	2267	2267	2267	2267
1 if Rapid, 2 if Thor	4	RESULTS_SEARCH_4_PARAMETERS_PEAKLIST_rawdatafilename		\\Scmb-4k02yc2\d\AB SCIEX\ProteinPilot Data\Results\BenSchulz\2019\20190204_Schulz_Luci_Exp21b\20190204_Schulz_Luci_H2aTP_DDA.wiff	1	2	2267	2267
2	5	RESULTS_SEARCH_5_PARAMETERS_PEAKLIST_rawdatafilename		\\Scmb-4k02yc2\d\AB SCIEX\ProteinPilot Data\Results\BenSchulz\2019\20190204_Schulz_Luci_Exp21b\20190204_Schulz_Luci_H2a_DDA.wiff	2	3	3013	3013	3013	3013	2
	6	RESULTS_SEARCH_6_PARAMETERS_PEAKLIST_rawdatafilename		\\Scmb-4k02yc2\d\AB SCIEX\ProteinPilot Data\Results\BenSchulz\2019\20190204_Schulz_Luci_Exp21b\20190204_Schulz_Luci_H2a_DDA.wiff	2	3	3013	3013
# Segments	7	RESULTS_SEARCH_7_PARAMETERS_PEAKLIST_rawdatafilename		\\Scmb-4k02yc2\d\AB SCIEX\ProteinPilot Data\Results\BenSchulz\2019\20190204_Schulz_Luci_Exp21b\20190204_Schulz_Luci_H2a_DDA.wiff	2	4	3004	3004	3004	3004
154	8	RESULTS_SEARCH_8_PARAMETERS_PEAKLIST_rawdatafilename		\\Scmb-4k02yc2\d\AB SCIEX\ProteinPilot Data\Results\BenSchulz\2019\20190204_Schulz_Luci_Exp21b\20190204_Schulz_Luci_H2a_DDA.wiff	2	4	3004	3004
(max is 1000 segments)	9	RESULTS_SEARCH_9_PARAMETERS_PEAKLIST_rawdatafilename		\\Scmb-4k02yc2\d\AB SCIEX\ProteinPilot Data\Results\BenSchulz\2019\20190204_Schulz_Luci_Exp21b\20190204_Schulz_Luci_H1aTP_DDA.wiff	3	5	2392	2392	2392	2392	3
	10	RESULTS_SEARCH_10_PARAMETERS_PEAKLIST_rawdatafilename		\\Scmb-4k02yc2\d\AB SCIEX\ProteinPilot Data\Results\BenSchulz\2019\20190204_Schulz_Luci_Exp21b\20190204_Schulz_Luci_H1aTP_DDA.wiff	3	5	2392	2392
	11	RESULTS_SEARCH_11_PARAMETERS_PEAKLIST_rawdatafilename		\\Scmb-4k02yc2\d\AB SCIEX\ProteinPilot Data\Results\BenSchulz\2019\20190204_Schulz_Luci_Exp21b\20190204_Schulz_Luci_H1aTP_DDA.wiff	3	6	2382	2381	2382	2381
	12	RESULTS_SEARCH_12_PARAMETERS_PEAKLIST_rawdatafilename		\\Scmb-4k02yc2\d\AB SCIEX\ProteinPilot Data\Results\BenSchulz\2019\20190204_Schulz_Luci_Exp21b\20190204_Schulz_Luci_H1aTP_DDA.wiff	3	6	2382	2381
	13	RESULTS_SEARCH_13_PARAMETERS_PEAKLIST_rawdatafilename		\\Scmb-4k02yc2\d\AB SCIEX\ProteinPilot Data\Results\BenSchulz\2019\20190204_Schulz_Luci_Exp21b\20190204_Schulz_Luci_H1a_DDA.wiff	4	7	2626	2626	2626	2626	4
	14	RESULTS_SEARCH_14_PARAMETERS_PEAKLIST_rawdatafilename		\\Scmb-4k02yc2\d\AB SCIEX\ProteinPilot Data\Results\BenSchulz\2019\20190204_Schulz_Luci_Exp21b\20190204_Schulz_Luci_H1a_DDA.wiff	4	7	2626	2626
	15	RESULTS_SEARCH_15_PARAMETERS_PEAKLIST_rawdatafilename		\\Scmb-4k02yc2\d\AB SCIEX\ProteinPilot Data\Results\BenSchulz\2019\20190204_Schulz_Luci_Exp21b\20190204_Schulz_Luci_H1a_DDA.wiff	4	8	2624	2624	2624	2624
	16	RESULTS_SEARCH_16_PARAMETERS_PEAKLIST_rawdatafilename		\\Scmb-4k02yc2\d\AB SCIEX\ProteinPilot Data\Results\BenSchulz\2019\20190204_Schulz_Luci_Exp21b\20190204_Schulz_Luci_H1a_DDA.wiff	4	8	2624	2624
	17	RESULTS_SEARCH_17_PARAMETERS_PEAKLIST_rawdatafilename		\\Scmb-4k02yc2\d\AB SCIEX\ProteinPilot Data\Results\BenSchulz\2019\20190204_Schulz_Luci_Exp21b\20190204_Schulz_Luci_FIxaTP_DDA.wiff	5	9	2409	2409	2409	2409	5
	18	RESULTS_SEARCH_18_PARAMETERS_PEAKLIST_rawdatafilename		\\Scmb-4k02yc2\d\AB SCIEX\ProteinPilot Data\Results\BenSchulz\2019\20190204_Schulz_Luci_Exp21b\20190204_Schulz_Luci_FIxaTP_DDA.wiff	5	9	2409	2409
	19	RESULTS_SEARCH_19_PARAMETERS_PEAKLIST_rawdatafilename		\\Scmb-4k02yc2\d\AB SCIEX\ProteinPilot Data\Results\BenSchulz\2019\20190204_Schulz_Luci_Exp21b\20190204_Schulz_Luci_FIxaTP_DDA.wiff	5	10	2393	2393	2393	2393
	20	RESULTS_SEARCH_20_PARAMETERS_PEAKLIST_rawdatafilename		\\Scmb-4k02yc2\d\AB SCIEX\ProteinPilot Data\Results\BenSchulz\2019\20190204_Schulz_Luci_Exp21b\20190204_Schulz_Luci_FIxaTP_DDA.wiff	5	10	2393	2393
	21	RESULTS_SEARCH_21_PARAMETERS_PEAKLIST_rawdatafilename		\\Scmb-4k02yc2\d\AB SCIEX\ProteinPilot Data\Results\BenSchulz\2019\20190204_Schulz_Luci_Exp21b\20190204_Schulz_Luci_FIXa_DDA.wiff	6	11	2676	2676	2676	2676	6
	22	RESULTS_SEARCH_22_PARAMETERS_PEAKLIST_rawdatafilename		\\Scmb-4k02yc2\d\AB SCIEX\ProteinPilot Data\Results\BenSchulz\2019\20190204_Schulz_Luci_Exp21b\20190204_Schulz_Luci_FIXa_DDA.wiff	6	11	2676	2676
	23	RESULTS_SEARCH_23_PARAMETERS_PEAKLIST_rawdatafilename		\\Scmb-4k02yc2\d\AB SCIEX\ProteinPilot Data\Results\BenSchulz\2019\20190204_Schulz_Luci_Exp21b\20190204_Schulz_Luci_FIXa_DDA.wiff	6	12	2674	2674	2674	2674
	24	RESULTS_SEARCH_24_PARAMETERS_PEAKLIST_rawdatafilename		\\Scmb-4k02yc2\d\AB SCIEX\ProteinPilot Data\Results\BenSchulz\2019\20190204_Schulz_Luci_Exp21b\20190204_Schulz_Luci_FIXa_DDA.wiff	6	12	2674	2674
	25	RESULTS_SEARCH_25_PARAMETERS_PEAKLIST_rawdatafilename		\\Scmb-4k02yc2\d\AB SCIEX\ProteinPilot Data\Results\BenSchulz\2019\20190204_Schulz_Luci_Exp21b\20190204_Schulz_Luci_76_DDA.wiff	7	13	3343	3343	3343	3343	7
	26	RESULTS_SEARCH_26_PARAMETERS_PEAKLIST_rawdatafilename		\\Scmb-4k02yc2\d\AB SCIEX\ProteinPilot Data\Results\BenSchulz\2019\20190204_Schulz_Luci_Exp21b\20190204_Schulz_Luci_76_DDA.wiff	7	13	3343	3343
	27	RESULTS_SEARCH_27_PARAMETERS_PEAKLIST_rawdatafilename		\\Scmb-4k02yc2\d\AB SCIEX\ProteinPilot Data\Results\BenSchulz\2019\20190204_Schulz_Luci_Exp21b\20190204_Schulz_Luci_76_DDA.wiff	7	14	3320	3320	3320	3320
	28	RESULTS_SEARCH_28_PARAMETERS_PEAKLIST_rawdatafilename		\\Scmb-4k02yc2\d\AB SCIEX\ProteinPilot Data\Results\BenSchulz\2019\20190204_Schulz_Luci_Exp21b\20190204_Schulz_Luci_76_DDA.wiff	7	14	3320	3320
	29	RESULTS_SEARCH_29_PARAMETERS_PEAKLIST_rawdatafilename		\\Scmb-4k02yc2\d\AB SCIEX\ProteinPilot Data\Results\BenSchulz\2019\20190204_Schulz_Luci_Exp21b\20190204_Schulz_Luci_76_DDA.wiff	7	15	3346	3346	3346	3346
	30	RESULTS_SEARCH_30_PARAMETERS_PEAKLIST_rawdatafilename		\\Scmb-4k02yc2\d\AB SCIEX\ProteinPilot Data\Results\BenSchulz\2019\20190204_Schulz_Luci_Exp21b\20190204_Schulz_Luci_76_DDA.wiff	7	15	3346	3346
	31	RESULTS_SEARCH_31_PARAMETERS_PEAKLIST_rawdatafilename		\\Scmb-4k02yc2\d\AB SCIEX\ProteinPilot Data\Results\BenSchulz\2019\20190204_Schulz_Luci_Exp21b\20190204_Schulz_Luci_76_DDA.wiff	7	16	3326	3326	3326	3326
	32	RESULTS_SEARCH_32_PARAMETERS_PEAKLIST_rawdatafilename		\\Scmb-4k02yc2\d\AB SCIEX\ProteinPilot Data\Results\BenSchulz\2019\20190204_Schulz_Luci_Exp21b\20190204_Schulz_Luci_76_DDA.wiff	7	16	3326	3326
	33	RESULTS_SEARCH_33_PARAMETERS_PEAKLIST_rawdatafilename		\\Scmb-4k02yc2\d\AB SCIEX\ProteinPilot Data\Results\BenSchulz\2019\20190204_Schulz_Luci_Exp21b\20190204_Schulz_Luci_76_DDA.wiff	7	17	3316	3316	3316	3316
	34	RESULTS_SEARCH_34_PARAMETERS_PEAKLIST_rawdatafilename		\\Scmb-4k02yc2\d\AB SCIEX\ProteinPilot Data\Results\BenSchulz\2019\20190204_Schulz_Luci_Exp21b\20190204_Schulz_Luci_76_DDA.wiff	7	17	3316	3316
	35	RESULTS_SEARCH_35_PARAMETERS_PEAKLIST_rawdatafilename		\\Scmb-4k02yc2\d\AB SCIEX\ProteinPilot Data\Results\BenSchulz\2019\20190204_Schulz_Luci_Exp21b\20190204_Schulz_Luci_64_DDA.wiff	8	18	3328	3328	3328	3328	8
	36	RESULTS_SEARCH_36_PARAMETERS_PEAKLIST_rawdatafilename		\\Scmb-4k02yc2\d\AB SCIEX\ProteinPilot Data\Results\BenSchulz\2019\20190204_Schulz_Luci_Exp21b\20190204_Schulz_Luci_64_DDA.wiff	8	18	3328	3328
	37	RESULTS_SEARCH_37_PARAMETERS_PEAKLIST_rawdatafilename		\\Scmb-4k02yc2\d\AB SCIEX\ProteinPilot Data\Results\BenSchulz\2019\20190204_Schulz_Luci_Exp21b\20190204_Schulz_Luci_64_DDA.wiff	8	19	3320	3320	3320	3320
	38	RESULTS_SEARCH_38_PARAMETERS_PEAKLIST_rawdatafilename		\\Scmb-4k02yc2\d\AB SCIEX\ProteinPilot Data\Results\BenSchulz\2019\20190204_Schulz_Luci_Exp21b\20190204_Schulz_Luci_64_DDA.wiff	8	19	3320	3320
	39	RESULTS_SEARCH_39_PARAMETERS_PEAKLIST_rawdatafilename		\\Scmb-4k02yc2\d\AB SCIEX\ProteinPilot Data\Results\BenSchulz\2019\20190204_Schulz_Luci_Exp21b\20190204_Schulz_Luci_64_DDA.wiff	8	20	3309	3309	3309	3309
	40	RESULTS_SEARCH_40_PARAMETERS_PEAKLIST_rawdatafilename		\\Scmb-4k02yc2\d\AB SCIEX\ProteinPilot Data\Results\BenSchulz\2019\20190204_Schulz_Luci_Exp21b\20190204_Schulz_Luci_64_DDA.wiff	8	20	3309	3309
	41	RESULTS_SEARCH_41_PARAMETERS_PEAKLIST_rawdatafilename		\\Scmb-4k02yc2\d\AB SCIEX\ProteinPilot Data\Results\BenSchulz\2019\20190204_Schulz_Luci_Exp21b\20190204_Schulz_Luci_64_DDA.wiff	8	21	3320	3320	3320	3320
	42	RESULTS_SEARCH_42_PARAMETERS_PEAKLIST_rawdatafilename		\\Scmb-4k02yc2\d\AB SCIEX\ProteinPilot Data\Results\BenSchulz\2019\20190204_Schulz_Luci_Exp21b\20190204_Schulz_Luci_64_DDA.wiff	8	21	3320	3320
	43	RESULTS_SEARCH_43_PARAMETERS_PEAKLIST_rawdatafilename		\\Scmb-4k02yc2\d\AB SCIEX\ProteinPilot Data\Results\BenSchulz\2019\20190204_Schulz_Luci_Exp21b\20190204_Schulz_Luci_64_DDA.wiff	8	22	3315	3315	3315	3315
	44	RESULTS_SEARCH_44_PARAMETERS_PEAKLIST_rawdatafilename		\\Scmb-4k02yc2\d\AB SCIEX\ProteinPilot Data\Results\BenSchulz\2019\20190204_Schulz_Luci_Exp21b\20190204_Schulz_Luci_64_DDA.wiff	8	22	3315	3315
	45	RESULTS_SEARCH_45_PARAMETERS_PEAKLIST_rawdatafilename		\\Scmb-4k02yc2\d\AB SCIEX\ProteinPilot Data\Results\BenSchulz\2019\20190204_Schulz_Luci_Exp21b\20190204_Schulz_Luci_52_DDA.wiff	9	23	3835	3835	3835	3835	9
	46	RESULTS_SEARCH_46_PARAMETERS_PEAKLIST_rawdatafilename		\\Scmb-4k02yc2\d\AB SCIEX\ProteinPilot Data\Results\BenSchulz\2019\20190204_Schulz_Luci_Exp21b\20190204_Schulz_Luci_52_DDA.wiff	9	23	3835	3835
	47	RESULTS_SEARCH_47_PARAMETERS_PEAKLIST_rawdatafilename		\\Scmb-4k02yc2\d\AB SCIEX\ProteinPilot Data\Results\BenSchulz\2019\20190204_Schulz_Luci_Exp21b\20190204_Schulz_Luci_52_DDA.wiff	9	24	3820	3820	3820	3820
	48	RESULTS_SEARCH_48_PARAMETERS_PEAKLIST_rawdatafilename		\\Scmb-4k02yc2\d\AB SCIEX\ProteinPilot Data\Results\BenSchulz\2019\20190204_Schulz_Luci_Exp21b\20190204_Schulz_Luci_52_DDA.wiff	9	24	3820	3820
	49	RESULTS_SEARCH_49_PARAMETERS_PEAKLIST_rawdatafilename		\\Scmb-4k02yc2\d\AB SCIEX\ProteinPilot Data\Results\BenSchulz\2019\20190204_Schulz_Luci_Exp21b\20190204_Schulz_Luci_52_DDA.wiff	9	25	3799	3799	3799	3799
	50	RESULTS_SEARCH_50_PARAMETERS_PEAKLIST_rawdatafilename		\\Scmb-4k02yc2\d\AB SCIEX\ProteinPilot Data\Results\BenSchulz\2019\20190204_Schulz_Luci_Exp21b\20190204_Schulz_Luci_52_DDA.wiff	9	25	3799	3799
	51	RESULTS_SEARCH_51_PARAMETERS_PEAKLIST_rawdatafilename		\\Scmb-4k02yc2\d\AB SCIEX\ProteinPilot Data\Results\BenSchulz\2019\20190204_Schulz_Luci_Exp21b\20190204_Schulz_Luci_52_DDA.wiff	9	26	3816	3816	3816	3816
	52	RESULTS_SEARCH_52_PARAMETERS_PEAKLIST_rawdatafilename		\\Scmb-4k02yc2\d\AB SCIEX\ProteinPilot Data\Results\BenSchulz\2019\20190204_Schulz_Luci_Exp21b\20190204_Schulz_Luci_52_DDA.wiff	9	26	3816	3816
	53	RESULTS_SEARCH_53_PARAMETERS_PEAKLIST_rawdatafilename		\\Scmb-4k02yc2\d\AB SCIEX\ProteinPilot Data\Results\BenSchulz\2019\20190204_Schulz_Luci_Exp21b\20190204_Schulz_Luci_43_DDA.wiff	10	27	2359	2359	2359	2359	10
	54	RESULTS_SEARCH_54_PARAMETERS_PEAKLIST_rawdatafilename		\\Scmb-4k02yc2\d\AB SCIEX\ProteinPilot Data\Results\BenSchulz\2019\20190204_Schulz_Luci_Exp21b\20190204_Schulz_Luci_43_DDA.wiff	10	27	2359	2359
	55	RESULTS_SEARCH_55_PARAMETERS_PEAKLIST_rawdatafilename		\\Scmb-4k02yc2\d\AB SCIEX\ProteinPilot Data\Results\BenSchulz\2019\20190204_Schulz_Luci_Exp21b\20190204_Schulz_Luci_43_DDA.wiff	10	28	2352	2352	2352	2352
	56	RESULTS_SEARCH_56_PARAMETERS_PEAKLIST_rawdatafilename		\\Scmb-4k02yc2\d\AB SCIEX\ProteinPilot Data\Results\BenSchulz\2019\20190204_Schulz_Luci_Exp21b\20190204_Schulz_Luci_43_DDA.wiff	10	28	2352	2352
	57	RESULTS_SEARCH_57_PARAMETERS_PEAKLIST_rawdatafilename		\\Scmb-4k02yc2\d\AB SCIEX\ProteinPilot Data\Results\BenSchulz\2019\20190204_Schulz_Luci_Exp21b\20190204_Schulz_Luci_37_DDA.wiff	11	29	3490	3490	3490	3490	11
	58	RESULTS_SEARCH_58_PARAMETERS_PEAKLIST_rawdatafilename		\\Scmb-4k02yc2\d\AB SCIEX\ProteinPilot Data\Results\BenSchulz\2019\20190204_Schulz_Luci_Exp21b\20190204_Schulz_Luci_37_DDA.wiff	11	29	3490	3490
	59	RESULTS_SEARCH_59_PARAMETERS_PEAKLIST_rawdatafilename		\\Scmb-4k02yc2\d\AB SCIEX\ProteinPilot Data\Results\BenSchulz\2019\20190204_Schulz_Luci_Exp21b\20190204_Schulz_Luci_37_DDA.wiff	11	30	3460	3460	3460	3460
	60	RESULTS_SEARCH_60_PARAMETERS_PEAKLIST_rawdatafilename		\\Scmb-4k02yc2\d\AB SCIEX\ProteinPilot Data\Results\BenSchulz\2019\20190204_Schulz_Luci_Exp21b\20190204_Schulz_Luci_37_DDA.wiff	11	30	3460	3460
	61	RESULTS_SEARCH_61_PARAMETERS_PEAKLIST_rawdatafilename		\\Scmb-4k02yc2\d\AB SCIEX\ProteinPilot Data\Results\BenSchulz\2019\20190204_Schulz_Luci_Exp21b\20190204_Schulz_Luci_37_DDA.wiff	11	31	3487	3487	3487	3487
	62	RESULTS_SEARCH_62_PARAMETERS_PEAKLIST_rawdatafilename		\\Scmb-4k02yc2\d\AB SCIEX\ProteinPilot Data\Results\BenSchulz\2019\20190204_Schulz_Luci_Exp21b\20190204_Schulz_Luci_37_DDA.wiff	11	31	3487	3487
	63	RESULTS_SEARCH_63_PARAMETERS_PEAKLIST_rawdatafilename		\\Scmb-4k02yc2\d\AB SCIEX\ProteinPilot Data\Results\BenSchulz\2019\20190204_Schulz_Luci_Exp21b\20190204_Schulz_Luci_37_DDA.wiff	11	32	3460	3460	3460	3460
	64	RESULTS_SEARCH_64_PARAMETERS_PEAKLIST_rawdatafilename		\\Scmb-4k02yc2\d\AB SCIEX\ProteinPilot Data\Results\BenSchulz\2019\20190204_Schulz_Luci_Exp21b\20190204_Schulz_Luci_37_DDA.wiff	11	32	3460	3460
	65	RESULTS_SEARCH_65_PARAMETERS_PEAKLIST_rawdatafilename		\\Scmb-4k02yc2\d\AB SCIEX\ProteinPilot Data\Results\BenSchulz\2019\20190204_Schulz_Luci_Exp21b\20190204_Schulz_Luci_37_DDA.wiff	11	33	3473	3473	3473	3473
	66	RESULTS_SEARCH_66_PARAMETERS_PEAKLIST_rawdatafilename		\\Scmb-4k02yc2\d\AB SCIEX\ProteinPilot Data\Results\BenSchulz\2019\20190204_Schulz_Luci_Exp21b\20190204_Schulz_Luci_37_DDA.wiff	11	33	3473	3473
	67	RESULTS_SEARCH_67_PARAMETERS_PEAKLIST_rawdatafilename		\\Scmb-4k02yc2\d\AB SCIEX\ProteinPilot Data\Results\BenSchulz\2019\20190204_Schulz_Luci_Exp21b\20190204_Schulz_Luci_25_DDA.wiff	12	34	3232	3232	3232	3232	12
	68	RESULTS_SEARCH_68_PARAMETERS_PEAKLIST_rawdatafilename		\\Scmb-4k02yc2\d\AB SCIEX\ProteinPilot Data\Results\BenSchulz\2019\20190204_Schulz_Luci_Exp21b\20190204_Schulz_Luci_25_DDA.wiff	12	34	3232	3232
	69	RESULTS_SEARCH_69_PARAMETERS_PEAKLIST_rawdatafilename		\\Scmb-4k02yc2\d\AB SCIEX\ProteinPilot Data\Results\BenSchulz\2019\20190204_Schulz_Luci_Exp21b\20190204_Schulz_Luci_25_DDA.wiff	12	35	3240	3240	3240	3240
	70	RESULTS_SEARCH_70_PARAMETERS_PEAKLIST_rawdatafilename		\\Scmb-4k02yc2\d\AB SCIEX\ProteinPilot Data\Results\BenSchulz\2019\20190204_Schulz_Luci_Exp21b\20190204_Schulz_Luci_25_DDA.wiff	12	35	3240	3240
	71	RESULTS_SEARCH_71_PARAMETERS_PEAKLIST_rawdatafilename		\\Scmb-4k02yc2\d\AB SCIEX\ProteinPilot Data\Results\BenSchulz\2019\20190204_Schulz_Luci_Exp21b\20190204_Schulz_Luci_25_DDA.wiff	12	36	3238	3238	3238	3238
	72	RESULTS_SEARCH_72_PARAMETERS_PEAKLIST_rawdatafilename		\\Scmb-4k02yc2\d\AB SCIEX\ProteinPilot Data\Results\BenSchulz\2019\20190204_Schulz_Luci_Exp21b\20190204_Schulz_Luci_25_DDA.wiff	12	36	3238	3238
	73	RESULTS_SEARCH_73_PARAMETERS_PEAKLIST_rawdatafilename		\\Scmb-4k02yc2\d\AB SCIEX\ProteinPilot Data\Results\BenSchulz\2019\20190204_Schulz_Luci_Exp21b\20190204_Schulz_Luci_25_DDA.wiff	12	37	3220	3220	3220	3220
	74	RESULTS_SEARCH_74_PARAMETERS_PEAKLIST_rawdatafilename		\\Scmb-4k02yc2\d\AB SCIEX\ProteinPilot Data\Results\BenSchulz\2019\20190204_Schulz_Luci_Exp21b\20190204_Schulz_Luci_25_DDA.wiff	12	37	3220	3220
	75	RESULTS_SEARCH_75_PARAMETERS_PEAKLIST_rawdatafilename		\\Scmb-4k02yc2\d\AB SCIEX\ProteinPilot Data\Results\BenSchulz\2019\20190204_Schulz_Luci_Exp21b\20190204_Schulz_Luci_25_DDA.wiff	12	38	3229	3229	3229	3229
	76	RESULTS_SEARCH_76_PARAMETERS_PEAKLIST_rawdatafilename		\\Scmb-4k02yc2\d\AB SCIEX\ProteinPilot Data\Results\BenSchulz\2019\20190204_Schulz_Luci_Exp21b\20190204_Schulz_Luci_25_DDA.wiff	12	38	3229	3229
	77	RESULTS_SEARCH_77_PARAMETERS_PEAKLIST_rawdatafilename		\\Scmb-4k02yc2\d\AB SCIEX\ProteinPilot Data\Results\BenSchulz\2019\20190204_Schulz_Luci_Exp21b\20190204_Schulz_Luci_13_DDA.wiff	13	39	3215	3215	3215	3215	13
	78	RESULTS_SEARCH_78_PARAMETERS_PEAKLIST_rawdatafilename		\\Scmb-4k02yc2\d\AB SCIEX\ProteinPilot Data\Results\BenSchulz\2019\20190204_Schulz_Luci_Exp21b\20190204_Schulz_Luci_13_DDA.wiff	13	39	3215	3215
	79	RESULTS_SEARCH_79_PARAMETERS_PEAKLIST_rawdatafilename		\\Scmb-4k02yc2\d\AB SCIEX\ProteinPilot Data\Results\BenSchulz\2019\20190204_Schulz_Luci_Exp21b\20190204_Schulz_Luci_13_DDA.wiff	13	40	3220	3220	3220	3220
	80	RESULTS_SEARCH_80_PARAMETERS_PEAKLIST_rawdatafilename		\\Scmb-4k02yc2\d\AB SCIEX\ProteinPilot Data\Results\BenSchulz\2019\20190204_Schulz_Luci_Exp21b\20190204_Schulz_Luci_13_DDA.wiff	13	40	3220	3220
	81	RESULTS_SEARCH_81_PARAMETERS_PEAKLIST_rawdatafilename		\\Scmb-4k02yc2\d\AB SCIEX\ProteinPilot Data\Results\BenSchulz\2019\20190204_Schulz_Luci_Exp21b\20190204_Schulz_Luci_13_DDA.wiff	13	41	3212	3212	3212	3212
	82	RESULTS_SEARCH_82_PARAMETERS_PEAKLIST_rawdatafilename		\\Scmb-4k02yc2\d\AB SCIEX\ProteinPilot Data\Results\BenSchulz\2019\20190204_Schulz_Luci_Exp21b\20190204_Schulz_Luci_13_DDA.wiff	13	41	3212	3212
	83	RESULTS_SEARCH_83_PARAMETERS_PEAKLIST_rawdatafilename		\\Scmb-4k02yc2\d\AB SCIEX\ProteinPilot Data\Results\BenSchulz\2019\20190204_Schulz_Luci_Exp21b\20190204_Schulz_Luci_13_DDA.wiff	13	42	3199	3199	3199	3199
	84	RESULTS_SEARCH_84_PARAMETERS_PEAKLIST_rawdatafilename		\\Scmb-4k02yc2\d\AB SCIEX\ProteinPilot Data\Results\BenSchulz\2019\20190204_Schulz_Luci_Exp21b\20190204_Schulz_Luci_13_DDA.wiff	13	42	3199	3199
	85	RESULTS_SEARCH_85_PARAMETERS_PEAKLIST_rawdatafilename		\\Scmb-4k02yc2\d\AB SCIEX\ProteinPilot Data\Results\BenSchulz\2019\20190204_Schulz_Luci_Exp21b\20190204_Schulz_Luci_4_DDA.wiff	14	43	2858	2858	2858	2858	14
	86	RESULTS_SEARCH_86_PARAMETERS_PEAKLIST_rawdatafilename		\\Scmb-4k02yc2\d\AB SCIEX\ProteinPilot Data\Results\BenSchulz\2019\20190204_Schulz_Luci_Exp21b\20190204_Schulz_Luci_4_DDA.wiff	14	43	2858	2858
	87	RESULTS_SEARCH_87_PARAMETERS_PEAKLIST_rawdatafilename		\\Scmb-4k02yc2\d\AB SCIEX\ProteinPilot Data\Results\BenSchulz\2019\20190204_Schulz_Luci_Exp21b\20190204_Schulz_Luci_4_DDA.wiff	14	44	2848	2848	2848	2848
	88	RESULTS_SEARCH_88_PARAMETERS_PEAKLIST_rawdatafilename		\\Scmb-4k02yc2\d\AB SCIEX\ProteinPilot Data\Results\BenSchulz\2019\20190204_Schulz_Luci_Exp21b\20190204_Schulz_Luci_4_DDA.wiff	14	44	2848	2848
	89	RESULTS_SEARCH_89_PARAMETERS_PEAKLIST_rawdatafilename		\\Scmb-4k02yc2\d\AB SCIEX\ProteinPilot Data\Results\BenSchulz\2019\20190204_Schulz_Luci_Exp21b\20190204_Schulz_Luci_Fr9_DDA.wiff	15	45	1154	1154	1154	1154	15
	90	RESULTS_SEARCH_90_PARAMETERS_PEAKLIST_rawdatafilename		\\Scmb-4k02yc2\d\AB SCIEX\ProteinPilot Data\Results\BenSchulz\2019\20190204_Schulz_Luci_Exp21b\20190204_Schulz_Luci_Fr9_DDA.wiff	15	45	1154	1154
	91	RESULTS_SEARCH_91_PARAMETERS_PEAKLIST_rawdatafilename		\\Scmb-4k02yc2\d\AB SCIEX\ProteinPilot Data\Results\BenSchulz\2019\20190204_Schulz_Luci_Exp21b\20190204_Schulz_Luci_Fr8_DDA.wiff	16	46	3990	3990	3990	3990	16
	92	RESULTS_SEARCH_92_PARAMETERS_PEAKLIST_rawdatafilename		\\Scmb-4k02yc2\d\AB SCIEX\ProteinPilot Data\Results\BenSchulz\2019\20190204_Schulz_Luci_Exp21b\20190204_Schulz_Luci_Fr8_DDA.wiff	16	46	3990	3990
	93	RESULTS_SEARCH_93_PARAMETERS_PEAKLIST_rawdatafilename		\\Scmb-4k02yc2\d\AB SCIEX\ProteinPilot Data\Results\BenSchulz\2019\20190204_Schulz_Luci_Exp21b\20190204_Schulz_Luci_Fr8_DDA.wiff	16	47	3960	3960	3960	3960
	94	RESULTS_SEARCH_94_PARAMETERS_PEAKLIST_rawdatafilename		\\Scmb-4k02yc2\d\AB SCIEX\ProteinPilot Data\Results\BenSchulz\2019\20190204_Schulz_Luci_Exp21b\20190204_Schulz_Luci_Fr8_DDA.wiff	16	47	3960	3960
	95	RESULTS_SEARCH_95_PARAMETERS_PEAKLIST_rawdatafilename		\\Scmb-4k02yc2\d\AB SCIEX\ProteinPilot Data\Results\BenSchulz\2019\20190204_Schulz_Luci_Exp21b\20190204_Schulz_Luci_Fr8_DDA.wiff	16	48	3980	3980	3980	3980
	96	RESULTS_SEARCH_96_PARAMETERS_PEAKLIST_rawdatafilename		\\Scmb-4k02yc2\d\AB SCIEX\ProteinPilot Data\Results\BenSchulz\2019\20190204_Schulz_Luci_Exp21b\20190204_Schulz_Luci_Fr8_DDA.wiff	16	48	3980	3980
	97	RESULTS_SEARCH_97_PARAMETERS_PEAKLIST_rawdatafilename		\\Scmb-4k02yc2\d\AB SCIEX\ProteinPilot Data\Results\BenSchulz\2019\20190204_Schulz_Luci_Exp21b\20190204_Schulz_Luci_Fr8_DDA.wiff	16	49	3980	3980	3980	3980
	98	RESULTS_SEARCH_98_PARAMETERS_PEAKLIST_rawdatafilename		\\Scmb-4k02yc2\d\AB SCIEX\ProteinPilot Data\Results\BenSchulz\2019\20190204_Schulz_Luci_Exp21b\20190204_Schulz_Luci_Fr8_DDA.wiff	16	49	3980	3980
	99	RESULTS_SEARCH_99_PARAMETERS_PEAKLIST_rawdatafilename		\\Scmb-4k02yc2\d\AB SCIEX\ProteinPilot Data\Results\BenSchulz\2019\20190204_Schulz_Luci_Exp21b\20190204_Schulz_Luci_Fr8_DDA.wiff	16	50	3951	3950	3951	3950
	100	RESULTS_SEARCH_100_PARAMETERS_PEAKLIST_rawdatafilename		\\Scmb-4k02yc2\d\AB SCIEX\ProteinPilot Data\Results\BenSchulz\2019\20190204_Schulz_Luci_Exp21b\20190204_Schulz_Luci_Fr8_DDA.wiff	16	50	3951	3950
	101	RESULTS_SEARCH_101_PARAMETERS_PEAKLIST_rawdatafilename		\\Scmb-4k02yc2\d\AB SCIEX\ProteinPilot Data\Results\BenSchulz\2019\20190204_Schulz_Luci_Exp21b\20190204_Schulz_Luci_Fr7_DDA.wiff	17	51	3829	3829	3829	3829	17
	102	RESULTS_SEARCH_102_PARAMETERS_PEAKLIST_rawdatafilename		\\Scmb-4k02yc2\d\AB SCIEX\ProteinPilot Data\Results\BenSchulz\2019\20190204_Schulz_Luci_Exp21b\20190204_Schulz_Luci_Fr7_DDA.wiff	17	51	3829	3829
	103	RESULTS_SEARCH_103_PARAMETERS_PEAKLIST_rawdatafilename		\\Scmb-4k02yc2\d\AB SCIEX\ProteinPilot Data\Results\BenSchulz\2019\20190204_Schulz_Luci_Exp21b\20190204_Schulz_Luci_Fr7_DDA.wiff	17	52	3826	3826	3826	3826
	104	RESULTS_SEARCH_104_PARAMETERS_PEAKLIST_rawdatafilename		\\Scmb-4k02yc2\d\AB SCIEX\ProteinPilot Data\Results\BenSchulz\2019\20190204_Schulz_Luci_Exp21b\20190204_Schulz_Luci_Fr7_DDA.wiff	17	52	3826	3826
	105	RESULTS_SEARCH_105_PARAMETERS_PEAKLIST_rawdatafilename		\\Scmb-4k02yc2\d\AB SCIEX\ProteinPilot Data\Results\BenSchulz\2019\20190204_Schulz_Luci_Exp21b\20190204_Schulz_Luci_Fr7_DDA.wiff	17	53	3810	3810	3810	3810
	106	RESULTS_SEARCH_106_PARAMETERS_PEAKLIST_rawdatafilename		\\Scmb-4k02yc2\d\AB SCIEX\ProteinPilot Data\Results\BenSchulz\2019\20190204_Schulz_Luci_Exp21b\20190204_Schulz_Luci_Fr7_DDA.wiff	17	53	3810	3810
	107	RESULTS_SEARCH_107_PARAMETERS_PEAKLIST_rawdatafilename		\\Scmb-4k02yc2\d\AB SCIEX\ProteinPilot Data\Results\BenSchulz\2019\20190204_Schulz_Luci_Exp21b\20190204_Schulz_Luci_Fr7_DDA.wiff	17	54	3816	3816	3816	3816
	108	RESULTS_SEARCH_108_PARAMETERS_PEAKLIST_rawdatafilename		\\Scmb-4k02yc2\d\AB SCIEX\ProteinPilot Data\Results\BenSchulz\2019\20190204_Schulz_Luci_Exp21b\20190204_Schulz_Luci_Fr7_DDA.wiff	17	54	3816	3816
	109	RESULTS_SEARCH_109_PARAMETERS_PEAKLIST_rawdatafilename		\\Scmb-4k02yc2\d\AB SCIEX\ProteinPilot Data\Results\BenSchulz\2019\20190204_Schulz_Luci_Exp21b\20190204_Schulz_Luci_Fr6_DDA.wiff	18	55	3409	3409	3409	3409	18
	110	RESULTS_SEARCH_110_PARAMETERS_PEAKLIST_rawdatafilename		\\Scmb-4k02yc2\d\AB SCIEX\ProteinPilot Data\Results\BenSchulz\2019\20190204_Schulz_Luci_Exp21b\20190204_Schulz_Luci_Fr6_DDA.wiff	18	55	3409	3409
	111	RESULTS_SEARCH_111_PARAMETERS_PEAKLIST_rawdatafilename		\\Scmb-4k02yc2\d\AB SCIEX\ProteinPilot Data\Results\BenSchulz\2019\20190204_Schulz_Luci_Exp21b\20190204_Schulz_Luci_Fr6_DDA.wiff	18	56	3384	3384	3384	3384
	112	RESULTS_SEARCH_112_PARAMETERS_PEAKLIST_rawdatafilename		\\Scmb-4k02yc2\d\AB SCIEX\ProteinPilot Data\Results\BenSchulz\2019\20190204_Schulz_Luci_Exp21b\20190204_Schulz_Luci_Fr6_DDA.wiff	18	56	3384	3384
	113	RESULTS_SEARCH_113_PARAMETERS_PEAKLIST_rawdatafilename		\\Scmb-4k02yc2\d\AB SCIEX\ProteinPilot Data\Results\BenSchulz\2019\20190204_Schulz_Luci_Exp21b\20190204_Schulz_Luci_Fr6_DDA.wiff	18	57	3390	3390	3390	3390
	114	RESULTS_SEARCH_114_PARAMETERS_PEAKLIST_rawdatafilename		\\Scmb-4k02yc2\d\AB SCIEX\ProteinPilot Data\Results\BenSchulz\2019\20190204_Schulz_Luci_Exp21b\20190204_Schulz_Luci_Fr6_DDA.wiff	18	57	3390	3390
	115	RESULTS_SEARCH_115_PARAMETERS_PEAKLIST_rawdatafilename		\\Scmb-4k02yc2\d\AB SCIEX\ProteinPilot Data\Results\BenSchulz\2019\20190204_Schulz_Luci_Exp21b\20190204_Schulz_Luci_Fr6_DDA.wiff	18	58	3408	3408	3408	3408
	116	RESULTS_SEARCH_116_PARAMETERS_PEAKLIST_rawdatafilename		\\Scmb-4k02yc2\d\AB SCIEX\ProteinPilot Data\Results\BenSchulz\2019\20190204_Schulz_Luci_Exp21b\20190204_Schulz_Luci_Fr6_DDA.wiff	18	58	3408	3408
	117	RESULTS_SEARCH_117_PARAMETERS_PEAKLIST_rawdatafilename		\\Scmb-4k02yc2\d\AB SCIEX\ProteinPilot Data\Results\BenSchulz\2019\20190204_Schulz_Luci_Exp21b\20190204_Schulz_Luci_Fr6_DDA.wiff	18	59	3371	3371	3371	3371
	118	RESULTS_SEARCH_118_PARAMETERS_PEAKLIST_rawdatafilename		\\Scmb-4k02yc2\d\AB SCIEX\ProteinPilot Data\Results\BenSchulz\2019\20190204_Schulz_Luci_Exp21b\20190204_Schulz_Luci_Fr6_DDA.wiff	18	59	3371	3371
	119	RESULTS_SEARCH_119_PARAMETERS_PEAKLIST_rawdatafilename		\\Scmb-4k02yc2\d\AB SCIEX\ProteinPilot Data\Results\BenSchulz\2019\20190204_Schulz_Luci_Exp21b\20190204_Schulz_Luci_Fr5_DDA.wiff	19	60	3946	3946	3946	3946	19
	120	RESULTS_SEARCH_120_PARAMETERS_PEAKLIST_rawdatafilename		\\Scmb-4k02yc2\d\AB SCIEX\ProteinPilot Data\Results\BenSchulz\2019\20190204_Schulz_Luci_Exp21b\20190204_Schulz_Luci_Fr5_DDA.wiff	19	60	3946	3946
	121	RESULTS_SEARCH_121_PARAMETERS_PEAKLIST_rawdatafilename		\\Scmb-4k02yc2\d\AB SCIEX\ProteinPilot Data\Results\BenSchulz\2019\20190204_Schulz_Luci_Exp21b\20190204_Schulz_Luci_Fr5_DDA.wiff	19	61	3940	3940	3940	3940
	122	RESULTS_SEARCH_122_PARAMETERS_PEAKLIST_rawdatafilename		\\Scmb-4k02yc2\d\AB SCIEX\ProteinPilot Data\Results\BenSchulz\2019\20190204_Schulz_Luci_Exp21b\20190204_Schulz_Luci_Fr5_DDA.wiff	19	61	3940	3940
	123	RESULTS_SEARCH_123_PARAMETERS_PEAKLIST_rawdatafilename		\\Scmb-4k02yc2\d\AB SCIEX\ProteinPilot Data\Results\BenSchulz\2019\20190204_Schulz_Luci_Exp21b\20190204_Schulz_Luci_Fr5_DDA.wiff	19	62	3952	3952	3952	3952
	124	RESULTS_SEARCH_124_PARAMETERS_PEAKLIST_rawdatafilename		\\Scmb-4k02yc2\d\AB SCIEX\ProteinPilot Data\Results\BenSchulz\2019\20190204_Schulz_Luci_Exp21b\20190204_Schulz_Luci_Fr5_DDA.wiff	19	62	3952	3952
	125	RESULTS_SEARCH_125_PARAMETERS_PEAKLIST_rawdatafilename		\\Scmb-4k02yc2\d\AB SCIEX\ProteinPilot Data\Results\BenSchulz\2019\20190204_Schulz_Luci_Exp21b\20190204_Schulz_Luci_Fr5_DDA.wiff	19	63	3921	3921	3921	3921
	126	RESULTS_SEARCH_126_PARAMETERS_PEAKLIST_rawdatafilename		\\Scmb-4k02yc2\d\AB SCIEX\ProteinPilot Data\Results\BenSchulz\2019\20190204_Schulz_Luci_Exp21b\20190204_Schulz_Luci_Fr5_DDA.wiff	19	63	3921	3921
	127	RESULTS_SEARCH_127_PARAMETERS_PEAKLIST_rawdatafilename		\\Scmb-4k02yc2\d\AB SCIEX\ProteinPilot Data\Results\BenSchulz\2019\20190204_Schulz_Luci_Exp21b\20190204_Schulz_Luci_Fr4_DDA.wiff	20	64	3667	3667	3667	3667	20
	128	RESULTS_SEARCH_128_PARAMETERS_PEAKLIST_rawdatafilename		\\Scmb-4k02yc2\d\AB SCIEX\ProteinPilot Data\Results\BenSchulz\2019\20190204_Schulz_Luci_Exp21b\20190204_Schulz_Luci_Fr4_DDA.wiff	20	64	3667	3667
	129	RESULTS_SEARCH_129_PARAMETERS_PEAKLIST_rawdatafilename		\\Scmb-4k02yc2\d\AB SCIEX\ProteinPilot Data\Results\BenSchulz\2019\20190204_Schulz_Luci_Exp21b\20190204_Schulz_Luci_Fr4_DDA.wiff	20	65	3660	3660	3660	3660
	130	RESULTS_SEARCH_130_PARAMETERS_PEAKLIST_rawdatafilename		\\Scmb-4k02yc2\d\AB SCIEX\ProteinPilot Data\Results\BenSchulz\2019\20190204_Schulz_Luci_Exp21b\20190204_Schulz_Luci_Fr4_DDA.wiff	20	65	3660	3660
	131	RESULTS_SEARCH_131_PARAMETERS_PEAKLIST_rawdatafilename		\\Scmb-4k02yc2\d\AB SCIEX\ProteinPilot Data\Results\BenSchulz\2019\20190204_Schulz_Luci_Exp21b\20190204_Schulz_Luci_Fr4_DDA.wiff	20	66	3660	3660	3660	3660
	132	RESULTS_SEARCH_132_PARAMETERS_PEAKLIST_rawdatafilename		\\Scmb-4k02yc2\d\AB SCIEX\ProteinPilot Data\Results\BenSchulz\2019\20190204_Schulz_Luci_Exp21b\20190204_Schulz_Luci_Fr4_DDA.wiff	20	66	3660	3660
	133	RESULTS_SEARCH_133_PARAMETERS_PEAKLIST_rawdatafilename		\\Scmb-4k02yc2\d\AB SCIEX\ProteinPilot Data\Results\BenSchulz\2019\20190204_Schulz_Luci_Exp21b\20190204_Schulz_Luci_Fr4_DDA.wiff	20	67	3643	3643	3643	3643
	134	RESULTS_SEARCH_134_PARAMETERS_PEAKLIST_rawdatafilename		\\Scmb-4k02yc2\d\AB SCIEX\ProteinPilot Data\Results\BenSchulz\2019\20190204_Schulz_Luci_Exp21b\20190204_Schulz_Luci_Fr4_DDA.wiff	20	67	3643	3643
	135	RESULTS_SEARCH_135_PARAMETERS_PEAKLIST_rawdatafilename		\\Scmb-4k02yc2\d\AB SCIEX\ProteinPilot Data\Results\BenSchulz\2019\20190204_Schulz_Luci_Exp21b\20190204_Schulz_Luci_Fr3_DDA.wiff	21	68	3243	3243	3243	3243	21
	136	RESULTS_SEARCH_136_PARAMETERS_PEAKLIST_rawdatafilename		\\Scmb-4k02yc2\d\AB SCIEX\ProteinPilot Data\Results\BenSchulz\2019\20190204_Schulz_Luci_Exp21b\20190204_Schulz_Luci_Fr3_DDA.wiff	21	68	3243	3243
	137	RESULTS_SEARCH_137_PARAMETERS_PEAKLIST_rawdatafilename		\\Scmb-4k02yc2\d\AB SCIEX\ProteinPilot Data\Results\BenSchulz\2019\20190204_Schulz_Luci_Exp21b\20190204_Schulz_Luci_Fr3_DDA.wiff	21	69	3240	3240	3240	3240
	138	RESULTS_SEARCH_138_PARAMETERS_PEAKLIST_rawdatafilename		\\Scmb-4k02yc2\d\AB SCIEX\ProteinPilot Data\Results\BenSchulz\2019\20190204_Schulz_Luci_Exp21b\20190204_Schulz_Luci_Fr3_DDA.wiff	21	69	3240	3240
	139	RESULTS_SEARCH_139_PARAMETERS_PEAKLIST_rawdatafilename		\\Scmb-4k02yc2\d\AB SCIEX\ProteinPilot Data\Results\BenSchulz\2019\20190204_Schulz_Luci_Exp21b\20190204_Schulz_Luci_Fr3_DDA.wiff	21	70	3240	3240	3240	3240
	140	RESULTS_SEARCH_140_PARAMETERS_PEAKLIST_rawdatafilename		\\Scmb-4k02yc2\d\AB SCIEX\ProteinPilot Data\Results\BenSchulz\2019\20190204_Schulz_Luci_Exp21b\20190204_Schulz_Luci_Fr3_DDA.wiff	21	70	3240	3240
	141	RESULTS_SEARCH_141_PARAMETERS_PEAKLIST_rawdatafilename		\\Scmb-4k02yc2\d\AB SCIEX\ProteinPilot Data\Results\BenSchulz\2019\20190204_Schulz_Luci_Exp21b\20190204_Schulz_Luci_Fr3_DDA.wiff	21	71	3239	3239	3239	3239
	142	RESULTS_SEARCH_142_PARAMETERS_PEAKLIST_rawdatafilename		\\Scmb-4k02yc2\d\AB SCIEX\ProteinPilot Data\Results\BenSchulz\2019\20190204_Schulz_Luci_Exp21b\20190204_Schulz_Luci_Fr3_DDA.wiff	21	71	3239	3239
	143	RESULTS_SEARCH_143_PARAMETERS_PEAKLIST_rawdatafilename		\\Scmb-4k02yc2\d\AB SCIEX\ProteinPilot Data\Results\BenSchulz\2019\20190204_Schulz_Luci_Exp21b\20190204_Schulz_Luci_Fr2_DDA.wiff	22	72	3114	3114	3114	3114	22
	144	RESULTS_SEARCH_144_PARAMETERS_PEAKLIST_rawdatafilename		\\Scmb-4k02yc2\d\AB SCIEX\ProteinPilot Data\Results\BenSchulz\2019\20190204_Schulz_Luci_Exp21b\20190204_Schulz_Luci_Fr2_DDA.wiff	22	72	3114	3114
	145	RESULTS_SEARCH_145_PARAMETERS_PEAKLIST_rawdatafilename		\\Scmb-4k02yc2\d\AB SCIEX\ProteinPilot Data\Results\BenSchulz\2019\20190204_Schulz_Luci_Exp21b\20190204_Schulz_Luci_Fr2_DDA.wiff	22	73	3100	3100	3100	3100
	146	RESULTS_SEARCH_146_PARAMETERS_PEAKLIST_rawdatafilename		\\Scmb-4k02yc2\d\AB SCIEX\ProteinPilot Data\Results\BenSchulz\2019\20190204_Schulz_Luci_Exp21b\20190204_Schulz_Luci_Fr2_DDA.wiff	22	73	3100	3100
	147	RESULTS_SEARCH_147_PARAMETERS_PEAKLIST_rawdatafilename		\\Scmb-4k02yc2\d\AB SCIEX\ProteinPilot Data\Results\BenSchulz\2019\20190204_Schulz_Luci_Exp21b\20190204_Schulz_Luci_Fr2_DDA.wiff	22	74	3100	3100	3100	3100
	148	RESULTS_SEARCH_148_PARAMETERS_PEAKLIST_rawdatafilename		\\Scmb-4k02yc2\d\AB SCIEX\ProteinPilot Data\Results\BenSchulz\2019\20190204_Schulz_Luci_Exp21b\20190204_Schulz_Luci_Fr2_DDA.wiff	22	74	3100	3100
	149	RESULTS_SEARCH_149_PARAMETERS_PEAKLIST_rawdatafilename		\\Scmb-4k02yc2\d\AB SCIEX\ProteinPilot Data\Results\BenSchulz\2019\20190204_Schulz_Luci_Exp21b\20190204_Schulz_Luci_Fr2_DDA.wiff	22	75	3095	3095	3095	3095
	150	RESULTS_SEARCH_150_PARAMETERS_PEAKLIST_rawdatafilename		\\Scmb-4k02yc2\d\AB SCIEX\ProteinPilot Data\Results\BenSchulz\2019\20190204_Schulz_Luci_Exp21b\20190204_Schulz_Luci_Fr2_DDA.wiff	22	75	3095	3095
	151	RESULTS_SEARCH_151_PARAMETERS_PEAKLIST_rawdatafilename		\\Scmb-4k02yc2\d\AB SCIEX\ProteinPilot Data\Results\BenSchulz\2019\20190204_Schulz_Luci_Exp21b\20190204_Schulz_Luci_Fr1_DDA.wiff	23	76	3615	3615	3615	3615	23
	152	RESULTS_SEARCH_152_PARAMETERS_PEAKLIST_rawdatafilename		\\Scmb-4k02yc2\d\AB SCIEX\ProteinPilot Data\Results\BenSchulz\2019\20190204_Schulz_Luci_Exp21b\20190204_Schulz_Luci_Fr1_DDA.wiff	23	76	3615	3615
	153	RESULTS_SEARCH_153_PARAMETERS_PEAKLIST_rawdatafilename		\\Scmb-4k02yc2\d\AB SCIEX\ProteinPilot Data\Results\BenSchulz\2019\20190204_Schulz_Luci_Exp21b\20190204_Schulz_Luci_Fr1_DDA.wiff	23	77	3597	3597	3597	3597
	154	RESULTS_SEARCH_154_PARAMETERS_PEAKLIST_rawdatafilename		\\Scmb-4k02yc2\d\AB SCIEX\ProteinPilot Data\Results\BenSchulz\2019\20190204_Schulz_Luci_Exp21b\20190204_Schulz_Luci_Fr1_DDA.wiff	23	77	3597	3597

## Sheet: Curated Metadata
Group file metadata term	Metadata Description (of raw extracted item)	Use Partial Match	Term in Stream	Derived (Calculated)	Value	Validation check/comments	Conversion type, if done	Conversion factor		Metadata Category	Metadata Description of Final Metadata Item (converted manually, if applicable)	Value
	Group filename			1						Attributes - General	Group filename	20190204_Schulz_Luci_all_DDA.group
RESULTS_SEARCH_1_PARAMETERS_PARAGON_METHOD_SETTINGS_UI_START_TIME	Start date		1		2019-04-11 16:14:20					Attributes - General	Start date	2019-04-11 16:14:20
RESULTS_SEARCH_STAT_search_begin_time_clock	Start time		1		2019-11-04 16:14:20					Attributes - General	Start time	2019-11-04 16:14:20
RESULTS_SEARCH_1_PARAMETERS_PARAGON_METHOD_SETTINGS_UI_USER_NAME	User name		1		scmb-4k02yc2\labpc					Attributes - General	User name	scmb-4k02yc2\labpc
RESULTS_SEARCH_1_xml:id	Internal search identifier number		1	1						Attributes - General	Internal search identifier number
PARAMETERS_PEAKLIST_original_count				1						Attributes - Input data	Number of spectra in search	252294
PARAMETERS_PEAKLIST_count				1						Attributes - Input data	Number of non-empty spectra in search	252292
PARAMETERS_PEAKLIST_filenumber	Number of input files	1	1	1	23					Attributes - Input data	Number of input files	23
RESULTS_SEARCH_1_PARAMETERS_PARAGON_METHOD_SETTINGS_UI_SAMPLE_TYPE	Sample Type		1		Identification					Parameters - User settings	Sample Type	Identification
RESULTS_SEARCH_1_PARAMETERS_PARAGON_METHOD_SETTINGS_UI_CYS_ALKYLATION	Cysteine Alkylation		1		Acrylamide					Parameters - User settings	Cysteine Alkylation	Acrylamide
RESULTS_SEARCH_1_PARAMETERS_PARAGON_METHOD_SETTINGS_UI_DIGESTION	Digestion		1		Trypsin					Parameters - User settings	Digestion	Trypsin
RESULTS_SEARCH_1_PARAMETERS_PARAGON_METHOD_SETTINGS_UI_SPECIAL_FACTOR	Special Factors									Parameters - User settings	Special Factors
RESULTS_SEARCH_1_PARAMETERS_PARAGON_METHOD_SETTINGS_UI_INSTRUMENT	Instrument		1		TripleTOF 5600					Parameters - User settings	Instrument	TripleTOF 5600
RESULTS_SEARCH_1_PARAMETERS_PARAGON_METHOD_SETTINGS_UI_SPECIES	Species									Parameters - User settings	Species
RESULTS_SEARCH_1_PARAMETERS_PARAGON_METHOD_SETTINGS_UI_SEARCH_EFFORT	Search Effort		1		Thorough					Parameters - User settings	Search Effort	Thorough
RESULTS_SEARCH_1_PARAMETERS_PARAGON_METHOD_SETTINGS_UI_ID_FOCUS	ID Focus		1		Biological modifications					Parameters - User settings	ID Focus	Biological modifications
RESULTS_SEARCH_1_PARAMETERS_PARAGON_METHOD_SETTINGS_UI_MIN_UNUSED_PROTSCORE	Minimum Unused ProtScore		1		0.0458					Parameters - User settings	Minimum Unused ProtScore	0.0458
RESULTS_SEARCH_1_PARAMETERS_PARAGON_METHOD_SETTINGS_UI_PSPEP	FDR Analysis		1		TRUE		Logical to English			Parameters - User settings	FDR Analysis	Yes
	Quantitation						Logical to English			Parameters - User settings	Quantitation
RESULTS_SEARCH_1_PARAMETERS_QUANT_TYPE_background_correction	Background Correction		1		FALSE		Logical to English			Parameters - User settings	Background Correction	No
RESULTS_SEARCH_1_PARAMETERS_QUANT_TYPE_bias_correction	Bias Correction		1		TRUE		Logical to English			Parameters - User settings	Bias Correction	Yes
	Channel to use as denominator in ratios									Parameters - User settings	Channel to use as denominator in ratios
RESULTS_SEARCH_1_PARAMETERS_chemical_data_edited	Modified Data Dictionary or Parameter Translation		1		TRUE		Logical to English			Parameters - User settings	Modified Data Dictionary or Parameter Translation	Yes
RESULTS_SEARCH_1_PARAMETERS_FASTA_filename	Database filename		1		D:\AB SCIEX\ProteinPilot Data\SearchDatabases\LFZ_20190206_Cgriseus_CHO_1075_forP8_PD_24194proteins.fasta					Attributes - Search database	Database filename	D:\AB SCIEX\ProteinPilot Data\SearchDatabases\LFZ_20190206_Cgriseus_CHO_1075_forP8_PD_24194proteins.fasta
				1						Attributes - Search database	Number of Proteins in Database	24190
RESULTS_SEARCH_STAT_num_proteins	Number of proteins searched		1		48380					Attributes - Search database	Number of proteins searched	48380
				1						Attributes - Search database	Number of Residues in Database	8928815
RESULTS_SEARCH_STAT_num_residues	Number of residues searched		1		17857630					Attributes - Search database	Number of residues searched	17857630
RESULTS_SEARCH_STAT_computer_memory	RAM (MB)		1		130993					Attributes - Hardware	RAM (MB)	130993
RESULTS_SEARCH_STAT_computer_name	Computer name		1		SCMB-4K02YC2					Attributes - Hardware	Computer name	SCMB-4K02YC2
RESULTS_SEARCH_STAT_number_cores	Number of cores in computer		1		16					Attributes - Hardware	Number of cores in computer	16
RESULTS_SEARCH_STAT_number_processors	Number of threads (double cores if hyperthreading on)		1		32					Attributes - Hardware	Number of threads (double cores if hyperthreading on)	32
RESULTS_SEARCH_STAT_number_licensed_tasks	Number of cores licensed to use		1		16					Attributes - Software environment	Number of cores licensed to use	16
RESULTS_SEARCH_STAT_os	Operating system		1		Windows 7 Professional Service Pack 1 (6.1.7601)					Attributes - Software environment	Operating system	Windows 7 Professional Service Pack 1 (6.1.7601)
RESULTS_SEARCH_1_PARAMETERS_VERSION	ProteinPilot Software Version		1		5.0.1.0, 4895					Attributes - Software environment	ProteinPilot Software Version	5.0.1.0, 4895
RESULTS_SEARCH_1_PARAMETERS_PARAGON_VERSION	Paragon Algorithm Version		1		5.0.1.0, 4874					Attributes - Software environment	Paragon Algorithm Version	5.0.1.0, 4874
RESULTS_SEARCH_1_PARAMETERS_APPLICATION	Application name		1		ProteinPilot(tm) Software					Attributes - Software environment	Application name	ProteinPilot(tm) Software
RESULTS_GROUPRESULTSUMMARY_1_confidence	Confidence of first row in summary statistics ID statistics		1		0.99		Fraction to %	100		Statistics - Protein Summary Table	Percent Confidence of first row in Summary Statistics ID Statistics	99
RESULTS_GROUPRESULTSUMMARY_1_distinctpeptides	Distinct peptides associated with 99% confidence proteins		1		9720					Statistics - Protein Summary Table	Distinct peptides associated with 99% confidence proteins	9720
RESULTS_GROUPRESULTSUMMARY_1_proteinsbeforegroupping	Proteins before grouping (99% confidence)		1		908					Statistics - Protein Summary Table	Proteins before grouping (99% confidence)	908
RESULTS_GROUPRESULTSUMMARY_1_proteinsidentified	Proteins detected (99% confidence)		1		609					Statistics - Protein Summary Table	Proteins detected (99% confidence)	609
RESULTS_GROUPRESULTSUMMARY_1_spectraidentified	Spectra associated with 99% confidence proteins		1		123638					Statistics - Protein Summary Table	Spectra associated with 99% confidence proteins	123638
RESULTS_GROUPRESULTSUMMARY_2_confidence	Confidence of second row in Summary Statistics ID statistics		1		0.95		Fraction to %	100		Statistics - Protein Summary Table	Percent Confidence of first row in Summary Statistics ID Statistics	95
RESULTS_GROUPRESULTSUMMARY_2_distinctpeptides	Distinct peptides associated with 95% confidence proteins		1		9979					Statistics - Protein Summary Table	Distinct peptides associated with 95% confidence proteins	9979
RESULTS_GROUPRESULTSUMMARY_2_proteinsbeforegroupping	Proteins before grouping (95% confidence)		1		1229					Statistics - Protein Summary Table	Proteins before grouping (95% confidence)	1229
RESULTS_GROUPRESULTSUMMARY_2_proteinsidentified	Proteins detected (95% confidence)		1		765					Statistics - Protein Summary Table	Proteins detected (95% confidence)	765
RESULTS_GROUPRESULTSUMMARY_2_spectraidentified	Spectra associated with 95% confidence proteins		1		124647					Statistics - Protein Summary Table	Spectra associated with 95% confidence proteins	124647
RESULTS_GROUPRESULTSUMMARY_3_confidence	Confidence of third row in summary statistics ID statistics		1		0.66		Fraction to %	100		Statistics - Protein Summary Table	Percent Confidence of first row in Summary Statistics ID Statistics	66
RESULTS_GROUPRESULTSUMMARY_3_distinctpeptides	Distinct peptides associated with 66% confidence proteins		1		10050					Statistics - Protein Summary Table	Distinct peptides associated with 66% confidence proteins	10050
RESULTS_GROUPRESULTSUMMARY_3_proteinsbeforegroupping	Proteins before grouping (66% confidence)		1		1300					Statistics - Protein Summary Table	Proteins before grouping (66% confidence)	1300
RESULTS_GROUPRESULTSUMMARY_3_proteinsidentified	Proteins detected (66% confidence)		1		807					Statistics - Protein Summary Table	Proteins detected (66% confidence)	807
RESULTS_GROUPRESULTSUMMARY_3_spectraidentified	Spectra associated with 66% confidence proteins		1		124949					Statistics - Protein Summary Table	Spectra associated with 66% confidence proteins	124949
RESULTS_GROUPRESULTSUMMARY_4_confidence	Confidence of fourth row in Summary Statistics ID statistics		1		0.100088		Fraction to %	100		Statistics - Protein Summary Table	Percent Confidence of first row in Summary Statistics ID Statistics	10.0088
RESULTS_GROUPRESULTSUMMARY_4_distinctpeptides	Distinct peptides associated with 10% confidence proteins		1		10235					Statistics - Protein Summary Table	Distinct peptides associated with 10% confidence proteins	10235
RESULTS_GROUPRESULTSUMMARY_4_proteinsbeforegroupping	Proteins before grouping (10% confidence)		1		1506					Statistics - Protein Summary Table	Proteins before grouping (10% confidence)	1506
RESULTS_GROUPRESULTSUMMARY_4_proteinsidentified	Proteins detected (10% confidence)		1		931					Statistics - Protein Summary Table	Proteins detected (10% confidence)	931
RESULTS_GROUPRESULTSUMMARY_4_spectraidentified	Spectra associated with 10% confidence proteins		1		125950					Statistics - Protein Summary Table	Spectra associated with 10% confidence proteins	125950
PARAMETERS_PEAKLIST_partnumber	Number of segments the input data are broken into	1	1	1	77					Parameters - Search Dimension Factors	Number of segments the input data are broken into	77
				1						Parameters - Search Dimension Factors	Number of searches per segment (2 for Thorough, 1 for Rapid)	2
				1						Parameters - Search Dimension Factors	Number of apparent sub-searches in group file	154
RESULTS_SEARCH_1_PARAMETERS_do_reverse_search	Do reversed search		1		TRUE					Parameters - Search Dimension Factors	Do reversed search	TRUE
RESULTS_SEARCH_1_PARAMETERS_QUANT_TYPE_separate_searches	Do separate searches for each plex in MS1 quantitation		1		FALSE					Parameters - Search Dimension Factors	Do separate searches for each plex in MS1 quantitation	FALSE
RESULTS_SEARCH_1_PARAMETERS_maxresults	Maximum number of hypotheses to keep per spectrum		1		15					Parameters - Search Dimension Factors	Maximum number of hypotheses to keep per spectrum	15
RESULTS_SEARCH_1_PARAMETERS_MSTOLERANCE_type	MS1 initial mass error tolerance type		1		dalton					Parameters - Identification - Mass accuracy	MS1 initial mass error tolerance type	dalton
RESULTS_SEARCH_1_PARAMETERS_MSTOLERANCE_value	MS1 initial mass error tolerance value		1		0.05					Parameters - Identification - Mass accuracy	MS1 initial mass error tolerance value	0.05
RESULTS_SEARCH_1_PARAMETERS_MSMSTOLERANCE_type	MS2 initial mass error tolerance type		1		dalton					Parameters - Identification - Mass accuracy	MS2 initial mass error tolerance type	dalton
RESULTS_SEARCH_1_PARAMETERS_MSMSTOLERANCE_value	MS2 initial mass error tolerance value		1		0.1					Parameters - Identification - Mass accuracy	MS2 initial mass error tolerance value	0.1
RESULTS_SEARCH_1_PARAMETERS_MS_STANDARD_DEVIATION_type	MS1 final mass error standard deviation type		1		dalton					Parameters - Identification - Mass accuracy	MS1 final mass error standard deviation type	dalton
RESULTS_SEARCH_1_PARAMETERS_MS_STANDARD_DEVIATION_value	MS1 final mass error standard deviation value		1		0.0011					Parameters - Identification - Mass accuracy	MS1 final mass error standard deviation value	0.0011
RESULTS_SEARCH_1_PARAMETERS_MSMS_STANDARD_DEVIATION_type	MS2 final mass error standard deviation type		1		dalton					Parameters - Identification - Mass accuracy	MS2 final mass error standard deviation type	dalton
RESULTS_SEARCH_1_PARAMETERS_MSMS_STANDARD_DEVIATION_value	MS2 final mass error standard deviation value		1		0.01					Parameters - Identification - Mass accuracy	MS2 final mass error standard deviation value	0.01
RESULTS_SEARCH_1_PARAMETERS_do_multiprecursor_search	Use multi-precursor search function		1		TRUE					Parameters - Identification - Multi-precursor search	Use multi-precursor search function	TRUE
RESULTS_SEARCH_1_PARAMETERS_MAX_PRECURSORS_FRAGLET	Maximum number of different precursor masses to try to match to in the Fraglet stage when doing multi-precursor search		1		5					Parameters - Identification - Multi-precursor search	Maximum number of different precursor masses to try to match to in the Fraglet stage when doing multi-precursor search	5
RESULTS_SEARCH_1_PARAMETERS_PRECURSORS_DR_FRAGLET	Maximum dynamic range gap of secondary precursors vs primary precursor in the Fraglet stage when doing multi-precursor search		1		10					Parameters - Identification - Multi-precursor search	Maximum dynamic range gap of secondary precursors vs primary precursor in the Fraglet stage when doing multi-precursor search	10
RESULTS_SEARCH_1_PARAMETERS_MAX_PRECURSORS_TAGLET	Maximum number of different precursor masses to try to match to in the Taglet stage when doing multi-precursor search		1		1					Parameters - Identification - Multi-precursor search	Maximum number of different precursor masses to try to match to in the Taglet stage when doing multi-precursor search	1
RESULTS_SEARCH_1_PARAMETERS_PRECURSORS_DR_TAGLET	Maximum dynamic range gap of secondary precursors vs primary precursor in the Taglet stage when doing multi-precursor search		1		3					Parameters - Identification - Multi-precursor search	Maximum dynamic range gap of secondary precursors vs primary precursor in the Taglet stage when doing multi-precursor search	3
RESULTS_SEARCH_1_PARAMETERS_DEFAULT_CHARGE_STATE_1_charge	First charge state to consider when precursor z is not determined		1		2					Parameters - Identification - Charge ambiguity	First charge state to consider when precursor z is not determined	2
RESULTS_SEARCH_1_PARAMETERS_DEFAULT_CHARGE_STATE_1_probability	Probability of first charge state to consider when precursor z is not determined		1		1					Parameters - Identification - Charge ambiguity	Probability of first charge state to consider when precursor z is not determined	1
RESULTS_SEARCH_1_PARAMETERS_DEFAULT_CHARGE_STATE_2_charge	Second charge state to consider when precursor z is not determined		1		3					Parameters - Identification - Charge ambiguity	Second charge state to consider when precursor z is not determined	3
RESULTS_SEARCH_1_PARAMETERS_DEFAULT_CHARGE_STATE_2_probability	Probability of second charge state to consider when precursor z is not determined		1		1					Parameters - Identification - Charge ambiguity	Probability of second charge state to consider when precursor z is not determined	1
RESULTS_SEARCH_1_PARAMETERS_DEFAULT_CHARGE_STATE_3_charge	Third charge state to consider when precursor z is not determined		1		4					Parameters - Identification - Charge ambiguity	Third charge state to consider when precursor z is not determined	4
RESULTS_SEARCH_1_PARAMETERS_DEFAULT_CHARGE_STATE_3_probability	Probability of third charge state to consider when precursor z is not determined		1		1					Parameters - Identification - Charge ambiguity	Probability of third charge state to consider when precursor z is not determined	1
RESULTS_SEARCH_1_PARAMETERS_DEFAULT_CHARGE_STATE_4_charge	Fourth charge state to consider when precursor z is not determined									Parameters - Identification - Charge ambiguity	Fourth charge state to consider when precursor z is not determined
RESULTS_SEARCH_1_PARAMETERS_DEFAULT_CHARGE_STATE_4_probability	Probability of fourth charge state to consider when precursor z is not determined									Parameters - Identification - Charge ambiguity	Probability of fourth charge state to consider when precursor z is not determined
RESULTS_SEARCH_1_PARAMETERS_PROGROUP_bayesconfidencecalclulation	Use Bayesian protein confidence calculation		1		TRUE					Parameters - Protein Grouping	Use Bayesian protein confidence calculation	TRUE
RESULTS_SEARCH_1_PARAMETERS_PROGROUP_calibrateconfidence	Use peptide FDR analysis to recalibrate peptide confidences		1		TRUE					Parameters - Protein Grouping	Use peptide FDR analysis to recalibrate peptide confidences	TRUE
RESULTS_SEARCH_1_PARAMETERS_PROGROUP_focusingintersection	In mid-Pro Group, minimum Intersection ProtScore to be in Same Group		1		4					Parameters - Protein Grouping	In mid-Pro Group, minimum Intersection ProtScore to be in Same Group	4
RESULTS_SEARCH_1_PARAMETERS_PROGROUP_focusingminunusedprotscore	In mid-Pro Group, minimum Unused ProtScore to keep a Group		1		0.1					Parameters - Protein Grouping	In mid-Pro Group, minimum Unused ProtScore to keep a Group	0.1
RESULTS_SEARCH_1_PARAMETERS_PROGROUP_focusingsubsetcutoff	In mid-Pro Group, keep competitor proteins with ProtScore units from winner		1		6					Parameters - Protein Grouping	In mid-Pro Group, keep competitor proteins with ProtScore units from winner	6
RESULTS_SEARCH_1_PARAMETERS_PROGROUP_intersection	In final Pro Group, minimum Intersection ProtScore to be in same group		1		1.3					Parameters - Protein Grouping	In final Pro Group, minimum Intersection ProtScore to be in same group	1.3
RESULTS_SEARCH_1_PARAMETERS_PROGROUP_minunusedprotscore	In final Pro Group, minimum Unused ProtScore to keep a group		1		0.0458					Parameters - Protein Grouping	In final Pro Group, minimum Unused ProtScore to keep a group	0.0458
RESULTS_SEARCH_1_PARAMETERS_PROGROUP_subsetcutoff	In final Pro Group, keep competitor proteins with ProtScore units from winner		1		2					Parameters - Protein Grouping	In final Pro Group, keep competitor proteins with ProtScore units from winner	2
RESULTS_SEARCH_1_PARAMETERS_QUANT_TYPE_background_correction	Do isobaric quant background correction algorithm		1		FALSE					Parameters - Quantitation - processing	Do isobaric quant background correction algorithm	FALSE
RESULTS_SEARCH_1_PARAMETERS_QUANT_TYPE_bias_correction	Normalize the central tendency of protein ratios to be unity		1		TRUE					Parameters - Quantitation - processing	Normalize the central tendency of protein ratios to be unity	TRUE
RESULTS_SEARCH_1_PARAMETERS_QUANT_TYPE_median_statistic	Compute protein-level ratios from the median of peptide ratios		1		TRUE					Parameters - Quantitation - processing	Compute protein-level ratios from the median of peptide ratios	TRUE
RESULTS_SEARCH_1_PARAMETERS_QUANT_TYPE_quant_threshold	Quant threshold setting no longer used		1		-1					Parameters - Quantitation - processing	Quant threshold setting no longer used	-1
RESULTS_SEARCH_1_PARAMETERS_QUANT_TYPE_quant_threshold_sn	Use measures for quantitation if signal to noise is greater than		1		9					Parameters - Quantitation - processing	Use measures for quantitation if signal to noise is greater than	9
RESULTS_SEARCH_1_PARAMETERS_max_quant_labels	Maximum number of labels allowed on a peptide for it to be used for quantitation		1		35					Parameters - Quantitation - curation	Maximum number of labels allowed on a peptide for it to be used for quantitation	35
RESULTS_SEARCH_1_PARAMETERS_QUANT_TYPE_keep_extreme_peptides_over_fraction	Include extreme ratios in the protein ratio calculation if the fraction of peptides from a protein having extreme ratios is greater than		1		0					Parameters - Quantitation - curation	Include extreme ratios in the protein ratio calculation if the fraction of peptides from a protein having extreme ratios is greater than	0
RESULTS_SEARCH_1_PARAMETERS_QUANT_TYPE_low_confidence_check	Exclude quantitation data if identification confidence does not pass a threshold value		1		TRUE					Parameters - Quantitation - curation	Exclude quantitation data if identification confidence does not pass a threshold value	TRUE
RESULTS_SEARCH_1_PARAMETERS_QUANT_TYPE_low_intensity_check	Exclude quantitation data if a minimum intensity is not passed		1		TRUE					Parameters - Quantitation - curation	Exclude quantitation data if a minimum intensity is not passed	TRUE
RESULTS_SEARCH_1_PARAMETERS_QUANT_TYPE_mod_check	Exclude quantitation data based on discordant peptide logic		1		TRUE					Parameters - Quantitation - curation	Exclude quantitation data based on discordant peptide logic	TRUE
RESULTS_SEARCH_1_PARAMETERS_QUANT_TYPE_shared_msms_check	Exclude quantitation data using sharing logic		1		TRUE					Parameters - Quantitation - curation	Exclude quantitation data using sharing logic	TRUE
RESULTS_SEARCH_1_PARAMETERS_PROGROUP_unusedprotscorethresholdforexcludingothersfromquant	Minimum protein confidence to consider a protein confident and capable of excluding spectra as shared		1		1.3					Parameters - Quantitation - curation	Minimum protein confidence to consider a protein confident and capable of excluding spectra as shared	1.3
RESULTS_SEARCH_1_PARAMETERS_PROGROUP_confidencepercentthresholdforexcludingothersfromquant	Minimum peptide percent confidence from a confident protein to consider a spectrum shared		1		15					Parameters - Quantitation - curation	Minimum peptide percent confidence from a confident protein to consider a spectrum shared	15
RESULTS_SEARCH_1_PARAMETERS_PROGROUP_confidencepercentthresholdforincludingselfinquant	Minimum peptide confidence to be used for quantitation		1		15					Parameters - Quantitation - curation	Minimum peptide confidence to be used for quantitation	15
RESULTS_SEARCH_1_PARAMETERS_PROGROUP_autodiscordantpeptidethreshold	Consider a peptide discordant if joint feature probability less than		1		0.3					Parameters - Quantitation - curation	Consider a peptide discordant if joint feature probability less than	0.3
RESULTS_SEARCH_1_PARAMETERS_PROGROUP_compresspeptides	Show results only for distinct peptides, suppressing redundancy		1		FALSE					Parameters - Non-functional	Show results only for distinct peptides, suppressing redundancy	FALSE
RESULTS_SEARCH_1_PARAMETERS_PROGROUP_donotstoremspeaklists	Do not store MS1 level data		1		FALSE					Parameters - Non-functional	Do not store MS1 level data	FALSE
RESULTS_SEARCH_STAT_search_begin_time_clock	Start time - Search		1		2019-11-04 16:14:20					Statistics - Processing Times - Start&Stop Clock Times	Start time - Search	2019-11-04 16:14:20
RESULTS_SEARCH_STAT_search_end_time_clock	End time - Search		1		2019-12-04 00:07:52					Statistics - Processing Times - Start&Stop Clock Times	End time - Search	2019-12-04 00:07:52
RESULTS_SEARCH_STAT_stage_searching_begin_time_clock	Start time - Identification algorithm stages		1		2019-11-04 23:16:53					Statistics - Processing Times - Start&Stop Clock Times	Start time - Identification algorithm stages	2019-11-04 23:16:53
RESULTS_SEARCH_STAT_stage_searching_end_time_clock	End time - Identification algorithm stages		1		2019-12-04 00:05:43					Statistics - Processing Times - Start&Stop Clock Times	End time - Identification algorithm stages	2019-12-04 00:05:43
RESULTS_SEARCH_STAT_stage_signal_processing_begin_time_clock	Start time - Signal processing stage		1		2019-11-04 16:14:20					Statistics - Processing Times - Start&Stop Clock Times	Start time - Signal processing stage	2019-11-04 16:14:20
RESULTS_SEARCH_STAT_stage_signal_processing_end_time_clock	End time - Signal processing stage		1		2019-11-04 23:15:43					Statistics - Processing Times - Start&Stop Clock Times	End time - Signal processing stage	2019-11-04 23:15:43
RESULTS_SEARCH_STAT_stage_waiting_begin_time_clock	Start time - Waiting stage		1		2019-11-04 23:15:43					Statistics - Processing Times - Start&Stop Clock Times	Start time - Waiting stage	2019-11-04 23:15:43
RESULTS_SEARCH_STAT_stage_waiting_end_time_clock	End time - Waiting stage		1		2019-11-04 23:16:53					Statistics - Processing Times - Start&Stop Clock Times	End time - Waiting stage	2019-11-04 23:16:53
RESULTS_SEARCH_STAT_task_fraglet_exe_begin_time_clock	Start time - Fraglet Algorithm search stage		1		2019-11-04 23:15:54					Statistics - Processing Times - Start&Stop Clock Times	Start time - Fraglet Algorithm search stage	2019-11-04 23:15:54
RESULTS_SEARCH_STAT_task_fraglet_exe_end_time_clock	End time - Fraglet Algorithm search stage		1		2019-11-04 23:19:25					Statistics - Processing Times - Start&Stop Clock Times	End time - Fraglet Algorithm search stage	2019-11-04 23:19:25
RESULTS_SEARCH_STAT_task_focusing_begin_time_clock	Start time - Mid-Pro Group Algorithm stage		1		2019-11-04 23:19:25					Statistics - Processing Times - Start&Stop Clock Times	Start time - Mid-Pro Group Algorithm stage	2019-11-04 23:19:25
RESULTS_SEARCH_STAT_task_focusing_end_time_clock	End time - Mid-Pro Group Algorithm stage		1		2019-11-04 23:25:03					Statistics - Processing Times - Start&Stop Clock Times	End time - Mid-Pro Group Algorithm stage	2019-11-04 23:25:03
RESULTS_SEARCH_STAT_task_taglet_exe_begin_time_clock	Start time - Taglet Algorithm search stage		1		2019-11-04 23:25:03					Statistics - Processing Times - Start&Stop Clock Times	Start time - Taglet Algorithm search stage	2019-11-04 23:25:03
RESULTS_SEARCH_STAT_task_taglet_exe_end_time_clock	End time - Taglet Algorithm search stage		1		2019-11-04 23:54:00					Statistics - Processing Times - Start&Stop Clock Times	End time - Taglet Algorithm search stage	2019-11-04 23:54:00
RESULTS_SEARCH_STAT_task_progroup_begin_time_clock	Start time - Final Pro Group Algorithm stage		1		2019-11-04 23:54:00					Statistics - Processing Times - Start&Stop Clock Times	Start time - Final Pro Group Algorithm stage	2019-11-04 23:54:00
RESULTS_SEARCH_STAT_task_progroup_end_time_clock	End time - Final Pro Group Algorithm stage		1		2019-12-04 00:05:42					Statistics - Processing Times - Start&Stop Clock Times	End time - Final Pro Group Algorithm stage	2019-12-04 00:05:42
RESULTS_SEARCH_STAT_stage_fdr_begin_time_clock	Start time - FDR analysis stage		1		2019-12-04 00:05:44					Statistics - Processing Times - Start&Stop Clock Times	Start time - FDR analysis stage	2019-12-04 00:05:44
RESULTS_SEARCH_STAT_stage_fdr_end_time_clock	End time - FDR analysis stage		1		2019-12-04 00:07:52					Statistics - Processing Times - Start&Stop Clock Times	End time - FDR analysis stage	2019-12-04 00:07:52
RESULTS_SEARCH_STAT_search_time_duration	Clock Time Duration for Full Search (ms)		1		28412544		msec to min	1.66667e-05		Statistics - Processing Times - Duration in Real Clock Times	Clock time duration - Full search (min)	473.542
RESULTS_SEARCH_STAT_stage_searching_time_duration	Clock Time Duration for Identification Algorithm Stages (ms)		1		2929645		msec to min	1.66667e-05		Statistics - Processing Times - Duration in Real Clock Times	Clock time duration - Identification algorithm stages (min)	48.8274
RESULTS_SEARCH_STAT_stage_signal_processing_time_duration	Clock Time Duration for Waiting Stage (ms)		1		25283759		msec to min	1.66667e-05		Statistics - Processing Times - Duration in Real Clock Times	Clock time duration - Signal processing stage (min)	421.396
RESULTS_SEARCH_STAT_stage_waiting_time_duration	Clock Time Duration for Signal Processing Stage (ms)		1		69546		msec to min	1.66667e-05		Statistics - Processing Times - Duration in Real Clock Times	Clock time duration - Waiting stage (min)	1.1591
RESULTS_SEARCH_STAT_task_fraglet_exe_time_duration	Clock Time Duration for Fraglet Algorithm Stage (ms)		1		210433		msec to min	1.66667e-05		Statistics - Processing Times - Duration in Real Clock Times	Clock time duration - Fraglet Algorithm stage (min)	3.50722
RESULTS_SEARCH_STAT_task_focusing_time_duration	Clock Time Duration for Mid-Pro Group Algorithm Stage (ms)		1		338232		msec to min	1.66667e-05		Statistics - Processing Times - Duration in Real Clock Times	Clock time duration - Mid-Pro Group Algorithm stage (min)	5.6372
RESULTS_SEARCH_STAT_task_taglet_exe_time_duration	Clock Time Duration for Taglet Algorithm Stage (ms)		1		1737400		msec to min	1.66667e-05		Statistics - Processing Times - Duration in Real Clock Times	Clock time duration - Taglet Algorithm stage (min)	28.9567
RESULTS_SEARCH_STAT_task_progroup_time_duration	Clock Time Duration for Pro Group Algorithm Stage (ms)		1		702283		msec to min	1.66667e-05		Statistics - Processing Times - Duration in Real Clock Times	Clock time duration - Pro Group Algorithm stage (min)	11.7047
RESULTS_SEARCH_STAT_stage_fdr_time_duration	Clock Time Duration for FDR Analysis (ms)		1		128484		msec to min	1.66667e-05		Statistics - Processing Times - Duration in Real Clock Times	Clock time duration - FDR Analysis (min)	2.1414
				1						Statistics - Processing Times - Duration in Real Clock Times	Clock time not accounted for in measured stages	-0.959883
	CPU Time Duration for Signal Processing Stage (ms)						msec to min	1.66667e-05		Statistics - Processing Times - Duration in CPU Time	CPU time duration - Signal Processing stage (min)
RESULTS_SEARCH_STAT_task_fraglet_exe_time_cpu	CPU Time Duration for Fraglet Algorithm Stage (ms)		1		1462150		msec to min	1.66667e-05		Statistics - Processing Times - Duration in CPU Time	CPU time duration - Fraglet Algorithm stage (min)	24.3692
RESULTS_SEARCH_STAT_task_focusing_time_cpu	CPU Time Duration for Mid-Pro Group Algorithm Stage (ms)		1		927956		msec to min	1.66667e-05		Statistics - Processing Times - Duration in CPU Time	CPU time duration - Mid-Pro Group Algorithm stage (min)	15.4659
RESULTS_SEARCH_STAT_task_taglet_exe_time_cpu	CPU Time Duration for Taglet Algorithm Stage (ms)		1		25685814		msec to min	1.66667e-05		Statistics - Processing Times - Duration in CPU Time	CPU time duration - Taglet Algorithm stage (min)	428.097
RESULTS_SEARCH_STAT_task_progroup_time_cpu	CPU Time Duration for Pro Group Algorithm Stage (ms)		1		1154032		msec to min	1.66667e-05		Statistics - Processing Times - Duration in CPU Time	CPU time duration - Pro Group Algorithm stage (min)	19.2339
				1						Statistics - Processing Times - Percent by Stage	Percent of clock time - Identification Algorithm stages	0.103111
				1						Statistics - Processing Times - Percent by Stage	Percent of clock time - Signal Processing stage	0.88988
				1						Statistics - Processing Times - Percent by Stage	Percent of clock time - Waiting stage	0.00244772
				1						Statistics - Processing Times - Percent by Stage	Percent of clock time - Fraglet Algorithm stage	0.00740634
				1						Statistics - Processing Times - Percent by Stage	Percent of clock time - Mid-Pro Group Algorithm stage	0.0119043
				1						Statistics - Processing Times - Percent by Stage	Percent of clock time - Taglet Algorithm stage	0.061149
				1						Statistics - Processing Times - Percent by Stage	Percent of clock time - Pro Group Algorithm stage	0.0247174
				1						Statistics - Processing Times - Percent by Stage	Percent of clock time - FDR Analysis	0.00452209
				1						Statistics - Processing Rate - Clock (Sec/Spectrum)	Clock time rate (sec/spect) - Full Search	0.112617
				1						Statistics - Processing Rate - Clock (Sec/Spectrum)	Clock time rate (sec/spect) - Identification Algorithm stages	0.011612
				1						Statistics - Processing Rate - Clock (Sec/Spectrum)	Clock time rate (sec/spect) - Signal processing stage	0.100215
				1						Statistics - Processing Rate - Clock (Sec/Spectrum)	Clock time rate (sec/spect) - Waiting stage	0.000275655
				1						Statistics - Processing Rate - Clock (Sec/Spectrum)	Clock time rate (sec/spect) - Fraglet Algorithm stage	0.000834078
				1						Statistics - Processing Rate - Clock (Sec/Spectrum)	Clock time rate (sec/spect) - Mid-Pro Group Algorithm stage	0.00134063
				1						Statistics - Processing Rate - Clock (Sec/Spectrum)	Clock time rate (sec/spect) - Taglet Algorithm stage	0.00688641
				1						Statistics - Processing Rate - Clock (Sec/Spectrum)	Clock time rate (sec/spect) - Pro Group Algorithm stage	0.00278359
				1						Statistics - Processing Rate - Clock (Sec/Spectrum)	Clock time rate (sec/spect) - FDR Analysis	0.000509263
				1						Statistics - Processing Rate - CPU (Sec/Spectrum)	CPU time rate (sec/spect) - Signal processing stage
				1						Statistics - Processing Rate - CPU (Sec/Spectrum)	CPU time rate (sec/spect) - Fraglet Algorithm stage	0.00579542
				1						Statistics - Processing Rate - CPU (Sec/Spectrum)	CPU time rate (sec/spect) - Mid-Pro Group Algorithm stage	0.00367807
				1						Statistics - Processing Rate - CPU (Sec/Spectrum)	CPU time rate (sec/spect) - Taglet Algorithm stage	0.101809
				1						Statistics - Processing Rate - CPU (Sec/Spectrum)	CPU time rate (sec/spect) - Pro Group Algorithm stage	0.00457416
				1						Statistics - Processing Rate - Clock (Sec/Spectrum/DB Protein)	Clock time rate (sec/spect/DB protein) - Full search	2.32776e-06
				1						Statistics - Processing Rate - Clock (Sec/Spectrum/DB Protein)	Clock time rate (sec/spect/DB protein) - Identification algorithm stages	2.40017e-07
				1						Statistics - Processing Rate - Clock (Sec/Spectrum/DB Protein)	Clock time rate (sec/spect/DB protein) - Signal processing stage	2.07142e-06
				1						Statistics - Processing Rate - Clock (Sec/Spectrum/DB Protein)	Clock time rate (sec/spect/DB protein) - Waiting stage	5.6977e-09
				1						Statistics - Processing Rate - Clock (Sec/Spectrum/DB Protein)	Clock time rate (sec/spect/DB protein) - Fraglet Algorithm stage	1.72402e-08
				1						Statistics - Processing Rate - Clock (Sec/Spectrum/DB Protein)	Clock time rate (sec/spect/DB protein) - Mid-Pro Group Algorithm stage	2.77103e-08
				1						Statistics - Processing Rate - Clock (Sec/Spectrum/DB Protein)	Clock time rate (sec/spect/DB protein) - Taglet Algorithm stage	1.4234e-07
				1						Statistics - Processing Rate - Clock (Sec/Spectrum/DB Protein)	Clock time rate (sec/spect/DB protein) - Pro Group Algorithm stage	5.7536e-08
				1						Statistics - Processing Rate - Clock (Sec/Spectrum/DB Protein)	Clock time rate (sec/spect/DB protein) - FDR Analysis	1.05263e-08
				1						Statistics - Processing Rate - CPU (Sec/Spectrum/DB Protein)	CPU time rate (sec/spect/DB protein) - Signal processing stage
				1						Statistics - Processing Rate - CPU (Sec/Spectrum/DB Protein)	CPU time rate (sec/spect/DB protein) - Fraglet Algorithm stage	1.1979e-07
				1						Statistics - Processing Rate - CPU (Sec/Spectrum/DB Protein)	CPU time rate (sec/spect/DB protein) - Mid-Pro Group Algorithm stage	7.60247e-08
				1						Statistics - Processing Rate - CPU (Sec/Spectrum/DB Protein)	CPU time rate (sec/spect/DB protein) - Taglet Algorithm stage	2.10436e-06
				1						Statistics - Processing Rate - CPU (Sec/Spectrum/DB Protein)	CPU time rate (sec/spect/DB protein) - Pro Group Algorithm stage	9.45464e-08
				1						Statistics - Extent of Distribution - Fundamental	Distribution factor - CPU vs. clock time - Signal processing stage
				1						Statistics - Extent of Distribution - Fundamental	Distribution factor - CPU vs. clock time - Fraglet Algorithm stage	6.94829
				1						Statistics - Extent of Distribution - Fundamental	Distribution factor - CPU vs. clock time - Mid-Pro Group Algorithm stage	2.74355
				1						Statistics - Extent of Distribution - Fundamental	Distribution factor - CPU vs. clock time - Taglet Algorithm stage	14.7841
				1						Statistics - Extent of Distribution - Fundamental	Distribution factor - CPU vs. clock time - Pro Group Algorithm stage	1.64326
				1						Statistics - Extent of Distribution - vs Segments	Ratio of distribution factor to number of search segments - Signal processing stage
				1						Statistics - Extent of Distribution - vs Segments	Ratio of distribution factor to number of search segments - Fraglet Algorithm stage	0.0902376
				1						Statistics - Extent of Distribution - vs Segments	Ratio of distribution factor to number of search segments - Mid-Pro Group Algorithm stage	0.0356305
				1						Statistics - Extent of Distribution - vs Segments	Ratio of distribution factor to number of search segments - Taglet Algorithm stage	0.192001
				1						Statistics - Extent of Distribution - vs Segments	Ratio of distribution factor to number of search segments - Pro Group Algorithm stage	0.021341
				1						Statistics - Extent of Distribution - vs Licensed Cores	Ratio of distribution factor to number of licensed cores - Signal processing stage
				1						Statistics - Extent of Distribution - vs Licensed Cores	Ratio of distribution factor to number of licensed cores - Fraglet Algorithm stage	0.434268
				1						Statistics - Extent of Distribution - vs Licensed Cores	Ratio of distribution factor to number of licensed cores - Mid-Pro Group Algorithm stage	0.171472
				1						Statistics - Extent of Distribution - vs Licensed Cores	Ratio of distribution factor to number of licensed cores - Taglet Algorithm stage	0.924003
				1						Statistics - Extent of Distribution - vs Licensed Cores	Ratio of distribution factor to number of licensed cores - Pro Group Algorithm stage	0.102704
PARAMETERS_PEAKLIST_original_count	Average number of spectra per segment	1	1	1	3276.55					Statistics - Search Segmentation	Average number of spectra per segment	3276.55
PARAMETERS_PEAKLIST_original_count	Standard deviation of number of spectra per segment	1	1	1	525.715					Statistics - Search Segmentation	Standard deviation of number of spectra per segment	525.715
PARAMETERS_PEAKLIST_original_count	Maximum number of spectra per segment	1	1	1	3990					Statistics - Search Segmentation	Maximum number of spectra per segment	3990
PARAMETERS_PEAKLIST_original_count	Minimum number of spectra per segment	1	1	1	1154					Statistics - Search Segmentation	Minimum number of spectra per segment	1154
										Attributes - Input data filenames	Filename of Input File 1	\\Scmb-4k02yc2\d\AB SCIEX\ProteinPilot Data\Results\BenSchulz\2019\20190204_Schulz_Luci_Exp21b\20190204_Schulz_Luci_H2aTP_DDA.wiff
										Attributes - Input data filenames	Filename of Input File 2	\\Scmb-4k02yc2\d\AB SCIEX\ProteinPilot Data\Results\BenSchulz\2019\20190204_Schulz_Luci_Exp21b\20190204_Schulz_Luci_H2a_DDA.wiff
										Attributes - Input data filenames	Filename of Input File 3	\\Scmb-4k02yc2\d\AB SCIEX\ProteinPilot Data\Results\BenSchulz\2019\20190204_Schulz_Luci_Exp21b\20190204_Schulz_Luci_H1aTP_DDA.wiff
										Attributes - Input data filenames	Filename of Input File 4	\\Scmb-4k02yc2\d\AB SCIEX\ProteinPilot Data\Results\BenSchulz\2019\20190204_Schulz_Luci_Exp21b\20190204_Schulz_Luci_H1a_DDA.wiff
										Attributes - Input data filenames	Filename of Input File 5	\\Scmb-4k02yc2\d\AB SCIEX\ProteinPilot Data\Results\BenSchulz\2019\20190204_Schulz_Luci_Exp21b\20190204_Schulz_Luci_FIxaTP_DDA.wiff
										Attributes - Input data filenames	Filename of Input File 6	\\Scmb-4k02yc2\d\AB SCIEX\ProteinPilot Data\Results\BenSchulz\2019\20190204_Schulz_Luci_Exp21b\20190204_Schulz_Luci_FIXa_DDA.wiff
										Attributes - Input data filenames	Filename of Input File 7	\\Scmb-4k02yc2\d\AB SCIEX\ProteinPilot Data\Results\BenSchulz\2019\20190204_Schulz_Luci_Exp21b\20190204_Schulz_Luci_76_DDA.wiff
										Attributes - Input data filenames	Filename of Input File 8	\\Scmb-4k02yc2\d\AB SCIEX\ProteinPilot Data\Results\BenSchulz\2019\20190204_Schulz_Luci_Exp21b\20190204_Schulz_Luci_64_DDA.wiff
										Attributes - Input data filenames	Filename of Input File 9	\\Scmb-4k02yc2\d\AB SCIEX\ProteinPilot Data\Results\BenSchulz\2019\20190204_Schulz_Luci_Exp21b\20190204_Schulz_Luci_52_DDA.wiff
										Attributes - Input data filenames	Filename of Input File 10	\\Scmb-4k02yc2\d\AB SCIEX\ProteinPilot Data\Results\BenSchulz\2019\20190204_Schulz_Luci_Exp21b\20190204_Schulz_Luci_43_DDA.wiff
										Attributes - Input data filenames	Filename of Input File 11	\\Scmb-4k02yc2\d\AB SCIEX\ProteinPilot Data\Results\BenSchulz\2019\20190204_Schulz_Luci_Exp21b\20190204_Schulz_Luci_37_DDA.wiff
										Attributes - Input data filenames	Filename of Input File 12	\\Scmb-4k02yc2\d\AB SCIEX\ProteinPilot Data\Results\BenSchulz\2019\20190204_Schulz_Luci_Exp21b\20190204_Schulz_Luci_25_DDA.wiff
										Attributes - Input data filenames	Filename of Input File 13	\\Scmb-4k02yc2\d\AB SCIEX\ProteinPilot Data\Results\BenSchulz\2019\20190204_Schulz_Luci_Exp21b\20190204_Schulz_Luci_13_DDA.wiff
										Attributes - Input data filenames	Filename of Input File 14	\\Scmb-4k02yc2\d\AB SCIEX\ProteinPilot Data\Results\BenSchulz\2019\20190204_Schulz_Luci_Exp21b\20190204_Schulz_Luci_4_DDA.wiff
										Attributes - Input data filenames	Filename of Input File 15	\\Scmb-4k02yc2\d\AB SCIEX\ProteinPilot Data\Results\BenSchulz\2019\20190204_Schulz_Luci_Exp21b\20190204_Schulz_Luci_Fr9_DDA.wiff
										Attributes - Input data filenames	Filename of Input File 16	\\Scmb-4k02yc2\d\AB SCIEX\ProteinPilot Data\Results\BenSchulz\2019\20190204_Schulz_Luci_Exp21b\20190204_Schulz_Luci_Fr8_DDA.wiff
										Attributes - Input data filenames	Filename of Input File 17	\\Scmb-4k02yc2\d\AB SCIEX\ProteinPilot Data\Results\BenSchulz\2019\20190204_Schulz_Luci_Exp21b\20190204_Schulz_Luci_Fr7_DDA.wiff
										Attributes - Input data filenames	Filename of Input File 18	\\Scmb-4k02yc2\d\AB SCIEX\ProteinPilot Data\Results\BenSchulz\2019\20190204_Schulz_Luci_Exp21b\20190204_Schulz_Luci_Fr6_DDA.wiff
										Attributes - Input data filenames	Filename of Input File 19	\\Scmb-4k02yc2\d\AB SCIEX\ProteinPilot Data\Results\BenSchulz\2019\20190204_Schulz_Luci_Exp21b\20190204_Schulz_Luci_Fr5_DDA.wiff
										Attributes - Input data filenames	Filename of Input File 20	\\Scmb-4k02yc2\d\AB SCIEX\ProteinPilot Data\Results\BenSchulz\2019\20190204_Schulz_Luci_Exp21b\20190204_Schulz_Luci_Fr4_DDA.wiff
										Attributes - Input data filenames	Filename of Input File 21	\\Scmb-4k02yc2\d\AB SCIEX\ProteinPilot Data\Results\BenSchulz\2019\20190204_Schulz_Luci_Exp21b\20190204_Schulz_Luci_Fr3_DDA.wiff
										Attributes - Input data filenames	Filename of Input File 22	\\Scmb-4k02yc2\d\AB SCIEX\ProteinPilot Data\Results\BenSchulz\2019\20190204_Schulz_Luci_Exp21b\20190204_Schulz_Luci_Fr2_DDA.wiff
										Attributes - Input data filenames	Filename of Input File 23	\\Scmb-4k02yc2\d\AB SCIEX\ProteinPilot Data\Results\BenSchulz\2019\20190204_Schulz_Luci_Exp21b\20190204_Schulz_Luci_Fr1_DDA.wiff
										Attributes - Input data filenames	Filename of Input File 24
										Attributes - Input data filenames	Filename of Input File 25
										Attributes - Input data filenames	Filename of Input File 26
										Attributes - Input data filenames	Filename of Input File 27
										Attributes - Input data filenames	Filename of Input File 28
										Attributes - Input data filenames	Filename of Input File 29
										Attributes - Input data filenames	Filename of Input File 30
										Attributes - Input data filenames	Filename of Input File 31
										Attributes - Input data filenames	Filename of Input File 32
										Attributes - Input data filenames	Filename of Input File 33
										Attributes - Input data filenames	Filename of Input File 34
										Attributes - Input data filenames	Filename of Input File 35
										Attributes - Input data filenames	Filename of Input File 36
										Attributes - Input data filenames	Filename of Input File 37
										Attributes - Input data filenames	Filename of Input File 38
										Attributes - Input data filenames	Filename of Input File 39
										Attributes - Input data filenames	Filename of Input File 40
										Attributes - Input data filenames	Filename of Input File 41
										Attributes - Input data filenames	Filename of Input File 42
										Attributes - Input data filenames	Filename of Input File 43
										Attributes - Input data filenames	Filename of Input File 44
										Attributes - Input data filenames	Filename of Input File 45
										Attributes - Input data filenames	Filename of Input File 46
										Attributes - Input data filenames	Filename of Input File 47
										Attributes - Input data filenames	Filename of Input File 48
										Attributes - Input data filenames	Filename of Input File 49
										Attributes - Input data filenames	Filename of Input File 50
										Attributes - Input data filenames	Filename of Input File 51
										Attributes - Input data filenames	Filename of Input File 52
										Attributes - Input data filenames	Filename of Input File 53
										Attributes - Input data filenames	Filename of Input File 54
										Attributes - Input data filenames	Filename of Input File 55
										Attributes - Input data filenames	Filename of Input File 56
										Attributes - Input data filenames	Filename of Input File 57
										Attributes - Input data filenames	Filename of Input File 58
										Attributes - Input data filenames	Filename of Input File 59
										Attributes - Input data filenames	Filename of Input File 60
										Attributes - Input data filenames	Filename of Input File 61
										Attributes - Input data filenames	Filename of Input File 62
										Attributes - Input data filenames	Filename of Input File 63
										Attributes - Input data filenames	Filename of Input File 64
										Attributes - Input data filenames	Filename of Input File 65
										Attributes - Input data filenames	Filename of Input File 66
										Attributes - Input data filenames	Filename of Input File 67
										Attributes - Input data filenames	Filename of Input File 68
										Attributes - Input data filenames	Filename of Input File 69
										Attributes - Input data filenames	Filename of Input File 70
										Attributes - Input data filenames	Filename of Input File 71
										Attributes - Input data filenames	Filename of Input File 72
										Attributes - Input data filenames	Filename of Input File 73
										Attributes - Input data filenames	Filename of Input File 74
										Attributes - Input data filenames	Filename of Input File 75
										Attributes - Input data filenames	Filename of Input File 76
										Attributes - Input data filenames	Filename of Input File 77
										Attributes - Input data filenames	Filename of Input File 78
										Attributes - Input data filenames	Filename of Input File 79
										Attributes - Input data filenames	Filename of Input File 80
										Attributes - Input data filenames	Filename of Input File 81
										Attributes - Input data filenames	Filename of Input File 82
										Attributes - Input data filenames	Filename of Input File 83
										Attributes - Input data filenames	Filename of Input File 84
										Attributes - Input data filenames	Filename of Input File 85
										Attributes - Input data filenames	Filename of Input File 86
										Attributes - Input data filenames	Filename of Input File 87
										Attributes - Input data filenames	Filename of Input File 88
										Attributes - Input data filenames	Filename of Input File 89
										Attributes - Input data filenames	Filename of Input File 90
										Attributes - Input data filenames	Filename of Input File 91
										Attributes - Input data filenames	Filename of Input File 92
										Attributes - Input data filenames	Filename of Input File 93
										Attributes - Input data filenames	Filename of Input File 94
										Attributes - Input data filenames	Filename of Input File 95
										Attributes - Input data filenames	Filename of Input File 96
										Attributes - Input data filenames	Filename of Input File 97
										Attributes - Input data filenames	Filename of Input File 98
										Attributes - Input data filenames	Filename of Input File 99
										Attributes - Input data filenames	Filename of Input File 100
										Attributes - Input data filenames	Filename of Input File 101
										Attributes - Input data filenames	Filename of Input File 102
										Attributes - Input data filenames	Filename of Input File 103
										Attributes - Input data filenames	Filename of Input File 104
										Attributes - Input data filenames	Filename of Input File 105
										Attributes - Input data filenames	Filename of Input File 106
										Attributes - Input data filenames	Filename of Input File 107
										Attributes - Input data filenames	Filename of Input File 108
										Attributes - Input data filenames	Filename of Input File 109
										Attributes - Input data filenames	Filename of Input File 110
										Attributes - Input data filenames	Filename of Input File 111
										Attributes - Input data filenames	Filename of Input File 112
										Attributes - Input data filenames	Filename of Input File 113
										Attributes - Input data filenames	Filename of Input File 114
										Attributes - Input data filenames	Filename of Input File 115
										Attributes - Input data filenames	Filename of Input File 116
										Attributes - Input data filenames	Filename of Input File 117
										Attributes - Input data filenames	Filename of Input File 118
										Attributes - Input data filenames	Filename of Input File 119
										Attributes - Input data filenames	Filename of Input File 120
										Attributes - Input data filenames	Filename of Input File 121
										Attributes - Input data filenames	Filename of Input File 122
										Attributes - Input data filenames	Filename of Input File 123
										Attributes - Input data filenames	Filename of Input File 124
										Attributes - Input data filenames	Filename of Input File 125
										Attributes - Input data filenames	Filename of Input File 126
										Attributes - Input data filenames	Filename of Input File 127
										Attributes - Input data filenames	Filename of Input File 128
										Attributes - Input data filenames	Filename of Input File 129
										Attributes - Input data filenames	Filename of Input File 130
										Attributes - Input data filenames	Filename of Input File 131
										Attributes - Input data filenames	Filename of Input File 132
										Attributes - Input data filenames	Filename of Input File 133
										Attributes - Input data filenames	Filename of Input File 134
										Attributes - Input data filenames	Filename of Input File 135
										Attributes - Input data filenames	Filename of Input File 136
										Attributes - Input data filenames	Filename of Input File 137
										Attributes - Input data filenames	Filename of Input File 138
										Attributes - Input data filenames	Filename of Input File 139
										Attributes - Input data filenames	Filename of Input File 140
										Attributes - Input data filenames	Filename of Input File 141
										Attributes - Input data filenames	Filename of Input File 142
										Attributes - Input data filenames	Filename of Input File 143
										Attributes - Input data filenames	Filename of Input File 144
										Attributes - Input data filenames	Filename of Input File 145
										Attributes - Input data filenames	Filename of Input File 146
										Attributes - Input data filenames	Filename of Input File 147
										Attributes - Input data filenames	Filename of Input File 148
										Attributes - Input data filenames	Filename of Input File 149
										Attributes - Input data filenames	Filename of Input File 150
										Attributes - Input data filenames	Filename of Input File 151
										Attributes - Input data filenames	Filename of Input File 152
										Attributes - Input data filenames	Filename of Input File 153
										Attributes - Input data filenames	Filename of Input File 154
										Attributes - Input data filenames	Filename of Input File 155
										Attributes - Input data filenames	Filename of Input File 156
										Attributes - Input data filenames	Filename of Input File 157
										Attributes - Input data filenames	Filename of Input File 158
										Attributes - Input data filenames	Filename of Input File 159
										Attributes - Input data filenames	Filename of Input File 160
										Attributes - Input data filenames	Filename of Input File 161
										Attributes - Input data filenames	Filename of Input File 162
										Attributes - Input data filenames	Filename of Input File 163
										Attributes - Input data filenames	Filename of Input File 164
										Attributes - Input data filenames	Filename of Input File 165
										Attributes - Input data filenames	Filename of Input File 166
										Attributes - Input data filenames	Filename of Input File 167
										Attributes - Input data filenames	Filename of Input File 168
										Attributes - Input data filenames	Filename of Input File 169
										Attributes - Input data filenames	Filename of Input File 170
										Attributes - Input data filenames	Filename of Input File 171
										Attributes - Input data filenames	Filename of Input File 172
										Attributes - Input data filenames	Filename of Input File 173
										Attributes - Input data filenames	Filename of Input File 174
										Attributes - Input data filenames	Filename of Input File 175
										Attributes - Input data filenames	Filename of Input File 176
										Attributes - Input data filenames	Filename of Input File 177
										Attributes - Input data filenames	Filename of Input File 178
										Attributes - Input data filenames	Filename of Input File 179
										Attributes - Input data filenames	Filename of Input File 180
										Attributes - Input data filenames	Filename of Input File 181
										Attributes - Input data filenames	Filename of Input File 182
										Attributes - Input data filenames	Filename of Input File 183
										Attributes - Input data filenames	Filename of Input File 184
										Attributes - Input data filenames	Filename of Input File 185
										Attributes - Input data filenames	Filename of Input File 186
										Attributes - Input data filenames	Filename of Input File 187
										Attributes - Input data filenames	Filename of Input File 188
										Attributes - Input data filenames	Filename of Input File 189
										Attributes - Input data filenames	Filename of Input File 190
										Attributes - Input data filenames	Filename of Input File 191
										Attributes - Input data filenames	Filename of Input File 192
										Attributes - Input data filenames	Filename of Input File 193
										Attributes - Input data filenames	Filename of Input File 194
										Attributes - Input data filenames	Filename of Input File 195
										Attributes - Input data filenames	Filename of Input File 196
										Attributes - Input data filenames	Filename of Input File 197
										Attributes - Input data filenames	Filename of Input File 198
										Attributes - Input data filenames	Filename of Input File 199
										Attributes - Input data filenames	Filename of Input File 200

## Sheet: Protein Level Data
Protein Level Data	Unused ProtScore Threshold	Confidence Threshold	Forward	Reverse	Correct	Incorrect	Total	Global FDR	q-value	Fit Unused ProtScore Threshold	Fit Confidence Threshold	Fit Forward	Fit Reverse	Fit Correct	Fit Incorrect	Fit Total	Fit Global FDR	Fit Local FDR
	181.64	1	1	0	1	0	1	0	0	181.64	1	0.999991	9.31588e-06	0.999981	1.86318e-05	1	1.86318e-05	1.8632e-05
	177.75	1	2	0	2	0	2	0	0	177.75	1	1.99998	1.8632e-05	1.99996	3.72639e-05	2	1.8632e-05	1.86322e-05
	163.11	1	3	0	3	0	3	0	0	163.11	1	2.99997	2.79482e-05	2.99994	5.58965e-05	3	1.86322e-05	1.86326e-05
	150.44	1	4	0	4	0	4	0	0	150.44	1	3.99996	3.72647e-05	3.99993	7.45295e-05	4	1.86324e-05	1.8633e-05
	120.42	1	5	0	5	0	5	0	0	120.42	1	4.99995	4.65814e-05	4.99991	9.31629e-05	5	1.86326e-05	1.86334e-05
	103.71	1	6	0	6	0	6	0	0	103.71	1	5.99994	5.58983e-05	5.99989	0.000111797	6	1.86328e-05	1.86338e-05
	93.24	1	7	0	7	0	7	0	0	93.24	1	6.99993	6.52154e-05	6.99987	0.000130431	7	1.8633e-05	1.86342e-05
	87.95	1	8	0	8	0	8	0	0	87.95	1	7.99993	7.45327e-05	7.99985	0.000149065	8	1.86332e-05	1.86346e-05
	86.74	1	9	0	9	0	9	0	0	86.74	1	8.99992	8.38502e-05	8.99983	0.0001677	9	1.86334e-05	1.8635e-05
	83.99	1	10	0	10	0	10	0	0	83.99	1	9.99991	9.3168e-05	9.99981	0.000186336	10	1.86336e-05	1.86354e-05
	83.02	1	11	0	11	0	11	0	0	83.02	1	10.9999	0.000102486	10.9998	0.000204972	11	1.86338e-05	1.86358e-05
	80.45	1	12	0	12	0	12	0	0	80.45	1	11.9999	0.000111804	11.9998	0.000223608	12	1.8634e-05	1.86362e-05
	77.34	1	13	0	13	0	13	0	0	77.34	1	12.9999	0.000121122	12.9998	0.000242245	13	1.86342e-05	1.86367e-05
	72.69	1	14	0	14	0	14	0	0	72.69	1	13.9999	0.000130441	13.9997	0.000260882	14	1.86344e-05	1.86371e-05
	68.3	1	15	0	15	0	15	0	0	68.3	1	14.9999	0.00013976	14.9997	0.000279519	15	1.86346e-05	1.86375e-05
	67.07	1	16	0	16	0	16	0	0	67.07	1	15.9999	0.000149079	15.9997	0.000298157	16	1.86348e-05	1.86379e-05
	64.55	1	17	0	17	0	17	0	0	64.55	1	16.9998	0.000158398	16.9997	0.000316795	17	1.8635e-05	1.86383e-05
	64.53	1	18	0	18	0	18	0	0	64.53	1	17.9998	0.000167717	17.9997	0.000335434	18	1.86352e-05	1.86387e-05
	64.39	1	19	0	19	0	19	0	0	64.39	1	18.9998	0.000177037	18.9996	0.000354073	19	1.86354e-05	1.86392e-05
	62.27	1	20	0	20	0	20	0	0	62.27	1	19.9998	0.000186356	19.9996	0.000372713	20	1.86356e-05	1.86396e-05
	62.2	1	21	0	21	0	21	0	0	62.2	1	20.9998	0.000195677	20.9996	0.000391353	21	1.86359e-05	1.86401e-05
	60.85	1	22	0	22	0	22	0	0	60.85	1	21.9998	0.000204997	21.9996	0.000409994	22	1.86361e-05	1.86406e-05
	58.86	1	23	0	23	0	23	0	0	58.86	1	22.9998	0.000214317	22.9996	0.000428635	23	1.86363e-05	1.86412e-05
	58.22	1	24	0	24	0	24	0	0	58.22	1	23.9998	0.000223638	23.9996	0.000447277	24	1.86365e-05	1.86418e-05
	57.08	1	25	0	25	0	25	0	0	57.08	1	24.9998	0.000232959	24.9995	0.000465919	25	1.86368e-05	1.86424e-05
	55	1	26	0	26	0	26	0	0	55	1	25.9998	0.000242281	25.9995	0.000484562	26	1.8637e-05	1.86431e-05
	54.95	1	27	0	27	0	27	0	0	54.95	1	26.9997	0.000251603	26.9995	0.000503206	27	1.86373e-05	1.86439e-05
	53.52	1	28	0	28	0	28	0	0	53.52	1	27.9997	0.000260925	27.9995	0.000521851	28	1.86375e-05	1.86448e-05
	51.42	1	29	0	29	0	29	0	0	51.42	1	28.9997	0.000270248	28.9995	0.000540497	29	1.86378e-05	1.86457e-05
	50.08	1	30	0	30	0	30	0	0	50.08	1	29.9997	0.000279572	29.9994	0.000559143	30	1.86381e-05	1.86468e-05
	49.42	1	31	0	31	0	31	0	0	49.42	1	30.9997	0.000288896	30.9994	0.000577791	31	1.86384e-05	1.86479e-05
	49.08	1	32	0	32	0	32	0	0	49.08	1	31.9997	0.00029822	31.9994	0.00059644	32	1.86388e-05	1.86491e-05
	48.77	1	33	0	33	0	33	0	0	48.77	1	32.9997	0.000307545	32.9994	0.000615091	33	1.86391e-05	1.86505e-05
	47.52	1	34	0	34	0	34	0	0	47.52	1	33.9997	0.000316871	33.9994	0.000633743	34	1.86395e-05	1.86519e-05
	46.55	1	35	0	35	0	35	0	0	46.55	1	34.9997	0.000326198	34.9993	0.000652396	35	1.86399e-05	1.86535e-05
	46.46	1	36	0	36	0	36	0	0	46.46	1	35.9997	0.000335526	35.9993	0.000671051	36	1.86403e-05	1.86552e-05
	46.42	1	37	0	37	0	37	0	0	46.42	1	36.9997	0.000344854	36.9993	0.000689708	37	1.86408e-05	1.8657e-05
	46.29	1	38	0	38	0	38	0	0	46.29	1	37.9996	0.000354184	37.9993	0.000708367	38	1.86412e-05	1.86589e-05
	45.69	1	39	0	39	0	39	0	0	45.69	1	38.9996	0.000363514	38.9993	0.000727028	39	1.86418e-05	1.86609e-05
	45.08	1	40	0	40	0	40	0	0	45.08	1	39.9996	0.000372846	39.9993	0.000745691	40	1.86423e-05	1.86631e-05
	45.04	1	41	0	41	0	41	0	0	45.04	1	40.9996	0.000382178	40.9992	0.000764357	41	1.86428e-05	1.86653e-05
	44.39	1	42	0	42	0	42	0	0	44.39	1	41.9996	0.000391512	41.9992	0.000783024	42	1.86434e-05	1.86677e-05
	43.02	1	43	0	43	0	43	0	0	43.02	1	42.9996	0.000400847	42.9992	0.000801695	43	1.86441e-05	1.86701e-05
	42.56	1	44	0	44	0	44	0	0	42.56	1	43.9996	0.000410184	43.9992	0.000820367	44	1.86447e-05	1.86727e-05
	42.23	1	45	0	45	0	45	0	0	42.23	1	44.9996	0.000419521	44.9992	0.000839043	45	1.86454e-05	1.86754e-05
	41.86	1	46	0	46	0	46	0	0	41.86	1	45.9996	0.00042886	45.9991	0.000857721	46	1.86461e-05	1.86782e-05
	41.57	1	47	0	47	0	47	0	0	41.57	1	46.9996	0.000438201	46.9991	0.000876402	47	1.86468e-05	1.8681e-05
	41.04	1	48	0	48	0	48	0	0	41.04	1	47.9996	0.000447543	47.9991	0.000895086	48	1.86476e-05	1.8684e-05
	40.95	1	49	0	49	0	49	0	0	40.95	1	48.9995	0.000456886	48.9991	0.000913773	49	1.86484e-05	1.8687e-05
	39.28	1	50	0	50	0	50	0	0	39.28	1	49.9995	0.000466232	49.9991	0.000932463	50	1.86493e-05	1.86902e-05
	38.86	1	51	0	51	0	51	0	0	38.86	1	50.9995	0.000475578	50.999	0.000951156	51	1.86501e-05	1.86934e-05
	38.75	1	52	0	52	0	52	0	0	38.75	1	51.9995	0.000484927	51.999	0.000969853	52	1.8651e-05	1.86967e-05
	38.21	1	53	0	53	0	53	0	0	38.21	1	52.9995	0.000494277	52.999	0.000988553	53	1.86519e-05	1.87001e-05
	37.78	1	54	0	54	0	54	0	0	37.78	1	53.9995	0.000503628	53.999	0.00100726	54	1.86529e-05	1.87036e-05
	37.57	1	55	0	55	0	55	0	0	37.57	1	54.9995	0.000512982	54.999	0.00102596	55	1.86539e-05	1.87071e-05
	36.93	1	56	0	56	0	56	0	0	36.93	1	55.9995	0.000522337	55.999	0.00104467	56	1.86549e-05	1.87107e-05
	36.7	1	57	0	57	0	57	0	0	36.7	1	56.9995	0.000531695	56.9989	0.00106339	57	1.8656e-05	1.87144e-05
	36.14	1	58	0	58	0	58	0	0	36.14	1	57.9995	0.000541054	57.9989	0.00108211	58	1.8657e-05	1.87182e-05
	36.03	1	59	0	59	0	59	0	0	36.03	1	58.9994	0.000550415	58.9989	0.00110083	59	1.86581e-05	1.8722e-05
	35.31	1	60	0	60	0	60	0	0	35.31	1	59.9994	0.000559778	59.9989	0.00111956	60	1.86593e-05	1.87258e-05
	35.04	1	61	0	61	0	61	0	0	35.04	1	60.9994	0.000569142	60.9989	0.00113828	61	1.86604e-05	1.87298e-05
	35.03	1	62	0	62	0	62	0	0	35.03	1	61.9994	0.000578509	61.9988	0.00115702	62	1.86616e-05	1.87338e-05
	35	1	63	0	63	0	63	0	0	35	1	62.9994	0.000587878	62.9988	0.00117576	63	1.86628e-05	1.87378e-05
	34.94	1	64	0	64	0	64	0	0	34.94	1	63.9994	0.000597249	63.9988	0.0011945	64	1.8664e-05	1.87419e-05
	34.47	1	65	0	65	0	65	0	0	34.47	1	64.9994	0.000606622	64.9988	0.00121324	65	1.86653e-05	1.87461e-05
	34.09	1	66	0	66	0	66	0	0	34.09	1	65.9994	0.000615997	65.9988	0.00123199	66	1.86666e-05	1.87503e-05
	34	1	68	0	68	0	68	0	0	34	1	66.9994	0.000625375	66.9987	0.00125075	67	1.86679e-05	1.87567e-05
	33.89	1	69	0	69	0	69	0	0	34	1	67.9994	0.000634754	67.9987	0.00126951	68	1.86692e-05	1.87567e-05
	33.45	1	70	0	70	0	70	0	0	33.89	1	68.9994	0.000644136	68.9987	0.00128827	69	1.86706e-05	1.87633e-05
	33.44	1	71	0	71	0	71	0	0	33.45	1	69.9993	0.00065352	69.9987	0.00130704	70	1.8672e-05	1.87677e-05
	33.23	1	72	0	72	0	72	0	0	33.44	1	70.9993	0.000662906	70.9987	0.00132581	71	1.86734e-05	1.87722e-05
	33.14	1	73	0	73	0	73	0	0	33.23	1	71.9993	0.000672294	71.9987	0.00134459	72	1.86748e-05	1.87767e-05
	32.14	1	74	0	74	0	74	0	0	33.14	1	72.9993	0.000681685	72.9986	0.00136337	73	1.86763e-05	1.87812e-05
	32.08	1	75	0	75	0	75	0	0	32.14	1	73.9993	0.000691078	73.9986	0.00138216	74	1.86778e-05	1.87859e-05
	32.02	1	77	0	77	0	77	0	0	32.08	1	74.9993	0.000700473	74.9986	0.00140095	75	1.86793e-05	1.87905e-05
	31.91	1	78	0	78	0	78	0	0	32.02	1	75.9993	0.000709871	75.9986	0.00141974	76	1.86808e-05	1.87976e-05
	31.85	1	80	0	80	0	80	0	0	32.02	1	76.9993	0.000719271	76.9986	0.00143854	77	1.86824e-05	1.87976e-05
	31.76	1	81	0	81	0	81	0	0	31.91	1	77.9993	0.000728673	77.9985	0.00145735	78	1.86839e-05	1.88048e-05
	31.34	1	82	0	82	0	82	0	0	31.85	1	78.9993	0.000738078	78.9985	0.00147616	79	1.86855e-05	1.88122e-05
	30.84	1	83	0	83	0	83	0	0	31.85	1	79.9993	0.000747485	79.9985	0.00149497	80	1.86871e-05	1.88122e-05
	30.51	1	84	0	84	0	84	0	0	31.76	1	80.9992	0.000756895	80.9985	0.00151379	81	1.86888e-05	1.88196e-05
	30.27	1	85	0	85	0	85	0	0	31.34	1	81.9992	0.000766307	81.9985	0.00153261	82	1.86904e-05	1.88246e-05
	30.2	1	86	0	86	0	86	0	0	30.84	1	82.9992	0.000775722	82.9984	0.00155144	83	1.86921e-05	1.88297e-05
	30.12	1	87	0	87	0	87	0	0	30.51	1	83.9992	0.00078514	83.9984	0.00157028	84	1.86938e-05	1.88348e-05
	30.02	1	88	0	88	0	88	0	0	30.27	1	84.9992	0.00079456	84.9984	0.00158912	85	1.86955e-05	1.884e-05
	29.97	1	89	0	89	0	89	0	0	30.2	1	85.9992	0.000803982	85.9984	0.00160796	86	1.86973e-05	1.88453e-05
	29.88	1	90	0	90	0	90	0	0	30.12	1	86.9992	0.000813407	86.9984	0.00162681	87	1.8699e-05	1.88505e-05
	29.6	1	91	0	91	0	91	0	0	30.02	1	87.9992	0.000822835	87.9984	0.00164567	88	1.87008e-05	1.88559e-05
	29.2	1	92	0	92	0	92	0	0	29.97	1	88.9992	0.000832266	88.9983	0.00166453	89	1.87026e-05	1.88613e-05
	29.01	1	93	0	93	0	93	0	0	29.88	1	89.9992	0.000841699	89.9983	0.0016834	90	1.87044e-05	1.88668e-05
	28.77	1	94	0	94	0	94	0	0	29.6	1	90.9991	0.000851136	90.9983	0.00170227	91	1.87063e-05	1.88723e-05
	28.66	1	95	0	95	0	95	0	0	29.2	1	91.9991	0.000860575	91.9983	0.00172115	92	1.87081e-05	1.88779e-05
	28.5	1	96	0	96	0	96	0	0	29.01	1	92.9991	0.000870016	92.9983	0.00174003	93	1.871e-05	1.88835e-05
	28.43	1	97	0	97	0	97	0	0	28.77	1	93.9991	0.000879461	93.9982	0.00175892	94	1.87119e-05	1.88892e-05
	28.42	1	98	0	98	0	98	0	0	28.66	1	94.9991	0.000888908	94.9982	0.00177782	95	1.87139e-05	1.8895e-05
	28.3	1	99	0	99	0	99	0	0	28.5	1	95.9991	0.000898359	95.9982	0.00179672	96	1.87158e-05	1.89009e-05
	28.29	1	100	0	100	0	100	0	0	28.43	1	96.9991	0.000907812	96.9982	0.00181562	97	1.87178e-05	1.89068e-05
	28.14	1	101	0	101	0	101	0	0	28.42	1	97.9991	0.000917269	97.9982	0.00183454	98	1.87198e-05	1.89128e-05
	27.35	1	102	0	102	0	102	0	0	28.3	1	98.9991	0.000926728	98.9981	0.00185346	99	1.87218e-05	1.89188e-05
	27.18	1	103	0	103	0	103	0	0	28.29	1	99.9991	0.000936191	99.9981	0.00187238	100	1.87238e-05	1.8925e-05
	27.04	1	104	0	104	0	104	0	0	28.14	1	100.999	0.000945656	100.998	0.00189131	101	1.87259e-05	1.89312e-05
	26.76	1	105	0	105	0	105	0	0	27.35	1	101.999	0.000955125	101.998	0.00191025	102	1.87279e-05	1.89374e-05
	26.69	1	106	0	106	0	106	0	0	27.18	1	102.999	0.000964597	102.998	0.00192919	103	1.873e-05	1.89438e-05
	26.53	1	107	0	107	0	107	0	0	27.04	1	103.999	0.000974072	103.998	0.00194814	104	1.87322e-05	1.89502e-05
	26.37	1	108	0	108	0	108	0	0	26.76	1	104.999	0.00098355	104.998	0.0019671	105	1.87343e-05	1.89567e-05
	26.18	1	109	0	109	0	109	0	0	26.69	1	105.999	0.000993032	105.998	0.00198606	106	1.87365e-05	1.89634e-05
	26.1	1	110	0	110	0	110	0	0	26.53	1	106.999	0.00100252	106.998	0.00200503	107	1.87386e-05	1.897e-05
	26	1	111	0	111	0	111	0	0	26.37	1	107.999	0.00101201	107.998	0.00202401	108	1.87408e-05	1.89768e-05
	25.77	1	112	0	112	0	112	0	0	26.18	1	108.999	0.0010215	108.998	0.00204299	109	1.87431e-05	1.89837e-05
	25.4	1	113	0	113	0	113	0	0	26.1	1	109.999	0.00103099	109.998	0.00206199	110	1.87453e-05	1.89906e-05
	25.3	1	114	0	114	0	114	0	0	26	1	110.999	0.00104049	110.998	0.00208098	111	1.87476e-05	1.89977e-05
	25.25	1	115	0	115	0	115	0	0	25.77	1	111.999	0.00104999	111.998	0.00209999	112	1.87499e-05	1.90048e-05
	25.2	1	116	0	116	0	116	0	0	25.4	1	112.999	0.0010595	112.998	0.002119	113	1.87522e-05	1.90121e-05
	25.02	1	118	0	118	0	118	0	0	25.3	1	113.999	0.00106901	113.998	0.00213802	114	1.87546e-05	1.90194e-05
	24.93	1	119	0	119	0	119	0	0	25.25	1	114.999	0.00107852	114.998	0.00215705	115	1.87569e-05	1.90268e-05
	24.67	1	120	0	120	0	120	0	0	25.2	1	115.999	0.00108804	115.998	0.00217608	116	1.87593e-05	1.90344e-05
	24.22	1	121	0	121	0	121	0	0	25.02	1	116.999	0.00109756	116.998	0.00219512	117	1.87617e-05	1.90459e-05
	24.2	1	122	0	122	0	122	0	0	25.02	1	117.999	0.00110709	117.998	0.00221417	118	1.87642e-05	1.90459e-05
	24.16	1	123	0	123	0	123	0	0	24.93	1	118.999	0.00111661	118.998	0.00223323	119	1.87666e-05	1.90577e-05
	24.14	1	124	0	124	0	124	0	0	24.67	1	119.999	0.00112615	119.998	0.0022523	120	1.87691e-05	1.90657e-05
	24.07	1	125	0	125	0	125	0	0	24.22	1	120.999	0.00113568	120.998	0.00227137	121	1.87716e-05	1.90738e-05
	24.06	1	126	0	126	0	126	0	0	24.2	1	121.999	0.00114523	121.998	0.00229045	122	1.87742e-05	1.9082e-05
	24	1	127	0	127	0	127	0	0	24.16	1	122.999	0.00115477	122.998	0.00230954	123	1.87768e-05	1.90903e-05
	23.98	1	128	0	128	0	128	0	0	24.14	1	123.999	0.00116432	123.998	0.00232864	124	1.87794e-05	1.90988e-05
	23.76	1	129	0	129	0	129	0	0	24.07	1	124.999	0.00117387	124.998	0.00234775	125	1.8782e-05	1.91074e-05
	23.65	1	130	0	130	0	130	0	0	24.06	1	125.999	0.00118343	125.998	0.00236686	126	1.87846e-05	1.91161e-05
	23.4	1	131	0	131	0	131	0	0	24	1	126.999	0.00119299	126.998	0.00238599	127	1.87873e-05	1.9125e-05
	23.11	1	132	0	132	0	132	0	0	23.98	1	127.999	0.00120256	127.998	0.00240512	128	1.879e-05	1.91339e-05
	22.33	1	133	0	133	0	133	0	0	23.76	1	128.999	0.00121213	128.998	0.00242427	129	1.87928e-05	1.91431e-05
	22.27	1	134	0	134	0	134	0	0	23.65	1	129.999	0.00122171	129.998	0.00244342	130	1.87955e-05	1.91523e-05
	22	1	135	0	135	0	135	0	0	23.4	1	130.999	0.00123129	130.998	0.00246258	131	1.87983e-05	1.91618e-05
	21.99	1	136	0	136	0	136	0	0	23.11	1	131.999	0.00124088	131.998	0.00248175	132	1.88011e-05	1.91713e-05
	21.63	1	137	0	137	0	137	0	0	22.33	1	132.999	0.00125047	132.997	0.00250093	133	1.8804e-05	1.9181e-05
	21.6	1	138	0	138	0	138	0	0	22.27	1	133.999	0.00126006	133.997	0.00252012	134	1.88069e-05	1.91909e-05
	21.33	1	139	0	139	0	139	0	0	22	1	134.999	0.00126966	134.997	0.00253932	135	1.88098e-05	1.92009e-05
	21.18	1	140	0	140	0	140	0	0	21.99	1	135.999	0.00127927	135.997	0.00255854	136	1.88128e-05	1.92111e-05
	20.94	1	141	0	141	0	141	0	0	21.63	1	136.999	0.00128888	136.997	0.00257776	137	1.88157e-05	1.92214e-05
	20.75	1	142	0	142	0	142	0	0	21.6	1	137.999	0.00129849	137.997	0.00259699	138	1.88188e-05	1.92319e-05
	20.74	1	143	0	143	0	143	0	0	21.33	1	138.999	0.00130812	138.997	0.00261623	139	1.88218e-05	1.92426e-05
	20.61	1	144	0	144	0	144	0	0	21.18	1	139.999	0.00131774	139.997	0.00263548	140	1.88249e-05	1.92535e-05
	20.5	1	145	0	145	0	145	0	0	20.94	1	140.999	0.00132737	140.997	0.00265475	141	1.8828e-05	1.92645e-05
	20.27	1	146	0	146	0	146	0	0	20.75	1	141.999	0.00133701	141.997	0.00267402	142	1.88312e-05	1.92757e-05
	20	1	148	0	148	0	148	0	0	20.74	1	142.999	0.00134666	142.997	0.00269331	143	1.88343e-05	1.92871e-05
	19.93	1	149	0	149	0	149	0	0	20.61	1	143.999	0.00135631	143.997	0.00271261	144	1.88376e-05	1.92987e-05
	19.28	1	150	0	150	0	150	0	0	20.5	1	144.999	0.00136596	144.997	0.00273192	145	1.88408e-05	1.93104e-05
	19.1	1	151	0	151	0	151	0	0	20.27	1	145.999	0.00137562	145.997	0.00275124	146	1.88441e-05	1.93224e-05
	19.07	1	152	0	152	0	152	0	0	20	1	146.999	0.00138529	146.997	0.00277058	147	1.88475e-05	1.93407e-05
	19.04	1	153	0	153	0	153	0	0	20	1	147.999	0.00139496	147.997	0.00278992	148	1.88508e-05	1.93407e-05
	18.89	1	154	0	154	0	154	0	0	19.93	1	148.999	0.00140464	148.997	0.00280928	149	1.88543e-05	1.93595e-05
	18.8	1	155	0	155	0	155	0	0	19.28	1	149.999	0.00141433	149.997	0.00282866	150	1.88577e-05	1.93723e-05
	18.53	1	156	0	156	0	156	0	0	19.1	1	150.999	0.00142402	150.997	0.00284804	151	1.88612e-05	1.93853e-05
	18.47	1	157	0	157	0	157	0	0	19.07	1	151.999	0.00143372	151.997	0.00286744	152	1.88647e-05	1.93986e-05
	18.32	1	159	0	159	0	159	0	0	19.04	1	152.999	0.00144343	152.997	0.00288685	153	1.88683e-05	1.9412e-05
	18.31	1	160	0	160	0	160	0	0	18.89	1	153.999	0.00145314	153.997	0.00290628	154	1.88719e-05	1.94257e-05
	18.26	1	161	0	161	0	161	0	0	18.8	1	154.999	0.00146286	154.997	0.00292572	155	1.88756e-05	1.94396e-05
	18.25	1	162	0	162	0	162	0	0	18.53	1	155.999	0.00147259	155.997	0.00294517	156	1.88793e-05	1.94538e-05
	18.08	1	163	0	163	0	163	0	0	18.47	1	156.999	0.00148232	156.997	0.00296464	157	1.88831e-05	1.94682e-05
	18.07	1	164	0	164	0	164	0	0	18.32	1	157.999	0.00149206	157.997	0.00298412	158	1.88869e-05	1.94903e-05
	18.03	1	165	0	165	0	165	0	0	18.32	1	158.998	0.00150181	158.997	0.00300362	159	1.88907e-05	1.94903e-05
	18.02	1	166	0	166	0	166	0	0	18.31	1	159.998	0.00151157	159.997	0.00302313	160	1.88946e-05	1.95129e-05
	18.01	1	167	0	167	0	167	0	0	18.26	1	160.998	0.00152133	160.997	0.00304266	161	1.88985e-05	1.95283e-05
	18	1	169	0	169	0	169	0	0	18.25	1	161.998	0.0015311	161.997	0.00306221	162	1.89025e-05	1.9544e-05
	17.79	1	170	0	170	0	170	0	0	18.08	1	162.998	0.00154088	162.997	0.00308177	163	1.89065e-05	1.956e-05
	17.74	1	171	0	171	0	171	0	0	18.07	1	163.998	0.00155067	163.997	0.00310134	164	1.89106e-05	1.95763e-05
	17.62	1	172	0	172	0	172	0	0	18.03	1	164.998	0.00156047	164.997	0.00312094	165	1.89148e-05	1.95928e-05
	17.61	1	173	0	173	0	173	0	0	18.02	1	165.998	0.00157027	165.997	0.00314054	166	1.89189e-05	1.96097e-05
	17.58	1	174	0	174	0	174	0	0	18.01	1	166.998	0.00158009	166.997	0.00316017	167	1.89232e-05	1.96268e-05
	17.47	1	175	0	175	0	175	0	0	18	1	167.998	0.00158991	167.997	0.00317982	168	1.89275e-05	1.96531e-05
	17.36	1	176	0	176	0	176	0	0	18	1	168.998	0.00159974	168.997	0.00319948	169	1.89318e-05	1.96531e-05
	17.23	1	177	0	177	0	177	0	0	17.79	1	169.998	0.00160958	169.997	0.00321916	170	1.89362e-05	1.96801e-05
	17.18	1	178	0	178	0	178	0	0	17.74	1	170.998	0.00161943	170.997	0.00323886	171	1.89407e-05	1.96984e-05
	17.13	1	179	0	179	0	179	0	0	17.62	1	171.998	0.00162929	171.997	0.00325857	172	1.89452e-05	1.97172e-05
	17.03	1	180	0	180	0	180	0	0	17.61	1	172.998	0.00163915	172.997	0.00327831	173	1.89498e-05	1.97362e-05
	17.02	1	181	0	181	0	181	0	0	17.58	1	173.998	0.00164903	173.997	0.00329807	174	1.89544e-05	1.97556e-05
	16.93	1	182	0	182	0	182	0	0	17.47	1	174.998	0.00165892	174.997	0.00331784	175	1.89591e-05	1.97754e-05
	16.22	1	183	0	183	0	183	0	0	17.36	1	175.998	0.00166882	175.997	0.00333764	176	1.89638e-05	1.97955e-05
	16.19	1	184	0	184	0	184	0	0	17.23	1	176.998	0.00167873	176.997	0.00335745	177	1.89687e-05	1.98159e-05
	16.16	1	185	0	185	0	185	0	0	17.18	1	177.998	0.00168864	177.997	0.00337729	178	1.89735e-05	1.98368e-05
	16.08	1	186	0	186	0	186	0	0	17.13	1	178.998	0.00169857	178.997	0.00339715	179	1.89785e-05	1.9858e-05
	16.06	1	187	0	187	0	187	0	0	17.03	1	179.998	0.00170851	179.997	0.00341703	180	1.89835e-05	1.98796e-05
	16.01	1	188	0	188	0	188	0	0	17.02	1	180.998	0.00171846	180.997	0.00343693	181	1.89886e-05	1.99016e-05
	16	1	191	0	191	0	191	0	0	16.93	1	181.998	0.00172843	181.997	0.00345685	182	1.89937e-05	1.9924e-05
	15.89	1	192	0	192	0	192	0	0	16.22	1	182.998	0.0017384	182.997	0.0034768	183	1.89989e-05	1.99468e-05
	15.85	1	193	0	193	0	193	0	0	16.19	1	183.998	0.00174838	183.997	0.00349677	184	1.90042e-05	1.997e-05
	15.77	1	194	0	194	0	194	0	0	16.16	1	184.998	0.00175838	184.996	0.00351676	185	1.90095e-05	1.99936e-05
	15.66	1	195	0	195	0	195	0	0	16.08	1	185.998	0.00176839	185.996	0.00353678	186	1.90149e-05	2.00177e-05
	15.2	1	196	0	196	0	196	0	0	16.06	1	186.998	0.00177841	186.996	0.00355682	187	1.90204e-05	2.00422e-05
	15.17	1	197	0	197	0	197	0	0	16.01	1	187.998	0.00178844	187.996	0.00357689	188	1.9026e-05	2.00672e-05
	15.11	1	198	0	198	0	198	0	0	16	1	188.998	0.00179849	188.996	0.00359698	189	1.90317e-05	2.01186e-05
	15.08	1	199	0	199	0	199	0	0	16	1	189.998	0.00180855	189.996	0.0036171	190	1.90374e-05	2.01186e-05
	14.73	1	200	0	200	0	200	0	0	16	1	190.998	0.00181862	190.996	0.00363725	191	1.90432e-05	2.01186e-05
	14.71	1	201	0	201	0	201	0	0	15.89	1	191.998	0.00182871	191.996	0.00365742	192	1.90491e-05	2.01718e-05
	14.51	1	202	0	202	0	202	0	0	15.85	1	192.998	0.00183881	192.996	0.00367762	193	1.9055e-05	2.01992e-05
	14.45	1	203	0	203	0	203	0	0	15.77	1	193.998	0.00184892	193.996	0.00369784	194	1.90611e-05	2.02271e-05
	14.42	1	204	0	204	0	204	0	0	15.66	1	194.998	0.00185905	194.996	0.0037181	195	1.90672e-05	2.02555e-05
	14.38	1	205	0	205	0	205	0	0	15.2	1	195.998	0.00186919	195.996	0.00373838	196	1.90734e-05	2.02844e-05
	14.37	1	206	0	206	0	206	0	0	15.17	1	196.998	0.00187935	196.996	0.0037587	197	1.90797e-05	2.03139e-05
	14.05	1	207	0	207	0	207	0	0	15.11	1	197.998	0.00188952	197.996	0.00377904	198	1.90861e-05	2.03439e-05
	14	1	208	0	208	0	208	0	0	15.08	1	198.998	0.00189971	198.996	0.00379942	199	1.90925e-05	2.03745e-05
	13.88	1	209	0	209	0	209	0	0	14.73	1	199.998	0.00190991	199.996	0.00381982	200	1.90991e-05	2.04056e-05
	13.86	1	210	0	210	0	210	0	0	14.71	1	200.998	0.00192013	200.996	0.00384026	201	1.91058e-05	2.04373e-05
	13.82	1	211	0	211	0	211	0	0	14.51	1	201.998	0.00193036	201.996	0.00386073	202	1.91125e-05	2.04697e-05
	13.78	1	212	0	212	0	212	0	0	14.45	1	202.998	0.00194062	202.996	0.00388123	203	1.91194e-05	2.05026e-05
	13.72	1	213	0	213	0	213	0	0	14.42	1	203.998	0.00195088	203.996	0.00390177	204	1.91263e-05	2.05361e-05
	13.49	1	214	0	214	0	214	0	0	14.38	1	204.998	0.00196117	204.996	0.00392234	205	1.91334e-05	2.05703e-05
	13.44	1	215	0	215	0	215	0	0	14.37	1	205.998	0.00197147	205.996	0.00394294	206	1.91405e-05	2.06052e-05
	13.39	1	216	0	216	0	216	0	0	14.05	1	206.998	0.00198179	206.996	0.00396358	207	1.91477e-05	2.06406e-05
	13.17	1	218	0	218	0	218	0	0	14	1	207.998	0.00199213	207.996	0.00398426	208	1.91551e-05	2.06768e-05
	13.02	1	219	0	219	0	219	0	0	13.88	1	208.998	0.00200249	208.996	0.00400497	209	1.91626e-05	2.07136e-05
	12.98	1	220	0	220	0	220	0	0	13.86	1	209.998	0.00201286	209.996	0.00402573	210	1.91701e-05	2.07512e-05
	12.97	1	221	0	221	0	221	0	0	13.82	1	210.998	0.00202326	210.996	0.00404652	211	1.91778e-05	2.07894e-05
	12.88	1	222	0	222	0	222	0	0	13.78	1	211.998	0.00203367	211.996	0.00406734	212	1.91856e-05	2.08284e-05
	12.84	1	223	0	223	0	223	0	0	13.72	1	212.998	0.00204411	212.996	0.00408821	213	1.91935e-05	2.08681e-05
	12.77	1	224	0	224	0	224	0	0	13.49	1	213.998	0.00205456	213.996	0.00410912	214	1.92015e-05	2.09086e-05
	12.74	1	225	0	225	0	225	0	0	13.44	1	214.998	0.00206504	214.996	0.00413007	215	1.92096e-05	2.09498e-05
	12.69	1	226	0	226	0	226	0	0	13.39	1	215.998	0.00207553	215.996	0.00415106	216	1.92179e-05	2.09918e-05
	12.66	1	227	0	227	0	227	0	0	13.17	1	216.998	0.00208605	216.996	0.0041721	217	1.92263e-05	2.10564e-05
	12.63	1	228	0	228	0	228	0	0	13.17	1	217.998	0.00209659	217.996	0.00419318	218	1.92347e-05	2.10564e-05
	12.48	1	229	0	229	0	229	0	0	13.02	1	218.998	0.00210715	218.996	0.0042143	219	1.92434e-05	2.11228e-05
	12.36	1	230	0	230	0	230	0	0	12.98	1	219.998	0.00211773	219.996	0.00423547	220	1.92521e-05	2.11681e-05
	12.34	1	231	0	231	0	231	0	0	12.97	1	220.998	0.00212834	220.996	0.00425668	221	1.9261e-05	2.12143e-05
	12.24	1	232	0	232	0	232	0	0	12.88	1	221.998	0.00213897	221.996	0.00427794	222	1.927e-05	2.12613e-05
	12.19	1	233	0	233	0	233	0	0	12.84	1	222.998	0.00214963	222.996	0.00429925	223	1.92792e-05	2.13093e-05
	12.17	1	234	0	234	0	234	0	0	12.77	1	223.998	0.0021603	223.996	0.00432061	224	1.92884e-05	2.13582e-05
	12.11	1	235	0	235	0	235	0	0	12.74	1	224.998	0.00217101	224.996	0.00434202	225	1.92979e-05	2.1408e-05
	12.07	1	236	0	236	0	236	0	0	12.69	1	225.998	0.00218174	225.996	0.00436348	226	1.93074e-05	2.14588e-05
	12.06	1	237	0	237	0	237	0	0	12.66	1	226.998	0.00219249	226.996	0.00438499	227	1.93171e-05	2.15106e-05
	12.03	1	238	0	238	0	238	0	0	12.63	1	227.998	0.00220328	227.996	0.00440655	228	1.9327e-05	2.15634e-05
	12.02	1	241	0	241	0	241	0	0	12.48	1	228.998	0.00221408	228.996	0.00442817	229	1.9337e-05	2.16171e-05
	12.01	1	242	0	242	0	242	0	0	12.36	1	229.998	0.00222492	229.996	0.00444984	230	1.93471e-05	2.16719e-05
	11.97	1	243	0	243	0	243	0	0	12.34	1	230.998	0.00223578	230.996	0.00447157	231	1.93574e-05	2.17278e-05
	11.82	1	245	0	245	0	245	0	0	12.24	1	231.998	0.00224668	231.996	0.00449335	232	1.93679e-05	2.17848e-05
	11.78	1	246	0	246	0	246	0	0	12.19	1	232.998	0.0022576	232.995	0.0045152	233	1.93785e-05	2.18428e-05
	11.77	1	247	0	247	0	247	0	0	12.17	1	233.998	0.00226855	233.995	0.0045371	234	1.93893e-05	2.1902e-05
	11.66	1	248	0	248	0	248	0	0	12.11	1	234.998	0.00227953	234.995	0.00455906	235	1.94003e-05	2.19623e-05
	11.62	1	249	0	249	0	249	0	0	12.07	1	235.998	0.00229054	235.995	0.00458108	236	1.94114e-05	2.20238e-05
	11.58	1	250	0	250	0	250	0	0	12.06	1	236.998	0.00230158	236.995	0.00460317	237	1.94227e-05	2.20864e-05
	11.36	1	251	0	251	0	251	0	0	12.03	1	237.998	0.00231266	237.995	0.00462532	238	1.94341e-05	2.21503e-05
	11.35	1	252	0	252	0	252	0	0	12.02	1	238.998	0.00232377	238.995	0.00464754	239	1.94458e-05	2.22818e-05
	10.99	1	253	0	253	0	253	0	0	12.02	1	239.998	0.00233491	239.995	0.00466982	240	1.94576e-05	2.22818e-05
	10.96	1	254	0	254	0	254	0	0	12.02	1	240.998	0.00234608	240.995	0.00469217	241	1.94696e-05	2.22818e-05
	10.93	1	255	0	255	0	255	0	0	12.01	1	241.998	0.00235729	241.995	0.00471459	242	1.94818e-05	2.24185e-05
	10.88	1	256	0	256	0	256	0	0	11.97	1	242.998	0.00236854	242.995	0.00473707	243	1.94941e-05	2.24888e-05
	10.86	1	257	0	257	0	257	0	0	11.82	1	243.998	0.00237982	243.995	0.00475964	244	1.95067e-05	2.25969e-05
	10.83	1	258	0	258	0	258	0	0	11.82	1	244.998	0.00239113	244.995	0.00478227	245	1.95195e-05	2.25969e-05
	10.79	1	259	0	259	0	259	0	0	11.78	1	245.998	0.00240249	245.995	0.00480498	246	1.95324e-05	2.27082e-05
	10.58	1	260	0	260	0	260	0	0	11.77	1	246.998	0.00241388	246.995	0.00482776	247	1.95456e-05	2.27842e-05
	10.48	1	261	0	261	0	261	0	0	11.66	1	247.998	0.00242531	247.995	0.00485062	248	1.9559e-05	2.28616e-05
	10.45	1	262	0	262	0	262	0	0	11.62	1	248.998	0.00243678	248.995	0.00487356	249	1.95725e-05	2.29406e-05
	10.38	1	263	0	263	0	263	0	0	11.58	1	249.998	0.00244829	249.995	0.00489658	250	1.95863e-05	2.30211e-05
	10.34	1	264	0	264	0	264	0	0	11.36	1	250.998	0.00245984	250.995	0.00491969	251	1.96004e-05	2.31032e-05
	10.3	1	265	0	265	0	265	0	0	11.35	1	251.998	0.00247144	251.995	0.00494288	252	1.96146e-05	2.31869e-05
	10.25	1	266	0	266	0	266	0	0	10.99	1	252.998	0.00248307	252.995	0.00496615	253	1.9629e-05	2.32722e-05
	10.24	1	267	0	267	0	267	0	0	10.96	1	253.998	0.00249475	253.995	0.00498951	254	1.96437e-05	2.33592e-05
	10.21	1	269	0	269	0	269	0	0	10.93	1	254.997	0.00250648	254.995	0.00501295	255	1.96586e-05	2.3448e-05
	10.2	1	271	0	271	0	271	0	0	10.88	1	255.997	0.00251825	255.995	0.00503649	256	1.96738e-05	2.35384e-05
	10.19	1	272	0	272	0	272	0	0	10.86	1	256.997	0.00253006	256.995	0.00506012	257	1.96892e-05	2.36306e-05
	10.08	1	273	0	273	0	273	0	0	10.83	1	257.997	0.00254192	257.995	0.00508385	258	1.97048e-05	2.37247e-05
	10.04	1	274	0	274	0	274	0	0	10.79	1	258.997	0.00255383	258.995	0.00510767	259	1.97207e-05	2.38206e-05
	10.02	1	275	0	275	0	275	0	0	10.58	1	259.997	0.00256579	259.995	0.00513159	260	1.97369e-05	2.39183e-05
	10.01	1	277	0	277	0	277	0	0	10.48	1	260.997	0.0025778	260.995	0.00515561	261	1.97533e-05	2.4018e-05
	10	1	281	0	281	0	281	0	0	10.45	1	261.997	0.00258986	261.995	0.00517973	262	1.97699e-05	2.41197e-05
	9.93	1	282	0	282	0	282	0	0	10.38	1	262.997	0.00260197	262.995	0.00520395	263	1.97869e-05	2.42234e-05
	9.82	1	283	0	283	0	283	0	0	10.34	1	263.997	0.00261414	263.995	0.00522828	264	1.98041e-05	2.43291e-05
	9.81	1	284	0	284	0	284	0	0	10.3	1	264.997	0.00262636	264.995	0.00525272	265	1.98216e-05	2.44369e-05
	9.77	1	285	0	285	0	285	0	0	10.25	1	265.997	0.00263863	265.995	0.00527726	266	1.98393e-05	2.45468e-05
	9.6	1	286	0	286	0	286	0	0	10.24	1	266.997	0.00265096	266.995	0.00530192	267	1.98574e-05	2.46589e-05
	9.52	1	287	0	287	0	287	0	0	10.21	1	267.997	0.00266335	267.995	0.00532669	268	1.98757e-05	2.48311e-05
	9.51	1	288	0	288	0	288	0	0	10.21	1	268.997	0.00267579	268.995	0.00535158	269	1.98944e-05	2.48311e-05
	9.49	1	289	0	289	0	289	0	0	10.2	1	269.997	0.0026883	269.995	0.00537659	270	1.99133e-05	2.50689e-05
	9.38	1	290	0	290	0	290	0	0	10.2	1	270.997	0.00270086	270.995	0.00540172	271	1.99326e-05	2.50689e-05
	9.14	1	291	0	291	0	291	0	0	10.19	1	271.997	0.00271349	271.995	0.00542698	272	1.99521e-05	2.52534e-05
	9.12	1	292	0	292	0	292	0	0	10.08	1	272.997	0.00272618	272.995	0.00545236	273	1.9972e-05	2.53794e-05
	9.04	1	293	0	293	0	293	0	0	10.04	1	273.997	0.00273893	273.995	0.00547786	274	1.99922e-05	2.5508e-05
	8.92	1	294	0	294	0	294	0	0	10.02	1	274.997	0.00275175	274.994	0.0055035	275	2.00127e-05	2.56391e-05
	8.85	1	295	0	295	0	295	0	0	10.01	1	275.997	0.00276464	275.994	0.00552928	276	2.00336e-05	2.58406e-05
	8.42	1	296	0	296	0	296	0	0	10.01	1	276.997	0.00277759	276.994	0.00555519	277	2.00548e-05	2.58406e-05
	8.4	1	297	0	297	0	297	0	0	10	1	277.997	0.00279062	277.994	0.00558123	278	2.00764e-05	2.6262e-05
	8.19	1	298	0	298	0	298	0	0	10	1	278.997	0.00280371	278.994	0.00560742	279	2.00983e-05	2.6262e-05
	8.17	1	299	0	299	0	299	0	0	10	1	279.997	0.00281688	279.994	0.00563376	280	2.01206e-05	2.6262e-05
	8.13	1	300	0	300	0	300	0	0	10	1	280.997	0.00283012	280.994	0.00566024	281	2.01432e-05	2.6262e-05
	8.11	1	301	0	301	0	301	0	0	9.93	1	281.997	0.00284344	281.994	0.00568687	282	2.01662e-05	2.66326e-05
	8.1	1	302	0	302	0	302	0	0	9.82	1	282.997	0.00285683	282.994	0.00571366	283	2.01896e-05	2.67861e-05
	8.09	1	303	0	303	0	303	0	0	9.81	1	283.997	0.0028703	283.994	0.0057406	284	2.02134e-05	2.69426e-05
	8.02	1	304	0	304	0	304	0	0	9.77	1	284.997	0.00288385	284.994	0.0057677	285	2.02376e-05	2.71022e-05
	8.01	1	305	0	305	0	305	0	0	9.6	1	285.997	0.00289748	285.994	0.00579497	286	2.02621e-05	2.7265e-05
	8	1	317	0	317	0	317	0	0	9.52	1	286.997	0.0029112	286.994	0.0058224	287	2.02871e-05	2.7431e-05
	7.96	1	319	0	319	0	319	0	0	9.51	1	287.997	0.002925	287.994	0.00585	288	2.03125e-05	2.76003e-05
	7.8	1	320	0	320	0	320	0	0	9.49	1	288.997	0.00293889	288.994	0.00587777	289	2.03383e-05	2.77731e-05
	7.77	1	321	0	321	0	321	0	0	9.38	1	289.997	0.00295286	289.994	0.00590572	290	2.03646e-05	2.79492e-05
	7.62	1	322	0	322	0	322	0	0	9.14	1	290.997	0.00296693	290.994	0.00593385	291	2.03912e-05	2.81289e-05
	7.57	1	323	0	323	0	323	0	0	9.12	1	291.997	0.00298108	291.994	0.00596217	292	2.04184e-05	2.83122e-05
	7.52	1	324	0	324	0	324	0	0	9.04	1	292.997	0.00299533	292.994	0.00599066	293	2.0446e-05	2.84992e-05
	7.48	1	325	0	325	0	325	0	0	8.92	1	293.997	0.00300968	293.994	0.00601935	294	2.0474e-05	2.86898e-05
	7.47	1	326	0	326	0	326	0	0	8.85	1	294.997	0.00302412	294.994	0.00604824	295	2.05025e-05	2.88843e-05
	7.42	1	327	0	327	0	327	0	0	8.42	1	295.997	0.00303866	295.994	0.00607732	296	2.05315e-05	2.90827e-05
	7.41	1	328	0	328	0	328	0	0	8.4	1	296.997	0.0030533	296.994	0.00610661	297	2.0561e-05	2.92851e-05
	7.39	1	329	0	329	0	329	0	0	8.19	1	297.997	0.00306805	297.994	0.0061361	298	2.05909e-05	2.94915e-05
	7.35	1	330	0	330	0	330	0	0	8.17	1	298.997	0.0030829	298.994	0.0061658	299	2.06214e-05	2.97021e-05
	7.24	1	331	0	331	0	331	0	0	8.13	1	299.997	0.00309786	299.994	0.00619572	300	2.06524e-05	2.99168e-05
	7.18	1	332	0	332	0	332	0	0	8.11	1	300.997	0.00311293	300.994	0.00622585	301	2.06839e-05	3.01359e-05
	7.03	1	333	0	333	0	333	0	0	8.1	1	301.997	0.00312811	301.994	0.00625621	302	2.07159e-05	3.03594e-05
	6.95	1	334	0	334	0	334	0	0	8.09	1	302.997	0.0031434	302.994	0.0062868	303	2.07485e-05	3.05874e-05
	6.94	1	335	0	335	0	335	0	0	8.02	1	303.997	0.00315881	303.994	0.00631762	304	2.07817e-05	3.08199e-05
	6.92	1	336	0	336	0	336	0	0	8.01	1	304.997	0.00317434	304.994	0.00634868	305	2.08153e-05	3.10571e-05
	6.89	1	338	0	338	0	338	0	0	8	1	305.997	0.00318999	305.994	0.00637998	306	2.08496e-05	3.27196e-05
	6.86	1	339	0	339	0	339	0	0	8	1	306.997	0.00320576	306.994	0.00641152	307	2.08844e-05	3.27196e-05
	6.85	1	340	0	340	0	340	0	0	8	1	307.997	0.00322166	307.994	0.00644332	308	2.09199e-05	3.27196e-05
	6.81	1	341	0	341	0	341	0	0	8	1	308.997	0.00323769	308.994	0.00647538	309	2.09559e-05	3.27196e-05
	6.79	1	342	0	342	0	342	0	0	8	1	309.997	0.00325385	309.993	0.00650769	310	2.09926e-05	3.27196e-05
	6.77	1	343	0	343	0	343	0	0	8	1	310.997	0.00327014	310.993	0.00654028	311	2.10298e-05	3.27196e-05
	6.67	1	345	0	345	0	345	0	0	8	1	311.997	0.00328657	311.993	0.00657314	312	2.10677e-05	3.27196e-05
	6.62	1	347	0	347	0	347	0	0	8	1	312.997	0.00330314	312.993	0.00660627	313	2.11063e-05	3.27196e-05
	6.56	1	348	0	348	0	348	0	0	8	1	313.997	0.00331984	313.993	0.00663969	314	2.11455e-05	3.27196e-05
	6.51	1	349	0	349	0	349	0	0	8	1	314.997	0.0033367	314.993	0.0066734	315	2.11854e-05	3.27196e-05
	6.48	1	350	0	350	0	350	0	0	8	1	315.997	0.0033537	315.993	0.0067074	316	2.1226e-05	3.27196e-05
	6.47	1	351	0	351	0	351	0	0	8	1	316.997	0.00337085	316.993	0.00674171	317	2.12672e-05	3.27196e-05
	6.4	1	352	0	352	0	352	0	0	7.96	1	317.997	0.00338816	317.993	0.00677632	318	2.13092e-05	3.47684e-05
	6.22	0.999999	353	0	353	0	353	0	0	7.96	1	318.997	0.00340562	318.993	0.00681125	319	2.13519e-05	3.47684e-05
	6.11	0.999999	354	0	354	0	354	0	0	7.8	1	319.997	0.00342325	319.993	0.00684649	320	2.13953e-05	3.52459e-05
	6.09	0.999999	355	0	355	0	355	0	0	7.77	1	320.997	0.00344103	320.993	0.00688206	321	2.14395e-05	3.55723e-05
	6.08	0.999999	356	0	356	0	356	0	0	7.62	1	321.997	0.00345898	321.993	0.00691797	322	2.14844e-05	3.59054e-05
	6.07	0.999999	357	0	357	0	357	0	0	7.57	1	322.997	0.00347711	322.993	0.00695422	323	2.15301e-05	3.62451e-05
	6.05	0.999999	359	0	359	0	359	0	0	7.52	1	323.997	0.0034954	323.993	0.00699081	324	2.15766e-05	3.65918e-05
	6.03	0.999999	360	0	360	0	360	0	0	7.48	1	324.996	0.00351388	324.993	0.00702775	325	2.16239e-05	3.69454e-05
	6.02	0.999999	361	0	361	0	361	0	0	7.47	1	325.996	0.00353253	325.993	0.00706506	326	2.1672e-05	3.73062e-05
	6.01	0.999999	362	0	362	0	362	0	0	7.42	1	326.996	0.00355137	326.993	0.00710273	327	2.17209e-05	3.76743e-05
	6	0.999999	381	0	381	0	381	0	0	7.41	1	327.996	0.00357039	327.993	0.00714078	328	2.17707e-05	3.80499e-05
	5.92	0.999999	384	0	384	0	384	0	0	7.39	1	328.996	0.00358961	328.993	0.00717922	329	2.18213e-05	3.84331e-05
	5.84	0.999999	385	0	385	0	385	0	0	7.35	1	329.996	0.00360902	329.993	0.00721804	330	2.18729e-05	3.88241e-05
	5.82	0.999998	387	0	387	0	387	0	0	7.24	1	330.996	0.00362863	330.993	0.00725727	331	2.19253e-05	3.92229e-05
	5.77	0.999998	388	0	388	0	388	0	0	7.18	1	331.996	0.00364845	331.993	0.0072969	332	2.19786e-05	3.96299e-05
	5.73	0.999998	389	0	389	0	389	0	0	7.03	1	332.996	0.00366847	332.993	0.00733694	333	2.20329e-05	4.00452e-05
	5.71	0.999998	390	0	390	0	390	0	0	6.95	1	333.996	0.00368871	333.993	0.00737741	334	2.20881e-05	4.04688e-05
	5.62	0.999998	391	0	391	0	391	0	0	6.94	1	334.996	0.00370916	334.993	0.00741831	335	2.21442e-05	4.09011e-05
	5.54	0.999997	392	0	392	0	392	0	0	6.92	1	335.996	0.00372983	335.993	0.00745965	336	2.22014e-05	4.13422e-05
	5.5	0.999997	393	0	393	0	393	0	0	6.89	1	336.996	0.00375072	336.992	0.00750145	337	2.22595e-05	4.20206e-05
	5.44	0.999996	394	0	394	0	394	0	0	6.89	1	337.996	0.00377185	337.992	0.0075437	338	2.23186e-05	4.20206e-05
	5.41	0.999996	395	0	395	0	395	0	0	6.86	1	338.996	0.00379321	338.992	0.00758642	339	2.23788e-05	4.27198e-05
	5.39	0.999996	398	0	398	0	398	0	0	6.85	1	339.996	0.00381481	339.992	0.00762962	340	2.24401e-05	4.31979e-05
	5.36	0.999996	399	0	399	0	399	0	0	6.81	1	340.996	0.00383665	340.992	0.0076733	341	2.25024e-05	4.36856e-05
	5.34	0.999995	400	0	400	0	400	0	0	6.79	1	341.996	0.00385874	341.992	0.00771749	342	2.25658e-05	4.41833e-05
	5.29	0.999995	401	0	401	0	401	0	0	6.77	1	342.996	0.00388109	342.992	0.00776218	343	2.26303e-05	4.46911e-05
	5.26	0.999995	402	0	402	0	402	0	0	6.67	1	343.996	0.00390369	343.992	0.00780739	344	2.26959e-05	4.54723e-05
	5.25	0.999994	403	0	403	0	403	0	0	6.67	1	344.996	0.00392656	344.992	0.00785313	345	2.27627e-05	4.54723e-05
	5.07	0.999991	404	0	404	0	404	0	0	6.62	1	345.996	0.0039497	345.992	0.0078994	346	2.28306e-05	4.65514e-05
	5.01	0.99999	405	0	405	0	405	0	0	6.62	1	346.996	0.00397312	346.992	0.00794623	347	2.28998e-05	4.65514e-05
	4.98	0.99999	406	0	406	0	406	0	0	6.56	1	347.996	0.00399681	347.992	0.00799362	348	2.29702e-05	4.73897e-05
	4.94	0.999989	407	0	407	0	407	0	0	6.51	1	348.996	0.00402079	348.992	0.00804159	349	2.30418e-05	4.79629e-05
	4.93	0.999988	408	0	408	0	408	0	0	6.48	1	349.996	0.00404507	349.992	0.00809014	350	2.31147e-05	4.85478e-05
	4.88	0.999987	409	0	409	0	409	0	0	6.47	1	350.996	0.00406964	350.992	0.00813928	351	2.31888e-05	4.91446e-05
	4.87	0.999987	410	0	410	0	410	0	0	6.4	1	351.996	0.00409452	351.992	0.00818903	352	2.32643e-05	4.97536e-05
	4.83	0.999985	411	0	411	0	411	0	0	6.22	0.999999	352.996	0.0041197	352.992	0.00823941	353	2.33411e-05	5.0375e-05
	4.81	0.999985	412	0	412	0	412	0	0	6.11	0.999999	353.996	0.00414521	353.992	0.00829042	354	2.34193e-05	5.10091e-05
	4.77	0.999983	413	0	413	0	413	0	0	6.09	0.999999	354.996	0.00417104	354.992	0.00834208	355	2.34988e-05	5.16562e-05
	4.75	0.999982	414	0	414	0	414	0	0	6.08	0.999999	355.996	0.0041972	355.992	0.00839439	356	2.35798e-05	5.23165e-05
	4.61	0.999975	415	0	415	0	415	0	0	6.07	0.999999	356.996	0.00422369	356.992	0.00844738	357	2.36621e-05	5.29903e-05
	4.55	0.999972	416	0	416	0	416	0	0	6.05	0.999999	357.996	0.00425053	357.991	0.00850106	358	2.3746e-05	5.4027e-05
	4.51	0.999969	417	0	417	0	417	0	0	6.05	0.999999	358.996	0.00427772	358.991	0.00855544	359	2.38313e-05	5.4027e-05
	4.42	0.999962	418	0	418	0	418	0	0	6.03	0.999999	359.996	0.00430527	359.991	0.00861054	360	2.39182e-05	5.50956e-05
	4.4	0.99996	419	0	419	0	419	0	0	6.02	0.999999	360.996	0.00433318	360.991	0.00866637	361	2.40066e-05	5.58263e-05
	4.38	0.999958	420	0	420	0	420	0	0	6.01	0.999999	361.996	0.00436147	361.991	0.00872294	362	2.40965e-05	5.65719e-05
	4.33	0.999953	421	0	421	0	421	0	0	6	0.999999	362.996	0.00439014	362.991	0.00878027	363	2.41881e-05	6.49228e-05
	4.27	0.999946	423	0	423	0	423	0	0	6	0.999999	363.996	0.00441919	363.991	0.00883838	364	2.42813e-05	6.49228e-05
	4.25	0.999944	424	0	424	0	424	0	0	6	0.999999	364.996	0.00444864	364.991	0.00889728	365	2.43761e-05	6.49228e-05
	4.24	0.999942	425	0	425	0	425	0	0	6	0.999999	365.996	0.0044785	365.991	0.008957	366	2.44727e-05	6.49228e-05
	4.22	0.99994	426	0	426	0	426	0	0	6	0.999999	366.995	0.00450877	366.991	0.00901753	367	2.45709e-05	6.49228e-05
	4.21	0.999938	427	0	427	0	427	0	0	6	0.999999	367.995	0.00453946	367.991	0.00907891	368	2.4671e-05	6.49228e-05
	4.19	0.999935	428	0	428	0	428	0	0	6	0.999999	368.995	0.00457057	368.991	0.00914115	369	2.47728e-05	6.49228e-05
	4.17	0.999932	429	0	429	0	429	0	0	6	0.999999	369.995	0.00460213	369.991	0.00920426	370	2.48764e-05	6.49228e-05
	4.15	0.999929	431	0	431	0	431	0	0	6	0.999999	370.995	0.00463414	370.991	0.00926827	371	2.49819e-05	6.49228e-05
	4.14	0.999928	432	0	432	0	432	0	0	6	0.999999	371.995	0.0046666	371.991	0.0093332	372	2.50892e-05	6.49228e-05
	4.13	0.999926	433	0	433	0	433	0	0	6	0.999999	372.995	0.00469953	372.991	0.00939905	373	2.51985e-05	6.49228e-05
	4.12	0.999924	434	0	434	0	434	0	0	6	0.999999	373.995	0.00473293	373.991	0.00946586	374	2.53098e-05	6.49228e-05
	4.11	0.999922	435	0	435	0	435	0	0	6	0.999999	374.995	0.00476682	374.99	0.00953364	375	2.5423e-05	6.49228e-05
	4.1	0.999921	436	0	436	0	436	0	0	6	0.999999	375.995	0.0048012	375.99	0.00960241	376	2.55383e-05	6.49228e-05
	4.08	0.999917	437	0	437	0	437	0	0	6	0.999999	376.995	0.00483609	376.99	0.00967219	377	2.56557e-05	6.49228e-05
	4.07	0.999915	438	0	438	0	438	0	0	6	0.999999	377.995	0.0048715	377.99	0.009743	378	2.57751e-05	6.49228e-05
	4.05	0.999911	440	0	440	0	440	0	0	6	0.999999	378.995	0.00490743	378.99	0.00981486	379	2.58967e-05	6.49228e-05
	4.04	0.999909	441	0	441	0	441	0	0	6	0.999999	379.995	0.0049439	379.99	0.00988781	380	2.60205e-05	6.49228e-05
	4.03	0.999907	443	0	443	0	443	0	0	6	0.999999	380.995	0.00498092	380.99	0.00996184	381	2.61466e-05	6.49228e-05
	4.02	0.999905	446	0	446	0	446	0	0	5.92	0.999999	381.995	0.0050185	381.99	0.010037	382	2.62749e-05	7.62989e-05
	4.01	0.999902	454	0	454	0	454	0	0	5.92	0.999999	382.995	0.00505665	382.99	0.0101133	383	2.64055e-05	7.62989e-05
	4	0.9999	498	0	498	0	498	0	0	5.92	0.999999	383.995	0.00509538	383.99	0.0101908	384	2.65385e-05	7.62989e-05
	3.92	0.99988	499	0	499	0	499	0	0	5.84	0.999999	384.995	0.00513471	384.99	0.0102694	385	2.66738e-05	7.86554e-05
	3.85	0.999859	500	0	500	0	500	0	0	5.82	0.999998	385.995	0.00517465	385.99	0.0103493	386	2.68116e-05	8.04869e-05
	3.82	0.999849	501	0	501	0	501	0	0	5.82	0.999998	386.995	0.0052152	386.99	0.0104304	387	2.6952e-05	8.04869e-05
	3.81	0.999845	503	0	503	0	503	0	0	5.77	0.999998	387.995	0.00525639	387.989	0.0105128	388	2.70948e-05	8.23753e-05
	3.77	0.99983	504	0	504	0	504	0	0	5.73	0.999998	388.995	0.00529822	388.989	0.0105964	389	2.72402e-05	8.36668e-05
	3.72	0.999809	506	0	506	0	506	0	0	5.71	0.999998	389.995	0.00534072	389.989	0.0106814	390	2.73883e-05	8.49848e-05
	3.7	0.9998	507	0	507	0	507	0	0	5.62	0.999998	390.995	0.00538388	390.989	0.0107678	391	2.7539e-05	8.63301e-05
	3.68	0.999791	508	0	508	0	508	0	0	5.54	0.999997	391.995	0.00542774	391.989	0.0108555	392	2.76925e-05	8.77032e-05
	3.66	0.999781	510	0	510	0	510	0	0	5.5	0.999997	392.995	0.00547229	392.989	0.0109446	393	2.78488e-05	8.91045e-05
	3.6	0.999749	511	0	511	0	511	0	0	5.44	0.999996	393.994	0.00551756	393.989	0.0110351	394	2.80079e-05	9.05349e-05
	3.56	0.999725	512	0	512	0	512	0	0	5.41	0.999996	394.994	0.00556355	394.989	0.0111271	395	2.81699e-05	9.19947e-05
	3.48	0.999669	513	0	513	0	513	0	0	5.39	0.999996	395.994	0.0056103	395.989	0.0112206	396	2.83348e-05	9.50055e-05
	3.46	0.999653	514	0	514	0	514	0	0	5.39	0.999996	396.994	0.0056578	396.989	0.0113156	397	2.85028e-05	9.50055e-05
	3.44	0.999637	515	0	515	0	515	0	0	5.39	0.999996	397.994	0.00570608	397.989	0.0114122	398	2.86738e-05	9.50055e-05
	3.43	0.999628	516	0	516	0	516	0	0	5.36	0.999996	398.994	0.00575515	398.988	0.0115103	399	2.88479e-05	9.8142e-05
	3.42	0.99962	517	0	517	0	517	0	0	5.34	0.999995	399.994	0.00580503	399.988	0.0116101	400	2.90252e-05	9.9759e-05
	3.41	0.999611	518	0	518	0	518	0	0	5.29	0.999995	400.994	0.00585574	400.988	0.0117115	401	2.92057e-05	0.000101409
	3.39	0.999593	519	0	519	0	519	0	0	5.26	0.999995	401.994	0.00590729	401.988	0.0118146	402	2.93895e-05	0.000103094
	3.34	0.999543	520	0	520	0	520	0	0	5.25	0.999994	402.994	0.00595969	402.988	0.0119194	403	2.95766e-05	0.000104814
	3.33	0.999532	521	0	521	0	521	0	0	5.07	0.999991	403.994	0.00601298	403.988	0.012026	404	2.97672e-05	0.000106569
	3.32	0.999521	522	0	522	0	522	0	0	5.01	0.99999	404.994	0.00606716	404.988	0.0121343	405	2.99613e-05	0.00010836
	3.26	0.99945	523	0	523	0	523	0	0	4.98	0.99999	405.994	0.00612225	405.988	0.0122445	406	3.01589e-05	0.000110188
	3.19	0.999354	524	0	524	0	524	0	0	4.94	0.999989	406.994	0.00617828	406.988	0.0123566	407	3.03601e-05	0.000112055
	3.18	0.999339	525	0	525	0	525	0	0	4.93	0.999988	407.994	0.00623526	407.988	0.0124705	408	3.0565e-05	0.00011396
	3.15	0.999292	526	0	526	0	526	0	0	4.88	0.999987	408.994	0.00629322	408.987	0.0125864	409	3.07737e-05	0.000115904
	3.13	0.999259	527	0	527	0	527	0	0	4.87	0.999987	409.994	0.00635216	409.987	0.0127043	410	3.09861e-05	0.000117889
	3.07	0.999149	529	0	529	0	529	0	0	4.83	0.999985	410.994	0.00641212	410.987	0.0128242	411	3.12025e-05	0.000119915
	3.04	0.999088	530	0	530	0	530	0	0	4.81	0.999985	411.994	0.00647311	411.987	0.0129462	412	3.14229e-05	0.000121983
	3.03	0.999067	531	0	531	0	531	0	0	4.77	0.999983	412.993	0.00653516	412.987	0.0130703	413	3.16473e-05	0.000124093
	3	0.999	532	0	532	0	532	0	0	4.75	0.999982	413.993	0.00659828	413.987	0.0131966	414	3.18758e-05	0.000126248
	2.99	0.998977	533	0	533	0	533	0	0	4.61	0.999975	414.993	0.00666251	414.987	0.013325	415	3.21085e-05	0.000128447
	2.94	0.998852	534	0	534	0	534	0	0	4.55	0.999972	415.993	0.00672785	415.987	0.0134557	416	3.23455e-05	0.000130692
	2.92	0.998798	535	0	535	0	535	0	0	4.51	0.999969	416.993	0.00679435	416.986	0.0135887	417	3.25868e-05	0.000132983
	2.86	0.99862	538	0	538	0	538	0	0	4.42	0.999962	417.993	0.00686201	417.986	0.013724	418	3.28326e-05	0.000135322
	2.85	0.998587	539	0	539	0	539	0	0	4.4	0.99996	418.993	0.00693086	418.986	0.0138617	419	3.30829e-05	0.000137709
	2.84	0.998555	540	0	540	0	540	0	0	4.38	0.999958	419.993	0.00700094	419.986	0.0140019	420	3.33378e-05	0.000140146
	2.83	0.998521	541	0	541	0	541	0	0	4.33	0.999953	420.993	0.00707226	420.986	0.0141445	421	3.35974e-05	0.000142634
	2.8	0.998415	542	0	542	0	542	0	0	4.27	0.999946	421.993	0.00714484	421.986	0.0142897	422	3.38618e-05	0.000146463
	2.79	0.998378	543	0	543	0	543	0	0	4.27	0.999946	422.993	0.00721873	422.986	0.0144375	423	3.41311e-05	0.000146463
	2.76	0.998262	545	0	545	0	545	0	0	4.25	0.999944	423.993	0.00729394	423.985	0.0145879	424	3.44054e-05	0.000150411
	2.75	0.998222	547	0	547	0	547	0	0	4.24	0.999942	424.993	0.00737049	424.985	0.014741	425	3.46847e-05	0.000153112
	2.73	0.998138	548	0	548	0	548	0	0	4.22	0.99994	425.993	0.00744843	425.985	0.0148969	426	3.49691e-05	0.000155869
	2.72	0.998095	549	0	549	0	549	0	0	4.21	0.999938	426.992	0.00752777	426.985	0.0150555	427	3.52589e-05	0.000158684
	2.71	0.99805	551	0	551	0	551	0	0	4.19	0.999935	427.992	0.00760855	427.985	0.0152171	428	3.5554e-05	0.000161557
	2.66	0.997812	552	0	552	0	552	0	0	4.17	0.999932	428.992	0.0076908	428.985	0.0153816	429	3.58545e-05	0.000164489
	2.64	0.997709	554	0	554	0	554	0	0	4.15	0.999929	429.992	0.00777454	429.984	0.0155491	430	3.61607e-05	0.000169003
	2.61	0.997545	555	0	555	0	555	0	0	4.15	0.999929	430.992	0.00785981	430.984	0.0157196	431	3.64724e-05	0.000169003
	2.57	0.997308	556	0	556	0	556	0	0	4.14	0.999928	431.992	0.00794664	431.984	0.0158933	432	3.679e-05	0.000173659
	2.54	0.997116	557	0	557	0	557	0	0	4.13	0.999926	432.992	0.00803506	432.984	0.0160701	433	3.71135e-05	0.000176843
	2.51	0.99691	558	0	558	0	558	0	0	4.12	0.999924	433.992	0.00812511	433.984	0.0162502	434	3.74429e-05	0.000180094
	2.46	0.996533	560	0	560	0	560	0	0	4.11	0.999922	434.992	0.00821682	434.984	0.0164336	435	3.77785e-05	0.000183413
	2.43	0.996285	562	0	562	0	562	0	0	4.1	0.999921	435.992	0.00831022	435.983	0.0166204	436	3.81203e-05	0.0001868
	2.42	0.996198	564	0	564	0	564	0	0	4.08	0.999917	436.992	0.00840535	436.983	0.0168107	437	3.84684e-05	0.000190258
	2.32	0.995214	565	0	565	0	565	0	0	4.07	0.999915	437.991	0.00850225	437.983	0.0170045	438	3.88231e-05	0.000193789
	2.31	0.995102	566	0	566	0	566	0	0	4.05	0.999911	438.991	0.00860095	438.983	0.0172019	439	3.91843e-05	0.000199222
	2.27	0.99463	567	0	567	0	567	0	0	4.05	0.999911	439.991	0.00870148	439.983	0.017403	440	3.95522e-05	0.000199222
	2.26	0.994505	568	0	568	0	568	0	0	4.04	0.999909	440.991	0.0088039	440.982	0.0176078	441	3.9927e-05	0.000204827
	2.24	0.994246	569	0	569	0	569	0	0	4.03	0.999907	441.991	0.00890823	441.982	0.0178165	442	4.03087e-05	0.000210608
	2.23	0.994112	571	0	571	0	571	0	0	4.03	0.999907	442.991	0.00901452	442.982	0.018029	443	4.06976e-05	0.000210608
	2.22	0.993974	572	0	572	0	572	0	0	4.02	0.999905	443.991	0.00912281	443.982	0.0182456	444	4.10937e-05	0.000220649
	2.21	0.993834	573	0	573	0	573	0	0	4.02	0.999905	444.991	0.00923313	444.982	0.0184663	445	4.14972e-05	0.000220649
	2.2	0.99369	574	0	574	0	574	0	0	4.02	0.999905	445.991	0.00934554	445.981	0.0186911	446	4.19083e-05	0.000220649
	2.19	0.993543	575	0	575	0	575	0	0	4.01	0.999902	446.991	0.00946008	446.981	0.0189202	447	4.2327e-05	0.000244653
	2.15	0.992921	577	0	577	0	577	0	0	4.01	0.999902	447.99	0.00957678	447.981	0.0191536	448	4.27535e-05	0.000244653
	2.14	0.992756	579	0	579	0	579	0	0	4.01	0.999902	448.99	0.0096957	448.981	0.0193914	449	4.3188e-05	0.000244653
	2.13	0.992587	580	0	580	0	580	0	0	4.01	0.999902	449.99	0.00981688	449.98	0.0196338	450	4.36306e-05	0.000244653
	2.11	0.992238	581	0	581	0	581	0	0	4.01	0.999902	450.99	0.00994037	450.98	0.0198807	451	4.40815e-05	0.000244653
	2.1	0.992057	583	0	583	0	583	0	0	4.01	0.999902	451.99	0.0100662	451.98	0.0201324	452	4.45408e-05	0.000244653
	2.09	0.991872	584	0	584	0	584	0	0	4.01	0.999902	452.99	0.0101945	452.98	0.0203889	453	4.50087e-05	0.000244653
	2.08	0.991682	586	0	586	0	586	0	0	4.01	0.999902	453.99	0.0103252	453.979	0.0206503	454	4.54853e-05	0.000244653
	2.07	0.991489	587	0	587	0	587	0	0	4	0.9999	454.99	0.0104584	454.979	0.0209168	455	4.59709e-05	0.000403669
	2.06	0.99129	589	0	589	0	589	0	0	4	0.9999	455.989	0.0105942	455.979	0.0211883	456	4.64656e-05	0.000403669
	2.04	0.99088	591	0	591	0	591	0	0	4	0.9999	456.989	0.0107326	456.979	0.0214651	457	4.69696e-05	0.000403669
	2.03	0.990667	597	0	597	0	597	0	0	4	0.9999	457.989	0.0108736	457.978	0.0217472	458	4.7483e-05	0.000403669
	2.02	0.99045	599	0	599	0	599	0	0	4	0.9999	458.989	0.0110174	458.978	0.0220348	459	4.80061e-05	0.000403669
	2.01	0.990228	609	0	609	0	609	0	0	4	0.9999	459.989	0.011164	459.978	0.0223279	460	4.85389e-05	0.000403669
	2	0.99	729	3	726	6	732	0.00819672	0.00777202	4	0.9999	460.989	0.0113134	460.977	0.0226267	461	4.90818e-05	0.000403669
	1.92	0.987977	730	3	727	6	733	0.00818554	0.00777202	4	0.9999	461.989	0.0114657	461.977	0.0229313	462	4.96349e-05	0.000403669
	1.89	0.987118	732	3	729	6	735	0.00816327	0.00777202	4	0.9999	462.988	0.0116209	462.977	0.0232418	463	5.01984e-05	0.000403669
	1.85	0.985875	733	3	730	6	736	0.00815217	0.00777202	4	0.9999	463.988	0.0117792	463.976	0.0235584	464	5.07724e-05	0.000403669
	1.79	0.983782	734	3	731	6	737	0.00814111	0.00777202	4	0.9999	464.988	0.0119406	464.976	0.0238811	465	5.13573e-05	0.000403669
	1.78	0.983404	735	3	732	6	738	0.00813008	0.00777202	4	0.9999	465.988	0.0121051	465.976	0.0242102	466	5.19531e-05	0.000403669
	1.76	0.982622	736	3	733	6	739	0.00811908	0.00777202	4	0.9999	466.988	0.0122728	466.975	0.0245456	467	5.25602e-05	0.000403669
	1.75	0.982217	737	3	734	6	740	0.00810811	0.00777202	4	0.9999	467.988	0.0124438	467.975	0.0248876	468	5.31787e-05	0.000403669
	1.74	0.981803	738	3	735	6	741	0.00809717	0.00777202	4	0.9999	468.987	0.0126182	468.975	0.0252364	469	5.38089e-05	0.000403669
	1.73	0.981379	740	3	737	6	743	0.00807537	0.00777202	4	0.9999	469.987	0.012796	469.974	0.0255919	470	5.44509e-05	0.000403669
	1.71	0.980502	742	3	739	6	745	0.00805369	0.00777202	4	0.9999	470.987	0.0129772	470.974	0.0259545	471	5.51051e-05	0.000403669
	1.7	0.980047	746	3	743	6	749	0.00801068	0.00777202	4	0.9999	471.987	0.0131621	471.974	0.0263242	472	5.57716e-05	0.000403669
	1.68	0.979107	748	3	745	6	751	0.00798935	0.00777202	4	0.9999	472.987	0.0133506	472.973	0.0267011	473	5.64506e-05	0.000403669
	1.66	0.978122	749	3	746	6	752	0.00797872	0.00777202	4	0.9999	473.986	0.0135428	473.973	0.0270855	474	5.71425e-05	0.000403669
	1.64	0.977091	750	3	747	6	753	0.00796813	0.00777202	4	0.9999	474.986	0.0137388	474.973	0.0274775	475	5.78474e-05	0.000403669
	1.6	0.974881	751	3	748	6	754	0.00795756	0.00777202	4	0.9999	475.986	0.0139386	475.972	0.0278773	476	5.85657e-05	0.000403669
	1.56	0.972458	752	3	749	6	755	0.00794702	0.00777202	4	0.9999	476.986	0.0141425	476.972	0.0282849	477	5.92975e-05	0.000403669
	1.54	0.97116	753	3	750	6	756	0.00793651	0.00777202	4	0.9999	477.986	0.0143503	477.971	0.0287007	478	6.00432e-05	0.000403669
	1.49	0.967641	755	3	752	6	758	0.00791557	0.00777202	4	0.9999	478.985	0.0145623	478.971	0.0291246	479	6.0803e-05	0.000403669
	1.45	0.964519	756	3	753	6	759	0.00790514	0.00777202	4	0.9999	479.985	0.0147785	479.97	0.029557	480	6.15772e-05	0.000403669
	1.44	0.963692	757	3	754	6	760	0.00789474	0.00777202	4	0.9999	480.985	0.014999	480.97	0.029998	481	6.2366e-05	0.000403669
	1.42	0.961981	758	3	755	6	761	0.00788436	0.00777202	4	0.9999	481.985	0.0152239	481.97	0.0304478	482	6.31697e-05	0.000403669
	1.41	0.961095	759	3	756	6	762	0.00787402	0.00777202	4	0.9999	482.985	0.0154533	482.969	0.0309065	483	6.39887e-05	0.000403669
	1.39	0.959262	761	3	758	6	764	0.0078534	0.00777202	4	0.9999	483.984	0.0156872	483.969	0.0313744	484	6.48232e-05	0.000403669
	1.36	0.956348	762	3	759	6	765	0.00784314	0.00777202	4	0.9999	484.984	0.0159258	484.968	0.0318516	485	6.56735e-05	0.000403669
	1.28	0.947519	763	3	760	6	766	0.0078329	0.00777202	4	0.9999	485.984	0.0161692	485.968	0.0323384	486	6.65399e-05	0.000403669
	1.26	0.945046	764	3	761	6	767	0.00782269	0.00777202	4	0.9999	486.984	0.0164174	486.967	0.0328349	487	6.74228e-05	0.000403669
	1.25	0.943766	765	3	762	6	768	0.0078125	0.00777202	4	0.9999	487.983	0.0166707	487.967	0.0333413	488	6.83224e-05	0.000403669
	1.24	0.942456	766	3	763	6	769	0.00780234	0.00777202	4	0.9999	488.983	0.016929	488.966	0.0338579	489	6.92391e-05	0.000403669
	1.21	0.938341	767	3	764	6	770	0.00779221	0.00777202	4	0.9999	489.983	0.0171924	489.966	0.0343849	490	7.01732e-05	0.000403669
	1.16	0.930817	768	3	765	6	771	0.0077821	0.00777202	4	0.9999	490.983	0.0174612	490.965	0.0349224	491	7.11251e-05	0.000403669
	1.14	0.927556	769	3	766	6	772	0.00777202	0.00777202	4	0.9999	491.982	0.0177354	491.965	0.0354707	492	7.2095e-05	0.000403669
	1.1	0.920567	769	4	765	8	773	0.0103493	0.010296	4	0.9999	492.982	0.0180151	492.964	0.0360301	493	7.30834e-05	0.000403669
	1.07	0.914886	771	4	767	8	775	0.0103226	0.010296	4	0.9999	493.982	0.0183004	493.963	0.0366008	494	7.40906e-05	0.000403669
	1.05	0.910875	772	4	768	8	776	0.0103093	0.010296	4	0.9999	494.981	0.0185914	494.963	0.0371829	495	7.5117e-05	0.000403669
	1.03	0.906675	773	4	769	8	777	0.010296	0.010296	4	0.9999	495.981	0.0188884	495.962	0.0377768	496	7.61628e-05	0.000403669
	1.01	0.902276	774	5	769	10	779	0.012837	0.0127226	4	0.9999	496.981	0.0191913	496.962	0.0383826	497	7.72286e-05	0.000403669
	1	0.9	775	5	770	10	780	0.0128205	0.0127226	4	0.9999	497.98	0.0195004	497.961	0.0390007	498	7.83147e-05	0.000403669
	0.99	0.897671	776	5	771	10	781	0.0128041	0.0127226	3.92	0.99988	498.98	0.0198157	498.96	0.0396313	499	7.94215e-05	0.000630594
	0.98	0.895287	777	5	772	10	782	0.0127877	0.0127226	3.85	0.999859	499.98	0.0201374	499.96	0.0402747	500	8.05494e-05	0.000643355
	0.97	0.892848	778	5	773	10	783	0.0127714	0.0127226	3.82	0.999849	500.98	0.0204656	500.959	0.0409311	501	8.16988e-05	0.000656384
	0.93	0.88251	779	5	774	10	784	0.0127551	0.0127226	3.81	0.999845	501.979	0.0208004	501.958	0.0416008	502	8.28701e-05	0.000676443
	0.91	0.876973	780	5	775	10	785	0.0127389	0.0127226	3.81	0.999845	502.979	0.021142	502.958	0.0422841	503	8.40638e-05	0.000676443
	0.89	0.871175	781	5	776	10	786	0.0127226	0.0127226	3.77	0.99983	503.979	0.0214906	503.957	0.0429812	504	8.52802e-05	0.000697139
	0.85	0.858746	781	6	775	12	787	0.0152478	0.0150188	3.72	0.999809	504.978	0.0218463	504.956	0.0436926	505	8.65199e-05	0.000718491
	0.8	0.841511	782	6	776	12	788	0.0152284	0.0150188	3.72	0.999809	505.978	0.0222092	505.956	0.0444183	506	8.77832e-05	0.000718491
	0.77	0.830176	783	6	777	12	789	0.0152091	0.0150188	3.7	0.9998	506.977	0.0225794	506.955	0.0451589	507	8.90707e-05	0.000740521
	0.76	0.82622	784	6	778	12	790	0.0151899	0.0150188	3.68	0.999791	507.977	0.0229572	507.954	0.0459145	508	9.03828e-05	0.000755595
	0.75	0.822172	785	6	779	12	791	0.0151707	0.0150188	3.66	0.999781	508.977	0.0233427	508.953	0.0466855	509	9.172e-05	0.000778803
	0.74	0.81803	786	6	780	12	792	0.0151515	0.0150188	3.66	0.999781	509.976	0.0237361	509.953	0.0474722	510	9.30827e-05	0.000778803
	0.69	0.795826	787	6	781	12	793	0.0151324	0.0150188	3.6	0.999749	510.976	0.0241375	510.952	0.0482749	511	9.44715e-05	0.000802748
	0.67	0.786204	788	6	782	12	794	0.0151134	0.0150188	3.56	0.999725	511.975	0.024547	511.951	0.0490941	512	9.58869e-05	0.000819132
	0.66	0.781224	789	6	783	12	795	0.0150943	0.0150188	3.48	0.999669	512.975	0.024965	512.95	0.04993	513	9.73294e-05	0.000835861
	0.64	0.770913	793	6	787	12	799	0.0150188	0.0150188	3.46	0.999653	513.975	0.0253915	513.949	0.0507829	514	9.87995e-05	0.000852943
	0.63	0.765577	794	7	787	14	801	0.0174782	0.017284	3.44	0.999637	514.974	0.0258267	514.948	0.0516533	515	0.000100298	0.000870384
	0.56	0.724577	796	7	789	14	803	0.0174346	0.017284	3.43	0.999628	515.974	0.0262708	515.947	0.0525415	516	0.000101825	0.000888193
	0.55	0.718162	798	7	791	14	805	0.0173913	0.017284	3.42	0.99962	516.973	0.026724	516.947	0.0534479	517	0.000103381	0.000906377
	0.52	0.698005	800	7	793	14	807	0.0173482	0.017284	3.41	0.999611	517.973	0.0271864	517.946	0.0543729	518	0.000104967	0.000924944
	0.45	0.645187	801	7	794	14	808	0.0173267	0.017284	3.39	0.999593	518.972	0.0276584	518.945	0.0553168	519	0.000106583	0.000943902
	0.43	0.628465	802	7	795	14	809	0.0173053	0.017284	3.34	0.999543	519.972	0.02814	519.944	0.0562801	520	0.000108231	0.00096326
	0.42	0.619811	803	7	796	14	810	0.017284	0.017284	3.33	0.999532	520.971	0.0286316	520.943	0.0572631	521	0.00010991	0.000983026
	0.41	0.610955	803	8	795	16	811	0.0197287	0.0197287	3.32	0.999521	521.971	0.0291332	521.942	0.0582663	522	0.000111621	0.00100321
	0.39	0.59262	803	9	794	18	812	0.0221675	0.0221675	3.26	0.99945	522.97	0.0296451	522.941	0.0592902	523	0.000113366	0.00102382
	0.38	0.583131	803	10	793	20	813	0.0246002	0.0245399	3.19	0.999354	523.97	0.0301675	523.94	0.0603351	524	0.000115143	0.00104486
	0.36	0.563484	805	10	795	20	815	0.0245399	0.0245399	3.18	0.999339	524.969	0.0307007	524.939	0.0614014	525	0.000116955	0.00106635
	0.35	0.553316	805	11	794	22	816	0.0269608	0.0267315	3.15	0.999292	525.969	0.0312449	525.938	0.0624897	526	0.000118802	0.00108828
	0.34	0.542912	809	11	798	22	820	0.0268293	0.0267315	3.13	0.999259	526.968	0.0318002	526.936	0.0636004	527	0.000120684	0.00111069
	0.33	0.532265	810	11	799	22	821	0.0267966	0.0267315	3.07	0.999149	527.968	0.032367	527.935	0.064734	528	0.000122602	0.00114518
	0.32	0.52137	812	11	801	22	823	0.0267315	0.0267315	3.07	0.999149	528.967	0.0329455	528.934	0.065891	529	0.000124558	0.00114518
	0.31	0.510221	812	12	800	24	824	0.0291262	0.0290557	3.04	0.999088	529.966	0.0335359	529.933	0.0670717	530	0.00012655	0.00118077
	0.29	0.487139	814	12	802	24	826	0.0290557	0.0290557	3.03	0.999067	530.966	0.0341384	530.932	0.0682769	531	0.000128582	0.00120512
	0.28	0.475193	814	13	801	26	827	0.0314389	0.0313631	3	0.999	531.965	0.0347534	531.93	0.0695069	532	0.000130652	0.00122999
	0.26	0.450459	816	13	803	26	829	0.0313631	0.0313631	2.99	0.998977	532.965	0.0353811	532.929	0.0707623	533	0.000132762	0.00125538
	0.25	0.437659	816	14	802	28	830	0.0337349	0.0335731	2.94	0.998852	533.964	0.0360218	533.928	0.0720436	534	0.000134913	0.0012813
	0.24	0.42456	820	14	806	28	834	0.0335731	0.0335731	2.92	0.998798	534.963	0.0366757	534.927	0.0733514	535	0.000137105	0.00130778
	0.23	0.411156	821	15	806	30	836	0.0358852	0.03517	2.86	0.99862	535.963	0.0373431	535.925	0.0746863	536	0.00013934	0.00136241
	0.22	0.39744	824	15	809	30	839	0.0357569	0.03517	2.86	0.99862	536.962	0.0380243	536.924	0.0760487	537	0.000141618	0.00136241
	0.21	0.383405	826	15	811	30	841	0.0356718	0.03517	2.86	0.99862	537.961	0.0387197	537.923	0.0774393	538	0.000143939	0.00136241
	0.2	0.369043	832	15	817	30	847	0.0354191	0.03517	2.85	0.998587	538.961	0.0394294	538.921	0.0788587	539	0.000146306	0.00141938
	0.19	0.354346	834	15	819	30	849	0.0353357	0.03517	2.84	0.998555	539.96	0.0401538	539.92	0.0803075	540	0.000148718	0.00144876
	0.18	0.339307	836	15	821	30	851	0.0352526	0.03517	2.83	0.998521	540.959	0.0408932	540.918	0.0817863	541	0.000151176	0.00147877
	0.17	0.323917	838	15	823	30	853	0.03517	0.03517	2.8	0.998415	541.958	0.0416479	541.917	0.0832957	542	0.000153682	0.00150941
	0.16	0.308169	840	16	824	32	856	0.0373832	0.0373832	2.79	0.998378	542.958	0.0424182	542.915	0.0848365	543	0.000156237	0.0015407
	0.15	0.292054	843	17	826	34	860	0.0395349	0.0395349	2.76	0.998262	543.957	0.0432046	543.914	0.0864091	544	0.00015884	0.00158888
	0.14	0.275564	845	18	827	36	863	0.0417149	0.0415704	2.76	0.998262	544.956	0.0440072	544.912	0.0880145	545	0.000161494	0.00158888
	0.13	0.25869	848	18	830	36	866	0.0415704	0.0415704	2.75	0.998222	545.955	0.0448265	545.91	0.0896531	546	0.0001642	0.0016555
	0.12	0.241422	852	20	832	40	872	0.0458716	0.0458716	2.75	0.998222	546.954	0.0456628	546.909	0.0913257	547	0.000166957	0.0016555
	0.11	0.223753	856	24	832	48	880	0.0545455	0.0545455	2.73	0.998138	547.953	0.0465165	547.907	0.0930331	548	0.000169768	0.00170733
	0.1	0.205672	859	25	834	50	884	0.0565611	0.0565611	2.72	0.998095	548.953	0.0473879	548.905	0.0947759	549	0.000172634	0.0017428
	0.09	0.187169	863	28	835	56	891	0.0628507	0.0628507	2.71	0.99805	549.952	0.0482775	549.903	0.0965549	550	0.000175554	0.00179741
	0.08	0.168236	870	33	837	66	903	0.0730897	0.0730897	2.71	0.99805	550.951	0.0491855	550.902	0.098371	551	0.000178532	0.00179741
	0.07	0.148862	876	36	840	72	912	0.0789474	0.0789474	2.66	0.997812	551.95	0.0501124	551.9	0.100225	552	0.000181567	0.00185376
	0.06	0.129036	881	38	843	76	919	0.0826986	0.0826986	2.64	0.997709	552.949	0.0510585	552.898	0.102117	553	0.00018466	0.0019119
	0.05	0.108749	890	41	849	82	931	0.0880773	0.0880773	2.64	0.997709	553.948	0.0520244	553.896	0.104049	554	0.000187814	0.0019119
										2.61	0.997545	554.947	0.0530104	554.894	0.106021	555	0.000191028	0.00197189
										2.57	0.997308	555.946	0.0540169	555.892	0.108034	556	0.000194305	0.00201294
										2.54	0.997116	556.945	0.0550443	556.89	0.110089	557	0.000197646	0.00205487
										2.51	0.99691	557.944	0.0560932	557.888	0.112186	558	0.000201051	0.00209767
										2.46	0.996533	558.943	0.0571639	558.886	0.114328	559	0.000204522	0.00216358
										2.46	0.996533	559.942	0.0582569	559.883	0.116514	560	0.00020806	0.00216358
										2.43	0.996285	560.941	0.0593727	560.881	0.118745	561	0.000211667	0.00225474
										2.43	0.996285	561.939	0.0605118	561.879	0.121024	562	0.000215345	0.00225474
										2.42	0.996198	562.938	0.0616747	562.877	0.123349	563	0.000219093	0.00234979
										2.42	0.996198	563.937	0.0628618	563.874	0.125724	564	0.000222914	0.00234979
										2.32	0.995214	564.936	0.0640736	564.872	0.128147	565	0.000226809	0.00242372
										2.31	0.995102	565.935	0.0653108	565.869	0.130622	566	0.00023078	0.00247432
										2.27	0.99463	566.933	0.0665738	566.867	0.133148	567	0.000234828	0.00252599
										2.26	0.994505	567.932	0.0678632	567.864	0.135726	568	0.000238955	0.00257874
										2.24	0.994246	568.931	0.0691796	568.862	0.138359	569	0.000243162	0.00263261
										2.23	0.994112	569.929	0.0705234	569.859	0.141047	570	0.000247451	0.00271556
										2.23	0.994112	570.928	0.0718953	570.856	0.143791	571	0.000251822	0.00271556
										2.22	0.993974	571.927	0.0732959	571.853	0.146592	572	0.000256279	0.00280115
										2.21	0.993834	572.925	0.0747258	572.851	0.149452	573	0.000260823	0.00285971
										2.2	0.99369	573.924	0.0761856	573.848	0.152371	574	0.000265455	0.00291952
										2.19	0.993543	574.922	0.0776759	574.845	0.155352	575	0.000270177	0.00298059
										2.15	0.992921	575.921	0.0791974	575.842	0.158395	576	0.000274991	0.00307461
										2.15	0.992921	576.919	0.0807507	576.838	0.161501	577	0.000279899	0.00307461
										2.14	0.992756	577.918	0.0823366	577.835	0.164673	578	0.000284902	0.00320466
										2.14	0.992756	578.916	0.0839556	578.832	0.167911	579	0.000290002	0.00320466
										2.13	0.992587	579.914	0.0856086	579.829	0.171217	580	0.000295202	0.00330582
										2.11	0.992238	580.913	0.0872961	580.825	0.174592	581	0.000300503	0.00337504
										2.1	0.992057	581.911	0.089019	581.822	0.178038	582	0.000305907	0.00348163
										2.1	0.992057	582.909	0.090778	582.818	0.181556	583	0.000311417	0.00348163
										2.09	0.991872	583.907	0.0925738	583.815	0.185148	584	0.000317034	0.0035916
										2.08	0.991682	584.906	0.0944073	584.811	0.188815	585	0.00032276	0.00370508
										2.08	0.991682	585.904	0.0962792	585.807	0.192558	586	0.000328598	0.00370508
										2.07	0.991489	586.902	0.0981903	586.804	0.196381	587	0.00033455	0.00382217
										2.06	0.99129	587.9	0.100141	587.8	0.200283	588	0.000340617	0.00394298
										2.06	0.99129	588.898	0.102134	588.796	0.204267	589	0.000346803	0.00394298
										2.04	0.99088	589.896	0.104167	589.792	0.208335	590	0.00035311	0.00411007
										2.04	0.99088	590.894	0.106244	590.788	0.212488	591	0.00035954	0.00411007
										2.03	0.990667	591.892	0.108364	591.783	0.216728	592	0.000366095	0.00446591
										2.03	0.990667	592.889	0.110529	592.779	0.221057	593	0.000372777	0.00446591
										2.03	0.990667	593.887	0.112738	593.775	0.225477	594	0.000379591	0.00446591
										2.03	0.990667	594.885	0.114995	594.77	0.229989	595	0.000386537	0.00446591
										2.03	0.990667	595.883	0.117298	595.765	0.234597	596	0.000393619	0.00446591
										2.03	0.990667	596.88	0.11965	596.761	0.239301	597	0.000400839	0.00446591
										2.02	0.99045	597.878	0.122052	597.756	0.244103	598	0.0004082	0.00485273
										2.02	0.99045	598.875	0.124503	598.751	0.249007	599	0.000415704	0.00485273
										2.01	0.990228	599.873	0.127007	599.746	0.254013	600	0.000423356	0.00549696
										2.01	0.990228	600.87	0.129562	600.741	0.259125	601	0.000431156	0.00549696
										2.01	0.990228	601.868	0.132172	601.736	0.264344	602	0.000439109	0.00549696
										2.01	0.990228	602.865	0.134836	602.73	0.269672	603	0.000447217	0.00549696
										2.01	0.990228	603.862	0.137556	603.725	0.275112	604	0.000455484	0.00549696
										2.01	0.990228	604.86	0.140333	604.719	0.280667	605	0.000463912	0.00549696
										2.01	0.990228	605.857	0.143169	605.714	0.286338	606	0.000472505	0.00549696
										2.01	0.990228	606.854	0.146064	606.708	0.292128	607	0.000481265	0.00549696
										2.01	0.990228	607.851	0.14902	607.702	0.29804	608	0.000490197	0.00549696
										2.01	0.990228	608.848	0.152038	608.696	0.304076	609	0.000499303	0.00549696
										2	0.99	609.845	0.155119	609.69	0.310238	610	0.000508588	0.0218223
										2	0.99	610.842	0.158265	610.683	0.316531	611	0.000518053	0.0218223
										2	0.99	611.839	0.161477	611.677	0.322955	612	0.000527704	0.0218223
										2	0.99	612.835	0.164757	612.67	0.329514	613	0.000537543	0.0218223
										2	0.99	613.832	0.168106	613.664	0.336211	614	0.000547575	0.0218223
										2	0.99	614.828	0.171524	614.657	0.343049	615	0.000557803	0.0218223
										2	0.99	615.825	0.175015	615.65	0.35003	616	0.00056823	0.0218223
										2	0.99	616.821	0.178579	616.643	0.357158	617	0.000578862	0.0218223
										2	0.99	617.818	0.182218	617.636	0.364435	618	0.000589701	0.0218223
										2	0.99	618.814	0.185933	618.628	0.371866	619	0.000600753	0.0218223
										2	0.99	619.81	0.189726	619.621	0.379452	620	0.00061202	0.0218223
										2	0.99	620.806	0.193599	620.613	0.387198	621	0.000623508	0.0218223
										2	0.99	621.802	0.197553	621.605	0.395107	622	0.00063522	0.0218223
										2	0.99	622.798	0.201591	622.597	0.403182	623	0.000647161	0.0218223
										2	0.99	623.794	0.205713	623.589	0.411426	624	0.000659336	0.0218223
										2	0.99	624.79	0.209922	624.58	0.419843	625	0.000671749	0.0218223
										2	0.99	625.786	0.214219	625.572	0.428437	626	0.000684405	0.0218223
										2	0.99	626.781	0.218606	626.563	0.437212	627	0.000697308	0.0218223
										2	0.99	627.777	0.223085	627.554	0.446171	628	0.000710463	0.0218223
										2	0.99	628.772	0.227659	628.545	0.455318	629	0.000723875	0.0218223
										2	0.99	629.768	0.232328	629.535	0.464656	630	0.00073755	0.0218223
										2	0.99	630.763	0.237096	630.526	0.474191	631	0.000751492	0.0218223
										2	0.99	631.758	0.241963	631.516	0.483927	632	0.000765707	0.0218223
										2	0.99	632.753	0.246933	632.506	0.493866	633	0.000780199	0.0218223
										2	0.99	633.748	0.252007	633.496	0.504014	634	0.000794975	0.0218223
										2	0.99	634.743	0.257187	634.486	0.514375	635	0.000810039	0.0218223
										2	0.99	635.738	0.262477	635.475	0.524953	636	0.000825398	0.0218223
										2	0.99	636.732	0.267877	636.464	0.535754	637	0.000841057	0.0218223
										2	0.99	637.727	0.27339	637.453	0.54678	638	0.000857022	0.0218223
										2	0.99	638.721	0.279019	638.442	0.558038	639	0.0008733	0.0218223
										2	0.99	639.715	0.284766	639.43	0.569533	640	0.000889895	0.0218223
										2	0.99	640.709	0.290634	640.419	0.581268	641	0.000906814	0.0218223
										2	0.99	641.703	0.296625	641.407	0.593249	642	0.000924064	0.0218223
										2	0.99	642.697	0.302741	642.395	0.605481	643	0.000941651	0.0218223
										2	0.99	643.691	0.308985	643.382	0.61797	644	0.000959581	0.0218223
										2	0.99	644.685	0.31536	644.369	0.630721	645	0.000977861	0.0218223
										2	0.99	645.678	0.321869	645.356	0.643738	646	0.000996499	0.0218223
										2	0.99	646.671	0.328514	646.343	0.657028	647	0.0010155	0.0218223
										2	0.99	647.665	0.335298	647.329	0.670597	648	0.00103487	0.0218223
										2	0.99	648.658	0.342225	648.316	0.68445	649	0.00105462	0.0218223
										2	0.99	649.651	0.349296	649.301	0.698592	650	0.00107476	0.0218223
										2	0.99	650.643	0.356515	650.287	0.713031	651	0.00109529	0.0218223
										2	0.99	651.636	0.363886	651.272	0.727772	652	0.00111621	0.0218223
										2	0.99	652.629	0.37141	652.257	0.742821	653	0.00113755	0.0218223
										2	0.99	653.621	0.379092	653.242	0.758185	654	0.0011593	0.0218223
										2	0.99	654.613	0.386935	654.226	0.77387	655	0.00118148	0.0218223
										2	0.99	655.605	0.394941	655.21	0.789883	656	0.00120409	0.0218223
										2	0.99	656.597	0.403115	656.194	0.806231	657	0.00122714	0.0218223
										2	0.99	657.589	0.41146	657.177	0.82292	658	0.00125064	0.0218223
										2	0.99	658.58	0.419979	658.16	0.839958	659	0.00127459	0.0218223
										2	0.99	659.571	0.428676	659.143	0.857351	660	0.00129902	0.0218223
										2	0.99	660.562	0.437554	660.125	0.875108	661	0.00132391	0.0218223
										2	0.99	661.553	0.446617	661.107	0.893235	662	0.0013493	0.0218223
										2	0.99	662.544	0.45587	662.088	0.91174	663	0.00137517	0.0218223
										2	0.99	663.535	0.465316	663.069	0.930631	664	0.00140155	0.0218223
										2	0.99	664.525	0.474958	664.05	0.949916	665	0.00142845	0.0218223
										2	0.99	665.515	0.484801	665.03	0.969603	666	0.00145586	0.0218223
										2	0.99	666.505	0.49485	666.01	0.9897	667	0.00148381	0.0218223
										2	0.99	667.495	0.505107	666.99	1.01021	668	0.0015123	0.0218223
										2	0.99	668.484	0.515579	667.969	1.03116	669	0.00154134	0.0218223
										2	0.99	669.474	0.526268	668.947	1.05254	670	0.00157095	0.0218223
										2	0.99	670.463	0.537179	669.926	1.07436	671	0.00160113	0.0218223
										2	0.99	671.452	0.548317	670.903	1.09663	672	0.0016319	0.0218223
										2	0.99	672.44	0.559687	671.881	1.11937	673	0.00166326	0.0218223
										2	0.99	673.429	0.571292	672.857	1.14258	674	0.00169523	0.0218223
										2	0.99	674.417	0.583139	673.834	1.16628	675	0.00172782	0.0218223
										2	0.99	675.405	0.595232	674.81	1.19046	676	0.00176104	0.0218223
										2	0.99	676.392	0.607575	675.785	1.21515	677	0.0017949	0.0218223
										2	0.99	677.38	0.620174	676.76	1.24035	678	0.00182942	0.0218223
										2	0.99	678.367	0.633034	677.734	1.26607	679	0.00186461	0.0218223
										2	0.99	679.354	0.646161	678.708	1.29232	680	0.00190047	0.0218223
										2	0.99	680.34	0.659559	679.681	1.31912	681	0.00193703	0.0218223
										2	0.99	681.327	0.673234	680.654	1.34647	682	0.00197429	0.0218223
										2	0.99	682.313	0.687192	681.626	1.37438	683	0.00201228	0.0218223
										2	0.99	683.299	0.701439	682.597	1.40288	684	0.00205099	0.0218223
										2	0.99	684.284	0.715979	683.568	1.43196	685	0.00209045	0.0218223
										2	0.99	685.269	0.73082	684.538	1.46164	686	0.00213067	0.0218223
										2	0.99	686.254	0.745967	685.508	1.49193	687	0.00217166	0.0218223
										2	0.99	687.239	0.761426	686.477	1.52285	688	0.00221345	0.0218223
										2	0.99	688.223	0.777203	687.446	1.55441	689	0.00225603	0.0218223
										2	0.99	689.207	0.793305	688.413	1.58661	690	0.00229943	0.0218223
										2	0.99	690.19	0.809738	689.381	1.61948	691	0.00234367	0.0218223
										2	0.99	691.173	0.826509	690.347	1.65302	692	0.00238876	0.0218223
										2	0.99	692.156	0.843625	691.313	1.68725	693	0.0024347	0.0218223
										2	0.99	693.139	0.861091	692.278	1.72218	694	0.00248153	0.0218223
										2	0.99	694.121	0.878916	693.242	1.75783	695	0.00252926	0.0218223
										2	0.99	695.103	0.897107	694.206	1.79421	696	0.00257789	0.0218223
										2	0.99	696.084	0.915669	695.169	1.83134	697	0.00262746	0.0218223
										2	0.99	697.065	0.934612	696.131	1.86922	698	0.00267797	0.0218223
										2	0.99	698.046	0.953941	697.092	1.90788	699	0.00272945	0.0218223
										2	0.99	699.026	0.973665	698.053	1.94733	700	0.0027819	0.0218223
										2	0.99	700.006	0.993792	699.012	1.98758	701	0.00283536	0.0218223
										2	0.99	700.986	1.01433	699.971	2.02866	702	0.00288983	0.0218223
										2	0.99	701.965	1.03528	700.929	2.07057	703	0.00294533	0.0218223
										2	0.99	702.943	1.05667	701.887	2.11333	704	0.00300189	0.0218223
										2	0.99	703.922	1.07848	702.843	2.15697	705	0.00305953	0.0218223
										2	0.99	704.899	1.10074	703.799	2.20149	706	0.00311825	0.0218223
										2	0.99	705.877	1.12345	704.753	2.24691	707	0.00317809	0.0218223
										2	0.99	706.853	1.14663	705.707	2.29325	708	0.00323906	0.0218223
										2	0.99	707.83	1.17027	706.659	2.34053	709	0.00330118	0.0218223
										2	0.99	708.806	1.19439	707.611	2.38877	710	0.00336447	0.0218223
										2	0.99	709.781	1.21899	708.562	2.43798	711	0.00342895	0.0218223
										2	0.99	710.756	1.24409	709.512	2.48819	712	0.00349465	0.0218223
										2	0.99	711.73	1.2697	710.461	2.53941	713	0.00356158	0.0218223
										2	0.99	712.704	1.29583	711.408	2.59166	714	0.00362977	0.0218223
										2	0.99	713.678	1.32248	712.355	2.64496	715	0.00369924	0.0218223
										2	0.99	714.65	1.34966	713.301	2.69933	716	0.00377001	0.0218223
										2	0.99	715.623	1.37739	714.245	2.75479	717	0.0038421	0.0218223
										2	0.99	716.594	1.40568	715.189	2.81136	718	0.00391554	0.0218223
										2	0.99	717.565	1.43453	716.131	2.86906	719	0.00399035	0.0218223
										2	0.99	718.536	1.46396	717.072	2.92792	720	0.00406655	0.0218223
										2	0.99	719.506	1.49397	718.012	2.98795	721	0.00414417	0.0218223
										2	0.99	720.475	1.52459	718.951	3.04918	722	0.00422323	0.0218223
										2	0.99	721.444	1.55581	719.888	3.11162	723	0.00430376	0.0218223
										2	0.99	722.412	1.58765	720.825	3.17531	724	0.00438578	0.0218223
										2	0.99	723.38	1.62013	721.76	3.24026	725	0.00446932	0.0218223
										2	0.99	724.347	1.65325	722.694	3.30649	726	0.0045544	0.0218223
										2	0.99	725.313	1.68702	723.626	3.37404	727	0.00464104	0.0218223
										2	0.99	726.279	1.72146	724.557	3.44292	728	0.00472928	0.0218223
										2	0.99	727.243	1.75658	725.487	3.51315	729	0.00481914	0.0218223
										2	0.99	728.208	1.79239	726.415	3.58477	730	0.00491065	0.0218223
										2	0.99	729.171	1.8289	727.342	3.6578	731	0.00500383	0.0218223
										2	0.99	730.134	1.86613	728.268	3.73226	732	0.00509872	0.0218223
										1.92	0.987977	731.096	1.90409	729.192	3.80818	733	0.00519533	0.0759167
										1.89	0.987118	732.057	1.94279	730.114	3.88558	734	0.00529371	0.0781523
										1.89	0.987118	733.018	1.98225	731.036	3.96449	735	0.00539387	0.0781523
										1.85	0.985875	733.978	2.02247	731.955	4.04494	736	0.00549584	0.0804473
										1.79	0.983782	734.937	2.06348	732.873	4.12695	737	0.00559967	0.0820109
										1.78	0.983404	735.895	2.10528	733.789	4.21056	738	0.00570536	0.0836019
										1.76	0.982622	736.852	2.14789	734.704	4.29578	739	0.00581296	0.0852204
										1.75	0.982217	737.809	2.19132	735.617	4.38265	740	0.0059225	0.086867
										1.74	0.981803	738.764	2.23559	736.529	4.47119	741	0.00603399	0.0885419
										1.73	0.981379	739.719	2.28072	737.439	4.56144	742	0.00614749	0.0911083
										1.73	0.981379	740.673	2.32671	738.347	4.65342	743	0.00626301	0.0911083
										1.71	0.980502	741.626	2.37358	739.253	4.74716	744	0.00638059	0.0946325
										1.71	0.980502	742.579	2.42135	740.157	4.84269	745	0.00650026	0.0946325
										1.7	0.980047	743.53	2.47002	741.06	4.94005	746	0.00662205	0.100144
										1.7	0.980047	744.48	2.51963	741.961	5.03925	747	0.00674599	0.100144
										1.7	0.980047	745.43	2.57017	742.86	5.14034	748	0.00687212	0.100144
										1.7	0.980047	746.378	2.62168	743.757	5.24335	749	0.00700047	0.100144
										1.68	0.979107	747.326	2.67415	744.652	5.3483	750	0.00713107	0.105934
										1.68	0.979107	748.272	2.72761	745.545	5.45523	751	0.00726395	0.105934
										1.66	0.978122	749.218	2.78208	746.436	5.56417	752	0.00739916	0.108937
										1.64	0.977091	750.162	2.83757	747.325	5.67515	753	0.00753672	0.110979
										1.6	0.974881	751.106	2.8941	748.212	5.7882	754	0.00767666	0.113053
										1.56	0.972458	752.048	2.95168	749.097	5.90336	755	0.00781903	0.115161
										1.54	0.97116	752.99	3.01033	749.979	6.02067	756	0.00796385	0.117302
										1.49	0.967641	753.93	3.07007	750.86	6.14015	757	0.00811116	0.120577
										1.49	0.967641	754.869	3.13092	751.738	6.26183	758	0.008261	0.120577
										1.45	0.964519	755.807	3.19288	752.614	6.38577	759	0.00841339	0.123929
										1.44	0.963692	756.744	3.25599	753.488	6.51197	760	0.00856839	0.126207
										1.42	0.961981	757.68	3.32025	754.36	6.64049	761	0.00872601	0.128519
										1.41	0.961095	758.614	3.38568	755.229	6.77136	762	0.0088863	0.130867
										1.39	0.959262	759.548	3.45231	756.095	6.90461	763	0.0090493	0.134454
										1.39	0.959262	760.48	3.52014	756.96	7.04028	764	0.00921503	0.134454
										1.36	0.956348	761.411	3.5892	757.822	7.17841	765	0.00938354	0.138122
										1.28	0.947519	762.34	3.65951	758.681	7.31902	766	0.00955486	0.140613
										1.26	0.945046	763.269	3.73108	759.538	7.46216	767	0.00972902	0.14314
										1.25	0.943766	764.196	3.80393	760.392	7.60787	768	0.00990608	0.145703
										1.24	0.942456	765.122	3.87809	761.244	7.75617	769	0.010086	0.148303
										1.21	0.938341	766.046	3.95356	762.093	7.90711	770	0.010269	0.15094
										1.16	0.930817	766.97	4.03036	762.939	8.06073	771	0.0104549	0.153614
										1.14	0.927556	767.891	4.10853	763.783	8.21705	772	0.0106439	0.156325
										1.1	0.920567	768.812	4.18806	764.624	8.37613	773	0.0108359	0.159074
										1.07	0.914886	769.731	4.269	765.462	8.53799	774	0.011031	0.163267
										1.07	0.914886	770.649	4.35134	766.297	8.70268	775	0.0112293	0.163267
										1.05	0.910875	771.565	4.43511	767.13	8.87022	776	0.0114307	0.167546
										1.03	0.906675	772.48	4.52034	767.959	9.04067	777	0.0116354	0.170446
										1.01	0.902276	773.393	4.60703	768.786	9.21406	778	0.0118433	0.174867
										1.01	0.902276	774.305	4.69521	769.61	9.39042	779	0.0120545	0.174867
										1	0.9	775.215	4.7849	770.43	9.56979	780	0.012269	0.179374
										0.99	0.897671	776.124	4.87611	771.248	9.75222	781	0.0124868	0.182426
										0.98	0.895287	777.031	4.96887	772.062	9.93774	782	0.0127081	0.185516
										0.97	0.892848	777.937	5.06319	772.874	10.1264	783	0.0129328	0.188645
										0.93	0.88251	778.841	5.1591	773.682	10.3182	784	0.013161	0.191812
										0.91	0.876973	779.743	5.25661	774.487	10.5132	785	0.0133926	0.195017
										0.89	0.871175	780.644	5.35574	775.289	10.7115	786	0.0136278	0.198261
										0.85	0.858746	781.543	5.45651	776.087	10.913	787	0.0138666	0.201542
										0.8	0.841511	782.441	5.55894	776.882	11.1179	788	0.014109	0.204861
										0.77	0.830176	783.337	5.66305	777.674	11.3261	789	0.014355	0.208219
										0.76	0.82622	784.231	5.76886	778.462	11.5377	790	0.0146047	0.211614
										0.75	0.822172	785.124	5.87639	779.247	11.7528	791	0.0148581	0.215047
										0.74	0.81803	786.014	5.98564	780.029	11.9713	792	0.0151153	0.218517
										0.69	0.795826	786.903	6.09666	780.807	12.1933	793	0.0153762	0.222024
										0.67	0.786204	787.791	6.20944	781.581	12.4189	794	0.0156409	0.225569
										0.66	0.781224	788.676	6.32402	782.352	12.648	795	0.0159095	0.229151
										0.64	0.770913	789.56	6.4404	783.119	12.8808	796	0.0161819	0.238264
										0.64	0.770913	790.441	6.55862	783.883	13.1172	797	0.0164583	0.238264
										0.64	0.770913	791.321	6.67867	784.643	13.3573	798	0.0167385	0.238264
										0.64	0.770913	792.199	6.8006	785.399	13.6012	799	0.0170228	0.238264
										0.63	0.765577	793.076	6.9244	786.151	13.8488	800	0.017311	0.249496
										0.63	0.765577	793.95	7.0501	786.9	14.1002	801	0.0176032	0.249496
										0.56	0.724577	794.822	7.17771	787.645	14.3554	802	0.0178995	0.257159
										0.56	0.724577	795.693	7.30726	788.385	14.6145	803	0.0181999	0.257159
										0.55	0.718162	796.561	7.43876	789.122	14.8775	804	0.0185044	0.264959
										0.55	0.718162	797.428	7.57223	789.856	15.1445	805	0.018813	0.264959
										0.52	0.698005	798.292	7.70768	790.585	15.4154	806	0.0191257	0.272891
										0.52	0.698005	799.155	7.84512	791.31	15.6902	807	0.0194427	0.272891
										0.45	0.645187	800.015	7.98459	792.031	15.9692	808	0.0197638	0.278924
										0.43	0.628465	800.874	8.12608	792.748	16.2522	809	0.0200892	0.282986
										0.42	0.619811	801.73	8.26962	793.461	16.5392	810	0.0204188	0.287079
										0.41	0.610955	802.585	8.41522	794.17	16.8304	811	0.0207527	0.291202
										0.39	0.59262	803.437	8.5629	794.874	17.1258	812	0.0210909	0.295354
										0.38	0.583131	804.287	8.71267	795.575	17.4253	813	0.0214334	0.299535
										0.36	0.563484	805.135	8.86454	796.271	17.7291	814	0.0217802	0.30586
										0.36	0.563484	805.981	9.01853	796.963	18.0371	815	0.0221314	0.30586
										0.35	0.553316	806.825	9.17466	797.651	18.3493	816	0.0224869	0.312247
										0.34	0.542912	807.667	9.33292	798.334	18.6658	817	0.0228468	0.323021
										0.34	0.542912	808.507	9.49335	799.013	18.9867	818	0.0232111	0.323021
										0.34	0.542912	809.344	9.65595	799.688	19.3119	819	0.0235799	0.323021
										0.34	0.542912	810.179	9.82073	800.359	19.6415	820	0.023953	0.323021
										0.33	0.532265	811.012	9.9877	801.025	19.9754	821	0.0243306	0.333947
										0.32	0.52137	811.843	10.1569	801.686	20.3138	822	0.0247126	0.340571
										0.32	0.52137	812.672	10.3283	802.343	20.6566	823	0.0250991	0.340571
										0.31	0.510221	813.498	10.5019	802.996	21.0038	824	0.02549	0.347242
										0.29	0.487139	814.322	10.6778	803.644	21.3555	825	0.0258855	0.353957
										0.29	0.487139	815.144	10.8559	804.288	21.7117	826	0.0262854	0.353957
										0.28	0.475193	815.964	11.0362	804.928	22.0724	827	0.0266898	0.360714
										0.26	0.450459	816.781	11.2188	805.562	22.4377	828	0.0270986	0.36751
										0.26	0.450459	817.596	11.4037	806.193	22.8075	829	0.027512	0.36751
										0.25	0.437659	818.409	11.5909	806.818	23.1818	830	0.0279299	0.37434
										0.24	0.42456	819.22	11.7804	807.439	23.5607	831	0.0283522	0.385794
										0.24	0.42456	820.028	11.9721	808.056	23.9442	832	0.0287791	0.385794
										0.24	0.42456	820.834	12.1662	808.668	24.3323	833	0.0292105	0.385794
										0.24	0.42456	821.637	12.3625	809.275	24.725	834	0.0296463	0.385794
										0.23	0.411156	822.439	12.5612	809.878	25.1223	835	0.0300866	0.399634
										0.23	0.411156	823.238	12.7621	810.476	25.5243	836	0.0305314	0.399634
										0.22	0.39744	824.035	12.9654	811.069	25.9309	837	0.0309807	0.411229
										0.22	0.39744	824.829	13.171	811.658	26.3421	838	0.0314345	0.411229
										0.22	0.39744	825.621	13.379	812.242	26.758	839	0.0318927	0.411229
										0.21	0.383405	826.411	13.5893	812.821	27.1785	840	0.0323554	0.422861
										0.21	0.383405	827.198	13.8018	813.396	27.6037	841	0.0328225	0.422861
										0.2	0.369043	827.983	14.0168	813.966	28.0336	842	0.033294	0.441513
										0.2	0.369043	828.766	14.234	814.532	28.4681	843	0.0337699	0.441513
										0.2	0.369043	829.546	14.4536	815.093	28.9072	844	0.0342503	0.441513
										0.2	0.369043	830.324	14.6755	815.649	29.3511	845	0.034735	0.441513
										0.2	0.369043	831.1	14.8998	816.2	29.7996	846	0.0352241	0.441513
										0.2	0.369043	831.874	15.1264	816.747	30.2528	847	0.0357176	0.441513
										0.19	0.354346	832.645	15.3553	817.289	30.7106	848	0.0362153	0.460152
										0.19	0.354346	833.413	15.5865	817.827	31.1731	849	0.0367174	0.460152
										0.18	0.339307	834.18	15.8201	818.36	31.6402	850	0.0372238	0.469447
										0.18	0.339307	834.944	16.056	818.888	32.112	851	0.0377344	0.469447
										0.17	0.323917	835.706	16.2942	819.412	32.5884	852	0.0382493	0.478713
										0.17	0.323917	836.465	16.5347	819.931	33.0694	853	0.0387683	0.478713
										0.16	0.308169	837.222	16.7775	820.445	33.555	854	0.0392916	0.490244
										0.16	0.308169	837.977	17.0226	820.955	34.0453	855	0.039819	0.490244
										0.16	0.308169	838.73	17.2701	821.46	34.5401	856	0.0403506	0.490244
										0.15	0.292054	839.48	17.5198	821.96	35.0395	857	0.0408863	0.506263
										0.15	0.292054	840.228	17.7718	822.456	35.5435	858	0.041426	0.506263
										0.15	0.292054	840.974	18.026	822.948	36.052	859	0.0419698	0.506263
										0.15	0.292054	841.717	18.2826	823.435	36.5651	860	0.0425176	0.506263
										0.14	0.275564	842.459	18.5414	823.917	37.0827	861	0.0430694	0.522098
										0.14	0.275564	843.198	18.8024	824.395	37.6048	862	0.0436251	0.522098
										0.14	0.275564	843.934	19.0657	824.869	38.1314	863	0.0441847	0.522098
										0.13	0.25869	844.669	19.3312	825.338	38.6624	864	0.0447482	0.535494
										0.13	0.25869	845.401	19.599	825.802	39.1979	865	0.0453155	0.535494
										0.13	0.25869	846.131	19.8689	826.262	39.7378	866	0.0458867	0.535494
										0.12	0.241422	846.859	20.1411	826.718	40.2822	867	0.0464616	0.555228
										0.12	0.241422	847.585	20.4154	827.169	40.8309	868	0.0470402	0.555228
										0.12	0.241422	848.308	20.692	827.616	41.3839	869	0.0476225	0.555228
										0.12	0.241422	849.029	20.9707	828.059	41.9413	870	0.0482084	0.555228
										0.12	0.241422	849.748	21.2515	828.497	42.503	871	0.0487979	0.555228
										0.12	0.241422	850.466	21.5345	828.931	43.069	872	0.049391	0.555228
										0.11	0.223753	851.18	21.8196	829.361	43.6392	873	0.0499877	0.584912
										0.11	0.223753	851.893	22.1068	829.786	44.2137	874	0.0505877	0.584912
										0.11	0.223753	852.604	22.3962	830.208	44.7924	875	0.0511913	0.584912
										0.11	0.223753	853.312	22.6876	830.625	45.3752	876	0.0517982	0.584912
										0.11	0.223753	854.019	22.9811	831.038	45.9622	877	0.0524084	0.584912
										0.11	0.223753	854.723	23.2766	831.447	46.5533	878	0.0530219	0.584912
										0.11	0.223753	855.426	23.5742	831.852	47.1484	879	0.0536387	0.584912
										0.11	0.223753	856.126	23.8738	832.252	47.7477	880	0.0542587	0.584912
										0.1	0.205672	856.825	24.1755	832.649	48.3509	881	0.0548818	0.609218
										0.1	0.205672	857.521	24.4791	833.042	48.9581	882	0.0555081	0.609218
										0.1	0.205672	858.215	24.7847	833.431	49.5693	883	0.0561374	0.609218
										0.1	0.205672	858.908	25.0922	833.816	50.1844	884	0.0567697	0.609218
										0.09	0.187169	859.598	25.4017	834.197	50.8034	885	0.057405	0.630466
										0.09	0.187169	860.287	25.7132	834.574	51.4263	886	0.0580432	0.630466
										0.09	0.187169	860.974	26.0265	834.947	52.053	887	0.0586843	0.630466
										0.09	0.187169	861.658	26.3417	835.317	52.6834	888	0.0593282	0.630466
										0.09	0.187169	862.341	26.6588	835.682	53.3177	889	0.0599749	0.630466
										0.09	0.187169	863.022	26.9778	836.044	53.9556	890	0.0606243	0.630466
										0.09	0.187169	863.701	27.2986	836.403	54.5972	891	0.0612763	0.630466
										0.08	0.168236	864.379	27.6212	836.758	55.2425	892	0.061931	0.664642
										0.08	0.168236	865.054	27.9457	837.109	55.8913	893	0.0625883	0.664642
										0.08	0.168236	865.728	28.2719	837.456	56.5438	894	0.0632481	0.664642
										0.08	0.168236	866.4	28.5999	837.8	57.1997	895	0.0639103	0.664642
										0.08	0.168236	867.07	28.9296	838.141	57.8592	896	0.064575	0.664642
										0.08	0.168236	867.739	29.2611	838.478	58.5221	897	0.065242	0.664642
										0.08	0.168236	868.406	29.5942	838.812	59.1885	898	0.0659114	0.664642
										0.08	0.168236	869.071	29.9291	839.142	59.8582	899	0.0665831	0.664642
										0.08	0.168236	869.734	30.2656	839.469	60.5313	900	0.067257	0.664642
										0.08	0.168236	870.396	30.6038	839.792	61.2077	901	0.067933	0.664642
										0.08	0.168236	871.056	30.9437	840.113	61.8873	902	0.0686112	0.664642
										0.08	0.168236	871.715	31.2851	840.43	62.5702	903	0.0692915	0.664642
										0.07	0.148862	872.372	31.6281	840.744	63.2563	904	0.0699738	0.698489
										0.07	0.148862	873.027	31.9728	841.054	63.9455	905	0.0706581	0.698489
										0.07	0.148862	873.681	32.319	841.362	64.6379	906	0.0713443	0.698489
										0.07	0.148862	874.333	32.6667	841.667	65.3333	907	0.0720324	0.698489
										0.07	0.148862	874.984	33.0159	841.968	66.0318	908	0.0727223	0.698489
										0.07	0.148862	875.633	33.3667	842.267	66.7333	909	0.073414	0.698489
										0.07	0.148862	876.281	33.7189	842.562	67.4378	910	0.0741075	0.698489
										0.07	0.148862	876.927	34.0726	842.855	68.1452	911	0.0748026	0.698489
										0.07	0.148862	877.572	34.4277	843.145	68.8555	912	0.0754994	0.698489
										0.06	0.129036	878.216	34.7843	843.431	69.5686	913	0.0761978	0.721469
										0.06	0.129036	878.858	35.1423	843.715	70.2845	914	0.0768977	0.721469
										0.06	0.129036	879.498	35.5016	843.997	71.0033	915	0.0775992	0.721469
										0.06	0.129036	880.138	35.8624	844.275	71.7247	916	0.0783021	0.721469
										0.06	0.129036	880.776	36.2244	844.551	72.4489	917	0.0790064	0.721469
										0.06	0.129036	881.412	36.5879	844.824	73.1757	918	0.0797121	0.721469
										0.06	0.129036	882.047	36.9526	845.095	73.9052	919	0.0804192	0.721469
										0.05	0.108749	882.681	37.3186	845.363	74.6373	920	0.0811275	0.745676
										0.05	0.108749	883.314	37.6859	845.628	75.3719	921	0.081837	0.745676
										0.05	0.108749	883.945	38.0545	845.891	76.109	922	0.0825477	0.745676
										0.05	0.108749	884.576	38.4243	846.151	76.8486	923	0.0832596	0.745676
										0.05	0.108749	885.205	38.7954	846.409	77.5907	924	0.0839726	0.745676
										0.05	0.108749	885.832	39.1676	846.665	78.3352	925	0.0846867	0.745676
										0.05	0.108749	886.459	39.541	846.918	79.082	926	0.0854018	0.745676
										0.05	0.108749	887.084	39.9156	847.169	79.8313	927	0.0861179	0.745676
										0.05	0.108749	887.709	40.2914	847.417	80.5828	928	0.0868349	0.745676
										0.05	0.108749	888.332	40.6683	847.663	81.3365	929	0.0875528	0.745676
										0.05	0.108749	888.954	41.0463	847.907	82.0926	930	0.0882716	0.745676
										0.05	0.108749	889.575	41.4254	848.149	82.8508	931	0.0889912	0.745676

## Sheet: Distinct Peptide Level Data
Distinct Peptide Level Data		Confidence Threshold	Forward	Reverse	Correct	Incorrect	Total	Global FDR	q-value		Fit Confidence Threshold	Fit Forward	Fit Reverse	Fit Correct	Fit Incorrect	Fit Total	Fit Global FDR	Fit Local FDR
		1	2845	1	2844	2	2846	0.000702741	0.000514403		1	0.999818	0.000182297	0.999635	0.000364594	1	0.000364594	0.000377104
		0.9999	3524	1	3523	2	3525	0.000567376	0.000514403		1	1.99964	0.000364726	1.99927	0.000729452	2	0.000364726	0.000377104
		0.9998	3887	1	3886	2	3888	0.000514403	0.000514403		1	2.99945	0.000547164	2.99891	0.00109433	3	0.000364776	0.000377104
		0.9997	4224	2	4222	4	4226	0.000946522	0.000779879		1	3.99927	0.000729607	3.99854	0.00145921	4	0.000364804	0.000377104
		0.9996	4406	2	4404	4	4408	0.000907441	0.000779879		1	4.99909	0.000912053	4.99818	0.00182411	5	0.000364821	0.000377104
		0.9995	4532	2	4530	4	4534	0.000882223	0.000779879		1	5.99891	0.0010945	5.99781	0.002189	6	0.000364834	0.000377104
		0.9994	4645	2	4643	4	4647	0.00086077	0.000779879		1	6.99872	0.00127695	6.99745	0.0025539	7	0.000364843	0.000377104
		0.9993	4725	2	4723	4	4727	0.000846203	0.000779879		1	7.99854	0.0014594	7.99708	0.00291881	8	0.000364851	0.000377104
		0.9992	4814	2	4812	4	4816	0.000830565	0.000779879		1	8.99836	0.00164186	8.99672	0.00328372	9	0.000364857	0.000377104
		0.9991	4886	2	4884	4	4888	0.000818331	0.000779879		1	9.99818	0.00182432	9.99635	0.00364863	10	0.000364863	0.000377104
		0.999	4935	2	4933	4	4937	0.000810209	0.000779879		1	10.998	0.00200677	10.996	0.00401355	11	0.000364868	0.000377104
		0.9989	4994	2	4992	4	4996	0.000800641	0.000779879		1	11.9978	0.00218924	11.9956	0.00437847	12	0.000364873	0.000377104
		0.9988	5046	2	5044	4	5048	0.000792393	0.000779879		1	12.9976	0.0023717	12.9953	0.0047434	13	0.000364877	0.000377104
		0.9987	5087	2	5085	4	5089	0.000786009	0.000779879		1	13.9974	0.00255416	13.9949	0.00510833	14	0.000364881	0.000377104
		0.9986	5127	2	5125	4	5129	0.000779879	0.000779879		1	14.9973	0.00273663	14.9945	0.00547326	15	0.000364884	0.000377104
		0.9985	5162	3	5159	6	5165	0.00116167	0.00110132		1	15.9971	0.0029191	15.9942	0.0058382	16	0.000364888	0.000377104
		0.9984	5206	3	5203	6	5209	0.00115185	0.00110132		1	16.9969	0.00310157	16.9938	0.00620315	17	0.000364891	0.000377104
		0.9983	5250	3	5247	6	5253	0.0011422	0.00110132		1	17.9967	0.00328405	17.9934	0.00656809	18	0.000364894	0.000377104
		0.9982	5286	3	5283	6	5289	0.00113443	0.00110132		1	18.9965	0.00346652	18.9931	0.00693305	19	0.000364897	0.000377104
		0.9981	5318	3	5315	6	5321	0.00112761	0.00110132		1	19.9964	0.003649	19.9927	0.007298	20	0.0003649	0.000377104
		0.998	5343	3	5340	6	5346	0.00112233	0.00110132		1	20.9962	0.00383148	20.9923	0.00766296	21	0.000364903	0.000377104
		0.9979	5372	3	5369	6	5375	0.00111628	0.00110132		1	21.996	0.00401396	21.992	0.00802792	22	0.000364906	0.000377104
		0.9978	5402	3	5399	6	5405	0.00111008	0.00110132		1	22.9958	0.00419645	22.9916	0.00839289	23	0.000364908	0.000377104
		0.9977	5425	3	5422	6	5428	0.00110538	0.00110132		1	23.9956	0.00437893	23.9912	0.00875787	24	0.000364911	0.000377104
		0.9976	5445	3	5442	6	5448	0.00110132	0.00110132		1	24.9954	0.00456142	24.9909	0.00912284	25	0.000364914	0.000377104
		0.9975	5472	4	5468	8	5476	0.00146092	0.00142934		1	25.9953	0.00474391	25.9905	0.00948782	26	0.000364916	0.000377104
		0.9974	5496	4	5492	8	5500	0.00145455	0.00142934		1	26.9951	0.0049264	26.9901	0.00985281	27	0.000364919	0.000377104
		0.9973	5521	4	5517	8	5525	0.00144796	0.00142934		1	27.9949	0.0051089	27.9898	0.0102178	28	0.000364921	0.000377104
		0.9972	5542	4	5538	8	5546	0.00144248	0.00142934		1	28.9947	0.0052914	28.9894	0.0105828	29	0.000364924	0.000377104
		0.9971	5557	4	5553	8	5561	0.00143859	0.00142934		1	29.9945	0.00547389	29.9891	0.0109478	30	0.000364926	0.000377104
		0.997	5580	4	5576	8	5584	0.00143266	0.00142934		1	30.9943	0.00565639	30.9887	0.0113128	31	0.000364929	0.000377104
		0.9969	5593	4	5589	8	5597	0.00142934	0.00142934		1	31.9942	0.0058389	31.9883	0.0116778	32	0.000364931	0.000377104
		0.9968	5621	5	5616	10	5626	0.00177746	0.00174764		1	32.994	0.0060214	32.988	0.0120428	33	0.000364933	0.000377104
		0.9967	5641	5	5636	10	5646	0.00177117	0.00174764		1	33.9938	0.00620391	33.9876	0.0124078	34	0.000364936	0.000377104
		0.9966	5657	5	5652	10	5662	0.00176616	0.00174764		1	34.9936	0.00638642	34.9872	0.0127728	35	0.000364938	0.000377104
		0.9965	5678	5	5673	10	5683	0.00175963	0.00174764		1	35.9934	0.00656893	35.9869	0.0131379	36	0.000364941	0.000377104
		0.9964	5699	5	5694	10	5704	0.00175316	0.00174764		1	36.9932	0.00675144	36.9865	0.0135029	37	0.000364943	0.000377104
		0.9963	5717	5	5712	10	5722	0.00174764	0.00174764		1	37.9931	0.00693396	37.9861	0.0138679	38	0.000364945	0.000377104
		0.9962	5733	6	5727	12	5739	0.00209096	0.00203286		1	38.9929	0.00711648	38.9858	0.014233	39	0.000364948	0.000377104
		0.9961	5752	6	5746	12	5758	0.00208406	0.00203286		1	39.9927	0.007299	39.9854	0.014598	40	0.00036495	0.000377104
		0.996	5770	6	5764	12	5776	0.00207756	0.00203286		1	40.9925	0.00748152	40.985	0.014963	41	0.000364952	0.000377104
		0.9959	5790	6	5784	12	5796	0.00207039	0.00203286		1	41.9923	0.00766404	41.9847	0.0153281	42	0.000364954	0.000377104
		0.9958	5806	6	5800	12	5812	0.00206469	0.00203286		1	42.9922	0.00784657	42.9843	0.0156931	43	0.000364957	0.000377104
		0.9957	5831	6	5825	12	5837	0.00205585	0.00203286		1	43.992	0.0080291	43.9839	0.0160582	44	0.000364959	0.000377104
		0.9956	5842	6	5836	12	5848	0.00205198	0.00203286		1	44.9918	0.00821163	44.9836	0.0164233	45	0.000364961	0.000377104
		0.9955	5861	6	5855	12	5867	0.00204534	0.00203286		1	45.9916	0.00839416	45.9832	0.0167883	46	0.000364963	0.000377104
		0.9954	5874	6	5868	12	5880	0.00204082	0.00203286		1	46.9914	0.00857669	46.9828	0.0171534	47	0.000364966	0.000377104
		0.9953	5886	6	5880	12	5892	0.00203666	0.00203286		1	47.9912	0.00875923	47.9825	0.0175185	48	0.000364968	0.000377104
		0.9952	5897	6	5891	12	5903	0.00203286	0.00203286		1	48.9911	0.00894177	48.9821	0.0178835	49	0.00036497	0.000377104
		0.9951	5912	7	5905	14	5919	0.00236526	0.00210147		1	49.9909	0.00912431	49.9818	0.0182486	50	0.000364972	0.000377104
		0.995	5926	7	5919	14	5933	0.00235968	0.00210147		1	50.9907	0.00930685	50.9814	0.0186137	51	0.000364975	0.000377104
		0.9949	5939	7	5932	14	5946	0.00235452	0.00210147		1	51.9905	0.0094894	51.981	0.0189788	52	0.000364977	0.000377104
		0.9948	5953	7	5946	14	5960	0.00234899	0.00210147		1	52.9903	0.00967194	52.9807	0.0193439	53	0.000364979	0.000377104
		0.9947	5965	7	5958	14	5972	0.00234427	0.00210147		1	53.9901	0.00985449	53.9803	0.019709	54	0.000364981	0.000377104
		0.9946	5972	7	5965	14	5979	0.00234153	0.00210147		1	54.99	0.010037	54.9799	0.0200741	55	0.000364983	0.000377104
		0.9945	5987	7	5980	14	5994	0.00233567	0.00210147		1	55.9898	0.0102196	55.9796	0.0204392	56	0.000364986	0.000377104
		0.9944	5998	7	5991	14	6005	0.00233139	0.00210147		1	56.9896	0.0104022	56.9792	0.0208043	57	0.000364988	0.000377104
		0.9943	6006	7	5999	14	6013	0.00232829	0.00210147		1	57.9894	0.0105847	57.9788	0.0211694	58	0.00036499	0.000377104
		0.9942	6020	7	6013	14	6027	0.00232288	0.00210147		1	58.9892	0.0107673	58.9785	0.0215345	59	0.000364992	0.000377104
		0.9941	6028	7	6021	14	6035	0.0023198	0.00210147		1	59.9891	0.0109498	59.9781	0.0218997	60	0.000364994	0.000377104
		0.994	6039	7	6032	14	6046	0.00231558	0.00210147		1	60.9889	0.0111324	60.9777	0.0222648	61	0.000364997	0.000377104
		0.9939	6044	7	6037	14	6051	0.00231367	0.00210147		1	61.9887	0.011315	61.9774	0.0226299	62	0.000364999	0.000377104
		0.9938	6055	7	6048	14	6062	0.00230947	0.00210147		1	62.9885	0.0114975	62.977	0.0229951	63	0.000365001	0.000377104
		0.9937	6065	7	6058	14	6072	0.00230567	0.00210147		1	63.9883	0.0116801	63.9766	0.0233602	64	0.000365003	0.000377104
		0.9936	6079	7	6072	14	6086	0.00230036	0.00210147		1	64.9881	0.0118627	64.9763	0.0237254	65	0.000365005	0.000377104
		0.9935	6084	7	6077	14	6091	0.00229847	0.00210147		1	65.988	0.0120453	65.9759	0.0240905	66	0.000365008	0.000377104
		0.9934	6089	7	6082	14	6096	0.00229659	0.00210147		1	66.9878	0.0122278	66.9755	0.0244557	67	0.00036501	0.000377104
		0.9933	6099	7	6092	14	6106	0.00229283	0.00210147		1	67.9876	0.0124104	67.9752	0.0248208	68	0.000365012	0.000377104
		0.9932	6109	7	6102	14	6116	0.00228908	0.00210147		1	68.9874	0.012593	68.9748	0.025186	69	0.000365014	0.000377104
		0.9931	6118	7	6111	14	6125	0.00228571	0.00210147		1	69.9872	0.0127756	69.9744	0.0255511	70	0.000365016	0.000377104
		0.993	6127	7	6120	14	6134	0.00228236	0.00210147		1	70.987	0.0129582	70.9741	0.0259163	71	0.000365019	0.000377104
		0.9929	6132	7	6125	14	6139	0.0022805	0.00210147		1	71.9869	0.0131407	71.9737	0.0262815	72	0.000365021	0.000377104
		0.9928	6140	7	6133	14	6147	0.00227753	0.00210147		1	72.9867	0.0133233	72.9734	0.0266467	73	0.000365023	0.000377104
		0.9927	6145	7	6138	14	6152	0.00227568	0.00210147		1	73.9865	0.0135059	73.973	0.0270119	74	0.000365025	0.000377104
		0.9926	6149	7	6142	14	6156	0.0022742	0.00210147		1	74.9863	0.0136885	74.9726	0.027377	75	0.000365027	0.000377104
		0.9925	6164	7	6157	14	6171	0.00226868	0.00210147		1	75.9861	0.0138711	75.9723	0.0277422	76	0.000365029	0.000377104
		0.9924	6178	7	6171	14	6185	0.00226354	0.00210147		1	76.9859	0.0140537	76.9719	0.0281074	77	0.000365032	0.000377104
		0.9923	6182	7	6175	14	6189	0.00226208	0.00210147		1	77.9858	0.0142363	77.9715	0.0284726	78	0.000365034	0.000377104
		0.9922	6198	7	6191	14	6205	0.00225624	0.00210147		1	78.9856	0.0144189	78.9712	0.0288378	79	0.000365036	0.000377104
		0.9921	6209	7	6202	14	6216	0.00225225	0.00210147		1	79.9854	0.0146015	79.9708	0.029203	80	0.000365038	0.000377104
		0.992	6220	7	6213	14	6227	0.00224827	0.00210147		1	80.9852	0.0147841	80.9704	0.0295683	81	0.00036504	0.000377104
		0.9919	6227	7	6220	14	6234	0.00224575	0.00210147		1	81.985	0.0149667	81.9701	0.0299335	82	0.000365042	0.000377104
		0.9918	6235	7	6228	14	6242	0.00224287	0.00210147		1	82.9849	0.0151494	82.9697	0.0302987	83	0.000365045	0.000377104
		0.9917	6241	7	6234	14	6248	0.00224072	0.00210147		1	83.9847	0.015332	83.9693	0.0306639	84	0.000365047	0.000377104
		0.9916	6247	7	6240	14	6254	0.00223857	0.00210147		1	84.9845	0.0155146	84.969	0.0310292	85	0.000365049	0.000377104
		0.9915	6261	7	6254	14	6268	0.00223357	0.00210147		1	85.9843	0.0156972	85.9686	0.0313944	86	0.000365051	0.000377104
		0.9914	6265	7	6258	14	6272	0.00223214	0.00210147		1	86.9841	0.0158798	86.9682	0.0317596	87	0.000365053	0.000377104
		0.9913	6274	7	6267	14	6281	0.00222894	0.00210147		1	87.9839	0.0160624	87.9679	0.0321249	88	0.000365055	0.000377104
		0.9912	6277	7	6270	14	6284	0.00222788	0.00210147		1	88.9838	0.0162451	88.9675	0.0324901	89	0.000365058	0.000377104
		0.9911	6287	7	6280	14	6294	0.00222434	0.00210147		1	89.9836	0.0164277	89.9671	0.0328554	90	0.00036506	0.000377104
		0.991	6293	7	6286	14	6300	0.00222222	0.00210147		1	90.9834	0.0166103	90.9668	0.0332206	91	0.000365062	0.000377104
		0.9909	6300	7	6293	14	6307	0.00221976	0.00210147		1	91.9832	0.016793	91.9664	0.0335859	92	0.000365064	0.000377104
		0.9908	6304	7	6297	14	6311	0.00221835	0.00210147		1	92.983	0.0169756	92.966	0.0339512	93	0.000365066	0.000377104
		0.9907	6312	7	6305	14	6319	0.00221554	0.00210147		1	93.9828	0.0171582	93.9657	0.0343164	94	0.000365069	0.000377104
		0.9906	6315	7	6308	14	6322	0.00221449	0.00210147		1	94.9827	0.0173409	94.9653	0.0346817	95	0.000365071	0.000377104
		0.9905	6322	7	6315	14	6329	0.00221204	0.00210147		1	95.9825	0.0175235	95.965	0.035047	96	0.000365073	0.000377104
		0.9904	6334	7	6327	14	6341	0.00220785	0.00210147		1	96.9823	0.0177061	96.9646	0.0354123	97	0.000365075	0.000377104
		0.9903	6337	7	6330	14	6344	0.00220681	0.00210147		1	97.9821	0.0178888	97.9642	0.0357776	98	0.000365077	0.000377104
		0.9902	6344	7	6337	14	6351	0.00220438	0.00210147		1	98.9819	0.0180714	98.9639	0.0361429	99	0.000365079	0.000377104
		0.9901	6353	7	6346	14	6360	0.00220126	0.00210147		1	99.9817	0.0182541	99.9635	0.0365082	100	0.000365082	0.000377104
		0.99	6361	7	6354	14	6368	0.00219849	0.00210147		1	100.982	0.0184367	100.963	0.0368735	101	0.000365084	0.000377104
		0.9899	6365	7	6358	14	6372	0.00219711	0.00210147		1	101.981	0.0186194	101.963	0.0372388	102	0.000365086	0.000377104
		0.9897	6381	7	6374	14	6388	0.00219161	0.00210147		1	102.981	0.018802	102.962	0.0376041	103	0.000365088	0.000377104
		0.9896	6389	7	6382	14	6396	0.00218887	0.00210147		1	103.981	0.0189847	103.962	0.0379694	104	0.00036509	0.000377104
		0.9895	6395	7	6388	14	6402	0.00218682	0.00210147		1	104.981	0.0191674	104.962	0.0383347	105	0.000365092	0.000377104
		0.9894	6397	7	6390	14	6404	0.00218613	0.00210147		1	105.981	0.01935	105.961	0.0387	106	0.000365095	0.000377104
		0.9893	6401	7	6394	14	6408	0.00218477	0.00210147		1	106.98	0.0195327	106.961	0.0390654	107	0.000365097	0.000377104
		0.9892	6407	7	6400	14	6414	0.00218273	0.00210147		1	107.98	0.0197153	107.961	0.0394307	108	0.000365099	0.000377104
		0.9891	6411	7	6404	14	6418	0.00218136	0.00210147		1	108.98	0.019898	108.96	0.039796	109	0.000365101	0.000377104
		0.989	6414	7	6407	14	6421	0.00218035	0.00210147		1	109.98	0.0200807	109.96	0.0401614	110	0.000365103	0.000377104
		0.9889	6418	7	6411	14	6425	0.00217899	0.00210147		1	110.98	0.0202634	110.959	0.0405267	111	0.000365106	0.000377104
		0.9888	6424	7	6417	14	6431	0.00217696	0.00210147		1	111.98	0.020446	111.959	0.0408921	112	0.000365108	0.000377104
		0.9887	6425	7	6418	14	6432	0.00217662	0.00210147		1	112.979	0.0206287	112.959	0.0412574	113	0.00036511	0.000377104
		0.9886	6429	7	6422	14	6436	0.00217526	0.00210147		1	113.979	0.0208114	113.958	0.0416228	114	0.000365112	0.000377104
		0.9885	6435	7	6428	14	6442	0.00217324	0.00210147		1	114.979	0.0209941	114.958	0.0419881	115	0.000365114	0.000377104
		0.9884	6442	7	6435	14	6449	0.00217088	0.00210147		1	115.979	0.0211768	115.958	0.0423535	116	0.000365116	0.000377104
		0.9883	6452	7	6445	14	6459	0.00216752	0.00210147		1	116.979	0.0213594	116.957	0.0427189	117	0.000365119	0.000377104
		0.9882	6457	7	6450	14	6464	0.00216584	0.00210147		1	117.978	0.0215421	117.957	0.0430842	118	0.000365121	0.000377104
		0.9881	6460	7	6453	14	6467	0.00216484	0.00210147		1	118.978	0.0217248	118.957	0.0434496	119	0.000365123	0.000377104
		0.988	6462	7	6455	14	6469	0.00216417	0.00210147		1	119.978	0.0219075	119.956	0.043815	120	0.000365125	0.000377104
		0.9877	6469	7	6462	14	6476	0.00216183	0.00210147		1	120.978	0.0220902	120.956	0.0441804	121	0.000365127	0.000377104
		0.9876	6474	7	6467	14	6481	0.00216016	0.00210147		1	121.978	0.0222729	121.955	0.0445458	122	0.000365129	0.000377104
		0.9875	6479	7	6472	14	6486	0.0021585	0.00210147		1	122.978	0.0224556	122.955	0.0449112	123	0.000365132	0.000377104
		0.9874	6484	7	6477	14	6491	0.00215683	0.00210147		1	123.977	0.0226383	123.955	0.0452766	124	0.000365134	0.000377104
		0.9873	6487	7	6480	14	6494	0.00215584	0.00210147		1	124.977	0.022821	124.954	0.045642	125	0.000365136	0.000377104
		0.9872	6488	7	6481	14	6495	0.0021555	0.00210147		1	125.977	0.0230037	125.954	0.0460074	126	0.000365138	0.000377104
		0.9871	6491	7	6484	14	6498	0.00215451	0.00210147		1	126.977	0.0231864	126.954	0.0463728	127	0.00036514	0.000377104
		0.987	6493	7	6486	14	6500	0.00215385	0.00210147		1	127.977	0.0233691	127.953	0.0467383	128	0.000365143	0.000377104
		0.9869	6496	7	6489	14	6503	0.00215285	0.00210147		1	128.976	0.0235518	128.953	0.0471037	129	0.000365145	0.000377104
		0.9868	6499	7	6492	14	6506	0.00215186	0.00210147		1	129.976	0.0237346	129.953	0.0474691	130	0.000365147	0.000377104
		0.9867	6503	7	6496	14	6510	0.00215054	0.00210147		1	130.976	0.0239173	130.952	0.0478345	131	0.000365149	0.000377104
		0.9866	6505	7	6498	14	6512	0.00214988	0.00210147		1	131.976	0.0241	131.952	0.0482	132	0.000365151	0.000377104
		0.9865	6507	7	6500	14	6514	0.00214922	0.00210147		1	132.976	0.0242827	132.951	0.0485654	133	0.000365154	0.000377104
		0.9864	6512	7	6505	14	6519	0.00214757	0.00210147		1	133.976	0.0244654	133.951	0.0489309	134	0.000365156	0.000377104
		0.9862	6514	7	6507	14	6521	0.00214691	0.00210147		1	134.975	0.0246482	134.951	0.0492963	135	0.000365158	0.000377104
		0.9861	6520	7	6513	14	6527	0.00214494	0.00210147		1	135.975	0.0248309	135.95	0.0496618	136	0.00036516	0.000377104
		0.986	6524	7	6517	14	6531	0.00214362	0.00210147		1	136.975	0.0250136	136.95	0.0500272	137	0.000365162	0.000377104
		0.9859	6525	7	6518	14	6532	0.00214329	0.00210147		1	137.975	0.0251964	137.95	0.0503927	138	0.000365165	0.000377104
		0.9858	6527	7	6520	14	6534	0.00214264	0.00210147		1	138.975	0.0253791	138.949	0.0507582	139	0.000365167	0.000377104
		0.9857	6528	7	6521	14	6535	0.00214231	0.00210147		1	139.974	0.0255618	139.949	0.0511236	140	0.000365169	0.000377104
		0.9856	6532	7	6525	14	6539	0.002141	0.00210147		1	140.974	0.0257446	140.949	0.0514891	141	0.000365171	0.000377104
		0.9854	6533	7	6526	14	6540	0.00214067	0.00210147		1	141.974	0.0259273	141.948	0.0518546	142	0.000365173	0.000377104
		0.9853	6535	7	6528	14	6542	0.00214002	0.00210147		1	142.974	0.02611	142.948	0.0522201	143	0.000365176	0.000377104
		0.9852	6537	7	6530	14	6544	0.00213936	0.00210147		1	143.974	0.0262928	143.947	0.0525856	144	0.000365178	0.000377104
		0.9851	6540	7	6533	14	6547	0.00213838	0.00210147		1	144.974	0.0264755	144.947	0.0529511	145	0.00036518	0.000377104
		0.985	6544	7	6537	14	6551	0.00213708	0.00210147		1	145.973	0.0266583	145.947	0.0533166	146	0.000365182	0.000377104
		0.9849	6546	7	6539	14	6553	0.00213643	0.00210147		1	146.973	0.026841	146.946	0.0536821	147	0.000365184	0.000377104
		0.9847	6547	7	6540	14	6554	0.0021361	0.00210147		1	147.973	0.0270238	147.946	0.0540476	148	0.000365187	0.000377104
		0.9846	6551	7	6544	14	6558	0.0021348	0.00210147		1	148.973	0.0272066	148.946	0.0544131	149	0.000365189	0.000377104
		0.9845	6554	7	6547	14	6561	0.00213382	0.00210147		1	149.973	0.0273893	149.945	0.0547786	150	0.000365191	0.000377104
		0.9844	6559	7	6552	14	6566	0.0021322	0.00210147		1	150.972	0.0275721	150.945	0.0551442	151	0.000365193	0.000377104
		0.9841	6564	7	6557	14	6571	0.00213057	0.00210147		1	151.972	0.0277548	151.944	0.0555097	152	0.000365195	0.000377104
		0.984	6570	7	6563	14	6577	0.00212863	0.00210147		1	152.972	0.0279376	152.944	0.0558752	153	0.000365198	0.000377104
		0.9839	6572	7	6565	14	6579	0.00212798	0.00210147		1	153.972	0.0281204	153.944	0.0562408	154	0.0003652	0.000377104
		0.9838	6573	7	6566	14	6580	0.00212766	0.00210147		1	154.972	0.0283032	154.943	0.0566063	155	0.000365202	0.000377104
		0.9837	6580	7	6573	14	6587	0.0021254	0.00210147		1	155.972	0.0284859	155.943	0.0569719	156	0.000365204	0.000377104
		0.9835	6583	7	6576	14	6590	0.00212443	0.00210147		1	156.971	0.0286687	156.943	0.0573374	157	0.000365206	0.000377104
		0.9833	6584	7	6577	14	6591	0.00212411	0.00210147		1	157.971	0.0288515	157.942	0.057703	158	0.000365209	0.000377104
		0.9832	6587	7	6580	14	6594	0.00212314	0.00210147		1	158.971	0.0290343	158.942	0.0580685	159	0.000365211	0.000377104
		0.9831	6589	7	6582	14	6596	0.0021225	0.00210147		1	159.971	0.029217	159.942	0.0584341	160	0.000365213	0.000377104
		0.983	6593	7	6586	14	6600	0.00212121	0.00210147		1	160.971	0.0293998	160.941	0.0587997	161	0.000365215	0.000377104
		0.9829	6596	7	6589	14	6603	0.00212025	0.00210147		1	161.97	0.0295826	161.941	0.0591652	162	0.000365217	0.000377104
		0.9828	6598	7	6591	14	6605	0.00211961	0.00210147		1	162.97	0.0297654	162.94	0.0595308	163	0.00036522	0.000377104
		0.9827	6600	7	6593	14	6607	0.00211896	0.00210147		1	163.97	0.0299482	163.94	0.0598964	164	0.000365222	0.000377104
		0.9826	6605	7	6598	14	6612	0.00211736	0.00210147		1	164.97	0.030131	164.94	0.060262	165	0.000365224	0.000377104
		0.9825	6608	7	6601	14	6615	0.0021164	0.00210147		1	165.97	0.0303138	165.939	0.0606276	166	0.000365226	0.000377104
		0.9824	6610	7	6603	14	6617	0.00211576	0.00210147		1	166.97	0.0304966	166.939	0.0609932	167	0.000365229	0.000377104
		0.9822	6611	7	6604	14	6618	0.00211544	0.00210147		1	167.969	0.0306794	167.939	0.0613588	168	0.000365231	0.000377104
		0.9821	6612	7	6605	14	6619	0.00211512	0.00210147		1	168.969	0.0308622	168.938	0.0617244	169	0.000365233	0.000377104
		0.982	6613	7	6606	14	6620	0.0021148	0.00210147		1	169.969	0.031045	169.938	0.06209	170	0.000365235	0.000377104
		0.9819	6615	7	6608	14	6622	0.00211416	0.00210147		1	170.969	0.0312278	170.938	0.0624556	171	0.000365237	0.000377104
		0.9818	6618	7	6611	14	6625	0.00211321	0.00210147		1	171.969	0.0314106	171.937	0.0628212	172	0.00036524	0.000377104
		0.9816	6621	7	6614	14	6628	0.00211225	0.00210147		1	172.968	0.0315934	172.937	0.0631868	173	0.000365242	0.000377104
		0.9815	6627	7	6620	14	6634	0.00211034	0.00210147		1	173.968	0.0317762	173.936	0.0635525	174	0.000365244	0.000377104
		0.9814	6629	7	6622	14	6636	0.0021097	0.00210147		1	174.968	0.0319591	174.936	0.0639181	175	0.000365246	0.000377104
		0.9813	6631	7	6624	14	6638	0.00210907	0.00210147		1	175.968	0.0321419	175.936	0.0642837	176	0.000365249	0.000377104
		0.9812	6632	7	6625	14	6639	0.00210875	0.00210147		1	176.968	0.0323247	176.935	0.0646494	177	0.000365251	0.000377104
		0.9811	6633	7	6626	14	6640	0.00210843	0.00210147		1	177.967	0.0325075	177.935	0.065015	178	0.000365253	0.000377104
		0.981	6635	7	6628	14	6642	0.0021078	0.00210147		1	178.967	0.0326903	178.935	0.0653807	179	0.000365255	0.000377104
		0.9809	6639	7	6632	14	6646	0.00210653	0.00210147		1	179.967	0.0328732	179.934	0.0657463	180	0.000365257	0.000377104
		0.9808	6641	7	6634	14	6648	0.0021059	0.00210147		1	180.967	0.033056	180.934	0.066112	181	0.00036526	0.000377104
		0.9806	6645	7	6638	14	6652	0.00210463	0.00210147		1	181.967	0.0332388	181.934	0.0664777	182	0.000365262	0.000377104
		0.9805	6647	7	6640	14	6654	0.002104	0.00210147		1	182.967	0.0334217	182.933	0.0668433	183	0.000365264	0.000377104
		0.9804	6651	7	6644	14	6658	0.00210273	0.00210147		1	183.966	0.0336045	183.933	0.067209	184	0.000365266	0.000377104
		0.9803	6652	7	6645	14	6659	0.00210242	0.00210147		1	184.966	0.0337873	184.932	0.0675747	185	0.000365269	0.000377104
		0.9801	6653	7	6646	14	6660	0.0021021	0.00210147		1	185.966	0.0339702	185.932	0.0679404	186	0.000365271	0.000377104
		0.98	6655	7	6648	14	6662	0.00210147	0.00210147		1	186.966	0.034153	186.932	0.0683061	187	0.000365273	0.000377104
		0.9798	6658	8	6650	16	6666	0.00240024	0.00239772		1	187.966	0.0343359	187.931	0.0686718	188	0.000365275	0.000377104
		0.9797	6661	8	6653	16	6669	0.00239916	0.00239772		1	188.965	0.0345187	188.931	0.0690375	189	0.000365278	0.000377104
		0.9796	6665	8	6657	16	6673	0.00239772	0.00239772		1	189.965	0.0347016	189.931	0.0694032	190	0.00036528	0.000377104
		0.9795	6666	9	6657	18	6675	0.00269663	0.00268536		1	190.965	0.0348844	190.93	0.0697689	191	0.000365282	0.000377104
		0.9794	6672	9	6663	18	6681	0.00269421	0.00268536		1	191.965	0.0350673	191.93	0.0701346	192	0.000365284	0.000377104
		0.9792	6673	9	6664	18	6682	0.0026938	0.00268536		1	192.965	0.0352502	192.929	0.0705003	193	0.000365287	0.000377104
		0.9791	6674	9	6665	18	6683	0.0026934	0.00268536		1	193.965	0.035433	193.929	0.070866	194	0.000365289	0.000377104
		0.979	6675	9	6666	18	6684	0.002693	0.00268536		1	194.964	0.0356159	194.929	0.0712318	195	0.000365291	0.000377104
		0.9789	6678	9	6669	18	6687	0.00269179	0.00268536		1	195.964	0.0357987	195.928	0.0715975	196	0.000365293	0.000377104
		0.9788	6681	9	6672	18	6690	0.00269058	0.00268536		1	196.964	0.0359816	196.928	0.0719632	197	0.000365296	0.000377104
		0.9786	6683	9	6674	18	6692	0.00268978	0.00268536		1	197.964	0.0361645	197.928	0.072329	198	0.000365298	0.000377104
		0.9785	6686	9	6677	18	6695	0.00268857	0.00268536		1	198.964	0.0363474	198.927	0.0726947	199	0.0003653	0.000377104
		0.9784	6689	9	6680	18	6698	0.00268737	0.00268536		1	199.963	0.0365302	199.927	0.0730605	200	0.000365302	0.000377104
		0.9783	6693	9	6684	18	6702	0.00268577	0.00268536		1	200.963	0.0367131	200.927	0.0734262	201	0.000365305	0.000377104
		0.9782	6694	9	6685	18	6703	0.00268536	0.00268536		1	201.963	0.036896	201.926	0.073792	202	0.000365307	0.000377104
		0.9781	6694	10	6684	20	6704	0.00298329	0.00297796		1	202.963	0.0370789	202.926	0.0741577	203	0.000365309	0.000377104
		0.978	6696	10	6686	20	6706	0.0029824	0.00297796		1	203.963	0.0372618	203.925	0.0745235	204	0.000365311	0.000377104
		0.9779	6699	10	6689	20	6709	0.00298107	0.00297796		1	204.963	0.0374446	204.925	0.0748893	205	0.000365314	0.000377104
		0.9778	6700	10	6690	20	6710	0.00298063	0.00297796		1	205.962	0.0376275	205.925	0.0752551	206	0.000365316	0.000377104
		0.9777	6702	10	6692	20	6712	0.00297974	0.00297796		1	206.962	0.0378104	206.924	0.0756208	207	0.000365318	0.000377104
		0.9776	6703	10	6693	20	6713	0.00297929	0.00297796		1	207.962	0.0379933	207.924	0.0759866	208	0.00036532	0.000377104
		0.9775	6704	10	6694	20	6714	0.00297885	0.00297796		1	208.962	0.0381762	208.924	0.0763524	209	0.000365323	0.000377104
		0.9774	6706	10	6696	20	6716	0.00297796	0.00297796		1	209.962	0.0383591	209.923	0.0767182	210	0.000365325	0.000377104
		0.9773	6709	11	6698	22	6720	0.00327381	0.00327381		1	210.961	0.038542	210.923	0.077084	211	0.000365327	0.000377104
		0.9771	6709	12	6697	24	6721	0.0035709	0.00352009		1	211.961	0.0387249	211.923	0.0774498	212	0.000365329	0.000377104
		0.977	6711	12	6699	24	6723	0.00356983	0.00352009		1	212.961	0.0389078	212.922	0.0778156	213	0.000365332	0.000377104
		0.9769	6712	12	6700	24	6724	0.0035693	0.00352009		1	213.961	0.0390907	213.922	0.0781814	214	0.000365334	0.000377104
		0.9768	6717	12	6705	24	6729	0.00356665	0.00352009		1	214.961	0.0392736	214.921	0.0785473	215	0.000365336	0.000377104
		0.9766	6719	12	6707	24	6731	0.00356559	0.00352009		1	215.961	0.0394565	215.921	0.0789131	216	0.000365338	0.000377104
		0.9764	6720	12	6708	24	6732	0.00356506	0.00352009		1	216.96	0.0396395	216.921	0.0792789	217	0.000365341	0.000377104
		0.9763	6722	12	6710	24	6734	0.003564	0.00352009		1	217.96	0.0398224	217.92	0.0796448	218	0.000365343	0.000377104
		0.9762	6724	12	6712	24	6736	0.00356295	0.00352009		1	218.96	0.0400053	218.92	0.0800106	219	0.000365345	0.000377104
		0.9761	6725	12	6713	24	6737	0.00356242	0.00352009		1	219.96	0.0401882	219.92	0.0803764	220	0.000365347	0.000377104
		0.9759	6729	12	6717	24	6741	0.0035603	0.00352009		1	220.96	0.0403711	220.919	0.0807423	221	0.00036535	0.000377104
		0.9758	6732	12	6720	24	6744	0.00355872	0.00352009		1	221.959	0.0405541	221.919	0.0811081	222	0.000365352	0.000377104
		0.9757	6734	12	6722	24	6746	0.00355766	0.00352009		1	222.959	0.040737	222.919	0.081474	223	0.000365354	0.000377104
		0.9756	6737	12	6725	24	6749	0.00355608	0.00352009		1	223.959	0.0409199	223.918	0.0818399	224	0.000365357	0.000377104
		0.9755	6740	12	6728	24	6752	0.0035545	0.00352009		1	224.959	0.0411029	224.918	0.0822057	225	0.000365359	0.000377104
		0.9754	6741	12	6729	24	6753	0.00355398	0.00352009		1	225.959	0.0412858	225.917	0.0825716	226	0.000365361	0.000377104
		0.9753	6743	12	6731	24	6755	0.00355292	0.00352009		1	226.959	0.0414687	226.917	0.0829375	227	0.000365363	0.000377104
		0.9752	6744	12	6732	24	6756	0.0035524	0.00352009		1	227.958	0.0416517	227.917	0.0833034	228	0.000365366	0.000377104
		0.9751	6747	12	6735	24	6759	0.00355082	0.00352009		1	228.958	0.0418346	228.916	0.0836693	229	0.000365368	0.000377104
		0.975	6749	12	6737	24	6761	0.00354977	0.00352009		1	229.958	0.0420176	229.916	0.0840352	230	0.00036537	0.000377104
		0.9749	6750	12	6738	24	6762	0.00354925	0.00352009		1	230.958	0.0422005	230.916	0.0844011	231	0.000365373	0.000377104
		0.9748	6753	12	6741	24	6765	0.00354767	0.00352009		1	231.958	0.0423835	231.915	0.084767	232	0.000365375	0.000377104
		0.9747	6754	12	6742	24	6766	0.00354715	0.00352009		1	232.957	0.0425664	232.915	0.0851329	233	0.000365377	0.000377104
		0.9745	6755	12	6743	24	6767	0.00354662	0.00352009		1	233.957	0.0427494	233.915	0.0854988	234	0.000365379	0.000377104
		0.9744	6756	12	6744	24	6768	0.0035461	0.00352009		1	234.957	0.0429323	234.914	0.0858647	235	0.000365382	0.000377104
		0.9742	6758	12	6746	24	6770	0.00354505	0.00352009		1	235.957	0.0431153	235.914	0.0862306	236	0.000365384	0.000377104
		0.9741	6760	12	6748	24	6772	0.003544	0.00352009		1	236.957	0.0432983	236.913	0.0865965	237	0.000365386	0.000377104
		0.9739	6762	12	6750	24	6774	0.00354296	0.00352009		1	237.957	0.0434812	237.913	0.0869625	238	0.000365389	0.000377104
		0.9738	6765	12	6753	24	6777	0.00354139	0.00352009		1	238.956	0.0436642	238.913	0.0873284	239	0.000365391	0.000377104
		0.9737	6768	12	6756	24	6780	0.00353982	0.00352009		1	239.956	0.0438472	239.912	0.0876943	240	0.000365393	0.000377104
		0.9736	6769	12	6757	24	6781	0.0035393	0.00352009		1	240.956	0.0440301	240.912	0.0880603	241	0.000365395	0.000377104
		0.9735	6771	12	6759	24	6783	0.00353826	0.00352009		1	241.956	0.0442131	241.912	0.0884262	242	0.000365398	0.000377104
		0.9734	6773	12	6761	24	6785	0.00353721	0.00352009		1	242.956	0.0443961	242.911	0.0887922	243	0.0003654	0.000377104
		0.9733	6774	12	6762	24	6786	0.00353669	0.00352009		1	243.955	0.0445791	243.911	0.0891582	244	0.000365402	0.000377104
		0.9731	6777	12	6765	24	6789	0.00353513	0.00352009		1	244.955	0.0447621	244.91	0.0895241	245	0.000365405	0.000377104
		0.973	6778	12	6766	24	6790	0.00353461	0.00352009		1	245.955	0.044945	245.91	0.0898901	246	0.000365407	0.000377104
		0.9729	6779	12	6767	24	6791	0.00353409	0.00352009		1	246.955	0.045128	246.91	0.0902561	247	0.000365409	0.000377104
		0.9728	6780	12	6768	24	6792	0.00353357	0.00352009		1	247.955	0.045311	247.909	0.090622	248	0.000365411	0.000377104
		0.9726	6783	12	6771	24	6795	0.00353201	0.00352009		1	248.955	0.045494	248.909	0.090988	249	0.000365414	0.000377104
		0.9725	6784	12	6772	24	6796	0.00353149	0.00352009		1	249.954	0.045677	249.909	0.091354	250	0.000365416	0.000377104
		0.9724	6785	12	6773	24	6797	0.00353097	0.00352009		1	250.954	0.04586	250.908	0.09172	251	0.000365418	0.000377104
		0.9723	6786	12	6774	24	6798	0.00353045	0.00352009		1	251.954	0.046043	251.908	0.092086	252	0.000365421	0.000377104
		0.9721	6787	12	6775	24	6799	0.00352993	0.00352009		1	252.954	0.046226	252.908	0.092452	253	0.000365423	0.000377104
		0.972	6788	12	6776	24	6800	0.00352941	0.00352009		1	253.954	0.046409	253.907	0.092818	254	0.000365425	0.000377104
		0.9719	6790	12	6778	24	6802	0.00352837	0.00352009		1	254.953	0.046592	254.907	0.093184	255	0.000365428	0.000377104
		0.9718	6791	12	6779	24	6803	0.00352786	0.00352009		1	255.953	0.046775	255.906	0.0935501	256	0.00036543	0.000377104
		0.9716	6793	12	6781	24	6805	0.00352682	0.00352009		1	256.953	0.046958	256.906	0.0939161	257	0.000365432	0.000377104
		0.9714	6795	12	6783	24	6807	0.00352578	0.00352009		1	257.953	0.0471411	257.906	0.0942821	258	0.000365435	0.000377104
		0.9713	6796	12	6784	24	6808	0.00352526	0.00352009		1	258.953	0.0473241	258.905	0.0946481	259	0.000365437	0.000377104
		0.9712	6797	12	6785	24	6809	0.00352475	0.00352009		1	259.952	0.0475071	259.905	0.0950142	260	0.000365439	0.000377104
		0.971	6799	12	6787	24	6811	0.00352371	0.00352009		1	260.952	0.0476901	260.905	0.0953802	261	0.000365441	0.000377104
		0.9706	6801	12	6789	24	6813	0.00352268	0.00352009		1	261.952	0.0478731	261.904	0.0957463	262	0.000365444	0.000377104
		0.9705	6803	12	6791	24	6815	0.00352164	0.00352009		1	262.952	0.0480562	262.904	0.0961123	263	0.000365446	0.000377104
		0.9704	6804	12	6792	24	6816	0.00352113	0.00352009		1	263.952	0.0482392	263.904	0.0964784	264	0.000365448	0.000377104
		0.9703	6806	12	6794	24	6818	0.00352009	0.00352009		1	264.952	0.0484222	264.903	0.0968444	265	0.000365451	0.000377104
		0.97	6809	13	6796	26	6822	0.0038112	0.00378678		1	265.951	0.0486053	265.903	0.0972105	266	0.000365453	0.000377104
		0.9699	6810	13	6797	26	6823	0.00381064	0.00378678		1	266.951	0.0487883	266.902	0.0975766	267	0.000365455	0.000377104
		0.9697	6813	13	6800	26	6826	0.00380897	0.00378678		1	267.951	0.0489713	267.902	0.0979427	268	0.000365458	0.000377104
		0.9696	6815	13	6802	26	6828	0.00380785	0.00378678		1	268.951	0.0491544	268.902	0.0983088	269	0.00036546	0.000377104
		0.9695	6818	13	6805	26	6831	0.00380618	0.00378678		1	269.951	0.0493374	269.901	0.0986748	270	0.000365462	0.000377104
		0.9691	6819	13	6806	26	6832	0.00380562	0.00378678		1	270.95	0.0495205	270.901	0.0990409	271	0.000365465	0.000377104
		0.969	6821	13	6808	26	6834	0.00380451	0.00378678		1	271.95	0.0497035	271.901	0.099407	272	0.000365467	0.000377104
		0.9689	6822	13	6809	26	6835	0.00380395	0.00378678		1	272.95	0.0498866	272.9	0.0997731	273	0.000365469	0.000377104
		0.9687	6826	13	6813	26	6839	0.00380173	0.00378678		1	273.95	0.0500696	273.9	0.100139	274	0.000365472	0.000377104
		0.9686	6827	13	6814	26	6840	0.00380117	0.00378678		1	274.95	0.0502527	274.899	0.100505	275	0.000365474	0.000377104
		0.9685	6830	13	6817	26	6843	0.0037995	0.00378678		1	275.95	0.0504357	275.899	0.100871	276	0.000365476	0.000377104
		0.9684	6831	13	6818	26	6844	0.00379895	0.00378678		1	276.949	0.0506188	276.899	0.101238	277	0.000365479	0.000377104
		0.9682	6834	13	6821	26	6847	0.00379728	0.00378678		1	277.949	0.0508019	277.898	0.101604	278	0.000365481	0.000377104
		0.9681	6836	13	6823	26	6849	0.00379617	0.00378678		1	278.949	0.0509849	278.898	0.10197	279	0.000365483	0.000377104
		0.9679	6837	13	6824	26	6850	0.00379562	0.00378678		1	279.949	0.051168	279.898	0.102336	280	0.000365486	0.000377104
		0.9678	6840	13	6827	26	6853	0.00379396	0.00378678		1	280.949	0.0513511	280.897	0.102702	281	0.000365488	0.000377104
		0.9677	6841	13	6828	26	6854	0.00379341	0.00378678		1	281.948	0.0515341	281.897	0.103068	282	0.00036549	0.000377104
		0.9676	6842	13	6829	26	6855	0.00379285	0.00378678		1	282.948	0.0517172	282.897	0.103434	283	0.000365493	0.000377104
		0.9675	6843	13	6830	26	6856	0.0037923	0.00378678		1	283.948	0.0519003	283.896	0.103801	284	0.000365495	0.000377104
		0.9674	6844	13	6831	26	6857	0.00379175	0.00378678		1	284.948	0.0520834	284.896	0.104167	285	0.000365497	0.000377104
		0.9673	6845	13	6832	26	6858	0.00379119	0.00378678		1	285.948	0.0522665	285.895	0.104533	286	0.0003655	0.000377104
		0.967	6849	13	6836	26	6862	0.00378898	0.00378678		1	286.948	0.0524495	286.895	0.104899	287	0.000365502	0.000377104
		0.9669	6850	13	6837	26	6863	0.00378843	0.00378678		1	287.947	0.0526326	287.895	0.105265	288	0.000365504	0.000377104
		0.9667	6853	13	6840	26	6866	0.00378678	0.00378678		1	288.947	0.0528157	288.894	0.105631	289	0.000365507	0.000377104
		0.9666	6856	14	6842	28	6870	0.00407569	0.0040751		1	289.947	0.0529988	289.894	0.105998	290	0.000365509	0.000377104
		0.9665	6857	14	6843	28	6871	0.0040751	0.0040751		1	290.947	0.0531819	290.894	0.106364	291	0.000365511	0.000377104
		0.9663	6860	15	6845	30	6875	0.00436364	0.0043592		1	291.947	0.053365	291.893	0.10673	292	0.000365514	0.000377104
		0.9662	6861	15	6846	30	6876	0.004363	0.0043592		1	292.946	0.0535481	292.893	0.107096	293	0.000365516	0.000377104
		0.966	6864	15	6849	30	6879	0.0043611	0.0043592		1	293.946	0.0537312	293.893	0.107462	294	0.000365519	0.000377104
		0.9659	6865	15	6850	30	6880	0.00436047	0.0043592		1	294.946	0.0539143	294.892	0.107829	295	0.000365521	0.000377104
		0.9658	6866	15	6851	30	6881	0.00435983	0.0043592		1	295.946	0.0540974	295.892	0.108195	296	0.000365523	0.000377104
		0.9657	6867	15	6852	30	6882	0.0043592	0.0043592		1	296.946	0.0542805	296.891	0.108561	297	0.000365526	0.000377104
		0.9656	6867	16	6851	32	6883	0.00464914	0.00464914		1	297.946	0.0544637	297.891	0.108927	298	0.000365528	0.000377104
		0.9653	6868	17	6851	34	6885	0.00493827	0.00488155		1	298.945	0.0546468	298.891	0.109294	299	0.00036553	0.000377104
		0.9651	6870	17	6853	34	6887	0.00493684	0.00488155		1	299.945	0.0548299	299.89	0.10966	300	0.000365533	0.000377104
		0.965	6871	17	6854	34	6888	0.00493612	0.00488155		1	300.945	0.055013	300.89	0.110026	301	0.000365535	0.000377104
		0.9649	6874	17	6857	34	6891	0.00493397	0.00488155		1	301.945	0.0551961	301.89	0.110392	302	0.000365537	0.000377104
		0.9647	6875	17	6858	34	6892	0.00493326	0.00488155		1	302.945	0.0553793	302.889	0.110759	303	0.00036554	0.000377104
		0.9646	6876	17	6859	34	6893	0.00493254	0.00488155		1	303.944	0.0555624	303.889	0.111125	304	0.000365542	0.000377104
		0.9645	6877	17	6860	34	6894	0.00493182	0.00488155		1	304.944	0.0557455	304.889	0.111491	305	0.000365544	0.000377104
		0.9643	6880	17	6863	34	6897	0.00492968	0.00488155		1	305.944	0.0559287	305.888	0.111857	306	0.000365547	0.000377104
		0.9641	6883	17	6866	34	6900	0.00492754	0.00488155		1	306.944	0.0561118	306.888	0.112224	307	0.000365549	0.000377104
		0.964	6885	17	6868	34	6902	0.00492611	0.00488155		1	307.944	0.0562949	307.887	0.11259	308	0.000365552	0.000377104
		0.9638	6887	17	6870	34	6904	0.00492468	0.00488155		1	308.944	0.0564781	308.887	0.112956	309	0.000365554	0.000377104
		0.9635	6888	17	6871	34	6905	0.00492397	0.00488155		1	309.943	0.0566612	309.887	0.113322	310	0.000365556	0.000377104
		0.9633	6889	17	6872	34	6906	0.00492326	0.00488155		1	310.943	0.0568444	310.886	0.113689	311	0.000365559	0.000377104
		0.9632	6891	17	6874	34	6908	0.00492183	0.00488155		1	311.943	0.0570275	311.886	0.114055	312	0.000365561	0.000377104
		0.9631	6893	17	6876	34	6910	0.00492041	0.00488155		1	312.943	0.0572107	312.886	0.114421	313	0.000365563	0.000377104
		0.963	6894	17	6877	34	6911	0.00491969	0.00488155		1	313.943	0.0573938	313.885	0.114788	314	0.000365566	0.000377104
		0.9629	6895	17	6878	34	6912	0.00491898	0.00488155		1	314.942	0.057577	314.885	0.115154	315	0.000365568	0.000377104
		0.9628	6899	17	6882	34	6916	0.00491614	0.00488155		1	315.942	0.0577601	315.884	0.11552	316	0.000365571	0.000377104
		0.9627	6900	17	6883	34	6917	0.00491543	0.00488155		1	316.942	0.0579433	316.884	0.115887	317	0.000365573	0.000377104
		0.9626	6902	17	6885	34	6919	0.004914	0.00488155		1	317.942	0.0581265	317.884	0.116253	318	0.000365575	0.000377104
		0.9622	6903	17	6886	34	6920	0.00491329	0.00488155		1	318.942	0.0583096	318.883	0.116619	319	0.000365578	0.000377104
		0.9621	6904	17	6887	34	6921	0.00491258	0.00488155		1	319.942	0.0584928	319.883	0.116986	320	0.00036558	0.000377104
		0.962	6907	17	6890	34	6924	0.00491046	0.00488155		1	320.941	0.058676	320.883	0.117352	321	0.000365582	0.000377104
		0.9619	6908	17	6891	34	6925	0.00490975	0.00488155		1	321.941	0.0588592	321.882	0.117718	322	0.000365585	0.000377104
		0.9618	6910	17	6893	34	6927	0.00490833	0.00488155		1	322.941	0.0590423	322.882	0.118085	323	0.000365587	0.000377104
		0.9616	6911	17	6894	34	6928	0.00490762	0.00488155		1	323.941	0.0592255	323.882	0.118451	324	0.00036559	0.000377104
		0.9614	6912	17	6895	34	6929	0.00490691	0.00488155		1	324.941	0.0594087	324.881	0.118817	325	0.000365592	0.000377104
		0.9613	6913	17	6896	34	6930	0.0049062	0.00488155		1	325.94	0.0595919	325.881	0.119184	326	0.000365594	0.000377104
		0.9612	6915	17	6898	34	6932	0.00490479	0.00488155		1	326.94	0.0597751	326.88	0.11955	327	0.000365597	0.000377104
		0.9611	6916	17	6899	34	6933	0.00490408	0.00488155		1	327.94	0.0599583	327.88	0.119917	328	0.000365599	0.000377104
		0.961	6917	17	6900	34	6934	0.00490337	0.00488155		1	328.94	0.0601415	328.88	0.120283	329	0.000365602	0.000377104
		0.9609	6918	17	6901	34	6935	0.00490267	0.00488155		1	329.94	0.0603247	329.879	0.120649	330	0.000365604	0.000377104
		0.9607	6919	17	6902	34	6936	0.00490196	0.00488155		1	330.939	0.0605079	330.879	0.121016	331	0.000365606	0.000377104
		0.9606	6920	17	6903	34	6937	0.00490125	0.00488155		1	331.939	0.0606911	331.879	0.121382	332	0.000365609	0.000377104
		0.9605	6921	17	6904	34	6938	0.00490055	0.00488155		1	332.939	0.0608743	332.878	0.121749	333	0.000365611	0.000377104
		0.9604	6922	17	6905	34	6939	0.00489984	0.00488155		1	333.939	0.0610575	333.878	0.122115	334	0.000365614	0.000377104
		0.9601	6923	17	6906	34	6940	0.00489914	0.00488155		1	334.939	0.0612407	334.878	0.122481	335	0.000365616	0.000377104
		0.9599	6924	17	6907	34	6941	0.00489843	0.00488155		1	335.939	0.0614239	335.877	0.122848	336	0.000365618	0.000377104
		0.9597	6927	17	6910	34	6944	0.00489631	0.00488155		1	336.938	0.0616071	336.877	0.123214	337	0.000365621	0.000377104
		0.9595	6928	17	6911	34	6945	0.00489561	0.00488155		1	337.938	0.0617903	337.876	0.123581	338	0.000365623	0.000377104
		0.9593	6931	17	6914	34	6948	0.00489349	0.00488155		1	338.938	0.0619735	338.876	0.123947	339	0.000365626	0.000377104
		0.9591	6932	17	6915	34	6949	0.00489279	0.00488155		1	339.938	0.0621568	339.876	0.124314	340	0.000365628	0.000377104
		0.9586	6933	17	6916	34	6950	0.00489209	0.00488155		1	340.938	0.06234	340.875	0.12468	341	0.00036563	0.000377104
		0.9584	6934	17	6917	34	6951	0.00489138	0.00488155		1	341.937	0.0625232	341.875	0.125046	342	0.000365633	0.000377104
		0.9578	6935	17	6918	34	6952	0.00489068	0.00488155		1	342.937	0.0627064	342.875	0.125413	343	0.000365635	0.000377104
		0.9575	6936	17	6919	34	6953	0.00488998	0.00488155		1	343.937	0.0628897	343.874	0.125779	344	0.000365638	0.000377104
		0.9574	6937	17	6920	34	6954	0.00488927	0.00488155		1	344.937	0.0630729	344.874	0.126146	345	0.00036564	0.000377104
		0.9573	6938	17	6921	34	6955	0.00488857	0.00488155		1	345.937	0.0632562	345.873	0.126512	346	0.000365643	0.000377104
		0.9572	6941	17	6924	34	6958	0.00488646	0.00488155		1	346.937	0.0634394	346.873	0.126879	347	0.000365645	0.000377104
		0.9571	6942	17	6925	34	6959	0.00488576	0.00488155		1	347.936	0.0636226	347.873	0.127245	348	0.000365647	0.000377104
		0.9568	6944	17	6927	34	6961	0.00488436	0.00488155		1	348.936	0.0638059	348.872	0.127612	349	0.00036565	0.000377104
		0.9567	6945	17	6928	34	6962	0.00488365	0.00488155		1	349.936	0.0639891	349.872	0.127978	350	0.000365652	0.000377104
		0.9566	6947	17	6930	34	6964	0.00488225	0.00488155		1	350.936	0.0641724	350.872	0.128345	351	0.000365655	0.000377104
		0.9565	6948	17	6931	34	6965	0.00488155	0.00488155		1	351.936	0.0643556	351.871	0.128711	352	0.000365657	0.000377104
		0.9564	6949	18	6931	36	6967	0.00516722	0.00512018		1	352.935	0.0645389	352.871	0.129078	353	0.000365659	0.000377104
		0.9563	6951	18	6933	36	6969	0.00516573	0.00512018		1	353.935	0.0647222	353.871	0.129444	354	0.000365662	0.000377104
		0.9561	6954	18	6936	36	6972	0.00516351	0.00512018		1	354.935	0.0649054	354.87	0.129811	355	0.000365664	0.000377104
		0.9555	6958	18	6940	36	6976	0.00516055	0.00512018		1	355.935	0.0650887	355.87	0.130177	356	0.000365667	0.000377104
		0.9553	6959	18	6941	36	6977	0.00515981	0.00512018		1	356.935	0.0652719	356.869	0.130544	357	0.000365669	0.000377104
		0.9552	6961	18	6943	36	6979	0.00515833	0.00512018		1	357.935	0.0654552	357.869	0.13091	358	0.000365672	0.000377104
		0.955	6964	18	6946	36	6982	0.00515612	0.00512018		1	358.934	0.0656385	358.869	0.131277	359	0.000365674	0.000377104
		0.9549	6965	18	6947	36	6983	0.00515538	0.00512018		1	359.934	0.0658218	359.868	0.131644	360	0.000365676	0.000377104
		0.9548	6966	18	6948	36	6984	0.00515464	0.00512018		1	360.934	0.066005	360.868	0.13201	361	0.000365679	0.000377104
		0.9547	6967	18	6949	36	6985	0.0051539	0.00512018		1	361.934	0.0661883	361.868	0.132377	362	0.000365681	0.000377104
		0.9544	6971	18	6953	36	6989	0.00515095	0.00512018		1	362.934	0.0663716	362.867	0.132743	363	0.000365684	0.000377104
		0.9543	6972	18	6954	36	6990	0.00515021	0.00512018		1	363.933	0.0665549	363.867	0.13311	364	0.000365686	0.000377104
		0.954	6973	18	6955	36	6991	0.00514948	0.00512018		1	364.933	0.0667382	364.867	0.133476	365	0.000365689	0.000377104
		0.9538	6974	18	6956	36	6992	0.00514874	0.00512018		1	365.933	0.0669215	365.866	0.133843	366	0.000365691	0.000377104
		0.9536	6975	18	6957	36	6993	0.00514801	0.00512018		1	366.933	0.0671048	366.866	0.13421	367	0.000365694	0.000377104
		0.9535	6976	18	6958	36	6994	0.00514727	0.00512018		1	367.933	0.0672881	367.865	0.134576	368	0.000365696	0.000377104
		0.9533	6977	18	6959	36	6995	0.00514653	0.00512018		1	368.933	0.0674714	368.865	0.134943	369	0.000365698	0.000377104
		0.9531	6978	18	6960	36	6996	0.0051458	0.00512018		1	369.932	0.0676547	369.865	0.135309	370	0.000365701	0.000377104
		0.953	6979	18	6961	36	6997	0.00514506	0.00512018		1	370.932	0.067838	370.864	0.135676	371	0.000365703	0.000377104
		0.9527	6981	18	6963	36	6999	0.00514359	0.00512018		1	371.932	0.0680213	371.864	0.136043	372	0.000365706	0.000377104
		0.9515	6984	18	6966	36	7002	0.00514139	0.00512018		1	372.932	0.0682046	372.864	0.136409	373	0.000365708	0.000377104
		0.9514	6987	18	6969	36	7005	0.00513919	0.00512018		1	373.932	0.0683879	373.863	0.136776	374	0.000365711	0.000377104
		0.9513	6988	18	6970	36	7006	0.00513845	0.00512018		1	374.931	0.0685712	374.863	0.137142	375	0.000365713	0.000377104
		0.951	6989	18	6971	36	7007	0.00513772	0.00512018		1	375.931	0.0687545	375.862	0.137509	376	0.000365716	0.000377104
		0.9508	6990	18	6972	36	7008	0.00513699	0.00512018		1	376.931	0.0689379	376.862	0.137876	377	0.000365718	0.000377104
		0.9506	6991	18	6973	36	7009	0.00513625	0.00512018		1	377.931	0.0691212	377.862	0.138242	378	0.000365721	0.000377104
		0.9505	6992	18	6974	36	7010	0.00513552	0.00512018		1	378.931	0.0693045	378.861	0.138609	379	0.000365723	0.000377104
		0.9504	6993	18	6975	36	7011	0.00513479	0.00512018		1	379.931	0.0694878	379.861	0.138976	380	0.000365725	0.000377104
		0.9503	6996	18	6978	36	7014	0.00513259	0.00512018		1	380.93	0.0696712	380.861	0.139342	381	0.000365728	0.000377104
		0.95	6997	18	6979	36	7015	0.00513186	0.00512018		1	381.93	0.0698545	381.86	0.139709	382	0.00036573	0.000377104
		0.9495	6999	18	6981	36	7017	0.0051304	0.00512018		1	382.93	0.0700378	382.86	0.140076	383	0.000365733	0.000377104
		0.9494	7000	18	6982	36	7018	0.00512967	0.00512018		1	383.93	0.0702212	383.86	0.140442	384	0.000365735	0.000377104
		0.9493	7004	18	6986	36	7022	0.00512674	0.00512018		1	384.93	0.0704045	384.859	0.140809	385	0.000365738	0.000377104
		0.9492	7005	18	6987	36	7023	0.00512601	0.00512018		1	385.929	0.0705879	385.859	0.141176	386	0.00036574	0.000377104
		0.9485	7006	18	6988	36	7024	0.00512528	0.00512018		1	386.929	0.0707712	386.858	0.141542	387	0.000365743	0.000377104
		0.9483	7007	18	6989	36	7025	0.00512456	0.00512018		1	387.929	0.0709546	387.858	0.141909	388	0.000365745	0.000377104
		0.9481	7008	18	6990	36	7026	0.00512383	0.00512018		1	388.929	0.0711379	388.858	0.142276	389	0.000365748	0.000377104
		0.9478	7010	18	6992	36	7028	0.00512237	0.00512018		1	389.929	0.0713213	389.857	0.142643	390	0.00036575	0.000377104
		0.9476	7011	18	6993	36	7029	0.00512164	0.00512018		1	390.928	0.0715046	390.857	0.143009	391	0.000365753	0.000377104
		0.9474	7013	18	6995	36	7031	0.00512018	0.00512018		1	391.928	0.071688	391.857	0.143376	392	0.000365755	0.000377104
		0.9469	7013	19	6994	38	7032	0.00540387	0.00540387		1	392.928	0.0718714	392.856	0.143743	393	0.000365758	0.000377104
		0.9466	7014	20	6994	40	7034	0.00568666	0.00568505		1	393.928	0.0720547	393.856	0.144109	394	0.00036576	0.000377104
		0.9465	7015	20	6995	40	7035	0.00568586	0.00568505		1	394.928	0.0722381	394.856	0.144476	395	0.000365762	0.000377104
		0.9461	7016	20	6996	40	7036	0.00568505	0.00568505		1	395.928	0.0724215	395.855	0.144843	396	0.000365765	0.000377104
		0.9456	7016	21	6995	42	7037	0.00596845	0.00595829		1	396.927	0.0726048	396.855	0.14521	397	0.000365767	0.000377104
		0.9455	7018	21	6997	42	7039	0.00596676	0.00595829		1	397.927	0.0727882	397.854	0.145576	398	0.00036577	0.000377104
		0.9453	7021	21	7000	42	7042	0.00596421	0.00595829		1	398.927	0.0729716	398.854	0.145943	399	0.000365772	0.000377104
		0.9452	7023	21	7002	42	7044	0.00596252	0.00595829		1	399.927	0.073155	399.854	0.14631	400	0.000365775	0.000377104
		0.9448	7024	21	7003	42	7045	0.00596167	0.00595829		1	400.927	0.0733384	400.853	0.146677	401	0.000365777	0.000377104
		0.9443	7025	21	7004	42	7046	0.00596083	0.00595829		1	401.926	0.0735218	401.853	0.147044	402	0.00036578	0.000377104
		0.9441	7026	21	7005	42	7047	0.00595998	0.00595829		1	402.926	0.0737051	402.853	0.14741	403	0.000365782	0.000377104
		0.9439	7027	21	7006	42	7048	0.00595914	0.00595829		1	403.926	0.0738885	403.852	0.147777	404	0.000365785	0.000377104
		0.9438	7028	21	7007	42	7049	0.00595829	0.00595829		1	404.926	0.0740719	404.852	0.148144	405	0.000365787	0.000377104
		0.9437	7028	23	7005	46	7051	0.0065239	0.00650913		1	405.926	0.0742553	405.851	0.148511	406	0.00036579	0.000377104
		0.9436	7029	23	7006	46	7052	0.00652297	0.00650913		1	406.926	0.0744387	406.851	0.148877	407	0.000365792	0.000377104
		0.9434	7030	23	7007	46	7053	0.00652205	0.00650913		1	407.925	0.0746222	407.851	0.149244	408	0.000365795	0.000377104
		0.9433	7031	23	7008	46	7054	0.00652112	0.00650913		1	408.925	0.0748056	408.85	0.149611	409	0.000365797	0.000377104
		0.9429	7032	23	7009	46	7055	0.0065202	0.00650913		1	409.925	0.074989	409.85	0.149978	410	0.0003658	0.000377104
		0.9423	7036	23	7013	46	7059	0.0065165	0.00650913		1	410.925	0.0751724	410.85	0.150345	411	0.000365802	0.000377104
		0.9418	7037	23	7014	46	7060	0.00651558	0.00650913		1	411.925	0.0753558	411.849	0.150712	412	0.000365805	0.000377104
		0.9416	7038	23	7015	46	7061	0.00651466	0.00650913		1	412.924	0.0755392	412.849	0.151078	413	0.000365807	0.000377104
		0.9413	7039	23	7016	46	7062	0.00651374	0.00650913		1	413.924	0.0757226	413.849	0.151445	414	0.00036581	0.000377104
		0.9408	7040	23	7017	46	7063	0.00651281	0.00650913		1	414.924	0.0759061	414.848	0.151812	415	0.000365812	0.000377104
		0.9407	7041	23	7018	46	7064	0.00651189	0.00650913		1	415.924	0.0760895	415.848	0.152179	416	0.000365815	0.000377104
		0.9404	7042	23	7019	46	7065	0.00651097	0.00650913		1	416.924	0.0762729	416.847	0.152546	417	0.000365817	0.000377104
		0.9403	7044	23	7021	46	7067	0.00650913	0.00650913		1	417.924	0.0764564	417.847	0.152913	418	0.00036582	0.000377104
		0.9401	7047	24	7023	48	7071	0.00678829	0.00678541		1	418.923	0.0766398	418.847	0.15328	419	0.000365822	0.000377104
		0.94	7048	24	7024	48	7072	0.00678733	0.00678541		1	419.923	0.0768232	419.846	0.153646	420	0.000365825	0.000377104
		0.9398	7049	24	7025	48	7073	0.00678637	0.00678541		1	420.923	0.0770067	420.846	0.154013	421	0.000365827	0.000377104
		0.9397	7050	24	7026	48	7074	0.00678541	0.00678541		1	421.923	0.0771901	421.846	0.15438	422	0.00036583	0.000377104
		0.9395	7052	25	7027	50	7077	0.00706514	0.00706115		1	422.923	0.0773736	422.845	0.154747	423	0.000365832	0.000377104
		0.9394	7054	25	7029	50	7079	0.00706314	0.00706115		1	423.922	0.077557	423.845	0.155114	424	0.000365835	0.000377104
		0.9392	7055	25	7030	50	7080	0.00706215	0.00706115		1	424.922	0.0777405	424.845	0.155481	425	0.000365838	0.000377104
		0.9391	7056	25	7031	50	7081	0.00706115	0.00706115		1	425.922	0.0779239	425.844	0.155848	426	0.00036584	0.000377104
		0.9387	7056	26	7030	52	7082	0.00734256	0.00730645		1	426.922	0.0781074	426.844	0.156215	427	0.000365843	0.000377104
		0.9383	7058	26	7032	52	7084	0.00734049	0.00730645		1	427.922	0.0782909	427.843	0.156582	428	0.000365845	0.000377104
		0.9382	7059	26	7033	52	7085	0.00733945	0.00730645		1	428.922	0.0784743	428.843	0.156949	429	0.000365848	0.000377104
		0.9381	7060	26	7034	52	7086	0.00733841	0.00730645		1	429.921	0.0786578	429.843	0.157316	430	0.00036585	0.000377104
		0.938	7061	26	7035	52	7087	0.00733738	0.00730645		1	430.921	0.0788413	430.842	0.157683	431	0.000365853	0.000377104
		0.9379	7062	26	7036	52	7088	0.00733634	0.00730645		1	431.921	0.0790247	431.842	0.158049	432	0.000365855	0.000377104
		0.9377	7063	26	7037	52	7089	0.00733531	0.00730645		1	432.921	0.0792082	432.842	0.158416	433	0.000365858	0.000377104
		0.9373	7064	26	7038	52	7090	0.00733427	0.00730645		1	433.921	0.0793917	433.841	0.158783	434	0.00036586	0.000377104
		0.9371	7065	26	7039	52	7091	0.00733324	0.00730645		1	434.92	0.0795752	434.841	0.15915	435	0.000365863	0.000377104
		0.9368	7066	26	7040	52	7092	0.00733221	0.00730645		1	435.92	0.0797587	435.84	0.159517	436	0.000365865	0.000377104
		0.9366	7067	26	7041	52	7093	0.00733117	0.00730645		1	436.92	0.0799421	436.84	0.159884	437	0.000365868	0.000377104
		0.9361	7068	26	7042	52	7094	0.00733014	0.00730645		1	437.92	0.0801256	437.84	0.160251	438	0.00036587	0.000377104
		0.9359	7069	26	7043	52	7095	0.00732911	0.00730645		1	438.92	0.0803091	438.839	0.160618	439	0.000365873	0.000377104
		0.9358	7071	26	7045	52	7097	0.00732704	0.00730645		1	439.92	0.0804926	439.839	0.160985	440	0.000365876	0.000377104
		0.9355	7073	26	7047	52	7099	0.00732498	0.00730645		1	440.919	0.0806761	440.839	0.161352	441	0.000365878	0.000377104
		0.9354	7074	26	7048	52	7100	0.00732394	0.00730645		1	441.919	0.0808596	441.838	0.161719	442	0.000365881	0.000377104
		0.9351	7075	26	7049	52	7101	0.00732291	0.00730645		1	442.919	0.0810431	442.838	0.162086	443	0.000365883	0.000377104
		0.935	7076	26	7050	52	7102	0.00732188	0.00730645		1	443.919	0.0812266	443.838	0.162453	444	0.000365886	0.000377104
		0.9349	7077	26	7051	52	7103	0.00732085	0.00730645		1	444.919	0.0814101	444.837	0.16282	445	0.000365888	0.000377104
		0.9348	7079	26	7053	52	7105	0.00731879	0.00730645		1	445.918	0.0815937	445.837	0.163187	446	0.000365891	0.000377104
		0.9345	7081	26	7055	52	7107	0.00731673	0.00730645		1	446.918	0.0817772	446.836	0.163554	447	0.000365893	0.000377104
		0.9343	7084	26	7058	52	7110	0.00731364	0.00730645		1	447.918	0.0819607	447.836	0.163921	448	0.000365896	0.000377104
		0.934	7085	26	7059	52	7111	0.00731261	0.00730645		1	448.918	0.0821442	448.836	0.164288	449	0.000365898	0.000377104
		0.9339	7087	26	7061	52	7113	0.00731056	0.00730645		1	449.918	0.0823277	449.835	0.164655	450	0.000365901	0.000377104
		0.9334	7088	26	7062	52	7114	0.00730953	0.00730645		1	450.917	0.0825113	450.835	0.165023	451	0.000365904	0.000377104
		0.9333	7089	26	7063	52	7115	0.0073085	0.00730645		1	451.917	0.0826948	451.835	0.16539	452	0.000365906	0.000377104
		0.9332	7090	26	7064	52	7116	0.00730748	0.00730645		1	452.917	0.0828783	452.834	0.165757	453	0.000365909	0.000377104
		0.9331	7091	26	7065	52	7117	0.00730645	0.00730645		1	453.917	0.0830619	453.834	0.166124	454	0.000365911	0.000377104
		0.933	7092	27	7065	54	7119	0.00758534	0.00758108		1	454.917	0.0832454	454.834	0.166491	455	0.000365914	0.000377104
		0.9329	7093	27	7066	54	7120	0.00758427	0.00758108		1	455.917	0.0834289	455.833	0.166858	456	0.000365916	0.000377104
		0.9328	7094	27	7067	54	7121	0.0075832	0.00758108		1	456.916	0.0836125	456.833	0.167225	457	0.000365919	0.000377104
		0.9327	7095	27	7068	54	7122	0.00758214	0.00758108		1	457.916	0.083796	457.832	0.167592	458	0.000365922	0.000377104
		0.9324	7096	27	7069	54	7123	0.00758108	0.00758108		1	458.916	0.0839796	458.832	0.167959	459	0.000365924	0.000377104
		0.932	7097	28	7069	56	7125	0.00785965	0.00785304		1	459.916	0.0841631	459.832	0.168326	460	0.000365927	0.000377104
		0.9318	7098	28	7070	56	7126	0.00785855	0.00785304		1	460.916	0.0843467	460.831	0.168693	461	0.000365929	0.000377104
		0.9317	7100	28	7072	56	7128	0.00785634	0.00785304		1	461.915	0.0845303	461.831	0.169061	462	0.000365932	0.000377104
		0.9316	7101	28	7073	56	7129	0.00785524	0.00785304		1	462.915	0.0847138	462.831	0.169428	463	0.000365934	0.000377104
		0.9314	7103	28	7075	56	7131	0.00785304	0.00785304		1	463.915	0.0848974	463.83	0.169795	464	0.000365937	0.000377104
		0.9308	7103	29	7074	58	7132	0.00813236	0.00807799		1	464.915	0.085081	464.83	0.170162	465	0.00036594	0.000377104
		0.9305	7104	29	7075	58	7133	0.00813122	0.00807799		1	465.915	0.0852645	465.829	0.170529	466	0.000365942	0.000377104
		0.9304	7106	29	7077	58	7135	0.00812894	0.00807799		1	466.915	0.0854481	466.829	0.170896	467	0.000365945	0.000377104
		0.9302	7107	29	7078	58	7136	0.0081278	0.00807799		1	467.914	0.0856317	467.829	0.171263	468	0.000365947	0.000377104
		0.9301	7108	29	7079	58	7137	0.00812666	0.00807799		1	468.914	0.0858153	468.828	0.171631	469	0.00036595	0.000377104
		0.9299	7109	29	7080	58	7138	0.00812553	0.00807799		1	469.914	0.0859988	469.828	0.171998	470	0.000365953	0.000377104
		0.9295	7113	29	7084	58	7142	0.00812097	0.00807799		1	470.914	0.0861824	470.828	0.172365	471	0.000365955	0.000377104
		0.9294	7114	29	7085	58	7143	0.00811984	0.00807799		1	471.914	0.086366	471.827	0.172732	472	0.000365958	0.000377104
		0.9293	7115	29	7086	58	7144	0.0081187	0.00807799		1	472.913	0.0865496	472.827	0.173099	473	0.00036596	0.000377104
		0.9292	7116	29	7087	58	7145	0.00811756	0.00807799		1	473.913	0.0867332	473.827	0.173466	474	0.000365963	0.000377104
		0.9291	7118	29	7089	58	7147	0.00811529	0.00807799		1	474.913	0.0869168	474.826	0.173834	475	0.000365965	0.000377104
		0.9287	7120	29	7091	58	7149	0.00811302	0.00807799		1	475.913	0.0871004	475.826	0.174201	476	0.000365968	0.000377104
		0.9285	7121	29	7092	58	7150	0.00811189	0.00807799		1	476.913	0.087284	476.825	0.174568	477	0.000365971	0.000377104
		0.9284	7122	29	7093	58	7151	0.00811075	0.00807799		1	477.913	0.0874676	477.825	0.174935	478	0.000365973	0.000377104
		0.928	7123	29	7094	58	7152	0.00810962	0.00807799		1	478.912	0.0876512	478.825	0.175302	479	0.000365976	0.000377104
		0.9278	7125	29	7096	58	7154	0.00810735	0.00807799		1	479.912	0.0878348	479.824	0.17567	480	0.000365978	0.000377104
		0.9276	7126	29	7097	58	7155	0.00810622	0.00807799		1	480.912	0.0880184	480.824	0.176037	481	0.000365981	0.000377104
		0.9271	7127	29	7098	58	7156	0.00810509	0.00807799		1	481.912	0.0882021	481.824	0.176404	482	0.000365984	0.000377104
		0.9268	7128	29	7099	58	7157	0.00810395	0.00807799		1	482.912	0.0883857	482.823	0.176771	483	0.000365986	0.000377104
		0.9266	7129	29	7100	58	7158	0.00810282	0.00807799		1	483.911	0.0885693	483.823	0.177139	484	0.000365989	0.000377104
		0.9264	7130	29	7101	58	7159	0.00810169	0.00807799		1	484.911	0.0887529	484.822	0.177506	485	0.000365992	0.000377104
		0.9262	7131	29	7102	58	7160	0.00810056	0.00807799		1	485.911	0.0889366	485.822	0.177873	486	0.000365994	0.000377104
		0.9257	7132	29	7103	58	7161	0.00809943	0.00807799		1	486.911	0.0891202	486.822	0.17824	487	0.000365997	0.000377104
		0.9256	7135	29	7106	58	7164	0.00809604	0.00807799		1	487.911	0.0893038	487.821	0.178608	488	0.000365999	0.000377104
		0.9255	7136	29	7107	58	7165	0.00809491	0.00807799		1	488.911	0.0894875	488.821	0.178975	489	0.000366002	0.000377104
		0.9253	7137	29	7108	58	7166	0.00809378	0.00807799		1	489.91	0.0896711	489.821	0.179342	490	0.000366005	0.000377104
		0.9252	7138	29	7109	58	7167	0.00809265	0.00807799		1	490.91	0.0898548	490.82	0.17971	491	0.000366007	0.000377104
		0.9249	7140	29	7111	58	7169	0.00809039	0.00807799		1	491.91	0.0900384	491.82	0.180077	492	0.00036601	0.000377104
		0.9247	7141	29	7112	58	7170	0.00808926	0.00807799		1	492.91	0.0902221	492.82	0.180444	493	0.000366012	0.000377104
		0.9245	7142	29	7113	58	7171	0.00808813	0.00807799		1	493.91	0.0904057	493.819	0.180811	494	0.000366015	0.000377104
		0.9239	7143	29	7114	58	7172	0.00808701	0.00807799		1	494.909	0.0905894	494.819	0.181179	495	0.000366018	0.000377104
		0.9237	7145	29	7116	58	7174	0.00808475	0.00807799		1	495.909	0.090773	495.818	0.181546	496	0.00036602	0.000377104
		0.9235	7146	29	7117	58	7175	0.00808362	0.00807799		1	496.909	0.0909567	496.818	0.181913	497	0.000366023	0.000377104
		0.9234	7147	29	7118	58	7176	0.0080825	0.00807799		1	497.909	0.0911404	497.818	0.182281	498	0.000366026	0.000377104
		0.9231	7148	29	7119	58	7177	0.00808137	0.00807799		1	498.909	0.091324	498.817	0.182648	499	0.000366028	0.000377104
		0.9226	7150	29	7121	58	7179	0.00807912	0.00807799		1	499.908	0.0915077	499.817	0.183015	500	0.000366031	0.000377104
		0.922	7151	29	7122	58	7180	0.00807799	0.00807799		1	500.908	0.0916914	500.817	0.183383	501	0.000366033	0.000377104
		0.9217	7153	30	7123	60	7183	0.00835306	0.00833912		1	501.908	0.0918751	501.816	0.18375	502	0.000366036	0.000377104
		0.9213	7154	30	7124	60	7184	0.00835189	0.00833912		1	502.908	0.0920587	502.816	0.184117	503	0.000366039	0.000377104
		0.9209	7155	30	7125	60	7185	0.00835073	0.00833912		1	503.908	0.0922424	503.816	0.184485	504	0.000366041	0.000377104
		0.9206	7156	30	7126	60	7186	0.00834957	0.00833912		1	504.908	0.0924261	504.815	0.184852	505	0.000366044	0.000377104
		0.9205	7157	30	7127	60	7187	0.00834841	0.00833912		1	505.907	0.0926098	505.815	0.18522	506	0.000366047	0.000377104
		0.9198	7158	30	7128	60	7188	0.00834725	0.00833912		1	506.907	0.0927935	506.814	0.185587	507	0.000366049	0.000377104
		0.9195	7159	30	7129	60	7189	0.00834608	0.00833912		1	507.907	0.0929772	507.814	0.185954	508	0.000366052	0.000377104
		0.9192	7161	30	7131	60	7191	0.00834376	0.00833912		1	508.907	0.0931609	508.814	0.186322	509	0.000366055	0.000377104
		0.9184	7162	30	7132	60	7192	0.0083426	0.00833912		1	509.907	0.0933446	509.813	0.186689	510	0.000366057	0.000377104
		0.9183	7163	30	7133	60	7193	0.00834144	0.00833912		1	510.906	0.0935283	510.813	0.187057	511	0.00036606	0.000377104
		0.9182	7164	30	7134	60	7194	0.00834028	0.00833912		1	511.906	0.093712	511.813	0.187424	512	0.000366063	0.000377104
		0.9181	7165	30	7135	60	7195	0.00833912	0.00833912		1	512.906	0.0938957	512.812	0.187791	513	0.000366065	0.000377104
		0.918	7165	31	7134	62	7196	0.0086159	0.00860633		1	513.906	0.0940794	513.812	0.188159	514	0.000366068	0.000377104
		0.9176	7166	31	7135	62	7197	0.0086147	0.00860633		1	514.906	0.0942632	514.811	0.188526	515	0.000366071	0.000377104
		0.9172	7169	31	7138	62	7200	0.00861111	0.00860633		1	515.906	0.0944469	515.811	0.188894	516	0.000366073	0.000377104
		0.9171	7171	31	7140	62	7202	0.00860872	0.00860633		1	516.905	0.0946306	516.811	0.189261	517	0.000366076	0.000377104
		0.9167	7173	31	7142	62	7204	0.00860633	0.00860633		1	517.905	0.0948143	517.81	0.189629	518	0.000366078	0.000377104
		0.9166	7173	32	7141	64	7205	0.00888272	0.00886795		1	518.905	0.0949981	518.81	0.189996	519	0.000366081	0.000377104
		0.9165	7174	32	7142	64	7206	0.00888149	0.00886795		1	519.905	0.0951818	519.81	0.190364	520	0.000366084	0.000377104
		0.9162	7175	32	7143	64	7207	0.00888026	0.00886795		1	520.905	0.0953655	520.809	0.190731	521	0.000366086	0.000377104
		0.9159	7176	32	7144	64	7208	0.00887902	0.00886795		1	521.904	0.0955493	521.809	0.191099	522	0.000366089	0.000377104
		0.9156	7177	32	7145	64	7209	0.00887779	0.00886795		1	522.904	0.095733	522.809	0.191466	523	0.000366092	0.000377104
		0.9152	7179	32	7147	64	7211	0.00887533	0.00886795		1	523.904	0.0959168	523.808	0.191834	524	0.000366094	0.000377104
		0.9146	7180	32	7148	64	7212	0.0088741	0.00886795		1	524.904	0.0961005	524.808	0.192201	525	0.000366097	0.000377104
		0.9144	7181	32	7149	64	7213	0.00887287	0.00886795		1	525.904	0.0962843	525.807	0.192569	526	0.0003661	0.000377104
		0.9143	7182	32	7150	64	7214	0.00887164	0.00886795		1	526.904	0.096468	526.807	0.192936	527	0.000366103	0.000377104
		0.9142	7185	32	7153	64	7217	0.00886795	0.00886795		1	527.903	0.0966518	527.807	0.193304	528	0.000366105	0.000377104
		0.9141	7186	33	7153	66	7219	0.00914254	0.00911602		1	528.903	0.0968355	528.806	0.193671	529	0.000366108	0.000377104
		0.9137	7187	33	7154	66	7220	0.00914127	0.00911602		1	529.903	0.0970193	529.806	0.194039	530	0.000366111	0.000377104
		0.9135	7189	33	7156	66	7222	0.00913874	0.00911602		1	530.903	0.0972031	530.806	0.194406	531	0.000366113	0.000377104
		0.9134	7190	33	7157	66	7223	0.00913748	0.00911602		1	531.903	0.0973868	531.805	0.194774	532	0.000366116	0.000377104
		0.9131	7191	33	7158	66	7224	0.00913621	0.00911602		1	532.902	0.0975706	532.805	0.195141	533	0.000366119	0.000377104
		0.913	7192	33	7159	66	7225	0.00913495	0.00911602		1	533.902	0.0977544	533.804	0.195509	534	0.000366121	0.000377104
		0.9126	7194	33	7161	66	7227	0.00913242	0.00911602		1	534.902	0.0979382	534.804	0.195876	535	0.000366124	0.000377104
		0.9119	7197	33	7164	66	7230	0.00912863	0.00911602		1	535.902	0.0981219	535.804	0.196244	536	0.000366127	0.000377104
		0.9118	7198	33	7165	66	7231	0.00912737	0.00911602		1	536.902	0.0983057	536.803	0.196611	537	0.000366129	0.000377104
		0.9115	7199	33	7166	66	7232	0.00912611	0.00911602		1	537.902	0.0984895	537.803	0.196979	538	0.000366132	0.000377104
		0.9113	7200	33	7167	66	7233	0.00912484	0.00911602		1	538.901	0.0986733	538.803	0.197347	539	0.000366135	0.000377104
		0.9112	7201	33	7168	66	7234	0.00912358	0.00911602		1	539.901	0.0988571	539.802	0.197714	540	0.000366137	0.000377104
		0.911	7202	33	7169	66	7235	0.00912232	0.00911602		1	540.901	0.0990409	540.802	0.198082	541	0.00036614	0.000377104
		0.9109	7203	33	7170	66	7236	0.00912106	0.00911602		1	541.901	0.0992247	541.802	0.198449	542	0.000366143	0.000377104
		0.9108	7204	33	7171	66	7237	0.0091198	0.00911602		1	542.901	0.0994085	542.801	0.198817	543	0.000366146	0.000377104
		0.9106	7205	33	7172	66	7238	0.00911854	0.00911602		1	543.9	0.0995923	543.801	0.199185	544	0.000366148	0.000377104
		0.9105	7206	33	7173	66	7239	0.00911728	0.00911602		1	544.9	0.0997761	544.8	0.199552	545	0.000366151	0.000377104
		0.9104	7207	33	7174	66	7240	0.00911602	0.00911602		1	545.9	0.0999599	545.8	0.19992	546	0.000366154	0.000377104
		0.9103	7207	34	7173	68	7241	0.00939097	0.00937414		1	546.9	0.100144	546.8	0.200288	547	0.000366156	0.000377104
		0.9101	7210	34	7176	68	7244	0.00938708	0.00937414		1	547.9	0.100328	547.799	0.200655	548	0.000366159	0.000377104
		0.9098	7211	34	7177	68	7245	0.00938578	0.00937414		1	548.899	0.100511	548.799	0.201023	549	0.000366162	0.000377104
		0.9095	7212	34	7178	68	7246	0.00938449	0.00937414		1	549.899	0.100695	549.799	0.20139	550	0.000366164	0.000377104
		0.9088	7216	34	7182	68	7250	0.00937931	0.00937414		1	550.899	0.100879	550.798	0.201758	551	0.000366167	0.000377104
		0.9082	7218	34	7184	68	7252	0.00937672	0.00937414		1	551.899	0.101063	551.798	0.202126	552	0.00036617	0.000377104
		0.9078	7219	34	7185	68	7253	0.00937543	0.00937414		1	552.899	0.101247	552.798	0.202493	553	0.000366173	0.000377104
		0.9077	7220	34	7186	68	7254	0.00937414	0.00937414		1	553.899	0.101431	553.797	0.202861	554	0.000366175	0.000377104
		0.9076	7221	35	7186	70	7256	0.00964719	0.00961935		1	554.898	0.101614	554.797	0.203229	555	0.000366178	0.000377104
		0.9071	7222	35	7187	70	7257	0.00964586	0.00961935		1	555.898	0.101798	555.796	0.203597	556	0.000366181	0.000377104
		0.9069	7223	35	7188	70	7258	0.00964453	0.00961935		1	556.898	0.101982	556.796	0.203964	557	0.000366184	0.000377104
		0.9063	7226	35	7191	70	7261	0.00964055	0.00961935		1	557.898	0.102166	557.796	0.204332	558	0.000366186	0.000377104
		0.9062	7227	35	7192	70	7262	0.00963922	0.00961935		1	558.898	0.10235	558.795	0.2047	559	0.000366189	0.000377104
		0.9059	7228	35	7193	70	7263	0.00963789	0.00961935		1	559.897	0.102534	559.795	0.205067	560	0.000366192	0.000377104
		0.9052	7230	35	7195	70	7265	0.00963524	0.00961935		1	560.897	0.102718	560.795	0.205435	561	0.000366194	0.000377104
		0.905	7232	35	7197	70	7267	0.00963259	0.00961935		1	561.897	0.102901	561.794	0.205803	562	0.000366197	0.000377104
		0.9047	7233	35	7198	70	7268	0.00963126	0.00961935		1	562.897	0.103085	562.794	0.206171	563	0.0003662	0.000377104
		0.9043	7234	35	7199	70	7269	0.00962994	0.00961935		1	563.897	0.103269	563.793	0.206538	564	0.000366203	0.000377104
		0.9042	7235	35	7200	70	7270	0.00962861	0.00961935		1	564.897	0.103453	564.793	0.206906	565	0.000366205	0.000377104
		0.904	7237	35	7202	70	7272	0.00962596	0.00961935		1	565.896	0.103637	565.793	0.207274	566	0.000366208	0.000377104
		0.9038	7239	35	7204	70	7274	0.00962332	0.00961935		1	566.896	0.103821	566.792	0.207642	567	0.000366211	0.000377104
		0.9036	7240	35	7205	70	7275	0.00962199	0.00961935		1	567.896	0.104005	567.792	0.208009	568	0.000366214	0.000377104
		0.9024	7241	35	7206	70	7276	0.00962067	0.00961935		1	568.896	0.104189	568.792	0.208377	569	0.000366216	0.000377104
		0.9023	7242	35	7207	70	7277	0.00961935	0.00961935		1	569.896	0.104372	569.791	0.208745	570	0.000366219	0.000377104
		0.9022	7244	36	7208	72	7280	0.00989011	0.00988604		1	570.895	0.104556	570.791	0.209113	571	0.000366222	0.000377104
		0.9016	7245	36	7209	72	7281	0.00988875	0.00988604		1	571.895	0.10474	571.791	0.20948	572	0.000366225	0.000377104
		0.9011	7247	36	7211	72	7283	0.00988604	0.00988604		1	572.895	0.104924	572.79	0.209848	573	0.000366227	0.000377104
		0.901	7248	37	7211	74	7285	0.0101579	0.0101481		1	573.895	0.105108	573.79	0.210216	574	0.00036623	0.000377104
		0.9006	7249	37	7212	74	7286	0.0101565	0.0101481		1	574.895	0.105292	574.789	0.210584	575	0.000366233	0.000377104
		0.8997	7252	37	7215	74	7289	0.0101523	0.0101481		1	575.895	0.105476	575.789	0.210952	576	0.000366236	0.000377104
		0.8996	7253	37	7216	74	7290	0.0101509	0.0101481		1	576.894	0.10566	576.789	0.21132	577	0.000366238	0.000377104
		0.8993	7254	37	7217	74	7291	0.0101495	0.0101481		1	577.894	0.105844	577.788	0.211687	578	0.000366241	0.000377104
		0.8991	7255	37	7218	74	7292	0.0101481	0.0101481		1	578.894	0.106028	578.788	0.212055	579	0.000366244	0.000377104
		0.8985	7255	38	7217	76	7293	0.010421	0.010411		1	579.894	0.106212	579.788	0.212423	580	0.000366247	0.000377104
		0.8979	7256	38	7218	76	7294	0.0104195	0.010411		1	580.894	0.106395	580.787	0.212791	581	0.000366249	0.000377104
		0.8978	7257	38	7219	76	7295	0.0104181	0.010411		1	581.893	0.106579	581.787	0.213159	582	0.000366252	0.000377104
		0.8975	7258	38	7220	76	7296	0.0104167	0.010411		1	582.893	0.106763	582.786	0.213527	583	0.000366255	0.000377104
		0.897	7259	38	7221	76	7297	0.0104152	0.010411		1	583.893	0.106947	583.786	0.213895	584	0.000366258	0.000377104
		0.8962	7260	38	7222	76	7298	0.0104138	0.010411		1	584.893	0.107131	584.786	0.214262	585	0.00036626	0.000377104
		0.8957	7261	38	7223	76	7299	0.0104124	0.010411		1	585.893	0.107315	585.785	0.21463	586	0.000366263	0.000377104
		0.8953	7262	38	7224	76	7300	0.010411	0.010411		1	586.893	0.107499	586.785	0.214998	587	0.000366266	0.000377104
		0.8952	7262	39	7223	78	7301	0.0106835	0.0106441		1	587.892	0.107683	587.785	0.215366	588	0.000366269	0.000377104
		0.8948	7263	39	7224	78	7302	0.010682	0.0106441		1	588.892	0.107867	588.784	0.215734	589	0.000366272	0.000377104
		0.8945	7264	39	7225	78	7303	0.0106805	0.0106441		1	589.892	0.108051	589.784	0.216102	590	0.000366274	0.000377104
		0.8941	7265	39	7226	78	7304	0.0106791	0.0106441		1	590.892	0.108235	590.784	0.21647	591	0.000366277	0.000377104
		0.8935	7267	39	7228	78	7306	0.0106762	0.0106441		1	591.892	0.108419	591.783	0.216838	592	0.00036628	0.000377104
		0.8934	7271	39	7232	78	7310	0.0106703	0.0106441		1	592.891	0.108603	592.783	0.217206	593	0.000366283	0.000377104
		0.8931	7272	39	7233	78	7311	0.0106689	0.0106441		1	593.891	0.108787	593.782	0.217574	594	0.000366286	0.000377104
		0.8929	7273	39	7234	78	7312	0.0106674	0.0106441		1	594.891	0.108971	594.782	0.217942	595	0.000366288	0.000377104
		0.8923	7274	39	7235	78	7313	0.0106659	0.0106441		1	595.891	0.109155	595.782	0.218309	596	0.000366291	0.000377104
		0.8913	7275	39	7236	78	7314	0.0106645	0.0106441		1	596.891	0.109339	596.781	0.218677	597	0.000366294	0.000377104
		0.8911	7276	39	7237	78	7315	0.010663	0.0106441		1	597.89	0.109523	597.781	0.219045	598	0.000366297	0.000377104
		0.8906	7277	39	7238	78	7316	0.0106616	0.0106441		1	598.89	0.109707	598.781	0.219413	599	0.000366299	0.000377104
		0.8902	7278	39	7239	78	7317	0.0106601	0.0106441		1	599.89	0.109891	599.78	0.219781	600	0.000366302	0.000377104
		0.8892	7279	39	7240	78	7318	0.0106586	0.0106441		1	600.89	0.110075	600.78	0.220149	601	0.000366305	0.000377104
		0.889	7280	39	7241	78	7319	0.0106572	0.0106441		1	601.89	0.110259	601.779	0.220517	602	0.000366308	0.000377104
		0.8886	7281	39	7242	78	7320	0.0106557	0.0106441		1	602.89	0.110443	602.779	0.220885	603	0.000366311	0.000377104
		0.888	7282	39	7243	78	7321	0.0106543	0.0106441		1	603.889	0.110627	603.779	0.221253	604	0.000366313	0.000377104
		0.8877	7283	39	7244	78	7322	0.0106528	0.0106441		1	604.889	0.110811	604.778	0.221621	605	0.000366316	0.000377104
		0.8875	7284	39	7245	78	7323	0.0106514	0.0106441		1	605.889	0.110995	605.778	0.221989	606	0.000366319	0.000377104
		0.8873	7285	39	7246	78	7324	0.0106499	0.0106441		1	606.889	0.111179	606.778	0.222357	607	0.000366322	0.000377104
		0.8872	7288	39	7249	78	7327	0.0106456	0.0106441		1	607.889	0.111363	607.777	0.222725	608	0.000366325	0.000377104
		0.8865	7289	39	7250	78	7328	0.0106441	0.0106441		1	608.888	0.111547	608.777	0.223093	609	0.000366328	0.000377104
		0.8863	7289	40	7249	80	7329	0.0109155	0.0109022		1	609.888	0.111731	609.777	0.223462	610	0.00036633	0.000377104
		0.8859	7292	40	7252	80	7332	0.0109111	0.0109022		1	610.888	0.111915	610.776	0.22383	611	0.000366333	0.000377104
		0.8858	7293	40	7253	80	7333	0.0109096	0.0109022		1	611.888	0.112099	611.776	0.224198	612	0.000366336	0.000377104
		0.8857	7294	40	7254	80	7334	0.0109081	0.0109022		1	612.888	0.112283	612.775	0.224566	613	0.000366339	0.000377104
		0.8855	7295	40	7255	80	7335	0.0109066	0.0109022		1	613.888	0.112467	613.775	0.224934	614	0.000366342	0.000377104
		0.8852	7298	40	7258	80	7338	0.0109022	0.0109022		1	614.887	0.112651	614.775	0.225302	615	0.000366344	0.000377104
		0.885	7298	41	7257	82	7339	0.0111732	0.0111337		1	615.887	0.112835	615.774	0.22567	616	0.000366347	0.000377104
		0.8849	7300	41	7259	82	7341	0.0111701	0.0111337		1	616.887	0.113019	616.774	0.226038	617	0.00036635	0.000377104
		0.8845	7301	41	7260	82	7342	0.0111686	0.0111337		1	617.887	0.113203	617.774	0.226406	618	0.000366353	0.000377104
		0.8833	7302	41	7261	82	7343	0.0111671	0.0111337		1	618.887	0.113387	618.773	0.226774	619	0.000366356	0.000377104
		0.8824	7304	41	7263	82	7345	0.0111641	0.0111337		1	619.886	0.113571	619.773	0.227142	620	0.000366359	0.000377104
		0.8818	7306	41	7265	82	7347	0.011161	0.0111337		1	620.886	0.113755	620.772	0.22751	621	0.000366361	0.000377104
		0.8817	7307	41	7266	82	7348	0.0111595	0.0111337		1	621.886	0.113939	621.772	0.227879	622	0.000366364	0.000377104
		0.8816	7308	41	7267	82	7349	0.011158	0.0111337		1	622.886	0.114123	622.772	0.228247	623	0.000366367	0.000377104
		0.8808	7309	41	7268	82	7350	0.0111565	0.0111337		1	623.886	0.114307	623.771	0.228615	624	0.00036637	0.000377104
		0.8807	7310	41	7269	82	7351	0.0111549	0.0111337		1	624.886	0.114492	624.771	0.228983	625	0.000366373	0.000377104
		0.8798	7311	41	7270	82	7352	0.0111534	0.0111337		1	625.885	0.114676	625.771	0.229351	626	0.000366376	0.000377104
		0.8794	7312	41	7271	82	7353	0.0111519	0.0111337		1	626.885	0.11486	626.77	0.229719	627	0.000366378	0.000377104
		0.8791	7313	41	7272	82	7354	0.0111504	0.0111337		1	627.885	0.115044	627.77	0.230087	628	0.000366381	0.000377104
		0.879	7314	41	7273	82	7355	0.0111489	0.0111337		1	628.885	0.115228	628.77	0.230456	629	0.000366384	0.000377104
		0.8788	7315	41	7274	82	7356	0.0111474	0.0111337		1	629.885	0.115412	629.769	0.230824	630	0.000366387	0.000377104
		0.8782	7316	41	7275	82	7357	0.0111458	0.0111337		1	630.884	0.115596	630.769	0.231192	631	0.00036639	0.000377104
		0.8779	7317	41	7276	82	7358	0.0111443	0.0111337		1	631.884	0.11578	631.768	0.23156	632	0.000366393	0.000377104
		0.8769	7318	41	7277	82	7359	0.0111428	0.0111337		1	632.884	0.115964	632.768	0.231928	633	0.000366396	0.000377104
		0.8767	7319	41	7278	82	7360	0.0111413	0.0111337		1	633.884	0.116148	633.768	0.232297	634	0.000366398	0.000377104
		0.8766	7321	41	7280	82	7362	0.0111383	0.0111337		1	634.884	0.116332	634.767	0.232665	635	0.000366401	0.000377104
		0.8764	7322	41	7281	82	7363	0.0111368	0.0111337		1	635.883	0.116517	635.767	0.233033	636	0.000366404	0.000377104
		0.8758	7323	41	7282	82	7364	0.0111353	0.0111337		1	636.883	0.116701	636.767	0.233401	637	0.000366407	0.000377104
		0.8757	7324	41	7283	82	7365	0.0111337	0.0111337		1	637.883	0.116885	637.766	0.23377	638	0.00036641	0.000377104
		0.8755	7324	42	7282	84	7366	0.0114037	0.011359		1	638.883	0.117069	638.766	0.234138	639	0.000366413	0.000377104
		0.8753	7325	42	7283	84	7367	0.0114022	0.011359		1	639.883	0.117253	639.765	0.234506	640	0.000366416	0.000377104
		0.875	7326	42	7284	84	7368	0.0114007	0.011359		1	640.883	0.117437	640.765	0.234874	641	0.000366419	0.000377104
		0.8741	7327	42	7285	84	7369	0.0113991	0.011359		1	641.882	0.117621	641.765	0.235243	642	0.000366421	0.000377104
		0.8739	7328	42	7286	84	7370	0.0113976	0.011359		1	642.882	0.117805	642.764	0.235611	643	0.000366424	0.000377104
		0.8726	7329	42	7287	84	7371	0.011396	0.011359		1	643.882	0.11799	643.764	0.235979	644	0.000366427	0.000377104
		0.8723	7330	42	7288	84	7372	0.0113945	0.011359		1	644.882	0.118174	644.764	0.236347	645	0.00036643	0.000377104
		0.8722	7331	42	7289	84	7373	0.0113929	0.011359		1	645.882	0.118358	645.763	0.236716	646	0.000366433	0.000377104
		0.872	7332	42	7290	84	7374	0.0113914	0.011359		1	646.881	0.118542	646.763	0.237084	647	0.000366436	0.000377104
		0.8719	7333	42	7291	84	7375	0.0113898	0.011359		1	647.881	0.118726	647.763	0.237452	648	0.000366439	0.000377104
		0.8718	7334	42	7292	84	7376	0.0113883	0.011359		1	648.881	0.11891	648.762	0.237821	649	0.000366442	0.000377104
		0.8717	7335	42	7293	84	7377	0.0113867	0.011359		1	649.881	0.119094	649.762	0.238189	650	0.000366444	0.000377104
		0.8716	7336	42	7294	84	7378	0.0113852	0.011359		1	650.881	0.119279	650.761	0.238557	651	0.000366447	0.000377104
		0.8715	7337	42	7295	84	7379	0.0113837	0.011359		1	651.881	0.119463	651.761	0.238926	652	0.00036645	0.000377104
		0.8711	7338	42	7296	84	7380	0.0113821	0.011359		1	652.88	0.119647	652.761	0.239294	653	0.000366453	0.000377104
		0.8707	7339	42	7297	84	7381	0.0113806	0.011359		1	653.88	0.119831	653.76	0.239662	654	0.000366456	0.000377104
		0.8704	7340	42	7298	84	7382	0.011379	0.011359		1	654.88	0.120015	654.76	0.240031	655	0.000366459	0.000377104
		0.8695	7341	42	7299	84	7383	0.0113775	0.011359		1	655.88	0.120199	655.76	0.240399	656	0.000366462	0.000377104
		0.8693	7342	42	7300	84	7384	0.0113759	0.011359		1	656.88	0.120384	656.759	0.240767	657	0.000366465	0.000377104
		0.8687	7343	42	7301	84	7385	0.0113744	0.011359		1	657.879	0.120568	657.759	0.241136	658	0.000366468	0.000377104
		0.8683	7344	42	7302	84	7386	0.0113729	0.011359		1	658.879	0.120752	658.758	0.241504	659	0.000366471	0.000377104
		0.8673	7346	42	7304	84	7388	0.0113698	0.011359		1	659.879	0.120936	659.758	0.241872	660	0.000366473	0.000377104
		0.8672	7347	42	7305	84	7389	0.0113683	0.011359		1	660.879	0.12112	660.758	0.242241	661	0.000366476	0.000377104
		0.8666	7349	42	7307	84	7391	0.0113652	0.011359		1	661.879	0.121305	661.757	0.242609	662	0.000366479	0.000377104
		0.8664	7350	42	7308	84	7392	0.0113636	0.011359		1	662.879	0.121489	662.757	0.242978	663	0.000366482	0.000377104
		0.8663	7352	42	7310	84	7394	0.0113606	0.011359		1	663.878	0.121673	663.757	0.243346	664	0.000366485	0.000377104
		0.8658	7353	42	7311	84	7395	0.011359	0.011359		1	664.878	0.121857	664.756	0.243715	665	0.000366488	0.000377104
		0.8652	7353	43	7310	86	7396	0.0116279	0.0116106		1	665.878	0.122041	665.756	0.244083	666	0.000366491	0.000377104
		0.8649	7354	43	7311	86	7397	0.0116263	0.0116106		1	666.878	0.122226	666.756	0.244451	667	0.000366494	0.000377104
		0.8648	7355	43	7312	86	7398	0.0116248	0.0116106		1	667.878	0.12241	667.755	0.24482	668	0.000366497	0.000377104
		0.8646	7356	43	7313	86	7399	0.0116232	0.0116106		1	668.877	0.122594	668.755	0.245188	669	0.0003665	0.000377104
		0.864	7360	43	7317	86	7403	0.0116169	0.0116106		1	669.877	0.122778	669.754	0.245557	670	0.000366503	0.000377104
		0.8638	7361	43	7318	86	7404	0.0116153	0.0116106		1	670.877	0.122963	670.754	0.245925	671	0.000366506	0.000377104
		0.8636	7362	43	7319	86	7405	0.0116138	0.0116106		1	671.877	0.123147	671.754	0.246294	672	0.000366508	0.000377104
		0.8635	7363	43	7320	86	7406	0.0116122	0.0116106		1	672.877	0.123331	672.753	0.246662	673	0.000366511	0.000377104
		0.863	7364	43	7321	86	7407	0.0116106	0.0116106		1	673.876	0.123515	673.753	0.247031	674	0.000366514	0.000377104
		0.8629	7364	44	7320	88	7408	0.011879	0.0118614		1	674.876	0.1237	674.753	0.247399	675	0.000366517	0.000377104
		0.8626	7365	44	7321	88	7409	0.0118774	0.0118614		1	675.876	0.123884	675.752	0.247768	676	0.00036652	0.000377104
		0.8623	7367	44	7323	88	7411	0.0118742	0.0118614		1	676.876	0.124068	676.752	0.248136	677	0.000366523	0.000377104
		0.8619	7369	44	7325	88	7413	0.011871	0.0118614		1	677.876	0.124252	677.751	0.248505	678	0.000366526	0.000377104
		0.8613	7370	44	7326	88	7414	0.0118694	0.0118614		1	678.876	0.124437	678.751	0.248873	679	0.000366529	0.000377104
		0.8612	7371	44	7327	88	7415	0.0118678	0.0118614		1	679.875	0.124621	679.751	0.249242	680	0.000366532	0.000377104
		0.8608	7372	44	7328	88	7416	0.0118662	0.0118614		1	680.875	0.124805	680.75	0.24961	681	0.000366535	0.000377104
		0.8602	7374	44	7330	88	7418	0.011863	0.0118614		1	681.875	0.124989	681.75	0.249979	682	0.000366538	0.000377104
		0.8598	7375	44	7331	88	7419	0.0118614	0.0118614		1	682.875	0.125174	682.75	0.250347	683	0.000366541	0.000377104
		0.8597	7375	45	7330	90	7420	0.0121294	0.0121114		1	683.875	0.125358	683.749	0.250716	684	0.000366544	0.000377104
		0.8592	7376	45	7331	90	7421	0.0121277	0.0121114		1	684.874	0.125542	684.749	0.251085	685	0.000366547	0.000377104
		0.859	7377	45	7332	90	7422	0.0121261	0.0121114		1	685.874	0.125727	685.749	0.251453	686	0.00036655	0.000377104
		0.8585	7378	45	7333	90	7423	0.0121245	0.0121114		1	686.874	0.125911	686.748	0.251822	687	0.000366553	0.000377104
		0.8583	7379	45	7334	90	7424	0.0121228	0.0121114		1	687.874	0.126095	687.748	0.25219	688	0.000366556	0.000377104
		0.8582	7380	45	7335	90	7425	0.0121212	0.0121114		1	688.874	0.126279	688.747	0.252559	689	0.000366559	0.000377104
		0.8578	7382	45	7337	90	7427	0.0121179	0.0121114		1	689.874	0.126464	689.747	0.252927	690	0.000366562	0.000377104
		0.8575	7383	45	7338	90	7428	0.0121163	0.0121114		1	690.873	0.126648	690.747	0.253296	691	0.000366565	0.000377104
		0.8574	7385	45	7340	90	7430	0.0121131	0.0121114		1	691.873	0.126832	691.746	0.253665	692	0.000366568	0.000377104
		0.8569	7386	45	7341	90	7431	0.0121114	0.0121114		1	692.873	0.127017	692.746	0.254033	693	0.00036657	0.000377104
		0.8565	7386	46	7340	92	7432	0.0123789	0.0122536		1	693.873	0.127201	693.746	0.254402	694	0.000366573	0.000377104
		0.8557	7387	46	7341	92	7433	0.0123772	0.0122536		1	694.873	0.127385	694.745	0.254771	695	0.000366576	0.000377104
		0.8553	7388	46	7342	92	7434	0.0123756	0.0122536		1	695.872	0.12757	695.745	0.255139	696	0.000366579	0.000377104
		0.8551	7389	46	7343	92	7435	0.0123739	0.0122536		1	696.872	0.127754	696.744	0.255508	697	0.000366582	0.000377104
		0.8547	7391	46	7345	92	7437	0.0123706	0.0122536		1	697.872	0.127938	697.744	0.255877	698	0.000366585	0.000377104
		0.854	7392	46	7346	92	7438	0.0123689	0.0122536		1	698.872	0.128123	698.744	0.256245	699	0.000366588	0.000377104
		0.8534	7393	46	7347	92	7439	0.0123673	0.0122536		1	699.872	0.128307	699.743	0.256614	700	0.000366591	0.000377104
		0.8529	7394	46	7348	92	7440	0.0123656	0.0122536		1	700.872	0.128491	700.743	0.256983	701	0.000366594	0.000377104
		0.8528	7395	46	7349	92	7441	0.0123639	0.0122536		1	701.871	0.128676	701.743	0.257351	702	0.000366597	0.000377104
		0.8524	7398	46	7352	92	7444	0.0123589	0.0122536		1	702.871	0.12886	702.742	0.25772	703	0.0003666	0.000377104
		0.8505	7399	46	7353	92	7445	0.0123573	0.0122536		1	703.871	0.129044	703.742	0.258089	704	0.000366603	0.000377104
		0.8503	7400	46	7354	92	7446	0.0123556	0.0122536		1	704.871	0.129229	704.742	0.258457	705	0.000366606	0.000377104
		0.8501	7401	46	7355	92	7447	0.012354	0.0122536		1	705.871	0.129413	705.741	0.258826	706	0.000366609	0.000377104
		0.849	7402	46	7356	92	7448	0.0123523	0.0122536		1	706.87	0.129597	706.741	0.259195	707	0.000366612	0.000377104
		0.8478	7403	46	7357	92	7449	0.0123507	0.0122536		1	707.87	0.129782	707.74	0.259564	708	0.000366615	0.000377104
		0.8476	7405	46	7359	92	7451	0.0123473	0.0122536		1	708.87	0.129966	708.74	0.259932	709	0.000366618	0.000377104
		0.8473	7406	46	7360	92	7452	0.0123457	0.0122536		1	709.87	0.130151	709.74	0.260301	710	0.000366621	0.000377104
		0.8472	7410	46	7364	92	7456	0.0123391	0.0122536		1	710.87	0.130335	710.739	0.26067	711	0.000366624	0.000377104
		0.8464	7411	46	7365	92	7457	0.0123374	0.0122536		1	711.869	0.130519	711.739	0.261039	712	0.000366627	0.000377104
		0.8463	7412	46	7366	92	7458	0.0123357	0.0122536		1	712.869	0.130704	712.739	0.261407	713	0.00036663	0.000377104
		0.846	7413	46	7367	92	7459	0.0123341	0.0122536		1	713.869	0.130888	713.738	0.261776	714	0.000366633	0.000377104
		0.8459	7414	46	7368	92	7460	0.0123324	0.0122536		1	714.869	0.131072	714.738	0.262145	715	0.000366636	0.000377104
		0.8453	7415	46	7369	92	7461	0.0123308	0.0122536		1	715.869	0.131257	715.737	0.262514	716	0.000366639	0.000377104
		0.8447	7416	46	7370	92	7462	0.0123291	0.0122536		1	716.869	0.131441	716.737	0.262883	717	0.000366642	0.000377104
		0.8443	7417	46	7371	92	7463	0.0123275	0.0122536		1	717.868	0.131626	717.737	0.263251	718	0.000366645	0.000377104
		0.8425	7419	46	7373	92	7465	0.0123242	0.0122536		1	718.868	0.13181	718.736	0.26362	719	0.000366648	0.000377104
		0.8423	7420	46	7374	92	7466	0.0123225	0.0122536		1	719.868	0.131995	719.736	0.263989	720	0.000366651	0.000377104
		0.8419	7422	46	7376	92	7468	0.0123192	0.0122536		1	720.868	0.132179	720.736	0.264358	721	0.000366654	0.000377104
		0.8418	7423	46	7377	92	7469	0.0123176	0.0122536		1	721.868	0.132363	721.735	0.264727	722	0.000366658	0.000377104
		0.8411	7424	46	7378	92	7470	0.0123159	0.0122536		1	722.867	0.132548	722.735	0.265096	723	0.000366661	0.000377104
		0.841	7426	46	7380	92	7472	0.0123126	0.0122536		1	723.867	0.132732	723.735	0.265464	724	0.000366664	0.000377104
		0.8406	7427	46	7381	92	7473	0.012311	0.0122536		1	724.867	0.132917	724.734	0.265833	725	0.000366667	0.000377104
		0.8405	7428	46	7382	92	7474	0.0123093	0.0122536		1	725.867	0.133101	725.734	0.266202	726	0.00036667	0.000377104
		0.8403	7429	46	7383	92	7475	0.0123077	0.0122536		1	726.867	0.133286	726.733	0.266571	727	0.000366673	0.000377104
		0.8394	7431	46	7385	92	7477	0.0123044	0.0122536		1	727.867	0.13347	727.733	0.26694	728	0.000366676	0.000377104
		0.8391	7432	46	7386	92	7478	0.0123028	0.0122536		1	728.866	0.133654	728.733	0.267309	729	0.000366679	0.000377104
		0.8387	7433	46	7387	92	7479	0.0123011	0.0122536		1	729.866	0.133839	729.732	0.267678	730	0.000366682	0.000377104
		0.8385	7434	46	7388	92	7480	0.0122995	0.0122536		1	730.866	0.134023	730.732	0.268047	731	0.000366685	0.000377104
		0.837	7435	46	7389	92	7481	0.0122978	0.0122536		1	731.866	0.134208	731.732	0.268416	732	0.000366688	0.000377104
		0.8369	7437	46	7391	92	7483	0.0122945	0.0122536		1	732.866	0.134392	732.731	0.268784	733	0.000366691	0.000377104
		0.8365	7438	46	7392	92	7484	0.0122929	0.0122536		1	733.865	0.134577	733.731	0.269153	734	0.000366694	0.000377104
		0.8364	7439	46	7393	92	7485	0.0122912	0.0122536		1	734.865	0.134761	734.73	0.269522	735	0.000366697	0.000377104
		0.8361	7440	46	7394	92	7486	0.0122896	0.0122536		1	735.865	0.134946	735.73	0.269891	736	0.0003667	0.000377104
		0.8358	7441	46	7395	92	7487	0.012288	0.0122536		1	736.865	0.13513	736.73	0.27026	737	0.000366703	0.000377104
		0.8354	7442	46	7396	92	7488	0.0122863	0.0122536		1	737.865	0.135315	737.729	0.270629	738	0.000366706	0.000377104
		0.8348	7443	46	7397	92	7489	0.0122847	0.0122536		1	738.865	0.135499	738.729	0.270998	739	0.000366709	0.000377104
		0.8347	7444	46	7398	92	7490	0.012283	0.0122536		1	739.864	0.135684	739.729	0.271367	740	0.000366712	0.000377104
		0.8343	7445	46	7399	92	7491	0.0122814	0.0122536		1	740.864	0.135868	740.728	0.271736	741	0.000366715	0.000377104
		0.8324	7446	46	7400	92	7492	0.0122798	0.0122536		1	741.864	0.136053	741.728	0.272105	742	0.000366719	0.000377104
		0.8317	7447	46	7401	92	7493	0.0122781	0.0122536		1	742.864	0.136237	742.728	0.272474	743	0.000366722	0.000377104
[truncated: 13,306 more rows]

## Sheet: Spectral Level Data
Spectral Level Data		Confidence Threshold	Forward	Reverse	Correct	Incorrect	Total	Global FDR	q-value		Fit Confidence Threshold	Fit Forward	Fit Reverse	Fit Correct	Fit Incorrect	Fit Total	Fit Global FDR	Fit Local FDR
[truncated: 10,235 more rows]

[truncated: 13 more sheets: Search Summary, Advanced Metadata, Speed and Distribution Analysis, Single Results Table, Protein FDR Summary, Distinct Peptide FDR Summary, Spectrum FDR Summary, PDST Controls, Protein Summary, Peptide Summary, Distinct Peptide Summary, Feature Summary, Single Column Summary]
