# Supplementary material for: Coagulation factor IX analysis in bioreactor cell culture supernatant predicts quality of the purified product
Source: Commun Biol. 2021 Mar 23;4:390. doi: 10.1038/s42003-021-01903-x (PMC7988164; doi:10.1038/s42003-021-01903-x)
Supplement: Supplementary file 17 — Supplementary Data S14 [file 42003_2021_1903_MOESM17_ESM.txt]

Q1	Q3	RT_detected	protein_name	isotype	relative_intensity	stripped_sequence	modification_sequence	prec_z	frg_type	frg_z	frg_nr	iRT	uniprot_id	score	decoy	prec_y	confidence	shared	N	rank	mods	nterm	cterm
702.8235474	747.3606567	13.42	Coagulation factor IX OS=Homo sapiens variant 2 G 44 V GN=F9 PE=1 SV=2		250494.1	SCEPAVPFPCGR	SC[PPa]EPAVPFPC[PPa]GR	2	y	1	6	13.42	sp|P00740-6|FA9_HUMAN		FALSE	590705.25	0.994000018	TRUE	1
702.8235474	1014.518921	13.42	Coagulation factor IX OS=Homo sapiens variant 2 G 44 V GN=F9 PE=1 SV=2		208194	SCEPAVPFPCGR	SC[PPa]EPAVPFPC[PPa]GR	2	y	1	9	13.42	sp|P00740-6|FA9_HUMAN		FALSE	590705.25	0.994000018	TRUE	1
702.8235474	503.2394714	13.42	Coagulation factor IX OS=Homo sapiens variant 2 G 44 V GN=F9 PE=1 SV=2		111575.4	SCEPAVPFPCGR	SC[PPa]EPAVPFPC[PPa]GR	2	y	1	4	13.42	sp|P00740-6|FA9_HUMAN		FALSE	590705.25	0.994000018	TRUE	1
702.8235474	846.4290771	13.42	Coagulation factor IX OS=Homo sapiens variant 2 G 44 V GN=F9 PE=1 SV=2		70034.46	SCEPAVPFPCGR	SC[PPa]EPAVPFPC[PPa]GR	2	y	1	7	13.42	sp|P00740-6|FA9_HUMAN		FALSE	590705.25	0.994000018	TRUE	1
702.8235474	1143.561523	13.42	Coagulation factor IX OS=Homo sapiens variant 2 G 44 V GN=F9 PE=1 SV=2		65893.02	SCEPAVPFPCGR	SC[PPa]EPAVPFPC[PPa]GR	2	y	1	10	13.42	sp|P00740-6|FA9_HUMAN		FALSE	590705.25	0.994000018	TRUE	1
702.8235474	391.1282043	13.42	Coagulation factor IX OS=Homo sapiens variant 2 G 44 V GN=F9 PE=1 SV=2		58113.44	SCEPAVPFPCGR	SC[PPa]EPAVPFPC[PPa]GR	2	b	1	3	13.42	sp|P00740-6|FA9_HUMAN		FALSE	590705.25	0.994000018	TRUE	1
702.8235474	262.0856018	13.42	Coagulation factor IX OS=Homo sapiens variant 2 G 44 V GN=F9 PE=1 SV=2		57369.83	SCEPAVPFPCGR	SC[PPa]EPAVPFPC[PPa]GR	2	b	1	2	13.42	sp|P00740-6|FA9_HUMAN		FALSE	590705.25	0.994000018	TRUE	1
702.8235474	658.286499	13.42	Coagulation factor IX OS=Homo sapiens variant 2 G 44 V GN=F9 PE=1 SV=2		52250.17	SCEPAVPFPCGR	SC[PPa]EPAVPFPC[PPa]GR	2	b	1	6	13.42	sp|P00740-6|FA9_HUMAN		FALSE	590705.25	0.994000018	TRUE	1
702.8235474	917.4661865	13.42	Coagulation factor IX OS=Homo sapiens variant 2 G 44 V GN=F9 PE=1 SV=2		42334	SCEPAVPFPCGR	SC[PPa]EPAVPFPC[PPa]GR	2	y	1	8	13.42	sp|P00740-6|FA9_HUMAN		FALSE	590705.25	0.994000018	TRUE	1
702.8235474	559.2180786	13.42	Coagulation factor IX OS=Homo sapiens variant 2 G 44 V GN=F9 PE=1 SV=2		36627.03	SCEPAVPFPCGR	SC[PPa]EPAVPFPC[PPa]GR	2	b	1	5	13.42	sp|P00740-6|FA9_HUMAN		FALSE	590705.25	0.994000018	TRUE	1
702.8235474	650.3079224	13.42	Coagulation factor IX OS=Homo sapiens variant 2 G 44 V GN=F9 PE=1 SV=2		27021.39	SCEPAVPFPCGR	SC[PPa]EPAVPFPC[PPa]GR	2	y	1	5	13.42	sp|P00740-6|FA9_HUMAN		FALSE	590705.25	0.994000018	TRUE	1
702.8235474	702.8235474	13.42	Coagulation factor IX OS=Homo sapiens variant 2 G 44 V GN=F9 PE=1 SV=2		26939.09	SCEPAVPFPCGR	SC[PPa]EPAVPFPC[PPa]GR	2	y	2	12	13.42	sp|P00740-6|FA9_HUMAN		FALSE	590705.25	0.994000018	TRUE	1
702.8235474	507.7631226	13.42	Coagulation factor IX OS=Homo sapiens variant 2 G 44 V GN=F9 PE=1 SV=2		26875.34	SCEPAVPFPCGR	SC[PPa]EPAVPFPC[PPa]GR	2	y	2	9	13.42	sp|P00740-6|FA9_HUMAN		FALSE	590705.25	0.994000018	TRUE	1
702.8235474	902.4076538	13.42	Coagulation factor IX OS=Homo sapiens variant 2 G 44 V GN=F9 PE=1 SV=2		16115.02	SCEPAVPFPCGR	SC[PPa]EPAVPFPC[PPa]GR	2	b	1	8	13.42	sp|P00740-6|FA9_HUMAN		FALSE	590705.25	0.994000018	TRUE	1
702.8235474	488.1809692	13.42	Coagulation factor IX OS=Homo sapiens variant 2 G 44 V GN=F9 PE=1 SV=2		11090.31	SCEPAVPFPCGR	SC[PPa]EPAVPFPC[PPa]GR	2	b	1	4	13.42	sp|P00740-6|FA9_HUMAN		FALSE	590705.25	0.994000018	TRUE	1
702.8235474	252.1233826	13.42	Coagulation factor IX OS=Homo sapiens variant 2 G 44 V GN=F9 PE=1 SV=2		11021.82	SCEPAVPFPCGR	SC[PPa]EPAVPFPC[PPa]GR	2	y	2	4	13.42	sp|P00740-6|FA9_HUMAN		FALSE	590705.25	0.994000018	TRUE	1
702.8235474	572.2844238	13.42	Coagulation factor IX OS=Homo sapiens variant 2 G 44 V GN=F9 PE=1 SV=2		10419.01	SCEPAVPFPCGR	SC[PPa]EPAVPFPC[PPa]GR	2	y	2	10	13.42	sp|P00740-6|FA9_HUMAN		FALSE	590705.25	0.994000018	TRUE	1
702.8235474	232.1404114	13.42	Coagulation factor IX OS=Homo sapiens variant 2 G 44 V GN=F9 PE=1 SV=2		9380.18	SCEPAVPFPCGR	SC[PPa]EPAVPFPC[PPa]GR	2	y	1	2	13.42	sp|P00740-6|FA9_HUMAN		FALSE	590705.25	0.994000018	TRUE	1
702.8235474	406.1867065	13.42	Coagulation factor IX OS=Homo sapiens variant 2 G 44 V GN=F9 PE=1 SV=2		8863.69	SCEPAVPFPCGR	SC[PPa]EPAVPFPC[PPa]GR	2	y	1	3	13.42	sp|P00740-6|FA9_HUMAN		FALSE	590705.25	0.994000018	TRUE	1
702.8235474	175.1189575	13.42	Coagulation factor IX OS=Homo sapiens variant 2 G 44 V GN=F9 PE=1 SV=2		6846.11	SCEPAVPFPCGR	SC[PPa]EPAVPFPC[PPa]GR	2	y	1	1	13.42	sp|P00740-6|FA9_HUMAN		FALSE	590705.25	0.994000018	TRUE	1
702.8235474	374.18396	13.42	Coagulation factor IX OS=Homo sapiens variant 2 G 44 V GN=F9 PE=1 SV=2		5781.35	SCEPAVPFPCGR	SC[PPa]EPAVPFPC[PPa]GR	2	y	2	6	13.42	sp|P00740-6|FA9_HUMAN		FALSE	590705.25	0.994000018	TRUE	1
702.8235474	659.3075562	13.42	Coagulation factor IX OS=Homo sapiens variant 2 G 44 V GN=F9 PE=1 SV=2		5214.38	SCEPAVPFPCGR	SC[PPa]EPAVPFPC[PPa]GR	2	y	2	11	13.42	sp|P00740-6|FA9_HUMAN		FALSE	590705.25	0.994000018	TRUE	1
702.8235474	423.7181702	13.42	Coagulation factor IX OS=Homo sapiens variant 2 G 44 V GN=F9 PE=1 SV=2		4072	SCEPAVPFPCGR	SC[PPa]EPAVPFPC[PPa]GR	2	y	2	7	13.42	sp|P00740-6|FA9_HUMAN		FALSE	590705.25	0.994000018	TRUE	1
702.8235474	280.1126709	13.42	Coagulation factor IX OS=Homo sapiens variant 2 G 44 V GN=F9 PE=1 SV=2		3845.42	SCEPAVPFPCGR	SC[PPa]EPAVPFPC[PPa]GR	2	b	2	5	13.42	sp|P00740-6|FA9_HUMAN		FALSE	590705.25	0.994000018	TRUE	1
702.8235474	755.3392334	13.42	Coagulation factor IX OS=Homo sapiens variant 2 G 44 V GN=F9 PE=1 SV=2		3316.22	SCEPAVPFPCGR	SC[PPa]EPAVPFPC[PPa]GR	2	b	1	7	13.42	sp|P00740-6|FA9_HUMAN		FALSE	590705.25	0.994000018	TRUE	1
702.8235474	693.8182983	13.42	Coagulation factor IX OS=Homo sapiens variant 2 G 44 V GN=F9 PE=1 SV=2		3307.45	SCEPAVPFPCGR	SC[PPa]EPAVPFPC[PPa]GR	2	b	2	12	13.42	sp|P00740-6|FA9_HUMAN		FALSE	590705.25	0.994000018	TRUE	1
702.8235474	1173.506714	13.42	Coagulation factor IX OS=Homo sapiens variant 2 G 44 V GN=F9 PE=1 SV=2		2331.77	SCEPAVPFPCGR	SC[PPa]EPAVPFPC[PPa]GR	2	b	1	10	13.42	sp|P00740-6|FA9_HUMAN		FALSE	590705.25	0.994000018	TRUE	1
702.8235474	999.4604492	13.42	Coagulation factor IX OS=Homo sapiens variant 2 G 44 V GN=F9 PE=1 SV=2		849.61	SCEPAVPFPCGR	SC[PPa]EPAVPFPC[PPa]GR	2	b	1	9	13.42	sp|P00740-6|FA9_HUMAN		FALSE	590705.25	0.994000018	TRUE	1
702.8235474	587.257019	13.42	Coagulation factor IX OS=Homo sapiens variant 2 G 44 V GN=F9 PE=1 SV=2		828.96	SCEPAVPFPCGR	SC[PPa]EPAVPFPC[PPa]GR	2	b	2	10	13.42	sp|P00740-6|FA9_HUMAN		FALSE	590705.25	0.994000018	TRUE	1
702.8235474	1230.528198	13.42	Coagulation factor IX OS=Homo sapiens variant 2 G 44 V GN=F9 PE=1 SV=2		714.13	SCEPAVPFPCGR	SC[PPa]EPAVPFPC[PPa]GR	2	b	1	11	13.42	sp|P00740-6|FA9_HUMAN		FALSE	590705.25	0.994000018	TRUE	1
702.8235474	325.6575928	13.42	Coagulation factor IX OS=Homo sapiens variant 2 G 44 V GN=F9 PE=1 SV=2		580.46	SCEPAVPFPCGR	SC[PPa]EPAVPFPC[PPa]GR	2	y	2	5	13.42	sp|P00740-6|FA9_HUMAN		FALSE	590705.25	0.994000018	TRUE	1
702.8235474	1317.607788	13.42	Coagulation factor IX OS=Homo sapiens variant 2 G 44 V GN=F9 PE=1 SV=2		105	SCEPAVPFPCGR	SC[PPa]EPAVPFPC[PPa]GR	2	y	1	11	13.42	sp|P00740-6|FA9_HUMAN		FALSE	590705.25	0.994000018	TRUE	1
702.8235474	1404.639893	13.42	Coagulation factor IX OS=Homo sapiens variant 2 G 44 V GN=F9 PE=1 SV=2		42	SCEPAVPFPCGR	SC[PPa]EPAVPFPC[PPa]GR	2	y	1	12	13.42	sp|P00740-6|FA9_HUMAN		FALSE	590705.25	0.994000018	TRUE	1
944.4197998	944.4197998	8.06	Coagulation factor IX OS=Homo sapiens variant 2 G 44 V GN=F9 PE=1 SV=2		179753.3	NSADNKVVCSCTEGYR	NSADNKVVC[PPa]SC[PPa]TEGYR	2	y	2	16	8.06	sp|P00740-6|FA9_HUMAN		FALSE	227438.2031	1	TRUE	1
944.4197998	1159.487061	8.06	Coagulation factor IX OS=Homo sapiens variant 2 G 44 V GN=F9 PE=1 SV=2		46127.41	NSADNKVVCSCTEGYR	NSADNKVVC[PPa]SC[PPa]TEGYR	2	y	1	9	8.06	sp|P00740-6|FA9_HUMAN		FALSE	227438.2031	1	TRUE	1
944.4197998	1060.418701	8.06	Coagulation factor IX OS=Homo sapiens variant 2 G 44 V GN=F9 PE=1 SV=2		34843.66	NSADNKVVCSCTEGYR	NSADNKVVC[PPa]SC[PPa]TEGYR	2	y	1	8	8.06	sp|P00740-6|FA9_HUMAN		FALSE	227438.2031	1	TRUE	1
944.4197998	1258.55542	8.06	Coagulation factor IX OS=Homo sapiens variant 2 G 44 V GN=F9 PE=1 SV=2		33835.64	NSADNKVVCSCTEGYR	NSADNKVVC[PPa]SC[PPa]TEGYR	2	y	1	10	8.06	sp|P00740-6|FA9_HUMAN		FALSE	227438.2031	1	TRUE	1
944.4197998	729.3526001	8.06	Coagulation factor IX OS=Homo sapiens variant 2 G 44 V GN=F9 PE=1 SV=2		17507.81	NSADNKVVCSCTEGYR	NSADNKVVC[PPa]SC[PPa]TEGYR	2	b	1	7	8.06	sp|P00740-6|FA9_HUMAN		FALSE	227438.2031	1	TRUE	1
944.4197998	886.3723145	8.06	Coagulation factor IX OS=Homo sapiens variant 2 G 44 V GN=F9 PE=1 SV=2		14400.52	NSADNKVVCSCTEGYR	NSADNKVVC[PPa]SC[PPa]TEGYR	2	y	1	7	8.06	sp|P00740-6|FA9_HUMAN		FALSE	227438.2031	1	TRUE	1
944.4197998	750.8503418	8.06	Coagulation factor IX OS=Homo sapiens variant 2 G 44 V GN=F9 PE=1 SV=2		11616.09	NSADNKVVCSCTEGYR	NSADNKVVC[PPa]SC[PPa]TEGYR	2	y	2	12	8.06	sp|P00740-6|FA9_HUMAN		FALSE	227438.2031	1	TRUE	1
944.4197998	395.2037354	8.06	Coagulation factor IX OS=Homo sapiens variant 2 G 44 V GN=F9 PE=1 SV=2		10585.25	NSADNKVVCSCTEGYR	NSADNKVVC[PPa]SC[PPa]TEGYR	2	y	1	3	8.06	sp|P00740-6|FA9_HUMAN		FALSE	227438.2031	1	TRUE	1
944.4197998	828.4210205	8.06	Coagulation factor IX OS=Homo sapiens variant 2 G 44 V GN=F9 PE=1 SV=2		9887.56	NSADNKVVCSCTEGYR	NSADNKVVC[PPa]SC[PPa]TEGYR	2	b	1	8	8.06	sp|P00740-6|FA9_HUMAN		FALSE	227438.2031	1	TRUE	1
944.4197998	1386.650391	8.06	Coagulation factor IX OS=Homo sapiens variant 2 G 44 V GN=F9 PE=1 SV=2		7956.91	NSADNKVVCSCTEGYR	NSADNKVVC[PPa]SC[PPa]TEGYR	2	y	1	11	8.06	sp|P00740-6|FA9_HUMAN		FALSE	227438.2031	1	TRUE	1
944.4197998	935.4145508	8.06	Coagulation factor IX OS=Homo sapiens variant 2 G 44 V GN=F9 PE=1 SV=2		6506.64	NSADNKVVCSCTEGYR	NSADNKVVC[PPa]SC[PPa]TEGYR	2	b	2	16	8.06	sp|P00740-6|FA9_HUMAN		FALSE	227438.2031	1	TRUE	1
944.4197998	799.340332	8.06	Coagulation factor IX OS=Homo sapiens variant 2 G 44 V GN=F9 PE=1 SV=2		5863.94	NSADNKVVCSCTEGYR	NSADNKVVC[PPa]SC[PPa]TEGYR	2	y	1	6	8.06	sp|P00740-6|FA9_HUMAN		FALSE	227438.2031	1	TRUE	1
944.4197998	630.2841797	8.06	Coagulation factor IX OS=Homo sapiens variant 2 G 44 V GN=F9 PE=1 SV=2		5429.12	NSADNKVVCSCTEGYR	NSADNKVVC[PPa]SC[PPa]TEGYR	2	b	1	6	8.06	sp|P00740-6|FA9_HUMAN		FALSE	227438.2031	1	TRUE	1
944.4197998	1615.720337	8.06	Coagulation factor IX OS=Homo sapiens variant 2 G 44 V GN=F9 PE=1 SV=2		5117.66	NSADNKVVCSCTEGYR	NSADNKVVC[PPa]SC[PPa]TEGYR	2	y	1	13	8.06	sp|P00740-6|FA9_HUMAN		FALSE	227438.2031	1	TRUE	1
944.4197998	1500.693359	8.06	Coagulation factor IX OS=Homo sapiens variant 2 G 44 V GN=F9 PE=1 SV=2		4725.14	NSADNKVVCSCTEGYR	NSADNKVVC[PPa]SC[PPa]TEGYR	2	y	1	12	8.06	sp|P00740-6|FA9_HUMAN		FALSE	227438.2031	1	TRUE	1
944.4197998	388.1463013	8.06	Coagulation factor IX OS=Homo sapiens variant 2 G 44 V GN=F9 PE=1 SV=2		4427.06	NSADNKVVCSCTEGYR	NSADNKVVC[PPa]SC[PPa]TEGYR	2	b	1	4	8.06	sp|P00740-6|FA9_HUMAN		FALSE	227438.2031	1	TRUE	1
944.4197998	843.8823242	8.06	Coagulation factor IX OS=Homo sapiens variant 2 G 44 V GN=F9 PE=1 SV=2		3328.38	NSADNKVVCSCTEGYR	NSADNKVVC[PPa]SC[PPa]TEGYR	2	y	2	14	8.06	sp|P00740-6|FA9_HUMAN		FALSE	227438.2031	1	TRUE	1
944.4197998	502.189209	8.06	Coagulation factor IX OS=Homo sapiens variant 2 G 44 V GN=F9 PE=1 SV=2		3311.66	NSADNKVVCSCTEGYR	NSADNKVVC[PPa]SC[PPa]TEGYR	2	b	1	5	8.06	sp|P00740-6|FA9_HUMAN		FALSE	227438.2031	1	TRUE	1
944.4197998	808.3637695	8.06	Coagulation factor IX OS=Homo sapiens variant 2 G 44 V GN=F9 PE=1 SV=2		3006.92	NSADNKVVCSCTEGYR	NSADNKVVC[PPa]SC[PPa]TEGYR	2	y	2	13	8.06	sp|P00740-6|FA9_HUMAN		FALSE	227438.2031	1	TRUE	1
944.4197998	625.2940063	8.06	Coagulation factor IX OS=Homo sapiens variant 2 G 44 V GN=F9 PE=1 SV=2		2719.29	NSADNKVVCSCTEGYR	NSADNKVVC[PPa]SC[PPa]TEGYR	2	y	1	5	8.06	sp|P00740-6|FA9_HUMAN		FALSE	227438.2031	1	TRUE	1
944.4197998	202.0822296	8.06	Coagulation factor IX OS=Homo sapiens variant 2 G 44 V GN=F9 PE=1 SV=2		2549.52	NSADNKVVCSCTEGYR	NSADNKVVC[PPa]SC[PPa]TEGYR	2	b	1	2	8.06	sp|P00740-6|FA9_HUMAN		FALSE	227438.2031	1	TRUE	1
944.4197998	1493.635864	8.06	Coagulation factor IX OS=Homo sapiens variant 2 G 44 V GN=F9 PE=1 SV=2		2533.65	NSADNKVVCSCTEGYR	NSADNKVVC[PPa]SC[PPa]TEGYR	2	b	1	13	8.06	sp|P00740-6|FA9_HUMAN		FALSE	227438.2031	1	TRUE	1
944.4197998	524.2463379	8.06	Coagulation factor IX OS=Homo sapiens variant 2 G 44 V GN=F9 PE=1 SV=2		2411.36	NSADNKVVCSCTEGYR	NSADNKVVC[PPa]SC[PPa]TEGYR	2	y	1	4	8.06	sp|P00740-6|FA9_HUMAN		FALSE	227438.2031	1	TRUE	1
944.4197998	273.1193542	8.06	Coagulation factor IX OS=Homo sapiens variant 2 G 44 V GN=F9 PE=1 SV=2		2202.06	NSADNKVVCSCTEGYR	NSADNKVVC[PPa]SC[PPa]TEGYR	2	b	1	3	8.06	sp|P00740-6|FA9_HUMAN		FALSE	227438.2031	1	TRUE	1
944.4197998	693.8288574	8.06	Coagulation factor IX OS=Homo sapiens variant 2 G 44 V GN=F9 PE=1 SV=2		1990.32	NSADNKVVCSCTEGYR	NSADNKVVC[PPa]SC[PPa]TEGYR	2	y	2	11	8.06	sp|P00740-6|FA9_HUMAN		FALSE	227438.2031	1	TRUE	1
944.4197998	1002.467285	8.06	Coagulation factor IX OS=Homo sapiens variant 2 G 44 V GN=F9 PE=1 SV=2		1781.81	NSADNKVVCSCTEGYR	NSADNKVVC[PPa]SC[PPa]TEGYR	2	b	1	9	8.06	sp|P00740-6|FA9_HUMAN		FALSE	227438.2031	1	TRUE	1
944.4197998	1713.720703	8.06	Coagulation factor IX OS=Homo sapiens variant 2 G 44 V GN=F9 PE=1 SV=2		1563.35	NSADNKVVCSCTEGYR	NSADNKVVC[PPa]SC[PPa]TEGYR	2	b	1	15	8.06	sp|P00740-6|FA9_HUMAN		FALSE	227438.2031	1	TRUE	1
944.4197998	1686.757446	8.06	Coagulation factor IX OS=Homo sapiens variant 2 G 44 V GN=F9 PE=1 SV=2		1282.15	NSADNKVVCSCTEGYR	NSADNKVVC[PPa]SC[PPa]TEGYR	2	y	1	14	8.06	sp|P00740-6|FA9_HUMAN		FALSE	227438.2031	1	TRUE	1
944.4197998	175.1189575	8.06	Coagulation factor IX OS=Homo sapiens variant 2 G 44 V GN=F9 PE=1 SV=2		1244.69	NSADNKVVCSCTEGYR	NSADNKVVC[PPa]SC[PPa]TEGYR	2	y	1	1	8.06	sp|P00740-6|FA9_HUMAN		FALSE	227438.2031	1	TRUE	1
944.4197998	1089.49939	8.06	Coagulation factor IX OS=Homo sapiens variant 2 G 44 V GN=F9 PE=1 SV=2		1114.44	NSADNKVVCSCTEGYR	NSADNKVVC[PPa]SC[PPa]TEGYR	2	b	1	10	8.06	sp|P00740-6|FA9_HUMAN		FALSE	227438.2031	1	TRUE	1
944.4197998	338.1822815	8.06	Coagulation factor IX OS=Homo sapiens variant 2 G 44 V GN=F9 PE=1 SV=2		609.22	NSADNKVVCSCTEGYR	NSADNKVVC[PPa]SC[PPa]TEGYR	2	y	1	2	8.06	sp|P00740-6|FA9_HUMAN		FALSE	227438.2031	1	TRUE	1
944.4197998	580.2471924	8.06	Coagulation factor IX OS=Homo sapiens variant 2 G 44 V GN=F9 PE=1 SV=2		570.08	NSADNKVVCSCTEGYR	NSADNKVVC[PPa]SC[PPa]TEGYR	2	y	2	9	8.06	sp|P00740-6|FA9_HUMAN		FALSE	227438.2031	1	TRUE	1
944.4197998	1364.593262	8.06	Coagulation factor IX OS=Homo sapiens variant 2 G 44 V GN=F9 PE=1 SV=2		374.05	NSADNKVVCSCTEGYR	NSADNKVVC[PPa]SC[PPa]TEGYR	2	b	1	12	8.06	sp|P00740-6|FA9_HUMAN		FALSE	227438.2031	1	TRUE	1
944.4197998	1263.545654	8.06	Coagulation factor IX OS=Homo sapiens variant 2 G 44 V GN=F9 PE=1 SV=2		296.65	NSADNKVVCSCTEGYR	NSADNKVVC[PPa]SC[PPa]TEGYR	2	b	1	11	8.06	sp|P00740-6|FA9_HUMAN		FALSE	227438.2031	1	TRUE	1
944.4197998	747.3215942	8.06	Coagulation factor IX OS=Homo sapiens variant 2 G 44 V GN=F9 PE=1 SV=2		210.01	NSADNKVVCSCTEGYR	NSADNKVVC[PPa]SC[PPa]TEGYR	2	b	2	13	8.06	sp|P00740-6|FA9_HUMAN		FALSE	227438.2031	1	TRUE	1
944.4197998	115.0502014	8.06	Coagulation factor IX OS=Homo sapiens variant 2 G 44 V GN=F9 PE=1 SV=2		210	NSADNKVVCSCTEGYR	NSADNKVVC[PPa]SC[PPa]TEGYR	2	b	1	1	8.06	sp|P00740-6|FA9_HUMAN		FALSE	227438.2031	1	TRUE	1
944.4197998	198.1055145	8.06	Coagulation factor IX OS=Homo sapiens variant 2 G 44 V GN=F9 PE=1 SV=2		164.98	NSADNKVVCSCTEGYR	NSADNKVVC[PPa]SC[PPa]TEGYR	2	y	2	3	8.06	sp|P00740-6|FA9_HUMAN		FALSE	227438.2031	1	TRUE	1
944.4197998	1773.789429	8.06	Coagulation factor IX OS=Homo sapiens variant 2 G 44 V GN=F9 PE=1 SV=2		42	NSADNKVVCSCTEGYR	NSADNKVVC[PPa]SC[PPa]TEGYR	2	y	1	15	8.06	sp|P00740-6|FA9_HUMAN		FALSE	227438.2031	1	TRUE	1
667.3409424	716.3685913	12.73	Coagulation factor IX OS=Homo sapiens variant 2 G 44 V GN=F9 PE=1 SV=2		87877.51	LEEFVQGNLER	LEEFVQGNLER	2	y	1	6	12.73	sp|P00740-6|FA9_HUMAN		FALSE	184884.6094	0.999899983	TRUE	1
667.3409424	588.3099976	12.73	Coagulation factor IX OS=Homo sapiens variant 2 G 44 V GN=F9 PE=1 SV=2		74567.26	LEEFVQGNLER	LEEFVQGNLER	2	y	1	5	12.73	sp|P00740-6|FA9_HUMAN		FALSE	184884.6094	0.999899983	TRUE	1
667.3409424	815.4370117	12.73	Coagulation factor IX OS=Homo sapiens variant 2 G 44 V GN=F9 PE=1 SV=2		73232.27	LEEFVQGNLER	LEEFVQGNLER	2	y	1	7	12.73	sp|P00740-6|FA9_HUMAN		FALSE	184884.6094	0.999899983	TRUE	1
667.3409424	1091.547974	12.73	Coagulation factor IX OS=Homo sapiens variant 2 G 44 V GN=F9 PE=1 SV=2		67221.86	LEEFVQGNLER	LEEFVQGNLER	2	y	1	9	12.73	sp|P00740-6|FA9_HUMAN		FALSE	184884.6094	0.999899983	TRUE	1
667.3409424	962.5054321	12.73	Coagulation factor IX OS=Homo sapiens variant 2 G 44 V GN=F9 PE=1 SV=2		61503.17	LEEFVQGNLER	LEEFVQGNLER	2	y	1	8	12.73	sp|P00740-6|FA9_HUMAN		FALSE	184884.6094	0.999899983	TRUE	1
667.3409424	243.1339264	12.73	Coagulation factor IX OS=Homo sapiens variant 2 G 44 V GN=F9 PE=1 SV=2		58134.13	LEEFVQGNLER	LEEFVQGNLER	2	b	1	2	12.73	sp|P00740-6|FA9_HUMAN		FALSE	184884.6094	0.999899983	TRUE	1
667.3409424	372.1765137	12.73	Coagulation factor IX OS=Homo sapiens variant 2 G 44 V GN=F9 PE=1 SV=2		32752.88	LEEFVQGNLER	LEEFVQGNLER	2	b	1	3	12.73	sp|P00740-6|FA9_HUMAN		FALSE	184884.6094	0.999899983	TRUE	1
667.3409424	667.3409424	12.73	Coagulation factor IX OS=Homo sapiens variant 2 G 44 V GN=F9 PE=1 SV=2		22848.49	LEEFVQGNLER	LEEFVQGNLER	2	y	2	11	12.73	sp|P00740-6|FA9_HUMAN		FALSE	184884.6094	0.999899983	TRUE	1
667.3409424	519.2449341	12.73	Coagulation factor IX OS=Homo sapiens variant 2 G 44 V GN=F9 PE=1 SV=2		16697.07	LEEFVQGNLER	LEEFVQGNLER	2	b	1	4	12.73	sp|P00740-6|FA9_HUMAN		FALSE	184884.6094	0.999899983	TRUE	1
667.3409424	1220.590576	12.73	Coagulation factor IX OS=Homo sapiens variant 2 G 44 V GN=F9 PE=1 SV=2		13670.23	LEEFVQGNLER	LEEFVQGNLER	2	y	1	10	12.73	sp|P00740-6|FA9_HUMAN		FALSE	184884.6094	0.999899983	TRUE	1
667.3409424	618.3133545	12.73	Coagulation factor IX OS=Homo sapiens variant 2 G 44 V GN=F9 PE=1 SV=2		13357.64	LEEFVQGNLER	LEEFVQGNLER	2	b	1	5	12.73	sp|P00740-6|FA9_HUMAN		FALSE	184884.6094	0.999899983	TRUE	1
667.3409424	175.1189575	12.73	Coagulation factor IX OS=Homo sapiens variant 2 G 44 V GN=F9 PE=1 SV=2		12008.22	LEEFVQGNLER	LEEFVQGNLER	2	y	1	1	12.73	sp|P00740-6|FA9_HUMAN		FALSE	184884.6094	0.999899983	TRUE	1
667.3409424	531.2885132	12.73	Coagulation factor IX OS=Homo sapiens variant 2 G 44 V GN=F9 PE=1 SV=2		9841.17	LEEFVQGNLER	LEEFVQGNLER	2	y	1	4	12.73	sp|P00740-6|FA9_HUMAN		FALSE	184884.6094	0.999899983	TRUE	1
667.3409424	304.1615601	12.73	Coagulation factor IX OS=Homo sapiens variant 2 G 44 V GN=F9 PE=1 SV=2		9414.1	LEEFVQGNLER	LEEFVQGNLER	2	y	1	2	12.73	sp|P00740-6|FA9_HUMAN		FALSE	184884.6094	0.999899983	TRUE	1
667.3409424	417.2456055	12.73	Coagulation factor IX OS=Homo sapiens variant 2 G 44 V GN=F9 PE=1 SV=2		8387.42	LEEFVQGNLER	LEEFVQGNLER	2	y	1	3	12.73	sp|P00740-6|FA9_HUMAN		FALSE	184884.6094	0.999899983	TRUE	1
667.3409424	746.3719482	12.73	Coagulation factor IX OS=Homo sapiens variant 2 G 44 V GN=F9 PE=1 SV=2		8175.86	LEEFVQGNLER	LEEFVQGNLER	2	b	1	6	12.73	sp|P00740-6|FA9_HUMAN		FALSE	184884.6094	0.999899983	TRUE	1
667.3409424	546.2776489	12.73	Coagulation factor IX OS=Homo sapiens variant 2 G 44 V GN=F9 PE=1 SV=2		6467.32	LEEFVQGNLER	LEEFVQGNLER	2	y	2	9	12.73	sp|P00740-6|FA9_HUMAN		FALSE	184884.6094	0.999899983	TRUE	1
667.3409424	658.3356934	12.73	Coagulation factor IX OS=Homo sapiens variant 2 G 44 V GN=F9 PE=1 SV=2		6097.55	LEEFVQGNLER	LEEFVQGNLER	2	b	2	11	12.73	sp|P00740-6|FA9_HUMAN		FALSE	184884.6094	0.999899983	TRUE	1
667.3409424	459.2218018	12.73	Coagulation factor IX OS=Homo sapiens variant 2 G 44 V GN=F9 PE=1 SV=2		3484.27	LEEFVQGNLER	LEEFVQGNLER	2	b	2	8	12.73	sp|P00740-6|FA9_HUMAN		FALSE	184884.6094	0.999899983	TRUE	1
667.3409424	1030.520386	12.73	Coagulation factor IX OS=Homo sapiens variant 2 G 44 V GN=F9 PE=1 SV=2		2475.59	LEEFVQGNLER	LEEFVQGNLER	2	b	1	9	12.73	sp|P00740-6|FA9_HUMAN		FALSE	184884.6094	0.999899983	TRUE	1
667.3409424	610.7989502	12.73	Coagulation factor IX OS=Homo sapiens variant 2 G 44 V GN=F9 PE=1 SV=2		2248.36	LEEFVQGNLER	LEEFVQGNLER	2	y	2	10	12.73	sp|P00740-6|FA9_HUMAN		FALSE	184884.6094	0.999899983	TRUE	1
667.3409424	408.2221375	12.73	Coagulation factor IX OS=Homo sapiens variant 2 G 44 V GN=F9 PE=1 SV=2		1754.12	LEEFVQGNLER	LEEFVQGNLER	2	y	2	7	12.73	sp|P00740-6|FA9_HUMAN		FALSE	184884.6094	0.999899983	TRUE	1
667.3409424	917.4363403	12.73	Coagulation factor IX OS=Homo sapiens variant 2 G 44 V GN=F9 PE=1 SV=2		1719.99	LEEFVQGNLER	LEEFVQGNLER	2	b	1	8	12.73	sp|P00740-6|FA9_HUMAN		FALSE	184884.6094	0.999899983	TRUE	1
667.3409424	803.3933716	12.73	Coagulation factor IX OS=Homo sapiens variant 2 G 44 V GN=F9 PE=1 SV=2		1607.03	LEEFVQGNLER	LEEFVQGNLER	2	b	1	7	12.73	sp|P00740-6|FA9_HUMAN		FALSE	184884.6094	0.999899983	TRUE	1
667.3409424	481.7563477	12.73	Coagulation factor IX OS=Homo sapiens variant 2 G 44 V GN=F9 PE=1 SV=2		1021.04	LEEFVQGNLER	LEEFVQGNLER	2	y	2	8	12.73	sp|P00740-6|FA9_HUMAN		FALSE	184884.6094	0.999899983	TRUE	1
667.3409424	1159.562988	12.73	Coagulation factor IX OS=Homo sapiens variant 2 G 44 V GN=F9 PE=1 SV=2		924.45	LEEFVQGNLER	LEEFVQGNLER	2	b	1	10	12.73	sp|P00740-6|FA9_HUMAN		FALSE	184884.6094	0.999899983	TRUE	1
667.3409424	358.6879272	12.73	Coagulation factor IX OS=Homo sapiens variant 2 G 44 V GN=F9 PE=1 SV=2		862.64	LEEFVQGNLER	LEEFVQGNLER	2	y	2	6	12.73	sp|P00740-6|FA9_HUMAN		FALSE	184884.6094	0.999899983	TRUE	1
742.3952637	1014.020874	22.12	Coagulation factor IX OS=Homo sapiens variant 2 G 44 V GN=F9 PE=1 SV=2		55268.05	VVGGEDAKPGQFPWQVVLNGK	VVGGEDAKPGQFPWQVVLNGK	3	y	2	19	22.12	sp|P00740-6|FA9_HUMAN		FALSE	148087.2188	1	FALSE	1
742.3952637	1469.789917	22.12	Coagulation factor IX OS=Homo sapiens variant 2 G 44 V GN=F9 PE=1 SV=2		42728.31	VVGGEDAKPGQFPWQVVLNGK	VVGGEDAKPGQFPWQVVLNGK	3	y	1	13	22.12	sp|P00740-6|FA9_HUMAN		FALSE	148087.2188	1	FALSE	1
742.3952637	1040.588745	22.12	Coagulation factor IX OS=Homo sapiens variant 2 G 44 V GN=F9 PE=1 SV=2		41864.95	VVGGEDAKPGQFPWQVVLNGK	VVGGEDAKPGQFPWQVVLNGK	3	y	1	9	22.12	sp|P00740-6|FA9_HUMAN		FALSE	148087.2188	1	FALSE	1
742.3952637	199.144104	22.12	Coagulation factor IX OS=Homo sapiens variant 2 G 44 V GN=F9 PE=1 SV=2		26794.41	VVGGEDAKPGQFPWQVVLNGK	VVGGEDAKPGQFPWQVVLNGK	3	b	1	2	22.12	sp|P00740-6|FA9_HUMAN		FALSE	148087.2188	1	FALSE	1
742.3952637	742.3952637	22.12	Coagulation factor IX OS=Homo sapiens variant 2 G 44 V GN=F9 PE=1 SV=2		24682.39	VVGGEDAKPGQFPWQVVLNGK	VVGGEDAKPGQFPWQVVLNGK	3	y	3	21	22.12	sp|P00740-6|FA9_HUMAN		FALSE	148087.2188	1	FALSE	1
742.3952637	431.261261	22.12	Coagulation factor IX OS=Homo sapiens variant 2 G 44 V GN=F9 PE=1 SV=2		19793.8	VVGGEDAKPGQFPWQVVLNGK	VVGGEDAKPGQFPWQVVLNGK	3	y	1	4	22.12	sp|P00740-6|FA9_HUMAN		FALSE	148087.2188	1	FALSE	1
742.3952637	530.3296509	22.12	Coagulation factor IX OS=Homo sapiens variant 2 G 44 V GN=F9 PE=1 SV=2		19460.42	VVGGEDAKPGQFPWQVVLNGK	VVGGEDAKPGQFPWQVVLNGK	3	y	1	5	22.12	sp|P00740-6|FA9_HUMAN		FALSE	148087.2188	1	FALSE	1
742.3952637	629.3980713	22.12	Coagulation factor IX OS=Homo sapiens variant 2 G 44 V GN=F9 PE=1 SV=2		18566.74	VVGGEDAKPGQFPWQVVLNGK	VVGGEDAKPGQFPWQVVLNGK	3	y	1	6	22.12	sp|P00740-6|FA9_HUMAN		FALSE	148087.2188	1	FALSE	1
742.3952637	318.1771851	22.12	Coagulation factor IX OS=Homo sapiens variant 2 G 44 V GN=F9 PE=1 SV=2		18131.56	VVGGEDAKPGQFPWQVVLNGK	VVGGEDAKPGQFPWQVVLNGK	3	y	1	3	22.12	sp|P00740-6|FA9_HUMAN		FALSE	148087.2188	1	FALSE	1
742.3952637	757.456665	22.12	Coagulation factor IX OS=Homo sapiens variant 2 G 44 V GN=F9 PE=1 SV=2		17648.21	VVGGEDAKPGQFPWQVVLNGK	VVGGEDAKPGQFPWQVVLNGK	3	y	1	7	22.12	sp|P00740-6|FA9_HUMAN		FALSE	148087.2188	1	FALSE	1
742.3952637	520.7980347	22.12	Coagulation factor IX OS=Homo sapiens variant 2 G 44 V GN=F9 PE=1 SV=2		16170.81	VVGGEDAKPGQFPWQVVLNGK	VVGGEDAKPGQFPWQVVLNGK	3	y	2	9	22.12	sp|P00740-6|FA9_HUMAN		FALSE	148087.2188	1	FALSE	1
742.3952637	892.4781494	22.12	Coagulation factor IX OS=Homo sapiens variant 2 G 44 V GN=F9 PE=1 SV=2		13249.16	VVGGEDAKPGQFPWQVVLNGK	VVGGEDAKPGQFPWQVVLNGK	3	y	2	16	22.12	sp|P00740-6|FA9_HUMAN		FALSE	148087.2188	1	FALSE	1
742.3952637	1185.589844	22.12	Coagulation factor IX OS=Homo sapiens variant 2 G 44 V GN=F9 PE=1 SV=2		12734.48	VVGGEDAKPGQFPWQVVLNGK	VVGGEDAKPGQFPWQVVLNGK	3	b	1	12	22.12	sp|P00740-6|FA9_HUMAN		FALSE	148087.2188	1	FALSE	1
742.3952637	985.5101318	22.12	Coagulation factor IX OS=Homo sapiens variant 2 G 44 V GN=F9 PE=1 SV=2		10963.04	VVGGEDAKPGQFPWQVVLNGK	VVGGEDAKPGQFPWQVVLNGK	3	y	2	18	22.12	sp|P00740-6|FA9_HUMAN		FALSE	148087.2188	1	FALSE	1
742.3952637	834.9646606	22.12	Coagulation factor IX OS=Homo sapiens variant 2 G 44 V GN=F9 PE=1 SV=2		10813.25	VVGGEDAKPGQFPWQVVLNGK	VVGGEDAKPGQFPWQVVLNGK	3	y	2	15	22.12	sp|P00740-6|FA9_HUMAN		FALSE	148087.2188	1	FALSE	1
742.3952637	943.5359497	22.12	Coagulation factor IX OS=Homo sapiens variant 2 G 44 V GN=F9 PE=1 SV=2		10510.94	VVGGEDAKPGQFPWQVVLNGK	VVGGEDAKPGQFPWQVVLNGK	3	y	1	8	22.12	sp|P00740-6|FA9_HUMAN		FALSE	148087.2188	1	FALSE	1
742.3952637	1063.555054	22.12	Coagulation factor IX OS=Homo sapiens variant 2 G 44 V GN=F9 PE=1 SV=2		10389.13	VVGGEDAKPGQFPWQVVLNGK	VVGGEDAKPGQFPWQVVLNGK	3	y	2	20	22.12	sp|P00740-6|FA9_HUMAN		FALSE	148087.2188	1	FALSE	1
742.3952637	735.3986206	22.12	Coagulation factor IX OS=Homo sapiens variant 2 G 44 V GN=F9 PE=1 SV=2		8794.25	VVGGEDAKPGQFPWQVVLNGK	VVGGEDAKPGQFPWQVVLNGK	3	y	2	13	22.12	sp|P00740-6|FA9_HUMAN		FALSE	148087.2188	1	FALSE	1
742.3952637	1187.657104	22.12	Coagulation factor IX OS=Homo sapiens variant 2 G 44 V GN=F9 PE=1 SV=2		8243.69	VVGGEDAKPGQFPWQVVLNGK	VVGGEDAKPGQFPWQVVLNGK	3	y	1	10	22.12	sp|P00740-6|FA9_HUMAN		FALSE	148087.2188	1	FALSE	1
742.3952637	315.1835022	22.12	Coagulation factor IX OS=Homo sapiens variant 2 G 44 V GN=F9 PE=1 SV=2		7255.74	VVGGEDAKPGQFPWQVVLNGK	VVGGEDAKPGQFPWQVVLNGK	3	y	3	8	22.12	sp|P00740-6|FA9_HUMAN		FALSE	148087.2188	1	FALSE	1
742.3952637	799.446106	22.12	Coagulation factor IX OS=Homo sapiens variant 2 G 44 V GN=F9 PE=1 SV=2		7145.23	VVGGEDAKPGQFPWQVVLNGK	VVGGEDAKPGQFPWQVVLNGK	3	y	2	14	22.12	sp|P00740-6|FA9_HUMAN		FALSE	148087.2188	1	FALSE	1
742.3952637	204.1342621	22.12	Coagulation factor IX OS=Homo sapiens variant 2 G 44 V GN=F9 PE=1 SV=2		6880.83	VVGGEDAKPGQFPWQVVLNGK	VVGGEDAKPGQFPWQVVLNGK	3	y	1	2	22.12	sp|P00740-6|FA9_HUMAN		FALSE	148087.2188	1	FALSE	1
742.3952637	593.298584	22.12	Coagulation factor IX OS=Homo sapiens variant 2 G 44 V GN=F9 PE=1 SV=2		6262.38	VVGGEDAKPGQFPWQVVLNGK	VVGGEDAKPGQFPWQVVLNGK	3	b	2	12	22.12	sp|P00740-6|FA9_HUMAN		FALSE	148087.2188	1	FALSE	1
742.3952637	594.3322144	22.12	Coagulation factor IX OS=Homo sapiens variant 2 G 44 V GN=F9 PE=1 SV=2		5339.19	VVGGEDAKPGQFPWQVVLNGK	VVGGEDAKPGQFPWQVVLNGK	3	y	2	10	22.12	sp|P00740-6|FA9_HUMAN		FALSE	148087.2188	1	FALSE	1
742.3952637	1038.521484	22.12	Coagulation factor IX OS=Homo sapiens variant 2 G 44 V GN=F9 PE=1 SV=2		5246.31	VVGGEDAKPGQFPWQVVLNGK	VVGGEDAKPGQFPWQVVLNGK	3	b	1	11	22.12	sp|P00740-6|FA9_HUMAN		FALSE	148087.2188	1	FALSE	1
742.3952637	442.2296143	22.12	Coagulation factor IX OS=Homo sapiens variant 2 G 44 V GN=F9 PE=1 SV=2		5234.07	VVGGEDAKPGQFPWQVVLNGK	VVGGEDAKPGQFPWQVVLNGK	3	b	1	5	22.12	sp|P00740-6|FA9_HUMAN		FALSE	148087.2188	1	FALSE	1
742.3952637	1596.780518	22.12	Coagulation factor IX OS=Homo sapiens variant 2 G 44 V GN=F9 PE=1 SV=2		5113.61	VVGGEDAKPGQFPWQVVLNGK	VVGGEDAKPGQFPWQVVLNGK	3	b	1	15	22.12	sp|P00740-6|FA9_HUMAN		FALSE	148087.2188	1	FALSE	1
742.3952637	709.3724976	22.12	Coagulation factor IX OS=Homo sapiens variant 2 G 44 V GN=F9 PE=1 SV=2		5108.95	VVGGEDAKPGQFPWQVVLNGK	VVGGEDAKPGQFPWQVVLNGK	3	y	3	20	22.12	sp|P00740-6|FA9_HUMAN		FALSE	148087.2188	1	FALSE	1
742.3952637	956.9994507	22.12	Coagulation factor IX OS=Homo sapiens variant 2 G 44 V GN=F9 PE=1 SV=2		5061.89	VVGGEDAKPGQFPWQVVLNGK	VVGGEDAKPGQFPWQVVLNGK	3	y	2	17	22.12	sp|P00740-6|FA9_HUMAN		FALSE	148087.2188	1	FALSE	1
742.3952637	756.3886719	22.12	Coagulation factor IX OS=Homo sapiens variant 2 G 44 V GN=F9 PE=1 SV=2		4853.11	VVGGEDAKPGQFPWQVVLNGK	VVGGEDAKPGQFPWQVVLNGK	3	b	1	8	22.12	sp|P00740-6|FA9_HUMAN		FALSE	148087.2188	1	FALSE	1
742.3952637	658.3615112	22.12	Coagulation factor IX OS=Homo sapiens variant 2 G 44 V GN=F9 PE=1 SV=2		4097.19	VVGGEDAKPGQFPWQVVLNGK	VVGGEDAKPGQFPWQVVLNGK	3	y	2	11	22.12	sp|P00740-6|FA9_HUMAN		FALSE	148087.2188	1	FALSE	1
742.3952637	657.3425293	22.12	Coagulation factor IX OS=Homo sapiens variant 2 G 44 V GN=F9 PE=1 SV=2		3491.41	VVGGEDAKPGQFPWQVVLNGK	VVGGEDAKPGQFPWQVVLNGK	3	y	3	18	22.12	sp|P00740-6|FA9_HUMAN		FALSE	148087.2188	1	FALSE	1
742.3952637	628.2937012	22.12	Coagulation factor IX OS=Homo sapiens variant 2 G 44 V GN=F9 PE=1 SV=2		3213.28	VVGGEDAKPGQFPWQVVLNGK	VVGGEDAKPGQFPWQVVLNGK	3	b	1	7	22.12	sp|P00740-6|FA9_HUMAN		FALSE	148087.2188	1	FALSE	1
742.3952637	1372.737183	22.12	Coagulation factor IX OS=Homo sapiens variant 2 G 44 V GN=F9 PE=1 SV=2		3116.58	VVGGEDAKPGQFPWQVVLNGK	VVGGEDAKPGQFPWQVVLNGK	3	y	1	12	22.12	sp|P00740-6|FA9_HUMAN		FALSE	148087.2188	1	FALSE	1
742.3952637	798.8939209	22.12	Coagulation factor IX OS=Homo sapiens variant 2 G 44 V GN=F9 PE=1 SV=2		2969.09	VVGGEDAKPGQFPWQVVLNGK	VVGGEDAKPGQFPWQVVLNGK	3	b	2	15	22.12	sp|P00740-6|FA9_HUMAN		FALSE	148087.2188	1	FALSE	1
742.3952637	557.2565918	22.12	Coagulation factor IX OS=Homo sapiens variant 2 G 44 V GN=F9 PE=1 SV=2		2958.65	VVGGEDAKPGQFPWQVVLNGK	VVGGEDAKPGQFPWQVVLNGK	3	b	1	6	22.12	sp|P00740-6|FA9_HUMAN		FALSE	148087.2188	1	FALSE	1
742.3952637	676.3496704	22.12	Coagulation factor IX OS=Homo sapiens variant 2 G 44 V GN=F9 PE=1 SV=2		2513.49	VVGGEDAKPGQFPWQVVLNGK	VVGGEDAKPGQFPWQVVLNGK	3	y	3	19	22.12	sp|P00740-6|FA9_HUMAN		FALSE	148087.2188	1	FALSE	1
742.3952637	848.4281006	22.12	Coagulation factor IX OS=Homo sapiens variant 2 G 44 V GN=F9 PE=1 SV=2		2499.78	VVGGEDAKPGQFPWQVVLNGK	VVGGEDAKPGQFPWQVVLNGK	3	b	2	16	22.12	sp|P00740-6|FA9_HUMAN		FALSE	148087.2188	1	FALSE	1
742.3952637	458.2505798	22.12	Coagulation factor IX OS=Homo sapiens variant 2 G 44 V GN=F9 PE=1 SV=2		2111.65	VVGGEDAKPGQFPWQVVLNGK	VVGGEDAKPGQFPWQVVLNGK	3	y	3	12	22.12	sp|P00740-6|FA9_HUMAN		FALSE	148087.2188	1	FALSE	1
742.3952637	313.1870422	22.12	Coagulation factor IX OS=Homo sapiens variant 2 G 44 V GN=F9 PE=1 SV=2		1791	VVGGEDAKPGQFPWQVVLNGK	VVGGEDAKPGQFPWQVVLNGK	3	b	1	4	22.12	sp|P00740-6|FA9_HUMAN		FALSE	148087.2188	1	FALSE	1
742.3952637	157.0971527	22.12	Coagulation factor IX OS=Homo sapiens variant 2 G 44 V GN=F9 PE=1 SV=2		1227.69	VVGGEDAKPGQFPWQVVLNGK	VVGGEDAKPGQFPWQVVLNGK	3	b	2	4	22.12	sp|P00740-6|FA9_HUMAN		FALSE	148087.2188	1	FALSE	1
742.3952637	147.1128082	22.12	Coagulation factor IX OS=Homo sapiens variant 2 G 44 V GN=F9 PE=1 SV=2		1217.51	VVGGEDAKPGQFPWQVVLNGK	VVGGEDAKPGQFPWQVVLNGK	3	y	1	1	22.12	sp|P00740-6|FA9_HUMAN		FALSE	148087.2188	1	FALSE	1
742.3952637	734.864624	22.12	Coagulation factor IX OS=Homo sapiens variant 2 G 44 V GN=F9 PE=1 SV=2		1193.32	VVGGEDAKPGQFPWQVVLNGK	VVGGEDAKPGQFPWQVVLNGK	3	b	2	14	22.12	sp|P00740-6|FA9_HUMAN		FALSE	148087.2188	1	FALSE	1
742.3952637	1011.525818	22.12	Coagulation factor IX OS=Homo sapiens variant 2 G 44 V GN=F9 PE=1 SV=2		1189.41	VVGGEDAKPGQFPWQVVLNGK	VVGGEDAKPGQFPWQVVLNGK	3	b	2	19	22.12	sp|P00740-6|FA9_HUMAN		FALSE	148087.2188	1	FALSE	1
742.3952637	1468.721924	22.12	Coagulation factor IX OS=Homo sapiens variant 2 G 44 V GN=F9 PE=1 SV=2		1109.42	VVGGEDAKPGQFPWQVVLNGK	VVGGEDAKPGQFPWQVVLNGK	3	b	1	14	22.12	sp|P00740-6|FA9_HUMAN		FALSE	148087.2188	1	FALSE	1
742.3952637	519.7643433	22.12	Coagulation factor IX OS=Homo sapiens variant 2 G 44 V GN=F9 PE=1 SV=2		1099.53	VVGGEDAKPGQFPWQVVLNGK	VVGGEDAKPGQFPWQVVLNGK	3	b	2	11	22.12	sp|P00740-6|FA9_HUMAN		FALSE	148087.2188	1	FALSE	1
742.3952637	379.2319641	22.12	Coagulation factor IX OS=Homo sapiens variant 2 G 44 V GN=F9 PE=1 SV=2		1096.48	VVGGEDAKPGQFPWQVVLNGK	VVGGEDAKPGQFPWQVVLNGK	3	y	2	7	22.12	sp|P00740-6|FA9_HUMAN		FALSE	148087.2188	1	FALSE	1
742.3952637	853.4414063	22.12	Coagulation factor IX OS=Homo sapiens variant 2 G 44 V GN=F9 PE=1 SV=2		1090.35	VVGGEDAKPGQFPWQVVLNGK	VVGGEDAKPGQFPWQVVLNGK	3	b	1	9	22.12	sp|P00740-6|FA9_HUMAN		FALSE	148087.2188	1	FALSE	1
742.3952637	897.9623413	22.12	Coagulation factor IX OS=Homo sapiens variant 2 G 44 V GN=F9 PE=1 SV=2		1064.1	VVGGEDAKPGQFPWQVVLNGK	VVGGEDAKPGQFPWQVVLNGK	3	b	2	17	22.12	sp|P00740-6|FA9_HUMAN		FALSE	148087.2188	1	FALSE	1
742.3952637	954.5043335	22.12	Coagulation factor IX OS=Homo sapiens variant 2 G 44 V GN=F9 PE=1 SV=2		938.8	VVGGEDAKPGQFPWQVVLNGK	VVGGEDAKPGQFPWQVVLNGK	3	b	2	18	22.12	sp|P00740-6|FA9_HUMAN		FALSE	148087.2188	1	FALSE	1
742.3952637	1315.715698	22.12	Coagulation factor IX OS=Homo sapiens variant 2 G 44 V GN=F9 PE=1 SV=2		761.53	VVGGEDAKPGQFPWQVVLNGK	VVGGEDAKPGQFPWQVVLNGK	3	y	1	11	22.12	sp|P00740-6|FA9_HUMAN		FALSE	148087.2188	1	FALSE	1
742.3952637	210.1027374	22.12	Coagulation factor IX OS=Homo sapiens variant 2 G 44 V GN=F9 PE=1 SV=2		756.63	VVGGEDAKPGQFPWQVVLNGK	VVGGEDAKPGQFPWQVVLNGK	3	b	3	7	22.12	sp|P00740-6|FA9_HUMAN		FALSE	148087.2188	1	FALSE	1
742.3952637	641.8249512	22.12	Coagulation factor IX OS=Homo sapiens variant 2 G 44 V GN=F9 PE=1 SV=2		612.56	VVGGEDAKPGQFPWQVVLNGK	VVGGEDAKPGQFPWQVVLNGK	3	b	2	13	22.12	sp|P00740-6|FA9_HUMAN		FALSE	148087.2188	1	FALSE	1
742.3952637	1597.884888	22.12	Coagulation factor IX OS=Homo sapiens variant 2 G 44 V GN=F9 PE=1 SV=2		554.06	VVGGEDAKPGQFPWQVVLNGK	VVGGEDAKPGQFPWQVVLNGK	3	y	1	14	22.12	sp|P00740-6|FA9_HUMAN		FALSE	148087.2188	1	FALSE	1
742.3952637	1695.848877	22.12	Coagulation factor IX OS=Homo sapiens variant 2 G 44 V GN=F9 PE=1 SV=2		189.1	VVGGEDAKPGQFPWQVVLNGK	VVGGEDAKPGQFPWQVVLNGK	3	b	1	16	22.12	sp|P00740-6|FA9_HUMAN		FALSE	148087.2188	1	FALSE	1
742.3952637	1668.921997	22.12	Coagulation factor IX OS=Homo sapiens variant 2 G 44 V GN=F9 PE=1 SV=2		105	VVGGEDAKPGQFPWQVVLNGK	VVGGEDAKPGQFPWQVVLNGK	3	y	1	15	22.12	sp|P00740-6|FA9_HUMAN		FALSE	148087.2188	1	FALSE	1
742.3952637	1783.948975	22.12	Coagulation factor IX OS=Homo sapiens variant 2 G 44 V GN=F9 PE=1 SV=2		84.1	VVGGEDAKPGQFPWQVVLNGK	VVGGEDAKPGQFPWQVVLNGK	3	y	1	16	22.12	sp|P00740-6|FA9_HUMAN		FALSE	148087.2188	1	FALSE	1
742.7233276	1014.512878	22.03	Coagulation factor IX OS=Homo sapiens variant 2 G 44 V GN=F9 PE=1 SV=2		54745.1	VVGGEDAKPGQFPWQVVLNGK	VVGGEDAKPGQFPWQVVLN[Dea]GK	3	y	2	19	22.03	sp|P00740-6|FA9_HUMAN		FALSE	148060.5469	1	FALSE	1		Deamidated
742.7233276	319.1612244	22.03	Coagulation factor IX OS=Homo sapiens variant 2 G 44 V GN=F9 PE=1 SV=2		38888.13	VVGGEDAKPGQFPWQVVLNGK	VVGGEDAKPGQFPWQVVLN[Dea]GK	3	y	1	3	22.03	sp|P00740-6|FA9_HUMAN		FALSE	148060.5469	1	FALSE	1		Deamidated
742.7233276	1470.773926	22.03	Coagulation factor IX OS=Homo sapiens variant 2 G 44 V GN=F9 PE=1 SV=2		36796.18	VVGGEDAKPGQFPWQVVLNGK	VVGGEDAKPGQFPWQVVLN[Dea]GK	3	y	1	13	22.03	sp|P00740-6|FA9_HUMAN		FALSE	148060.5469	1	FALSE	1		Deamidated
742.7233276	1041.572754	22.03	Coagulation factor IX OS=Homo sapiens variant 2 G 44 V GN=F9 PE=1 SV=2		35691.04	VVGGEDAKPGQFPWQVVLNGK	VVGGEDAKPGQFPWQVVLN[Dea]GK	3	y	1	9	22.03	sp|P00740-6|FA9_HUMAN		FALSE	148060.5469	1	FALSE	1		Deamidated
742.7233276	199.144104	22.03	Coagulation factor IX OS=Homo sapiens variant 2 G 44 V GN=F9 PE=1 SV=2		25305.46	VVGGEDAKPGQFPWQVVLNGK	VVGGEDAKPGQFPWQVVLN[Dea]GK	3	b	1	2	22.03	sp|P00740-6|FA9_HUMAN		FALSE	148060.5469	1	FALSE	1		Deamidated
742.7233276	742.7233276	22.03	Coagulation factor IX OS=Homo sapiens variant 2 G 44 V GN=F9 PE=1 SV=2		23937.48	VVGGEDAKPGQFPWQVVLNGK	VVGGEDAKPGQFPWQVVLN[Dea]GK	3	y	3	21	22.03	sp|P00740-6|FA9_HUMAN		FALSE	148060.5469	1	FALSE	1		Deamidated
742.7233276	432.2452698	22.03	Coagulation factor IX OS=Homo sapiens variant 2 G 44 V GN=F9 PE=1 SV=2		22396.24	VVGGEDAKPGQFPWQVVLNGK	VVGGEDAKPGQFPWQVVLN[Dea]GK	3	y	1	4	22.03	sp|P00740-6|FA9_HUMAN		FALSE	148060.5469	1	FALSE	1		Deamidated
742.7233276	204.1342621	22.03	Coagulation factor IX OS=Homo sapiens variant 2 G 44 V GN=F9 PE=1 SV=2		18830.8	VVGGEDAKPGQFPWQVVLNGK	VVGGEDAKPGQFPWQVVLN[Dea]GK	3	y	1	2	22.03	sp|P00740-6|FA9_HUMAN		FALSE	148060.5469	1	FALSE	1		Deamidated
742.7233276	531.3136597	22.03	Coagulation factor IX OS=Homo sapiens variant 2 G 44 V GN=F9 PE=1 SV=2		16080.11	VVGGEDAKPGQFPWQVVLNGK	VVGGEDAKPGQFPWQVVLN[Dea]GK	3	y	1	5	22.03	sp|P00740-6|FA9_HUMAN		FALSE	148060.5469	1	FALSE	1		Deamidated
742.7233276	521.2900391	22.03	Coagulation factor IX OS=Homo sapiens variant 2 G 44 V GN=F9 PE=1 SV=2		14790.86	VVGGEDAKPGQFPWQVVLNGK	VVGGEDAKPGQFPWQVVLN[Dea]GK	3	y	2	9	22.03	sp|P00740-6|FA9_HUMAN		FALSE	148060.5469	1	FALSE	1		Deamidated
742.7233276	630.3820801	22.03	Coagulation factor IX OS=Homo sapiens variant 2 G 44 V GN=F9 PE=1 SV=2		13457.42	VVGGEDAKPGQFPWQVVLNGK	VVGGEDAKPGQFPWQVVLN[Dea]GK	3	y	1	6	22.03	sp|P00740-6|FA9_HUMAN		FALSE	148060.5469	1	FALSE	1		Deamidated
742.7233276	758.4406738	22.03	Coagulation factor IX OS=Homo sapiens variant 2 G 44 V GN=F9 PE=1 SV=2		12212.1	VVGGEDAKPGQFPWQVVLNGK	VVGGEDAKPGQFPWQVVLN[Dea]GK	3	y	1	7	22.03	sp|P00740-6|FA9_HUMAN		FALSE	148060.5469	1	FALSE	1		Deamidated
742.7233276	892.9701538	22.03	Coagulation factor IX OS=Homo sapiens variant 2 G 44 V GN=F9 PE=1 SV=2		10728.23	VVGGEDAKPGQFPWQVVLNGK	VVGGEDAKPGQFPWQVVLN[Dea]GK	3	y	2	16	22.03	sp|P00740-6|FA9_HUMAN		FALSE	148060.5469	1	FALSE	1		Deamidated
742.7233276	986.0021362	22.03	Coagulation factor IX OS=Homo sapiens variant 2 G 44 V GN=F9 PE=1 SV=2		10432.21	VVGGEDAKPGQFPWQVVLNGK	VVGGEDAKPGQFPWQVVLN[Dea]GK	3	y	2	18	22.03	sp|P00740-6|FA9_HUMAN		FALSE	148060.5469	1	FALSE	1		Deamidated
742.7233276	835.456665	22.03	Coagulation factor IX OS=Homo sapiens variant 2 G 44 V GN=F9 PE=1 SV=2		10216.1	VVGGEDAKPGQFPWQVVLNGK	VVGGEDAKPGQFPWQVVLN[Dea]GK	3	y	2	15	22.03	sp|P00740-6|FA9_HUMAN		FALSE	148060.5469	1	FALSE	1		Deamidated
742.7233276	1064.047119	22.03	Coagulation factor IX OS=Homo sapiens variant 2 G 44 V GN=F9 PE=1 SV=2		9940.66	VVGGEDAKPGQFPWQVVLNGK	VVGGEDAKPGQFPWQVVLN[Dea]GK	3	y	2	20	22.03	sp|P00740-6|FA9_HUMAN		FALSE	148060.5469	1	FALSE	1		Deamidated
742.7233276	1185.589844	22.03	Coagulation factor IX OS=Homo sapiens variant 2 G 44 V GN=F9 PE=1 SV=2		9685.82	VVGGEDAKPGQFPWQVVLNGK	VVGGEDAKPGQFPWQVVLN[Dea]GK	3	b	1	12	22.03	sp|P00740-6|FA9_HUMAN		FALSE	148060.5469	1	FALSE	1		Deamidated
742.7233276	1188.641113	22.03	Coagulation factor IX OS=Homo sapiens variant 2 G 44 V GN=F9 PE=1 SV=2		8678.56	VVGGEDAKPGQFPWQVVLNGK	VVGGEDAKPGQFPWQVVLN[Dea]GK	3	y	1	10	22.03	sp|P00740-6|FA9_HUMAN		FALSE	148060.5469	1	FALSE	1		Deamidated
742.7233276	944.5200195	22.03	Coagulation factor IX OS=Homo sapiens variant 2 G 44 V GN=F9 PE=1 SV=2		8258.47	VVGGEDAKPGQFPWQVVLNGK	VVGGEDAKPGQFPWQVVLN[Dea]GK	3	y	1	8	22.03	sp|P00740-6|FA9_HUMAN		FALSE	148060.5469	1	FALSE	1		Deamidated
742.7233276	735.890625	22.03	Coagulation factor IX OS=Homo sapiens variant 2 G 44 V GN=F9 PE=1 SV=2		7063.27	VVGGEDAKPGQFPWQVVLNGK	VVGGEDAKPGQFPWQVVLN[Dea]GK	3	y	2	13	22.03	sp|P00740-6|FA9_HUMAN		FALSE	148060.5469	1	FALSE	1		Deamidated
742.7233276	957.4914551	22.03	Coagulation factor IX OS=Homo sapiens variant 2 G 44 V GN=F9 PE=1 SV=2		6068.7	VVGGEDAKPGQFPWQVVLNGK	VVGGEDAKPGQFPWQVVLN[Dea]GK	3	y	2	17	22.03	sp|P00740-6|FA9_HUMAN		FALSE	148060.5469	1	FALSE	1		Deamidated
742.7233276	593.298584	22.03	Coagulation factor IX OS=Homo sapiens variant 2 G 44 V GN=F9 PE=1 SV=2		5591.55	VVGGEDAKPGQFPWQVVLNGK	VVGGEDAKPGQFPWQVVLN[Dea]GK	3	b	2	12	22.03	sp|P00740-6|FA9_HUMAN		FALSE	148060.5469	1	FALSE	1		Deamidated
742.7233276	1038.521484	22.03	Coagulation factor IX OS=Homo sapiens variant 2 G 44 V GN=F9 PE=1 SV=2		5517.86	VVGGEDAKPGQFPWQVVLNGK	VVGGEDAKPGQFPWQVVLN[Dea]GK	3	b	1	11	22.03	sp|P00740-6|FA9_HUMAN		FALSE	148060.5469	1	FALSE	1		Deamidated
742.7233276	799.9381104	22.03	Coagulation factor IX OS=Homo sapiens variant 2 G 44 V GN=F9 PE=1 SV=2		5007.21	VVGGEDAKPGQFPWQVVLNGK	VVGGEDAKPGQFPWQVVLN[Dea]GK	3	y	2	14	22.03	sp|P00740-6|FA9_HUMAN		FALSE	148060.5469	1	FALSE	1		Deamidated
742.7233276	709.7005005	22.03	Coagulation factor IX OS=Homo sapiens variant 2 G 44 V GN=F9 PE=1 SV=2		4975.91	VVGGEDAKPGQFPWQVVLNGK	VVGGEDAKPGQFPWQVVLN[Dea]GK	3	y	3	20	22.03	sp|P00740-6|FA9_HUMAN		FALSE	148060.5469	1	FALSE	1		Deamidated
742.7233276	1596.780518	22.03	Coagulation factor IX OS=Homo sapiens variant 2 G 44 V GN=F9 PE=1 SV=2		4888.14	VVGGEDAKPGQFPWQVVLNGK	VVGGEDAKPGQFPWQVVLN[Dea]GK	3	b	1	15	22.03	sp|P00740-6|FA9_HUMAN		FALSE	148060.5469	1	FALSE	1		Deamidated
742.7233276	442.2296143	22.03	Coagulation factor IX OS=Homo sapiens variant 2 G 44 V GN=F9 PE=1 SV=2		4785.69	VVGGEDAKPGQFPWQVVLNGK	VVGGEDAKPGQFPWQVVLN[Dea]GK	3	b	1	5	22.03	sp|P00740-6|FA9_HUMAN		FALSE	148060.5469	1	FALSE	1		Deamidated
742.7233276	594.8242188	22.03	Coagulation factor IX OS=Homo sapiens variant 2 G 44 V GN=F9 PE=1 SV=2		4033.06	VVGGEDAKPGQFPWQVVLNGK	VVGGEDAKPGQFPWQVVLN[Dea]GK	3	y	2	10	22.03	sp|P00740-6|FA9_HUMAN		FALSE	148060.5469	1	FALSE	1		Deamidated
742.7233276	756.3886719	22.03	Coagulation factor IX OS=Homo sapiens variant 2 G 44 V GN=F9 PE=1 SV=2		3963.62	VVGGEDAKPGQFPWQVVLNGK	VVGGEDAKPGQFPWQVVLN[Dea]GK	3	b	1	8	22.03	sp|P00740-6|FA9_HUMAN		FALSE	148060.5469	1	FALSE	1		Deamidated
742.7233276	798.8939209	22.03	Coagulation factor IX OS=Homo sapiens variant 2 G 44 V GN=F9 PE=1 SV=2		3373.74	VVGGEDAKPGQFPWQVVLNGK	VVGGEDAKPGQFPWQVVLN[Dea]GK	3	b	2	15	22.03	sp|P00740-6|FA9_HUMAN		FALSE	148060.5469	1	FALSE	1		Deamidated
742.7233276	848.4281006	22.03	Coagulation factor IX OS=Homo sapiens variant 2 G 44 V GN=F9 PE=1 SV=2		3167.34	VVGGEDAKPGQFPWQVVLNGK	VVGGEDAKPGQFPWQVVLN[Dea]GK	3	b	2	16	22.03	sp|P00740-6|FA9_HUMAN		FALSE	148060.5469	1	FALSE	1		Deamidated
742.7233276	628.2937012	22.03	Coagulation factor IX OS=Homo sapiens variant 2 G 44 V GN=F9 PE=1 SV=2		2905.45	VVGGEDAKPGQFPWQVVLNGK	VVGGEDAKPGQFPWQVVLN[Dea]GK	3	b	1	7	22.03	sp|P00740-6|FA9_HUMAN		FALSE	148060.5469	1	FALSE	1		Deamidated
742.7233276	313.1870422	22.03	Coagulation factor IX OS=Homo sapiens variant 2 G 44 V GN=F9 PE=1 SV=2		2785.52	VVGGEDAKPGQFPWQVVLNGK	VVGGEDAKPGQFPWQVVLN[Dea]GK	3	b	1	4	22.03	sp|P00740-6|FA9_HUMAN		FALSE	148060.5469	1	FALSE	1		Deamidated
742.7233276	557.3068848	22.03	Coagulation factor IX OS=Homo sapiens variant 2 G 44 V GN=F9 PE=1 SV=2		2534.35	VVGGEDAKPGQFPWQVVLNGK	VVGGEDAKPGQFPWQVVLN[Dea]GK	3	y	3	15	22.03	sp|P00740-6|FA9_HUMAN		FALSE	148060.5469	1	FALSE	1		Deamidated
742.7233276	1373.721191	22.03	Coagulation factor IX OS=Homo sapiens variant 2 G 44 V GN=F9 PE=1 SV=2		2276.94	VVGGEDAKPGQFPWQVVLNGK	VVGGEDAKPGQFPWQVVLN[Dea]GK	3	y	1	12	22.03	sp|P00740-6|FA9_HUMAN		FALSE	148060.5469	1	FALSE	1		Deamidated
742.7233276	147.1128082	22.03	Coagulation factor IX OS=Homo sapiens variant 2 G 44 V GN=F9 PE=1 SV=2		2028.98	VVGGEDAKPGQFPWQVVLNGK	VVGGEDAKPGQFPWQVVLN[Dea]GK	3	y	1	1	22.03	sp|P00740-6|FA9_HUMAN		FALSE	148060.5469	1	FALSE	1		Deamidated
742.7233276	676.6776733	22.03	Coagulation factor IX OS=Homo sapiens variant 2 G 44 V GN=F9 PE=1 SV=2		1613.31	VVGGEDAKPGQFPWQVVLNGK	VVGGEDAKPGQFPWQVVLN[Dea]GK	3	y	3	19	22.03	sp|P00740-6|FA9_HUMAN		FALSE	148060.5469	1	FALSE	1		Deamidated
742.7233276	641.8249512	22.03	Coagulation factor IX OS=Homo sapiens variant 2 G 44 V GN=F9 PE=1 SV=2		1254.32	VVGGEDAKPGQFPWQVVLNGK	VVGGEDAKPGQFPWQVVLN[Dea]GK	3	b	2	13	22.03	sp|P00740-6|FA9_HUMAN		FALSE	148060.5469	1	FALSE	1		Deamidated
742.7233276	954.5043335	22.03	Coagulation factor IX OS=Homo sapiens variant 2 G 44 V GN=F9 PE=1 SV=2		1159.8	VVGGEDAKPGQFPWQVVLNGK	VVGGEDAKPGQFPWQVVLN[Dea]GK	3	b	2	18	22.03	sp|P00740-6|FA9_HUMAN		FALSE	148060.5469	1	FALSE	1		Deamidated
742.7233276	897.9623413	22.03	Coagulation factor IX OS=Homo sapiens variant 2 G 44 V GN=F9 PE=1 SV=2		1127.28	VVGGEDAKPGQFPWQVVLNGK	VVGGEDAKPGQFPWQVVLN[Dea]GK	3	b	2	17	22.03	sp|P00740-6|FA9_HUMAN		FALSE	148060.5469	1	FALSE	1		Deamidated
742.7233276	1316.699707	22.03	Coagulation factor IX OS=Homo sapiens variant 2 G 44 V GN=F9 PE=1 SV=2		927.41	VVGGEDAKPGQFPWQVVLNGK	VVGGEDAKPGQFPWQVVLN[Dea]GK	3	y	1	11	22.03	sp|P00740-6|FA9_HUMAN		FALSE	148060.5469	1	FALSE	1		Deamidated
742.7233276	519.7643433	22.03	Coagulation factor IX OS=Homo sapiens variant 2 G 44 V GN=F9 PE=1 SV=2		899	VVGGEDAKPGQFPWQVVLNGK	VVGGEDAKPGQFPWQVVLN[Dea]GK	3	b	2	11	22.03	sp|P00740-6|FA9_HUMAN		FALSE	148060.5469	1	FALSE	1		Deamidated
742.7233276	157.0971527	22.03	Coagulation factor IX OS=Homo sapiens variant 2 G 44 V GN=F9 PE=1 SV=2		821.31	VVGGEDAKPGQFPWQVVLNGK	VVGGEDAKPGQFPWQVVLN[Dea]GK	3	b	2	4	22.03	sp|P00740-6|FA9_HUMAN		FALSE	148060.5469	1	FALSE	1		Deamidated
742.7233276	734.864624	22.03	Coagulation factor IX OS=Homo sapiens variant 2 G 44 V GN=F9 PE=1 SV=2		798.36	VVGGEDAKPGQFPWQVVLNGK	VVGGEDAKPGQFPWQVVLN[Dea]GK	3	b	2	14	22.03	sp|P00740-6|FA9_HUMAN		FALSE	148060.5469	1	FALSE	1		Deamidated
742.7233276	427.2243347	22.03	Coagulation factor IX OS=Homo sapiens variant 2 G 44 V GN=F9 PE=1 SV=2		778.82	VVGGEDAKPGQFPWQVVLNGK	VVGGEDAKPGQFPWQVVLN[Dea]GK	3	b	2	9	22.03	sp|P00740-6|FA9_HUMAN		FALSE	148060.5469	1	FALSE	1		Deamidated
742.7233276	853.4414063	22.03	Coagulation factor IX OS=Homo sapiens variant 2 G 44 V GN=F9 PE=1 SV=2		745.58	VVGGEDAKPGQFPWQVVLNGK	VVGGEDAKPGQFPWQVVLN[Dea]GK	3	b	1	9	22.03	sp|P00740-6|FA9_HUMAN		FALSE	148060.5469	1	FALSE	1		Deamidated
742.7233276	687.3642578	22.03	Coagulation factor IX OS=Homo sapiens variant 2 G 44 V GN=F9 PE=1 SV=2		703.61	VVGGEDAKPGQFPWQVVLNGK	VVGGEDAKPGQFPWQVVLN[Dea]GK	3	y	2	12	22.03	sp|P00740-6|FA9_HUMAN		FALSE	148060.5469	1	FALSE	1		Deamidated
742.7233276	1012.017822	22.03	Coagulation factor IX OS=Homo sapiens variant 2 G 44 V GN=F9 PE=1 SV=2		683.84	VVGGEDAKPGQFPWQVVLNGK	VVGGEDAKPGQFPWQVVLN[Dea]GK	3	b	2	19	22.03	sp|P00740-6|FA9_HUMAN		FALSE	148060.5469	1	FALSE	1		Deamidated
742.7233276	1468.721924	22.03	Coagulation factor IX OS=Homo sapiens variant 2 G 44 V GN=F9 PE=1 SV=2		641.61	VVGGEDAKPGQFPWQVVLNGK	VVGGEDAKPGQFPWQVVLN[Dea]GK	3	b	1	14	22.03	sp|P00740-6|FA9_HUMAN		FALSE	148060.5469	1	FALSE	1		Deamidated
742.7233276	910.4628906	22.03	Coagulation factor IX OS=Homo sapiens variant 2 G 44 V GN=F9 PE=1 SV=2		629.99	VVGGEDAKPGQFPWQVVLNGK	VVGGEDAKPGQFPWQVVLN[Dea]GK	3	b	1	10	22.03	sp|P00740-6|FA9_HUMAN		FALSE	148060.5469	1	FALSE	1		Deamidated
742.7233276	1598.868896	22.03	Coagulation factor IX OS=Homo sapiens variant 2 G 44 V GN=F9 PE=1 SV=2		590.49	VVGGEDAKPGQFPWQVVLNGK	VVGGEDAKPGQFPWQVVLN[Dea]GK	3	y	1	14	22.03	sp|P00740-6|FA9_HUMAN		FALSE	148060.5469	1	FALSE	1		Deamidated
742.7233276	304.1591492	22.03	Coagulation factor IX OS=Homo sapiens variant 2 G 44 V GN=F9 PE=1 SV=2		582.39	VVGGEDAKPGQFPWQVVLNGK	VVGGEDAKPGQFPWQVVLN[Dea]GK	3	b	3	10	22.03	sp|P00740-6|FA9_HUMAN		FALSE	148060.5469	1	FALSE	1		Deamidated
742.7233276	210.1027374	22.03	Coagulation factor IX OS=Homo sapiens variant 2 G 44 V GN=F9 PE=1 SV=2		468.48	VVGGEDAKPGQFPWQVVLNGK	VVGGEDAKPGQFPWQVVLN[Dea]GK	3	b	3	7	22.03	sp|P00740-6|FA9_HUMAN		FALSE	148060.5469	1	FALSE	1		Deamidated
742.7233276	1669.906006	22.03	Coagulation factor IX OS=Homo sapiens variant 2 G 44 V GN=F9 PE=1 SV=2		212.26	VVGGEDAKPGQFPWQVVLNGK	VVGGEDAKPGQFPWQVVLN[Dea]GK	3	y	1	15	22.03	sp|P00740-6|FA9_HUMAN		FALSE	148060.5469	1	FALSE	1		Deamidated
742.7233276	428.2190552	22.03	Coagulation factor IX OS=Homo sapiens variant 2 G 44 V GN=F9 PE=1 SV=2		200.3	VVGGEDAKPGQFPWQVVLNGK	VVGGEDAKPGQFPWQVVLN[Dea]GK	3	b	3	13	22.03	sp|P00740-6|FA9_HUMAN		FALSE	148060.5469	1	FALSE	1		Deamidated
742.7233276	1695.848877	22.03	Coagulation factor IX OS=Homo sapiens variant 2 G 44 V GN=F9 PE=1 SV=2		199.1	VVGGEDAKPGQFPWQVVLNGK	VVGGEDAKPGQFPWQVVLN[Dea]GK	3	b	1	16	22.03	sp|P00740-6|FA9_HUMAN		FALSE	148060.5469	1	FALSE	1		Deamidated
742.7233276	1784.932983	22.03	Coagulation factor IX OS=Homo sapiens variant 2 G 44 V GN=F9 PE=1 SV=2		43.23	VVGGEDAKPGQFPWQVVLNGK	VVGGEDAKPGQFPWQVVLN[Dea]GK	3	y	1	16	22.03	sp|P00740-6|FA9_HUMAN		FALSE	148060.5469	1	FALSE	1		Deamidated
742.7233276	1794.917358	22.03	Coagulation factor IX OS=Homo sapiens variant 2 G 44 V GN=F9 PE=1 SV=2		42	VVGGEDAKPGQFPWQVVLNGK	VVGGEDAKPGQFPWQVVLN[Dea]GK	3	b	1	17	22.03	sp|P00740-6|FA9_HUMAN		FALSE	148060.5469	1	FALSE	1		Deamidated
650.3022461	747.3606567	13.27	Coagulation factor IX OS=Homo sapiens variant 2 G 44 V GN=F9 PE=1 SV=2		120030.2	CEPAVPFPCGR	C[PPa]E[Dhy]PAVPFPC[PPa]GR	2	y	1	6	13.27	sp|P00740-6|FA9_HUMAN		FALSE	147821.0313	0.992200017	FALSE	1		Dehydrated
650.3022461	1014.518921	13.27	Coagulation factor IX OS=Homo sapiens variant 2 G 44 V GN=F9 PE=1 SV=2		48127.99	CEPAVPFPCGR	C[PPa]E[Dhy]PAVPFPC[PPa]GR	2	y	1	9	13.27	sp|P00740-6|FA9_HUMAN		FALSE	147821.0313	0.992200017	FALSE	1		Dehydrated
650.3022461	503.2394714	13.27	Coagulation factor IX OS=Homo sapiens variant 2 G 44 V GN=F9 PE=1 SV=2		29894.02	CEPAVPFPCGR	C[PPa]E[Dhy]PAVPFPC[PPa]GR	2	y	1	4	13.27	sp|P00740-6|FA9_HUMAN		FALSE	147821.0313	0.992200017	FALSE	1		Dehydrated
650.3022461	553.2438965	13.27	Coagulation factor IX OS=Homo sapiens variant 2 G 44 V GN=F9 PE=1 SV=2		19930.68	CEPAVPFPCGR	C[PPa]E[Dhy]PAVPFPC[PPa]GR	2	b	1	5	13.27	sp|P00740-6|FA9_HUMAN		FALSE	147821.0313	0.992200017	FALSE	1		Dehydrated
650.3022461	507.7631226	13.27	Coagulation factor IX OS=Homo sapiens variant 2 G 44 V GN=F9 PE=1 SV=2		19108.01	CEPAVPFPCGR	C[PPa]E[Dhy]PAVPFPC[PPa]GR	2	y	2	9	13.27	sp|P00740-6|FA9_HUMAN		FALSE	147821.0313	0.992200017	FALSE	1		Dehydrated
650.3022461	846.4290771	13.27	Coagulation factor IX OS=Homo sapiens variant 2 G 44 V GN=F9 PE=1 SV=2		18669.36	CEPAVPFPCGR	C[PPa]E[Dhy]PAVPFPC[PPa]GR	2	y	1	7	13.27	sp|P00740-6|FA9_HUMAN		FALSE	147821.0313	0.992200017	FALSE	1		Dehydrated
650.3022461	650.3022461	13.27	Coagulation factor IX OS=Homo sapiens variant 2 G 44 V GN=F9 PE=1 SV=2		17462.74	CEPAVPFPCGR	C[PPa]E[Dhy]PAVPFPC[PPa]GR	2	y	2	11	13.27	sp|P00740-6|FA9_HUMAN		FALSE	147821.0313	0.992200017	FALSE	1		Dehydrated
650.3022461	454.1754761	13.27	Coagulation factor IX OS=Homo sapiens variant 2 G 44 V GN=F9 PE=1 SV=2		11955.29	CEPAVPFPCGR	C[PPa]E[Dhy]PAVPFPC[PPa]GR	2	b	1	4	13.27	sp|P00740-6|FA9_HUMAN		FALSE	147821.0313	0.992200017	FALSE	1		Dehydrated
650.3022461	917.4661865	13.27	Coagulation factor IX OS=Homo sapiens variant 2 G 44 V GN=F9 PE=1 SV=2		11494.58	CEPAVPFPCGR	C[PPa]E[Dhy]PAVPFPC[PPa]GR	2	y	1	8	13.27	sp|P00740-6|FA9_HUMAN		FALSE	147821.0313	0.992200017	FALSE	1		Dehydrated
650.3022461	383.1383667	13.27	Coagulation factor IX OS=Homo sapiens variant 2 G 44 V GN=F9 PE=1 SV=2		5648.12	CEPAVPFPCGR	C[PPa]E[Dhy]PAVPFPC[PPa]GR	2	b	1	3	13.27	sp|P00740-6|FA9_HUMAN		FALSE	147821.0313	0.992200017	FALSE	1		Dehydrated
650.3022461	374.18396	13.27	Coagulation factor IX OS=Homo sapiens variant 2 G 44 V GN=F9 PE=1 SV=2		3202.3	CEPAVPFPCGR	C[PPa]E[Dhy]PAVPFPC[PPa]GR	2	y	2	6	13.27	sp|P00740-6|FA9_HUMAN		FALSE	147821.0313	0.992200017	FALSE	1		Dehydrated
650.3022461	252.1233826	13.27	Coagulation factor IX OS=Homo sapiens variant 2 G 44 V GN=F9 PE=1 SV=2		2940.44	CEPAVPFPCGR	C[PPa]E[Dhy]PAVPFPC[PPa]GR	2	y	2	4	13.27	sp|P00740-6|FA9_HUMAN		FALSE	147821.0313	0.992200017	FALSE	1		Dehydrated
650.3022461	406.1867065	13.27	Coagulation factor IX OS=Homo sapiens variant 2 G 44 V GN=F9 PE=1 SV=2		2890.1	CEPAVPFPCGR	C[PPa]E[Dhy]PAVPFPC[PPa]GR	2	y	1	3	13.27	sp|P00740-6|FA9_HUMAN		FALSE	147821.0313	0.992200017	FALSE	1		Dehydrated
650.3022461	423.7181702	13.27	Coagulation factor IX OS=Homo sapiens variant 2 G 44 V GN=F9 PE=1 SV=2		2569.42	CEPAVPFPCGR	C[PPa]E[Dhy]PAVPFPC[PPa]GR	2	y	2	7	13.27	sp|P00740-6|FA9_HUMAN		FALSE	147821.0313	0.992200017	FALSE	1		Dehydrated
650.3022461	232.1404114	13.27	Coagulation factor IX OS=Homo sapiens variant 2 G 44 V GN=F9 PE=1 SV=2		2524.3	CEPAVPFPCGR	C[PPa]E[Dhy]PAVPFPC[PPa]GR	2	y	1	2	13.27	sp|P00740-6|FA9_HUMAN		FALSE	147821.0313	0.992200017	FALSE	1		Dehydrated
650.3022461	175.1189575	13.27	Coagulation factor IX OS=Homo sapiens variant 2 G 44 V GN=F9 PE=1 SV=2		2408.1	CEPAVPFPCGR	C[PPa]E[Dhy]PAVPFPC[PPa]GR	2	y	1	1	13.27	sp|P00740-6|FA9_HUMAN		FALSE	147821.0313	0.992200017	FALSE	1		Dehydrated
650.3022461	797.3650513	13.27	Coagulation factor IX OS=Homo sapiens variant 2 G 44 V GN=F9 PE=1 SV=2		1483.13	CEPAVPFPCGR	C[PPa]E[Dhy]PAVPFPC[PPa]GR	2	b	1	7	13.27	sp|P00740-6|FA9_HUMAN		FALSE	147821.0313	0.992200017	FALSE	1		Dehydrated
650.3022461	641.2969971	13.27	Coagulation factor IX OS=Homo sapiens variant 2 G 44 V GN=F9 PE=1 SV=2		593.26	CEPAVPFPCGR	C[PPa]E[Dhy]PAVPFPC[PPa]GR	2	b	2	11	13.27	sp|P00740-6|FA9_HUMAN		FALSE	147821.0313	0.992200017	FALSE	1		Dehydrated
650.3022461	1125.551025	13.27	Coagulation factor IX OS=Homo sapiens variant 2 G 44 V GN=F9 PE=1 SV=2		275.36	CEPAVPFPCGR	C[PPa]E[Dhy]PAVPFPC[PPa]GR	2	y	1	10	13.27	sp|P00740-6|FA9_HUMAN		FALSE	147821.0313	0.992200017	FALSE	1		Dehydrated
650.3022461	1068.464111	13.27	Coagulation factor IX OS=Homo sapiens variant 2 G 44 V GN=F9 PE=1 SV=2		126	CEPAVPFPCGR	C[PPa]E[Dhy]PAVPFPC[PPa]GR	2	b	1	9	13.27	sp|P00740-6|FA9_HUMAN		FALSE	147821.0313	0.992200017	FALSE	1		Dehydrated
752.9046021	639.8205566	7.85	Coagulation factor IX OS=Homo sapiens variant 2 G 44 V GN=F9 PE=1 SV=2		63967.21	IIPHHNYNAAINK	IIPHHNYNAAINK	2	y	2	11	7.85	sp|P00740-6|FA9_HUMAN		FALSE	139899.4531	0.999899983	FALSE	1
752.9046021	752.9046021	7.85	Coagulation factor IX OS=Homo sapiens variant 2 G 44 V GN=F9 PE=1 SV=2		52219.07	IIPHHNYNAAINK	IIPHHNYNAAINK	2	y	2	13	7.85	sp|P00740-6|FA9_HUMAN		FALSE	139899.4531	0.999899983	FALSE	1
752.9046021	1044.522095	7.85	Coagulation factor IX OS=Homo sapiens variant 2 G 44 V GN=F9 PE=1 SV=2		46418.6	IIPHHNYNAAINK	IIPHHNYNAAINK	2	y	1	9	7.85	sp|P00740-6|FA9_HUMAN		FALSE	139899.4531	0.999899983	FALSE	1
752.9046021	261.1557312	7.85	Coagulation factor IX OS=Homo sapiens variant 2 G 44 V GN=F9 PE=1 SV=2		32982.33	IIPHHNYNAAINK	IIPHHNYNAAINK	2	y	1	2	7.85	sp|P00740-6|FA9_HUMAN		FALSE	139899.4531	0.999899983	FALSE	1
752.9046021	1278.633789	7.85	Coagulation factor IX OS=Homo sapiens variant 2 G 44 V GN=F9 PE=1 SV=2		27493.1	IIPHHNYNAAINK	IIPHHNYNAAINK	2	y	1	11	7.85	sp|P00740-6|FA9_HUMAN		FALSE	139899.4531	0.999899983	FALSE	1
752.9046021	907.4631958	7.85	Coagulation factor IX OS=Homo sapiens variant 2 G 44 V GN=F9 PE=1 SV=2		24897.39	IIPHHNYNAAINK	IIPHHNYNAAINK	2	y	1	8	7.85	sp|P00740-6|FA9_HUMAN		FALSE	139899.4531	0.999899983	FALSE	1
752.9046021	1131.569458	7.85	Coagulation factor IX OS=Homo sapiens variant 2 G 44 V GN=F9 PE=1 SV=2		14300.47	IIPHHNYNAAINK	IIPHHNYNAAINK	2	b	1	10	7.85	sp|P00740-6|FA9_HUMAN		FALSE	139899.4531	0.999899983	FALSE	1
752.9046021	591.2941284	7.85	Coagulation factor IX OS=Homo sapiens variant 2 G 44 V GN=F9 PE=1 SV=2		13699.85	IIPHHNYNAAINK	IIPHHNYNAAINK	2	y	2	10	7.85	sp|P00740-6|FA9_HUMAN		FALSE	139899.4531	0.999899983	FALSE	1
752.9046021	1244.653442	7.85	Coagulation factor IX OS=Homo sapiens variant 2 G 44 V GN=F9 PE=1 SV=2		13148.56	IIPHHNYNAAINK	IIPHHNYNAAINK	2	b	1	11	7.85	sp|P00740-6|FA9_HUMAN		FALSE	139899.4531	0.999899983	FALSE	1
752.9046021	522.7647095	7.85	Coagulation factor IX OS=Homo sapiens variant 2 G 44 V GN=F9 PE=1 SV=2		10465.37	IIPHHNYNAAINK	IIPHHNYNAAINK	2	y	2	9	7.85	sp|P00740-6|FA9_HUMAN		FALSE	139899.4531	0.999899983	FALSE	1
752.9046021	374.2398071	7.85	Coagulation factor IX OS=Homo sapiens variant 2 G 44 V GN=F9 PE=1 SV=2		10099.03	IIPHHNYNAAINK	IIPHHNYNAAINK	2	y	1	3	7.85	sp|P00740-6|FA9_HUMAN		FALSE	139899.4531	0.999899983	FALSE	1
752.9046021	793.4202881	7.85	Coagulation factor IX OS=Homo sapiens variant 2 G 44 V GN=F9 PE=1 SV=2		9461.26	IIPHHNYNAAINK	IIPHHNYNAAINK	2	y	1	7	7.85	sp|P00740-6|FA9_HUMAN		FALSE	139899.4531	0.999899983	FALSE	1
752.9046021	1181.581055	7.85	Coagulation factor IX OS=Homo sapiens variant 2 G 44 V GN=F9 PE=1 SV=2		8557.18	IIPHHNYNAAINK	IIPHHNYNAAINK	2	y	1	10	7.85	sp|P00740-6|FA9_HUMAN		FALSE	139899.4531	0.999899983	FALSE	1
752.9046021	227.1753998	7.85	Coagulation factor IX OS=Homo sapiens variant 2 G 44 V GN=F9 PE=1 SV=2		7796.51	IIPHHNYNAAINK	IIPHHNYNAAINK	2	b	1	2	7.85	sp|P00740-6|FA9_HUMAN		FALSE	139899.4531	0.999899983	FALSE	1
752.9046021	445.2769165	7.85	Coagulation factor IX OS=Homo sapiens variant 2 G 44 V GN=F9 PE=1 SV=2		7149.6	IIPHHNYNAAINK	IIPHHNYNAAINK	2	y	1	4	7.85	sp|P00740-6|FA9_HUMAN		FALSE	139899.4531	0.999899983	FALSE	1
752.9046021	1060.532349	7.85	Coagulation factor IX OS=Homo sapiens variant 2 G 44 V GN=F9 PE=1 SV=2		6751.95	IIPHHNYNAAINK	IIPHHNYNAAINK	2	b	1	9	7.85	sp|P00740-6|FA9_HUMAN		FALSE	139899.4531	0.999899983	FALSE	1
752.9046021	696.3625488	7.85	Coagulation factor IX OS=Homo sapiens variant 2 G 44 V GN=F9 PE=1 SV=2		5809.11	IIPHHNYNAAINK	IIPHHNYNAAINK	2	y	2	12	7.85	sp|P00740-6|FA9_HUMAN		FALSE	139899.4531	0.999899983	FALSE	1
752.9046021	630.3569336	7.85	Coagulation factor IX OS=Homo sapiens variant 2 G 44 V GN=F9 PE=1 SV=2		5688.19	IIPHHNYNAAINK	IIPHHNYNAAINK	2	y	1	6	7.85	sp|P00740-6|FA9_HUMAN		FALSE	139899.4531	0.999899983	FALSE	1
752.9046021	566.2883301	7.85	Coagulation factor IX OS=Homo sapiens variant 2 G 44 V GN=F9 PE=1 SV=2		5256.63	IIPHHNYNAAINK	IIPHHNYNAAINK	2	b	2	10	7.85	sp|P00740-6|FA9_HUMAN		FALSE	139899.4531	0.999899983	FALSE	1
752.9046021	461.2870789	7.85	Coagulation factor IX OS=Homo sapiens variant 2 G 44 V GN=F9 PE=1 SV=2		5105.18	IIPHHNYNAAINK	IIPHHNYNAAINK	2	b	1	4	7.85	sp|P00740-6|FA9_HUMAN		FALSE	139899.4531	0.999899983	FALSE	1
752.9046021	147.1128082	7.85	Coagulation factor IX OS=Homo sapiens variant 2 G 44 V GN=F9 PE=1 SV=2		5023.07	IIPHHNYNAAINK	IIPHHNYNAAINK	2	y	1	1	7.85	sp|P00740-6|FA9_HUMAN		FALSE	139899.4531	0.999899983	FALSE	1
752.9046021	530.7697754	7.85	Coagulation factor IX OS=Homo sapiens variant 2 G 44 V GN=F9 PE=1 SV=2		4809.05	IIPHHNYNAAINK	IIPHHNYNAAINK	2	b	2	9	7.85	sp|P00740-6|FA9_HUMAN		FALSE	139899.4531	0.999899983	FALSE	1
752.9046021	598.3460083	7.85	Coagulation factor IX OS=Homo sapiens variant 2 G 44 V GN=F9 PE=1 SV=2		3938.63	IIPHHNYNAAINK	IIPHHNYNAAINK	2	b	1	5	7.85	sp|P00740-6|FA9_HUMAN		FALSE	139899.4531	0.999899983	FALSE	1
752.9046021	516.3140259	7.85	Coagulation factor IX OS=Homo sapiens variant 2 G 44 V GN=F9 PE=1 SV=2		3555.75	IIPHHNYNAAINK	IIPHHNYNAAINK	2	y	1	5	7.85	sp|P00740-6|FA9_HUMAN		FALSE	139899.4531	0.999899983	FALSE	1
752.9046021	712.388916	7.85	Coagulation factor IX OS=Homo sapiens variant 2 G 44 V GN=F9 PE=1 SV=2		3352.56	IIPHHNYNAAINK	IIPHHNYNAAINK	2	b	1	6	7.85	sp|P00740-6|FA9_HUMAN		FALSE	139899.4531	0.999899983	FALSE	1
752.9046021	743.899292	7.85	Coagulation factor IX OS=Homo sapiens variant 2 G 44 V GN=F9 PE=1 SV=2		3101.89	IIPHHNYNAAINK	IIPHHNYNAAINK	2	b	2	13	7.85	sp|P00740-6|FA9_HUMAN		FALSE	139899.4531	0.999899983	FALSE	1
752.9046021	875.4522705	7.85	Coagulation factor IX OS=Homo sapiens variant 2 G 44 V GN=F9 PE=1 SV=2		2868.44	IIPHHNYNAAINK	IIPHHNYNAAINK	2	b	1	7	7.85	sp|P00740-6|FA9_HUMAN		FALSE	139899.4531	0.999899983	FALSE	1
752.9046021	495.2512207	7.85	Coagulation factor IX OS=Homo sapiens variant 2 G 44 V GN=F9 PE=1 SV=2		2862.77	IIPHHNYNAAINK	IIPHHNYNAAINK	2	b	2	8	7.85	sp|P00740-6|FA9_HUMAN		FALSE	139899.4531	0.999899983	FALSE	1
752.9046021	1358.696411	7.85	Coagulation factor IX OS=Homo sapiens variant 2 G 44 V GN=F9 PE=1 SV=2		2795.77	IIPHHNYNAAINK	IIPHHNYNAAINK	2	b	1	12	7.85	sp|P00740-6|FA9_HUMAN		FALSE	139899.4531	0.999899983	FALSE	1
752.9046021	989.4951782	7.85	Coagulation factor IX OS=Homo sapiens variant 2 G 44 V GN=F9 PE=1 SV=2		2594.72	IIPHHNYNAAINK	IIPHHNYNAAINK	2	b	1	8	7.85	sp|P00740-6|FA9_HUMAN		FALSE	139899.4531	0.999899983	FALSE	1
752.9046021	679.8518066	7.85	Coagulation factor IX OS=Homo sapiens variant 2 G 44 V GN=F9 PE=1 SV=2		1695.21	IIPHHNYNAAINK	IIPHHNYNAAINK	2	b	2	12	7.85	sp|P00740-6|FA9_HUMAN		FALSE	139899.4531	0.999899983	FALSE	1
752.9046021	622.8303833	7.85	Coagulation factor IX OS=Homo sapiens variant 2 G 44 V GN=F9 PE=1 SV=2		1479.16	IIPHHNYNAAINK	IIPHHNYNAAINK	2	b	2	11	7.85	sp|P00740-6|FA9_HUMAN		FALSE	139899.4531	0.999899983	FALSE	1
752.9046021	324.2281799	7.85	Coagulation factor IX OS=Homo sapiens variant 2 G 44 V GN=F9 PE=1 SV=2		756.59	IIPHHNYNAAINK	IIPHHNYNAAINK	2	b	1	3	7.85	sp|P00740-6|FA9_HUMAN		FALSE	139899.4531	0.999899983	FALSE	1
752.9046021	1391.717896	7.85	Coagulation factor IX OS=Homo sapiens variant 2 G 44 V GN=F9 PE=1 SV=2		63	IIPHHNYNAAINK	IIPHHNYNAAINK	2	y	1	12	7.85	sp|P00740-6|FA9_HUMAN		FALSE	139899.4531	0.999899983	FALSE	1
722.0220947	876.3952026	8.81	Coagulation factor IX OS=Homo sapiens variant 2 G 44 V GN=F9 PE=1 SV=2		41337.08	ITVVAGEHNIEETEHTEQK	ITVVAGEHNIEETEHTEQK	3	y	2	15	8.81	sp|P00740-6|FA9_HUMAN		FALSE	139047.125	0.999899983	FALSE	1
722.0220947	925.9293823	8.81	Coagulation factor IX OS=Homo sapiens variant 2 G 44 V GN=F9 PE=1 SV=2		38747.43	ITVVAGEHNIEETEHTEQK	ITVVAGEHNIEETEHTEQK	3	y	2	16	8.81	sp|P00740-6|FA9_HUMAN		FALSE	139047.125	0.999899983	FALSE	1
722.0220947	975.463623	8.81	Coagulation factor IX OS=Homo sapiens variant 2 G 44 V GN=F9 PE=1 SV=2		35988.68	ITVVAGEHNIEETEHTEQK	ITVVAGEHNIEETEHTEQK	3	y	2	17	8.81	sp|P00740-6|FA9_HUMAN		FALSE	139047.125	0.999899983	FALSE	1
722.0220947	722.0220947	8.81	Coagulation factor IX OS=Homo sapiens variant 2 G 44 V GN=F9 PE=1 SV=2		30970.31	ITVVAGEHNIEETEHTEQK	ITVVAGEHNIEETEHTEQK	3	y	3	19	8.81	sp|P00740-6|FA9_HUMAN		FALSE	139047.125	0.999899983	FALSE	1
722.0220947	840.8766479	8.81	Coagulation factor IX OS=Homo sapiens variant 2 G 44 V GN=F9 PE=1 SV=2		29371.99	ITVVAGEHNIEETEHTEQK	ITVVAGEHNIEETEHTEQK	3	y	2	14	8.81	sp|P00740-6|FA9_HUMAN		FALSE	139047.125	0.999899983	FALSE	1
722.0220947	215.1390228	8.81	Coagulation factor IX OS=Homo sapiens variant 2 G 44 V GN=F9 PE=1 SV=2		25343.18	ITVVAGEHNIEETEHTEQK	ITVVAGEHNIEETEHTEQK	3	b	1	2	8.81	sp|P00740-6|FA9_HUMAN		FALSE	139047.125	0.999899983	FALSE	1
722.0220947	642.3205566	8.81	Coagulation factor IX OS=Homo sapiens variant 2 G 44 V GN=F9 PE=1 SV=2		24320.84	ITVVAGEHNIEETEHTEQK	ITVVAGEHNIEETEHTEQK	3	y	1	5	8.81	sp|P00740-6|FA9_HUMAN		FALSE	139047.125	0.999899983	FALSE	1
722.0220947	1130.495972	8.81	Coagulation factor IX OS=Homo sapiens variant 2 G 44 V GN=F9 PE=1 SV=2		24100.14	ITVVAGEHNIEETEHTEQK	ITVVAGEHNIEETEHTEQK	3	y	1	9	8.81	sp|P00740-6|FA9_HUMAN		FALSE	139047.125	0.999899983	FALSE	1
722.0220947	1025.987427	8.81	Coagulation factor IX OS=Homo sapiens variant 2 G 44 V GN=F9 PE=1 SV=2		23515.68	ITVVAGEHNIEETEHTEQK	ITVVAGEHNIEETEHTEQK	3	y	2	18	8.81	sp|P00740-6|FA9_HUMAN		FALSE	139047.125	0.999899983	FALSE	1
722.0220947	505.2616577	8.81	Coagulation factor IX OS=Homo sapiens variant 2 G 44 V GN=F9 PE=1 SV=2		20903.45	ITVVAGEHNIEETEHTEQK	ITVVAGEHNIEETEHTEQK	3	y	1	4	8.81	sp|P00740-6|FA9_HUMAN		FALSE	139047.125	0.999899983	FALSE	1
722.0220947	1357.623047	8.81	Coagulation factor IX OS=Homo sapiens variant 2 G 44 V GN=F9 PE=1 SV=2		18190.31	ITVVAGEHNIEETEHTEQK	ITVVAGEHNIEETEHTEQK	3	y	1	11	8.81	sp|P00740-6|FA9_HUMAN		FALSE	139047.125	0.999899983	FALSE	1
722.0220947	747.8446045	8.81	Coagulation factor IX OS=Homo sapiens variant 2 G 44 V GN=F9 PE=1 SV=2		15950.56	ITVVAGEHNIEETEHTEQK	ITVVAGEHNIEETEHTEQK	3	y	2	12	8.81	sp|P00740-6|FA9_HUMAN		FALSE	139047.125	0.999899983	FALSE	1
722.0220947	1001.45343	8.81	Coagulation factor IX OS=Homo sapiens variant 2 G 44 V GN=F9 PE=1 SV=2		15624.98	ITVVAGEHNIEETEHTEQK	ITVVAGEHNIEETEHTEQK	3	y	1	8	8.81	sp|P00740-6|FA9_HUMAN		FALSE	139047.125	0.999899983	FALSE	1
722.0220947	872.4108276	8.81	Coagulation factor IX OS=Homo sapiens variant 2 G 44 V GN=F9 PE=1 SV=2		14767.02	ITVVAGEHNIEETEHTEQK	ITVVAGEHNIEETEHTEQK	3	y	1	7	8.81	sp|P00740-6|FA9_HUMAN		FALSE	139047.125	0.999899983	FALSE	1
722.0220947	1243.580078	8.81	Coagulation factor IX OS=Homo sapiens variant 2 G 44 V GN=F9 PE=1 SV=2		13254.71	ITVVAGEHNIEETEHTEQK	ITVVAGEHNIEETEHTEQK	3	y	1	10	8.81	sp|P00740-6|FA9_HUMAN		FALSE	139047.125	0.999899983	FALSE	1
722.0220947	386.1852112	8.81	Coagulation factor IX OS=Homo sapiens variant 2 G 44 V GN=F9 PE=1 SV=2		12978.93	ITVVAGEHNIEETEHTEQK	ITVVAGEHNIEETEHTEQK	3	y	2	6	8.81	sp|P00740-6|FA9_HUMAN		FALSE	139047.125	0.999899983	FALSE	1
722.0220947	650.6448364	8.81	Coagulation factor IX OS=Homo sapiens variant 2 G 44 V GN=F9 PE=1 SV=2		12784.04	ITVVAGEHNIEETEHTEQK	ITVVAGEHNIEETEHTEQK	3	y	3	17	8.81	sp|P00740-6|FA9_HUMAN		FALSE	139047.125	0.999899983	FALSE	1
722.0220947	314.207428	8.81	Coagulation factor IX OS=Homo sapiens variant 2 G 44 V GN=F9 PE=1 SV=2		11856.95	ITVVAGEHNIEETEHTEQK	ITVVAGEHNIEETEHTEQK	3	b	1	3	8.81	sp|P00740-6|FA9_HUMAN		FALSE	139047.125	0.999899983	FALSE	1
722.0220947	275.1713867	8.81	Coagulation factor IX OS=Homo sapiens variant 2 G 44 V GN=F9 PE=1 SV=2		11777.81	ITVVAGEHNIEETEHTEQK	ITVVAGEHNIEETEHTEQK	3	y	1	2	8.81	sp|P00740-6|FA9_HUMAN		FALSE	139047.125	0.999899983	FALSE	1
722.0220947	622.2937012	8.81	Coagulation factor IX OS=Homo sapiens variant 2 G 44 V GN=F9 PE=1 SV=2		10460.36	ITVVAGEHNIEETEHTEQK	ITVVAGEHNIEETEHTEQK	3	y	2	10	8.81	sp|P00740-6|FA9_HUMAN		FALSE	139047.125	0.999899983	FALSE	1
722.0220947	771.3631592	8.81	Coagulation factor IX OS=Homo sapiens variant 2 G 44 V GN=F9 PE=1 SV=2		8124.84	ITVVAGEHNIEETEHTEQK	ITVVAGEHNIEETEHTEQK	3	y	1	6	8.81	sp|P00740-6|FA9_HUMAN		FALSE	139047.125	0.999899983	FALSE	1
722.0220947	684.3273926	8.81	Coagulation factor IX OS=Homo sapiens variant 2 G 44 V GN=F9 PE=1 SV=2		7891.12	ITVVAGEHNIEETEHTEQK	ITVVAGEHNIEETEHTEQK	3	y	3	18	8.81	sp|P00740-6|FA9_HUMAN		FALSE	139047.125	0.999899983	FALSE	1
722.0220947	413.2758484	8.81	Coagulation factor IX OS=Homo sapiens variant 2 G 44 V GN=F9 PE=1 SV=2		7307.48	ITVVAGEHNIEETEHTEQK	ITVVAGEHNIEETEHTEQK	3	b	1	4	8.81	sp|P00740-6|FA9_HUMAN		FALSE	139047.125	0.999899983	FALSE	1
722.0220947	404.2215881	8.81	Coagulation factor IX OS=Homo sapiens variant 2 G 44 V GN=F9 PE=1 SV=2		7034.22	ITVVAGEHNIEETEHTEQK	ITVVAGEHNIEETEHTEQK	3	b	2	8	8.81	sp|P00740-6|FA9_HUMAN		FALSE	139047.125	0.999899983	FALSE	1
722.0220947	716.0185547	8.81	Coagulation factor IX OS=Homo sapiens variant 2 G 44 V GN=F9 PE=1 SV=2		6115.1	ITVVAGEHNIEETEHTEQK	ITVVAGEHNIEETEHTEQK	3	b	3	19	8.81	sp|P00740-6|FA9_HUMAN		FALSE	139047.125	0.999899983	FALSE	1
722.0220947	945.4474487	8.81	Coagulation factor IX OS=Homo sapiens variant 2 G 44 V GN=F9 PE=1 SV=2		6073.19	ITVVAGEHNIEETEHTEQK	ITVVAGEHNIEETEHTEQK	3	b	2	17	8.81	sp|P00740-6|FA9_HUMAN		FALSE	139047.125	0.999899983	FALSE	1
722.0220947	921.4788818	8.81	Coagulation factor IX OS=Homo sapiens variant 2 G 44 V GN=F9 PE=1 SV=2		5519	ITVVAGEHNIEETEHTEQK	ITVVAGEHNIEETEHTEQK	3	b	1	9	8.81	sp|P00740-6|FA9_HUMAN		FALSE	139047.125	0.999899983	FALSE	1
722.0220947	617.6220093	8.81	Coagulation factor IX OS=Homo sapiens variant 2 G 44 V GN=F9 PE=1 SV=2		5230.3	ITVVAGEHNIEETEHTEQK	ITVVAGEHNIEETEHTEQK	3	y	3	16	8.81	sp|P00740-6|FA9_HUMAN		FALSE	139047.125	0.999899983	FALSE	1
722.0220947	1494.681885	8.81	Coagulation factor IX OS=Homo sapiens variant 2 G 44 V GN=F9 PE=1 SV=2		5050	ITVVAGEHNIEETEHTEQK	ITVVAGEHNIEETEHTEQK	3	y	1	12	8.81	sp|P00740-6|FA9_HUMAN		FALSE	139047.125	0.999899983	FALSE	1
722.0220947	812.3659058	8.81	Coagulation factor IX OS=Homo sapiens variant 2 G 44 V GN=F9 PE=1 SV=2		5017.12	ITVVAGEHNIEETEHTEQK	ITVVAGEHNIEETEHTEQK	3	y	2	13	8.81	sp|P00740-6|FA9_HUMAN		FALSE	139047.125	0.999899983	FALSE	1
722.0220947	679.3151245	8.81	Coagulation factor IX OS=Homo sapiens variant 2 G 44 V GN=F9 PE=1 SV=2		3752.82	ITVVAGEHNIEETEHTEQK	ITVVAGEHNIEETEHTEQK	3	y	2	11	8.81	sp|P00740-6|FA9_HUMAN		FALSE	139047.125	0.999899983	FALSE	1
722.0220947	484.3129578	8.81	Coagulation factor IX OS=Homo sapiens variant 2 G 44 V GN=F9 PE=1 SV=2		3427.66	ITVVAGEHNIEETEHTEQK	ITVVAGEHNIEETEHTEQK	3	b	1	5	8.81	sp|P00740-6|FA9_HUMAN		FALSE	139047.125	0.999899983	FALSE	1
722.0220947	147.1128082	8.81	Coagulation factor IX OS=Homo sapiens variant 2 G 44 V GN=F9 PE=1 SV=2		3019.35	ITVVAGEHNIEETEHTEQK	ITVVAGEHNIEETEHTEQK	3	y	1	1	8.81	sp|P00740-6|FA9_HUMAN		FALSE	139047.125	0.999899983	FALSE	1
722.0220947	584.5992432	8.81	Coagulation factor IX OS=Homo sapiens variant 2 G 44 V GN=F9 PE=1 SV=2		2888.14	ITVVAGEHNIEETEHTEQK	ITVVAGEHNIEETEHTEQK	3	y	3	15	8.81	sp|P00740-6|FA9_HUMAN		FALSE	139047.125	0.999899983	FALSE	1
722.0220947	1163.605469	8.81	Coagulation factor IX OS=Homo sapiens variant 2 G 44 V GN=F9 PE=1 SV=2		2712.53	ITVVAGEHNIEETEHTEQK	ITVVAGEHNIEETEHTEQK	3	b	1	11	8.81	sp|P00740-6|FA9_HUMAN		FALSE	139047.125	0.999899983	FALSE	1
722.0220947	1009.476685	8.81	Coagulation factor IX OS=Homo sapiens variant 2 G 44 V GN=F9 PE=1 SV=2		2587.68	ITVVAGEHNIEETEHTEQK	ITVVAGEHNIEETEHTEQK	3	b	2	18	8.81	sp|P00740-6|FA9_HUMAN		FALSE	139047.125	0.999899983	FALSE	1
722.0220947	1034.562866	8.81	Coagulation factor IX OS=Homo sapiens variant 2 G 44 V GN=F9 PE=1 SV=2		2346.07	ITVVAGEHNIEETEHTEQK	ITVVAGEHNIEETEHTEQK	3	b	1	10	8.81	sp|P00740-6|FA9_HUMAN		FALSE	139047.125	0.999899983	FALSE	1
722.0220947	1680.745972	8.81	Coagulation factor IX OS=Homo sapiens variant 2 G 44 V GN=F9 PE=1 SV=2		2338.34	ITVVAGEHNIEETEHTEQK	ITVVAGEHNIEETEHTEQK	3	y	1	14	8.81	sp|P00740-6|FA9_HUMAN		FALSE	139047.125	0.999899983	FALSE	1
722.0220947	1751.783081	8.81	Coagulation factor IX OS=Homo sapiens variant 2 G 44 V GN=F9 PE=1 SV=2		2304.16	ITVVAGEHNIEETEHTEQK	ITVVAGEHNIEETEHTEQK	3	y	1	15	8.81	sp|P00740-6|FA9_HUMAN		FALSE	139047.125	0.999899983	FALSE	1
722.0220947	501.2303467	8.81	Coagulation factor IX OS=Homo sapiens variant 2 G 44 V GN=F9 PE=1 SV=2		1619.93	ITVVAGEHNIEETEHTEQK	ITVVAGEHNIEETEHTEQK	3	y	2	8	8.81	sp|P00740-6|FA9_HUMAN		FALSE	139047.125	0.999899983	FALSE	1
722.0220947	436.7090454	8.81	Coagulation factor IX OS=Homo sapiens variant 2 G 44 V GN=F9 PE=1 SV=2		1593.38	ITVVAGEHNIEETEHTEQK	ITVVAGEHNIEETEHTEQK	3	y	2	7	8.81	sp|P00740-6|FA9_HUMAN		FALSE	139047.125	0.999899983	FALSE	1
722.0220947	1522.738403	8.81	Coagulation factor IX OS=Homo sapiens variant 2 G 44 V GN=F9 PE=1 SV=2		1509.04	ITVVAGEHNIEETEHTEQK	ITVVAGEHNIEETEHTEQK	3	b	1	14	8.81	sp|P00740-6|FA9_HUMAN		FALSE	139047.125	0.999899983	FALSE	1
722.0220947	807.4359131	8.81	Coagulation factor IX OS=Homo sapiens variant 2 G 44 V GN=F9 PE=1 SV=2		1448.32	ITVVAGEHNIEETEHTEQK	ITVVAGEHNIEETEHTEQK	3	b	1	8	8.81	sp|P00740-6|FA9_HUMAN		FALSE	139047.125	0.999899983	FALSE	1
722.0220947	453.2125244	8.81	Coagulation factor IX OS=Homo sapiens variant 2 G 44 V GN=F9 PE=1 SV=2		1348.72	ITVVAGEHNIEETEHTEQK	ITVVAGEHNIEETEHTEQK	3	y	3	11	8.81	sp|P00740-6|FA9_HUMAN		FALSE	139047.125	0.999899983	FALSE	1
722.0220947	321.6639099	8.81	Coagulation factor IX OS=Homo sapiens variant 2 G 44 V GN=F9 PE=1 SV=2		1343.21	ITVVAGEHNIEETEHTEQK	ITVVAGEHNIEETEHTEQK	3	y	2	5	8.81	sp|P00740-6|FA9_HUMAN		FALSE	139047.125	0.999899983	FALSE	1
722.0220947	1292.648071	8.81	Coagulation factor IX OS=Homo sapiens variant 2 G 44 V GN=F9 PE=1 SV=2		1300.66	ITVVAGEHNIEETEHTEQK	ITVVAGEHNIEETEHTEQK	3	b	1	12	8.81	sp|P00740-6|FA9_HUMAN		FALSE	139047.125	0.999899983	FALSE	1
722.0220947	830.4022827	8.81	Coagulation factor IX OS=Homo sapiens variant 2 G 44 V GN=F9 PE=1 SV=2		1294.19	ITVVAGEHNIEETEHTEQK	ITVVAGEHNIEETEHTEQK	3	b	2	15	8.81	sp|P00740-6|FA9_HUMAN		FALSE	139047.125	0.999899983	FALSE	1
722.0220947	1623.724487	8.81	Coagulation factor IX OS=Homo sapiens variant 2 G 44 V GN=F9 PE=1 SV=2		1218.55	ITVVAGEHNIEETEHTEQK	ITVVAGEHNIEETEHTEQK	3	y	1	13	8.81	sp|P00740-6|FA9_HUMAN		FALSE	139047.125	0.999899983	FALSE	1
722.0220947	224.1305237	8.81	Coagulation factor IX OS=Homo sapiens variant 2 G 44 V GN=F9 PE=1 SV=2		1192.01	ITVVAGEHNIEETEHTEQK	ITVVAGEHNIEETEHTEQK	3	b	3	7	8.81	sp|P00740-6|FA9_HUMAN		FALSE	139047.125	0.999899983	FALSE	1
722.0220947	582.3063965	8.81	Coagulation factor IX OS=Homo sapiens variant 2 G 44 V GN=F9 PE=1 SV=2		857.1	ITVVAGEHNIEETEHTEQK	ITVVAGEHNIEETEHTEQK	3	b	2	11	8.81	sp|P00740-6|FA9_HUMAN		FALSE	139047.125	0.999899983	FALSE	1
722.0220947	673.3202515	8.81	Coagulation factor IX OS=Homo sapiens variant 2 G 44 V GN=F9 PE=1 SV=2		838.1	ITVVAGEHNIEETEHTEQK	ITVVAGEHNIEETEHTEQK	3	b	3	18	8.81	sp|P00740-6|FA9_HUMAN		FALSE	139047.125	0.999899983	FALSE	1
722.0220947	461.2430725	8.81	Coagulation factor IX OS=Homo sapiens variant 2 G 44 V GN=F9 PE=1 SV=2		833.86	ITVVAGEHNIEETEHTEQK	ITVVAGEHNIEETEHTEQK	3	b	2	9	8.81	sp|P00740-6|FA9_HUMAN		FALSE	139047.125	0.999899983	FALSE	1
722.0220947	565.7516479	8.81	Coagulation factor IX OS=Homo sapiens variant 2 G 44 V GN=F9 PE=1 SV=2		713.42	ITVVAGEHNIEETEHTEQK	ITVVAGEHNIEETEHTEQK	3	y	2	9	8.81	sp|P00740-6|FA9_HUMAN		FALSE	139047.125	0.999899983	FALSE	1
722.0220947	1073.52417	8.81	Coagulation factor IX OS=Homo sapiens variant 2 G 44 V GN=F9 PE=1 SV=2		609.46	ITVVAGEHNIEETEHTEQK	ITVVAGEHNIEETEHTEQK	3	b	2	19	8.81	sp|P00740-6|FA9_HUMAN		FALSE	139047.125	0.999899983	FALSE	1
722.0220947	1082.529419	8.81	Coagulation factor IX OS=Homo sapiens variant 2 G 44 V GN=F9 PE=1 SV=2		514.24	ITVVAGEHNIEETEHTEQK	ITVVAGEHNIEETEHTEQK	3	y	2	19	8.81	sp|P00740-6|FA9_HUMAN		FALSE	139047.125	0.999899983	FALSE	1
722.0220947	670.3770142	8.81	Coagulation factor IX OS=Homo sapiens variant 2 G 44 V GN=F9 PE=1 SV=2		498.75	ITVVAGEHNIEETEHTEQK	ITVVAGEHNIEETEHTEQK	3	b	1	7	8.81	sp|P00740-6|FA9_HUMAN		FALSE	139047.125	0.999899983	FALSE	1
722.0220947	646.8276978	8.81	Coagulation factor IX OS=Homo sapiens variant 2 G 44 V GN=F9 PE=1 SV=2		463.31	ITVVAGEHNIEETEHTEQK	ITVVAGEHNIEETEHTEQK	3	b	2	12	8.81	sp|P00740-6|FA9_HUMAN		FALSE	139047.125	0.999899983	FALSE	1
722.0220947	880.9261475	8.81	Coagulation factor IX OS=Homo sapiens variant 2 G 44 V GN=F9 PE=1 SV=2		386.48	ITVVAGEHNIEETEHTEQK	ITVVAGEHNIEETEHTEQK	3	b	2	16	8.81	sp|P00740-6|FA9_HUMAN		FALSE	139047.125	0.999899983	FALSE	1
904.9580688	904.9580688	25.18	Coagulation factor IX OS=Homo sapiens variant 2 G 44 V GN=F9 PE=1 SV=2		22502.1	VVGGEDAKPGQFPWQVVLNGKVDAFCGGSIVNEK	VVGGEDAKPGQFPWQVVLN[Dea]GKVDAFC[PPa]GGSIVNEK	4	y	4	34	25.18	sp|P00740-6|FA9_HUMAN		FALSE	137886.7031	1	FALSE	1		Deamidated
904.9580688	1140.22937	25.18	Coagulation factor IX OS=Homo sapiens variant 2 G 44 V GN=F9 PE=1 SV=2		18309.14	VVGGEDAKPGQFPWQVVLNGKVDAFCGGSIVNEK	VVGGEDAKPGQFPWQVVLN[Dea]GKVDAFC[PPa]GGSIVNEK	4	y	3	32	25.18	sp|P00740-6|FA9_HUMAN		FALSE	137886.7031	1	FALSE	1		Deamidated
904.9580688	911.9537964	25.18	Coagulation factor IX OS=Homo sapiens variant 2 G 44 V GN=F9 PE=1 SV=2		16684.97	VVGGEDAKPGQFPWQVVLNGKVDAFCGGSIVNEK	VVGGEDAKPGQFPWQVVLN[Dea]GKVDAFC[PPa]GGSIVNEK	4	y	2	17	25.18	sp|P00740-6|FA9_HUMAN		FALSE	137886.7031	1	FALSE	1		Deamidated
904.9580688	961.4880371	25.18	Coagulation factor IX OS=Homo sapiens variant 2 G 44 V GN=F9 PE=1 SV=2		14327.59	VVGGEDAKPGQFPWQVVLNGKVDAFCGGSIVNEK	VVGGEDAKPGQFPWQVVLN[Dea]GKVDAFC[PPa]GGSIVNEK	4	y	2	18	25.18	sp|P00740-6|FA9_HUMAN		FALSE	137886.7031	1	FALSE	1		Deamidated
904.9580688	855.4238892	25.18	Coagulation factor IX OS=Homo sapiens variant 2 G 44 V GN=F9 PE=1 SV=2		13467.75	VVGGEDAKPGQFPWQVVLNGKVDAFCGGSIVNEK	VVGGEDAKPGQFPWQVVLN[Dea]GKVDAFC[PPa]GGSIVNEK	4	y	4	32	25.18	sp|P00740-6|FA9_HUMAN		FALSE	137886.7031	1	FALSE	1		Deamidated
904.9580688	803.4257813	25.18	Coagulation factor IX OS=Homo sapiens variant 2 G 44 V GN=F9 PE=1 SV=2		10046.25	VVGGEDAKPGQFPWQVVLNGKVDAFCGGSIVNEK	VVGGEDAKPGQFPWQVVLN[Dea]GKVDAFC[PPa]GGSIVNEK	4	y	1	8	25.18	sp|P00740-6|FA9_HUMAN		FALSE	137886.7031	1	FALSE	1		Deamidated
904.9580688	1011.022217	25.18	Coagulation factor IX OS=Homo sapiens variant 2 G 44 V GN=F9 PE=1 SV=2		9960.37	VVGGEDAKPGQFPWQVVLNGKVDAFCGGSIVNEK	VVGGEDAKPGQFPWQVVLN[Dea]GKVDAFC[PPa]GGSIVNEK	4	y	2	19	25.18	sp|P00740-6|FA9_HUMAN		FALSE	137886.7031	1	FALSE	1		Deamidated
904.9580688	1185.589844	25.18	Coagulation factor IX OS=Homo sapiens variant 2 G 44 V GN=F9 PE=1 SV=2		9231.9	VVGGEDAKPGQFPWQVVLNGKVDAFCGGSIVNEK	VVGGEDAKPGQFPWQVVLN[Dea]GKVDAFC[PPa]GGSIVNEK	4	b	1	12	25.18	sp|P00740-6|FA9_HUMAN		FALSE	137886.7031	1	FALSE	1		Deamidated
904.9580688	977.4720459	25.18	Coagulation factor IX OS=Homo sapiens variant 2 G 44 V GN=F9 PE=1 SV=2		8329.64	VVGGEDAKPGQFPWQVVLNGKVDAFCGGSIVNEK	VVGGEDAKPGQFPWQVVLN[Dea]GKVDAFC[PPa]GGSIVNEK	4	y	1	9	25.18	sp|P00740-6|FA9_HUMAN		FALSE	137886.7031	1	FALSE	1		Deamidated
904.9580688	848.4281006	25.18	Coagulation factor IX OS=Homo sapiens variant 2 G 44 V GN=F9 PE=1 SV=2		7134.06	VVGGEDAKPGQFPWQVVLNGKVDAFCGGSIVNEK	VVGGEDAKPGQFPWQVVLN[Dea]GKVDAFC[PPa]GGSIVNEK	4	b	2	16	25.18	sp|P00740-6|FA9_HUMAN		FALSE	137886.7031	1	FALSE	1		Deamidated
904.9580688	489.2396545	25.18	Coagulation factor IX OS=Homo sapiens variant 2 G 44 V GN=F9 PE=1 SV=2		6124.59	VVGGEDAKPGQFPWQVVLNGKVDAFCGGSIVNEK	VVGGEDAKPGQFPWQVVLN[Dea]GKVDAFC[PPa]GGSIVNEK	4	y	2	9	25.18	sp|P00740-6|FA9_HUMAN		FALSE	137886.7031	1	FALSE	1		Deamidated
904.9580688	756.3886719	25.18	Coagulation factor IX OS=Homo sapiens variant 2 G 44 V GN=F9 PE=1 SV=2		6005.45	VVGGEDAKPGQFPWQVVLNGKVDAFCGGSIVNEK	VVGGEDAKPGQFPWQVVLN[Dea]GKVDAFC[PPa]GGSIVNEK	4	b	1	8	25.18	sp|P00740-6|FA9_HUMAN		FALSE	137886.7031	1	FALSE	1		Deamidated
904.9580688	954.4812012	25.18	Coagulation factor IX OS=Homo sapiens variant 2 G 44 V GN=F9 PE=1 SV=2		5905.19	VVGGEDAKPGQFPWQVVLNGKVDAFCGGSIVNEK	VVGGEDAKPGQFPWQVVLN[Dea]GKVDAFC[PPa]GGSIVNEK	4	y	3	26	25.18	sp|P00740-6|FA9_HUMAN		FALSE	137886.7031	1	FALSE	1		Deamidated
904.9580688	797.8983154	25.18	Coagulation factor IX OS=Homo sapiens variant 2 G 44 V GN=F9 PE=1 SV=2		5760.03	VVGGEDAKPGQFPWQVVLNGKVDAFCGGSIVNEK	VVGGEDAKPGQFPWQVVLN[Dea]GKVDAFC[PPa]GGSIVNEK	4	y	2	15	25.18	sp|P00740-6|FA9_HUMAN		FALSE	137886.7031	1	FALSE	1		Deamidated
904.9580688	390.1983337	25.18	Coagulation factor IX OS=Homo sapiens variant 2 G 44 V GN=F9 PE=1 SV=2		4953.08	VVGGEDAKPGQFPWQVVLNGKVDAFCGGSIVNEK	VVGGEDAKPGQFPWQVVLN[Dea]GKVDAFC[PPa]GGSIVNEK	4	y	1	3	25.18	sp|P00740-6|FA9_HUMAN		FALSE	137886.7031	1	FALSE	1		Deamidated
904.9580688	199.144104	25.18	Coagulation factor IX OS=Homo sapiens variant 2 G 44 V GN=F9 PE=1 SV=2		4916.64	VVGGEDAKPGQFPWQVVLNGKVDAFCGGSIVNEK	VVGGEDAKPGQFPWQVVLN[Dea]GKVDAFC[PPa]GGSIVNEK	4	b	1	2	25.18	sp|P00740-6|FA9_HUMAN		FALSE	137886.7031	1	FALSE	1		Deamidated
904.9580688	1709.840454	25.18	Coagulation factor IX OS=Homo sapiens variant 2 G 44 V GN=F9 PE=1 SV=2		4899.59	VVGGEDAKPGQFPWQVVLNGKVDAFCGGSIVNEK	VVGGEDAKPGQFPWQVVLN[Dea]GKVDAFC[PPa]GGSIVNEK	4	y	2	32	25.18	sp|P00740-6|FA9_HUMAN		FALSE	137886.7031	1	FALSE	1		Deamidated
904.9580688	897.9623413	25.18	Coagulation factor IX OS=Homo sapiens variant 2 G 44 V GN=F9 PE=1 SV=2		4894.91	VVGGEDAKPGQFPWQVVLNGKVDAFCGGSIVNEK	VVGGEDAKPGQFPWQVVLN[Dea]GKVDAFC[PPa]GGSIVNEK	4	b	2	17	25.18	sp|P00740-6|FA9_HUMAN		FALSE	137886.7031	1	FALSE	1		Deamidated
904.9580688	1195.577637	25.18	Coagulation factor IX OS=Homo sapiens variant 2 G 44 V GN=F9 PE=1 SV=2		4867.09	VVGGEDAKPGQFPWQVVLNGKVDAFCGGSIVNEK	VVGGEDAKPGQFPWQVVLN[Dea]GKVDAFC[PPa]GGSIVNEK	4	y	1	11	25.18	sp|P00740-6|FA9_HUMAN		FALSE	137886.7031	1	FALSE	1		Deamidated
904.9580688	1310.604492	25.18	Coagulation factor IX OS=Homo sapiens variant 2 G 44 V GN=F9 PE=1 SV=2		4812.2	VVGGEDAKPGQFPWQVVLNGKVDAFCGGSIVNEK	VVGGEDAKPGQFPWQVVLN[Dea]GKVDAFC[PPa]GGSIVNEK	4	y	1	12	25.18	sp|P00740-6|FA9_HUMAN		FALSE	137886.7031	1	FALSE	1		Deamidated
904.9580688	1216.617554	25.18	Coagulation factor IX OS=Homo sapiens variant 2 G 44 V GN=F9 PE=1 SV=2		3914.99	VVGGEDAKPGQFPWQVVLNGKVDAFCGGSIVNEK	VVGGEDAKPGQFPWQVVLN[Dea]GKVDAFC[PPa]GGSIVNEK	4	y	2	22	25.18	sp|P00740-6|FA9_HUMAN		FALSE	137886.7031	1	FALSE	1		Deamidated
904.9580688	811.4141235	25.18	Coagulation factor IX OS=Homo sapiens variant 2 G 44 V GN=F9 PE=1 SV=2		3869.7	VVGGEDAKPGQFPWQVVLNGKVDAFCGGSIVNEK	VVGGEDAKPGQFPWQVVLN[Dea]GKVDAFC[PPa]GGSIVNEK	4	y	3	22	25.18	sp|P00740-6|FA9_HUMAN		FALSE	137886.7031	1	FALSE	1		Deamidated
904.9580688	628.2937012	25.18	Coagulation factor IX OS=Homo sapiens variant 2 G 44 V GN=F9 PE=1 SV=2		3777.38	VVGGEDAKPGQFPWQVVLNGKVDAFCGGSIVNEK	VVGGEDAKPGQFPWQVVLN[Dea]GKVDAFC[PPa]GGSIVNEK	4	b	1	7	25.18	sp|P00740-6|FA9_HUMAN		FALSE	137886.7031	1	FALSE	1		Deamidated
904.9580688	798.8939209	25.18	Coagulation factor IX OS=Homo sapiens variant 2 G 44 V GN=F9 PE=1 SV=2		3614.48	VVGGEDAKPGQFPWQVVLNGKVDAFCGGSIVNEK	VVGGEDAKPGQFPWQVVLN[Dea]GKVDAFC[PPa]GGSIVNEK	4	b	2	15	25.18	sp|P00740-6|FA9_HUMAN		FALSE	137886.7031	1	FALSE	1		Deamidated
904.9580688	256.1655579	25.18	Coagulation factor IX OS=Homo sapiens variant 2 G 44 V GN=F9 PE=1 SV=2		3544.59	VVGGEDAKPGQFPWQVVLNGKVDAFCGGSIVNEK	VVGGEDAKPGQFPWQVVLN[Dea]GKVDAFC[PPa]GGSIVNEK	4	b	1	3	25.18	sp|P00740-6|FA9_HUMAN		FALSE	137886.7031	1	FALSE	1		Deamidated
904.9580688	1431.21814	25.18	Coagulation factor IX OS=Homo sapiens variant 2 G 44 V GN=F9 PE=1 SV=2		3409.45	VVGGEDAKPGQFPWQVVLNGKVDAFCGGSIVNEK	VVGGEDAKPGQFPWQVVLN[Dea]GKVDAFC[PPa]GGSIVNEK	4	y	2	26	25.18	sp|P00740-6|FA9_HUMAN		FALSE	137886.7031	1	FALSE	1		Deamidated
904.9580688	1075.051514	25.18	Coagulation factor IX OS=Homo sapiens variant 2 G 44 V GN=F9 PE=1 SV=2		3366.36	VVGGEDAKPGQFPWQVVLNGKVDAFCGGSIVNEK	VVGGEDAKPGQFPWQVVLN[Dea]GKVDAFC[PPa]GGSIVNEK	4	y	2	20	25.18	sp|P00740-6|FA9_HUMAN		FALSE	137886.7031	1	FALSE	1		Deamidated
904.9580688	1124.540527	25.18	Coagulation factor IX OS=Homo sapiens variant 2 G 44 V GN=F9 PE=1 SV=2		3238.17	VVGGEDAKPGQFPWQVVLNGKVDAFCGGSIVNEK	VVGGEDAKPGQFPWQVVLN[Dea]GKVDAFC[PPa]GGSIVNEK	4	y	1	10	25.18	sp|P00740-6|FA9_HUMAN		FALSE	137886.7031	1	FALSE	1		Deamidated
904.9580688	746.4042969	25.18	Coagulation factor IX OS=Homo sapiens variant 2 G 44 V GN=F9 PE=1 SV=2		3117.45	VVGGEDAKPGQFPWQVVLNGKVDAFCGGSIVNEK	VVGGEDAKPGQFPWQVVLN[Dea]GKVDAFC[PPa]GGSIVNEK	4	y	1	7	25.18	sp|P00740-6|FA9_HUMAN		FALSE	137886.7031	1	FALSE	1		Deamidated
904.9580688	1038.521484	25.18	Coagulation factor IX OS=Homo sapiens variant 2 G 44 V GN=F9 PE=1 SV=2		2887.1	VVGGEDAKPGQFPWQVVLNGKVDAFCGGSIVNEK	VVGGEDAKPGQFPWQVVLN[Dea]GKVDAFC[PPa]GGSIVNEK	4	b	1	11	25.18	sp|P00740-6|FA9_HUMAN		FALSE	137886.7031	1	FALSE	1		Deamidated
904.9580688	1409.672974	25.18	Coagulation factor IX OS=Homo sapiens variant 2 G 44 V GN=F9 PE=1 SV=2		2776.19	VVGGEDAKPGQFPWQVVLNGKVDAFCGGSIVNEK	VVGGEDAKPGQFPWQVVLN[Dea]GKVDAFC[PPa]GGSIVNEK	4	y	1	13	25.18	sp|P00740-6|FA9_HUMAN		FALSE	137886.7031	1	FALSE	1		Deamidated
904.9580688	1594.789429	25.18	Coagulation factor IX OS=Homo sapiens variant 2 G 44 V GN=F9 PE=1 SV=2		2637.26	VVGGEDAKPGQFPWQVVLNGKVDAFCGGSIVNEK	VVGGEDAKPGQFPWQVVLN[Dea]GKVDAFC[PPa]GGSIVNEK	4	y	1	15	25.18	sp|P00740-6|FA9_HUMAN		FALSE	137886.7031	1	FALSE	1		Deamidated
904.9580688	402.2165222	25.18	Coagulation factor IX OS=Homo sapiens variant 2 G 44 V GN=F9 PE=1 SV=2		2488.22	VVGGEDAKPGQFPWQVVLNGKVDAFCGGSIVNEK	VVGGEDAKPGQFPWQVVLN[Dea]GKVDAFC[PPa]GGSIVNEK	4	y	2	8	25.18	sp|P00740-6|FA9_HUMAN		FALSE	137886.7031	1	FALSE	1		Deamidated
904.9580688	513.2608032	25.18	Coagulation factor IX OS=Homo sapiens variant 2 G 44 V GN=F9 PE=1 SV=2		2420.32	VVGGEDAKPGQFPWQVVLNGKVDAFCGGSIVNEK	VVGGEDAKPGQFPWQVVLN[Dea]GKVDAFC[PPa]GGSIVNEK	4	y	3	14	25.18	sp|P00740-6|FA9_HUMAN		FALSE	137886.7031	1	FALSE	1		Deamidated
904.9580688	1059.200928	25.18	Coagulation factor IX OS=Homo sapiens variant 2 G 44 V GN=F9 PE=1 SV=2		2201.33	VVGGEDAKPGQFPWQVVLNGKVDAFCGGSIVNEK	VVGGEDAKPGQFPWQVVLN[Dea]GKVDAFC[PPa]GGSIVNEK	4	y	3	29	25.18	sp|P00740-6|FA9_HUMAN		FALSE	137886.7031	1	FALSE	1		Deamidated
904.9580688	1468.721924	25.18	Coagulation factor IX OS=Homo sapiens variant 2 G 44 V GN=F9 PE=1 SV=2		2114.88	VVGGEDAKPGQFPWQVVLNGKVDAFCGGSIVNEK	VVGGEDAKPGQFPWQVVLN[Dea]GKVDAFC[PPa]GGSIVNEK	4	b	1	14	25.18	sp|P00740-6|FA9_HUMAN		FALSE	137886.7031	1	FALSE	1		Deamidated
904.9580688	442.2296143	25.18	Coagulation factor IX OS=Homo sapiens variant 2 G 44 V GN=F9 PE=1 SV=2		2024.19	VVGGEDAKPGQFPWQVVLNGKVDAFCGGSIVNEK	VVGGEDAKPGQFPWQVVLN[Dea]GKVDAFC[PPa]GGSIVNEK	4	b	1	5	25.18	sp|P00740-6|FA9_HUMAN		FALSE	137886.7031	1	FALSE	1		Deamidated
904.9580688	860.4369507	25.18	Coagulation factor IX OS=Homo sapiens variant 2 G 44 V GN=F9 PE=1 SV=2		1906.42	VVGGEDAKPGQFPWQVVLNGKVDAFCGGSIVNEK	VVGGEDAKPGQFPWQVVLN[Dea]GKVDAFC[PPa]GGSIVNEK	4	y	3	23	25.18	sp|P00740-6|FA9_HUMAN		FALSE	137886.7031	1	FALSE	1		Deamidated
904.9580688	557.2565918	25.18	Coagulation factor IX OS=Homo sapiens variant 2 G 44 V GN=F9 PE=1 SV=2		1870.35	VVGGEDAKPGQFPWQVVLNGKVDAFCGGSIVNEK	VVGGEDAKPGQFPWQVVLN[Dea]GKVDAFC[PPa]GGSIVNEK	4	b	1	6	25.18	sp|P00740-6|FA9_HUMAN		FALSE	137886.7031	1	FALSE	1		Deamidated
904.9580688	1320.676514	25.18	Coagulation factor IX OS=Homo sapiens variant 2 G 44 V GN=F9 PE=1 SV=2		1599.23	VVGGEDAKPGQFPWQVVLNGKVDAFCGGSIVNEK	VVGGEDAKPGQFPWQVVLN[Dea]GKVDAFC[PPa]GGSIVNEK	4	b	2	25	25.18	sp|P00740-6|FA9_HUMAN		FALSE	137886.7031	1	FALSE	1		Deamidated
904.9580688	734.864624	25.18	Coagulation factor IX OS=Homo sapiens variant 2 G 44 V GN=F9 PE=1 SV=2		1530.22	VVGGEDAKPGQFPWQVVLNGKVDAFCGGSIVNEK	VVGGEDAKPGQFPWQVVLN[Dea]GKVDAFC[PPa]GGSIVNEK	4	b	2	14	25.18	sp|P00740-6|FA9_HUMAN		FALSE	137886.7031	1	FALSE	1		Deamidated
904.9580688	602.3508301	25.18	Coagulation factor IX OS=Homo sapiens variant 2 G 44 V GN=F9 PE=1 SV=2		1465.27	VVGGEDAKPGQFPWQVVLNGKVDAFCGGSIVNEK	VVGGEDAKPGQFPWQVVLN[Dea]GKVDAFC[PPa]GGSIVNEK	4	y	1	5	25.18	sp|P00740-6|FA9_HUMAN		FALSE	137886.7031	1	FALSE	1		Deamidated
904.9580688	276.1553955	25.18	Coagulation factor IX OS=Homo sapiens variant 2 G 44 V GN=F9 PE=1 SV=2		1420	VVGGEDAKPGQFPWQVVLNGKVDAFCGGSIVNEK	VVGGEDAKPGQFPWQVVLN[Dea]GKVDAFC[PPa]GGSIVNEK	4	y	1	2	25.18	sp|P00740-6|FA9_HUMAN		FALSE	137886.7031	1	FALSE	1		Deamidated
904.9580688	593.298584	25.18	Coagulation factor IX OS=Homo sapiens variant 2 G 44 V GN=F9 PE=1 SV=2		1339.66	VVGGEDAKPGQFPWQVVLNGKVDAFCGGSIVNEK	VVGGEDAKPGQFPWQVVLN[Dea]GKVDAFC[PPa]GGSIVNEK	4	b	2	12	25.18	sp|P00740-6|FA9_HUMAN		FALSE	137886.7031	1	FALSE	1		Deamidated
904.9580688	769.3875732	25.18	Coagulation factor IX OS=Homo sapiens variant 2 G 44 V GN=F9 PE=1 SV=2		1116.75	VVGGEDAKPGQFPWQVVLNGKVDAFCGGSIVNEK	VVGGEDAKPGQFPWQVVLN[Dea]GKVDAFC[PPa]GGSIVNEK	4	y	2	14	25.18	sp|P00740-6|FA9_HUMAN		FALSE	137886.7031	1	FALSE	1		Deamidated
904.9580688	1020.858582	25.18	Coagulation factor IX OS=Homo sapiens variant 2 G 44 V GN=F9 PE=1 SV=2		1110.32	VVGGEDAKPGQFPWQVVLNGKVDAFCGGSIVNEK	VVGGEDAKPGQFPWQVVLN[Dea]GKVDAFC[PPa]GGSIVNEK	4	y	3	28	25.18	sp|P00740-6|FA9_HUMAN		FALSE	137886.7031	1	FALSE	1		Deamidated
904.9580688	900.4554443	25.18	Coagulation factor IX OS=Homo sapiens variant 2 G 44 V GN=F9 PE=1 SV=2		1106.13	VVGGEDAKPGQFPWQVVLNGKVDAFCGGSIVNEK	VVGGEDAKPGQFPWQVVLN[Dea]GKVDAFC[PPa]GGSIVNEK	4	b	4	34	25.18	sp|P00740-6|FA9_HUMAN		FALSE	137886.7031	1	FALSE	1		Deamidated
904.9580688	1596.780518	25.18	Coagulation factor IX OS=Homo sapiens variant 2 G 44 V GN=F9 PE=1 SV=2		1040.68	VVGGEDAKPGQFPWQVVLNGKVDAFCGGSIVNEK	VVGGEDAKPGQFPWQVVLN[Dea]GKVDAFC[PPa]GGSIVNEK	4	b	1	15	25.18	sp|P00740-6|FA9_HUMAN		FALSE	137886.7031	1	FALSE	1		Deamidated
904.9580688	689.3828125	25.18	Coagulation factor IX OS=Homo sapiens variant 2 G 44 V GN=F9 PE=1 SV=2		1002.18	VVGGEDAKPGQFPWQVVLNGKVDAFCGGSIVNEK	VVGGEDAKPGQFPWQVVLN[Dea]GKVDAFC[PPa]GGSIVNEK	4	y	1	6	25.18	sp|P00740-6|FA9_HUMAN		FALSE	137886.7031	1	FALSE	1		Deamidated
904.9580688	641.8249512	25.18	Coagulation factor IX OS=Homo sapiens variant 2 G 44 V GN=F9 PE=1 SV=2		943.23	VVGGEDAKPGQFPWQVVLNGKVDAFCGGSIVNEK	VVGGEDAKPGQFPWQVVLN[Dea]GKVDAFC[PPa]GGSIVNEK	4	b	2	13	25.18	sp|P00740-6|FA9_HUMAN		FALSE	137886.7031	1	FALSE	1		Deamidated
904.9580688	1121.22229	25.18	Coagulation factor IX OS=Homo sapiens variant 2 G 44 V GN=F9 PE=1 SV=2		916.19	VVGGEDAKPGQFPWQVVLNGKVDAFCGGSIVNEK	VVGGEDAKPGQFPWQVVLN[Dea]GKVDAFC[PPa]GGSIVNEK	4	y	3	31	25.18	sp|P00740-6|FA9_HUMAN		FALSE	137886.7031	1	FALSE	1		Deamidated
904.9580688	997.1795044	25.18	Coagulation factor IX OS=Homo sapiens variant 2 G 44 V GN=F9 PE=1 SV=2		905.96	VVGGEDAKPGQFPWQVVLNGKVDAFCGGSIVNEK	VVGGEDAKPGQFPWQVVLN[Dea]GKVDAFC[PPa]GGSIVNEK	4	y	3	27	25.18	sp|P00740-6|FA9_HUMAN		FALSE	137886.7031	1	FALSE	1		Deamidated
904.9580688	385.1974182	25.18	Coagulation factor IX OS=Homo sapiens variant 2 G 44 V GN=F9 PE=1 SV=2		833.95	VVGGEDAKPGQFPWQVVLNGKVDAFCGGSIVNEK	VVGGEDAKPGQFPWQVVLN[Dea]GKVDAFC[PPa]GGSIVNEK	4	y	4	14	25.18	sp|P00740-6|FA9_HUMAN		FALSE	137886.7031	1	FALSE	1		Deamidated
904.9580688	1173.252197	25.18	Coagulation factor IX OS=Homo sapiens variant 2 G 44 V GN=F9 PE=1 SV=2		817.09	VVGGEDAKPGQFPWQVVLNGKVDAFCGGSIVNEK	VVGGEDAKPGQFPWQVVLN[Dea]GKVDAFC[PPa]GGSIVNEK	4	y	3	33	25.18	sp|P00740-6|FA9_HUMAN		FALSE	137886.7031	1	FALSE	1		Deamidated
904.9580688	938.8021851	25.18	Coagulation factor IX OS=Homo sapiens variant 2 G 44 V GN=F9 PE=1 SV=2		734.23	VVGGEDAKPGQFPWQVVLNGKVDAFCGGSIVNEK	VVGGEDAKPGQFPWQVVLN[Dea]GKVDAFC[PPa]GGSIVNEK	4	b	3	26	25.18	sp|P00740-6|FA9_HUMAN		FALSE	137886.7031	1	FALSE	1		Deamidated
904.9580688	1012.017822	25.18	Coagulation factor IX OS=Homo sapiens variant 2 G 44 V GN=F9 PE=1 SV=2		702.44	VVGGEDAKPGQFPWQVVLNGKVDAFCGGSIVNEK	VVGGEDAKPGQFPWQVVLN[Dea]GKVDAFC[PPa]GGSIVNEK	4	b	2	19	25.18	sp|P00740-6|FA9_HUMAN		FALSE	137886.7031	1	FALSE	1		Deamidated
904.9580688	1102.215088	25.18	Coagulation factor IX OS=Homo sapiens variant 2 G 44 V GN=F9 PE=1 SV=2		651.65	VVGGEDAKPGQFPWQVVLNGKVDAFCGGSIVNEK	VVGGEDAKPGQFPWQVVLN[Dea]GKVDAFC[PPa]GGSIVNEK	4	y	3	30	25.18	sp|P00740-6|FA9_HUMAN		FALSE	137886.7031	1	FALSE	1		Deamidated
904.9580688	147.1128082	25.18	Coagulation factor IX OS=Homo sapiens variant 2 G 44 V GN=F9 PE=1 SV=2		648.1	VVGGEDAKPGQFPWQVVLNGKVDAFCGGSIVNEK	VVGGEDAKPGQFPWQVVLN[Dea]GKVDAFC[PPa]GGSIVNEK	4	y	1	1	25.18	sp|P00740-6|FA9_HUMAN		FALSE	137886.7031	1	FALSE	1		Deamidated
904.9580688	297.1529236	25.18	Coagulation factor IX OS=Homo sapiens variant 2 G 44 V GN=F9 PE=1 SV=2		645.46	VVGGEDAKPGQFPWQVVLNGKVDAFCGGSIVNEK	VVGGEDAKPGQFPWQVVLN[Dea]GKVDAFC[PPa]GGSIVNEK	4	b	4	12	25.18	sp|P00740-6|FA9_HUMAN		FALSE	137886.7031	1	FALSE	1		Deamidated
904.9580688	705.3400879	25.18	Coagulation factor IX OS=Homo sapiens variant 2 G 44 V GN=F9 PE=1 SV=2		615.35	VVGGEDAKPGQFPWQVVLNGKVDAFCGGSIVNEK	VVGGEDAKPGQFPWQVVLN[Dea]GKVDAFC[PPa]GGSIVNEK	4	y	2	13	25.18	sp|P00740-6|FA9_HUMAN		FALSE	137886.7031	1	FALSE	1		Deamidated
904.9580688	1290.151733	25.18	Coagulation factor IX OS=Homo sapiens variant 2 G 44 V GN=F9 PE=1 SV=2		615.22	VVGGEDAKPGQFPWQVVLNGKVDAFCGGSIVNEK	VVGGEDAKPGQFPWQVVLN[Dea]GKVDAFC[PPa]GGSIVNEK	4	y	2	23	25.18	sp|P00740-6|FA9_HUMAN		FALSE	137886.7031	1	FALSE	1		Deamidated
904.9580688	1157.57312	25.18	Coagulation factor IX OS=Homo sapiens variant 2 G 44 V GN=F9 PE=1 SV=2		567.32	VVGGEDAKPGQFPWQVVLNGKVDAFCGGSIVNEK	VVGGEDAKPGQFPWQVVLN[Dea]GKVDAFC[PPa]GGSIVNEK	4	b	3	33	25.18	sp|P00740-6|FA9_HUMAN		FALSE	137886.7031	1	FALSE	1		Deamidated
904.9580688	214.1158142	25.18	Coagulation factor IX OS=Homo sapiens variant 2 G 44 V GN=F9 PE=1 SV=2		566.22	VVGGEDAKPGQFPWQVVLNGKVDAFCGGSIVNEK	VVGGEDAKPGQFPWQVVLN[Dea]GKVDAFC[PPa]GGSIVNEK	4	b	4	9	25.18	sp|P00740-6|FA9_HUMAN		FALSE	137886.7031	1	FALSE	1		Deamidated
904.9580688	313.1870422	25.18	Coagulation factor IX OS=Homo sapiens variant 2 G 44 V GN=F9 PE=1 SV=2		531.29	VVGGEDAKPGQFPWQVVLNGKVDAFCGGSIVNEK	VVGGEDAKPGQFPWQVVLN[Dea]GKVDAFC[PPa]GGSIVNEK	4	b	1	4	25.18	sp|P00740-6|FA9_HUMAN		FALSE	137886.7031	1	FALSE	1		Deamidated
904.9580688	1537.767944	25.18	Coagulation factor IX OS=Homo sapiens variant 2 G 44 V GN=F9 PE=1 SV=2		512.49	VVGGEDAKPGQFPWQVVLNGKVDAFCGGSIVNEK	VVGGEDAKPGQFPWQVVLN[Dea]GKVDAFC[PPa]GGSIVNEK	4	y	1	14	25.18	sp|P00740-6|FA9_HUMAN		FALSE	137886.7031	1	FALSE	1		Deamidated
904.9580688	562.7738647	25.18	Coagulation factor IX OS=Homo sapiens variant 2 G 44 V GN=F9 PE=1 SV=2		503	VVGGEDAKPGQFPWQVVLNGKVDAFCGGSIVNEK	VVGGEDAKPGQFPWQVVLN[Dea]GKVDAFC[PPa]GGSIVNEK	4	y	2	10	25.18	sp|P00740-6|FA9_HUMAN		FALSE	137886.7031	1	FALSE	1		Deamidated
904.9580688	880.7867432	25.18	Coagulation factor IX OS=Homo sapiens variant 2 G 44 V GN=F9 PE=1 SV=2		482.1	VVGGEDAKPGQFPWQVVLNGKVDAFCGGSIVNEK	VVGGEDAKPGQFPWQVVLN[Dea]GKVDAFC[PPa]GGSIVNEK	4	b	3	25	25.18	sp|P00740-6|FA9_HUMAN		FALSE	137886.7031	1	FALSE	1		Deamidated
904.9580688	717.0368042	25.18	Coagulation factor IX OS=Homo sapiens variant 2 G 44 V GN=F9 PE=1 SV=2		461	VVGGEDAKPGQFPWQVVLNGKVDAFCGGSIVNEK	VVGGEDAKPGQFPWQVVLN[Dea]GKVDAFC[PPa]GGSIVNEK	4	y	3	20	25.18	sp|P00740-6|FA9_HUMAN		FALSE	137886.7031	1	FALSE	1		Deamidated
904.9580688	598.2924194	25.18	Coagulation factor IX OS=Homo sapiens variant 2 G 44 V GN=F9 PE=1 SV=2		435.91	VVGGEDAKPGQFPWQVVLNGKVDAFCGGSIVNEK	VVGGEDAKPGQFPWQVVLN[Dea]GKVDAFC[PPa]GGSIVNEK	4	y	2	11	25.18	sp|P00740-6|FA9_HUMAN		FALSE	137886.7031	1	FALSE	1		Deamidated
904.9580688	285.1519775	25.18	Coagulation factor IX OS=Homo sapiens variant 2 G 44 V GN=F9 PE=1 SV=2		402.91	VVGGEDAKPGQFPWQVVLNGKVDAFCGGSIVNEK	VVGGEDAKPGQFPWQVVLN[Dea]GKVDAFC[PPa]GGSIVNEK	4	b	3	9	25.18	sp|P00740-6|FA9_HUMAN		FALSE	137886.7031	1	FALSE	1		Deamidated
904.9580688	245.1234741	25.18	Coagulation factor IX OS=Homo sapiens variant 2 G 44 V GN=F9 PE=1 SV=2		386.48	VVGGEDAKPGQFPWQVVLNGKVDAFCGGSIVNEK	VVGGEDAKPGQFPWQVVLN[Dea]GKVDAFC[PPa]GGSIVNEK	4	y	4	9	25.18	sp|P00740-6|FA9_HUMAN		FALSE	137886.7031	1	FALSE	1		Deamidated
904.9580688	1211.623657	25.18	Coagulation factor IX OS=Homo sapiens variant 2 G 44 V GN=F9 PE=1 SV=2		294.09	VVGGEDAKPGQFPWQVVLNGKVDAFCGGSIVNEK	VVGGEDAKPGQFPWQVVLN[Dea]GKVDAFC[PPa]GGSIVNEK	4	b	2	23	25.18	sp|P00740-6|FA9_HUMAN		FALSE	137886.7031	1	FALSE	1		Deamidated
904.9580688	1247.142212	25.18	Coagulation factor IX OS=Homo sapiens variant 2 G 44 V GN=F9 PE=1 SV=2		291.38	VVGGEDAKPGQFPWQVVLNGKVDAFCGGSIVNEK	VVGGEDAKPGQFPWQVVLN[Dea]GKVDAFC[PPa]GGSIVNEK	4	b	2	24	25.18	sp|P00740-6|FA9_HUMAN		FALSE	137886.7031	1	FALSE	1		Deamidated
904.9580688	1695.848877	25.18	Coagulation factor IX OS=Homo sapiens variant 2 G 44 V GN=F9 PE=1 SV=2		210.19	VVGGEDAKPGQFPWQVVLNGKVDAFCGGSIVNEK	VVGGEDAKPGQFPWQVVLN[Dea]GKVDAFC[PPa]GGSIVNEK	4	b	1	16	25.18	sp|P00740-6|FA9_HUMAN		FALSE	137886.7031	1	FALSE	1		Deamidated
904.9580688	1382.691772	25.18	Coagulation factor IX OS=Homo sapiens variant 2 G 44 V GN=F9 PE=1 SV=2		168	VVGGEDAKPGQFPWQVVLNGKVDAFCGGSIVNEK	VVGGEDAKPGQFPWQVVLN[Dea]GKVDAFC[PPa]GGSIVNEK	4	y	2	25	25.18	sp|P00740-6|FA9_HUMAN		FALSE	137886.7031	1	FALSE	1		Deamidated
904.9580688	157.0971527	25.18	Coagulation factor IX OS=Homo sapiens variant 2 G 44 V GN=F9 PE=1 SV=2		154.54	VVGGEDAKPGQFPWQVVLNGKVDAFCGGSIVNEK	VVGGEDAKPGQFPWQVVLN[Dea]GKVDAFC[PPa]GGSIVNEK	4	b	2	4	25.18	sp|P00740-6|FA9_HUMAN		FALSE	137886.7031	1	FALSE	1		Deamidated
904.9580688	1794.917358	25.18	Coagulation factor IX OS=Homo sapiens variant 2 G 44 V GN=F9 PE=1 SV=2		127.23	VVGGEDAKPGQFPWQVVLNGKVDAFCGGSIVNEK	VVGGEDAKPGQFPWQVVLN[Dea]GKVDAFC[PPa]GGSIVNEK	4	b	1	17	25.18	sp|P00740-6|FA9_HUMAN		FALSE	137886.7031	1	FALSE	1		Deamidated
904.9580688	1282.642578	25.18	Coagulation factor IX OS=Homo sapiens variant 2 G 44 V GN=F9 PE=1 SV=2		46.61	VVGGEDAKPGQFPWQVVLNGKVDAFCGGSIVNEK	VVGGEDAKPGQFPWQVVLN[Dea]GKVDAFC[PPa]GGSIVNEK	4	b	1	13	25.18	sp|P00740-6|FA9_HUMAN		FALSE	137886.7031	1	FALSE	1		Deamidated
513.2435913	562.2731934	10.01	Coagulation factor IX OS=Homo sapiens variant 2 G 44 V GN=F9 PE=1 SV=2		59638	GSGYVSGWGR	GSGYVSGWGR	2	y	1	5	10.01	sp|P00740-6|FA9_HUMAN		FALSE	96332.85938	0.998300016	FALSE	1
513.2435913	661.3416138	10.01	Coagulation factor IX OS=Homo sapiens variant 2 G 44 V GN=F9 PE=1 SV=2		49974.45	GSGYVSGWGR	GSGYVSGWGR	2	y	1	6	10.01	sp|P00740-6|FA9_HUMAN		FALSE	96332.85938	0.998300016	FALSE	1
513.2435913	475.2411804	10.01	Coagulation factor IX OS=Homo sapiens variant 2 G 44 V GN=F9 PE=1 SV=2		24121.14	GSGYVSGWGR	GSGYVSGWGR	2	y	1	4	10.01	sp|P00740-6|FA9_HUMAN		FALSE	96332.85938	0.998300016	FALSE	1
513.2435913	881.4264526	10.01	Coagulation factor IX OS=Homo sapiens variant 2 G 44 V GN=F9 PE=1 SV=2		15720.98	GSGYVSGWGR	GSGYVSGWGR	2	y	1	8	10.01	sp|P00740-6|FA9_HUMAN		FALSE	96332.85938	0.998300016	FALSE	1
513.2435913	418.2197266	10.01	Coagulation factor IX OS=Homo sapiens variant 2 G 44 V GN=F9 PE=1 SV=2		9480.34	GSGYVSGWGR	GSGYVSGWGR	2	y	1	3	10.01	sp|P00740-6|FA9_HUMAN		FALSE	96332.85938	0.998300016	FALSE	1
513.2435913	824.4049683	10.01	Coagulation factor IX OS=Homo sapiens variant 2 G 44 V GN=F9 PE=1 SV=2		8374.24	GSGYVSGWGR	GSGYVSGWGR	2	y	1	7	10.01	sp|P00740-6|FA9_HUMAN		FALSE	96332.85938	0.998300016	FALSE	1
513.2435913	365.1455688	10.01	Coagulation factor IX OS=Homo sapiens variant 2 G 44 V GN=F9 PE=1 SV=2		7399.38	GSGYVSGWGR	GSGYVSGWGR	2	b	1	4	10.01	sp|P00740-6|FA9_HUMAN		FALSE	96332.85938	0.998300016	FALSE	1
513.2435913	504.2383118	10.01	Coagulation factor IX OS=Homo sapiens variant 2 G 44 V GN=F9 PE=1 SV=2		6592.55	GSGYVSGWGR	GSGYVSGWGR	2	b	2	10	10.01	sp|P00740-6|FA9_HUMAN		FALSE	96332.85938	0.998300016	FALSE	1
513.2435913	175.1189575	10.01	Coagulation factor IX OS=Homo sapiens variant 2 G 44 V GN=F9 PE=1 SV=2		5812	GSGYVSGWGR	GSGYVSGWGR	2	y	1	1	10.01	sp|P00740-6|FA9_HUMAN		FALSE	96332.85938	0.998300016	FALSE	1
513.2435913	232.1404114	10.01	Coagulation factor IX OS=Homo sapiens variant 2 G 44 V GN=F9 PE=1 SV=2		5195.1	GSGYVSGWGR	GSGYVSGWGR	2	y	1	2	10.01	sp|P00740-6|FA9_HUMAN		FALSE	96332.85938	0.998300016	FALSE	1
513.2435913	145.0607758	10.01	Coagulation factor IX OS=Homo sapiens variant 2 G 44 V GN=F9 PE=1 SV=2		4494.07	GSGYVSGWGR	GSGYVSGWGR	2	b	1	2	10.01	sp|P00740-6|FA9_HUMAN		FALSE	96332.85938	0.998300016	FALSE	1
513.2435913	464.2139893	10.01	Coagulation factor IX OS=Homo sapiens variant 2 G 44 V GN=F9 PE=1 SV=2		4317.56	GSGYVSGWGR	GSGYVSGWGR	2	b	1	5	10.01	sp|P00740-6|FA9_HUMAN		FALSE	96332.85938	0.998300016	FALSE	1
513.2435913	202.0822296	10.01	Coagulation factor IX OS=Homo sapiens variant 2 G 44 V GN=F9 PE=1 SV=2		2266.86	GSGYVSGWGR	GSGYVSGWGR	2	b	1	3	10.01	sp|P00740-6|FA9_HUMAN		FALSE	96332.85938	0.998300016	FALSE	1
513.2435913	238.1242371	10.01	Coagulation factor IX OS=Homo sapiens variant 2 G 44 V GN=F9 PE=1 SV=2		2235.95	GSGYVSGWGR	GSGYVSGWGR	2	y	2	4	10.01	sp|P00740-6|FA9_HUMAN		FALSE	96332.85938	0.998300016	FALSE	1
513.2435913	513.2435913	10.01	Coagulation factor IX OS=Homo sapiens variant 2 G 44 V GN=F9 PE=1 SV=2		1889.58	GSGYVSGWGR	GSGYVSGWGR	2	y	2	10	10.01	sp|P00740-6|FA9_HUMAN		FALSE	96332.85938	0.998300016	FALSE	1
513.2435913	551.2460327	10.01	Coagulation factor IX OS=Homo sapiens variant 2 G 44 V GN=F9 PE=1 SV=2		1236.46	GSGYVSGWGR	GSGYVSGWGR	2	b	1	6	10.01	sp|P00740-6|FA9_HUMAN		FALSE	96332.85938	0.998300016	FALSE	1
513.2435913	412.7061157	10.01	Coagulation factor IX OS=Homo sapiens variant 2 G 44 V GN=F9 PE=1 SV=2		456.01	GSGYVSGWGR	GSGYVSGWGR	2	y	2	7	10.01	sp|P00740-6|FA9_HUMAN		FALSE	96332.85938	0.998300016	FALSE	1
513.2435913	608.2674561	10.01	Coagulation factor IX OS=Homo sapiens variant 2 G 44 V GN=F9 PE=1 SV=2		315.09	GSGYVSGWGR	GSGYVSGWGR	2	b	1	7	10.01	sp|P00740-6|FA9_HUMAN		FALSE	96332.85938	0.998300016	FALSE	1
513.2435913	484.7328796	10.01	Coagulation factor IX OS=Homo sapiens variant 2 G 44 V GN=F9 PE=1 SV=2		294	GSGYVSGWGR	GSGYVSGWGR	2	y	2	9	10.01	sp|P00740-6|FA9_HUMAN		FALSE	96332.85938	0.998300016	FALSE	1
513.2435913	794.3468018	10.01	Coagulation factor IX OS=Homo sapiens variant 2 G 44 V GN=F9 PE=1 SV=2		264.43	GSGYVSGWGR	GSGYVSGWGR	2	b	1	8	10.01	sp|P00740-6|FA9_HUMAN		FALSE	96332.85938	0.998300016	FALSE	1
513.2435913	441.2168579	10.01	Coagulation factor IX OS=Homo sapiens variant 2 G 44 V GN=F9 PE=1 SV=2		197.78	GSGYVSGWGR	GSGYVSGWGR	2	y	2	8	10.01	sp|P00740-6|FA9_HUMAN		FALSE	96332.85938	0.998300016	FALSE	1
513.2435913	851.3682251	10.01	Coagulation factor IX OS=Homo sapiens variant 2 G 44 V GN=F9 PE=1 SV=2		147.09	GSGYVSGWGR	GSGYVSGWGR	2	b	1	9	10.01	sp|P00740-6|FA9_HUMAN		FALSE	96332.85938	0.998300016	FALSE	1
628.3146362	716.3685913	16.44	Coagulation factor IX OS=Homo sapiens variant 2 G 44 V GN=F9 PE=1 SV=2		49849.63	YNSGKLEEFVQGNLER	YNSGKLEEFVQGNLER	3	y	1	6	16.44	sp|P00740-6|FA9_HUMAN		FALSE	89725.47656	0.999899983	FALSE	1
628.3146362	588.3099976	16.44	Coagulation factor IX OS=Homo sapiens variant 2 G 44 V GN=F9 PE=1 SV=2		44398.73	YNSGKLEEFVQGNLER	YNSGKLEEFVQGNLER	3	y	1	5	16.44	sp|P00740-6|FA9_HUMAN		FALSE	89725.47656	0.999899983	FALSE	1
628.3146362	1068.499634	16.44	Coagulation factor IX OS=Homo sapiens variant 2 G 44 V GN=F9 PE=1 SV=2		17084.51	YNSGKLEEFVQGNLER	YNSGKLEEFVQGNLER	3	b	1	9	16.44	sp|P00740-6|FA9_HUMAN		FALSE	89725.47656	0.999899983	FALSE	1
628.3146362	815.4370117	16.44	Coagulation factor IX OS=Homo sapiens variant 2 G 44 V GN=F9 PE=1 SV=2		15876.87	YNSGKLEEFVQGNLER	YNSGKLEEFVQGNLER	3	y	1	7	16.44	sp|P00740-6|FA9_HUMAN		FALSE	89725.47656	0.999899983	FALSE	1
628.3146362	921.4312134	16.44	Coagulation factor IX OS=Homo sapiens variant 2 G 44 V GN=F9 PE=1 SV=2		11813.45	YNSGKLEEFVQGNLER	YNSGKLEEFVQGNLER	3	b	1	8	16.44	sp|P00740-6|FA9_HUMAN		FALSE	89725.47656	0.999899983	FALSE	1
628.3146362	803.4152222	16.44	Coagulation factor IX OS=Homo sapiens variant 2 G 44 V GN=F9 PE=1 SV=2		9936.11	YNSGKLEEFVQGNLER	YNSGKLEEFVQGNLER	3	y	2	14	16.44	sp|P00740-6|FA9_HUMAN		FALSE	89725.47656	0.999899983	FALSE	1
628.3146362	278.1135254	16.44	Coagulation factor IX OS=Homo sapiens variant 2 G 44 V GN=F9 PE=1 SV=2		8695.31	YNSGKLEEFVQGNLER	YNSGKLEEFVQGNLER	3	b	1	2	16.44	sp|P00740-6|FA9_HUMAN		FALSE	89725.47656	0.999899983	FALSE	1
628.3146362	962.5054321	16.44	Coagulation factor IX OS=Homo sapiens variant 2 G 44 V GN=F9 PE=1 SV=2		8543.04	YNSGKLEEFVQGNLER	YNSGKLEEFVQGNLER	3	y	1	8	16.44	sp|P00740-6|FA9_HUMAN		FALSE	89725.47656	0.999899983	FALSE	1
628.3146362	531.2885132	16.44	Coagulation factor IX OS=Homo sapiens variant 2 G 44 V GN=F9 PE=1 SV=2		7528.69	YNSGKLEEFVQGNLER	YNSGKLEEFVQGNLER	3	y	1	4	16.44	sp|P00740-6|FA9_HUMAN		FALSE	89725.47656	0.999899983	FALSE	1
628.3146362	175.1189575	16.44	Coagulation factor IX OS=Homo sapiens variant 2 G 44 V GN=F9 PE=1 SV=2		7294.78	YNSGKLEEFVQGNLER	YNSGKLEEFVQGNLER	3	y	1	1	16.44	sp|P00740-6|FA9_HUMAN		FALSE	89725.47656	0.999899983	FALSE	1
628.3146362	1167.568115	16.44	Coagulation factor IX OS=Homo sapiens variant 2 G 44 V GN=F9 PE=1 SV=2		7092.42	YNSGKLEEFVQGNLER	YNSGKLEEFVQGNLER	3	b	1	10	16.44	sp|P00740-6|FA9_HUMAN		FALSE	89725.47656	0.999899983	FALSE	1
628.3146362	628.3146362	16.44	Coagulation factor IX OS=Homo sapiens variant 2 G 44 V GN=F9 PE=1 SV=2		6514.68	YNSGKLEEFVQGNLER	YNSGKLEEFVQGNLER	3	y	3	16	16.44	sp|P00740-6|FA9_HUMAN		FALSE	89725.47656	0.999899983	FALSE	1
628.3146362	1220.590576	16.44	Coagulation factor IX OS=Homo sapiens variant 2 G 44 V GN=F9 PE=1 SV=2		6337.39	YNSGKLEEFVQGNLER	YNSGKLEEFVQGNLER	3	y	1	10	16.44	sp|P00740-6|FA9_HUMAN		FALSE	89725.47656	0.999899983	FALSE	1
628.3146362	304.1615601	16.44	Coagulation factor IX OS=Homo sapiens variant 2 G 44 V GN=F9 PE=1 SV=2		5623.01	YNSGKLEEFVQGNLER	YNSGKLEEFVQGNLER	3	y	1	2	16.44	sp|P00740-6|FA9_HUMAN		FALSE	89725.47656	0.999899983	FALSE	1
628.3146362	1091.547974	16.44	Coagulation factor IX OS=Homo sapiens variant 2 G 44 V GN=F9 PE=1 SV=2		4981.42	YNSGKLEEFVQGNLER	YNSGKLEEFVQGNLER	3	y	1	9	16.44	sp|P00740-6|FA9_HUMAN		FALSE	89725.47656	0.999899983	FALSE	1
628.3146362	860.4366455	16.44	Coagulation factor IX OS=Homo sapiens variant 2 G 44 V GN=F9 PE=1 SV=2		4934.05	YNSGKLEEFVQGNLER	YNSGKLEEFVQGNLER	3	y	2	15	16.44	sp|P00740-6|FA9_HUMAN		FALSE	89725.47656	0.999899983	FALSE	1
628.3146362	1333.674683	16.44	Coagulation factor IX OS=Homo sapiens variant 2 G 44 V GN=F9 PE=1 SV=2		4804.54	YNSGKLEEFVQGNLER	YNSGKLEEFVQGNLER	3	y	1	11	16.44	sp|P00740-6|FA9_HUMAN		FALSE	89725.47656	0.999899983	FALSE	1
628.3146362	534.753479	16.44	Coagulation factor IX OS=Homo sapiens variant 2 G 44 V GN=F9 PE=1 SV=2		4007.06	YNSGKLEEFVQGNLER	YNSGKLEEFVQGNLER	3	b	2	9	16.44	sp|P00740-6|FA9_HUMAN		FALSE	89725.47656	0.999899983	FALSE	1
628.3146362	663.3460693	16.44	Coagulation factor IX OS=Homo sapiens variant 2 G 44 V GN=F9 PE=1 SV=2		3547.46	YNSGKLEEFVQGNLER	YNSGKLEEFVQGNLER	3	b	1	6	16.44	sp|P00740-6|FA9_HUMAN		FALSE	89725.47656	0.999899983	FALSE	1
628.3146362	417.2456055	16.44	Coagulation factor IX OS=Homo sapiens variant 2 G 44 V GN=F9 PE=1 SV=2		3528.76	YNSGKLEEFVQGNLER	YNSGKLEEFVQGNLER	3	y	1	3	16.44	sp|P00740-6|FA9_HUMAN		FALSE	89725.47656	0.999899983	FALSE	1
628.3146362	570.2774048	16.44	Coagulation factor IX OS=Homo sapiens variant 2 G 44 V GN=F9 PE=1 SV=2		3110.97	YNSGKLEEFVQGNLER	YNSGKLEEFVQGNLER	3	b	3	15	16.44	sp|P00740-6|FA9_HUMAN		FALSE	89725.47656	0.999899983	FALSE	1
628.3146362	584.2876587	16.44	Coagulation factor IX OS=Homo sapiens variant 2 G 44 V GN=F9 PE=1 SV=2		2970.92	YNSGKLEEFVQGNLER	YNSGKLEEFVQGNLER	3	b	2	10	16.44	sp|P00740-6|FA9_HUMAN		FALSE	89725.47656	0.999899983	FALSE	1
628.3146362	358.6879272	16.44	Coagulation factor IX OS=Homo sapiens variant 2 G 44 V GN=F9 PE=1 SV=2		2844.09	YNSGKLEEFVQGNLER	YNSGKLEEFVQGNLER	3	y	2	6	16.44	sp|P00740-6|FA9_HUMAN		FALSE	89725.47656	0.999899983	FALSE	1
628.3146362	550.2619629	16.44	Coagulation factor IX OS=Homo sapiens variant 2 G 44 V GN=F9 PE=1 SV=2		2779.94	YNSGKLEEFVQGNLER	YNSGKLEEFVQGNLER	3	b	1	5	16.44	sp|P00740-6|FA9_HUMAN		FALSE	89725.47656	0.999899983	FALSE	1
628.3146362	648.3169556	16.44	Coagulation factor IX OS=Homo sapiens variant 2 G 44 V GN=F9 PE=1 SV=2		2472.57	YNSGKLEEFVQGNLER	YNSGKLEEFVQGNLER	3	b	2	11	16.44	sp|P00740-6|FA9_HUMAN		FALSE	89725.47656	0.999899983	FALSE	1
628.3146362	365.1455688	16.44	Coagulation factor IX OS=Homo sapiens variant 2 G 44 V GN=F9 PE=1 SV=2		1973.26	YNSGKLEEFVQGNLER	YNSGKLEEFVQGNLER	3	b	1	3	16.44	sp|P00740-6|FA9_HUMAN		FALSE	89725.47656	0.999899983	FALSE	1
628.3146362	792.3886719	16.44	Coagulation factor IX OS=Homo sapiens variant 2 G 44 V GN=F9 PE=1 SV=2		1891.78	YNSGKLEEFVQGNLER	YNSGKLEEFVQGNLER	3	b	1	7	16.44	sp|P00740-6|FA9_HUMAN		FALSE	89725.47656	0.999899983	FALSE	1
628.3146362	408.2221375	16.44	Coagulation factor IX OS=Homo sapiens variant 2 G 44 V GN=F9 PE=1 SV=2		1782.82	YNSGKLEEFVQGNLER	YNSGKLEEFVQGNLER	3	y	2	7	16.44	sp|P00740-6|FA9_HUMAN		FALSE	89725.47656	0.999899983	FALSE	1
628.3146362	759.8991699	16.44	Coagulation factor IX OS=Homo sapiens variant 2 G 44 V GN=F9 PE=1 SV=2		1715.87	YNSGKLEEFVQGNLER	YNSGKLEEFVQGNLER	3	y	2	13	16.44	sp|P00740-6|FA9_HUMAN		FALSE	89725.47656	0.999899983	FALSE	1
628.3146362	102.0587006	16.44	Coagulation factor IX OS=Homo sapiens variant 2 G 44 V GN=F9 PE=1 SV=2		1548.36	YNSGKLEEFVQGNLER	YNSGKLEEFVQGNLER	3	y	3	2	16.44	sp|P00740-6|FA9_HUMAN		FALSE	89725.47656	0.999899983	FALSE	1
628.3146362	622.3110962	16.44	Coagulation factor IX OS=Homo sapiens variant 2 G 44 V GN=F9 PE=1 SV=2		1396.42	YNSGKLEEFVQGNLER	YNSGKLEEFVQGNLER	3	b	3	16	16.44	sp|P00740-6|FA9_HUMAN		FALSE	89725.47656	0.999899983	FALSE	1
628.3146362	422.1670227	16.44	Coagulation factor IX OS=Homo sapiens variant 2 G 44 V GN=F9 PE=1 SV=2		1143	YNSGKLEEFVQGNLER	YNSGKLEEFVQGNLER	3	b	1	4	16.44	sp|P00740-6|FA9_HUMAN		FALSE	89725.47656	0.999899983	FALSE	1
628.3146362	461.2192688	16.44	Coagulation factor IX OS=Homo sapiens variant 2 G 44 V GN=F9 PE=1 SV=2		1048.13	YNSGKLEEFVQGNLER	YNSGKLEEFVQGNLER	3	b	2	8	16.44	sp|P00740-6|FA9_HUMAN		FALSE	89725.47656	0.999899983	FALSE	1
628.3146362	790.3911743	16.44	Coagulation factor IX OS=Homo sapiens variant 2 G 44 V GN=F9 PE=1 SV=2		693.23	YNSGKLEEFVQGNLER	YNSGKLEEFVQGNLER	3	b	2	14	16.44	sp|P00740-6|FA9_HUMAN		FALSE	89725.47656	0.999899983	FALSE	1
628.3146362	481.7563477	16.44	Coagulation factor IX OS=Homo sapiens variant 2 G 44 V GN=F9 PE=1 SV=2		670.23	YNSGKLEEFVQGNLER	YNSGKLEEFVQGNLER	3	y	2	8	16.44	sp|P00740-6|FA9_HUMAN		FALSE	89725.47656	0.999899983	FALSE	1
628.3146362	731.3884277	16.44	Coagulation factor IX OS=Homo sapiens variant 2 G 44 V GN=F9 PE=1 SV=2		636.44	YNSGKLEEFVQGNLER	YNSGKLEEFVQGNLER	3	y	2	12	16.44	sp|P00740-6|FA9_HUMAN		FALSE	89725.47656	0.999899983	FALSE	1
628.3146362	676.8276978	16.44	Coagulation factor IX OS=Homo sapiens variant 2 G 44 V GN=F9 PE=1 SV=2		519.04	YNSGKLEEFVQGNLER	YNSGKLEEFVQGNLER	3	b	2	12	16.44	sp|P00740-6|FA9_HUMAN		FALSE	89725.47656	0.999899983	FALSE	1
628.3146362	546.2776489	16.44	Coagulation factor IX OS=Homo sapiens variant 2 G 44 V GN=F9 PE=1 SV=2		435.81	YNSGKLEEFVQGNLER	YNSGKLEEFVQGNLER	3	y	2	9	16.44	sp|P00740-6|FA9_HUMAN		FALSE	89725.47656	0.999899983	FALSE	1
628.3146362	1295.626587	16.44	Coagulation factor IX OS=Homo sapiens variant 2 G 44 V GN=F9 PE=1 SV=2		336.09	YNSGKLEEFVQGNLER	YNSGKLEEFVQGNLER	3	b	1	11	16.44	sp|P00740-6|FA9_HUMAN		FALSE	89725.47656	0.999899983	FALSE	1
628.3146362	941.9683228	16.44	Coagulation factor IX OS=Homo sapiens variant 2 G 44 V GN=F9 PE=1 SV=2		273	YNSGKLEEFVQGNLER	YNSGKLEEFVQGNLER	3	y	2	16	16.44	sp|P00740-6|FA9_HUMAN		FALSE	89725.47656	0.999899983	FALSE	1
628.3146362	1461.769653	16.44	Coagulation factor IX OS=Homo sapiens variant 2 G 44 V GN=F9 PE=1 SV=2		168	YNSGKLEEFVQGNLER	YNSGKLEEFVQGNLER	3	y	1	12	16.44	sp|P00740-6|FA9_HUMAN		FALSE	89725.47656	0.999899983	FALSE	1
628.3146362	1518.791138	16.44	Coagulation factor IX OS=Homo sapiens variant 2 G 44 V GN=F9 PE=1 SV=2		147	YNSGKLEEFVQGNLER	YNSGKLEEFVQGNLER	3	y	1	13	16.44	sp|P00740-6|FA9_HUMAN		FALSE	89725.47656	0.999899983	FALSE	1
628.3146362	1352.648071	16.44	Coagulation factor IX OS=Homo sapiens variant 2 G 44 V GN=F9 PE=1 SV=2		63	YNSGKLEEFVQGNLER	YNSGKLEEFVQGNLER	3	b	1	12	16.44	sp|P00740-6|FA9_HUMAN		FALSE	89725.47656	0.999899983	FALSE	1
628.3146362	1466.69104	16.44	Coagulation factor IX OS=Homo sapiens variant 2 G 44 V GN=F9 PE=1 SV=2		42	YNSGKLEEFVQGNLER	YNSGKLEEFVQGNLER	3	b	1	13	16.44	sp|P00740-6|FA9_HUMAN		FALSE	89725.47656	0.999899983	FALSE	1
680.3483276	680.3483276	14.28	Coagulation factor IX OS=Homo sapiens variant 2 G 44 V GN=F9 PE=1 SV=2		29921.58	RYNSGKLEEFVQGNLER	RYNSGKLEEFVQGNLER	3	y	3	17	14.28	sp|P00740-6|FA9_HUMAN		FALSE	54195.75	0.999899983	FALSE	1
680.3483276	716.3685913	14.28	Coagulation factor IX OS=Homo sapiens variant 2 G 44 V GN=F9 PE=1 SV=2		17956.86	RYNSGKLEEFVQGNLER	RYNSGKLEEFVQGNLER	3	y	1	6	14.28	sp|P00740-6|FA9_HUMAN		FALSE	54195.75	0.999899983	FALSE	1
680.3483276	815.4370117	14.28	Coagulation factor IX OS=Homo sapiens variant 2 G 44 V GN=F9 PE=1 SV=2		13349.06	RYNSGKLEEFVQGNLER	RYNSGKLEEFVQGNLER	3	y	1	7	14.28	sp|P00740-6|FA9_HUMAN		FALSE	54195.75	0.999899983	FALSE	1
680.3483276	588.3099976	14.28	Coagulation factor IX OS=Homo sapiens variant 2 G 44 V GN=F9 PE=1 SV=2		12995.07	RYNSGKLEEFVQGNLER	RYNSGKLEEFVQGNLER	3	y	1	5	14.28	sp|P00740-6|FA9_HUMAN		FALSE	54195.75	0.999899983	FALSE	1
680.3483276	578.2681274	14.28	Coagulation factor IX OS=Homo sapiens variant 2 G 44 V GN=F9 PE=1 SV=2		12147	RYNSGKLEEFVQGNLER	RYNSGKLEEFVQGNLER	3	b	1	5	14.28	sp|P00740-6|FA9_HUMAN		FALSE	54195.75	0.999899983	FALSE	1
680.3483276	962.5054321	14.28	Coagulation factor IX OS=Homo sapiens variant 2 G 44 V GN=F9 PE=1 SV=2		9820.44	RYNSGKLEEFVQGNLER	RYNSGKLEEFVQGNLER	3	y	1	8	14.28	sp|P00740-6|FA9_HUMAN		FALSE	54195.75	0.999899983	FALSE	1
680.3483276	706.3630981	14.28	Coagulation factor IX OS=Homo sapiens variant 2 G 44 V GN=F9 PE=1 SV=2		8980.02	RYNSGKLEEFVQGNLER	RYNSGKLEEFVQGNLER	3	b	1	6	14.28	sp|P00740-6|FA9_HUMAN		FALSE	54195.75	0.999899983	FALSE	1
680.3483276	1091.547974	14.28	Coagulation factor IX OS=Homo sapiens variant 2 G 44 V GN=F9 PE=1 SV=2		7112.98	RYNSGKLEEFVQGNLER	RYNSGKLEEFVQGNLER	3	y	1	9	14.28	sp|P00740-6|FA9_HUMAN		FALSE	54195.75	0.999899983	FALSE	1
680.3483276	1220.590576	14.28	Coagulation factor IX OS=Homo sapiens variant 2 G 44 V GN=F9 PE=1 SV=2		4677.37	RYNSGKLEEFVQGNLER	RYNSGKLEEFVQGNLER	3	y	1	10	14.28	sp|P00740-6|FA9_HUMAN		FALSE	54195.75	0.999899983	FALSE	1
680.3483276	948.4897461	14.28	Coagulation factor IX OS=Homo sapiens variant 2 G 44 V GN=F9 PE=1 SV=2		2956.63	RYNSGKLEEFVQGNLER	RYNSGKLEEFVQGNLER	3	b	1	8	14.28	sp|P00740-6|FA9_HUMAN		FALSE	54195.75	0.999899983	FALSE	1
680.3483276	662.3382568	14.28	Coagulation factor IX OS=Homo sapiens variant 2 G 44 V GN=F9 PE=1 SV=2		2595.34	RYNSGKLEEFVQGNLER	RYNSGKLEEFVQGNLER	3	b	2	11	14.28	sp|P00740-6|FA9_HUMAN		FALSE	54195.75	0.999899983	FALSE	1
680.3483276	612.8040161	14.28	Coagulation factor IX OS=Homo sapiens variant 2 G 44 V GN=F9 PE=1 SV=2		2593.88	RYNSGKLEEFVQGNLER	RYNSGKLEEFVQGNLER	3	b	2	10	14.28	sp|P00740-6|FA9_HUMAN		FALSE	54195.75	0.999899983	FALSE	1
680.3483276	175.1189575	14.28	Coagulation factor IX OS=Homo sapiens variant 2 G 44 V GN=F9 PE=1 SV=2		2474.3	RYNSGKLEEFVQGNLER	RYNSGKLEEFVQGNLER	3	y	1	1	14.28	sp|P00740-6|FA9_HUMAN		FALSE	54195.75	0.999899983	FALSE	1
680.3483276	1077.532349	14.28	Coagulation factor IX OS=Homo sapiens variant 2 G 44 V GN=F9 PE=1 SV=2		2420.15	RYNSGKLEEFVQGNLER	RYNSGKLEEFVQGNLER	3	b	1	9	14.28	sp|P00740-6|FA9_HUMAN		FALSE	54195.75	0.999899983	FALSE	1
680.3483276	521.2466431	14.28	Coagulation factor IX OS=Homo sapiens variant 2 G 44 V GN=F9 PE=1 SV=2		2277.89	RYNSGKLEEFVQGNLER	RYNSGKLEEFVQGNLER	3	b	1	4	14.28	sp|P00740-6|FA9_HUMAN		FALSE	54195.75	0.999899983	FALSE	1
680.3483276	819.4471436	14.28	Coagulation factor IX OS=Homo sapiens variant 2 G 44 V GN=F9 PE=1 SV=2		2199.65	RYNSGKLEEFVQGNLER	RYNSGKLEEFVQGNLER	3	b	1	7	14.28	sp|P00740-6|FA9_HUMAN		FALSE	54195.75	0.999899983	FALSE	1
680.3483276	434.2146301	14.28	Coagulation factor IX OS=Homo sapiens variant 2 G 44 V GN=F9 PE=1 SV=2		2117.31	RYNSGKLEEFVQGNLER	RYNSGKLEEFVQGNLER	3	b	1	3	14.28	sp|P00740-6|FA9_HUMAN		FALSE	54195.75	0.999899983	FALSE	1
680.3483276	539.2698364	14.28	Coagulation factor IX OS=Homo sapiens variant 2 G 44 V GN=F9 PE=1 SV=2		2037.65	RYNSGKLEEFVQGNLER	RYNSGKLEEFVQGNLER	3	b	2	9	14.28	sp|P00740-6|FA9_HUMAN		FALSE	54195.75	0.999899983	FALSE	1
680.3483276	410.2272339	14.28	Coagulation factor IX OS=Homo sapiens variant 2 G 44 V GN=F9 PE=1 SV=2		1846.04	RYNSGKLEEFVQGNLER	RYNSGKLEEFVQGNLER	3	b	2	7	14.28	sp|P00740-6|FA9_HUMAN		FALSE	54195.75	0.999899983	FALSE	1
680.3483276	304.1615601	14.28	Coagulation factor IX OS=Homo sapiens variant 2 G 44 V GN=F9 PE=1 SV=2		1726.09	RYNSGKLEEFVQGNLER	RYNSGKLEEFVQGNLER	3	y	1	2	14.28	sp|P00740-6|FA9_HUMAN		FALSE	54195.75	0.999899983	FALSE	1
680.3483276	531.2885132	14.28	Coagulation factor IX OS=Homo sapiens variant 2 G 44 V GN=F9 PE=1 SV=2		1668.86	RYNSGKLEEFVQGNLER	RYNSGKLEEFVQGNLER	3	y	1	4	14.28	sp|P00740-6|FA9_HUMAN		FALSE	54195.75	0.999899983	FALSE	1
680.3483276	674.3448486	14.28	Coagulation factor IX OS=Homo sapiens variant 2 G 44 V GN=F9 PE=1 SV=2		1588.48	RYNSGKLEEFVQGNLER	RYNSGKLEEFVQGNLER	3	b	3	17	14.28	sp|P00740-6|FA9_HUMAN		FALSE	54195.75	0.999899983	FALSE	1
680.3483276	474.7485046	14.28	Coagulation factor IX OS=Homo sapiens variant 2 G 44 V GN=F9 PE=1 SV=2		1453.3	RYNSGKLEEFVQGNLER	RYNSGKLEEFVQGNLER	3	b	2	8	14.28	sp|P00740-6|FA9_HUMAN		FALSE	54195.75	0.999899983	FALSE	1
680.3483276	726.3674927	14.28	Coagulation factor IX OS=Homo sapiens variant 2 G 44 V GN=F9 PE=1 SV=2		1190.25	RYNSGKLEEFVQGNLER	RYNSGKLEEFVQGNLER	3	b	2	12	14.28	sp|P00740-6|FA9_HUMAN		FALSE	54195.75	0.999899983	FALSE	1
680.3483276	579.296936	14.28	Coagulation factor IX OS=Homo sapiens variant 2 G 44 V GN=F9 PE=1 SV=2		1000.37	RYNSGKLEEFVQGNLER	RYNSGKLEEFVQGNLER	3	b	3	15	14.28	sp|P00740-6|FA9_HUMAN		FALSE	54195.75	0.999899983	FALSE	1
680.3483276	417.2456055	14.28	Coagulation factor IX OS=Homo sapiens variant 2 G 44 V GN=F9 PE=1 SV=2		738.27	RYNSGKLEEFVQGNLER	RYNSGKLEEFVQGNLER	3	y	1	3	14.28	sp|P00740-6|FA9_HUMAN		FALSE	54195.75	0.999899983	FALSE	1
680.3483276	1333.674683	14.28	Coagulation factor IX OS=Homo sapiens variant 2 G 44 V GN=F9 PE=1 SV=2		703.71	RYNSGKLEEFVQGNLER	RYNSGKLEEFVQGNLER	3	y	1	11	14.28	sp|P00740-6|FA9_HUMAN		FALSE	54195.75	0.999899983	FALSE	1
680.3483276	102.0587006	14.28	Coagulation factor IX OS=Homo sapiens variant 2 G 44 V GN=F9 PE=1 SV=2		681	RYNSGKLEEFVQGNLER	RYNSGKLEEFVQGNLER	3	y	3	2	14.28	sp|P00740-6|FA9_HUMAN		FALSE	54195.75	0.999899983	FALSE	1
680.3483276	1224.600708	14.28	Coagulation factor IX OS=Homo sapiens variant 2 G 44 V GN=F9 PE=1 SV=2		609.17	RYNSGKLEEFVQGNLER	RYNSGKLEEFVQGNLER	3	b	1	10	14.28	sp|P00740-6|FA9_HUMAN		FALSE	54195.75	0.999899983	FALSE	1
680.3483276	932.9630127	14.28	Coagulation factor IX OS=Homo sapiens variant 2 G 44 V GN=F9 PE=1 SV=2		574.67	RYNSGKLEEFVQGNLER	RYNSGKLEEFVQGNLER	3	b	2	16	14.28	sp|P00740-6|FA9_HUMAN		FALSE	54195.75	0.999899983	FALSE	1
680.3483276	157.1083832	14.28	Coagulation factor IX OS=Homo sapiens variant 2 G 44 V GN=F9 PE=1 SV=2		503.22	RYNSGKLEEFVQGNLER	RYNSGKLEEFVQGNLER	3	b	1	1	14.28	sp|P00740-6|FA9_HUMAN		FALSE	54195.75	0.999899983	FALSE	1
680.3483276	320.1717224	14.28	Coagulation factor IX OS=Homo sapiens variant 2 G 44 V GN=F9 PE=1 SV=2		497.48	RYNSGKLEEFVQGNLER	RYNSGKLEEFVQGNLER	3	b	1	2	14.28	sp|P00740-6|FA9_HUMAN		FALSE	54195.75	0.999899983	FALSE	1
680.3483276	1323.669189	14.28	Coagulation factor IX OS=Homo sapiens variant 2 G 44 V GN=F9 PE=1 SV=2		367.43	RYNSGKLEEFVQGNLER	RYNSGKLEEFVQGNLER	3	b	1	11	14.28	sp|P00740-6|FA9_HUMAN		FALSE	54195.75	0.999899983	FALSE	1
680.3483276	546.2776489	14.28	Coagulation factor IX OS=Homo sapiens variant 2 G 44 V GN=F9 PE=1 SV=2		349.25	RYNSGKLEEFVQGNLER	RYNSGKLEEFVQGNLER	3	y	2	9	14.28	sp|P00740-6|FA9_HUMAN		FALSE	54195.75	0.999899983	FALSE	1
680.3483276	754.8782349	14.28	Coagulation factor IX OS=Homo sapiens variant 2 G 44 V GN=F9 PE=1 SV=2		296.45	RYNSGKLEEFVQGNLER	RYNSGKLEEFVQGNLER	3	b	2	13	14.28	sp|P00740-6|FA9_HUMAN		FALSE	54195.75	0.999899983	FALSE	1
680.3483276	811.8997192	14.28	Coagulation factor IX OS=Homo sapiens variant 2 G 44 V GN=F9 PE=1 SV=2		273.01	RYNSGKLEEFVQGNLER	RYNSGKLEEFVQGNLER	3	b	2	14	14.28	sp|P00740-6|FA9_HUMAN		FALSE	54195.75	0.999899983	FALSE	1
680.3483276	868.4417725	14.28	Coagulation factor IX OS=Homo sapiens variant 2 G 44 V GN=F9 PE=1 SV=2		232.23	RYNSGKLEEFVQGNLER	RYNSGKLEEFVQGNLER	3	b	2	15	14.28	sp|P00740-6|FA9_HUMAN		FALSE	54195.75	0.999899983	FALSE	1
680.3483276	358.6879272	14.28	Coagulation factor IX OS=Homo sapiens variant 2 G 44 V GN=F9 PE=1 SV=2		231	RYNSGKLEEFVQGNLER	RYNSGKLEEFVQGNLER	3	y	2	6	14.28	sp|P00740-6|FA9_HUMAN		FALSE	54195.75	0.999899983	FALSE	1
680.3483276	803.4152222	14.28	Coagulation factor IX OS=Homo sapiens variant 2 G 44 V GN=F9 PE=1 SV=2		211.32	RYNSGKLEEFVQGNLER	RYNSGKLEEFVQGNLER	3	y	2	14	14.28	sp|P00740-6|FA9_HUMAN		FALSE	54195.75	0.999899983	FALSE	1
680.3483276	261.1269836	14.28	Coagulation factor IX OS=Homo sapiens variant 2 G 44 V GN=F9 PE=1 SV=2		209.18	RYNSGKLEEFVQGNLER	RYNSGKLEEFVQGNLER	3	b	2	4	14.28	sp|P00740-6|FA9_HUMAN		FALSE	54195.75	0.999899983	FALSE	1
680.3483276	1461.769653	14.28	Coagulation factor IX OS=Homo sapiens variant 2 G 44 V GN=F9 PE=1 SV=2		42	RYNSGKLEEFVQGNLER	RYNSGKLEEFVQGNLER	3	y	1	12	14.28	sp|P00740-6|FA9_HUMAN		FALSE	54195.75	0.999899983	FALSE	1
680.3483276	1508.749268	14.28	Coagulation factor IX OS=Homo sapiens variant 2 G 44 V GN=F9 PE=1 SV=2		42	RYNSGKLEEFVQGNLER	RYNSGKLEEFVQGNLER	3	b	1	13	14.28	sp|P00740-6|FA9_HUMAN		FALSE	54195.75	0.999899983	FALSE	1
644.3200073	644.3200073	8.36	Coagulation factor IX OS=Homo sapiens variant 2 G 44 V GN=F9 PE=1 SV=2		28853.38	TVFLDHENANK	TVFLDHENANK	2	y	2	11	8.36	sp|P00740-6|FA9_HUMAN		FALSE	39065.39063	0.999899983	FALSE	1
644.3200073	1087.516724	8.36	Coagulation factor IX OS=Homo sapiens variant 2 G 44 V GN=F9 PE=1 SV=2		21310.1	TVFLDHENANK	TVFLDHENANK	2	y	1	9	8.36	sp|P00740-6|FA9_HUMAN		FALSE	39065.39063	0.999899983	FALSE	1
644.3200073	827.3641968	8.36	Coagulation factor IX OS=Homo sapiens variant 2 G 44 V GN=F9 PE=1 SV=2		17720.97	TVFLDHENANK	TVFLDHENANK	2	y	1	7	8.36	sp|P00740-6|FA9_HUMAN		FALSE	39065.39063	0.999899983	FALSE	1
644.3200073	544.2619629	8.36	Coagulation factor IX OS=Homo sapiens variant 2 G 44 V GN=F9 PE=1 SV=2		15249.18	TVFLDHENANK	TVFLDHENANK	2	y	2	9	8.36	sp|P00740-6|FA9_HUMAN		FALSE	39065.39063	0.999899983	FALSE	1
644.3200073	712.3372803	8.36	Coagulation factor IX OS=Homo sapiens variant 2 G 44 V GN=F9 PE=1 SV=2		10986.08	TVFLDHENANK	TVFLDHENANK	2	y	1	6	8.36	sp|P00740-6|FA9_HUMAN		FALSE	39065.39063	0.999899983	FALSE	1
644.3200073	940.4483032	8.36	Coagulation factor IX OS=Homo sapiens variant 2 G 44 V GN=F9 PE=1 SV=2		10163.55	TVFLDHENANK	TVFLDHENANK	2	y	1	8	8.36	sp|P00740-6|FA9_HUMAN		FALSE	39065.39063	0.999899983	FALSE	1
644.3200073	201.1233673	8.36	Coagulation factor IX OS=Homo sapiens variant 2 G 44 V GN=F9 PE=1 SV=2		9732.21	TVFLDHENANK	TVFLDHENANK	2	b	1	2	8.36	sp|P00740-6|FA9_HUMAN		FALSE	39065.39063	0.999899983	FALSE	1
644.3200073	348.1917725	8.36	Coagulation factor IX OS=Homo sapiens variant 2 G 44 V GN=F9 PE=1 SV=2		7991.27	TVFLDHENANK	TVFLDHENANK	2	b	1	3	8.36	sp|P00740-6|FA9_HUMAN		FALSE	39065.39063	0.999899983	FALSE	1
644.3200073	446.2357788	8.36	Coagulation factor IX OS=Homo sapiens variant 2 G 44 V GN=F9 PE=1 SV=2		6131	TVFLDHENANK	TVFLDHENANK	2	y	1	4	8.36	sp|P00740-6|FA9_HUMAN		FALSE	39065.39063	0.999899983	FALSE	1
644.3200073	261.1557312	8.36	Coagulation factor IX OS=Homo sapiens variant 2 G 44 V GN=F9 PE=1 SV=2		5005.12	TVFLDHENANK	TVFLDHENANK	2	y	1	2	8.36	sp|P00740-6|FA9_HUMAN		FALSE	39065.39063	0.999899983	FALSE	1
644.3200073	1027.484375	8.36	Coagulation factor IX OS=Homo sapiens variant 2 G 44 V GN=F9 PE=1 SV=2		4283.93	TVFLDHENANK	TVFLDHENANK	2	b	1	9	8.36	sp|P00740-6|FA9_HUMAN		FALSE	39065.39063	0.999899983	FALSE	1
644.3200073	575.2783813	8.36	Coagulation factor IX OS=Homo sapiens variant 2 G 44 V GN=F9 PE=1 SV=2		4050.2	TVFLDHENANK	TVFLDHENANK	2	y	1	5	8.36	sp|P00740-6|FA9_HUMAN		FALSE	39065.39063	0.999899983	FALSE	1
644.3200073	1141.527222	8.36	Coagulation factor IX OS=Homo sapiens variant 2 G 44 V GN=F9 PE=1 SV=2		3650.65	TVFLDHENANK	TVFLDHENANK	2	b	1	10	8.36	sp|P00740-6|FA9_HUMAN		FALSE	39065.39063	0.999899983	FALSE	1
644.3200073	635.3147583	8.36	Coagulation factor IX OS=Homo sapiens variant 2 G 44 V GN=F9 PE=1 SV=2		2674.07	TVFLDHENANK	TVFLDHENANK	2	b	2	11	8.36	sp|P00740-6|FA9_HUMAN		FALSE	39065.39063	0.999899983	FALSE	1
644.3200073	101.0653229	8.36	Coagulation factor IX OS=Homo sapiens variant 2 G 44 V GN=F9 PE=1 SV=2		2546.25	TVFLDHENANK	TVFLDHENANK	2	b	2	2	8.36	sp|P00740-6|FA9_HUMAN		FALSE	39065.39063	0.999899983	FALSE	1
644.3200073	147.1128082	8.36	Coagulation factor IX OS=Homo sapiens variant 2 G 44 V GN=F9 PE=1 SV=2		2461.92	TVFLDHENANK	TVFLDHENANK	2	y	1	1	8.36	sp|P00740-6|FA9_HUMAN		FALSE	39065.39063	0.999899983	FALSE	1
644.3200073	842.4042969	8.36	Coagulation factor IX OS=Homo sapiens variant 2 G 44 V GN=F9 PE=1 SV=2		2457.96	TVFLDHENANK	TVFLDHENANK	2	b	1	7	8.36	sp|P00740-6|FA9_HUMAN		FALSE	39065.39063	0.999899983	FALSE	1
644.3200073	332.1928406	8.36	Coagulation factor IX OS=Homo sapiens variant 2 G 44 V GN=F9 PE=1 SV=2		1883.78	TVFLDHENANK	TVFLDHENANK	2	y	1	3	8.36	sp|P00740-6|FA9_HUMAN		FALSE	39065.39063	0.999899983	FALSE	1
644.3200073	470.7277832	8.36	Coagulation factor IX OS=Homo sapiens variant 2 G 44 V GN=F9 PE=1 SV=2		1804.42	TVFLDHENANK	TVFLDHENANK	2	y	2	8	8.36	sp|P00740-6|FA9_HUMAN		FALSE	39065.39063	0.999899983	FALSE	1
644.3200073	956.4472046	8.36	Coagulation factor IX OS=Homo sapiens variant 2 G 44 V GN=F9 PE=1 SV=2		1588.97	TVFLDHENANK	TVFLDHENANK	2	b	1	8	8.36	sp|P00740-6|FA9_HUMAN		FALSE	39065.39063	0.999899983	FALSE	1
644.3200073	593.7962036	8.36	Coagulation factor IX OS=Homo sapiens variant 2 G 44 V GN=F9 PE=1 SV=2		1480.1	TVFLDHENANK	TVFLDHENANK	2	y	2	10	8.36	sp|P00740-6|FA9_HUMAN		FALSE	39065.39063	0.999899983	FALSE	1
644.3200073	576.3027954	8.36	Coagulation factor IX OS=Homo sapiens variant 2 G 44 V GN=F9 PE=1 SV=2		1116.44	TVFLDHENANK	TVFLDHENANK	2	b	1	5	8.36	sp|P00740-6|FA9_HUMAN		FALSE	39065.39063	0.999899983	FALSE	1
644.3200073	414.1857605	8.36	Coagulation factor IX OS=Homo sapiens variant 2 G 44 V GN=F9 PE=1 SV=2		1012.6	TVFLDHENANK	TVFLDHENANK	2	y	2	7	8.36	sp|P00740-6|FA9_HUMAN		FALSE	39065.39063	0.999899983	FALSE	1
644.3200073	356.6722717	8.36	Coagulation factor IX OS=Homo sapiens variant 2 G 44 V GN=F9 PE=1 SV=2		897	TVFLDHENANK	TVFLDHENANK	2	y	2	6	8.36	sp|P00740-6|FA9_HUMAN		FALSE	39065.39063	0.999899983	FALSE	1
644.3200073	461.2758484	8.36	Coagulation factor IX OS=Homo sapiens variant 2 G 44 V GN=F9 PE=1 SV=2		661.52	TVFLDHENANK	TVFLDHENANK	2	b	1	4	8.36	sp|P00740-6|FA9_HUMAN		FALSE	39065.39063	0.999899983	FALSE	1
644.3200073	1186.585083	8.36	Coagulation factor IX OS=Homo sapiens variant 2 G 44 V GN=F9 PE=1 SV=2		101.15	TVFLDHENANK	TVFLDHENANK	2	y	1	10	8.36	sp|P00740-6|FA9_HUMAN		FALSE	39065.39063	0.999899983	FALSE	1
697.8181763	863.4291382	13.51	Coagulation factor IX OS=Homo sapiens variant 2 G 44 V GN=F9 PE=1 SV=2		16507.13	NCELDVTCNIK	N[Dea]C[PPa]ELDVTC[PPa]NIK	2	y	1	7	13.51	sp|P00740-6|FA9_HUMAN		FALSE	34860.39844	1	FALSE	1		Deamidated
697.8181763	1105.555786	13.51	Coagulation factor IX OS=Homo sapiens variant 2 G 44 V GN=F9 PE=1 SV=2		13114.78	NCELDVTCNIK	N[Dea]C[PPa]ELDVTC[PPa]NIK	2	y	1	9	13.51	sp|P00740-6|FA9_HUMAN		FALSE	34860.39844	1	FALSE	1		Deamidated
697.8181763	976.5131836	13.51	Coagulation factor IX OS=Homo sapiens variant 2 G 44 V GN=F9 PE=1 SV=2		12365.02	NCELDVTCNIK	N[Dea]C[PPa]ELDVTC[PPa]NIK	2	y	1	8	13.51	sp|P00740-6|FA9_HUMAN		FALSE	34860.39844	1	FALSE	1		Deamidated
697.8181763	697.8181763	13.51	Coagulation factor IX OS=Homo sapiens variant 2 G 44 V GN=F9 PE=1 SV=2		11981.6	NCELDVTCNIK	N[Dea]C[PPa]ELDVTC[PPa]NIK	2	y	2	11	13.51	sp|P00740-6|FA9_HUMAN		FALSE	34860.39844	1	FALSE	1		Deamidated
697.8181763	649.3338013	13.51	Coagulation factor IX OS=Homo sapiens variant 2 G 44 V GN=F9 PE=1 SV=2		11132.41	NCELDVTCNIK	N[Dea]C[PPa]ELDVTC[PPa]NIK	2	y	1	5	13.51	sp|P00740-6|FA9_HUMAN		FALSE	34860.39844	1	FALSE	1		Deamidated
697.8181763	548.2860718	13.51	Coagulation factor IX OS=Homo sapiens variant 2 G 44 V GN=F9 PE=1 SV=2		6144.14	NCELDVTCNIK	N[Dea]C[PPa]ELDVTC[PPa]NIK	2	y	1	4	13.51	sp|P00740-6|FA9_HUMAN		FALSE	34860.39844	1	FALSE	1		Deamidated
697.8181763	748.4021606	13.51	Coagulation factor IX OS=Homo sapiens variant 2 G 44 V GN=F9 PE=1 SV=2		6113.21	NCELDVTCNIK	N[Dea]C[PPa]ELDVTC[PPa]NIK	2	y	1	6	13.51	sp|P00740-6|FA9_HUMAN		FALSE	34860.39844	1	FALSE	1		Deamidated
697.8181763	290.0805054	13.51	Coagulation factor IX OS=Homo sapiens variant 2 G 44 V GN=F9 PE=1 SV=2		5433	NCELDVTCNIK	N[Dea]C[PPa]ELDVTC[PPa]NIK	2	b	1	2	13.51	sp|P00740-6|FA9_HUMAN		FALSE	34860.39844	1	FALSE	1		Deamidated
697.8181763	419.1231079	13.51	Coagulation factor IX OS=Homo sapiens variant 2 G 44 V GN=F9 PE=1 SV=2		4945.06	NCELDVTCNIK	N[Dea]C[PPa]ELDVTC[PPa]NIK	2	b	1	3	13.51	sp|P00740-6|FA9_HUMAN		FALSE	34860.39844	1	FALSE	1		Deamidated
697.8181763	532.2071533	13.51	Coagulation factor IX OS=Homo sapiens variant 2 G 44 V GN=F9 PE=1 SV=2		4372.13	NCELDVTCNIK	N[Dea]C[PPa]ELDVTC[PPa]NIK	2	b	1	4	13.51	sp|P00740-6|FA9_HUMAN		FALSE	34860.39844	1	FALSE	1		Deamidated
697.8181763	647.2341309	13.51	Coagulation factor IX OS=Homo sapiens variant 2 G 44 V GN=F9 PE=1 SV=2		3210.63	NCELDVTCNIK	N[Dea]C[PPa]ELDVTC[PPa]NIK	2	b	1	5	13.51	sp|P00740-6|FA9_HUMAN		FALSE	34860.39844	1	FALSE	1		Deamidated
697.8181763	746.3025513	13.51	Coagulation factor IX OS=Homo sapiens variant 2 G 44 V GN=F9 PE=1 SV=2		3075.33	NCELDVTCNIK	N[Dea]C[PPa]ELDVTC[PPa]NIK	2	b	1	6	13.51	sp|P00740-6|FA9_HUMAN		FALSE	34860.39844	1	FALSE	1		Deamidated
697.8181763	374.2398071	13.51	Coagulation factor IX OS=Homo sapiens variant 2 G 44 V GN=F9 PE=1 SV=2		2932.98	NCELDVTCNIK	N[Dea]C[PPa]ELDVTC[PPa]NIK	2	y	1	3	13.51	sp|P00740-6|FA9_HUMAN		FALSE	34860.39844	1	FALSE	1		Deamidated
697.8181763	260.1968689	13.51	Coagulation factor IX OS=Homo sapiens variant 2 G 44 V GN=F9 PE=1 SV=2		1179.66	NCELDVTCNIK	N[Dea]C[PPa]ELDVTC[PPa]NIK	2	y	1	2	13.51	sp|P00740-6|FA9_HUMAN		FALSE	34860.39844	1	FALSE	1		Deamidated
697.8181763	1248.52356	13.51	Coagulation factor IX OS=Homo sapiens variant 2 G 44 V GN=F9 PE=1 SV=2		926.32	NCELDVTCNIK	N[Dea]C[PPa]ELDVTC[PPa]NIK	2	b	1	10	13.51	sp|P00740-6|FA9_HUMAN		FALSE	34860.39844	1	FALSE	1		Deamidated
697.8181763	847.3502197	13.51	Coagulation factor IX OS=Homo sapiens variant 2 G 44 V GN=F9 PE=1 SV=2		923.23	NCELDVTCNIK	N[Dea]C[PPa]ELDVTC[PPa]NIK	2	b	1	7	13.51	sp|P00740-6|FA9_HUMAN		FALSE	34860.39844	1	FALSE	1		Deamidated
697.8181763	640.3046875	13.51	Coagulation factor IX OS=Homo sapiens variant 2 G 44 V GN=F9 PE=1 SV=2		864.21	NCELDVTCNIK	N[Dea]C[PPa]ELDVTC[PPa]NIK	2	y	2	10	13.51	sp|P00740-6|FA9_HUMAN		FALSE	34860.39844	1	FALSE	1		Deamidated
697.8181763	147.1128082	13.51	Coagulation factor IX OS=Homo sapiens variant 2 G 44 V GN=F9 PE=1 SV=2		781.53	NCELDVTCNIK	N[Dea]C[PPa]ELDVTC[PPa]NIK	2	y	1	1	13.51	sp|P00740-6|FA9_HUMAN		FALSE	34860.39844	1	FALSE	1		Deamidated
697.8181763	688.8128662	13.51	Coagulation factor IX OS=Homo sapiens variant 2 G 44 V GN=F9 PE=1 SV=2		723.65	NCELDVTCNIK	N[Dea]C[PPa]ELDVTC[PPa]NIK	2	b	2	11	13.51	sp|P00740-6|FA9_HUMAN		FALSE	34860.39844	1	FALSE	1		Deamidated
697.8181763	1279.602051	13.51	Coagulation factor IX OS=Homo sapiens variant 2 G 44 V GN=F9 PE=1 SV=2		274.13	NCELDVTCNIK	N[Dea]C[PPa]ELDVTC[PPa]NIK	2	y	1	10	13.51	sp|P00740-6|FA9_HUMAN		FALSE	34860.39844	1	FALSE	1		Deamidated
697.8181763	1135.439453	13.51	Coagulation factor IX OS=Homo sapiens variant 2 G 44 V GN=F9 PE=1 SV=2		210.1	NCELDVTCNIK	N[Dea]C[PPa]ELDVTC[PPa]NIK	2	b	1	9	13.51	sp|P00740-6|FA9_HUMAN		FALSE	34860.39844	1	FALSE	1		Deamidated
697.8181763	1021.396484	13.51	Coagulation factor IX OS=Homo sapiens variant 2 G 44 V GN=F9 PE=1 SV=2		105	NCELDVTCNIK	N[Dea]C[PPa]ELDVTC[PPa]NIK	2	b	1	8	13.51	sp|P00740-6|FA9_HUMAN		FALSE	34860.39844	1	FALSE	1		Deamidated
689.3358765	716.3685913	14.77	Coagulation factor IX OS=Homo sapiens variant 2 G 44 V GN=F9 PE=1 SV=2		21397.69	LEEFVQGNLER	LEE[Cox]FVQGNLER	2	y	1	6	14.77	sp|P00740-6|FA9_HUMAN		FALSE	32262.26953	0.999899983	FALSE	1		Carboxy
689.3358765	588.3099976	14.77	Coagulation factor IX OS=Homo sapiens variant 2 G 44 V GN=F9 PE=1 SV=2		18072.53	LEEFVQGNLER	LEE[Cox]FVQGNLER	2	y	1	5	14.77	sp|P00740-6|FA9_HUMAN		FALSE	32262.26953	0.999899983	FALSE	1		Carboxy
689.3358765	815.4370117	14.77	Coagulation factor IX OS=Homo sapiens variant 2 G 44 V GN=F9 PE=1 SV=2		14008.2	LEEFVQGNLER	LEE[Cox]FVQGNLER	2	y	1	7	14.77	sp|P00740-6|FA9_HUMAN		FALSE	32262.26953	0.999899983	FALSE	1		Carboxy
689.3358765	962.5054321	14.77	Coagulation factor IX OS=Homo sapiens variant 2 G 44 V GN=F9 PE=1 SV=2		10853.02	LEEFVQGNLER	LEE[Cox]FVQGNLER	2	y	1	8	14.77	sp|P00740-6|FA9_HUMAN		FALSE	32262.26953	0.999899983	FALSE	1		Carboxy
689.3358765	243.1339264	14.77	Coagulation factor IX OS=Homo sapiens variant 2 G 44 V GN=F9 PE=1 SV=2		8378.04	LEEFVQGNLER	LEE[Cox]FVQGNLER	2	b	1	2	14.77	sp|P00740-6|FA9_HUMAN		FALSE	32262.26953	0.999899983	FALSE	1		Carboxy
689.3358765	689.3358765	14.77	Coagulation factor IX OS=Homo sapiens variant 2 G 44 V GN=F9 PE=1 SV=2		8072.32	LEEFVQGNLER	LEE[Cox]FVQGNLER	2	y	2	11	14.77	sp|P00740-6|FA9_HUMAN		FALSE	32262.26953	0.999899983	FALSE	1		Carboxy
689.3358765	416.1663513	14.77	Coagulation factor IX OS=Homo sapiens variant 2 G 44 V GN=F9 PE=1 SV=2		2333.99	LEEFVQGNLER	LEE[Cox]FVQGNLER	2	b	1	3	14.77	sp|P00740-6|FA9_HUMAN		FALSE	32262.26953	0.999899983	FALSE	1		Carboxy
689.3358765	175.1189575	14.77	Coagulation factor IX OS=Homo sapiens variant 2 G 44 V GN=F9 PE=1 SV=2		2213	LEEFVQGNLER	LEE[Cox]FVQGNLER	2	y	1	1	14.77	sp|P00740-6|FA9_HUMAN		FALSE	32262.26953	0.999899983	FALSE	1		Carboxy
689.3358765	531.2885132	14.77	Coagulation factor IX OS=Homo sapiens variant 2 G 44 V GN=F9 PE=1 SV=2		2089.53	LEEFVQGNLER	LEE[Cox]FVQGNLER	2	y	1	4	14.77	sp|P00740-6|FA9_HUMAN		FALSE	32262.26953	0.999899983	FALSE	1		Carboxy
689.3358765	304.1615601	14.77	Coagulation factor IX OS=Homo sapiens variant 2 G 44 V GN=F9 PE=1 SV=2		2023.42	LEEFVQGNLER	LEE[Cox]FVQGNLER	2	y	1	2	14.77	sp|P00740-6|FA9_HUMAN		FALSE	32262.26953	0.999899983	FALSE	1		Carboxy
689.3358765	662.3031616	14.77	Coagulation factor IX OS=Homo sapiens variant 2 G 44 V GN=F9 PE=1 SV=2		1847.58	LEEFVQGNLER	LEE[Cox]FVQGNLER	2	b	1	5	14.77	sp|P00740-6|FA9_HUMAN		FALSE	32262.26953	0.999899983	FALSE	1		Carboxy
689.3358765	417.2456055	14.77	Coagulation factor IX OS=Homo sapiens variant 2 G 44 V GN=F9 PE=1 SV=2		1813.37	LEEFVQGNLER	LEE[Cox]FVQGNLER	2	y	1	3	14.77	sp|P00740-6|FA9_HUMAN		FALSE	32262.26953	0.999899983	FALSE	1		Carboxy
689.3358765	680.3306274	14.77	Coagulation factor IX OS=Homo sapiens variant 2 G 44 V GN=F9 PE=1 SV=2		1359.62	LEEFVQGNLER	LEE[Cox]FVQGNLER	2	b	2	11	14.77	sp|P00740-6|FA9_HUMAN		FALSE	32262.26953	0.999899983	FALSE	1		Carboxy
689.3358765	790.3617554	14.77	Coagulation factor IX OS=Homo sapiens variant 2 G 44 V GN=F9 PE=1 SV=2		911.84	LEEFVQGNLER	LEE[Cox]FVQGNLER	2	b	1	6	14.77	sp|P00740-6|FA9_HUMAN		FALSE	32262.26953	0.999899983	FALSE	1		Carboxy
689.3358765	563.2347412	14.77	Coagulation factor IX OS=Homo sapiens variant 2 G 44 V GN=F9 PE=1 SV=2		610.31	LEEFVQGNLER	LEE[Cox]FVQGNLER	2	b	1	4	14.77	sp|P00740-6|FA9_HUMAN		FALSE	32262.26953	0.999899983	FALSE	1		Carboxy
689.3358765	282.1210327	14.77	Coagulation factor IX OS=Homo sapiens variant 2 G 44 V GN=F9 PE=1 SV=2		525.13	LEEFVQGNLER	LEE[Cox]FVQGNLER	2	b	2	4	14.77	sp|P00740-6|FA9_HUMAN		FALSE	32262.26953	0.999899983	FALSE	1		Carboxy
689.3358765	1135.537842	14.77	Coagulation factor IX OS=Homo sapiens variant 2 G 44 V GN=F9 PE=1 SV=2		491.28	LEEFVQGNLER	LEE[Cox]FVQGNLER	2	y	1	9	14.77	sp|P00740-6|FA9_HUMAN		FALSE	32262.26953	0.999899983	FALSE	1		Carboxy
689.3358765	961.4261475	14.77	Coagulation factor IX OS=Homo sapiens variant 2 G 44 V GN=F9 PE=1 SV=2		401.22	LEEFVQGNLER	LEE[Cox]FVQGNLER	2	b	1	8	14.77	sp|P00740-6|FA9_HUMAN		FALSE	32262.26953	0.999899983	FALSE	1		Carboxy
689.3358765	408.2221375	14.77	Coagulation factor IX OS=Homo sapiens variant 2 G 44 V GN=F9 PE=1 SV=2		357	LEEFVQGNLER	LEE[Cox]FVQGNLER	2	y	2	7	14.77	sp|P00740-6|FA9_HUMAN		FALSE	32262.26953	0.999899983	FALSE	1		Carboxy
689.3358765	632.7938232	14.77	Coagulation factor IX OS=Homo sapiens variant 2 G 44 V GN=F9 PE=1 SV=2		232.23	LEEFVQGNLER	LEE[Cox]FVQGNLER	2	y	2	10	14.77	sp|P00740-6|FA9_HUMAN		FALSE	32262.26953	0.999899983	FALSE	1		Carboxy
689.3358765	358.6879272	14.77	Coagulation factor IX OS=Homo sapiens variant 2 G 44 V GN=F9 PE=1 SV=2		210	LEEFVQGNLER	LEE[Cox]FVQGNLER	2	y	2	6	14.77	sp|P00740-6|FA9_HUMAN		FALSE	32262.26953	0.999899983	FALSE	1		Carboxy
689.3358765	1264.580444	14.77	Coagulation factor IX OS=Homo sapiens variant 2 G 44 V GN=F9 PE=1 SV=2		168.1	LEEFVQGNLER	LEE[Cox]FVQGNLER	2	y	1	10	14.77	sp|P00740-6|FA9_HUMAN		FALSE	32262.26953	0.999899983	FALSE	1		Carboxy
689.3358765	424.1952515	14.77	Coagulation factor IX OS=Homo sapiens variant 2 G 44 V GN=F9 PE=1 SV=2		163.52	LEEFVQGNLER	LEE[Cox]FVQGNLER	2	b	2	7	14.77	sp|P00740-6|FA9_HUMAN		FALSE	32262.26953	0.999899983	FALSE	1		Carboxy
689.3358765	847.3832397	14.77	Coagulation factor IX OS=Homo sapiens variant 2 G 44 V GN=F9 PE=1 SV=2		127.23	LEEFVQGNLER	LEE[Cox]FVQGNLER	2	b	1	7	14.77	sp|P00740-6|FA9_HUMAN		FALSE	32262.26953	0.999899983	FALSE	1		Carboxy
689.3358765	1203.552856	14.77	Coagulation factor IX OS=Homo sapiens variant 2 G 44 V GN=F9 PE=1 SV=2		16.21	LEEFVQGNLER	LEE[Cox]FVQGNLER	2	b	1	10	14.77	sp|P00740-6|FA9_HUMAN		FALSE	32262.26953	0.999899983	FALSE	1		Carboxy
721.335022	803.4257813	13.64	Coagulation factor IX OS=Homo sapiens variant 2 G 44 V GN=F9 PE=1 SV=2		17630.49	VDAFCGGSIVNEK	VDAF[2Ox]C[PPa]GGSIVNEK	2	y	1	8	13.64	sp|P00740-6|FA9_HUMAN		FALSE	29877.91016	0.999499977	FALSE	1		Dioxidation
721.335022	721.335022	13.64	Coagulation factor IX OS=Homo sapiens variant 2 G 44 V GN=F9 PE=1 SV=2		15552.7	VDAFCGGSIVNEK	VDAF[2Ox]C[PPa]GGSIVNEK	2	y	2	13	13.64	sp|P00740-6|FA9_HUMAN		FALSE	29877.91016	0.999499977	FALSE	1		Dioxidation
721.335022	286.13974	13.64	Coagulation factor IX OS=Homo sapiens variant 2 G 44 V GN=F9 PE=1 SV=2		7364.55	VDAFCGGSIVNEK	VDAF[2Ox]C[PPa]GGSIVNEK	2	b	1	3	13.64	sp|P00740-6|FA9_HUMAN		FALSE	29877.91016	0.999499977	FALSE	1		Dioxidation
721.335022	390.1983337	13.64	Coagulation factor IX OS=Homo sapiens variant 2 G 44 V GN=F9 PE=1 SV=2		6800.1	VDAFCGGSIVNEK	VDAF[2Ox]C[PPa]GGSIVNEK	2	y	1	3	13.64	sp|P00740-6|FA9_HUMAN		FALSE	29877.91016	0.999499977	FALSE	1		Dioxidation
721.335022	215.1026306	13.64	Coagulation factor IX OS=Homo sapiens variant 2 G 44 V GN=F9 PE=1 SV=2		6530.38	VDAFCGGSIVNEK	VDAF[2Ox]C[PPa]GGSIVNEK	2	b	1	2	13.64	sp|P00740-6|FA9_HUMAN		FALSE	29877.91016	0.999499977	FALSE	1		Dioxidation
721.335022	489.2396545	13.64	Coagulation factor IX OS=Homo sapiens variant 2 G 44 V GN=F9 PE=1 SV=2		4688.72	VDAFCGGSIVNEK	VDAF[2Ox]C[PPa]GGSIVNEK	2	y	2	9	13.64	sp|P00740-6|FA9_HUMAN		FALSE	29877.91016	0.999499977	FALSE	1		Dioxidation
721.335022	1156.530273	13.64	Coagulation factor IX OS=Homo sapiens variant 2 G 44 V GN=F9 PE=1 SV=2		3950.45	VDAFCGGSIVNEK	VDAF[2Ox]C[PPa]GGSIVNEK	2	y	1	10	13.64	sp|P00740-6|FA9_HUMAN		FALSE	29877.91016	0.999499977	FALSE	1		Dioxidation
721.335022	746.4042969	13.64	Coagulation factor IX OS=Homo sapiens variant 2 G 44 V GN=F9 PE=1 SV=2		3898.34	VDAFCGGSIVNEK	VDAF[2Ox]C[PPa]GGSIVNEK	2	y	1	7	13.64	sp|P00740-6|FA9_HUMAN		FALSE	29877.91016	0.999499977	FALSE	1		Dioxidation
721.335022	1227.567383	13.64	Coagulation factor IX OS=Homo sapiens variant 2 G 44 V GN=F9 PE=1 SV=2		2662.21	VDAFCGGSIVNEK	VDAF[2Ox]C[PPa]GGSIVNEK	2	y	1	11	13.64	sp|P00740-6|FA9_HUMAN		FALSE	29877.91016	0.999499977	FALSE	1		Dioxidation
721.335022	578.7687988	13.64	Coagulation factor IX OS=Homo sapiens variant 2 G 44 V GN=F9 PE=1 SV=2		2293.12	VDAFCGGSIVNEK	VDAF[2Ox]C[PPa]GGSIVNEK	2	y	2	10	13.64	sp|P00740-6|FA9_HUMAN		FALSE	29877.91016	0.999499977	FALSE	1		Dioxidation
721.335022	689.3828125	13.64	Coagulation factor IX OS=Homo sapiens variant 2 G 44 V GN=F9 PE=1 SV=2		2045.27	VDAFCGGSIVNEK	VDAF[2Ox]C[PPa]GGSIVNEK	2	y	1	6	13.64	sp|P00740-6|FA9_HUMAN		FALSE	29877.91016	0.999499977	FALSE	1		Dioxidation
721.335022	639.2442627	13.64	Coagulation factor IX OS=Homo sapiens variant 2 G 44 V GN=F9 PE=1 SV=2		1977.43	VDAFCGGSIVNEK	VDAF[2Ox]C[PPa]GGSIVNEK	2	b	1	5	13.64	sp|P00740-6|FA9_HUMAN		FALSE	29877.91016	0.999499977	FALSE	1		Dioxidation
721.335022	276.1553955	13.64	Coagulation factor IX OS=Homo sapiens variant 2 G 44 V GN=F9 PE=1 SV=2		1622.44	VDAFCGGSIVNEK	VDAF[2Ox]C[PPa]GGSIVNEK	2	y	1	2	13.64	sp|P00740-6|FA9_HUMAN		FALSE	29877.91016	0.999499977	FALSE	1		Dioxidation
721.335022	1342.59436	13.64	Coagulation factor IX OS=Homo sapiens variant 2 G 44 V GN=F9 PE=1 SV=2		1585.47	VDAFCGGSIVNEK	VDAF[2Ox]C[PPa]GGSIVNEK	2	y	1	12	13.64	sp|P00740-6|FA9_HUMAN		FALSE	29877.91016	0.999499977	FALSE	1		Dioxidation
721.335022	602.3508301	13.64	Coagulation factor IX OS=Homo sapiens variant 2 G 44 V GN=F9 PE=1 SV=2		1486.68	VDAFCGGSIVNEK	VDAF[2Ox]C[PPa]GGSIVNEK	2	y	1	5	13.64	sp|P00740-6|FA9_HUMAN		FALSE	29877.91016	0.999499977	FALSE	1		Dioxidation
721.335022	614.2873535	13.64	Coagulation factor IX OS=Homo sapiens variant 2 G 44 V GN=F9 PE=1 SV=2		1399.1	VDAFCGGSIVNEK	VDAF[2Ox]C[PPa]GGSIVNEK	2	y	2	11	13.64	sp|P00740-6|FA9_HUMAN		FALSE	29877.91016	0.999499977	FALSE	1		Dioxidation
721.335022	712.3297119	13.64	Coagulation factor IX OS=Homo sapiens variant 2 G 44 V GN=F9 PE=1 SV=2		1021.14	VDAFCGGSIVNEK	VDAF[2Ox]C[PPa]GGSIVNEK	2	b	2	13	13.64	sp|P00740-6|FA9_HUMAN		FALSE	29877.91016	0.999499977	FALSE	1		Dioxidation
721.335022	1052.47168	13.64	Coagulation factor IX OS=Homo sapiens variant 2 G 44 V GN=F9 PE=1 SV=2		791.18	VDAFCGGSIVNEK	VDAF[2Ox]C[PPa]GGSIVNEK	2	b	1	10	13.64	sp|P00740-6|FA9_HUMAN		FALSE	29877.91016	0.999499977	FALSE	1		Dioxidation
721.335022	1295.557251	13.64	Coagulation factor IX OS=Homo sapiens variant 2 G 44 V GN=F9 PE=1 SV=2		568.45	VDAFCGGSIVNEK	VDAF[2Ox]C[PPa]GGSIVNEK	2	b	1	12	13.64	sp|P00740-6|FA9_HUMAN		FALSE	29877.91016	0.999499977	FALSE	1		Dioxidation
721.335022	147.1128082	13.64	Coagulation factor IX OS=Homo sapiens variant 2 G 44 V GN=F9 PE=1 SV=2		565	VDAFCGGSIVNEK	VDAF[2Ox]C[PPa]GGSIVNEK	2	y	1	1	13.64	sp|P00740-6|FA9_HUMAN		FALSE	29877.91016	0.999499977	FALSE	1		Dioxidation
721.335022	696.2657471	13.64	Coagulation factor IX OS=Homo sapiens variant 2 G 44 V GN=F9 PE=1 SV=2		552.19	VDAFCGGSIVNEK	VDAF[2Ox]C[PPa]GGSIVNEK	2	b	1	6	13.64	sp|P00740-6|FA9_HUMAN		FALSE	29877.91016	0.999499977	FALSE	1		Dioxidation
721.335022	953.4033203	13.64	Coagulation factor IX OS=Homo sapiens variant 2 G 44 V GN=F9 PE=1 SV=2		505.32	VDAFCGGSIVNEK	VDAF[2Ox]C[PPa]GGSIVNEK	2	b	1	9	13.64	sp|P00740-6|FA9_HUMAN		FALSE	29877.91016	0.999499977	FALSE	1		Dioxidation
721.335022	840.3192749	13.64	Coagulation factor IX OS=Homo sapiens variant 2 G 44 V GN=F9 PE=1 SV=2		363.31	VDAFCGGSIVNEK	VDAF[2Ox]C[PPa]GGSIVNEK	2	b	1	8	13.64	sp|P00740-6|FA9_HUMAN		FALSE	29877.91016	0.999499977	FALSE	1		Dioxidation
721.335022	1166.514648	13.64	Coagulation factor IX OS=Homo sapiens variant 2 G 44 V GN=F9 PE=1 SV=2		358.51	VDAFCGGSIVNEK	VDAF[2Ox]C[PPa]GGSIVNEK	2	b	1	11	13.64	sp|P00740-6|FA9_HUMAN		FALSE	29877.91016	0.999499977	FALSE	1		Dioxidation
721.335022	671.8008423	13.64	Coagulation factor IX OS=Homo sapiens variant 2 G 44 V GN=F9 PE=1 SV=2		295.04	VDAFCGGSIVNEK	VDAF[2Ox]C[PPa]GGSIVNEK	2	y	2	12	13.64	sp|P00740-6|FA9_HUMAN		FALSE	29877.91016	0.999499977	FALSE	1		Dioxidation
721.335022	753.2872314	13.64	Coagulation factor IX OS=Homo sapiens variant 2 G 44 V GN=F9 PE=1 SV=2		265.95	VDAFCGGSIVNEK	VDAF[2Ox]C[PPa]GGSIVNEK	2	b	1	7	13.64	sp|P00740-6|FA9_HUMAN		FALSE	29877.91016	0.999499977	FALSE	1		Dioxidation
628.6426392	716.3685913	20.24	Coagulation factor IX OS=Homo sapiens variant 2 G 44 V GN=F9 PE=1 SV=2		11288.74	YNSGKLEEFVQGNLER	YN[Dea]SGKLEEFVQGNLER	3	y	1	6	20.24	sp|P00740-6|FA9_HUMAN		FALSE	29491.24023	1	FALSE	1		Deamidated
628.6426392	588.3099976	20.24	Coagulation factor IX OS=Homo sapiens variant 2 G 44 V GN=F9 PE=1 SV=2		9713.4	YNSGKLEEFVQGNLER	YN[Dea]SGKLEEFVQGNLER	3	y	1	5	20.24	sp|P00740-6|FA9_HUMAN		FALSE	29491.24023	1	FALSE	1		Deamidated
628.6426392	1069.483643	20.24	Coagulation factor IX OS=Homo sapiens variant 2 G 44 V GN=F9 PE=1 SV=2		4560.96	YNSGKLEEFVQGNLER	YN[Dea]SGKLEEFVQGNLER	3	b	1	9	20.24	sp|P00740-6|FA9_HUMAN		FALSE	29491.24023	1	FALSE	1		Deamidated
628.6426392	628.6426392	20.24	Coagulation factor IX OS=Homo sapiens variant 2 G 44 V GN=F9 PE=1 SV=2		2573.37	YNSGKLEEFVQGNLER	YN[Dea]SGKLEEFVQGNLER	3	y	3	16	20.24	sp|P00740-6|FA9_HUMAN		FALSE	29491.24023	1	FALSE	1		Deamidated
628.6426392	815.4370117	20.24	Coagulation factor IX OS=Homo sapiens variant 2 G 44 V GN=F9 PE=1 SV=2		2451.43	YNSGKLEEFVQGNLER	YN[Dea]SGKLEEFVQGNLER	3	y	1	7	20.24	sp|P00740-6|FA9_HUMAN		FALSE	29491.24023	1	FALSE	1		Deamidated
628.6426392	922.4152832	20.24	Coagulation factor IX OS=Homo sapiens variant 2 G 44 V GN=F9 PE=1 SV=2		2244.16	YNSGKLEEFVQGNLER	YN[Dea]SGKLEEFVQGNLER	3	b	1	8	20.24	sp|P00740-6|FA9_HUMAN		FALSE	29491.24023	1	FALSE	1		Deamidated
628.6426392	860.9286499	20.24	Coagulation factor IX OS=Homo sapiens variant 2 G 44 V GN=F9 PE=1 SV=2		2201.71	YNSGKLEEFVQGNLER	YN[Dea]SGKLEEFVQGNLER	3	y	2	15	20.24	sp|P00740-6|FA9_HUMAN		FALSE	29491.24023	1	FALSE	1		Deamidated
628.6426392	1168.552124	20.24	Coagulation factor IX OS=Homo sapiens variant 2 G 44 V GN=F9 PE=1 SV=2		1505.28	YNSGKLEEFVQGNLER	YN[Dea]SGKLEEFVQGNLER	3	b	1	10	20.24	sp|P00740-6|FA9_HUMAN		FALSE	29491.24023	1	FALSE	1		Deamidated
628.6426392	531.2885132	20.24	Coagulation factor IX OS=Homo sapiens variant 2 G 44 V GN=F9 PE=1 SV=2		1488.17	YNSGKLEEFVQGNLER	YN[Dea]SGKLEEFVQGNLER	3	y	1	4	20.24	sp|P00740-6|FA9_HUMAN		FALSE	29491.24023	1	FALSE	1		Deamidated
628.6426392	535.2454834	20.24	Coagulation factor IX OS=Homo sapiens variant 2 G 44 V GN=F9 PE=1 SV=2		1280.5	YNSGKLEEFVQGNLER	YN[Dea]SGKLEEFVQGNLER	3	b	2	9	20.24	sp|P00740-6|FA9_HUMAN		FALSE	29491.24023	1	FALSE	1		Deamidated
628.6426392	962.5054321	20.24	Coagulation factor IX OS=Homo sapiens variant 2 G 44 V GN=F9 PE=1 SV=2		924.82	YNSGKLEEFVQGNLER	YN[Dea]SGKLEEFVQGNLER	3	y	1	8	20.24	sp|P00740-6|FA9_HUMAN		FALSE	29491.24023	1	FALSE	1		Deamidated
628.6426392	175.1189575	20.24	Coagulation factor IX OS=Homo sapiens variant 2 G 44 V GN=F9 PE=1 SV=2		922.44	YNSGKLEEFVQGNLER	YN[Dea]SGKLEEFVQGNLER	3	y	1	1	20.24	sp|P00740-6|FA9_HUMAN		FALSE	29491.24023	1	FALSE	1		Deamidated
628.6426392	1091.547974	20.24	Coagulation factor IX OS=Homo sapiens variant 2 G 44 V GN=F9 PE=1 SV=2		828.7	YNSGKLEEFVQGNLER	YN[Dea]SGKLEEFVQGNLER	3	y	1	9	20.24	sp|P00740-6|FA9_HUMAN		FALSE	29491.24023	1	FALSE	1		Deamidated
628.6426392	304.1615601	20.24	Coagulation factor IX OS=Homo sapiens variant 2 G 44 V GN=F9 PE=1 SV=2		753	YNSGKLEEFVQGNLER	YN[Dea]SGKLEEFVQGNLER	3	y	1	2	20.24	sp|P00740-6|FA9_HUMAN		FALSE	29491.24023	1	FALSE	1		Deamidated
628.6426392	648.80896	20.24	Coagulation factor IX OS=Homo sapiens variant 2 G 44 V GN=F9 PE=1 SV=2		735.55	YNSGKLEEFVQGNLER	YN[Dea]SGKLEEFVQGNLER	3	b	2	11	20.24	sp|P00740-6|FA9_HUMAN		FALSE	29491.24023	1	FALSE	1		Deamidated
628.6426392	1220.590576	20.24	Coagulation factor IX OS=Homo sapiens variant 2 G 44 V GN=F9 PE=1 SV=2		697.95	YNSGKLEEFVQGNLER	YN[Dea]SGKLEEFVQGNLER	3	y	1	10	20.24	sp|P00740-6|FA9_HUMAN		FALSE	29491.24023	1	FALSE	1		Deamidated
628.6426392	551.2460327	20.24	Coagulation factor IX OS=Homo sapiens variant 2 G 44 V GN=F9 PE=1 SV=2		692.1	YNSGKLEEFVQGNLER	YN[Dea]SGKLEEFVQGNLER	3	b	1	5	20.24	sp|P00740-6|FA9_HUMAN		FALSE	29491.24023	1	FALSE	1		Deamidated
628.6426392	803.4152222	20.24	Coagulation factor IX OS=Homo sapiens variant 2 G 44 V GN=F9 PE=1 SV=2		646.1	YNSGKLEEFVQGNLER	YN[Dea]SGKLEEFVQGNLER	3	y	2	14	20.24	sp|P00740-6|FA9_HUMAN		FALSE	29491.24023	1	FALSE	1		Deamidated
628.6426392	793.3726807	20.24	Coagulation factor IX OS=Homo sapiens variant 2 G 44 V GN=F9 PE=1 SV=2		608.19	YNSGKLEEFVQGNLER	YN[Dea]SGKLEEFVQGNLER	3	b	1	7	20.24	sp|P00740-6|FA9_HUMAN		FALSE	29491.24023	1	FALSE	1		Deamidated
628.6426392	584.7796631	20.24	Coagulation factor IX OS=Homo sapiens variant 2 G 44 V GN=F9 PE=1 SV=2		599.65	YNSGKLEEFVQGNLER	YN[Dea]SGKLEEFVQGNLER	3	b	2	10	20.24	sp|P00740-6|FA9_HUMAN		FALSE	29491.24023	1	FALSE	1		Deamidated
628.6426392	408.2221375	20.24	Coagulation factor IX OS=Homo sapiens variant 2 G 44 V GN=F9 PE=1 SV=2		503	YNSGKLEEFVQGNLER	YN[Dea]SGKLEEFVQGNLER	3	y	2	7	20.24	sp|P00740-6|FA9_HUMAN		FALSE	29491.24023	1	FALSE	1		Deamidated
628.6426392	664.3300781	20.24	Coagulation factor IX OS=Homo sapiens variant 2 G 44 V GN=F9 PE=1 SV=2		482.19	YNSGKLEEFVQGNLER	YN[Dea]SGKLEEFVQGNLER	3	b	1	6	20.24	sp|P00740-6|FA9_HUMAN		FALSE	29491.24023	1	FALSE	1		Deamidated
628.6426392	417.2456055	20.24	Coagulation factor IX OS=Homo sapiens variant 2 G 44 V GN=F9 PE=1 SV=2		479.38	YNSGKLEEFVQGNLER	YN[Dea]SGKLEEFVQGNLER	3	y	1	3	20.24	sp|P00740-6|FA9_HUMAN		FALSE	29491.24023	1	FALSE	1		Deamidated
628.6426392	1333.674683	20.24	Coagulation factor IX OS=Homo sapiens variant 2 G 44 V GN=F9 PE=1 SV=2		477.08	YNSGKLEEFVQGNLER	YN[Dea]SGKLEEFVQGNLER	3	y	1	11	20.24	sp|P00740-6|FA9_HUMAN		FALSE	29491.24023	1	FALSE	1		Deamidated
628.6426392	279.0975342	20.24	Coagulation factor IX OS=Homo sapiens variant 2 G 44 V GN=F9 PE=1 SV=2		445.3	YNSGKLEEFVQGNLER	YN[Dea]SGKLEEFVQGNLER	3	b	1	2	20.24	sp|P00740-6|FA9_HUMAN		FALSE	29491.24023	1	FALSE	1		Deamidated
628.6426392	102.0587006	20.24	Coagulation factor IX OS=Homo sapiens variant 2 G 44 V GN=F9 PE=1 SV=2		442.49	YNSGKLEEFVQGNLER	YN[Dea]SGKLEEFVQGNLER	3	y	3	2	20.24	sp|P00740-6|FA9_HUMAN		FALSE	29491.24023	1	FALSE	1		Deamidated
628.6426392	358.6879272	20.24	Coagulation factor IX OS=Homo sapiens variant 2 G 44 V GN=F9 PE=1 SV=2		419	YNSGKLEEFVQGNLER	YN[Dea]SGKLEEFVQGNLER	3	y	2	6	20.24	sp|P00740-6|FA9_HUMAN		FALSE	29491.24023	1	FALSE	1		Deamidated
628.6426392	759.8991699	20.24	Coagulation factor IX OS=Homo sapiens variant 2 G 44 V GN=F9 PE=1 SV=2		400.23	YNSGKLEEFVQGNLER	YN[Dea]SGKLEEFVQGNLER	3	y	2	13	20.24	sp|P00740-6|FA9_HUMAN		FALSE	29491.24023	1	FALSE	1		Deamidated
628.6426392	366.1295776	20.24	Coagulation factor IX OS=Homo sapiens variant 2 G 44 V GN=F9 PE=1 SV=2		211.23	YNSGKLEEFVQGNLER	YN[Dea]SGKLEEFVQGNLER	3	b	1	3	20.24	sp|P00740-6|FA9_HUMAN		FALSE	29491.24023	1	FALSE	1		Deamidated
628.6426392	397.1899719	20.24	Coagulation factor IX OS=Homo sapiens variant 2 G 44 V GN=F9 PE=1 SV=2		172.29	YNSGKLEEFVQGNLER	YN[Dea]SGKLEEFVQGNLER	3	b	2	7	20.24	sp|P00740-6|FA9_HUMAN		FALSE	29491.24023	1	FALSE	1		Deamidated
628.6426392	481.7563477	20.24	Coagulation factor IX OS=Homo sapiens variant 2 G 44 V GN=F9 PE=1 SV=2		168	YNSGKLEEFVQGNLER	YN[Dea]SGKLEEFVQGNLER	3	y	2	8	20.24	sp|P00740-6|FA9_HUMAN		FALSE	29491.24023	1	FALSE	1		Deamidated
628.6426392	546.2776489	20.24	Coagulation factor IX OS=Homo sapiens variant 2 G 44 V GN=F9 PE=1 SV=2		168	YNSGKLEEFVQGNLER	YN[Dea]SGKLEEFVQGNLER	3	y	2	9	20.24	sp|P00740-6|FA9_HUMAN		FALSE	29491.24023	1	FALSE	1		Deamidated
628.6426392	734.3411865	20.24	Coagulation factor IX OS=Homo sapiens variant 2 G 44 V GN=F9 PE=1 SV=2		168	YNSGKLEEFVQGNLER	YN[Dea]SGKLEEFVQGNLER	3	b	2	13	20.24	sp|P00740-6|FA9_HUMAN		FALSE	29491.24023	1	FALSE	1		Deamidated
628.6426392	461.7112732	20.24	Coagulation factor IX OS=Homo sapiens variant 2 G 44 V GN=F9 PE=1 SV=2		150.45	YNSGKLEEFVQGNLER	YN[Dea]SGKLEEFVQGNLER	3	b	2	8	20.24	sp|P00740-6|FA9_HUMAN		FALSE	29491.24023	1	FALSE	1		Deamidated
628.6426392	1605.82312	20.24	Coagulation factor IX OS=Homo sapiens variant 2 G 44 V GN=F9 PE=1 SV=2		22.33	YNSGKLEEFVQGNLER	YN[Dea]SGKLEEFVQGNLER	3	y	1	14	20.24	sp|P00740-6|FA9_HUMAN		FALSE	29491.24023	1	FALSE	1		Deamidated
868.913208	868.913208	13.95	Coagulation factor IX OS=Homo sapiens variant 2 G 44 V GN=F9 PE=1 SV=2		47195.22	WIVTAAHCVETGVK	WIVTAAHC[PPa]VE[KXX]T[UGG]GVK	2	y	2	14	13.95	sp|P00740-6|FA9_HUMAN		FALSE	28750.53906	0.999499977	TRUE	1		Cation:K,GG
868.913208	1437.655762	13.95	Coagulation factor IX OS=Homo sapiens variant 2 G 44 V GN=F9 PE=1 SV=2		4131.03	WIVTAAHCVETGVK	WIVTAAHC[PPa]VE[KXX]T[UGG]GVK	2	y	1	12	13.95	sp|P00740-6|FA9_HUMAN		FALSE	28750.53906	0.999499977	TRUE	1		Cation:K,GG
868.913208	1338.58728	13.95	Coagulation factor IX OS=Homo sapiens variant 2 G 44 V GN=F9 PE=1 SV=2		3479.34	WIVTAAHCVETGVK	WIVTAAHC[PPa]VE[KXX]T[UGG]GVK	2	y	1	11	13.95	sp|P00740-6|FA9_HUMAN		FALSE	28750.53906	0.999499977	TRUE	1		Cation:K,GG
868.913208	1166.502441	13.95	Coagulation factor IX OS=Homo sapiens variant 2 G 44 V GN=F9 PE=1 SV=2		3333.87	WIVTAAHCVETGVK	WIVTAAHC[PPa]VE[KXX]T[UGG]GVK	2	y	1	9	13.95	sp|P00740-6|FA9_HUMAN		FALSE	28750.53906	0.999499977	TRUE	1		Cation:K,GG
868.913208	300.1706543	13.95	Coagulation factor IX OS=Homo sapiens variant 2 G 44 V GN=F9 PE=1 SV=2		2740.83	WIVTAAHCVETGVK	WIVTAAHC[PPa]VE[KXX]T[UGG]GVK	2	b	1	2	13.95	sp|P00740-6|FA9_HUMAN		FALSE	28750.53906	0.999499977	TRUE	1		Cation:K,GG
868.913208	1095.465332	13.95	Coagulation factor IX OS=Homo sapiens variant 2 G 44 V GN=F9 PE=1 SV=2		2589.23	WIVTAAHCVETGVK	WIVTAAHC[PPa]VE[KXX]T[UGG]GVK	2	y	1	8	13.95	sp|P00740-6|FA9_HUMAN		FALSE	28750.53906	0.999499977	TRUE	1		Cation:K,GG
868.913208	719.3314819	13.95	Coagulation factor IX OS=Homo sapiens variant 2 G 44 V GN=F9 PE=1 SV=2		2476.79	WIVTAAHCVETGVK	WIVTAAHC[PPa]VE[KXX]T[UGG]GVK	2	y	2	12	13.95	sp|P00740-6|FA9_HUMAN		FALSE	28750.53906	0.999499977	TRUE	1		Cation:K,GG
868.913208	1237.539673	13.95	Coagulation factor IX OS=Homo sapiens variant 2 G 44 V GN=F9 PE=1 SV=2		2225.65	WIVTAAHCVETGVK	WIVTAAHC[PPa]VE[KXX]T[UGG]GVK	2	y	1	10	13.95	sp|P00740-6|FA9_HUMAN		FALSE	28750.53906	0.999499977	TRUE	1		Cation:K,GG
868.913208	958.4064941	13.95	Coagulation factor IX OS=Homo sapiens variant 2 G 44 V GN=F9 PE=1 SV=2		2158.87	WIVTAAHCVETGVK	WIVTAAHC[PPa]VE[KXX]T[UGG]GVK	2	y	1	7	13.95	sp|P00740-6|FA9_HUMAN		FALSE	28750.53906	0.999499977	TRUE	1		Cation:K,GG
868.913208	669.7973022	13.95	Coagulation factor IX OS=Homo sapiens variant 2 G 44 V GN=F9 PE=1 SV=2		1339.13	WIVTAAHCVETGVK	WIVTAAHC[PPa]VE[KXX]T[UGG]GVK	2	y	2	11	13.95	sp|P00740-6|FA9_HUMAN		FALSE	28750.53906	0.999499977	TRUE	1		Cation:K,GG
868.913208	399.2390747	13.95	Coagulation factor IX OS=Homo sapiens variant 2 G 44 V GN=F9 PE=1 SV=2		861.36	WIVTAAHCVETGVK	WIVTAAHC[PPa]VE[KXX]T[UGG]GVK	2	b	1	3	13.95	sp|P00740-6|FA9_HUMAN		FALSE	28750.53906	0.999499977	TRUE	1		Cation:K,GG
868.913208	1491.645142	13.95	Coagulation factor IX OS=Homo sapiens variant 2 G 44 V GN=F9 PE=1 SV=2		678.54	WIVTAAHCVETGVK	WIVTAAHC[PPa]VE[KXX]T[UGG]GVK	2	b	1	12	13.95	sp|P00740-6|FA9_HUMAN		FALSE	28750.53906	0.999499977	TRUE	1		Cation:K,GG
868.913208	775.8735352	13.95	Coagulation factor IX OS=Homo sapiens variant 2 G 44 V GN=F9 PE=1 SV=2		651.13	WIVTAAHCVETGVK	WIVTAAHC[PPa]VE[KXX]T[UGG]GVK	2	y	2	13	13.95	sp|P00740-6|FA9_HUMAN		FALSE	28750.53906	0.999499977	TRUE	1		Cation:K,GG
868.913208	859.9078979	13.95	Coagulation factor IX OS=Homo sapiens variant 2 G 44 V GN=F9 PE=1 SV=2		637.48	WIVTAAHCVETGVK	WIVTAAHC[PPa]VE[KXX]T[UGG]GVK	2	b	2	14	13.95	sp|P00740-6|FA9_HUMAN		FALSE	28750.53906	0.999499977	TRUE	1		Cation:K,GG
868.913208	303.2026672	13.95	Coagulation factor IX OS=Homo sapiens variant 2 G 44 V GN=F9 PE=1 SV=2		586	WIVTAAHCVETGVK	WIVTAAHC[PPa]VE[KXX]T[UGG]GVK	2	y	1	3	13.95	sp|P00740-6|FA9_HUMAN		FALSE	28750.53906	0.999499977	TRUE	1		Cation:K,GG
868.913208	1590.713501	13.95	Coagulation factor IX OS=Homo sapiens variant 2 G 44 V GN=F9 PE=1 SV=2		553.25	WIVTAAHCVETGVK	WIVTAAHC[PPa]VE[KXX]T[UGG]GVK	2	b	1	13	13.95	sp|P00740-6|FA9_HUMAN		FALSE	28750.53906	0.999499977	TRUE	1		Cation:K,GG
868.913208	779.4198608	13.95	Coagulation factor IX OS=Homo sapiens variant 2 G 44 V GN=F9 PE=1 SV=2		511.54	WIVTAAHCVETGVK	WIVTAAHC[PPa]VE[KXX]T[UGG]GVK	2	b	1	7	13.95	sp|P00740-6|FA9_HUMAN		FALSE	28750.53906	0.999499977	TRUE	1		Cation:K,GG
868.913208	147.1128082	13.95	Coagulation factor IX OS=Homo sapiens variant 2 G 44 V GN=F9 PE=1 SV=2		420	WIVTAAHCVETGVK	WIVTAAHC[PPa]VE[KXX]T[UGG]GVK	2	y	1	1	13.95	sp|P00740-6|FA9_HUMAN		FALSE	28750.53906	0.999499977	TRUE	1		Cation:K,GG
868.913208	642.3609619	13.95	Coagulation factor IX OS=Homo sapiens variant 2 G 44 V GN=F9 PE=1 SV=2		405.44	WIVTAAHCVETGVK	WIVTAAHC[PPa]VE[KXX]T[UGG]GVK	2	b	1	6	13.95	sp|P00740-6|FA9_HUMAN		FALSE	28750.53906	0.999499977	TRUE	1		Cation:K,GG
868.913208	500.2867432	13.95	Coagulation factor IX OS=Homo sapiens variant 2 G 44 V GN=F9 PE=1 SV=2		384.31	WIVTAAHCVETGVK	WIVTAAHC[PPa]VE[KXX]T[UGG]GVK	2	b	1	4	13.95	sp|P00740-6|FA9_HUMAN		FALSE	28750.53906	0.999499977	TRUE	1		Cation:K,GG
868.913208	200.1231689	13.95	Coagulation factor IX OS=Homo sapiens variant 2 G 44 V GN=F9 PE=1 SV=2		354.43	WIVTAAHCVETGVK	WIVTAAHC[PPa]VE[KXX]T[UGG]GVK	2	b	2	3	13.95	sp|P00740-6|FA9_HUMAN		FALSE	28750.53906	0.999499977	TRUE	1		Cation:K,GG
868.913208	619.2734375	13.95	Coagulation factor IX OS=Homo sapiens variant 2 G 44 V GN=F9 PE=1 SV=2		350.98	WIVTAAHCVETGVK	WIVTAAHC[PPa]VE[KXX]T[UGG]GVK	2	y	2	10	13.95	sp|P00740-6|FA9_HUMAN		FALSE	28750.53906	0.999499977	TRUE	1		Cation:K,GG
868.913208	548.2363281	13.95	Coagulation factor IX OS=Homo sapiens variant 2 G 44 V GN=F9 PE=1 SV=2		336	WIVTAAHCVETGVK	WIVTAAHC[PPa]VE[KXX]T[UGG]GVK	2	y	2	8	13.95	sp|P00740-6|FA9_HUMAN		FALSE	28750.53906	0.999499977	TRUE	1		Cation:K,GG
868.913208	187.0865936	13.95	Coagulation factor IX OS=Homo sapiens variant 2 G 44 V GN=F9 PE=1 SV=2		251	WIVTAAHCVETGVK	WIVTAAHC[PPa]VE[KXX]T[UGG]GVK	2	b	1	1	13.95	sp|P00740-6|FA9_HUMAN		FALSE	28750.53906	0.999499977	TRUE	1		Cation:K,GG
868.913208	571.3238525	13.95	Coagulation factor IX OS=Homo sapiens variant 2 G 44 V GN=F9 PE=1 SV=2		210.1	WIVTAAHCVETGVK	WIVTAAHC[PPa]VE[KXX]T[UGG]GVK	2	b	1	5	13.95	sp|P00740-6|FA9_HUMAN		FALSE	28750.53906	0.999499977	TRUE	1		Cation:K,GG
868.913208	246.1812134	13.95	Coagulation factor IX OS=Homo sapiens variant 2 G 44 V GN=F9 PE=1 SV=2		210	WIVTAAHCVETGVK	WIVTAAHC[PPa]VE[KXX]T[UGG]GVK	2	y	1	2	13.95	sp|P00740-6|FA9_HUMAN		FALSE	28750.53906	0.999499977	TRUE	1		Cation:K,GG
868.913208	746.3262329	13.95	Coagulation factor IX OS=Homo sapiens variant 2 G 44 V GN=F9 PE=1 SV=2		147.09	WIVTAAHCVETGVK	WIVTAAHC[PPa]VE[KXX]T[UGG]GVK	2	b	2	12	13.95	sp|P00740-6|FA9_HUMAN		FALSE	28750.53906	0.999499977	TRUE	1		Cation:K,GG
868.913208	583.7548828	13.95	Coagulation factor IX OS=Homo sapiens variant 2 G 44 V GN=F9 PE=1 SV=2		147	WIVTAAHCVETGVK	WIVTAAHC[PPa]VE[KXX]T[UGG]GVK	2	y	2	9	13.95	sp|P00740-6|FA9_HUMAN		FALSE	28750.53906	0.999499977	TRUE	1		Cation:K,GG
868.913208	1434.623657	13.95	Coagulation factor IX OS=Homo sapiens variant 2 G 44 V GN=F9 PE=1 SV=2		132.4	WIVTAAHCVETGVK	WIVTAAHC[PPa]VE[KXX]T[UGG]GVK	2	b	1	11	13.95	sp|P00740-6|FA9_HUMAN		FALSE	28750.53906	0.999499977	TRUE	1		Cation:K,GG
868.913208	1550.739746	13.95	Coagulation factor IX OS=Homo sapiens variant 2 G 44 V GN=F9 PE=1 SV=2		105	WIVTAAHCVETGVK	WIVTAAHC[PPa]VE[KXX]T[UGG]GVK	2	y	1	13	13.95	sp|P00740-6|FA9_HUMAN		FALSE	28750.53906	0.999499977	TRUE	1		Cation:K,GG
640.3046875	976.5131836	11.34	Coagulation factor IX OS=Homo sapiens variant 2 G 44 V GN=F9 PE=1 SV=2		13091.48	CELDVTCNIK	C[PPa]ELDVTC[PPa]NIK	2	y	1	8	11.34	sp|P00740-6|FA9_HUMAN		FALSE	27603.69922	1	FALSE	1
640.3046875	640.3046875	11.34	Coagulation factor IX OS=Homo sapiens variant 2 G 44 V GN=F9 PE=1 SV=2		10823.15	CELDVTCNIK	C[PPa]ELDVTC[PPa]NIK	2	y	2	10	11.34	sp|P00740-6|FA9_HUMAN		FALSE	27603.69922	1	FALSE	1
640.3046875	863.4291382	11.34	Coagulation factor IX OS=Homo sapiens variant 2 G 44 V GN=F9 PE=1 SV=2		10759.93	CELDVTCNIK	C[PPa]ELDVTC[PPa]NIK	2	y	1	7	11.34	sp|P00740-6|FA9_HUMAN		FALSE	27603.69922	1	FALSE	1
640.3046875	304.0961609	11.34	Coagulation factor IX OS=Homo sapiens variant 2 G 44 V GN=F9 PE=1 SV=2		7931.93	CELDVTCNIK	C[PPa]ELDVTC[PPa]NIK	2	b	1	2	11.34	sp|P00740-6|FA9_HUMAN		FALSE	27603.69922	1	FALSE	1
640.3046875	649.3338013	11.34	Coagulation factor IX OS=Homo sapiens variant 2 G 44 V GN=F9 PE=1 SV=2		7739.02	CELDVTCNIK	C[PPa]ELDVTC[PPa]NIK	2	y	1	5	11.34	sp|P00740-6|FA9_HUMAN		FALSE	27603.69922	1	FALSE	1
640.3046875	748.4021606	11.34	Coagulation factor IX OS=Homo sapiens variant 2 G 44 V GN=F9 PE=1 SV=2		4694.92	CELDVTCNIK	C[PPa]ELDVTC[PPa]NIK	2	y	1	6	11.34	sp|P00740-6|FA9_HUMAN		FALSE	27603.69922	1	FALSE	1
640.3046875	417.1802368	11.34	Coagulation factor IX OS=Homo sapiens variant 2 G 44 V GN=F9 PE=1 SV=2		3521	CELDVTCNIK	C[PPa]ELDVTC[PPa]NIK	2	b	1	3	11.34	sp|P00740-6|FA9_HUMAN		FALSE	27603.69922	1	FALSE	1
640.3046875	548.2860718	11.34	Coagulation factor IX OS=Homo sapiens variant 2 G 44 V GN=F9 PE=1 SV=2		3315.71	CELDVTCNIK	C[PPa]ELDVTC[PPa]NIK	2	y	1	4	11.34	sp|P00740-6|FA9_HUMAN		FALSE	27603.69922	1	FALSE	1
640.3046875	532.2071533	11.34	Coagulation factor IX OS=Homo sapiens variant 2 G 44 V GN=F9 PE=1 SV=2		1980.56	CELDVTCNIK	C[PPa]ELDVTC[PPa]NIK	2	b	1	4	11.34	sp|P00740-6|FA9_HUMAN		FALSE	27603.69922	1	FALSE	1
640.3046875	374.2398071	11.34	Coagulation factor IX OS=Homo sapiens variant 2 G 44 V GN=F9 PE=1 SV=2		1657.8	CELDVTCNIK	C[PPa]ELDVTC[PPa]NIK	2	y	1	3	11.34	sp|P00740-6|FA9_HUMAN		FALSE	27603.69922	1	FALSE	1
640.3046875	1105.555786	11.34	Coagulation factor IX OS=Homo sapiens variant 2 G 44 V GN=F9 PE=1 SV=2		1287.15	CELDVTCNIK	C[PPa]ELDVTC[PPa]NIK	2	y	1	9	11.34	sp|P00740-6|FA9_HUMAN		FALSE	27603.69922	1	FALSE	1
640.3046875	631.2993774	11.34	Coagulation factor IX OS=Homo sapiens variant 2 G 44 V GN=F9 PE=1 SV=2		1221.82	CELDVTCNIK	C[PPa]ELDVTC[PPa]NIK	2	b	2	10	11.34	sp|P00740-6|FA9_HUMAN		FALSE	27603.69922	1	FALSE	1
640.3046875	316.1414185	11.34	Coagulation factor IX OS=Homo sapiens variant 2 G 44 V GN=F9 PE=1 SV=2		765.31	CELDVTCNIK	C[PPa]ELDVTC[PPa]NIK	2	b	2	5	11.34	sp|P00740-6|FA9_HUMAN		FALSE	27603.69922	1	FALSE	1
640.3046875	260.1968689	11.34	Coagulation factor IX OS=Homo sapiens variant 2 G 44 V GN=F9 PE=1 SV=2		744.75	CELDVTCNIK	C[PPa]ELDVTC[PPa]NIK	2	y	1	2	11.34	sp|P00740-6|FA9_HUMAN		FALSE	27603.69922	1	FALSE	1
640.3046875	147.1128082	11.34	Coagulation factor IX OS=Homo sapiens variant 2 G 44 V GN=F9 PE=1 SV=2		716.23	CELDVTCNIK	C[PPa]ELDVTC[PPa]NIK	2	y	1	1	11.34	sp|P00740-6|FA9_HUMAN		FALSE	27603.69922	1	FALSE	1
640.3046875	175.0535736	11.34	Coagulation factor IX OS=Homo sapiens variant 2 G 44 V GN=F9 PE=1 SV=2		252.1	CELDVTCNIK	C[PPa]ELDVTC[PPa]NIK	2	b	1	1	11.34	sp|P00740-6|FA9_HUMAN		FALSE	27603.69922	1	FALSE	1
640.3046875	732.3232422	11.34	Coagulation factor IX OS=Homo sapiens variant 2 G 44 V GN=F9 PE=1 SV=2		211.23	CELDVTCNIK	C[PPa]ELDVTC[PPa]NIK	2	b	1	6	11.34	sp|P00740-6|FA9_HUMAN		FALSE	27603.69922	1	FALSE	1
640.3046875	567.2518921	11.34	Coagulation factor IX OS=Homo sapiens variant 2 G 44 V GN=F9 PE=1 SV=2		207.18	CELDVTCNIK	C[PPa]ELDVTC[PPa]NIK	2	b	2	9	11.34	sp|P00740-6|FA9_HUMAN		FALSE	27603.69922	1	FALSE	1
640.3046875	1133.496582	11.34	Coagulation factor IX OS=Homo sapiens variant 2 G 44 V GN=F9 PE=1 SV=2		196.54	CELDVTCNIK	C[PPa]ELDVTC[PPa]NIK	2	b	1	9	11.34	sp|P00740-6|FA9_HUMAN		FALSE	27603.69922	1	FALSE	1
640.3046875	488.7602234	11.34	Coagulation factor IX OS=Homo sapiens variant 2 G 44 V GN=F9 PE=1 SV=2		168	CELDVTCNIK	C[PPa]ELDVTC[PPa]NIK	2	y	2	8	11.34	sp|P00740-6|FA9_HUMAN		FALSE	27603.69922	1	FALSE	1
640.3046875	1020.412476	11.34	Coagulation factor IX OS=Homo sapiens variant 2 G 44 V GN=F9 PE=1 SV=2		106.13	CELDVTCNIK	C[PPa]ELDVTC[PPa]NIK	2	b	1	8	11.34	sp|P00740-6|FA9_HUMAN		FALSE	27603.69922	1	FALSE	1
684.3014526	684.3014526	17.46	Coagulation factor IX OS=Homo sapiens variant 2 G 44 V GN=F9 PE=1 SV=2		7348.51	FTIYNNMFCAGFHEGGR	FTIYNNM[Oxi]FC[PPa]AGFHEGGR	3	y	3	17	17.46	sp|P00740-6|FA9_HUMAN		FALSE	26488.85938	0.999599993	FALSE	1		Oxidation
684.3014526	759.3532715	17.46	Coagulation factor IX OS=Homo sapiens variant 2 G 44 V GN=F9 PE=1 SV=2		5981.92	FTIYNNMFCAGFHEGGR	FTIYNNM[Oxi]FC[PPa]AGFHEGGR	3	y	1	7	17.46	sp|P00740-6|FA9_HUMAN		FALSE	26488.85938	0.999599993	FALSE	1		Oxidation
684.3014526	845.3484497	17.46	Coagulation factor IX OS=Homo sapiens variant 2 G 44 V GN=F9 PE=1 SV=2		5788.53	FTIYNNMFCAGFHEGGR	FTIYNNM[Oxi]FC[PPa]AGFHEGGR	3	y	2	14	17.46	sp|P00740-6|FA9_HUMAN		FALSE	26488.85938	0.999599993	FALSE	1		Oxidation
684.3014526	830.3903809	17.46	Coagulation factor IX OS=Homo sapiens variant 2 G 44 V GN=F9 PE=1 SV=2		4583.02	FTIYNNMFCAGFHEGGR	FTIYNNM[Oxi]FC[PPa]AGFHEGGR	3	y	1	8	17.46	sp|P00740-6|FA9_HUMAN		FALSE	26488.85938	0.999599993	FALSE	1		Oxidation
684.3014526	901.8905029	17.46	Coagulation factor IX OS=Homo sapiens variant 2 G 44 V GN=F9 PE=1 SV=2		4281.21	FTIYNNMFCAGFHEGGR	FTIYNNM[Oxi]FC[PPa]AGFHEGGR	3	y	2	15	17.46	sp|P00740-6|FA9_HUMAN		FALSE	26488.85938	0.999599993	FALSE	1		Oxidation
684.3014526	555.2633667	17.46	Coagulation factor IX OS=Homo sapiens variant 2 G 44 V GN=F9 PE=1 SV=2		4036.5	FTIYNNMFCAGFHEGGR	FTIYNNM[Oxi]FC[PPa]AGFHEGGR	3	y	1	5	17.46	sp|P00740-6|FA9_HUMAN		FALSE	26488.85938	0.999599993	FALSE	1		Oxidation
684.3014526	249.1233673	17.46	Coagulation factor IX OS=Homo sapiens variant 2 G 44 V GN=F9 PE=1 SV=2		4013.93	FTIYNNMFCAGFHEGGR	FTIYNNM[Oxi]FC[PPa]AGFHEGGR	3	b	1	2	17.46	sp|P00740-6|FA9_HUMAN		FALSE	26488.85938	0.999599993	FALSE	1		Oxidation
684.3014526	1004.436646	17.46	Coagulation factor IX OS=Homo sapiens variant 2 G 44 V GN=F9 PE=1 SV=2		3904.9	FTIYNNMFCAGFHEGGR	FTIYNNM[Oxi]FC[PPa]AGFHEGGR	3	y	1	9	17.46	sp|P00740-6|FA9_HUMAN		FALSE	26488.85938	0.999599993	FALSE	1		Oxidation
684.3014526	1151.505127	17.46	Coagulation factor IX OS=Homo sapiens variant 2 G 44 V GN=F9 PE=1 SV=2		3865.87	FTIYNNMFCAGFHEGGR	FTIYNNM[Oxi]FC[PPa]AGFHEGGR	3	y	1	10	17.46	sp|P00740-6|FA9_HUMAN		FALSE	26488.85938	0.999599993	FALSE	1		Oxidation
684.3014526	763.8168335	17.46	Coagulation factor IX OS=Homo sapiens variant 2 G 44 V GN=F9 PE=1 SV=2		3557.78	FTIYNNMFCAGFHEGGR	FTIYNNM[Oxi]FC[PPa]AGFHEGGR	3	y	2	13	17.46	sp|P00740-6|FA9_HUMAN		FALSE	26488.85938	0.999599993	FALSE	1		Oxidation
684.3014526	289.1618652	17.46	Coagulation factor IX OS=Homo sapiens variant 2 G 44 V GN=F9 PE=1 SV=2		3338.56	FTIYNNMFCAGFHEGGR	FTIYNNM[Oxi]FC[PPa]AGFHEGGR	3	y	1	3	17.46	sp|P00740-6|FA9_HUMAN		FALSE	26488.85938	0.999599993	FALSE	1		Oxidation
684.3014526	418.2044678	17.46	Coagulation factor IX OS=Homo sapiens variant 2 G 44 V GN=F9 PE=1 SV=2		2886.34	FTIYNNMFCAGFHEGGR	FTIYNNM[Oxi]FC[PPa]AGFHEGGR	3	y	1	4	17.46	sp|P00740-6|FA9_HUMAN		FALSE	26488.85938	0.999599993	FALSE	1		Oxidation
684.3014526	706.7953491	17.46	Coagulation factor IX OS=Homo sapiens variant 2 G 44 V GN=F9 PE=1 SV=2		2041.28	FTIYNNMFCAGFHEGGR	FTIYNNM[Oxi]FC[PPa]AGFHEGGR	3	y	2	12	17.46	sp|P00740-6|FA9_HUMAN		FALSE	26488.85938	0.999599993	FALSE	1		Oxidation
684.3014526	278.1353455	17.46	Coagulation factor IX OS=Homo sapiens variant 2 G 44 V GN=F9 PE=1 SV=2		1525.27	FTIYNNMFCAGFHEGGR	FTIYNNM[Oxi]FC[PPa]AGFHEGGR	3	y	2	5	17.46	sp|P00740-6|FA9_HUMAN		FALSE	26488.85938	0.999599993	FALSE	1		Oxidation
684.3014526	702.3317871	17.46	Coagulation factor IX OS=Homo sapiens variant 2 G 44 V GN=F9 PE=1 SV=2		1474.52	FTIYNNMFCAGFHEGGR	FTIYNNM[Oxi]FC[PPa]AGFHEGGR	3	y	1	6	17.46	sp|P00740-6|FA9_HUMAN		FALSE	26488.85938	0.999599993	FALSE	1		Oxidation
684.3014526	601.5960693	17.46	Coagulation factor IX OS=Homo sapiens variant 2 G 44 V GN=F9 PE=1 SV=2		1194.36	FTIYNNMFCAGFHEGGR	FTIYNNM[Oxi]FC[PPa]AGFHEGGR	3	y	3	15	17.46	sp|P00740-6|FA9_HUMAN		FALSE	26488.85938	0.999599993	FALSE	1		Oxidation
684.3014526	576.2561646	17.46	Coagulation factor IX OS=Homo sapiens variant 2 G 44 V GN=F9 PE=1 SV=2		1192.27	FTIYNNMFCAGFHEGGR	FTIYNNM[Oxi]FC[PPa]AGFHEGGR	3	y	2	10	17.46	sp|P00740-6|FA9_HUMAN		FALSE	26488.85938	0.999599993	FALSE	1		Oxidation
684.3014526	502.7219849	17.46	Coagulation factor IX OS=Homo sapiens variant 2 G 44 V GN=F9 PE=1 SV=2		922.23	FTIYNNMFCAGFHEGGR	FTIYNNM[Oxi]FC[PPa]AGFHEGGR	3	y	2	9	17.46	sp|P00740-6|FA9_HUMAN		FALSE	26488.85938	0.999599993	FALSE	1		Oxidation
684.3014526	649.7738647	17.46	Coagulation factor IX OS=Homo sapiens variant 2 G 44 V GN=F9 PE=1 SV=2		921	FTIYNNMFCAGFHEGGR	FTIYNNM[Oxi]FC[PPa]AGFHEGGR	3	y	2	11	17.46	sp|P00740-6|FA9_HUMAN		FALSE	26488.85938	0.999599993	FALSE	1		Oxidation
684.3014526	952.4143677	17.46	Coagulation factor IX OS=Homo sapiens variant 2 G 44 V GN=F9 PE=1 SV=2		819.26	FTIYNNMFCAGFHEGGR	FTIYNNM[Oxi]FC[PPa]AGFHEGGR	3	y	2	16	17.46	sp|P00740-6|FA9_HUMAN		FALSE	26488.85938	0.999599993	FALSE	1		Oxidation
684.3014526	678.2979126	17.46	Coagulation factor IX OS=Homo sapiens variant 2 G 44 V GN=F9 PE=1 SV=2		796	FTIYNNMFCAGFHEGGR	FTIYNNM[Oxi]FC[PPa]AGFHEGGR	3	b	3	17	17.46	sp|P00740-6|FA9_HUMAN		FALSE	26488.85938	0.999599993	FALSE	1		Oxidation
684.3014526	563.9014282	17.46	Coagulation factor IX OS=Homo sapiens variant 2 G 44 V GN=F9 PE=1 SV=2		626	FTIYNNMFCAGFHEGGR	FTIYNNM[Oxi]FC[PPa]AGFHEGGR	3	y	3	14	17.46	sp|P00740-6|FA9_HUMAN		FALSE	26488.85938	0.999599993	FALSE	1		Oxidation
684.3014526	362.207428	17.46	Coagulation factor IX OS=Homo sapiens variant 2 G 44 V GN=F9 PE=1 SV=2		586.35	FTIYNNMFCAGFHEGGR	FTIYNNM[Oxi]FC[PPa]AGFHEGGR	3	b	1	3	17.46	sp|P00740-6|FA9_HUMAN		FALSE	26488.85938	0.999599993	FALSE	1		Oxidation
684.3014526	635.2786255	17.46	Coagulation factor IX OS=Homo sapiens variant 2 G 44 V GN=F9 PE=1 SV=2		504.1	FTIYNNMFCAGFHEGGR	FTIYNNM[Oxi]FC[PPa]AGFHEGGR	3	y	3	16	17.46	sp|P00740-6|FA9_HUMAN		FALSE	26488.85938	0.999599993	FALSE	1		Oxidation
684.3014526	175.1189575	17.46	Coagulation factor IX OS=Homo sapiens variant 2 G 44 V GN=F9 PE=1 SV=2		484.09	FTIYNNMFCAGFHEGGR	FTIYNNM[Oxi]FC[PPa]AGFHEGGR	3	y	1	1	17.46	sp|P00740-6|FA9_HUMAN		FALSE	26488.85938	0.999599993	FALSE	1		Oxidation
684.3014526	415.698822	17.46	Coagulation factor IX OS=Homo sapiens variant 2 G 44 V GN=F9 PE=1 SV=2		400.13	FTIYNNMFCAGFHEGGR	FTIYNNM[Oxi]FC[PPa]AGFHEGGR	3	y	2	8	17.46	sp|P00740-6|FA9_HUMAN		FALSE	26488.85938	0.999599993	FALSE	1		Oxidation
684.3014526	232.1404114	17.46	Coagulation factor IX OS=Homo sapiens variant 2 G 44 V GN=F9 PE=1 SV=2		384.21	FTIYNNMFCAGFHEGGR	FTIYNNM[Oxi]FC[PPa]AGFHEGGR	3	y	1	2	17.46	sp|P00740-6|FA9_HUMAN		FALSE	26488.85938	0.999599993	FALSE	1		Oxidation
684.3014526	1298.540527	17.46	Coagulation factor IX OS=Homo sapiens variant 2 G 44 V GN=F9 PE=1 SV=2		358.23	FTIYNNMFCAGFHEGGR	FTIYNNM[Oxi]FC[PPa]AGFHEGGR	3	y	1	11	17.46	sp|P00740-6|FA9_HUMAN		FALSE	26488.85938	0.999599993	FALSE	1		Oxidation
684.3014526	380.1802673	17.46	Coagulation factor IX OS=Homo sapiens variant 2 G 44 V GN=F9 PE=1 SV=2		352.95	FTIYNNMFCAGFHEGGR	FTIYNNM[Oxi]FC[PPa]AGFHEGGR	3	y	2	7	17.46	sp|P00740-6|FA9_HUMAN		FALSE	26488.85938	0.999599993	FALSE	1		Oxidation
684.3014526	639.3136597	17.46	Coagulation factor IX OS=Homo sapiens variant 2 G 44 V GN=F9 PE=1 SV=2		298.17	FTIYNNMFCAGFHEGGR	FTIYNNM[Oxi]FC[PPa]AGFHEGGR	3	b	1	5	17.46	sp|P00740-6|FA9_HUMAN		FALSE	26488.85938	0.999599993	FALSE	1		Oxidation
684.3014526	525.270752	17.46	Coagulation factor IX OS=Homo sapiens variant 2 G 44 V GN=F9 PE=1 SV=2		231.1	FTIYNNMFCAGFHEGGR	FTIYNNM[Oxi]FC[PPa]AGFHEGGR	3	b	1	4	17.46	sp|P00740-6|FA9_HUMAN		FALSE	26488.85938	0.999599993	FALSE	1		Oxidation
684.3014526	588.249939	17.46	Coagulation factor IX OS=Homo sapiens variant 2 G 44 V GN=F9 PE=1 SV=2		205.14	FTIYNNMFCAGFHEGGR	FTIYNNM[Oxi]FC[PPa]AGFHEGGR	3	b	3	14	17.46	sp|P00740-6|FA9_HUMAN		FALSE	26488.85938	0.999599993	FALSE	1		Oxidation
684.3014526	1412.583374	17.46	Coagulation factor IX OS=Homo sapiens variant 2 G 44 V GN=F9 PE=1 SV=2		127.23	FTIYNNMFCAGFHEGGR	FTIYNNM[Oxi]FC[PPa]AGFHEGGR	3	y	1	12	17.46	sp|P00740-6|FA9_HUMAN		FALSE	26488.85938	0.999599993	FALSE	1		Oxidation
684.3014526	1221.506714	17.46	Coagulation factor IX OS=Homo sapiens variant 2 G 44 V GN=F9 PE=1 SV=2		105	FTIYNNMFCAGFHEGGR	FTIYNNM[Oxi]FC[PPa]AGFHEGGR	3	b	1	9	17.46	sp|P00740-6|FA9_HUMAN		FALSE	26488.85938	0.999599993	FALSE	1		Oxidation
684.3014526	1526.626343	17.46	Coagulation factor IX OS=Homo sapiens variant 2 G 44 V GN=F9 PE=1 SV=2		63	FTIYNNMFCAGFHEGGR	FTIYNNM[Oxi]FC[PPa]AGFHEGGR	3	y	1	13	17.46	sp|P00740-6|FA9_HUMAN		FALSE	26488.85938	0.999599993	FALSE	1		Oxidation
778.822998	747.3606567	14.07	Coagulation factor IX OS=Homo sapiens variant 2 G 44 V GN=F9 PE=1 SV=2		50062.14	SCEPAVPFPCGR	S[UGG]C[PPa]E[KXX]PAVPFPC[PPa]GR	2	y	1	6	14.07	sp|P00740-6|FA9_HUMAN		FALSE	24380.67969	0.999800026	FALSE	1		GG,Cation:K
778.822998	1014.518921	14.07	Coagulation factor IX OS=Homo sapiens variant 2 G 44 V GN=F9 PE=1 SV=2		26601.03	SCEPAVPFPCGR	S[UGG]C[PPa]E[KXX]PAVPFPC[PPa]GR	2	y	1	9	14.07	sp|P00740-6|FA9_HUMAN		FALSE	24380.67969	0.999800026	FALSE	1		GG,Cation:K
778.822998	778.822998	14.07	Coagulation factor IX OS=Homo sapiens variant 2 G 44 V GN=F9 PE=1 SV=2		15878.25	SCEPAVPFPCGR	S[UGG]C[PPa]E[KXX]PAVPFPC[PPa]GR	2	y	2	12	14.07	sp|P00740-6|FA9_HUMAN		FALSE	24380.67969	0.999800026	FALSE	1		GG,Cation:K
778.822998	810.2852783	14.07	Coagulation factor IX OS=Homo sapiens variant 2 G 44 V GN=F9 PE=1 SV=2		12355.13	SCEPAVPFPCGR	S[UGG]C[PPa]E[KXX]PAVPFPC[PPa]GR	2	b	1	6	14.07	sp|P00740-6|FA9_HUMAN		FALSE	24380.67969	0.999800026	FALSE	1		GG,Cation:K
778.822998	543.1270142	14.07	Coagulation factor IX OS=Homo sapiens variant 2 G 44 V GN=F9 PE=1 SV=2		9829.59	SCEPAVPFPCGR	S[UGG]C[PPa]E[KXX]PAVPFPC[PPa]GR	2	b	1	3	14.07	sp|P00740-6|FA9_HUMAN		FALSE	24380.67969	0.999800026	FALSE	1		GG,Cation:K
778.822998	503.2394714	14.07	Coagulation factor IX OS=Homo sapiens variant 2 G 44 V GN=F9 PE=1 SV=2		8040.23	SCEPAVPFPCGR	S[UGG]C[PPa]E[KXX]PAVPFPC[PPa]GR	2	y	1	4	14.07	sp|P00740-6|FA9_HUMAN		FALSE	24380.67969	0.999800026	FALSE	1		GG,Cation:K
778.822998	846.4290771	14.07	Coagulation factor IX OS=Homo sapiens variant 2 G 44 V GN=F9 PE=1 SV=2		4059.74	SCEPAVPFPCGR	S[UGG]C[PPa]E[KXX]PAVPFPC[PPa]GR	2	y	1	7	14.07	sp|P00740-6|FA9_HUMAN		FALSE	24380.67969	0.999800026	FALSE	1		GG,Cation:K
778.822998	711.2168579	14.07	Coagulation factor IX OS=Homo sapiens variant 2 G 44 V GN=F9 PE=1 SV=2		2924.93	SCEPAVPFPCGR	S[UGG]C[PPa]E[KXX]PAVPFPC[PPa]GR	2	b	1	5	14.07	sp|P00740-6|FA9_HUMAN		FALSE	24380.67969	0.999800026	FALSE	1		GG,Cation:K
778.822998	1054.406494	14.07	Coagulation factor IX OS=Homo sapiens variant 2 G 44 V GN=F9 PE=1 SV=2		1907.65	SCEPAVPFPCGR	S[UGG]C[PPa]E[KXX]PAVPFPC[PPa]GR	2	b	1	8	14.07	sp|P00740-6|FA9_HUMAN		FALSE	24380.67969	0.999800026	FALSE	1		GG,Cation:K
778.822998	917.4661865	14.07	Coagulation factor IX OS=Homo sapiens variant 2 G 44 V GN=F9 PE=1 SV=2		1577.43	SCEPAVPFPCGR	S[UGG]C[PPa]E[KXX]PAVPFPC[PPa]GR	2	y	1	8	14.07	sp|P00740-6|FA9_HUMAN		FALSE	24380.67969	0.999800026	FALSE	1		GG,Cation:K
778.822998	650.3079224	14.07	Coagulation factor IX OS=Homo sapiens variant 2 G 44 V GN=F9 PE=1 SV=2		1280.54	SCEPAVPFPCGR	S[UGG]C[PPa]E[KXX]PAVPFPC[PPa]GR	2	y	1	5	14.07	sp|P00740-6|FA9_HUMAN		FALSE	24380.67969	0.999800026	FALSE	1		GG,Cation:K
778.822998	507.7631226	14.07	Coagulation factor IX OS=Homo sapiens variant 2 G 44 V GN=F9 PE=1 SV=2		823.12	SCEPAVPFPCGR	S[UGG]C[PPa]E[KXX]PAVPFPC[PPa]GR	2	y	2	9	14.07	sp|P00740-6|FA9_HUMAN		FALSE	24380.67969	0.999800026	FALSE	1		GG,Cation:K
778.822998	640.1797485	14.07	Coagulation factor IX OS=Homo sapiens variant 2 G 44 V GN=F9 PE=1 SV=2		590.45	SCEPAVPFPCGR	S[UGG]C[PPa]E[KXX]PAVPFPC[PPa]GR	2	b	1	4	14.07	sp|P00740-6|FA9_HUMAN		FALSE	24380.67969	0.999800026	FALSE	1		GG,Cation:K
778.822998	232.1404114	14.07	Coagulation factor IX OS=Homo sapiens variant 2 G 44 V GN=F9 PE=1 SV=2		566	SCEPAVPFPCGR	S[UGG]C[PPa]E[KXX]PAVPFPC[PPa]GR	2	y	1	2	14.07	sp|P00740-6|FA9_HUMAN		FALSE	24380.67969	0.999800026	FALSE	1		GG,Cation:K
778.822998	252.1233826	14.07	Coagulation factor IX OS=Homo sapiens variant 2 G 44 V GN=F9 PE=1 SV=2		420.09	SCEPAVPFPCGR	S[UGG]C[PPa]E[KXX]PAVPFPC[PPa]GR	2	y	2	4	14.07	sp|P00740-6|FA9_HUMAN		FALSE	24380.67969	0.999800026	FALSE	1		GG,Cation:K
778.822998	406.1867065	14.07	Coagulation factor IX OS=Homo sapiens variant 2 G 44 V GN=F9 PE=1 SV=2		357	SCEPAVPFPCGR	S[UGG]C[PPa]E[KXX]PAVPFPC[PPa]GR	2	y	1	3	14.07	sp|P00740-6|FA9_HUMAN		FALSE	24380.67969	0.999800026	FALSE	1		GG,Cation:K
778.822998	374.18396	14.07	Coagulation factor IX OS=Homo sapiens variant 2 G 44 V GN=F9 PE=1 SV=2		330.92	SCEPAVPFPCGR	S[UGG]C[PPa]E[KXX]PAVPFPC[PPa]GR	2	y	2	6	14.07	sp|P00740-6|FA9_HUMAN		FALSE	24380.67969	0.999800026	FALSE	1		GG,Cation:K
778.822998	907.3380737	14.07	Coagulation factor IX OS=Homo sapiens variant 2 G 44 V GN=F9 PE=1 SV=2		315	SCEPAVPFPCGR	S[UGG]C[PPa]E[KXX]PAVPFPC[PPa]GR	2	b	1	7	14.07	sp|P00740-6|FA9_HUMAN		FALSE	24380.67969	0.999800026	FALSE	1		GG,Cation:K
778.822998	1325.505493	14.07	Coagulation factor IX OS=Homo sapiens variant 2 G 44 V GN=F9 PE=1 SV=2		296.13	SCEPAVPFPCGR	S[UGG]C[PPa]E[KXX]PAVPFPC[PPa]GR	2	b	1	10	14.07	sp|P00740-6|FA9_HUMAN		FALSE	24380.67969	0.999800026	FALSE	1		GG,Cation:K
778.822998	769.817688	14.07	Coagulation factor IX OS=Homo sapiens variant 2 G 44 V GN=F9 PE=1 SV=2		232.33	SCEPAVPFPCGR	S[UGG]C[PPa]E[KXX]PAVPFPC[PPa]GR	2	b	2	12	14.07	sp|P00740-6|FA9_HUMAN		FALSE	24380.67969	0.999800026	FALSE	1		GG,Cation:K
778.822998	454.1726685	14.07	Coagulation factor IX OS=Homo sapiens variant 2 G 44 V GN=F9 PE=1 SV=2		208.32	SCEPAVPFPCGR	S[UGG]C[PPa]E[KXX]PAVPFPC[PPa]GR	2	b	2	7	14.07	sp|P00740-6|FA9_HUMAN		FALSE	24380.67969	0.999800026	FALSE	1		GG,Cation:K
778.822998	175.1189575	14.07	Coagulation factor IX OS=Homo sapiens variant 2 G 44 V GN=F9 PE=1 SV=2		126	SCEPAVPFPCGR	S[UGG]C[PPa]E[KXX]PAVPFPC[PPa]GR	2	y	1	1	14.07	sp|P00740-6|FA9_HUMAN		FALSE	24380.67969	0.999800026	FALSE	1		GG,Cation:K
778.822998	1151.459229	14.07	Coagulation factor IX OS=Homo sapiens variant 2 G 44 V GN=F9 PE=1 SV=2		42	SCEPAVPFPCGR	S[UGG]C[PPa]E[KXX]PAVPFPC[PPa]GR	2	b	1	9	14.07	sp|P00740-6|FA9_HUMAN		FALSE	24380.67969	0.999800026	FALSE	1		GG,Cation:K
778.822998	1382.526978	14.07	Coagulation factor IX OS=Homo sapiens variant 2 G 44 V GN=F9 PE=1 SV=2		42	SCEPAVPFPCGR	S[UGG]C[PPa]E[KXX]PAVPFPC[PPa]GR	2	b	1	11	14.07	sp|P00740-6|FA9_HUMAN		FALSE	24380.67969	0.999800026	FALSE	1		GG,Cation:K
488.3029175	692.4089966	18.57	Coagulation factor IX OS=Homo sapiens variant 2 G 44 V GN=F9 PE=1 SV=2		15300.39	ALVLQYLR	ALVLQYLR	2	y	1	5	18.57	sp|P00740-6|FA9_HUMAN		FALSE	23906.14063	0.999800026	FALSE	1
488.3029175	791.477417	18.57	Coagulation factor IX OS=Homo sapiens variant 2 G 44 V GN=F9 PE=1 SV=2		14453.37	ALVLQYLR	ALVLQYLR	2	y	1	6	18.57	sp|P00740-6|FA9_HUMAN		FALSE	23906.14063	0.999800026	FALSE	1
488.3029175	579.3249512	18.57	Coagulation factor IX OS=Homo sapiens variant 2 G 44 V GN=F9 PE=1 SV=2		9781.51	ALVLQYLR	ALVLQYLR	2	y	1	4	18.57	sp|P00740-6|FA9_HUMAN		FALSE	23906.14063	0.999800026	FALSE	1
488.3029175	451.2663574	18.57	Coagulation factor IX OS=Homo sapiens variant 2 G 44 V GN=F9 PE=1 SV=2		3993.09	ALVLQYLR	ALVLQYLR	2	y	1	3	18.57	sp|P00740-6|FA9_HUMAN		FALSE	23906.14063	0.999800026	FALSE	1
488.3029175	185.1284485	18.57	Coagulation factor IX OS=Homo sapiens variant 2 G 44 V GN=F9 PE=1 SV=2		3977.26	ALVLQYLR	ALVLQYLR	2	b	1	2	18.57	sp|P00740-6|FA9_HUMAN		FALSE	23906.14063	0.999800026	FALSE	1
488.3029175	284.1968689	18.57	Coagulation factor IX OS=Homo sapiens variant 2 G 44 V GN=F9 PE=1 SV=2		2331.06	ALVLQYLR	ALVLQYLR	2	b	1	3	18.57	sp|P00740-6|FA9_HUMAN		FALSE	23906.14063	0.999800026	FALSE	1
488.3029175	175.1189575	18.57	Coagulation factor IX OS=Homo sapiens variant 2 G 44 V GN=F9 PE=1 SV=2		1844.83	ALVLQYLR	ALVLQYLR	2	y	1	1	18.57	sp|P00740-6|FA9_HUMAN		FALSE	23906.14063	0.999800026	FALSE	1
488.3029175	288.2030029	18.57	Coagulation factor IX OS=Homo sapiens variant 2 G 44 V GN=F9 PE=1 SV=2		799.21	ALVLQYLR	ALVLQYLR	2	y	1	2	18.57	sp|P00740-6|FA9_HUMAN		FALSE	23906.14063	0.999800026	FALSE	1
488.3029175	904.5614624	18.57	Coagulation factor IX OS=Homo sapiens variant 2 G 44 V GN=F9 PE=1 SV=2		421.13	ALVLQYLR	ALVLQYLR	2	y	1	7	18.57	sp|P00740-6|FA9_HUMAN		FALSE	23906.14063	0.999800026	FALSE	1
488.3029175	396.2423401	18.57	Coagulation factor IX OS=Homo sapiens variant 2 G 44 V GN=F9 PE=1 SV=2		419	ALVLQYLR	ALVLQYLR	2	y	2	6	18.57	sp|P00740-6|FA9_HUMAN		FALSE	23906.14063	0.999800026	FALSE	1
488.3029175	346.7081299	18.57	Coagulation factor IX OS=Homo sapiens variant 2 G 44 V GN=F9 PE=1 SV=2		253.13	ALVLQYLR	ALVLQYLR	2	y	2	5	18.57	sp|P00740-6|FA9_HUMAN		FALSE	23906.14063	0.999800026	FALSE	1
488.3029175	397.2809448	18.57	Coagulation factor IX OS=Homo sapiens variant 2 G 44 V GN=F9 PE=1 SV=2		190.23	ALVLQYLR	ALVLQYLR	2	b	1	4	18.57	sp|P00740-6|FA9_HUMAN		FALSE	23906.14063	0.999800026	FALSE	1
488.3029175	525.3395386	18.57	Coagulation factor IX OS=Homo sapiens variant 2 G 44 V GN=F9 PE=1 SV=2		148.13	ALVLQYLR	ALVLQYLR	2	b	1	5	18.57	sp|P00740-6|FA9_HUMAN		FALSE	23906.14063	0.999800026	FALSE	1
488.3029175	688.402832	18.57	Coagulation factor IX OS=Homo sapiens variant 2 G 44 V GN=F9 PE=1 SV=2		147	ALVLQYLR	ALVLQYLR	2	b	1	6	18.57	sp|P00740-6|FA9_HUMAN		FALSE	23906.14063	0.999800026	FALSE	1
488.3029175	452.7843628	18.57	Coagulation factor IX OS=Homo sapiens variant 2 G 44 V GN=F9 PE=1 SV=2		106	ALVLQYLR	ALVLQYLR	2	y	2	7	18.57	sp|P00740-6|FA9_HUMAN		FALSE	23906.14063	0.999800026	FALSE	1
488.3029175	801.4868774	18.57	Coagulation factor IX OS=Homo sapiens variant 2 G 44 V GN=F9 PE=1 SV=2		84.1	ALVLQYLR	ALVLQYLR	2	b	1	7	18.57	sp|P00740-6|FA9_HUMAN		FALSE	23906.14063	0.999800026	FALSE	1
718.8184814	779.3504639	15.12	Coagulation factor IX OS=Homo sapiens variant 2 G 44 V GN=F9 PE=1 SV=2		27822.79	SCEPAVPFPCGR	SC[PPa]EPAVPFP[2Ox]C[PPa]GR	2	y	1	6	15.12	sp|P00740-6|FA9_HUMAN		FALSE	21330.13086	0.999499977	FALSE	1		Dioxidation
718.8184814	1046.508789	15.12	Coagulation factor IX OS=Homo sapiens variant 2 G 44 V GN=F9 PE=1 SV=2		17898.6	SCEPAVPFPCGR	SC[PPa]EPAVPFP[2Ox]C[PPa]GR	2	y	1	9	15.12	sp|P00740-6|FA9_HUMAN		FALSE	21330.13086	0.999499977	FALSE	1		Dioxidation
718.8184814	658.286499	15.12	Coagulation factor IX OS=Homo sapiens variant 2 G 44 V GN=F9 PE=1 SV=2		7043.44	SCEPAVPFPCGR	SC[PPa]EPAVPFP[2Ox]C[PPa]GR	2	b	1	6	15.12	sp|P00740-6|FA9_HUMAN		FALSE	21330.13086	0.999499977	FALSE	1		Dioxidation
718.8184814	718.8184814	15.12	Coagulation factor IX OS=Homo sapiens variant 2 G 44 V GN=F9 PE=1 SV=2		5518.76	SCEPAVPFPCGR	SC[PPa]EPAVPFP[2Ox]C[PPa]GR	2	y	2	12	15.12	sp|P00740-6|FA9_HUMAN		FALSE	21330.13086	0.999499977	FALSE	1		Dioxidation
718.8184814	535.2293091	15.12	Coagulation factor IX OS=Homo sapiens variant 2 G 44 V GN=F9 PE=1 SV=2		4173.4	SCEPAVPFPCGR	SC[PPa]EPAVPFP[2Ox]C[PPa]GR	2	y	1	4	15.12	sp|P00740-6|FA9_HUMAN		FALSE	21330.13086	0.999499977	FALSE	1		Dioxidation
718.8184814	391.1282043	15.12	Coagulation factor IX OS=Homo sapiens variant 2 G 44 V GN=F9 PE=1 SV=2		3217.21	SCEPAVPFPCGR	SC[PPa]EPAVPFP[2Ox]C[PPa]GR	2	b	1	3	15.12	sp|P00740-6|FA9_HUMAN		FALSE	21330.13086	0.999499977	FALSE	1		Dioxidation
718.8184814	1175.551392	15.12	Coagulation factor IX OS=Homo sapiens variant 2 G 44 V GN=F9 PE=1 SV=2		2696.95	SCEPAVPFPCGR	SC[PPa]EPAVPFP[2Ox]C[PPa]GR	2	y	1	10	15.12	sp|P00740-6|FA9_HUMAN		FALSE	21330.13086	0.999499977	FALSE	1		Dioxidation
718.8184814	878.4188843	15.12	Coagulation factor IX OS=Homo sapiens variant 2 G 44 V GN=F9 PE=1 SV=2		2431.85	SCEPAVPFPCGR	SC[PPa]EPAVPFP[2Ox]C[PPa]GR	2	y	1	7	15.12	sp|P00740-6|FA9_HUMAN		FALSE	21330.13086	0.999499977	FALSE	1		Dioxidation
718.8184814	262.0856018	15.12	Coagulation factor IX OS=Homo sapiens variant 2 G 44 V GN=F9 PE=1 SV=2		2254.65	SCEPAVPFPCGR	SC[PPa]EPAVPFP[2Ox]C[PPa]GR	2	b	1	2	15.12	sp|P00740-6|FA9_HUMAN		FALSE	21330.13086	0.999499977	FALSE	1		Dioxidation
718.8184814	949.4559937	15.12	Coagulation factor IX OS=Homo sapiens variant 2 G 44 V GN=F9 PE=1 SV=2		1464.74	SCEPAVPFPCGR	SC[PPa]EPAVPFP[2Ox]C[PPa]GR	2	y	1	8	15.12	sp|P00740-6|FA9_HUMAN		FALSE	21330.13086	0.999499977	FALSE	1		Dioxidation
718.8184814	682.2977295	15.12	Coagulation factor IX OS=Homo sapiens variant 2 G 44 V GN=F9 PE=1 SV=2		1272.94	SCEPAVPFPCGR	SC[PPa]EPAVPFP[2Ox]C[PPa]GR	2	y	1	5	15.12	sp|P00740-6|FA9_HUMAN		FALSE	21330.13086	0.999499977	FALSE	1		Dioxidation
718.8184814	523.7580566	15.12	Coagulation factor IX OS=Homo sapiens variant 2 G 44 V GN=F9 PE=1 SV=2		1182.43	SCEPAVPFPCGR	SC[PPa]EPAVPFP[2Ox]C[PPa]GR	2	y	2	9	15.12	sp|P00740-6|FA9_HUMAN		FALSE	21330.13086	0.999499977	FALSE	1		Dioxidation
718.8184814	559.2180786	15.12	Coagulation factor IX OS=Homo sapiens variant 2 G 44 V GN=F9 PE=1 SV=2		1140.52	SCEPAVPFPCGR	SC[PPa]EPAVPFP[2Ox]C[PPa]GR	2	b	1	5	15.12	sp|P00740-6|FA9_HUMAN		FALSE	21330.13086	0.999499977	FALSE	1		Dioxidation
718.8184814	902.4076538	15.12	Coagulation factor IX OS=Homo sapiens variant 2 G 44 V GN=F9 PE=1 SV=2		691.22	SCEPAVPFPCGR	SC[PPa]EPAVPFP[2Ox]C[PPa]GR	2	b	1	8	15.12	sp|P00740-6|FA9_HUMAN		FALSE	21330.13086	0.999499977	FALSE	1		Dioxidation
718.8184814	175.1189575	15.12	Coagulation factor IX OS=Homo sapiens variant 2 G 44 V GN=F9 PE=1 SV=2		411.67	SCEPAVPFPCGR	SC[PPa]EPAVPFP[2Ox]C[PPa]GR	2	y	1	1	15.12	sp|P00740-6|FA9_HUMAN		FALSE	21330.13086	0.999499977	FALSE	1		Dioxidation
718.8184814	588.2792969	15.12	Coagulation factor IX OS=Homo sapiens variant 2 G 44 V GN=F9 PE=1 SV=2		401.45	SCEPAVPFPCGR	SC[PPa]EPAVPFP[2Ox]C[PPa]GR	2	y	2	10	15.12	sp|P00740-6|FA9_HUMAN		FALSE	21330.13086	0.999499977	FALSE	1		Dioxidation
718.8184814	232.1404114	15.12	Coagulation factor IX OS=Homo sapiens variant 2 G 44 V GN=F9 PE=1 SV=2		343.54	SCEPAVPFPCGR	SC[PPa]EPAVPFP[2Ox]C[PPa]GR	2	y	1	2	15.12	sp|P00740-6|FA9_HUMAN		FALSE	21330.13086	0.999499977	FALSE	1		Dioxidation
718.8184814	390.178894	15.12	Coagulation factor IX OS=Homo sapiens variant 2 G 44 V GN=F9 PE=1 SV=2		336	SCEPAVPFPCGR	SC[PPa]EPAVPFP[2Ox]C[PPa]GR	2	y	2	6	15.12	sp|P00740-6|FA9_HUMAN		FALSE	21330.13086	0.999499977	FALSE	1		Dioxidation
718.8184814	488.1809692	15.12	Coagulation factor IX OS=Homo sapiens variant 2 G 44 V GN=F9 PE=1 SV=2		204.41	SCEPAVPFPCGR	SC[PPa]EPAVPFP[2Ox]C[PPa]GR	2	b	1	4	15.12	sp|P00740-6|FA9_HUMAN		FALSE	21330.13086	0.999499977	FALSE	1		Dioxidation
718.8184814	268.1182861	15.12	Coagulation factor IX OS=Homo sapiens variant 2 G 44 V GN=F9 PE=1 SV=2		198.01	SCEPAVPFPCGR	SC[PPa]EPAVPFP[2Ox]C[PPa]GR	2	y	2	4	15.12	sp|P00740-6|FA9_HUMAN		FALSE	21330.13086	0.999499977	FALSE	1		Dioxidation
718.8184814	280.1126709	15.12	Coagulation factor IX OS=Homo sapiens variant 2 G 44 V GN=F9 PE=1 SV=2		168	SCEPAVPFPCGR	SC[PPa]EPAVPFP[2Ox]C[PPa]GR	2	b	2	5	15.12	sp|P00740-6|FA9_HUMAN		FALSE	21330.13086	0.999499977	FALSE	1		Dioxidation
718.8184814	755.3392334	15.12	Coagulation factor IX OS=Homo sapiens variant 2 G 44 V GN=F9 PE=1 SV=2		130.55	SCEPAVPFPCGR	SC[PPa]EPAVPFP[2Ox]C[PPa]GR	2	b	1	7	15.12	sp|P00740-6|FA9_HUMAN		FALSE	21330.13086	0.999499977	FALSE	1		Dioxidation
718.8184814	709.8132324	15.12	Coagulation factor IX OS=Homo sapiens variant 2 G 44 V GN=F9 PE=1 SV=2		126	SCEPAVPFPCGR	SC[PPa]EPAVPFP[2Ox]C[PPa]GR	2	b	2	12	15.12	sp|P00740-6|FA9_HUMAN		FALSE	21330.13086	0.999499977	FALSE	1		Dioxidation
718.8184814	1205.496582	15.12	Coagulation factor IX OS=Homo sapiens variant 2 G 44 V GN=F9 PE=1 SV=2		43.23	SCEPAVPFPCGR	SC[PPa]EPAVPFP[2Ox]C[PPa]GR	2	b	1	10	15.12	sp|P00740-6|FA9_HUMAN		FALSE	21330.13086	0.999499977	FALSE	1		Dioxidation
591.9346924	625.2940063	8	Coagulation factor IX OS=Homo sapiens variant 2 G 44 V GN=F9 PE=1 SV=2		17880.28	SADNKVVCSCTEGYR	SADNKVVC[PPa]SC[PPa]TEGYR	3	y	1	5	8	sp|P00740-6|FA9_HUMAN		FALSE	21272.16016	1	FALSE	1
591.9346924	886.3723145	8	Coagulation factor IX OS=Homo sapiens variant 2 G 44 V GN=F9 PE=1 SV=2		13696.69	SADNKVVCSCTEGYR	SADNKVVC[PPa]SC[PPa]TEGYR	3	y	1	7	8	sp|P00740-6|FA9_HUMAN		FALSE	21272.16016	1	FALSE	1
591.9346924	395.2037354	8	Coagulation factor IX OS=Homo sapiens variant 2 G 44 V GN=F9 PE=1 SV=2		12770.27	SADNKVVCSCTEGYR	SADNKVVC[PPa]SC[PPa]TEGYR	3	y	1	3	8	sp|P00740-6|FA9_HUMAN		FALSE	21272.16016	1	FALSE	1
591.9346924	1060.418701	8	Coagulation factor IX OS=Homo sapiens variant 2 G 44 V GN=F9 PE=1 SV=2		10529.23	SADNKVVCSCTEGYR	SADNKVVC[PPa]SC[PPa]TEGYR	3	y	1	8	8	sp|P00740-6|FA9_HUMAN		FALSE	21272.16016	1	FALSE	1
591.9346924	799.340332	8	Coagulation factor IX OS=Homo sapiens variant 2 G 44 V GN=F9 PE=1 SV=2		10281.9	SADNKVVCSCTEGYR	SADNKVVC[PPa]SC[PPa]TEGYR	3	y	1	6	8	sp|P00740-6|FA9_HUMAN		FALSE	21272.16016	1	FALSE	1
591.9346924	615.3096924	8	Coagulation factor IX OS=Homo sapiens variant 2 G 44 V GN=F9 PE=1 SV=2		10204.29	SADNKVVCSCTEGYR	SADNKVVC[PPa]SC[PPa]TEGYR	3	b	1	6	8	sp|P00740-6|FA9_HUMAN		FALSE	21272.16016	1	FALSE	1
591.9346924	524.2463379	8	Coagulation factor IX OS=Homo sapiens variant 2 G 44 V GN=F9 PE=1 SV=2		8894.47	SADNKVVCSCTEGYR	SADNKVVC[PPa]SC[PPa]TEGYR	3	y	1	4	8	sp|P00740-6|FA9_HUMAN		FALSE	21272.16016	1	FALSE	1
591.9346924	1159.487061	8	Coagulation factor IX OS=Homo sapiens variant 2 G 44 V GN=F9 PE=1 SV=2		8245.87	SADNKVVCSCTEGYR	SADNKVVC[PPa]SC[PPa]TEGYR	3	y	1	9	8	sp|P00740-6|FA9_HUMAN		FALSE	21272.16016	1	FALSE	1
591.9346924	714.3780518	8	Coagulation factor IX OS=Homo sapiens variant 2 G 44 V GN=F9 PE=1 SV=2		7861.05	SADNKVVCSCTEGYR	SADNKVVC[PPa]SC[PPa]TEGYR	3	b	1	7	8	sp|P00740-6|FA9_HUMAN		FALSE	21272.16016	1	FALSE	1
591.9346924	808.3637695	8	Coagulation factor IX OS=Homo sapiens variant 2 G 44 V GN=F9 PE=1 SV=2		6377.39	SADNKVVCSCTEGYR	SADNKVVC[PPa]SC[PPa]TEGYR	3	y	2	13	8	sp|P00740-6|FA9_HUMAN		FALSE	21272.16016	1	FALSE	1
591.9346924	159.076416	8	Coagulation factor IX OS=Homo sapiens variant 2 G 44 V GN=F9 PE=1 SV=2		5794.39	SADNKVVCSCTEGYR	SADNKVVC[PPa]SC[PPa]TEGYR	3	b	1	2	8	sp|P00740-6|FA9_HUMAN		FALSE	21272.16016	1	FALSE	1
591.9346924	274.103363	8	Coagulation factor IX OS=Homo sapiens variant 2 G 44 V GN=F9 PE=1 SV=2		3584	SADNKVVCSCTEGYR	SADNKVVC[PPa]SC[PPa]TEGYR	3	b	1	3	8	sp|P00740-6|FA9_HUMAN		FALSE	21272.16016	1	FALSE	1
591.9346924	175.1189575	8	Coagulation factor IX OS=Homo sapiens variant 2 G 44 V GN=F9 PE=1 SV=2		3424.6	SADNKVVCSCTEGYR	SADNKVVC[PPa]SC[PPa]TEGYR	3	y	1	1	8	sp|P00740-6|FA9_HUMAN		FALSE	21272.16016	1	FALSE	1
591.9346924	516.241272	8	Coagulation factor IX OS=Homo sapiens variant 2 G 44 V GN=F9 PE=1 SV=2		3284.86	SADNKVVCSCTEGYR	SADNKVVC[PPa]SC[PPa]TEGYR	3	b	1	5	8	sp|P00740-6|FA9_HUMAN		FALSE	21272.16016	1	FALSE	1
591.9346924	1258.55542	8	Coagulation factor IX OS=Homo sapiens variant 2 G 44 V GN=F9 PE=1 SV=2		2960.14	SADNKVVCSCTEGYR	SADNKVVC[PPa]SC[PPa]TEGYR	3	y	1	10	8	sp|P00740-6|FA9_HUMAN		FALSE	21272.16016	1	FALSE	1
591.9346924	388.1463013	8	Coagulation factor IX OS=Homo sapiens variant 2 G 44 V GN=F9 PE=1 SV=2		2447.19	SADNKVVCSCTEGYR	SADNKVVC[PPa]SC[PPa]TEGYR	3	b	1	4	8	sp|P00740-6|FA9_HUMAN		FALSE	21272.16016	1	FALSE	1
591.9346924	800.3425293	8	Coagulation factor IX OS=Homo sapiens variant 2 G 44 V GN=F9 PE=1 SV=2		1743.56	SADNKVVCSCTEGYR	SADNKVVC[PPa]SC[PPa]TEGYR	3	b	2	14	8	sp|P00740-6|FA9_HUMAN		FALSE	21272.16016	1	FALSE	1
591.9346924	530.7129517	8	Coagulation factor IX OS=Homo sapiens variant 2 G 44 V GN=F9 PE=1 SV=2		1737.21	SADNKVVCSCTEGYR	SADNKVVC[PPa]SC[PPa]TEGYR	3	y	2	8	8	sp|P00740-6|FA9_HUMAN		FALSE	21272.16016	1	FALSE	1
591.9346924	888.4243774	8	Coagulation factor IX OS=Homo sapiens variant 2 G 44 V GN=F9 PE=1 SV=2		1657.69	SADNKVVCSCTEGYR	SADNKVVC[PPa]SC[PPa]TEGYR	3	b	1	8	8	sp|P00740-6|FA9_HUMAN		FALSE	21272.16016	1	FALSE	1
591.9346924	975.4564209	8	Coagulation factor IX OS=Homo sapiens variant 2 G 44 V GN=F9 PE=1 SV=2		1593.48	SADNKVVCSCTEGYR	SADNKVVC[PPa]SC[PPa]TEGYR	3	b	1	9	8	sp|P00740-6|FA9_HUMAN		FALSE	21272.16016	1	FALSE	1
591.9346924	580.2471924	8	Coagulation factor IX OS=Homo sapiens variant 2 G 44 V GN=F9 PE=1 SV=2		1435.65	SADNKVVCSCTEGYR	SADNKVVC[PPa]SC[PPa]TEGYR	3	y	2	9	8	sp|P00740-6|FA9_HUMAN		FALSE	21272.16016	1	FALSE	1
591.9346924	209.1028595	8	Coagulation factor IX OS=Homo sapiens variant 2 G 44 V GN=F9 PE=1 SV=2		1260.05	SADNKVVCSCTEGYR	SADNKVVC[PPa]SC[PPa]TEGYR	3	y	3	5	8	sp|P00740-6|FA9_HUMAN		FALSE	21272.16016	1	FALSE	1
591.9346924	338.1822815	8	Coagulation factor IX OS=Homo sapiens variant 2 G 44 V GN=F9 PE=1 SV=2		1167.15	SADNKVVCSCTEGYR	SADNKVVC[PPa]SC[PPa]TEGYR	3	y	1	2	8	sp|P00740-6|FA9_HUMAN		FALSE	21272.16016	1	FALSE	1
591.9346924	750.8503418	8	Coagulation factor IX OS=Homo sapiens variant 2 G 44 V GN=F9 PE=1 SV=2		1155.3	SADNKVVCSCTEGYR	SADNKVVC[PPa]SC[PPa]TEGYR	3	y	2	12	8	sp|P00740-6|FA9_HUMAN		FALSE	21272.16016	1	FALSE	1
591.9346924	591.9346924	8	Coagulation factor IX OS=Homo sapiens variant 2 G 44 V GN=F9 PE=1 SV=2		853.51	SADNKVVCSCTEGYR	SADNKVVC[PPa]SC[PPa]TEGYR	3	y	3	15	8	sp|P00740-6|FA9_HUMAN		FALSE	21272.16016	1	FALSE	1
591.9346924	693.8288574	8	Coagulation factor IX OS=Homo sapiens variant 2 G 44 V GN=F9 PE=1 SV=2		845.48	SADNKVVCSCTEGYR	SADNKVVC[PPa]SC[PPa]TEGYR	3	y	2	11	8	sp|P00740-6|FA9_HUMAN		FALSE	21272.16016	1	FALSE	1
591.9346924	400.1737976	8	Coagulation factor IX OS=Homo sapiens variant 2 G 44 V GN=F9 PE=1 SV=2		756.36	SADNKVVCSCTEGYR	SADNKVVC[PPa]SC[PPa]TEGYR	3	y	2	6	8	sp|P00740-6|FA9_HUMAN		FALSE	21272.16016	1	FALSE	1
591.9346924	843.8823242	8	Coagulation factor IX OS=Homo sapiens variant 2 G 44 V GN=F9 PE=1 SV=2		692.22	SADNKVVCSCTEGYR	SADNKVVC[PPa]SC[PPa]TEGYR	3	y	2	14	8	sp|P00740-6|FA9_HUMAN		FALSE	21272.16016	1	FALSE	1
591.9346924	387.1672058	8	Coagulation factor IX OS=Homo sapiens variant 2 G 44 V GN=F9 PE=1 SV=2		689.83	SADNKVVCSCTEGYR	SADNKVVC[PPa]SC[PPa]TEGYR	3	y	3	9	8	sp|P00740-6|FA9_HUMAN		FALSE	21272.16016	1	FALSE	1
591.9346924	308.1584778	8	Coagulation factor IX OS=Homo sapiens variant 2 G 44 V GN=F9 PE=1 SV=2		597.48	SADNKVVCSCTEGYR	SADNKVVC[PPa]SC[PPa]TEGYR	3	b	2	6	8	sp|P00740-6|FA9_HUMAN		FALSE	21272.16016	1	FALSE	1
591.9346924	443.6898193	8	Coagulation factor IX OS=Homo sapiens variant 2 G 44 V GN=F9 PE=1 SV=2		502.14	SADNKVVCSCTEGYR	SADNKVVC[PPa]SC[PPa]TEGYR	3	y	2	7	8	sp|P00740-6|FA9_HUMAN		FALSE	21272.16016	1	FALSE	1
591.9346924	444.7158203	8	Coagulation factor IX OS=Homo sapiens variant 2 G 44 V GN=F9 PE=1 SV=2		461.23	SADNKVVCSCTEGYR	SADNKVVC[PPa]SC[PPa]TEGYR	3	b	2	8	8	sp|P00740-6|FA9_HUMAN		FALSE	21272.16016	1	FALSE	1
591.9346924	690.3001099	8	Coagulation factor IX OS=Homo sapiens variant 2 G 44 V GN=F9 PE=1 SV=2		385.54	SADNKVVCSCTEGYR	SADNKVVC[PPa]SC[PPa]TEGYR	3	b	2	12	8	sp|P00740-6|FA9_HUMAN		FALSE	21272.16016	1	FALSE	1
591.9346924	488.231842	8	Coagulation factor IX OS=Homo sapiens variant 2 G 44 V GN=F9 PE=1 SV=2		379.23	SADNKVVCSCTEGYR	SADNKVVC[PPa]SC[PPa]TEGYR	3	b	2	9	8	sp|P00740-6|FA9_HUMAN		FALSE	21272.16016	1	FALSE	1
591.9346924	585.9311523	8	Coagulation factor IX OS=Homo sapiens variant 2 G 44 V GN=F9 PE=1 SV=2		378	SADNKVVCSCTEGYR	SADNKVVC[PPa]SC[PPa]TEGYR	3	b	3	15	8	sp|P00740-6|FA9_HUMAN		FALSE	21272.16016	1	FALSE	1
591.9346924	313.1506348	8	Coagulation factor IX OS=Homo sapiens variant 2 G 44 V GN=F9 PE=1 SV=2		337.22	SADNKVVCSCTEGYR	SADNKVVC[PPa]SC[PPa]TEGYR	3	y	2	5	8	sp|P00740-6|FA9_HUMAN		FALSE	21272.16016	1	FALSE	1
591.9346924	296.1289673	8	Coagulation factor IX OS=Homo sapiens variant 2 G 44 V GN=F9 PE=1 SV=2		335.19	SADNKVVCSCTEGYR	SADNKVVC[PPa]SC[PPa]TEGYR	3	y	3	7	8	sp|P00740-6|FA9_HUMAN		FALSE	21272.16016	1	FALSE	1
591.9346924	1386.650391	8	Coagulation factor IX OS=Homo sapiens variant 2 G 44 V GN=F9 PE=1 SV=2		217.63	SADNKVVCSCTEGYR	SADNKVVC[PPa]SC[PPa]TEGYR	3	y	1	11	8	sp|P00740-6|FA9_HUMAN		FALSE	21272.16016	1	FALSE	1
591.9346924	1149.502686	8	Coagulation factor IX OS=Homo sapiens variant 2 G 44 V GN=F9 PE=1 SV=2		189.09	SADNKVVCSCTEGYR	SADNKVVC[PPa]SC[PPa]TEGYR	3	b	1	10	8	sp|P00740-6|FA9_HUMAN		FALSE	21272.16016	1	FALSE	1
624.7730103	347.1383667	16.49	Coagulation factor IX OS=Homo sapiens variant 2 G 44 V GN=F9 PE=1 SV=2		24649.4	SCEPAVPFPCG	SC[PPa]EPAVPFPC[PPa]G	2	y	1	3	16.49	sp|P00740-6|FA9_HUMAN		FALSE	19576.11914	0.999800026	FALSE	1
624.7730103	591.2595215	16.49	Coagulation factor IX OS=Homo sapiens variant 2 G 44 V GN=F9 PE=1 SV=2		10425.19	SCEPAVPFPCG	SC[PPa]EPAVPFPC[PPa]G	2	y	1	5	16.49	sp|P00740-6|FA9_HUMAN		FALSE	19576.11914	0.999800026	FALSE	1
624.7730103	658.286499	16.49	Coagulation factor IX OS=Homo sapiens variant 2 G 44 V GN=F9 PE=1 SV=2		10161.86	SCEPAVPFPCG	SC[PPa]EPAVPFPC[PPa]G	2	b	1	6	16.49	sp|P00740-6|FA9_HUMAN		FALSE	19576.11914	0.999800026	FALSE	1
624.7730103	250.0856018	16.49	Coagulation factor IX OS=Homo sapiens variant 2 G 44 V GN=F9 PE=1 SV=2		7592.04	SCEPAVPFPCG	SC[PPa]EPAVPFPC[PPa]G	2	y	1	2	16.49	sp|P00740-6|FA9_HUMAN		FALSE	19576.11914	0.999800026	FALSE	1
624.7730103	902.4076538	16.49	Coagulation factor IX OS=Homo sapiens variant 2 G 44 V GN=F9 PE=1 SV=2		4231.37	SCEPAVPFPCG	SC[PPa]EPAVPFPC[PPa]G	2	b	1	8	16.49	sp|P00740-6|FA9_HUMAN		FALSE	19576.11914	0.999800026	FALSE	1
624.7730103	391.1282043	16.49	Coagulation factor IX OS=Homo sapiens variant 2 G 44 V GN=F9 PE=1 SV=2		2963.12	SCEPAVPFPCG	SC[PPa]EPAVPFPC[PPa]G	2	b	1	3	16.49	sp|P00740-6|FA9_HUMAN		FALSE	19576.11914	0.999800026	FALSE	1
624.7730103	559.2180786	16.49	Coagulation factor IX OS=Homo sapiens variant 2 G 44 V GN=F9 PE=1 SV=2		2921.56	SCEPAVPFPCG	SC[PPa]EPAVPFPC[PPa]G	2	b	1	5	16.49	sp|P00740-6|FA9_HUMAN		FALSE	19576.11914	0.999800026	FALSE	1
624.7730103	858.4178467	16.49	Coagulation factor IX OS=Homo sapiens variant 2 G 44 V GN=F9 PE=1 SV=2		2333.12	SCEPAVPFPCG	SC[PPa]EPAVPFPC[PPa]G	2	y	1	8	16.49	sp|P00740-6|FA9_HUMAN		FALSE	19576.11914	0.999800026	FALSE	1
624.7730103	262.0856018	16.49	Coagulation factor IX OS=Homo sapiens variant 2 G 44 V GN=F9 PE=1 SV=2		1962.84	SCEPAVPFPCG	SC[PPa]EPAVPFPC[PPa]G	2	b	1	2	16.49	sp|P00740-6|FA9_HUMAN		FALSE	19576.11914	0.999800026	FALSE	1
624.7730103	494.2338562	16.49	Coagulation factor IX OS=Homo sapiens variant 2 G 44 V GN=F9 PE=1 SV=2		1652.26	SCEPAVPFPCG	SC[PPa]EPAVPFPC[PPa]G	2	y	2	9	16.49	sp|P00740-6|FA9_HUMAN		FALSE	19576.11914	0.999800026	FALSE	1
624.7730103	690.3279419	16.49	Coagulation factor IX OS=Homo sapiens variant 2 G 44 V GN=F9 PE=1 SV=2		880.84	SCEPAVPFPCG	SC[PPa]EPAVPFPC[PPa]G	2	y	1	6	16.49	sp|P00740-6|FA9_HUMAN		FALSE	19576.11914	0.999800026	FALSE	1
624.7730103	755.3392334	16.49	Coagulation factor IX OS=Homo sapiens variant 2 G 44 V GN=F9 PE=1 SV=2		581.6	SCEPAVPFPCG	SC[PPa]EPAVPFPC[PPa]G	2	b	1	7	16.49	sp|P00740-6|FA9_HUMAN		FALSE	19576.11914	0.999800026	FALSE	1
624.7730103	987.4604492	16.49	Coagulation factor IX OS=Homo sapiens variant 2 G 44 V GN=F9 PE=1 SV=2		288.09	SCEPAVPFPCG	SC[PPa]EPAVPFPC[PPa]G	2	y	1	9	16.49	sp|P00740-6|FA9_HUMAN		FALSE	19576.11914	0.999800026	FALSE	1
624.7730103	296.1334229	16.49	Coagulation factor IX OS=Homo sapiens variant 2 G 44 V GN=F9 PE=1 SV=2		266	SCEPAVPFPCG	SC[PPa]EPAVPFPC[PPa]G	2	y	2	5	16.49	sp|P00740-6|FA9_HUMAN		FALSE	19576.11914	0.999800026	FALSE	1
624.7730103	280.1126709	16.49	Coagulation factor IX OS=Homo sapiens variant 2 G 44 V GN=F9 PE=1 SV=2		225.39	SCEPAVPFPCG	SC[PPa]EPAVPFPC[PPa]G	2	b	2	5	16.49	sp|P00740-6|FA9_HUMAN		FALSE	19576.11914	0.999800026	FALSE	1
624.7730103	999.4604492	16.49	Coagulation factor IX OS=Homo sapiens variant 2 G 44 V GN=F9 PE=1 SV=2		197.54	SCEPAVPFPCG	SC[PPa]EPAVPFPC[PPa]G	2	b	1	9	16.49	sp|P00740-6|FA9_HUMAN		FALSE	19576.11914	0.999800026	FALSE	1
624.7730103	378.1732788	16.49	Coagulation factor IX OS=Homo sapiens variant 2 G 44 V GN=F9 PE=1 SV=2		153.14	SCEPAVPFPCG	SC[PPa]EPAVPFPC[PPa]G	2	b	2	7	16.49	sp|P00740-6|FA9_HUMAN		FALSE	19576.11914	0.999800026	FALSE	1
624.7730103	500.2338562	16.49	Coagulation factor IX OS=Homo sapiens variant 2 G 44 V GN=F9 PE=1 SV=2		121.54	SCEPAVPFPCG	SC[PPa]EPAVPFPC[PPa]G	2	b	2	9	16.49	sp|P00740-6|FA9_HUMAN		FALSE	19576.11914	0.999800026	FALSE	1
624.7730103	587.257019	16.49	Coagulation factor IX OS=Homo sapiens variant 2 G 44 V GN=F9 PE=1 SV=2		100.54	SCEPAVPFPCG	SC[PPa]EPAVPFPC[PPa]G	2	b	2	10	16.49	sp|P00740-6|FA9_HUMAN		FALSE	19576.11914	0.999800026	FALSE	1
659.3075562	747.3606567	13.18	Coagulation factor IX OS=Homo sapiens variant 2 G 44 V GN=F9 PE=1 SV=2		21680.97	CEPAVPFPCGR	C[PPa]EPAVPFPC[PPa]GR	2	y	1	6	13.18	sp|P00740-6|FA9_HUMAN		FALSE	18996.34961	0.999100029	FALSE	1
659.3075562	1014.518921	13.18	Coagulation factor IX OS=Homo sapiens variant 2 G 44 V GN=F9 PE=1 SV=2		11014.22	CEPAVPFPCGR	C[PPa]EPAVPFPC[PPa]GR	2	y	1	9	13.18	sp|P00740-6|FA9_HUMAN		FALSE	18996.34961	0.999100029	FALSE	1
659.3075562	659.3075562	13.18	Coagulation factor IX OS=Homo sapiens variant 2 G 44 V GN=F9 PE=1 SV=2		3608.59	CEPAVPFPCGR	C[PPa]EPAVPFPC[PPa]GR	2	y	2	11	13.18	sp|P00740-6|FA9_HUMAN		FALSE	18996.34961	0.999100029	FALSE	1
659.3075562	304.0961609	13.18	Coagulation factor IX OS=Homo sapiens variant 2 G 44 V GN=F9 PE=1 SV=2		3171.18	CEPAVPFPCGR	C[PPa]EPAVPFPC[PPa]GR	2	b	1	2	13.18	sp|P00740-6|FA9_HUMAN		FALSE	18996.34961	0.999100029	FALSE	1
659.3075562	507.7631226	13.18	Coagulation factor IX OS=Homo sapiens variant 2 G 44 V GN=F9 PE=1 SV=2		3151	CEPAVPFPCGR	C[PPa]EPAVPFPC[PPa]GR	2	y	2	9	13.18	sp|P00740-6|FA9_HUMAN		FALSE	18996.34961	0.999100029	FALSE	1
659.3075562	571.2544556	13.18	Coagulation factor IX OS=Homo sapiens variant 2 G 44 V GN=F9 PE=1 SV=2		3084.6	CEPAVPFPCGR	C[PPa]EPAVPFPC[PPa]GR	2	b	1	5	13.18	sp|P00740-6|FA9_HUMAN		FALSE	18996.34961	0.999100029	FALSE	1
659.3075562	503.2394714	13.18	Coagulation factor IX OS=Homo sapiens variant 2 G 44 V GN=F9 PE=1 SV=2		2519.74	CEPAVPFPCGR	C[PPa]EPAVPFPC[PPa]GR	2	y	1	4	13.18	sp|P00740-6|FA9_HUMAN		FALSE	18996.34961	0.999100029	FALSE	1
659.3075562	846.4290771	13.18	Coagulation factor IX OS=Homo sapiens variant 2 G 44 V GN=F9 PE=1 SV=2		2312.7	CEPAVPFPCGR	C[PPa]EPAVPFPC[PPa]GR	2	y	1	7	13.18	sp|P00740-6|FA9_HUMAN		FALSE	18996.34961	0.999100029	FALSE	1
659.3075562	472.1860352	13.18	Coagulation factor IX OS=Homo sapiens variant 2 G 44 V GN=F9 PE=1 SV=2		1129.14	CEPAVPFPCGR	C[PPa]EPAVPFPC[PPa]GR	2	b	1	4	13.18	sp|P00740-6|FA9_HUMAN		FALSE	18996.34961	0.999100029	FALSE	1
659.3075562	917.4661865	13.18	Coagulation factor IX OS=Homo sapiens variant 2 G 44 V GN=F9 PE=1 SV=2		831.89	CEPAVPFPCGR	C[PPa]EPAVPFPC[PPa]GR	2	y	1	8	13.18	sp|P00740-6|FA9_HUMAN		FALSE	18996.34961	0.999100029	FALSE	1
659.3075562	650.3022461	13.18	Coagulation factor IX OS=Homo sapiens variant 2 G 44 V GN=F9 PE=1 SV=2		828.46	CEPAVPFPCGR	C[PPa]EPAVPFPC[PPa]GR	2	b	2	11	13.18	sp|P00740-6|FA9_HUMAN		FALSE	18996.34961	0.999100029	FALSE	1
659.3075562	401.1489258	13.18	Coagulation factor IX OS=Homo sapiens variant 2 G 44 V GN=F9 PE=1 SV=2		404.4	CEPAVPFPCGR	C[PPa]EPAVPFPC[PPa]GR	2	b	1	3	13.18	sp|P00740-6|FA9_HUMAN		FALSE	18996.34961	0.999100029	FALSE	1
659.3075562	175.1189575	13.18	Coagulation factor IX OS=Homo sapiens variant 2 G 44 V GN=F9 PE=1 SV=2		315	CEPAVPFPCGR	C[PPa]EPAVPFPC[PPa]GR	2	y	1	1	13.18	sp|P00740-6|FA9_HUMAN		FALSE	18996.34961	0.999100029	FALSE	1
659.3075562	232.1404114	13.18	Coagulation factor IX OS=Homo sapiens variant 2 G 44 V GN=F9 PE=1 SV=2		247.15	CEPAVPFPCGR	C[PPa]EPAVPFPC[PPa]GR	2	y	1	2	13.18	sp|P00740-6|FA9_HUMAN		FALSE	18996.34961	0.999100029	FALSE	1
659.3075562	423.7181702	13.18	Coagulation factor IX OS=Homo sapiens variant 2 G 44 V GN=F9 PE=1 SV=2		231.09	CEPAVPFPCGR	C[PPa]EPAVPFPC[PPa]GR	2	y	2	7	13.18	sp|P00740-6|FA9_HUMAN		FALSE	18996.34961	0.999100029	FALSE	1
659.3075562	374.18396	13.18	Coagulation factor IX OS=Homo sapiens variant 2 G 44 V GN=F9 PE=1 SV=2		211.45	CEPAVPFPCGR	C[PPa]EPAVPFPC[PPa]GR	2	y	2	6	13.18	sp|P00740-6|FA9_HUMAN		FALSE	18996.34961	0.999100029	FALSE	1
659.3075562	252.1233826	13.18	Coagulation factor IX OS=Homo sapiens variant 2 G 44 V GN=F9 PE=1 SV=2		211.23	CEPAVPFPCGR	C[PPa]EPAVPFPC[PPa]GR	2	y	2	4	13.18	sp|P00740-6|FA9_HUMAN		FALSE	18996.34961	0.999100029	FALSE	1
659.3075562	406.1867065	13.18	Coagulation factor IX OS=Homo sapiens variant 2 G 44 V GN=F9 PE=1 SV=2		190.13	CEPAVPFPCGR	C[PPa]EPAVPFPC[PPa]GR	2	y	1	3	13.18	sp|P00740-6|FA9_HUMAN		FALSE	18996.34961	0.999100029	FALSE	1
659.3075562	815.3756104	13.18	Coagulation factor IX OS=Homo sapiens variant 2 G 44 V GN=F9 PE=1 SV=2		127.23	CEPAVPFPCGR	C[PPa]EPAVPFPC[PPa]GR	2	b	1	7	13.18	sp|P00740-6|FA9_HUMAN		FALSE	18996.34961	0.999100029	FALSE	1
659.3075562	175.0535736	13.18	Coagulation factor IX OS=Homo sapiens variant 2 G 44 V GN=F9 PE=1 SV=2		126	CEPAVPFPCGR	C[PPa]EPAVPFPC[PPa]GR	2	b	1	1	13.18	sp|P00740-6|FA9_HUMAN		FALSE	18996.34961	0.999100029	FALSE	1
659.3075562	1143.561523	13.18	Coagulation factor IX OS=Homo sapiens variant 2 G 44 V GN=F9 PE=1 SV=2		84.1	CEPAVPFPCGR	C[PPa]EPAVPFPC[PPa]GR	2	y	1	10	13.18	sp|P00740-6|FA9_HUMAN		FALSE	18996.34961	0.999100029	FALSE	1
944.9118042	944.9118042	8.45	Coagulation factor IX OS=Homo sapiens variant 2 G 44 V GN=F9 PE=1 SV=2		74000.24	NSADNKVVCSCTEGYR	N[Dea]SADNKVVC[PPa]SC[PPa]TEGYR	2	y	2	16	8.45	sp|P00740-6|FA9_HUMAN		FALSE	18439.57031	1	FALSE	1		Deamidated
944.9118042	1060.418701	8.45	Coagulation factor IX OS=Homo sapiens variant 2 G 44 V GN=F9 PE=1 SV=2		11035.93	NSADNKVVCSCTEGYR	N[Dea]SADNKVVC[PPa]SC[PPa]TEGYR	2	y	1	8	8.45	sp|P00740-6|FA9_HUMAN		FALSE	18439.57031	1	FALSE	1		Deamidated
944.9118042	1159.487061	8.45	Coagulation factor IX OS=Homo sapiens variant 2 G 44 V GN=F9 PE=1 SV=2		10781.53	NSADNKVVCSCTEGYR	N[Dea]SADNKVVC[PPa]SC[PPa]TEGYR	2	y	1	9	8.45	sp|P00740-6|FA9_HUMAN		FALSE	18439.57031	1	FALSE	1		Deamidated
944.9118042	1258.55542	8.45	Coagulation factor IX OS=Homo sapiens variant 2 G 44 V GN=F9 PE=1 SV=2		6680.15	NSADNKVVCSCTEGYR	N[Dea]SADNKVVC[PPa]SC[PPa]TEGYR	2	y	1	10	8.45	sp|P00740-6|FA9_HUMAN		FALSE	18439.57031	1	FALSE	1		Deamidated
944.9118042	730.3366089	8.45	Coagulation factor IX OS=Homo sapiens variant 2 G 44 V GN=F9 PE=1 SV=2		3035.31	NSADNKVVCSCTEGYR	N[Dea]SADNKVVC[PPa]SC[PPa]TEGYR	2	b	1	7	8.45	sp|P00740-6|FA9_HUMAN		FALSE	18439.57031	1	FALSE	1		Deamidated
944.9118042	886.3723145	8.45	Coagulation factor IX OS=Homo sapiens variant 2 G 44 V GN=F9 PE=1 SV=2		2932.68	NSADNKVVCSCTEGYR	N[Dea]SADNKVVC[PPa]SC[PPa]TEGYR	2	y	1	7	8.45	sp|P00740-6|FA9_HUMAN		FALSE	18439.57031	1	FALSE	1		Deamidated
944.9118042	887.3983765	8.45	Coagulation factor IX OS=Homo sapiens variant 2 G 44 V GN=F9 PE=1 SV=2		2798.32	NSADNKVVCSCTEGYR	N[Dea]SADNKVVC[PPa]SC[PPa]TEGYR	2	y	2	15	8.45	sp|P00740-6|FA9_HUMAN		FALSE	18439.57031	1	FALSE	1		Deamidated
944.9118042	395.2037354	8.45	Coagulation factor IX OS=Homo sapiens variant 2 G 44 V GN=F9 PE=1 SV=2		2367.62	NSADNKVVCSCTEGYR	N[Dea]SADNKVVC[PPa]SC[PPa]TEGYR	2	y	1	3	8.45	sp|P00740-6|FA9_HUMAN		FALSE	18439.57031	1	FALSE	1		Deamidated
944.9118042	750.8503418	8.45	Coagulation factor IX OS=Homo sapiens variant 2 G 44 V GN=F9 PE=1 SV=2		2039.13	NSADNKVVCSCTEGYR	N[Dea]SADNKVVC[PPa]SC[PPa]TEGYR	2	y	2	12	8.45	sp|P00740-6|FA9_HUMAN		FALSE	18439.57031	1	FALSE	1		Deamidated
944.9118042	829.4050293	8.45	Coagulation factor IX OS=Homo sapiens variant 2 G 44 V GN=F9 PE=1 SV=2		1798.04	NSADNKVVCSCTEGYR	N[Dea]SADNKVVC[PPa]SC[PPa]TEGYR	2	b	1	8	8.45	sp|P00740-6|FA9_HUMAN		FALSE	18439.57031	1	FALSE	1		Deamidated
944.9118042	935.9065552	8.45	Coagulation factor IX OS=Homo sapiens variant 2 G 44 V GN=F9 PE=1 SV=2		1356.61	NSADNKVVCSCTEGYR	N[Dea]SADNKVVC[PPa]SC[PPa]TEGYR	2	b	2	16	8.45	sp|P00740-6|FA9_HUMAN		FALSE	18439.57031	1	FALSE	1		Deamidated
944.9118042	631.2681885	8.45	Coagulation factor IX OS=Homo sapiens variant 2 G 44 V GN=F9 PE=1 SV=2		1297.13	NSADNKVVCSCTEGYR	N[Dea]SADNKVVC[PPa]SC[PPa]TEGYR	2	b	1	6	8.45	sp|P00740-6|FA9_HUMAN		FALSE	18439.57031	1	FALSE	1		Deamidated
944.9118042	799.340332	8.45	Coagulation factor IX OS=Homo sapiens variant 2 G 44 V GN=F9 PE=1 SV=2		1177.59	NSADNKVVCSCTEGYR	N[Dea]SADNKVVC[PPa]SC[PPa]TEGYR	2	y	1	6	8.45	sp|P00740-6|FA9_HUMAN		FALSE	18439.57031	1	FALSE	1		Deamidated
944.9118042	1386.650391	8.45	Coagulation factor IX OS=Homo sapiens variant 2 G 44 V GN=F9 PE=1 SV=2		1081.66	NSADNKVVCSCTEGYR	N[Dea]SADNKVVC[PPa]SC[PPa]TEGYR	2	y	1	11	8.45	sp|P00740-6|FA9_HUMAN		FALSE	18439.57031	1	FALSE	1		Deamidated
944.9118042	389.1303101	8.45	Coagulation factor IX OS=Homo sapiens variant 2 G 44 V GN=F9 PE=1 SV=2		822.62	NSADNKVVCSCTEGYR	N[Dea]SADNKVVC[PPa]SC[PPa]TEGYR	2	b	1	4	8.45	sp|P00740-6|FA9_HUMAN		FALSE	18439.57031	1	FALSE	1		Deamidated
944.9118042	625.2940063	8.45	Coagulation factor IX OS=Homo sapiens variant 2 G 44 V GN=F9 PE=1 SV=2		635.44	NSADNKVVCSCTEGYR	N[Dea]SADNKVVC[PPa]SC[PPa]TEGYR	2	y	1	5	8.45	sp|P00740-6|FA9_HUMAN		FALSE	18439.57031	1	FALSE	1		Deamidated
944.9118042	693.8288574	8.45	Coagulation factor IX OS=Homo sapiens variant 2 G 44 V GN=F9 PE=1 SV=2		584.37	NSADNKVVCSCTEGYR	N[Dea]SADNKVVC[PPa]SC[PPa]TEGYR	2	y	2	11	8.45	sp|P00740-6|FA9_HUMAN		FALSE	18439.57031	1	FALSE	1		Deamidated
944.9118042	1500.693359	8.45	Coagulation factor IX OS=Homo sapiens variant 2 G 44 V GN=F9 PE=1 SV=2		516.7	NSADNKVVCSCTEGYR	N[Dea]SADNKVVC[PPa]SC[PPa]TEGYR	2	y	1	12	8.45	sp|P00740-6|FA9_HUMAN		FALSE	18439.57031	1	FALSE	1		Deamidated
944.9118042	808.3637695	8.45	Coagulation factor IX OS=Homo sapiens variant 2 G 44 V GN=F9 PE=1 SV=2		483.13	NSADNKVVCSCTEGYR	N[Dea]SADNKVVC[PPa]SC[PPa]TEGYR	2	y	2	13	8.45	sp|P00740-6|FA9_HUMAN		FALSE	18439.57031	1	FALSE	1		Deamidated
944.9118042	503.1732178	8.45	Coagulation factor IX OS=Homo sapiens variant 2 G 44 V GN=F9 PE=1 SV=2		464.58	NSADNKVVCSCTEGYR	N[Dea]SADNKVVC[PPa]SC[PPa]TEGYR	2	b	1	5	8.45	sp|P00740-6|FA9_HUMAN		FALSE	18439.57031	1	FALSE	1		Deamidated
944.9118042	524.2463379	8.45	Coagulation factor IX OS=Homo sapiens variant 2 G 44 V GN=F9 PE=1 SV=2		419.42	NSADNKVVCSCTEGYR	N[Dea]SADNKVVC[PPa]SC[PPa]TEGYR	2	y	1	4	8.45	sp|P00740-6|FA9_HUMAN		FALSE	18439.57031	1	FALSE	1		Deamidated
944.9118042	1003.451294	8.45	Coagulation factor IX OS=Homo sapiens variant 2 G 44 V GN=F9 PE=1 SV=2		405.45	NSADNKVVCSCTEGYR	N[Dea]SADNKVVC[PPa]SC[PPa]TEGYR	2	b	1	9	8.45	sp|P00740-6|FA9_HUMAN		FALSE	18439.57031	1	FALSE	1		Deamidated
944.9118042	843.8823242	8.45	Coagulation factor IX OS=Homo sapiens variant 2 G 44 V GN=F9 PE=1 SV=2		343.35	NSADNKVVCSCTEGYR	N[Dea]SADNKVVC[PPa]SC[PPa]TEGYR	2	y	2	14	8.45	sp|P00740-6|FA9_HUMAN		FALSE	18439.57031	1	FALSE	1		Deamidated
944.9118042	1494.619873	8.45	Coagulation factor IX OS=Homo sapiens variant 2 G 44 V GN=F9 PE=1 SV=2		316.03	NSADNKVVCSCTEGYR	N[Dea]SADNKVVC[PPa]SC[PPa]TEGYR	2	b	1	13	8.45	sp|P00740-6|FA9_HUMAN		FALSE	18439.57031	1	FALSE	1		Deamidated
944.9118042	274.103363	8.45	Coagulation factor IX OS=Homo sapiens variant 2 G 44 V GN=F9 PE=1 SV=2		293	NSADNKVVCSCTEGYR	N[Dea]SADNKVVC[PPa]SC[PPa]TEGYR	2	b	1	3	8.45	sp|P00740-6|FA9_HUMAN		FALSE	18439.57031	1	FALSE	1		Deamidated
944.9118042	175.1189575	8.45	Coagulation factor IX OS=Homo sapiens variant 2 G 44 V GN=F9 PE=1 SV=2		252.1	NSADNKVVCSCTEGYR	N[Dea]SADNKVVC[PPa]SC[PPa]TEGYR	2	y	1	1	8.45	sp|P00740-6|FA9_HUMAN		FALSE	18439.57031	1	FALSE	1		Deamidated
944.9118042	502.2293091	8.45	Coagulation factor IX OS=Homo sapiens variant 2 G 44 V GN=F9 PE=1 SV=2		190.13	NSADNKVVCSCTEGYR	N[Dea]SADNKVVC[PPa]SC[PPa]TEGYR	2	b	2	9	8.45	sp|P00740-6|FA9_HUMAN		FALSE	18439.57031	1	FALSE	1		Deamidated
944.9118042	580.2471924	8.45	Coagulation factor IX OS=Homo sapiens variant 2 G 44 V GN=F9 PE=1 SV=2		189	NSADNKVVCSCTEGYR	N[Dea]SADNKVVC[PPa]SC[PPa]TEGYR	2	y	2	9	8.45	sp|P00740-6|FA9_HUMAN		FALSE	18439.57031	1	FALSE	1		Deamidated
944.9118042	338.1822815	8.45	Coagulation factor IX OS=Homo sapiens variant 2 G 44 V GN=F9 PE=1 SV=2		168	NSADNKVVCSCTEGYR	N[Dea]SADNKVVC[PPa]SC[PPa]TEGYR	2	y	1	2	8.45	sp|P00740-6|FA9_HUMAN		FALSE	18439.57031	1	FALSE	1		Deamidated
944.9118042	203.0662537	8.45	Coagulation factor IX OS=Homo sapiens variant 2 G 44 V GN=F9 PE=1 SV=2		147	NSADNKVVCSCTEGYR	N[Dea]SADNKVVC[PPa]SC[PPa]TEGYR	2	b	1	2	8.45	sp|P00740-6|FA9_HUMAN		FALSE	18439.57031	1	FALSE	1		Deamidated
944.9118042	1615.720337	8.45	Coagulation factor IX OS=Homo sapiens variant 2 G 44 V GN=F9 PE=1 SV=2		147	NSADNKVVCSCTEGYR	N[Dea]SADNKVVC[PPa]SC[PPa]TEGYR	2	y	1	13	8.45	sp|P00740-6|FA9_HUMAN		FALSE	18439.57031	1	FALSE	1		Deamidated
944.9118042	1090.483398	8.45	Coagulation factor IX OS=Homo sapiens variant 2 G 44 V GN=F9 PE=1 SV=2		126.1	NSADNKVVCSCTEGYR	N[Dea]SADNKVVC[PPa]SC[PPa]TEGYR	2	b	1	10	8.45	sp|P00740-6|FA9_HUMAN		FALSE	18439.57031	1	FALSE	1		Deamidated
944.9118042	1714.704712	8.45	Coagulation factor IX OS=Homo sapiens variant 2 G 44 V GN=F9 PE=1 SV=2		106.33	NSADNKVVCSCTEGYR	N[Dea]SADNKVVC[PPa]SC[PPa]TEGYR	2	b	1	15	8.45	sp|P00740-6|FA9_HUMAN		FALSE	18439.57031	1	FALSE	1		Deamidated
944.9118042	1365.577271	8.45	Coagulation factor IX OS=Homo sapiens variant 2 G 44 V GN=F9 PE=1 SV=2		105	NSADNKVVCSCTEGYR	N[Dea]SADNKVVC[PPa]SC[PPa]TEGYR	2	b	1	12	8.45	sp|P00740-6|FA9_HUMAN		FALSE	18439.57031	1	FALSE	1		Deamidated
807.8991699	807.8991699	15.93	Coagulation factor IX OS=Homo sapiens variant 2 G 44 V GN=F9 PE=1 SV=2		14646.1	VVGGEDAKPGQFPWQ	VVGGEDAKPGQFPWQ	2	y	2	15	15.93	sp|P00740-6|FA9_HUMAN		FALSE	18111.08984	0.999800026	FALSE	1
807.8991699	430.2084961	15.93	Coagulation factor IX OS=Homo sapiens variant 2 G 44 V GN=F9 PE=1 SV=2		9034.9	VVGGEDAKPGQFPWQ	VVGGEDAKPGQFPWQ	2	y	2	7	15.93	sp|P00740-6|FA9_HUMAN		FALSE	18111.08984	0.999800026	FALSE	1
807.8991699	859.409729	15.93	Coagulation factor IX OS=Homo sapiens variant 2 G 44 V GN=F9 PE=1 SV=2		7347.45	VVGGEDAKPGQFPWQ	VVGGEDAKPGQFPWQ	2	y	1	7	15.93	sp|P00740-6|FA9_HUMAN		FALSE	18111.08984	0.999800026	FALSE	1
807.8991699	1185.589844	15.93	Coagulation factor IX OS=Homo sapiens variant 2 G 44 V GN=F9 PE=1 SV=2		6503.78	VVGGEDAKPGQFPWQ	VVGGEDAKPGQFPWQ	2	b	1	12	15.93	sp|P00740-6|FA9_HUMAN		FALSE	18111.08984	0.999800026	FALSE	1
807.8991699	1416.654297	15.93	Coagulation factor IX OS=Homo sapiens variant 2 G 44 V GN=F9 PE=1 SV=2		4227.72	VVGGEDAKPGQFPWQ	VVGGEDAKPGQFPWQ	2	y	1	13	15.93	sp|P00740-6|FA9_HUMAN		FALSE	18111.08984	0.999800026	FALSE	1
807.8991699	756.3886719	15.93	Coagulation factor IX OS=Homo sapiens variant 2 G 44 V GN=F9 PE=1 SV=2		2877.94	VVGGEDAKPGQFPWQ	VVGGEDAKPGQFPWQ	2	b	1	8	15.93	sp|P00740-6|FA9_HUMAN		FALSE	18111.08984	0.999800026	FALSE	1
807.8991699	577.2769165	15.93	Coagulation factor IX OS=Homo sapiens variant 2 G 44 V GN=F9 PE=1 SV=2		2817.28	VVGGEDAKPGQFPWQ	VVGGEDAKPGQFPWQ	2	y	1	4	15.93	sp|P00740-6|FA9_HUMAN		FALSE	18111.08984	0.999800026	FALSE	1
807.8991699	1173.568726	15.93	Coagulation factor IX OS=Homo sapiens variant 2 G 44 V GN=F9 PE=1 SV=2		2133.37	VVGGEDAKPGQFPWQ	VVGGEDAKPGQFPWQ	2	y	1	10	15.93	sp|P00740-6|FA9_HUMAN		FALSE	18111.08984	0.999800026	FALSE	1
807.8991699	1038.521484	15.93	Coagulation factor IX OS=Homo sapiens variant 2 G 44 V GN=F9 PE=1 SV=2		1498.16	VVGGEDAKPGQFPWQ	VVGGEDAKPGQFPWQ	2	b	1	11	15.93	sp|P00740-6|FA9_HUMAN		FALSE	18111.08984	0.999800026	FALSE	1
807.8991699	333.1557312	15.93	Coagulation factor IX OS=Homo sapiens variant 2 G 44 V GN=F9 PE=1 SV=2		1463.13	VVGGEDAKPGQFPWQ	VVGGEDAKPGQFPWQ	2	y	1	2	15.93	sp|P00740-6|FA9_HUMAN		FALSE	18111.08984	0.999800026	FALSE	1
807.8991699	628.2937012	15.93	Coagulation factor IX OS=Homo sapiens variant 2 G 44 V GN=F9 PE=1 SV=2		1202.61	VVGGEDAKPGQFPWQ	VVGGEDAKPGQFPWQ	2	b	1	7	15.93	sp|P00740-6|FA9_HUMAN		FALSE	18111.08984	0.999800026	FALSE	1
807.8991699	708.8307495	15.93	Coagulation factor IX OS=Homo sapiens variant 2 G 44 V GN=F9 PE=1 SV=2		1053.44	VVGGEDAKPGQFPWQ	VVGGEDAKPGQFPWQ	2	y	2	13	15.93	sp|P00740-6|FA9_HUMAN		FALSE	18111.08984	0.999800026	FALSE	1
807.8991699	1058.541748	15.93	Coagulation factor IX OS=Homo sapiens variant 2 G 44 V GN=F9 PE=1 SV=2		868.38	VVGGEDAKPGQFPWQ	VVGGEDAKPGQFPWQ	2	y	1	9	15.93	sp|P00740-6|FA9_HUMAN		FALSE	18111.08984	0.999800026	FALSE	1
807.8991699	557.2565918	15.93	Coagulation factor IX OS=Homo sapiens variant 2 G 44 V GN=F9 PE=1 SV=2		854.13	VVGGEDAKPGQFPWQ	VVGGEDAKPGQFPWQ	2	b	1	6	15.93	sp|P00740-6|FA9_HUMAN		FALSE	18111.08984	0.999800026	FALSE	1
807.8991699	199.144104	15.93	Coagulation factor IX OS=Homo sapiens variant 2 G 44 V GN=F9 PE=1 SV=2		758.18	VVGGEDAKPGQFPWQ	VVGGEDAKPGQFPWQ	2	b	1	2	15.93	sp|P00740-6|FA9_HUMAN		FALSE	18111.08984	0.999800026	FALSE	1
807.8991699	987.5046997	15.93	Coagulation factor IX OS=Homo sapiens variant 2 G 44 V GN=F9 PE=1 SV=2		685.45	VVGGEDAKPGQFPWQ	VVGGEDAKPGQFPWQ	2	y	1	8	15.93	sp|P00740-6|FA9_HUMAN		FALSE	18111.08984	0.999800026	FALSE	1
807.8991699	734.864624	15.93	Coagulation factor IX OS=Homo sapiens variant 2 G 44 V GN=F9 PE=1 SV=2		633.72	VVGGEDAKPGQFPWQ	VVGGEDAKPGQFPWQ	2	b	2	14	15.93	sp|P00740-6|FA9_HUMAN		FALSE	18111.08984	0.999800026	FALSE	1
807.8991699	1359.632813	15.93	Coagulation factor IX OS=Homo sapiens variant 2 G 44 V GN=F9 PE=1 SV=2		589.13	VVGGEDAKPGQFPWQ	VVGGEDAKPGQFPWQ	2	y	1	12	15.93	sp|P00740-6|FA9_HUMAN		FALSE	18111.08984	0.999800026	FALSE	1
807.8991699	1468.721924	15.93	Coagulation factor IX OS=Homo sapiens variant 2 G 44 V GN=F9 PE=1 SV=2		540.76	VVGGEDAKPGQFPWQ	VVGGEDAKPGQFPWQ	2	b	1	14	15.93	sp|P00740-6|FA9_HUMAN		FALSE	18111.08984	0.999800026	FALSE	1
807.8991699	1302.611328	15.93	Coagulation factor IX OS=Homo sapiens variant 2 G 44 V GN=F9 PE=1 SV=2		526.36	VVGGEDAKPGQFPWQ	VVGGEDAKPGQFPWQ	2	y	1	11	15.93	sp|P00740-6|FA9_HUMAN		FALSE	18111.08984	0.999800026	FALSE	1
807.8991699	798.8939209	15.93	Coagulation factor IX OS=Homo sapiens variant 2 G 44 V GN=F9 PE=1 SV=2		524	VVGGEDAKPGQFPWQ	VVGGEDAKPGQFPWQ	2	b	2	15	15.93	sp|P00740-6|FA9_HUMAN		FALSE	18111.08984	0.999800026	FALSE	1
807.8991699	147.076416	15.93	Coagulation factor IX OS=Homo sapiens variant 2 G 44 V GN=F9 PE=1 SV=2		420	VVGGEDAKPGQFPWQ	VVGGEDAKPGQFPWQ	2	y	1	1	15.93	sp|P00740-6|FA9_HUMAN		FALSE	18111.08984	0.999800026	FALSE	1
807.8991699	853.4414063	15.93	Coagulation factor IX OS=Homo sapiens variant 2 G 44 V GN=F9 PE=1 SV=2		399	VVGGEDAKPGQFPWQ	VVGGEDAKPGQFPWQ	2	b	1	9	15.93	sp|P00740-6|FA9_HUMAN		FALSE	18111.08984	0.999800026	FALSE	1
807.8991699	641.8249512	15.93	Coagulation factor IX OS=Homo sapiens variant 2 G 44 V GN=F9 PE=1 SV=2		273	VVGGEDAKPGQFPWQ	VVGGEDAKPGQFPWQ	2	b	2	13	15.93	sp|P00740-6|FA9_HUMAN		FALSE	18111.08984	0.999800026	FALSE	1
807.8991699	758.3649902	15.93	Coagulation factor IX OS=Homo sapiens variant 2 G 44 V GN=F9 PE=1 SV=2		237.22	VVGGEDAKPGQFPWQ	VVGGEDAKPGQFPWQ	2	y	2	14	15.93	sp|P00740-6|FA9_HUMAN		FALSE	18111.08984	0.999800026	FALSE	1
807.8991699	442.2296143	15.93	Coagulation factor IX OS=Homo sapiens variant 2 G 44 V GN=F9 PE=1 SV=2		190.32	VVGGEDAKPGQFPWQ	VVGGEDAKPGQFPWQ	2	b	1	5	15.93	sp|P00740-6|FA9_HUMAN		FALSE	18111.08984	0.999800026	FALSE	1
807.8991699	313.1870422	15.93	Coagulation factor IX OS=Homo sapiens variant 2 G 44 V GN=F9 PE=1 SV=2		189.01	VVGGEDAKPGQFPWQ	VVGGEDAKPGQFPWQ	2	b	1	4	15.93	sp|P00740-6|FA9_HUMAN		FALSE	18111.08984	0.999800026	FALSE	1
807.8991699	910.4628906	15.93	Coagulation factor IX OS=Homo sapiens variant 2 G 44 V GN=F9 PE=1 SV=2		168	VVGGEDAKPGQFPWQ	VVGGEDAKPGQFPWQ	2	b	1	10	15.93	sp|P00740-6|FA9_HUMAN		FALSE	18111.08984	0.999800026	FALSE	1
807.8991699	1282.642578	15.93	Coagulation factor IX OS=Homo sapiens variant 2 G 44 V GN=F9 PE=1 SV=2		148.22	VVGGEDAKPGQFPWQ	VVGGEDAKPGQFPWQ	2	b	1	13	15.93	sp|P00740-6|FA9_HUMAN		FALSE	18111.08984	0.999800026	FALSE	1
807.8991699	1515.722656	15.93	Coagulation factor IX OS=Homo sapiens variant 2 G 44 V GN=F9 PE=1 SV=2		148.13	VVGGEDAKPGQFPWQ	VVGGEDAKPGQFPWQ	2	y	1	14	15.93	sp|P00740-6|FA9_HUMAN		FALSE	18111.08984	0.999800026	FALSE	1
474.7716675	849.4676514	8.49	Coagulation factor IX OS=Homo sapiens variant 2 G 44 V GN=F9 PE=1 SV=2		9251.47	VSVSQTSKL	VSVSQTSKL	2	y	1	8	8.49	sp|P00740-6|FA9_HUMAN		FALSE	17931.7207	0.999899983	FALSE	1
474.7716675	663.3671875	8.49	Coagulation factor IX OS=Homo sapiens variant 2 G 44 V GN=F9 PE=1 SV=2		8817.11	VSVSQTSKL	VSVSQTSKL	2	y	1	6	8.49	sp|P00740-6|FA9_HUMAN		FALSE	17931.7207	0.999899983	FALSE	1
474.7716675	762.4356079	8.49	Coagulation factor IX OS=Homo sapiens variant 2 G 44 V GN=F9 PE=1 SV=2		7060.7	VSVSQTSKL	VSVSQTSKL	2	y	1	7	8.49	sp|P00740-6|FA9_HUMAN		FALSE	17931.7207	0.999899983	FALSE	1
474.7716675	187.1077118	8.49	Coagulation factor IX OS=Homo sapiens variant 2 G 44 V GN=F9 PE=1 SV=2		4138.63	VSVSQTSKL	VSVSQTSKL	2	b	2	4	8.49	sp|P00740-6|FA9_HUMAN		FALSE	17931.7207	0.999899983	FALSE	1
474.7716675	260.1968689	8.49	Coagulation factor IX OS=Homo sapiens variant 2 G 44 V GN=F9 PE=1 SV=2		3031.75	VSVSQTSKL	VSVSQTSKL	2	y	1	2	8.49	sp|P00740-6|FA9_HUMAN		FALSE	17931.7207	0.999899983	FALSE	1
474.7716675	448.2765808	8.49	Coagulation factor IX OS=Homo sapiens variant 2 G 44 V GN=F9 PE=1 SV=2		2959.56	VSVSQTSKL	VSVSQTSKL	2	y	1	4	8.49	sp|P00740-6|FA9_HUMAN		FALSE	17931.7207	0.999899983	FALSE	1
474.7716675	347.2288818	8.49	Coagulation factor IX OS=Homo sapiens variant 2 G 44 V GN=F9 PE=1 SV=2		2629.94	VSVSQTSKL	VSVSQTSKL	2	y	1	3	8.49	sp|P00740-6|FA9_HUMAN		FALSE	17931.7207	0.999899983	FALSE	1
474.7716675	576.335144	8.49	Coagulation factor IX OS=Homo sapiens variant 2 G 44 V GN=F9 PE=1 SV=2		956.32	VSVSQTSKL	VSVSQTSKL	2	y	1	5	8.49	sp|P00740-6|FA9_HUMAN		FALSE	17931.7207	0.999899983	FALSE	1
474.7716675	474.7716675	8.49	Coagulation factor IX OS=Homo sapiens variant 2 G 44 V GN=F9 PE=1 SV=2		634.04	VSVSQTSKL	VSVSQTSKL	2	y	2	9	8.49	sp|P00740-6|FA9_HUMAN		FALSE	17931.7207	0.999899983	FALSE	1
474.7716675	381.7214355	8.49	Coagulation factor IX OS=Homo sapiens variant 2 G 44 V GN=F9 PE=1 SV=2		405.54	VSVSQTSKL	VSVSQTSKL	2	y	2	7	8.49	sp|P00740-6|FA9_HUMAN		FALSE	17931.7207	0.999899983	FALSE	1
474.7716675	373.2081604	8.49	Coagulation factor IX OS=Homo sapiens variant 2 G 44 V GN=F9 PE=1 SV=2		317	VSVSQTSKL	VSVSQTSKL	2	b	1	4	8.49	sp|P00740-6|FA9_HUMAN		FALSE	17931.7207	0.999899983	FALSE	1
474.7716675	132.1018982	8.49	Coagulation factor IX OS=Homo sapiens variant 2 G 44 V GN=F9 PE=1 SV=2		216.58	VSVSQTSKL	VSVSQTSKL	2	y	1	1	8.49	sp|P00740-6|FA9_HUMAN		FALSE	17931.7207	0.999899983	FALSE	1
474.7716675	817.4414063	8.49	Coagulation factor IX OS=Homo sapiens variant 2 G 44 V GN=F9 PE=1 SV=2		208.03	VSVSQTSKL	VSVSQTSKL	2	b	1	8	8.49	sp|P00740-6|FA9_HUMAN		FALSE	17931.7207	0.999899983	FALSE	1
474.7716675	409.2243347	8.49	Coagulation factor IX OS=Homo sapiens variant 2 G 44 V GN=F9 PE=1 SV=2		172.67	VSVSQTSKL	VSVSQTSKL	2	b	2	8	8.49	sp|P00740-6|FA9_HUMAN		FALSE	17931.7207	0.999899983	FALSE	1
474.7716675	501.2667236	8.49	Coagulation factor IX OS=Homo sapiens variant 2 G 44 V GN=F9 PE=1 SV=2		141.59	VSVSQTSKL	VSVSQTSKL	2	b	1	5	8.49	sp|P00740-6|FA9_HUMAN		FALSE	17931.7207	0.999899983	FALSE	1
474.7716675	286.1761475	8.49	Coagulation factor IX OS=Homo sapiens variant 2 G 44 V GN=F9 PE=1 SV=2		137.64	VSVSQTSKL	VSVSQTSKL	2	b	1	3	8.49	sp|P00740-6|FA9_HUMAN		FALSE	17931.7207	0.999899983	FALSE	1
474.7716675	465.7663879	8.49	Coagulation factor IX OS=Homo sapiens variant 2 G 44 V GN=F9 PE=1 SV=2		137.01	VSVSQTSKL	VSVSQTSKL	2	b	2	9	8.49	sp|P00740-6|FA9_HUMAN		FALSE	17931.7207	0.999899983	FALSE	1
474.7716675	689.3464355	8.49	Coagulation factor IX OS=Homo sapiens variant 2 G 44 V GN=F9 PE=1 SV=2		113.04	VSVSQTSKL	VSVSQTSKL	2	b	1	7	8.49	sp|P00740-6|FA9_HUMAN		FALSE	17931.7207	0.999899983	FALSE	1
474.7716675	602.3143921	8.49	Coagulation factor IX OS=Homo sapiens variant 2 G 44 V GN=F9 PE=1 SV=2		82.05	VSVSQTSKL	VSVSQTSKL	2	b	1	6	8.49	sp|P00740-6|FA9_HUMAN		FALSE	17931.7207	0.999899983	FALSE	1
718.8184814	747.3606567	14.74	Coagulation factor IX OS=Homo sapiens variant 2 G 44 V GN=F9 PE=1 SV=2		26731.44	SCEPAVPFPCGR	SC[PPa]EP[2Ox]AVPFPC[PPa]GR	2	y	1	6	14.74	sp|P00740-6|FA9_HUMAN		FALSE	17414.44922	0.99089998	FALSE	1		Dioxidation
718.8184814	690.2763062	14.74	Coagulation factor IX OS=Homo sapiens variant 2 G 44 V GN=F9 PE=1 SV=2		6378.26	SCEPAVPFPCGR	SC[PPa]EP[2Ox]AVPFPC[PPa]GR	2	b	1	6	14.74	sp|P00740-6|FA9_HUMAN		FALSE	17414.44922	0.99089998	FALSE	1		Dioxidation
718.8184814	718.8184814	14.74	Coagulation factor IX OS=Homo sapiens variant 2 G 44 V GN=F9 PE=1 SV=2		4996.74	SCEPAVPFPCGR	SC[PPa]EP[2Ox]AVPFPC[PPa]GR	2	y	2	12	14.74	sp|P00740-6|FA9_HUMAN		FALSE	17414.44922	0.99089998	FALSE	1		Dioxidation
718.8184814	503.2394714	14.74	Coagulation factor IX OS=Homo sapiens variant 2 G 44 V GN=F9 PE=1 SV=2		3888.47	SCEPAVPFPCGR	SC[PPa]EP[2Ox]AVPFPC[PPa]GR	2	y	1	4	14.74	sp|P00740-6|FA9_HUMAN		FALSE	17414.44922	0.99089998	FALSE	1		Dioxidation
718.8184814	846.4290771	14.74	Coagulation factor IX OS=Homo sapiens variant 2 G 44 V GN=F9 PE=1 SV=2		2878.82	SCEPAVPFPCGR	SC[PPa]EP[2Ox]AVPFPC[PPa]GR	2	y	1	7	14.74	sp|P00740-6|FA9_HUMAN		FALSE	17414.44922	0.99089998	FALSE	1		Dioxidation
718.8184814	591.2078857	14.74	Coagulation factor IX OS=Homo sapiens variant 2 G 44 V GN=F9 PE=1 SV=2		1689.46	SCEPAVPFPCGR	SC[PPa]EP[2Ox]AVPFPC[PPa]GR	2	b	1	5	14.74	sp|P00740-6|FA9_HUMAN		FALSE	17414.44922	0.99089998	FALSE	1		Dioxidation
718.8184814	650.3079224	14.74	Coagulation factor IX OS=Homo sapiens variant 2 G 44 V GN=F9 PE=1 SV=2		865.22	SCEPAVPFPCGR	SC[PPa]EP[2Ox]AVPFPC[PPa]GR	2	y	1	5	14.74	sp|P00740-6|FA9_HUMAN		FALSE	17414.44922	0.99089998	FALSE	1		Dioxidation
718.8184814	917.4661865	14.74	Coagulation factor IX OS=Homo sapiens variant 2 G 44 V GN=F9 PE=1 SV=2		709.11	SCEPAVPFPCGR	SC[PPa]EP[2Ox]AVPFPC[PPa]GR	2	y	1	8	14.74	sp|P00740-6|FA9_HUMAN		FALSE	17414.44922	0.99089998	FALSE	1		Dioxidation
718.8184814	934.397522	14.74	Coagulation factor IX OS=Homo sapiens variant 2 G 44 V GN=F9 PE=1 SV=2		322.57	SCEPAVPFPCGR	SC[PPa]EP[2Ox]AVPFPC[PPa]GR	2	b	1	8	14.74	sp|P00740-6|FA9_HUMAN		FALSE	17414.44922	0.99089998	FALSE	1		Dioxidation
718.8184814	232.1404114	14.74	Coagulation factor IX OS=Homo sapiens variant 2 G 44 V GN=F9 PE=1 SV=2		314.1	SCEPAVPFPCGR	SC[PPa]EP[2Ox]AVPFPC[PPa]GR	2	y	1	2	14.74	sp|P00740-6|FA9_HUMAN		FALSE	17414.44922	0.99089998	FALSE	1		Dioxidation
718.8184814	406.1867065	14.74	Coagulation factor IX OS=Homo sapiens variant 2 G 44 V GN=F9 PE=1 SV=2		296.55	SCEPAVPFPCGR	SC[PPa]EP[2Ox]AVPFPC[PPa]GR	2	y	1	3	14.74	sp|P00740-6|FA9_HUMAN		FALSE	17414.44922	0.99089998	FALSE	1		Dioxidation
718.8184814	520.1707764	14.74	Coagulation factor IX OS=Homo sapiens variant 2 G 44 V GN=F9 PE=1 SV=2		294.23	SCEPAVPFPCGR	SC[PPa]EP[2Ox]AVPFPC[PPa]GR	2	b	1	4	14.74	sp|P00740-6|FA9_HUMAN		FALSE	17414.44922	0.99089998	FALSE	1		Dioxidation
718.8184814	252.1233826	14.74	Coagulation factor IX OS=Homo sapiens variant 2 G 44 V GN=F9 PE=1 SV=2		274.04	SCEPAVPFPCGR	SC[PPa]EP[2Ox]AVPFPC[PPa]GR	2	y	2	4	14.74	sp|P00740-6|FA9_HUMAN		FALSE	17414.44922	0.99089998	FALSE	1		Dioxidation
718.8184814	175.1189575	14.74	Coagulation factor IX OS=Homo sapiens variant 2 G 44 V GN=F9 PE=1 SV=2		231.09	SCEPAVPFPCGR	SC[PPa]EP[2Ox]AVPFPC[PPa]GR	2	y	1	1	14.74	sp|P00740-6|FA9_HUMAN		FALSE	17414.44922	0.99089998	FALSE	1		Dioxidation
718.8184814	516.2287598	14.74	Coagulation factor IX OS=Homo sapiens variant 2 G 44 V GN=F9 PE=1 SV=2		127.14	SCEPAVPFPCGR	SC[PPa]EP[2Ox]AVPFPC[PPa]GR	2	b	2	9	14.74	sp|P00740-6|FA9_HUMAN		FALSE	17414.44922	0.99089998	FALSE	1		Dioxidation
718.8184814	709.8132324	14.74	Coagulation factor IX OS=Homo sapiens variant 2 G 44 V GN=F9 PE=1 SV=2		106.23	SCEPAVPFPCGR	SC[PPa]EP[2Ox]AVPFPC[PPa]GR	2	b	2	12	14.74	sp|P00740-6|FA9_HUMAN		FALSE	17414.44922	0.99089998	FALSE	1		Dioxidation
904.7120361	904.7120361	25.78	Coagulation factor IX OS=Homo sapiens variant 2 G 44 V GN=F9 PE=1 SV=2		5779.07	VVGGEDAKPGQFPWQVVLNGKVDAFCGGSIVNEK	VVGGEDAKPGQFPWQVVLNGKVDAFC[PPa]GGSIVNEK	4	y	4	34	25.78	sp|P00740-6|FA9_HUMAN		FALSE	16676.30078	1	FALSE	1
904.7120361	1139.901367	25.78	Coagulation factor IX OS=Homo sapiens variant 2 G 44 V GN=F9 PE=1 SV=2		4165.95	VVGGEDAKPGQFPWQVVLNGKVDAFCGGSIVNEK	VVGGEDAKPGQFPWQVVLNGKVDAFC[PPa]GGSIVNEK	4	y	3	32	25.78	sp|P00740-6|FA9_HUMAN		FALSE	16676.30078	1	FALSE	1
904.7120361	960.9960327	25.78	Coagulation factor IX OS=Homo sapiens variant 2 G 44 V GN=F9 PE=1 SV=2		2472.76	VVGGEDAKPGQFPWQVVLNGKVDAFCGGSIVNEK	VVGGEDAKPGQFPWQVVLNGKVDAFC[PPa]GGSIVNEK	4	y	2	18	25.78	sp|P00740-6|FA9_HUMAN		FALSE	16676.30078	1	FALSE	1
904.7120361	977.4720459	25.78	Coagulation factor IX OS=Homo sapiens variant 2 G 44 V GN=F9 PE=1 SV=2		1779.79	VVGGEDAKPGQFPWQVVLNGKVDAFCGGSIVNEK	VVGGEDAKPGQFPWQVVLNGKVDAFC[PPa]GGSIVNEK	4	y	1	9	25.78	sp|P00740-6|FA9_HUMAN		FALSE	16676.30078	1	FALSE	1
904.7120361	803.4257813	25.78	Coagulation factor IX OS=Homo sapiens variant 2 G 44 V GN=F9 PE=1 SV=2		1553.99	VVGGEDAKPGQFPWQVVLNGKVDAFCGGSIVNEK	VVGGEDAKPGQFPWQVVLNGKVDAFC[PPa]GGSIVNEK	4	y	1	8	25.78	sp|P00740-6|FA9_HUMAN		FALSE	16676.30078	1	FALSE	1
904.7120361	1010.530212	25.78	Coagulation factor IX OS=Homo sapiens variant 2 G 44 V GN=F9 PE=1 SV=2		1238.03	VVGGEDAKPGQFPWQVVLNGKVDAFCGGSIVNEK	VVGGEDAKPGQFPWQVVLNGKVDAFC[PPa]GGSIVNEK	4	y	2	19	25.78	sp|P00740-6|FA9_HUMAN		FALSE	16676.30078	1	FALSE	1
904.7120361	911.461792	25.78	Coagulation factor IX OS=Homo sapiens variant 2 G 44 V GN=F9 PE=1 SV=2		1231.32	VVGGEDAKPGQFPWQVVLNGKVDAFCGGSIVNEK	VVGGEDAKPGQFPWQVVLNGKVDAFC[PPa]GGSIVNEK	4	y	2	17	25.78	sp|P00740-6|FA9_HUMAN		FALSE	16676.30078	1	FALSE	1
904.7120361	489.2396545	25.78	Coagulation factor IX OS=Homo sapiens variant 2 G 44 V GN=F9 PE=1 SV=2		1039.79	VVGGEDAKPGQFPWQVVLNGKVDAFCGGSIVNEK	VVGGEDAKPGQFPWQVVLNGKVDAFC[PPa]GGSIVNEK	4	y	2	9	25.78	sp|P00740-6|FA9_HUMAN		FALSE	16676.30078	1	FALSE	1
904.7120361	390.1983337	25.78	Coagulation factor IX OS=Homo sapiens variant 2 G 44 V GN=F9 PE=1 SV=2		885.22	VVGGEDAKPGQFPWQVVLNGKVDAFCGGSIVNEK	VVGGEDAKPGQFPWQVVLNGKVDAFC[PPa]GGSIVNEK	4	y	1	3	25.78	sp|P00740-6|FA9_HUMAN		FALSE	16676.30078	1	FALSE	1
904.7120361	1185.589844	25.78	Coagulation factor IX OS=Homo sapiens variant 2 G 44 V GN=F9 PE=1 SV=2		775.46	VVGGEDAKPGQFPWQVVLNGKVDAFCGGSIVNEK	VVGGEDAKPGQFPWQVVLNGKVDAFC[PPa]GGSIVNEK	4	b	1	12	25.78	sp|P00740-6|FA9_HUMAN		FALSE	16676.30078	1	FALSE	1
904.7120361	199.144104	25.78	Coagulation factor IX OS=Homo sapiens variant 2 G 44 V GN=F9 PE=1 SV=2		659.64	VVGGEDAKPGQFPWQVVLNGKVDAFCGGSIVNEK	VVGGEDAKPGQFPWQVVLNGKVDAFC[PPa]GGSIVNEK	4	b	1	2	25.78	sp|P00740-6|FA9_HUMAN		FALSE	16676.30078	1	FALSE	1
904.7120361	756.3886719	25.78	Coagulation factor IX OS=Homo sapiens variant 2 G 44 V GN=F9 PE=1 SV=2		630.36	VVGGEDAKPGQFPWQVVLNGKVDAFCGGSIVNEK	VVGGEDAKPGQFPWQVVLNGKVDAFC[PPa]GGSIVNEK	4	b	1	8	25.78	sp|P00740-6|FA9_HUMAN		FALSE	16676.30078	1	FALSE	1
904.7120361	798.8939209	25.78	Coagulation factor IX OS=Homo sapiens variant 2 G 44 V GN=F9 PE=1 SV=2		594.31	VVGGEDAKPGQFPWQVVLNGKVDAFCGGSIVNEK	VVGGEDAKPGQFPWQVVLNGKVDAFC[PPa]GGSIVNEK	4	b	2	15	25.78	sp|P00740-6|FA9_HUMAN		FALSE	16676.30078	1	FALSE	1
904.7120361	1430.726196	25.78	Coagulation factor IX OS=Homo sapiens variant 2 G 44 V GN=F9 PE=1 SV=2		593.17	VVGGEDAKPGQFPWQVVLNGKVDAFCGGSIVNEK	VVGGEDAKPGQFPWQVVLNGKVDAFC[PPa]GGSIVNEK	4	y	2	26	25.78	sp|P00740-6|FA9_HUMAN		FALSE	16676.30078	1	FALSE	1
904.7120361	1038.521484	25.78	Coagulation factor IX OS=Homo sapiens variant 2 G 44 V GN=F9 PE=1 SV=2		588.13	VVGGEDAKPGQFPWQVVLNGKVDAFCGGSIVNEK	VVGGEDAKPGQFPWQVVLNGKVDAFC[PPa]GGSIVNEK	4	b	1	11	25.78	sp|P00740-6|FA9_HUMAN		FALSE	16676.30078	1	FALSE	1
904.7120361	811.0861206	25.78	Coagulation factor IX OS=Homo sapiens variant 2 G 44 V GN=F9 PE=1 SV=2		588	VVGGEDAKPGQFPWQVVLNGKVDAFCGGSIVNEK	VVGGEDAKPGQFPWQVVLNGKVDAFC[PPa]GGSIVNEK	4	y	3	22	25.78	sp|P00740-6|FA9_HUMAN		FALSE	16676.30078	1	FALSE	1
904.7120361	854.9197998	25.78	Coagulation factor IX OS=Homo sapiens variant 2 G 44 V GN=F9 PE=1 SV=2		587.13	VVGGEDAKPGQFPWQVVLNGKVDAFCGGSIVNEK	VVGGEDAKPGQFPWQVVLNGKVDAFC[PPa]GGSIVNEK	4	y	2	16	25.78	sp|P00740-6|FA9_HUMAN		FALSE	16676.30078	1	FALSE	1
904.7120361	1310.604492	25.78	Coagulation factor IX OS=Homo sapiens variant 2 G 44 V GN=F9 PE=1 SV=2		545.32	VVGGEDAKPGQFPWQVVLNGKVDAFCGGSIVNEK	VVGGEDAKPGQFPWQVVLNGKVDAFC[PPa]GGSIVNEK	4	y	1	12	25.78	sp|P00740-6|FA9_HUMAN		FALSE	16676.30078	1	FALSE	1
904.7120361	1320.184448	25.78	Coagulation factor IX OS=Homo sapiens variant 2 G 44 V GN=F9 PE=1 SV=2		526.32	VVGGEDAKPGQFPWQVVLNGKVDAFCGGSIVNEK	VVGGEDAKPGQFPWQVVLNGKVDAFC[PPa]GGSIVNEK	4	b	2	25	25.78	sp|P00740-6|FA9_HUMAN		FALSE	16676.30078	1	FALSE	1
904.7120361	1074.55957	25.78	Coagulation factor IX OS=Homo sapiens variant 2 G 44 V GN=F9 PE=1 SV=2		525.09	VVGGEDAKPGQFPWQVVLNGKVDAFCGGSIVNEK	VVGGEDAKPGQFPWQVVLNGKVDAFC[PPa]GGSIVNEK	4	y	2	20	25.78	sp|P00740-6|FA9_HUMAN		FALSE	16676.30078	1	FALSE	1
904.7120361	1409.672974	25.78	Coagulation factor IX OS=Homo sapiens variant 2 G 44 V GN=F9 PE=1 SV=2		508.53	VVGGEDAKPGQFPWQVVLNGKVDAFCGGSIVNEK	VVGGEDAKPGQFPWQVVLNGKVDAFC[PPa]GGSIVNEK	4	y	1	13	25.78	sp|P00740-6|FA9_HUMAN		FALSE	16676.30078	1	FALSE	1
904.7120361	848.4281006	25.78	Coagulation factor IX OS=Homo sapiens variant 2 G 44 V GN=F9 PE=1 SV=2		489.31	VVGGEDAKPGQFPWQVVLNGKVDAFCGGSIVNEK	VVGGEDAKPGQFPWQVVLNGKVDAFC[PPa]GGSIVNEK	4	b	2	16	25.78	sp|P00740-6|FA9_HUMAN		FALSE	16676.30078	1	FALSE	1
904.7120361	1124.540527	25.78	Coagulation factor IX OS=Homo sapiens variant 2 G 44 V GN=F9 PE=1 SV=2		467.63	VVGGEDAKPGQFPWQVVLNGKVDAFCGGSIVNEK	VVGGEDAKPGQFPWQVVLNGKVDAFC[PPa]GGSIVNEK	4	y	1	10	25.78	sp|P00740-6|FA9_HUMAN		FALSE	16676.30078	1	FALSE	1
904.7120361	746.4042969	25.78	Coagulation factor IX OS=Homo sapiens variant 2 G 44 V GN=F9 PE=1 SV=2		451.58	VVGGEDAKPGQFPWQVVLNGKVDAFCGGSIVNEK	VVGGEDAKPGQFPWQVVLNGKVDAFC[PPa]GGSIVNEK	4	y	1	7	25.78	sp|P00740-6|FA9_HUMAN		FALSE	16676.30078	1	FALSE	1
904.7120361	1167.599121	25.78	Coagulation factor IX OS=Homo sapiens variant 2 G 44 V GN=F9 PE=1 SV=2		441.09	VVGGEDAKPGQFPWQVVLNGKVDAFCGGSIVNEK	VVGGEDAKPGQFPWQVVLNGKVDAFC[PPa]GGSIVNEK	4	y	2	21	25.78	sp|P00740-6|FA9_HUMAN		FALSE	16676.30078	1	FALSE	1
904.7120361	602.3508301	25.78	Coagulation factor IX OS=Homo sapiens variant 2 G 44 V GN=F9 PE=1 SV=2		399.13	VVGGEDAKPGQFPWQVVLNGKVDAFCGGSIVNEK	VVGGEDAKPGQFPWQVVLNGKVDAFC[PPa]GGSIVNEK	4	y	1	5	25.78	sp|P00740-6|FA9_HUMAN		FALSE	16676.30078	1	FALSE	1
904.7120361	954.1531982	25.78	Coagulation factor IX OS=Homo sapiens variant 2 G 44 V GN=F9 PE=1 SV=2		358.46	VVGGEDAKPGQFPWQVVLNGKVDAFCGGSIVNEK	VVGGEDAKPGQFPWQVVLNGKVDAFC[PPa]GGSIVNEK	4	y	3	26	25.78	sp|P00740-6|FA9_HUMAN		FALSE	16676.30078	1	FALSE	1
904.7120361	1195.577637	25.78	Coagulation factor IX OS=Homo sapiens variant 2 G 44 V GN=F9 PE=1 SV=2		303.08	VVGGEDAKPGQFPWQVVLNGKVDAFCGGSIVNEK	VVGGEDAKPGQFPWQVVLNGKVDAFC[PPa]GGSIVNEK	4	y	1	11	25.78	sp|P00740-6|FA9_HUMAN		FALSE	16676.30078	1	FALSE	1
904.7120361	1216.12561	25.78	Coagulation factor IX OS=Homo sapiens variant 2 G 44 V GN=F9 PE=1 SV=2		295.23	VVGGEDAKPGQFPWQVVLNGKVDAFCGGSIVNEK	VVGGEDAKPGQFPWQVVLNGKVDAFC[PPa]GGSIVNEK	4	y	2	22	25.78	sp|P00740-6|FA9_HUMAN		FALSE	16676.30078	1	FALSE	1
904.7120361	797.8983154	25.78	Coagulation factor IX OS=Homo sapiens variant 2 G 44 V GN=F9 PE=1 SV=2		295.22	VVGGEDAKPGQFPWQVVLNGKVDAFCGGSIVNEK	VVGGEDAKPGQFPWQVVLNGKVDAFC[PPa]GGSIVNEK	4	y	2	15	25.78	sp|P00740-6|FA9_HUMAN		FALSE	16676.30078	1	FALSE	1
904.7120361	689.3828125	25.78	Coagulation factor IX OS=Homo sapiens variant 2 G 44 V GN=F9 PE=1 SV=2		294	VVGGEDAKPGQFPWQVVLNGKVDAFCGGSIVNEK	VVGGEDAKPGQFPWQVVLNGKVDAFC[PPa]GGSIVNEK	4	y	1	6	25.78	sp|P00740-6|FA9_HUMAN		FALSE	16676.30078	1	FALSE	1
904.7120361	402.2165222	25.78	Coagulation factor IX OS=Homo sapiens variant 2 G 44 V GN=F9 PE=1 SV=2		274.13	VVGGEDAKPGQFPWQVVLNGKVDAFCGGSIVNEK	VVGGEDAKPGQFPWQVVLNGKVDAFC[PPa]GGSIVNEK	4	y	2	8	25.78	sp|P00740-6|FA9_HUMAN		FALSE	16676.30078	1	FALSE	1
904.7120361	593.298584	25.78	Coagulation factor IX OS=Homo sapiens variant 2 G 44 V GN=F9 PE=1 SV=2		258.31	VVGGEDAKPGQFPWQVVLNGKVDAFCGGSIVNEK	VVGGEDAKPGQFPWQVVLNGKVDAFC[PPa]GGSIVNEK	4	b	2	12	25.78	sp|P00740-6|FA9_HUMAN		FALSE	16676.30078	1	FALSE	1
904.7120361	1708.832275	25.78	Coagulation factor IX OS=Homo sapiens variant 2 G 44 V GN=F9 PE=1 SV=2		252.19	VVGGEDAKPGQFPWQVVLNGKVDAFCGGSIVNEK	VVGGEDAKPGQFPWQVVLNGKVDAFC[PPa]GGSIVNEK	4	y	1	16	25.78	sp|P00740-6|FA9_HUMAN		FALSE	16676.30078	1	FALSE	1
904.7120361	897.9623413	25.78	Coagulation factor IX OS=Homo sapiens variant 2 G 44 V GN=F9 PE=1 SV=2		238.77	VVGGEDAKPGQFPWQVVLNGKVDAFCGGSIVNEK	VVGGEDAKPGQFPWQVVLNGKVDAFC[PPa]GGSIVNEK	4	b	2	17	25.78	sp|P00740-6|FA9_HUMAN		FALSE	16676.30078	1	FALSE	1
904.7120361	513.2608032	25.78	Coagulation factor IX OS=Homo sapiens variant 2 G 44 V GN=F9 PE=1 SV=2		232.13	VVGGEDAKPGQFPWQVVLNGKVDAFCGGSIVNEK	VVGGEDAKPGQFPWQVVLNGKVDAFC[PPa]GGSIVNEK	4	y	3	14	25.78	sp|P00740-6|FA9_HUMAN		FALSE	16676.30078	1	FALSE	1
904.7120361	628.2937012	25.78	Coagulation factor IX OS=Homo sapiens variant 2 G 44 V GN=F9 PE=1 SV=2		232.13	VVGGEDAKPGQFPWQVVLNGKVDAFCGGSIVNEK	VVGGEDAKPGQFPWQVVLNGKVDAFC[PPa]GGSIVNEK	4	b	1	7	25.78	sp|P00740-6|FA9_HUMAN		FALSE	16676.30078	1	FALSE	1
904.7120361	1246.650269	25.78	Coagulation factor IX OS=Homo sapiens variant 2 G 44 V GN=F9 PE=1 SV=2		211.33	VVGGEDAKPGQFPWQVVLNGKVDAFCGGSIVNEK	VVGGEDAKPGQFPWQVVLNGKVDAFC[PPa]GGSIVNEK	4	b	2	24	25.78	sp|P00740-6|FA9_HUMAN		FALSE	16676.30078	1	FALSE	1
904.7120361	996.8515015	25.78	Coagulation factor IX OS=Homo sapiens variant 2 G 44 V GN=F9 PE=1 SV=2		210.09	VVGGEDAKPGQFPWQVVLNGKVDAFCGGSIVNEK	VVGGEDAKPGQFPWQVVLNGKVDAFC[PPa]GGSIVNEK	4	y	3	27	25.78	sp|P00740-6|FA9_HUMAN		FALSE	16676.30078	1	FALSE	1
904.7120361	1020.530579	25.78	Coagulation factor IX OS=Homo sapiens variant 2 G 44 V GN=F9 PE=1 SV=2		210	VVGGEDAKPGQFPWQVVLNGKVDAFCGGSIVNEK	VVGGEDAKPGQFPWQVVLNGKVDAFC[PPa]GGSIVNEK	4	y	3	28	25.78	sp|P00740-6|FA9_HUMAN		FALSE	16676.30078	1	FALSE	1
904.7120361	1594.789429	25.78	Coagulation factor IX OS=Homo sapiens variant 2 G 44 V GN=F9 PE=1 SV=2		194.22	VVGGEDAKPGQFPWQVVLNGKVDAFCGGSIVNEK	VVGGEDAKPGQFPWQVVLNGKVDAFC[PPa]GGSIVNEK	4	y	1	15	25.78	sp|P00740-6|FA9_HUMAN		FALSE	16676.30078	1	FALSE	1
904.7120361	557.2565918	25.78	Coagulation factor IX OS=Homo sapiens variant 2 G 44 V GN=F9 PE=1 SV=2		189.09	VVGGEDAKPGQFPWQVVLNGKVDAFCGGSIVNEK	VVGGEDAKPGQFPWQVVLNGKVDAFC[PPa]GGSIVNEK	4	b	1	6	25.78	sp|P00740-6|FA9_HUMAN		FALSE	16676.30078	1	FALSE	1
904.7120361	1076.216675	25.78	Coagulation factor IX OS=Homo sapiens variant 2 G 44 V GN=F9 PE=1 SV=2		189	VVGGEDAKPGQFPWQVVLNGKVDAFCGGSIVNEK	VVGGEDAKPGQFPWQVVLNGKVDAFC[PPa]GGSIVNEK	4	b	3	31	25.78	sp|P00740-6|FA9_HUMAN		FALSE	16676.30078	1	FALSE	1
904.7120361	1011.525818	25.78	Coagulation factor IX OS=Homo sapiens variant 2 G 44 V GN=F9 PE=1 SV=2		170.46	VVGGEDAKPGQFPWQVVLNGKVDAFCGGSIVNEK	VVGGEDAKPGQFPWQVVLNGKVDAFC[PPa]GGSIVNEK	4	b	2	19	25.78	sp|P00740-6|FA9_HUMAN		FALSE	16676.30078	1	FALSE	1
904.7120361	1468.721924	25.78	Coagulation factor IX OS=Homo sapiens variant 2 G 44 V GN=F9 PE=1 SV=2		169.23	VVGGEDAKPGQFPWQVVLNGKVDAFCGGSIVNEK	VVGGEDAKPGQFPWQVVLNGKVDAFC[PPa]GGSIVNEK	4	b	1	14	25.78	sp|P00740-6|FA9_HUMAN		FALSE	16676.30078	1	FALSE	1
904.7120361	641.8249512	25.78	Coagulation factor IX OS=Homo sapiens variant 2 G 44 V GN=F9 PE=1 SV=2		168	VVGGEDAKPGQFPWQVVLNGKVDAFCGGSIVNEK	VVGGEDAKPGQFPWQVVLNGKVDAFC[PPa]GGSIVNEK	4	b	2	13	25.78	sp|P00740-6|FA9_HUMAN		FALSE	16676.30078	1	FALSE	1
904.7120361	880.4587402	25.78	Coagulation factor IX OS=Homo sapiens variant 2 G 44 V GN=F9 PE=1 SV=2		168	VVGGEDAKPGQFPWQVVLNGKVDAFCGGSIVNEK	VVGGEDAKPGQFPWQVVLNGKVDAFC[PPa]GGSIVNEK	4	b	3	25	25.78	sp|P00740-6|FA9_HUMAN		FALSE	16676.30078	1	FALSE	1
904.7120361	938.4741821	25.78	Coagulation factor IX OS=Homo sapiens variant 2 G 44 V GN=F9 PE=1 SV=2		168	VVGGEDAKPGQFPWQVVLNGKVDAFCGGSIVNEK	VVGGEDAKPGQFPWQVVLNGKVDAFC[PPa]GGSIVNEK	4	b	3	26	25.78	sp|P00740-6|FA9_HUMAN		FALSE	16676.30078	1	FALSE	1
904.7120361	562.7738647	25.78	Coagulation factor IX OS=Homo sapiens variant 2 G 44 V GN=F9 PE=1 SV=2		154.54	VVGGEDAKPGQFPWQVVLNGKVDAFCGGSIVNEK	VVGGEDAKPGQFPWQVVLNGKVDAFC[PPa]GGSIVNEK	4	y	2	10	25.78	sp|P00740-6|FA9_HUMAN		FALSE	16676.30078	1	FALSE	1
904.7120361	1172.924194	25.78	Coagulation factor IX OS=Homo sapiens variant 2 G 44 V GN=F9 PE=1 SV=2		148.32	VVGGEDAKPGQFPWQVVLNGKVDAFCGGSIVNEK	VVGGEDAKPGQFPWQVVLNGKVDAFC[PPa]GGSIVNEK	4	y	3	33	25.78	sp|P00740-6|FA9_HUMAN		FALSE	16676.30078	1	FALSE	1
904.7120361	705.3400879	25.78	Coagulation factor IX OS=Homo sapiens variant 2 G 44 V GN=F9 PE=1 SV=2		147	VVGGEDAKPGQFPWQVVLNGKVDAFCGGSIVNEK	VVGGEDAKPGQFPWQVVLNGKVDAFC[PPa]GGSIVNEK	4	y	2	13	25.78	sp|P00740-6|FA9_HUMAN		FALSE	16676.30078	1	FALSE	1
904.7120361	734.864624	25.78	Coagulation factor IX OS=Homo sapiens variant 2 G 44 V GN=F9 PE=1 SV=2		147	VVGGEDAKPGQFPWQVVLNGKVDAFCGGSIVNEK	VVGGEDAKPGQFPWQVVLNGKVDAFC[PPa]GGSIVNEK	4	b	2	14	25.78	sp|P00740-6|FA9_HUMAN		FALSE	16676.30078	1	FALSE	1
904.7120361	860.1089478	25.78	Coagulation factor IX OS=Homo sapiens variant 2 G 44 V GN=F9 PE=1 SV=2		147	VVGGEDAKPGQFPWQVVLNGKVDAFCGGSIVNEK	VVGGEDAKPGQFPWQVVLNGKVDAFC[PPa]GGSIVNEK	4	y	3	23	25.78	sp|P00740-6|FA9_HUMAN		FALSE	16676.30078	1	FALSE	1
904.7120361	1120.894287	25.78	Coagulation factor IX OS=Homo sapiens variant 2 G 44 V GN=F9 PE=1 SV=2		147	VVGGEDAKPGQFPWQVVLNGKVDAFCGGSIVNEK	VVGGEDAKPGQFPWQVVLNGKVDAFC[PPa]GGSIVNEK	4	y	3	31	25.78	sp|P00740-6|FA9_HUMAN		FALSE	16676.30078	1	FALSE	1
904.7120361	276.1553955	25.78	Coagulation factor IX OS=Homo sapiens variant 2 G 44 V GN=F9 PE=1 SV=2		126.1	VVGGEDAKPGQFPWQVVLNGKVDAFCGGSIVNEK	VVGGEDAKPGQFPWQVVLNGKVDAFC[PPa]GGSIVNEK	4	y	1	2	25.78	sp|P00740-6|FA9_HUMAN		FALSE	16676.30078	1	FALSE	1
904.7120361	1058.872925	25.78	Coagulation factor IX OS=Homo sapiens variant 2 G 44 V GN=F9 PE=1 SV=2		93.41	VVGGEDAKPGQFPWQVVLNGKVDAFCGGSIVNEK	VVGGEDAKPGQFPWQVVLNGKVDAFC[PPa]GGSIVNEK	4	y	3	29	25.78	sp|P00740-6|FA9_HUMAN		FALSE	16676.30078	1	FALSE	1
904.7120361	1596.780518	25.78	Coagulation factor IX OS=Homo sapiens variant 2 G 44 V GN=F9 PE=1 SV=2		84	VVGGEDAKPGQFPWQVVLNGKVDAFCGGSIVNEK	VVGGEDAKPGQFPWQVVLNGKVDAFC[PPa]GGSIVNEK	4	b	1	15	25.78	sp|P00740-6|FA9_HUMAN		FALSE	16676.30078	1	FALSE	1
904.7120361	1794.917358	25.78	Coagulation factor IX OS=Homo sapiens variant 2 G 44 V GN=F9 PE=1 SV=2		63.1	VVGGEDAKPGQFPWQVVLNGKVDAFCGGSIVNEK	VVGGEDAKPGQFPWQVVLNGKVDAFC[PPa]GGSIVNEK	4	b	1	17	25.78	sp|P00740-6|FA9_HUMAN		FALSE	16676.30078	1	FALSE	1
904.7120361	1695.848877	25.78	Coagulation factor IX OS=Homo sapiens variant 2 G 44 V GN=F9 PE=1 SV=2		63	VVGGEDAKPGQFPWQVVLNGKVDAFCGGSIVNEK	VVGGEDAKPGQFPWQVVLNGKVDAFC[PPa]GGSIVNEK	4	b	1	16	25.78	sp|P00740-6|FA9_HUMAN		FALSE	16676.30078	1	FALSE	1
706.3568115	706.3568115	10.65	Coagulation factor IX OS=Homo sapiens variant 2 G 44 V GN=F9 PE=1 SV=2		6360.06	ITVVAGEHNIEET	ITVVAGEHNIEET	2	y	2	13	10.65	sp|P00740-6|FA9_HUMAN		FALSE	16418.94922	1	FALSE	1
706.3568115	1163.605469	10.65	Coagulation factor IX OS=Homo sapiens variant 2 G 44 V GN=F9 PE=1 SV=2		5317.5	ITVVAGEHNIEET	ITVVAGEHNIEET	2	b	1	11	10.65	sp|P00740-6|FA9_HUMAN		FALSE	16418.94922	1	FALSE	1
706.3568115	1098.506226	10.65	Coagulation factor IX OS=Homo sapiens variant 2 G 44 V GN=F9 PE=1 SV=2		3546.08	ITVVAGEHNIEET	ITVVAGEHNIEET	2	y	1	10	10.65	sp|P00740-6|FA9_HUMAN		FALSE	16418.94922	1	FALSE	1
706.3568115	999.4378052	10.65	Coagulation factor IX OS=Homo sapiens variant 2 G 44 V GN=F9 PE=1 SV=2		3205.35	ITVVAGEHNIEET	ITVVAGEHNIEET	2	y	1	9	10.65	sp|P00740-6|FA9_HUMAN		FALSE	16418.94922	1	FALSE	1
706.3568115	1034.562866	10.65	Coagulation factor IX OS=Homo sapiens variant 2 G 44 V GN=F9 PE=1 SV=2		3090.39	ITVVAGEHNIEET	ITVVAGEHNIEET	2	b	1	10	10.65	sp|P00740-6|FA9_HUMAN		FALSE	16418.94922	1	FALSE	1
706.3568115	646.8276978	10.65	Coagulation factor IX OS=Homo sapiens variant 2 G 44 V GN=F9 PE=1 SV=2		2010.31	ITVVAGEHNIEET	ITVVAGEHNIEET	2	b	2	12	10.65	sp|P00740-6|FA9_HUMAN		FALSE	16418.94922	1	FALSE	1
706.3568115	928.4006958	10.65	Coagulation factor IX OS=Homo sapiens variant 2 G 44 V GN=F9 PE=1 SV=2		1879.03	ITVVAGEHNIEET	ITVVAGEHNIEET	2	y	1	8	10.65	sp|P00740-6|FA9_HUMAN		FALSE	16418.94922	1	FALSE	1
706.3568115	697.3515015	10.65	Coagulation factor IX OS=Homo sapiens variant 2 G 44 V GN=F9 PE=1 SV=2		1813.53	ITVVAGEHNIEET	ITVVAGEHNIEET	2	b	2	13	10.65	sp|P00740-6|FA9_HUMAN		FALSE	16418.94922	1	FALSE	1
706.3568115	1197.574585	10.65	Coagulation factor IX OS=Homo sapiens variant 2 G 44 V GN=F9 PE=1 SV=2		1619.49	ITVVAGEHNIEET	ITVVAGEHNIEET	2	y	1	11	10.65	sp|P00740-6|FA9_HUMAN		FALSE	16418.94922	1	FALSE	1
706.3568115	215.1390228	10.65	Coagulation factor IX OS=Homo sapiens variant 2 G 44 V GN=F9 PE=1 SV=2		1566.06	ITVVAGEHNIEET	ITVVAGEHNIEET	2	b	1	2	10.65	sp|P00740-6|FA9_HUMAN		FALSE	16418.94922	1	FALSE	1
706.3568115	921.4788818	10.65	Coagulation factor IX OS=Homo sapiens variant 2 G 44 V GN=F9 PE=1 SV=2		1098.42	ITVVAGEHNIEET	ITVVAGEHNIEET	2	b	1	9	10.65	sp|P00740-6|FA9_HUMAN		FALSE	16418.94922	1	FALSE	1
706.3568115	314.207428	10.65	Coagulation factor IX OS=Homo sapiens variant 2 G 44 V GN=F9 PE=1 SV=2		817.17	ITVVAGEHNIEET	ITVVAGEHNIEET	2	b	1	3	10.65	sp|P00740-6|FA9_HUMAN		FALSE	16418.94922	1	FALSE	1
706.3568115	582.3063965	10.65	Coagulation factor IX OS=Homo sapiens variant 2 G 44 V GN=F9 PE=1 SV=2		794.1	ITVVAGEHNIEET	ITVVAGEHNIEET	2	b	2	11	10.65	sp|P00740-6|FA9_HUMAN		FALSE	16418.94922	1	FALSE	1
706.3568115	1292.648071	10.65	Coagulation factor IX OS=Homo sapiens variant 2 G 44 V GN=F9 PE=1 SV=2		693.14	ITVVAGEHNIEET	ITVVAGEHNIEET	2	b	1	12	10.65	sp|P00740-6|FA9_HUMAN		FALSE	16418.94922	1	FALSE	1
706.3568115	413.2758484	10.65	Coagulation factor IX OS=Homo sapiens variant 2 G 44 V GN=F9 PE=1 SV=2		615.67	ITVVAGEHNIEET	ITVVAGEHNIEET	2	b	1	4	10.65	sp|P00740-6|FA9_HUMAN		FALSE	16418.94922	1	FALSE	1
706.3568115	378.1506958	10.65	Coagulation factor IX OS=Homo sapiens variant 2 G 44 V GN=F9 PE=1 SV=2		532.44	ITVVAGEHNIEET	ITVVAGEHNIEET	2	y	1	3	10.65	sp|P00740-6|FA9_HUMAN		FALSE	16418.94922	1	FALSE	1
706.3568115	249.1081085	10.65	Coagulation factor IX OS=Homo sapiens variant 2 G 44 V GN=F9 PE=1 SV=2		528.31	ITVVAGEHNIEET	ITVVAGEHNIEET	2	y	1	2	10.65	sp|P00740-6|FA9_HUMAN		FALSE	16418.94922	1	FALSE	1
706.3568115	742.3366089	10.65	Coagulation factor IX OS=Homo sapiens variant 2 G 44 V GN=F9 PE=1 SV=2		507.69	ITVVAGEHNIEET	ITVVAGEHNIEET	2	y	1	6	10.65	sp|P00740-6|FA9_HUMAN		FALSE	16418.94922	1	FALSE	1
706.3568115	1298.622314	10.65	Coagulation factor IX OS=Homo sapiens variant 2 G 44 V GN=F9 PE=1 SV=2		506.46	ITVVAGEHNIEET	ITVVAGEHNIEET	2	y	1	12	10.65	sp|P00740-6|FA9_HUMAN		FALSE	16418.94922	1	FALSE	1
706.3568115	120.0655212	10.65	Coagulation factor IX OS=Homo sapiens variant 2 G 44 V GN=F9 PE=1 SV=2		462.04	ITVVAGEHNIEET	ITVVAGEHNIEET	2	y	1	1	10.65	sp|P00740-6|FA9_HUMAN		FALSE	16418.94922	1	FALSE	1
706.3568115	484.3129578	10.65	Coagulation factor IX OS=Homo sapiens variant 2 G 44 V GN=F9 PE=1 SV=2		399	ITVVAGEHNIEET	ITVVAGEHNIEET	2	b	1	5	10.65	sp|P00740-6|FA9_HUMAN		FALSE	16418.94922	1	FALSE	1
706.3568115	605.27771	10.65	Coagulation factor IX OS=Homo sapiens variant 2 G 44 V GN=F9 PE=1 SV=2		285.52	ITVVAGEHNIEET	ITVVAGEHNIEET	2	y	1	5	10.65	sp|P00740-6|FA9_HUMAN		FALSE	16418.94922	1	FALSE	1
706.3568115	807.4359131	10.65	Coagulation factor IX OS=Homo sapiens variant 2 G 44 V GN=F9 PE=1 SV=2		273.19	ITVVAGEHNIEET	ITVVAGEHNIEET	2	b	1	8	10.65	sp|P00740-6|FA9_HUMAN		FALSE	16418.94922	1	FALSE	1
706.3568115	599.2909546	10.65	Coagulation factor IX OS=Homo sapiens variant 2 G 44 V GN=F9 PE=1 SV=2		148.22	ITVVAGEHNIEET	ITVVAGEHNIEET	2	y	2	11	10.65	sp|P00740-6|FA9_HUMAN		FALSE	16418.94922	1	FALSE	1
706.3568115	461.2430725	10.65	Coagulation factor IX OS=Homo sapiens variant 2 G 44 V GN=F9 PE=1 SV=2		147.1	ITVVAGEHNIEET	ITVVAGEHNIEET	2	b	2	9	10.65	sp|P00740-6|FA9_HUMAN		FALSE	16418.94922	1	FALSE	1
679.2978516	1004.436646	20.81	Coagulation factor IX OS=Homo sapiens variant 2 G 44 V GN=F9 PE=1 SV=2		3663.66	FTIYNNMFCAGFHEGGR	FTIYN[Dea]NMFC[PPa]AGFHEGGR	3	y	1	9	20.81	sp|P00740-6|FA9_HUMAN		FALSE	15564.75	1	FALSE	1		Deamidated
679.2978516	1151.505127	20.81	Coagulation factor IX OS=Homo sapiens variant 2 G 44 V GN=F9 PE=1 SV=2		3556.73	FTIYNNMFCAGFHEGGR	FTIYN[Dea]NMFC[PPa]AGFHEGGR	3	y	1	10	20.81	sp|P00740-6|FA9_HUMAN		FALSE	15564.75	1	FALSE	1		Deamidated
679.2978516	830.3903809	20.81	Coagulation factor IX OS=Homo sapiens variant 2 G 44 V GN=F9 PE=1 SV=2		3463.08	FTIYNNMFCAGFHEGGR	FTIYN[Dea]NMFC[PPa]AGFHEGGR	3	y	1	8	20.81	sp|P00740-6|FA9_HUMAN		FALSE	15564.75	1	FALSE	1		Deamidated
679.2978516	759.3532715	20.81	Coagulation factor IX OS=Homo sapiens variant 2 G 44 V GN=F9 PE=1 SV=2		3351.39	FTIYNNMFCAGFHEGGR	FTIYN[Dea]NMFC[PPa]AGFHEGGR	3	y	1	7	20.81	sp|P00740-6|FA9_HUMAN		FALSE	15564.75	1	FALSE	1		Deamidated
679.2978516	249.1233673	20.81	Coagulation factor IX OS=Homo sapiens variant 2 G 44 V GN=F9 PE=1 SV=2		1931.76	FTIYNNMFCAGFHEGGR	FTIYN[Dea]NMFC[PPa]AGFHEGGR	3	b	1	2	20.81	sp|P00740-6|FA9_HUMAN		FALSE	15564.75	1	FALSE	1		Deamidated
679.2978516	555.2633667	20.81	Coagulation factor IX OS=Homo sapiens variant 2 G 44 V GN=F9 PE=1 SV=2		1810.21	FTIYNNMFCAGFHEGGR	FTIYN[Dea]NMFC[PPa]AGFHEGGR	3	y	1	5	20.81	sp|P00740-6|FA9_HUMAN		FALSE	15564.75	1	FALSE	1		Deamidated
679.2978516	289.1618652	20.81	Coagulation factor IX OS=Homo sapiens variant 2 G 44 V GN=F9 PE=1 SV=2		1553.23	FTIYNNMFCAGFHEGGR	FTIYN[Dea]NMFC[PPa]AGFHEGGR	3	y	1	3	20.81	sp|P00740-6|FA9_HUMAN		FALSE	15564.75	1	FALSE	1		Deamidated
679.2978516	418.2044678	20.81	Coagulation factor IX OS=Homo sapiens variant 2 G 44 V GN=F9 PE=1 SV=2		1288.72	FTIYNNMFCAGFHEGGR	FTIYN[Dea]NMFC[PPa]AGFHEGGR	3	y	1	4	20.81	sp|P00740-6|FA9_HUMAN		FALSE	15564.75	1	FALSE	1		Deamidated
679.2978516	1282.545532	20.81	Coagulation factor IX OS=Homo sapiens variant 2 G 44 V GN=F9 PE=1 SV=2		1232.23	FTIYNNMFCAGFHEGGR	FTIYN[Dea]NMFC[PPa]AGFHEGGR	3	y	1	11	20.81	sp|P00740-6|FA9_HUMAN		FALSE	15564.75	1	FALSE	1		Deamidated
679.2978516	278.1353455	20.81	Coagulation factor IX OS=Homo sapiens variant 2 G 44 V GN=F9 PE=1 SV=2		1140.28	FTIYNNMFCAGFHEGGR	FTIYN[Dea]NMFC[PPa]AGFHEGGR	3	y	2	5	20.81	sp|P00740-6|FA9_HUMAN		FALSE	15564.75	1	FALSE	1		Deamidated
679.2978516	698.7979126	20.81	Coagulation factor IX OS=Homo sapiens variant 2 G 44 V GN=F9 PE=1 SV=2		882.09	FTIYNNMFCAGFHEGGR	FTIYN[Dea]NMFC[PPa]AGFHEGGR	3	y	2	12	20.81	sp|P00740-6|FA9_HUMAN		FALSE	15564.75	1	FALSE	1		Deamidated
679.2978516	576.2561646	20.81	Coagulation factor IX OS=Homo sapiens variant 2 G 44 V GN=F9 PE=1 SV=2		860.45	FTIYNNMFCAGFHEGGR	FTIYN[Dea]NMFC[PPa]AGFHEGGR	3	y	2	10	20.81	sp|P00740-6|FA9_HUMAN		FALSE	15564.75	1	FALSE	1		Deamidated
679.2978516	702.3317871	20.81	Coagulation factor IX OS=Homo sapiens variant 2 G 44 V GN=F9 PE=1 SV=2		831.75	FTIYNNMFCAGFHEGGR	FTIYN[Dea]NMFC[PPa]AGFHEGGR	3	y	1	6	20.81	sp|P00740-6|FA9_HUMAN		FALSE	15564.75	1	FALSE	1		Deamidated
679.2978516	679.2978516	20.81	Coagulation factor IX OS=Homo sapiens variant 2 G 44 V GN=F9 PE=1 SV=2		669.86	FTIYNNMFCAGFHEGGR	FTIYN[Dea]NMFC[PPa]AGFHEGGR	3	y	3	17	20.81	sp|P00740-6|FA9_HUMAN		FALSE	15564.75	1	FALSE	1		Deamidated
679.2978516	641.7764282	20.81	Coagulation factor IX OS=Homo sapiens variant 2 G 44 V GN=F9 PE=1 SV=2		612.25	FTIYNNMFCAGFHEGGR	FTIYN[Dea]NMFC[PPa]AGFHEGGR	3	y	2	11	20.81	sp|P00740-6|FA9_HUMAN		FALSE	15564.75	1	FALSE	1		Deamidated
679.2978516	1396.588501	20.81	Coagulation factor IX OS=Homo sapiens variant 2 G 44 V GN=F9 PE=1 SV=2		404.55	FTIYNNMFCAGFHEGGR	FTIYN[Dea]NMFC[PPa]AGFHEGGR	3	y	1	12	20.81	sp|P00740-6|FA9_HUMAN		FALSE	15564.75	1	FALSE	1		Deamidated
679.2978516	502.7219849	20.81	Coagulation factor IX OS=Homo sapiens variant 2 G 44 V GN=F9 PE=1 SV=2		384.87	FTIYNNMFCAGFHEGGR	FTIYN[Dea]NMFC[PPa]AGFHEGGR	3	y	2	9	20.81	sp|P00740-6|FA9_HUMAN		FALSE	15564.75	1	FALSE	1		Deamidated
679.2978516	362.207428	20.81	Coagulation factor IX OS=Homo sapiens variant 2 G 44 V GN=F9 PE=1 SV=2		274.22	FTIYNNMFCAGFHEGGR	FTIYN[Dea]NMFC[PPa]AGFHEGGR	3	b	1	3	20.81	sp|P00740-6|FA9_HUMAN		FALSE	15564.75	1	FALSE	1		Deamidated
679.2978516	525.270752	20.81	Coagulation factor IX OS=Homo sapiens variant 2 G 44 V GN=F9 PE=1 SV=2		238.2	FTIYNNMFCAGFHEGGR	FTIYN[Dea]NMFC[PPa]AGFHEGGR	3	b	1	4	20.81	sp|P00740-6|FA9_HUMAN		FALSE	15564.75	1	FALSE	1		Deamidated
679.2978516	175.1189575	20.81	Coagulation factor IX OS=Homo sapiens variant 2 G 44 V GN=F9 PE=1 SV=2		208.23	FTIYNNMFCAGFHEGGR	FTIYN[Dea]NMFC[PPa]AGFHEGGR	3	y	1	1	20.81	sp|P00740-6|FA9_HUMAN		FALSE	15564.75	1	FALSE	1		Deamidated
679.2978516	232.1404114	20.81	Coagulation factor IX OS=Homo sapiens variant 2 G 44 V GN=F9 PE=1 SV=2		195.48	FTIYNNMFCAGFHEGGR	FTIYN[Dea]NMFC[PPa]AGFHEGGR	3	y	1	2	20.81	sp|P00740-6|FA9_HUMAN		FALSE	15564.75	1	FALSE	1		Deamidated
679.2978516	380.1802673	20.81	Coagulation factor IX OS=Homo sapiens variant 2 G 44 V GN=F9 PE=1 SV=2		176.04	FTIYNNMFCAGFHEGGR	FTIYN[Dea]NMFC[PPa]AGFHEGGR	3	y	2	7	20.81	sp|P00740-6|FA9_HUMAN		FALSE	15564.75	1	FALSE	1		Deamidated
679.2978516	415.698822	20.81	Coagulation factor IX OS=Homo sapiens variant 2 G 44 V GN=F9 PE=1 SV=2		170.5	FTIYNNMFCAGFHEGGR	FTIYN[Dea]NMFC[PPa]AGFHEGGR	3	y	2	8	20.81	sp|P00740-6|FA9_HUMAN		FALSE	15564.75	1	FALSE	1		Deamidated
679.2978516	885.3811035	20.81	Coagulation factor IX OS=Homo sapiens variant 2 G 44 V GN=F9 PE=1 SV=2		157.92	FTIYNNMFCAGFHEGGR	FTIYN[Dea]NMFC[PPa]AGFHEGGR	3	b	1	7	20.81	sp|P00740-6|FA9_HUMAN		FALSE	15564.75	1	FALSE	1		Deamidated
679.2978516	944.9088745	20.81	Coagulation factor IX OS=Homo sapiens variant 2 G 44 V GN=F9 PE=1 SV=2		143.42	FTIYNNMFCAGFHEGGR	FTIYN[Dea]NMFC[PPa]AGFHEGGR	3	y	2	16	20.81	sp|P00740-6|FA9_HUMAN		FALSE	15564.75	1	FALSE	1		Deamidated
679.2978516	428.1867065	20.81	Coagulation factor IX OS=Homo sapiens variant 2 G 44 V GN=F9 PE=1 SV=2		100.92	FTIYNNMFCAGFHEGGR	FTIYN[Dea]NMFC[PPa]AGFHEGGR	3	y	3	11	20.81	sp|P00740-6|FA9_HUMAN		FALSE	15564.75	1	FALSE	1		Deamidated
679.2978516	602.253418	20.81	Coagulation factor IX OS=Homo sapiens variant 2 G 44 V GN=F9 PE=1 SV=2		80.35	FTIYNNMFCAGFHEGGR	FTIYN[Dea]NMFC[PPa]AGFHEGGR	3	b	3	15	20.81	sp|P00740-6|FA9_HUMAN		FALSE	15564.75	1	FALSE	1		Deamidated
679.2978516	443.1941833	20.81	Coagulation factor IX OS=Homo sapiens variant 2 G 44 V GN=F9 PE=1 SV=2		73.22	FTIYNNMFCAGFHEGGR	FTIYN[Dea]NMFC[PPa]AGFHEGGR	3	b	2	7	20.81	sp|P00740-6|FA9_HUMAN		FALSE	15564.75	1	FALSE	1		Deamidated
679.2978516	741.3150635	20.81	Coagulation factor IX OS=Homo sapiens variant 2 G 44 V GN=F9 PE=1 SV=2		59.44	FTIYNNMFCAGFHEGGR	FTIYN[Dea]NMFC[PPa]AGFHEGGR	3	b	2	12	20.81	sp|P00740-6|FA9_HUMAN		FALSE	15564.75	1	FALSE	1		Deamidated
679.2978516	1511.615479	20.81	Coagulation factor IX OS=Homo sapiens variant 2 G 44 V GN=F9 PE=1 SV=2		52.95	FTIYNNMFCAGFHEGGR	FTIYN[Dea]NMFC[PPa]AGFHEGGR	3	y	1	13	20.81	sp|P00740-6|FA9_HUMAN		FALSE	15564.75	1	FALSE	1		Deamidated
679.2978516	1674.678711	20.81	Coagulation factor IX OS=Homo sapiens variant 2 G 44 V GN=F9 PE=1 SV=2		16.45	FTIYNNMFCAGFHEGGR	FTIYN[Dea]NMFC[PPa]AGFHEGGR	3	y	1	14	20.81	sp|P00740-6|FA9_HUMAN		FALSE	15564.75	1	FALSE	1		Deamidated
679.2978516	558.8977661	20.81	Coagulation factor IX OS=Homo sapiens variant 2 G 44 V GN=F9 PE=1 SV=2		12.91	FTIYNNMFCAGFHEGGR	FTIYN[Dea]NMFC[PPa]AGFHEGGR	3	y	3	14	20.81	sp|P00740-6|FA9_HUMAN		FALSE	15564.75	1	FALSE	1		Deamidated
732.8447266	732.8447266	11.1	Coagulation factor IX OS=Homo sapiens variant 2 G 44 V GN=F9 PE=1 SV=2		10827.31	NCELDVTCNIK	[PPa]-NC[PPa]ELDVTC[PPa]NIK	2	y	2	11	11.1	sp|P00740-6|FA9_HUMAN		FALSE	14517.0498	0.999899983	FALSE	1		Terminal Propionamide	PPa
732.8447266	1105.555786	11.1	Coagulation factor IX OS=Homo sapiens variant 2 G 44 V GN=F9 PE=1 SV=2		3526.45	NCELDVTCNIK	[PPa]-NC[PPa]ELDVTC[PPa]NIK	2	y	1	9	11.1	sp|P00740-6|FA9_HUMAN		FALSE	14517.0498	0.999899983	FALSE	1		Terminal Propionamide	PPa
732.8447266	649.3338013	11.1	Coagulation factor IX OS=Homo sapiens variant 2 G 44 V GN=F9 PE=1 SV=2		3289.43	NCELDVTCNIK	[PPa]-NC[PPa]ELDVTC[PPa]NIK	2	y	1	5	11.1	sp|P00740-6|FA9_HUMAN		FALSE	14517.0498	0.999899983	FALSE	1		Terminal Propionamide	PPa
732.8447266	863.4291382	11.1	Coagulation factor IX OS=Homo sapiens variant 2 G 44 V GN=F9 PE=1 SV=2		2902.62	NCELDVTCNIK	[PPa]-NC[PPa]ELDVTC[PPa]NIK	2	y	1	7	11.1	sp|P00740-6|FA9_HUMAN		FALSE	14517.0498	0.999899983	FALSE	1		Terminal Propionamide	PPa
732.8447266	976.5131836	11.1	Coagulation factor IX OS=Homo sapiens variant 2 G 44 V GN=F9 PE=1 SV=2		2901.95	NCELDVTCNIK	[PPa]-NC[PPa]ELDVTC[PPa]NIK	2	y	1	8	11.1	sp|P00740-6|FA9_HUMAN		FALSE	14517.0498	0.999899983	FALSE	1		Terminal Propionamide	PPa
732.8447266	489.1762085	11.1	Coagulation factor IX OS=Homo sapiens variant 2 G 44 V GN=F9 PE=1 SV=2		1476.64	NCELDVTCNIK	[PPa]-NC[PPa]ELDVTC[PPa]NIK	2	b	1	3	11.1	sp|P00740-6|FA9_HUMAN		FALSE	14517.0498	0.999899983	FALSE	1		Terminal Propionamide	PPa
732.8447266	548.2860718	11.1	Coagulation factor IX OS=Homo sapiens variant 2 G 44 V GN=F9 PE=1 SV=2		1476.56	NCELDVTCNIK	[PPa]-NC[PPa]ELDVTC[PPa]NIK	2	y	1	4	11.1	sp|P00740-6|FA9_HUMAN		FALSE	14517.0498	0.999899983	FALSE	1		Terminal Propionamide	PPa
732.8447266	360.133606	11.1	Coagulation factor IX OS=Homo sapiens variant 2 G 44 V GN=F9 PE=1 SV=2		1384.4	NCELDVTCNIK	[PPa]-NC[PPa]ELDVTC[PPa]NIK	2	b	1	2	11.1	sp|P00740-6|FA9_HUMAN		FALSE	14517.0498	0.999899983	FALSE	1		Terminal Propionamide	PPa
732.8447266	748.4021606	11.1	Coagulation factor IX OS=Homo sapiens variant 2 G 44 V GN=F9 PE=1 SV=2		1147.88	NCELDVTCNIK	[PPa]-NC[PPa]ELDVTC[PPa]NIK	2	y	1	6	11.1	sp|P00740-6|FA9_HUMAN		FALSE	14517.0498	0.999899983	FALSE	1		Terminal Propionamide	PPa
732.8447266	602.2602539	11.1	Coagulation factor IX OS=Homo sapiens variant 2 G 44 V GN=F9 PE=1 SV=2		888.34	NCELDVTCNIK	[PPa]-NC[PPa]ELDVTC[PPa]NIK	2	b	1	4	11.1	sp|P00740-6|FA9_HUMAN		FALSE	14517.0498	0.999899983	FALSE	1		Terminal Propionamide	PPa
732.8447266	374.2398071	11.1	Coagulation factor IX OS=Homo sapiens variant 2 G 44 V GN=F9 PE=1 SV=2		698.8	NCELDVTCNIK	[PPa]-NC[PPa]ELDVTC[PPa]NIK	2	y	1	3	11.1	sp|P00740-6|FA9_HUMAN		FALSE	14517.0498	0.999899983	FALSE	1		Terminal Propionamide	PPa
732.8447266	147.1128082	11.1	Coagulation factor IX OS=Homo sapiens variant 2 G 44 V GN=F9 PE=1 SV=2		543	NCELDVTCNIK	[PPa]-NC[PPa]ELDVTC[PPa]NIK	2	y	1	1	11.1	sp|P00740-6|FA9_HUMAN		FALSE	14517.0498	0.999899983	FALSE	1		Terminal Propionamide	PPa
732.8447266	717.2872314	11.1	Coagulation factor IX OS=Homo sapiens variant 2 G 44 V GN=F9 PE=1 SV=2		531.22	NCELDVTCNIK	[PPa]-NC[PPa]ELDVTC[PPa]NIK	2	b	1	5	11.1	sp|P00740-6|FA9_HUMAN		FALSE	14517.0498	0.999899983	FALSE	1		Terminal Propionamide	PPa
732.8447266	260.1968689	11.1	Coagulation factor IX OS=Homo sapiens variant 2 G 44 V GN=F9 PE=1 SV=2		400.03	NCELDVTCNIK	[PPa]-NC[PPa]ELDVTC[PPa]NIK	2	y	1	2	11.1	sp|P00740-6|FA9_HUMAN		FALSE	14517.0498	0.999899983	FALSE	1		Terminal Propionamide	PPa
732.8447266	723.8394165	11.1	Coagulation factor IX OS=Homo sapiens variant 2 G 44 V GN=F9 PE=1 SV=2		384.54	NCELDVTCNIK	[PPa]-NC[PPa]ELDVTC[PPa]NIK	2	b	2	11	11.1	sp|P00740-6|FA9_HUMAN		FALSE	14517.0498	0.999899983	FALSE	1		Terminal Propionamide	PPa
732.8447266	816.3556519	11.1	Coagulation factor IX OS=Homo sapiens variant 2 G 44 V GN=F9 PE=1 SV=2		273	NCELDVTCNIK	[PPa]-NC[PPa]ELDVTC[PPa]NIK	2	b	1	6	11.1	sp|P00740-6|FA9_HUMAN		FALSE	14517.0498	0.999899983	FALSE	1		Terminal Propionamide	PPa
732.8447266	1318.576538	11.1	Coagulation factor IX OS=Homo sapiens variant 2 G 44 V GN=F9 PE=1 SV=2		212.36	NCELDVTCNIK	[PPa]-NC[PPa]ELDVTC[PPa]NIK	2	b	1	10	11.1	sp|P00740-6|FA9_HUMAN		FALSE	14517.0498	0.999899983	FALSE	1		Terminal Propionamide	PPa
732.8447266	917.4033203	11.1	Coagulation factor IX OS=Homo sapiens variant 2 G 44 V GN=F9 PE=1 SV=2		170.35	NCELDVTCNIK	[PPa]-NC[PPa]ELDVTC[PPa]NIK	2	b	1	7	11.1	sp|P00740-6|FA9_HUMAN		FALSE	14517.0498	0.999899983	FALSE	1		Terminal Propionamide	PPa
735.3986206	735.3986206	23.77	Coagulation factor IX OS=Homo sapiens variant 2 G 44 V GN=F9 PE=1 SV=2		20016.2	PGQFPWQVVLNGK	PGQFPWQVVLNGK	2	y	2	13	23.77	sp|P00740-6|FA9_HUMAN		FALSE	14115.70996	0.999899983	FALSE	1
735.3986206	1040.588745	23.77	Coagulation factor IX OS=Homo sapiens variant 2 G 44 V GN=F9 PE=1 SV=2		9930.43	PGQFPWQVVLNGK	PGQFPWQVVLNGK	2	y	1	9	23.77	sp|P00740-6|FA9_HUMAN		FALSE	14115.70996	0.999899983	FALSE	1
735.3986206	283.1400757	23.77	Coagulation factor IX OS=Homo sapiens variant 2 G 44 V GN=F9 PE=1 SV=2		7549.06	PGQFPWQVVLNGK	PGQFPWQVVLNGK	2	b	1	3	23.77	sp|P00740-6|FA9_HUMAN		FALSE	14115.70996	0.999899983	FALSE	1
735.3986206	430.2084961	23.77	Coagulation factor IX OS=Homo sapiens variant 2 G 44 V GN=F9 PE=1 SV=2		3154.27	PGQFPWQVVLNGK	PGQFPWQVVLNGK	2	b	1	4	23.77	sp|P00740-6|FA9_HUMAN		FALSE	14115.70996	0.999899983	FALSE	1
735.3986206	1187.657104	23.77	Coagulation factor IX OS=Homo sapiens variant 2 G 44 V GN=F9 PE=1 SV=2		2970.39	PGQFPWQVVLNGK	PGQFPWQVVLNGK	2	y	1	10	23.77	sp|P00740-6|FA9_HUMAN		FALSE	14115.70996	0.999899983	FALSE	1
735.3986206	431.261261	23.77	Coagulation factor IX OS=Homo sapiens variant 2 G 44 V GN=F9 PE=1 SV=2		2457.13	PGQFPWQVVLNGK	PGQFPWQVVLNGK	2	y	1	4	23.77	sp|P00740-6|FA9_HUMAN		FALSE	14115.70996	0.999899983	FALSE	1
735.3986206	530.3296509	23.77	Coagulation factor IX OS=Homo sapiens variant 2 G 44 V GN=F9 PE=1 SV=2		2089.66	PGQFPWQVVLNGK	PGQFPWQVVLNGK	2	y	1	5	23.77	sp|P00740-6|FA9_HUMAN		FALSE	14115.70996	0.999899983	FALSE	1
735.3986206	318.1771851	23.77	Coagulation factor IX OS=Homo sapiens variant 2 G 44 V GN=F9 PE=1 SV=2		1977.96	PGQFPWQVVLNGK	PGQFPWQVVLNGK	2	y	1	3	23.77	sp|P00740-6|FA9_HUMAN		FALSE	14115.70996	0.999899983	FALSE	1
735.3986206	940.4675903	23.77	Coagulation factor IX OS=Homo sapiens variant 2 G 44 V GN=F9 PE=1 SV=2		1125.85	PGQFPWQVVLNGK	PGQFPWQVVLNGK	2	b	1	8	23.77	sp|P00740-6|FA9_HUMAN		FALSE	14115.70996	0.999899983	FALSE	1
735.3986206	1039.536011	23.77	Coagulation factor IX OS=Homo sapiens variant 2 G 44 V GN=F9 PE=1 SV=2		851.69	PGQFPWQVVLNGK	PGQFPWQVVLNGK	2	b	1	9	23.77	sp|P00740-6|FA9_HUMAN		FALSE	14115.70996	0.999899983	FALSE	1
735.3986206	629.3980713	23.77	Coagulation factor IX OS=Homo sapiens variant 2 G 44 V GN=F9 PE=1 SV=2		845.73	PGQFPWQVVLNGK	PGQFPWQVVLNGK	2	y	1	6	23.77	sp|P00740-6|FA9_HUMAN		FALSE	14115.70996	0.999899983	FALSE	1
735.3986206	943.5359497	23.77	Coagulation factor IX OS=Homo sapiens variant 2 G 44 V GN=F9 PE=1 SV=2		845.58	PGQFPWQVVLNGK	PGQFPWQVVLNGK	2	y	1	8	23.77	sp|P00740-6|FA9_HUMAN		FALSE	14115.70996	0.999899983	FALSE	1
735.3986206	204.1342621	23.77	Coagulation factor IX OS=Homo sapiens variant 2 G 44 V GN=F9 PE=1 SV=2		713.32	PGQFPWQVVLNGK	PGQFPWQVVLNGK	2	y	1	2	23.77	sp|P00740-6|FA9_HUMAN		FALSE	14115.70996	0.999899983	FALSE	1
735.3986206	757.456665	23.77	Coagulation factor IX OS=Homo sapiens variant 2 G 44 V GN=F9 PE=1 SV=2		635.16	PGQFPWQVVLNGK	PGQFPWQVVLNGK	2	y	1	7	23.77	sp|P00740-6|FA9_HUMAN		FALSE	14115.70996	0.999899983	FALSE	1
735.3986206	841.3991699	23.77	Coagulation factor IX OS=Homo sapiens variant 2 G 44 V GN=F9 PE=1 SV=2		594.05	PGQFPWQVVLNGK	PGQFPWQVVLNGK	2	b	1	7	23.77	sp|P00740-6|FA9_HUMAN		FALSE	14115.70996	0.999899983	FALSE	1
735.3986206	713.3405762	23.77	Coagulation factor IX OS=Homo sapiens variant 2 G 44 V GN=F9 PE=1 SV=2		568.22	PGQFPWQVVLNGK	PGQFPWQVVLNGK	2	b	1	6	23.77	sp|P00740-6|FA9_HUMAN		FALSE	14115.70996	0.999899983	FALSE	1
735.3986206	1372.737183	23.77	Coagulation factor IX OS=Homo sapiens variant 2 G 44 V GN=F9 PE=1 SV=2		488.4	PGQFPWQVVLNGK	PGQFPWQVVLNGK	2	y	1	12	23.77	sp|P00740-6|FA9_HUMAN		FALSE	14115.70996	0.999899983	FALSE	1
735.3986206	1152.619995	23.77	Coagulation factor IX OS=Homo sapiens variant 2 G 44 V GN=F9 PE=1 SV=2		452.84	PGQFPWQVVLNGK	PGQFPWQVVLNGK	2	b	1	10	23.77	sp|P00740-6|FA9_HUMAN		FALSE	14115.70996	0.999899983	FALSE	1
735.3986206	520.7980347	23.77	Coagulation factor IX OS=Homo sapiens variant 2 G 44 V GN=F9 PE=1 SV=2		421.49	PGQFPWQVVLNGK	PGQFPWQVVLNGK	2	y	2	9	23.77	sp|P00740-6|FA9_HUMAN		FALSE	14115.70996	0.999899983	FALSE	1
735.3986206	527.2612305	23.77	Coagulation factor IX OS=Homo sapiens variant 2 G 44 V GN=F9 PE=1 SV=2		399	PGQFPWQVVLNGK	PGQFPWQVVLNGK	2	b	1	5	23.77	sp|P00740-6|FA9_HUMAN		FALSE	14115.70996	0.999899983	FALSE	1
735.3986206	155.0814972	23.77	Coagulation factor IX OS=Homo sapiens variant 2 G 44 V GN=F9 PE=1 SV=2		398	PGQFPWQVVLNGK	PGQFPWQVVLNGK	2	b	1	2	23.77	sp|P00740-6|FA9_HUMAN		FALSE	14115.70996	0.999899983	FALSE	1
735.3986206	726.3933105	23.77	Coagulation factor IX OS=Homo sapiens variant 2 G 44 V GN=F9 PE=1 SV=2		383.89	PGQFPWQVVLNGK	PGQFPWQVVLNGK	2	b	2	13	23.77	sp|P00740-6|FA9_HUMAN		FALSE	14115.70996	0.999899983	FALSE	1
735.3986206	594.3322144	23.77	Coagulation factor IX OS=Homo sapiens variant 2 G 44 V GN=F9 PE=1 SV=2		322.63	PGQFPWQVVLNGK	PGQFPWQVVLNGK	2	y	2	10	23.77	sp|P00740-6|FA9_HUMAN		FALSE	14115.70996	0.999899983	FALSE	1
735.3986206	658.3615112	23.77	Coagulation factor IX OS=Homo sapiens variant 2 G 44 V GN=F9 PE=1 SV=2		239.68	PGQFPWQVVLNGK	PGQFPWQVVLNGK	2	y	2	11	23.77	sp|P00740-6|FA9_HUMAN		FALSE	14115.70996	0.999899983	FALSE	1
735.3986206	1266.662964	23.77	Coagulation factor IX OS=Homo sapiens variant 2 G 44 V GN=F9 PE=1 SV=2		211.23	PGQFPWQVVLNGK	PGQFPWQVVLNGK	2	b	1	11	23.77	sp|P00740-6|FA9_HUMAN		FALSE	14115.70996	0.999899983	FALSE	1
735.3986206	1315.715698	23.77	Coagulation factor IX OS=Homo sapiens variant 2 G 44 V GN=F9 PE=1 SV=2		169.04	PGQFPWQVVLNGK	PGQFPWQVVLNGK	2	y	1	11	23.77	sp|P00740-6|FA9_HUMAN		FALSE	14115.70996	0.999899983	FALSE	1
735.3986206	1323.684448	23.77	Coagulation factor IX OS=Homo sapiens variant 2 G 44 V GN=F9 PE=1 SV=2		105.1	PGQFPWQVVLNGK	PGQFPWQVVLNGK	2	b	1	12	23.77	sp|P00740-6|FA9_HUMAN		FALSE	14115.70996	0.999899983	FALSE	1
651.293396	651.293396	12.4	Coagulation factor IX OS=Homo sapiens variant 2 G 44 V GN=F9 PE=1 SV=2		1845.33	NCELDVTCNIKNGRCEQFCK	NC[PPa]ELDVTC[PPa]NIKN[Dea]GRC[PPa]EQFC[PPa]K	4	y	4	20	12.4	sp|P00740-6|FA9_HUMAN		FALSE	12861.49023	0.994000018	FALSE	1		Deamidated
651.293396	289.0964966	12.4	Coagulation factor IX OS=Homo sapiens variant 2 G 44 V GN=F9 PE=1 SV=2		1450.14	NCELDVTCNIKNGRCEQFCK	NC[PPa]ELDVTC[PPa]NIKN[Dea]GRC[PPa]EQFC[PPa]K	4	b	1	2	12.4	sp|P00740-6|FA9_HUMAN		FALSE	12861.49023	0.994000018	FALSE	1		Deamidated
651.293396	1227.524536	12.4	Coagulation factor IX OS=Homo sapiens variant 2 G 44 V GN=F9 PE=1 SV=2		1444.85	NCELDVTCNIKNGRCEQFCK	NC[PPa]ELDVTC[PPa]NIKN[Dea]GRC[PPa]EQFC[PPa]K	4	y	1	9	12.4	sp|P00740-6|FA9_HUMAN		FALSE	12861.49023	0.994000018	FALSE	1		Deamidated
651.293396	772.0256958	12.4	Coagulation factor IX OS=Homo sapiens variant 2 G 44 V GN=F9 PE=1 SV=2		1108	NCELDVTCNIKNGRCEQFCK	NC[PPa]ELDVTC[PPa]NIKN[Dea]GRC[PPa]EQFC[PPa]K	4	y	3	18	12.4	sp|P00740-6|FA9_HUMAN		FALSE	12861.49023	0.994000018	FALSE	1		Deamidated
651.293396	691.3167725	12.4	Coagulation factor IX OS=Homo sapiens variant 2 G 44 V GN=F9 PE=1 SV=2		1093.67	NCELDVTCNIKNGRCEQFCK	NC[PPa]ELDVTC[PPa]NIKN[Dea]GRC[PPa]EQFC[PPa]K	4	y	3	16	12.4	sp|P00740-6|FA9_HUMAN		FALSE	12861.49023	0.994000018	FALSE	1		Deamidated
651.293396	729.0114746	12.4	Coagulation factor IX OS=Homo sapiens variant 2 G 44 V GN=F9 PE=1 SV=2		1062.74	NCELDVTCNIKNGRCEQFCK	NC[PPa]ELDVTC[PPa]NIKN[Dea]GRC[PPa]EQFC[PPa]K	4	y	3	17	12.4	sp|P00740-6|FA9_HUMAN		FALSE	12861.49023	0.994000018	FALSE	1		Deamidated
651.293396	1112.497559	12.4	Coagulation factor IX OS=Homo sapiens variant 2 G 44 V GN=F9 PE=1 SV=2		1051.54	NCELDVTCNIKNGRCEQFCK	NC[PPa]ELDVTC[PPa]NIKN[Dea]GRC[PPa]EQFC[PPa]K	4	y	1	8	12.4	sp|P00740-6|FA9_HUMAN		FALSE	12861.49023	0.994000018	FALSE	1		Deamidated
651.293396	321.1590881	12.4	Coagulation factor IX OS=Homo sapiens variant 2 G 44 V GN=F9 PE=1 SV=2		1016.23	NCELDVTCNIKNGRCEQFCK	NC[PPa]ELDVTC[PPa]NIKN[Dea]GRC[PPa]EQFC[PPa]K	4	y	1	2	12.4	sp|P00740-6|FA9_HUMAN		FALSE	12861.49023	0.994000018	FALSE	1		Deamidated
651.293396	929.4238281	12.4	Coagulation factor IX OS=Homo sapiens variant 2 G 44 V GN=F9 PE=1 SV=2		754.36	NCELDVTCNIKNGRCEQFCK	NC[PPa]ELDVTC[PPa]NIKN[Dea]GRC[PPa]EQFC[PPa]K	4	y	2	14	12.4	sp|P00740-6|FA9_HUMAN		FALSE	12861.49023	0.994000018	FALSE	1		Deamidated
651.293396	556.7524414	12.4	Coagulation factor IX OS=Homo sapiens variant 2 G 44 V GN=F9 PE=1 SV=2		722.62	NCELDVTCNIKNGRCEQFCK	NC[PPa]ELDVTC[PPa]NIKN[Dea]GRC[PPa]EQFC[PPa]K	4	y	2	8	12.4	sp|P00740-6|FA9_HUMAN		FALSE	12861.49023	0.994000018	FALSE	1		Deamidated
651.293396	418.1390991	12.4	Coagulation factor IX OS=Homo sapiens variant 2 G 44 V GN=F9 PE=1 SV=2		547.32	NCELDVTCNIKNGRCEQFCK	NC[PPa]ELDVTC[PPa]NIKN[Dea]GRC[PPa]EQFC[PPa]K	4	b	1	3	12.4	sp|P00740-6|FA9_HUMAN		FALSE	12861.49023	0.994000018	FALSE	1		Deamidated
651.293396	1036.471558	12.4	Coagulation factor IX OS=Homo sapiens variant 2 G 44 V GN=F9 PE=1 SV=2		547.13	NCELDVTCNIKNGRCEQFCK	NC[PPa]ELDVTC[PPa]NIKN[Dea]GRC[PPa]EQFC[PPa]K	4	y	2	16	12.4	sp|P00740-6|FA9_HUMAN		FALSE	12861.49023	0.994000018	FALSE	1		Deamidated
651.293396	614.2658691	12.4	Coagulation factor IX OS=Homo sapiens variant 2 G 44 V GN=F9 PE=1 SV=2		523.1	NCELDVTCNIKNGRCEQFCK	NC[PPa]ELDVTC[PPa]NIKN[Dea]GRC[PPa]EQFC[PPa]K	4	y	2	9	12.4	sp|P00740-6|FA9_HUMAN		FALSE	12861.49023	0.994000018	FALSE	1		Deamidated
651.293396	878.9000244	12.4	Coagulation factor IX OS=Homo sapiens variant 2 G 44 V GN=F9 PE=1 SV=2		523	NCELDVTCNIKNGRCEQFCK	NC[PPa]ELDVTC[PPa]NIKN[Dea]GRC[PPa]EQFC[PPa]K	4	y	2	13	12.4	sp|P00740-6|FA9_HUMAN		FALSE	12861.49023	0.994000018	FALSE	1		Deamidated
651.293396	652.9744873	12.4	Coagulation factor IX OS=Homo sapiens variant 2 G 44 V GN=F9 PE=1 SV=2		484.23	NCELDVTCNIKNGRCEQFCK	NC[PPa]ELDVTC[PPa]NIKN[Dea]GRC[PPa]EQFC[PPa]K	4	y	3	15	12.4	sp|P00740-6|FA9_HUMAN		FALSE	12861.49023	0.994000018	FALSE	1		Deamidated
651.293396	619.9516602	12.4	Coagulation factor IX OS=Homo sapiens variant 2 G 44 V GN=F9 PE=1 SV=2		463.17	NCELDVTCNIKNGRCEQFCK	NC[PPa]ELDVTC[PPa]NIKN[Dea]GRC[PPa]EQFC[PPa]K	4	y	3	14	12.4	sp|P00740-6|FA9_HUMAN		FALSE	12861.49023	0.994000018	FALSE	1		Deamidated
651.293396	187.085083	12.4	Coagulation factor IX OS=Homo sapiens variant 2 G 44 V GN=F9 PE=1 SV=2		424.66	NCELDVTCNIKNGRCEQFCK	NC[PPa]ELDVTC[PPa]NIKN[Dea]GRC[PPa]EQFC[PPa]K	4	b	4	6	12.4	sp|P00740-6|FA9_HUMAN		FALSE	12861.49023	0.994000018	FALSE	1		Deamidated
651.293396	791.8768921	12.4	Coagulation factor IX OS=Homo sapiens variant 2 G 44 V GN=F9 PE=1 SV=2		419	NCELDVTCNIKNGRCEQFCK	NC[PPa]ELDVTC[PPa]NIKN[Dea]GRC[PPa]EQFC[PPa]K	4	y	2	12	12.4	sp|P00740-6|FA9_HUMAN		FALSE	12861.49023	0.994000018	FALSE	1		Deamidated
651.293396	468.2275085	12.4	Coagulation factor IX OS=Homo sapiens variant 2 G 44 V GN=F9 PE=1 SV=2		296.36	NCELDVTCNIKNGRCEQFCK	NC[PPa]ELDVTC[PPa]NIKN[Dea]GRC[PPa]EQFC[PPa]K	4	y	1	3	12.4	sp|P00740-6|FA9_HUMAN		FALSE	12861.49023	0.994000018	FALSE	1		Deamidated
651.293396	678.3133545	12.4	Coagulation factor IX OS=Homo sapiens variant 2 G 44 V GN=F9 PE=1 SV=2		281.67	NCELDVTCNIKNGRCEQFCK	NC[PPa]ELDVTC[PPa]NIKN[Dea]GRC[PPa]EQFC[PPa]K	4	y	2	10	12.4	sp|P00740-6|FA9_HUMAN		FALSE	12861.49023	0.994000018	FALSE	1		Deamidated
651.293396	586.269104	12.4	Coagulation factor IX OS=Homo sapiens variant 2 G 44 V GN=F9 PE=1 SV=2		253.13	NCELDVTCNIKNGRCEQFCK	NC[PPa]ELDVTC[PPa]NIKN[Dea]GRC[PPa]EQFC[PPa]K	4	y	3	13	12.4	sp|P00740-6|FA9_HUMAN		FALSE	12861.49023	0.994000018	FALSE	1		Deamidated
651.293396	978.9580688	12.4	Coagulation factor IX OS=Homo sapiens variant 2 G 44 V GN=F9 PE=1 SV=2		216.22	NCELDVTCNIKNGRCEQFCK	NC[PPa]ELDVTC[PPa]NIKN[Dea]GRC[PPa]EQFC[PPa]K	4	y	2	15	12.4	sp|P00740-6|FA9_HUMAN		FALSE	12861.49023	0.994000018	FALSE	1		Deamidated
651.293396	622.7826538	12.4	Coagulation factor IX OS=Homo sapiens variant 2 G 44 V GN=F9 PE=1 SV=2		210	NCELDVTCNIKNGRCEQFCK	NC[PPa]ELDVTC[PPa]NIKN[Dea]GRC[PPa]EQFC[PPa]K	4	y	4	19	12.4	sp|P00740-6|FA9_HUMAN		FALSE	12861.49023	0.994000018	FALSE	1		Deamidated
651.293396	1355.619507	12.4	Coagulation factor IX OS=Homo sapiens variant 2 G 44 V GN=F9 PE=1 SV=2		194.27	NCELDVTCNIKNGRCEQFCK	NC[PPa]ELDVTC[PPa]NIKN[Dea]GRC[PPa]EQFC[PPa]K	4	y	1	10	12.4	sp|P00740-6|FA9_HUMAN		FALSE	12861.49023	0.994000018	FALSE	1		Deamidated
651.293396	596.2860718	12.4	Coagulation factor IX OS=Homo sapiens variant 2 G 44 V GN=F9 PE=1 SV=2		189.23	NCELDVTCNIKNGRCEQFCK	NC[PPa]ELDVTC[PPa]NIKN[Dea]GRC[PPa]EQFC[PPa]K	4	y	1	4	12.4	sp|P00740-6|FA9_HUMAN		FALSE	12861.49023	0.994000018	FALSE	1		Deamidated
651.293396	734.8554077	12.4	Coagulation factor IX OS=Homo sapiens variant 2 G 44 V GN=F9 PE=1 SV=2		189	NCELDVTCNIKNGRCEQFCK	NC[PPa]ELDVTC[PPa]NIKN[Dea]GRC[PPa]EQFC[PPa]K	4	y	2	11	12.4	sp|P00740-6|FA9_HUMAN		FALSE	12861.49023	0.994000018	FALSE	1		Deamidated
651.293396	646.2501221	12.4	Coagulation factor IX OS=Homo sapiens variant 2 G 44 V GN=F9 PE=1 SV=2		168	NCELDVTCNIKNGRCEQFCK	NC[PPa]ELDVTC[PPa]NIKN[Dea]GRC[PPa]EQFC[PPa]K	4	b	1	5	12.4	sp|P00740-6|FA9_HUMAN		FALSE	12861.49023	0.994000018	FALSE	1		Deamidated
651.293396	249.1110229	12.4	Coagulation factor IX OS=Homo sapiens variant 2 G 44 V GN=F9 PE=1 SV=2		148.13	NCELDVTCNIKNGRCEQFCK	NC[PPa]ELDVTC[PPa]NIKN[Dea]GRC[PPa]EQFC[PPa]K	4	b	3	6	12.4	sp|P00740-6|FA9_HUMAN		FALSE	12861.49023	0.994000018	FALSE	1		Deamidated
651.293396	1228.526733	12.4	Coagulation factor IX OS=Homo sapiens variant 2 G 44 V GN=F9 PE=1 SV=2		128.56	NCELDVTCNIKNGRCEQFCK	NC[PPa]ELDVTC[PPa]NIKN[Dea]GRC[PPa]EQFC[PPa]K	4	b	2	19	12.4	sp|P00740-6|FA9_HUMAN		FALSE	12861.49023	0.994000018	FALSE	1		Deamidated
651.293396	899.375	12.4	Coagulation factor IX OS=Homo sapiens variant 2 G 44 V GN=F9 PE=1 SV=2		128.45	NCELDVTCNIKNGRCEQFCK	NC[PPa]ELDVTC[PPa]NIKN[Dea]GRC[PPa]EQFC[PPa]K	4	y	1	6	12.4	sp|P00740-6|FA9_HUMAN		FALSE	12861.49023	0.994000018	FALSE	1		Deamidated
651.293396	614.7669678	12.4	Coagulation factor IX OS=Homo sapiens variant 2 G 44 V GN=F9 PE=1 SV=2		126	NCELDVTCNIKNGRCEQFCK	NC[PPa]ELDVTC[PPa]NIKN[Dea]GRC[PPa]EQFC[PPa]K	4	b	4	19	12.4	sp|P00740-6|FA9_HUMAN		FALSE	12861.49023	0.994000018	FALSE	1		Deamidated
651.293396	1582.74646	12.4	Coagulation factor IX OS=Homo sapiens variant 2 G 44 V GN=F9 PE=1 SV=2		82.65	NCELDVTCNIKNGRCEQFCK	NC[PPa]ELDVTC[PPa]NIKN[Dea]GRC[PPa]EQFC[PPa]K	4	y	1	12	12.4	sp|P00740-6|FA9_HUMAN		FALSE	12861.49023	0.994000018	FALSE	1		Deamidated
651.293396	1468.703491	12.4	Coagulation factor IX OS=Homo sapiens variant 2 G 44 V GN=F9 PE=1 SV=2		42	NCELDVTCNIKNGRCEQFCK	NC[PPa]ELDVTC[PPa]NIKN[Dea]GRC[PPa]EQFC[PPa]K	4	y	1	11	12.4	sp|P00740-6|FA9_HUMAN		FALSE	12861.49023	0.994000018	FALSE	1		Deamidated
735.890625	735.890625	24.06	Coagulation factor IX OS=Homo sapiens variant 2 G 44 V GN=F9 PE=1 SV=2		15820.59	PGQFPWQVVLNGK	PGQFPWQVVLN[Dea]GK	2	y	2	13	24.06	sp|P00740-6|FA9_HUMAN		FALSE	12203.73047	0.999199986	FALSE	1		Deamidated
735.890625	1041.572754	24.06	Coagulation factor IX OS=Homo sapiens variant 2 G 44 V GN=F9 PE=1 SV=2		6751.81	PGQFPWQVVLNGK	PGQFPWQVVLN[Dea]GK	2	y	1	9	24.06	sp|P00740-6|FA9_HUMAN		FALSE	12203.73047	0.999199986	FALSE	1		Deamidated
735.890625	283.1400757	24.06	Coagulation factor IX OS=Homo sapiens variant 2 G 44 V GN=F9 PE=1 SV=2		4944.39	PGQFPWQVVLNGK	PGQFPWQVVLN[Dea]GK	2	b	1	3	24.06	sp|P00740-6|FA9_HUMAN		FALSE	12203.73047	0.999199986	FALSE	1		Deamidated
735.890625	319.1612244	24.06	Coagulation factor IX OS=Homo sapiens variant 2 G 44 V GN=F9 PE=1 SV=2		2608.23	PGQFPWQVVLNGK	PGQFPWQVVLN[Dea]GK	2	y	1	3	24.06	sp|P00740-6|FA9_HUMAN		FALSE	12203.73047	0.999199986	FALSE	1		Deamidated
735.890625	430.2084961	24.06	Coagulation factor IX OS=Homo sapiens variant 2 G 44 V GN=F9 PE=1 SV=2		2107.12	PGQFPWQVVLNGK	PGQFPWQVVLN[Dea]GK	2	b	1	4	24.06	sp|P00740-6|FA9_HUMAN		FALSE	12203.73047	0.999199986	FALSE	1		Deamidated
735.890625	1188.641113	24.06	Coagulation factor IX OS=Homo sapiens variant 2 G 44 V GN=F9 PE=1 SV=2		1858.13	PGQFPWQVVLNGK	PGQFPWQVVLN[Dea]GK	2	y	1	10	24.06	sp|P00740-6|FA9_HUMAN		FALSE	12203.73047	0.999199986	FALSE	1		Deamidated
735.890625	432.2452698	24.06	Coagulation factor IX OS=Homo sapiens variant 2 G 44 V GN=F9 PE=1 SV=2		1589.45	PGQFPWQVVLNGK	PGQFPWQVVLN[Dea]GK	2	y	1	4	24.06	sp|P00740-6|FA9_HUMAN		FALSE	12203.73047	0.999199986	FALSE	1		Deamidated
735.890625	204.1342621	24.06	Coagulation factor IX OS=Homo sapiens variant 2 G 44 V GN=F9 PE=1 SV=2		1413	PGQFPWQVVLNGK	PGQFPWQVVLN[Dea]GK	2	y	1	2	24.06	sp|P00740-6|FA9_HUMAN		FALSE	12203.73047	0.999199986	FALSE	1		Deamidated
735.890625	1152.619995	24.06	Coagulation factor IX OS=Homo sapiens variant 2 G 44 V GN=F9 PE=1 SV=2		1070.33	PGQFPWQVVLNGK	PGQFPWQVVLN[Dea]GK	2	b	1	10	24.06	sp|P00740-6|FA9_HUMAN		FALSE	12203.73047	0.999199986	FALSE	1		Deamidated
735.890625	531.3136597	24.06	Coagulation factor IX OS=Homo sapiens variant 2 G 44 V GN=F9 PE=1 SV=2		910.8	PGQFPWQVVLNGK	PGQFPWQVVLN[Dea]GK	2	y	1	5	24.06	sp|P00740-6|FA9_HUMAN		FALSE	12203.73047	0.999199986	FALSE	1		Deamidated
735.890625	1267.646973	24.06	Coagulation factor IX OS=Homo sapiens variant 2 G 44 V GN=F9 PE=1 SV=2		835.77	PGQFPWQVVLNGK	PGQFPWQVVLN[Dea]GK	2	b	1	11	24.06	sp|P00740-6|FA9_HUMAN		FALSE	12203.73047	0.999199986	FALSE	1		Deamidated
735.890625	940.4675903	24.06	Coagulation factor IX OS=Homo sapiens variant 2 G 44 V GN=F9 PE=1 SV=2		758.53	PGQFPWQVVLNGK	PGQFPWQVVLN[Dea]GK	2	b	1	8	24.06	sp|P00740-6|FA9_HUMAN		FALSE	12203.73047	0.999199986	FALSE	1		Deamidated
735.890625	630.3820801	24.06	Coagulation factor IX OS=Homo sapiens variant 2 G 44 V GN=F9 PE=1 SV=2		706.23	PGQFPWQVVLNGK	PGQFPWQVVLN[Dea]GK	2	y	1	6	24.06	sp|P00740-6|FA9_HUMAN		FALSE	12203.73047	0.999199986	FALSE	1		Deamidated
735.890625	944.5200195	24.06	Coagulation factor IX OS=Homo sapiens variant 2 G 44 V GN=F9 PE=1 SV=2		531.25	PGQFPWQVVLNGK	PGQFPWQVVLN[Dea]GK	2	y	1	8	24.06	sp|P00740-6|FA9_HUMAN		FALSE	12203.73047	0.999199986	FALSE	1		Deamidated
735.890625	1039.536011	24.06	Coagulation factor IX OS=Homo sapiens variant 2 G 44 V GN=F9 PE=1 SV=2		526.23	PGQFPWQVVLNGK	PGQFPWQVVLN[Dea]GK	2	b	1	9	24.06	sp|P00740-6|FA9_HUMAN		FALSE	12203.73047	0.999199986	FALSE	1		Deamidated
735.890625	841.3991699	24.06	Coagulation factor IX OS=Homo sapiens variant 2 G 44 V GN=F9 PE=1 SV=2		504.28	PGQFPWQVVLNGK	PGQFPWQVVLN[Dea]GK	2	b	1	7	24.06	sp|P00740-6|FA9_HUMAN		FALSE	12203.73047	0.999199986	FALSE	1		Deamidated
735.890625	758.4406738	24.06	Coagulation factor IX OS=Homo sapiens variant 2 G 44 V GN=F9 PE=1 SV=2		463.23	PGQFPWQVVLNGK	PGQFPWQVVLN[Dea]GK	2	y	1	7	24.06	sp|P00740-6|FA9_HUMAN		FALSE	12203.73047	0.999199986	FALSE	1		Deamidated
735.890625	1373.721191	24.06	Coagulation factor IX OS=Homo sapiens variant 2 G 44 V GN=F9 PE=1 SV=2		372.92	PGQFPWQVVLNGK	PGQFPWQVVLN[Dea]GK	2	y	1	12	24.06	sp|P00740-6|FA9_HUMAN		FALSE	12203.73047	0.999199986	FALSE	1		Deamidated
735.890625	527.2612305	24.06	Coagulation factor IX OS=Homo sapiens variant 2 G 44 V GN=F9 PE=1 SV=2		358.13	PGQFPWQVVLNGK	PGQFPWQVVLN[Dea]GK	2	b	1	5	24.06	sp|P00740-6|FA9_HUMAN		FALSE	12203.73047	0.999199986	FALSE	1		Deamidated
735.890625	726.8853149	24.06	Coagulation factor IX OS=Homo sapiens variant 2 G 44 V GN=F9 PE=1 SV=2		314	PGQFPWQVVLNGK	PGQFPWQVVLN[Dea]GK	2	b	2	13	24.06	sp|P00740-6|FA9_HUMAN		FALSE	12203.73047	0.999199986	FALSE	1		Deamidated
735.890625	521.2900391	24.06	Coagulation factor IX OS=Homo sapiens variant 2 G 44 V GN=F9 PE=1 SV=2		280.49	PGQFPWQVVLNGK	PGQFPWQVVLN[Dea]GK	2	y	2	9	24.06	sp|P00740-6|FA9_HUMAN		FALSE	12203.73047	0.999199986	FALSE	1		Deamidated
735.890625	594.8242188	24.06	Coagulation factor IX OS=Homo sapiens variant 2 G 44 V GN=F9 PE=1 SV=2		252	PGQFPWQVVLNGK	PGQFPWQVVLN[Dea]GK	2	y	2	10	24.06	sp|P00740-6|FA9_HUMAN		FALSE	12203.73047	0.999199986	FALSE	1		Deamidated
735.890625	155.0814972	24.06	Coagulation factor IX OS=Homo sapiens variant 2 G 44 V GN=F9 PE=1 SV=2		231	PGQFPWQVVLNGK	PGQFPWQVVLN[Dea]GK	2	b	1	2	24.06	sp|P00740-6|FA9_HUMAN		FALSE	12203.73047	0.999199986	FALSE	1		Deamidated
735.890625	713.3405762	24.06	Coagulation factor IX OS=Homo sapiens variant 2 G 44 V GN=F9 PE=1 SV=2		195.4	PGQFPWQVVLNGK	PGQFPWQVVLN[Dea]GK	2	b	1	6	24.06	sp|P00740-6|FA9_HUMAN		FALSE	12203.73047	0.999199986	FALSE	1		Deamidated
735.890625	147.1128082	24.06	Coagulation factor IX OS=Homo sapiens variant 2 G 44 V GN=F9 PE=1 SV=2		147	PGQFPWQVVLNGK	PGQFPWQVVLN[Dea]GK	2	y	1	1	24.06	sp|P00740-6|FA9_HUMAN		FALSE	12203.73047	0.999199986	FALSE	1		Deamidated
735.890625	1316.699707	24.06	Coagulation factor IX OS=Homo sapiens variant 2 G 44 V GN=F9 PE=1 SV=2		126	PGQFPWQVVLNGK	PGQFPWQVVLN[Dea]GK	2	y	1	11	24.06	sp|P00740-6|FA9_HUMAN		FALSE	12203.73047	0.999199986	FALSE	1		Deamidated
857.4334106	857.4334106	20.09	Coagulation factor IX OS=Homo sapiens variant 2 G 44 V GN=F9 PE=1 SV=2		10402.79	VVGGEDAKPGQFPWQV	VVGGEDAKPGQFPWQV	2	y	2	16	20.09	sp|P00740-6|FA9_HUMAN		FALSE	12112.63965	1	FALSE	1
857.4334106	958.4781494	20.09	Coagulation factor IX OS=Homo sapiens variant 2 G 44 V GN=F9 PE=1 SV=2		3646.31	VVGGEDAKPGQFPWQV	VVGGEDAKPGQFPWQV	2	y	1	8	20.09	sp|P00740-6|FA9_HUMAN		FALSE	12112.63965	1	FALSE	1
857.4334106	529.2769165	20.09	Coagulation factor IX OS=Homo sapiens variant 2 G 44 V GN=F9 PE=1 SV=2		2752.56	VVGGEDAKPGQFPWQV	VVGGEDAKPGQFPWQV	2	y	1	4	20.09	sp|P00740-6|FA9_HUMAN		FALSE	12112.63965	1	FALSE	1
857.4334106	1185.589844	20.09	Coagulation factor IX OS=Homo sapiens variant 2 G 44 V GN=F9 PE=1 SV=2		2718.99	VVGGEDAKPGQFPWQV	VVGGEDAKPGQFPWQV	2	b	1	12	20.09	sp|P00740-6|FA9_HUMAN		FALSE	12112.63965	1	FALSE	1
857.4334106	756.3886719	20.09	Coagulation factor IX OS=Homo sapiens variant 2 G 44 V GN=F9 PE=1 SV=2		2233.42	VVGGEDAKPGQFPWQV	VVGGEDAKPGQFPWQV	2	b	1	8	20.09	sp|P00740-6|FA9_HUMAN		FALSE	12112.63965	1	FALSE	1
857.4334106	676.3453369	20.09	Coagulation factor IX OS=Homo sapiens variant 2 G 44 V GN=F9 PE=1 SV=2		1298.36	VVGGEDAKPGQFPWQV	VVGGEDAKPGQFPWQV	2	y	1	5	20.09	sp|P00740-6|FA9_HUMAN		FALSE	12112.63965	1	FALSE	1
857.4334106	1515.722656	20.09	Coagulation factor IX OS=Homo sapiens variant 2 G 44 V GN=F9 PE=1 SV=2		1272.87	VVGGEDAKPGQFPWQV	VVGGEDAKPGQFPWQV	2	y	1	14	20.09	sp|P00740-6|FA9_HUMAN		FALSE	12112.63965	1	FALSE	1
857.4334106	1468.721924	20.09	Coagulation factor IX OS=Homo sapiens variant 2 G 44 V GN=F9 PE=1 SV=2		1217.45	VVGGEDAKPGQFPWQV	VVGGEDAKPGQFPWQV	2	b	1	14	20.09	sp|P00740-6|FA9_HUMAN		FALSE	12112.63965	1	FALSE	1
857.4334106	628.2937012	20.09	Coagulation factor IX OS=Homo sapiens variant 2 G 44 V GN=F9 PE=1 SV=2		1067.13	VVGGEDAKPGQFPWQV	VVGGEDAKPGQFPWQV	2	b	1	7	20.09	sp|P00740-6|FA9_HUMAN		FALSE	12112.63965	1	FALSE	1
857.4334106	798.8939209	20.09	Coagulation factor IX OS=Homo sapiens variant 2 G 44 V GN=F9 PE=1 SV=2		842.49	VVGGEDAKPGQFPWQV	VVGGEDAKPGQFPWQV	2	b	2	15	20.09	sp|P00740-6|FA9_HUMAN		FALSE	12112.63965	1	FALSE	1
857.4334106	1038.521484	20.09	Coagulation factor IX OS=Homo sapiens variant 2 G 44 V GN=F9 PE=1 SV=2		753.2	VVGGEDAKPGQFPWQV	VVGGEDAKPGQFPWQV	2	b	1	11	20.09	sp|P00740-6|FA9_HUMAN		FALSE	12112.63965	1	FALSE	1
857.4334106	246.1448364	20.09	Coagulation factor IX OS=Homo sapiens variant 2 G 44 V GN=F9 PE=1 SV=2		711.1	VVGGEDAKPGQFPWQV	VVGGEDAKPGQFPWQV	2	y	1	2	20.09	sp|P00740-6|FA9_HUMAN		FALSE	12112.63965	1	FALSE	1
857.4334106	1086.57312	20.09	Coagulation factor IX OS=Homo sapiens variant 2 G 44 V GN=F9 PE=1 SV=2		652.23	VVGGEDAKPGQFPWQV	VVGGEDAKPGQFPWQV	2	y	1	9	20.09	sp|P00740-6|FA9_HUMAN		FALSE	12112.63965	1	FALSE	1
857.4334106	1157.610229	20.09	Coagulation factor IX OS=Homo sapiens variant 2 G 44 V GN=F9 PE=1 SV=2		482.41	VVGGEDAKPGQFPWQV	VVGGEDAKPGQFPWQV	2	y	1	10	20.09	sp|P00740-6|FA9_HUMAN		FALSE	12112.63965	1	FALSE	1
857.4334106	758.3649902	20.09	Coagulation factor IX OS=Homo sapiens variant 2 G 44 V GN=F9 PE=1 SV=2		348.6	VVGGEDAKPGQFPWQV	VVGGEDAKPGQFPWQV	2	y	2	14	20.09	sp|P00740-6|FA9_HUMAN		FALSE	12112.63965	1	FALSE	1
857.4334106	1272.637207	20.09	Coagulation factor IX OS=Homo sapiens variant 2 G 44 V GN=F9 PE=1 SV=2		315.09	VVGGEDAKPGQFPWQV	VVGGEDAKPGQFPWQV	2	y	1	11	20.09	sp|P00740-6|FA9_HUMAN		FALSE	12112.63965	1	FALSE	1
857.4334106	199.144104	20.09	Coagulation factor IX OS=Homo sapiens variant 2 G 44 V GN=F9 PE=1 SV=2		294	VVGGEDAKPGQFPWQV	VVGGEDAKPGQFPWQV	2	b	1	2	20.09	sp|P00740-6|FA9_HUMAN		FALSE	12112.63965	1	FALSE	1
857.4334106	442.2296143	20.09	Coagulation factor IX OS=Homo sapiens variant 2 G 44 V GN=F9 PE=1 SV=2		275.26	VVGGEDAKPGQFPWQV	VVGGEDAKPGQFPWQV	2	b	1	5	20.09	sp|P00740-6|FA9_HUMAN		FALSE	12112.63965	1	FALSE	1
857.4334106	557.2565918	20.09	Coagulation factor IX OS=Homo sapiens variant 2 G 44 V GN=F9 PE=1 SV=2		268.01	VVGGEDAKPGQFPWQV	VVGGEDAKPGQFPWQV	2	b	1	6	20.09	sp|P00740-6|FA9_HUMAN		FALSE	12112.63965	1	FALSE	1
857.4334106	853.4414063	20.09	Coagulation factor IX OS=Homo sapiens variant 2 G 44 V GN=F9 PE=1 SV=2		231	VVGGEDAKPGQFPWQV	VVGGEDAKPGQFPWQV	2	b	1	9	20.09	sp|P00740-6|FA9_HUMAN		FALSE	12112.63965	1	FALSE	1
857.4334106	848.4281006	20.09	Coagulation factor IX OS=Homo sapiens variant 2 G 44 V GN=F9 PE=1 SV=2		210	VVGGEDAKPGQFPWQV	VVGGEDAKPGQFPWQV	2	b	2	16	20.09	sp|P00740-6|FA9_HUMAN		FALSE	12112.63965	1	FALSE	1
857.4334106	1458.701172	20.09	Coagulation factor IX OS=Homo sapiens variant 2 G 44 V GN=F9 PE=1 SV=2		190.32	VVGGEDAKPGQFPWQV	VVGGEDAKPGQFPWQV	2	y	1	13	20.09	sp|P00740-6|FA9_HUMAN		FALSE	12112.63965	1	FALSE	1
857.4334106	729.854248	20.09	Coagulation factor IX OS=Homo sapiens variant 2 G 44 V GN=F9 PE=1 SV=2		168	VVGGEDAKPGQFPWQV	VVGGEDAKPGQFPWQV	2	y	2	13	20.09	sp|P00740-6|FA9_HUMAN		FALSE	12112.63965	1	FALSE	1
857.4334106	432.2241516	20.09	Coagulation factor IX OS=Homo sapiens variant 2 G 44 V GN=F9 PE=1 SV=2		147.09	VVGGEDAKPGQFPWQV	VVGGEDAKPGQFPWQV	2	y	1	3	20.09	sp|P00740-6|FA9_HUMAN		FALSE	12112.63965	1	FALSE	1
857.4334106	910.4628906	20.09	Coagulation factor IX OS=Homo sapiens variant 2 G 44 V GN=F9 PE=1 SV=2		147.09	VVGGEDAKPGQFPWQV	VVGGEDAKPGQFPWQV	2	b	1	10	20.09	sp|P00740-6|FA9_HUMAN		FALSE	12112.63965	1	FALSE	1
857.4334106	734.864624	20.09	Coagulation factor IX OS=Homo sapiens variant 2 G 44 V GN=F9 PE=1 SV=2		126	VVGGEDAKPGQFPWQV	VVGGEDAKPGQFPWQV	2	b	2	14	20.09	sp|P00740-6|FA9_HUMAN		FALSE	12112.63965	1	FALSE	1
857.4334106	1401.679688	20.09	Coagulation factor IX OS=Homo sapiens variant 2 G 44 V GN=F9 PE=1 SV=2		63.1	VVGGEDAKPGQFPWQV	VVGGEDAKPGQFPWQV	2	y	1	12	20.09	sp|P00740-6|FA9_HUMAN		FALSE	12112.63965	1	FALSE	1
527.2607422	661.362793	8.45	Coagulation factor IX OS=Homo sapiens variant 2 G 44 V GN=F9 PE=1 SV=2		620.71	VVAGEHNIEETEHTEQKR	VVAGEHNIEETEHTEQKR	4	y	1	5	8.45	sp|P00740-6|FA9_HUMAN		FALSE	10489.34961	0.999000013	FALSE	1
527.2607422	636.6329346	8.45	Coagulation factor IX OS=Homo sapiens variant 2 G 44 V GN=F9 PE=1 SV=2		463.22	VVAGEHNIEETEHTEQKR	VVAGEHNIEETEHTEQKR	4	y	3	16	8.45	sp|P00740-6|FA9_HUMAN		FALSE	10489.34961	0.999000013	FALSE	1
527.2607422	175.1189575	8.45	Coagulation factor IX OS=Homo sapiens variant 2 G 44 V GN=F9 PE=1 SV=2		378	VVAGEHNIEETEHTEQKR	VVAGEHNIEETEHTEQKR	4	y	1	1	8.45	sp|P00740-6|FA9_HUMAN		FALSE	10489.34961	0.999000013	FALSE	1
527.2607422	221.1257782	8.45	Coagulation factor IX OS=Homo sapiens variant 2 G 44 V GN=F9 PE=1 SV=2		287.11	VVAGEHNIEETEHTEQKR	VVAGEHNIEETEHTEQKR	4	y	3	5	8.45	sp|P00740-6|FA9_HUMAN		FALSE	10489.34961	0.999000013	FALSE	1
527.2607422	798.4216919	8.45	Coagulation factor IX OS=Homo sapiens variant 2 G 44 V GN=F9 PE=1 SV=2		273.1	VVAGEHNIEETEHTEQKR	VVAGEHNIEETEHTEQKR	4	y	1	6	8.45	sp|P00740-6|FA9_HUMAN		FALSE	10489.34961	0.999000013	FALSE	1
527.2607422	560.3150635	8.45	Coagulation factor IX OS=Homo sapiens variant 2 G 44 V GN=F9 PE=1 SV=2		189.1	VVAGEHNIEETEHTEQKR	VVAGEHNIEETEHTEQKR	4	y	1	4	8.45	sp|P00740-6|FA9_HUMAN		FALSE	10489.34961	0.999000013	FALSE	1
527.2607422	431.2724915	8.45	Coagulation factor IX OS=Homo sapiens variant 2 G 44 V GN=F9 PE=1 SV=2		168	VVAGEHNIEETEHTEQKR	VVAGEHNIEETEHTEQKR	4	y	1	3	8.45	sp|P00740-6|FA9_HUMAN		FALSE	10489.34961	0.999000013	FALSE	1
527.2607422	927.4642944	8.45	Coagulation factor IX OS=Homo sapiens variant 2 G 44 V GN=F9 PE=1 SV=2		168	VVAGEHNIEETEHTEQKR	VVAGEHNIEETEHTEQKR	4	y	1	7	8.45	sp|P00740-6|FA9_HUMAN		FALSE	10489.34961	0.999000013	FALSE	1
527.2607422	669.6557007	8.45	Coagulation factor IX OS=Homo sapiens variant 2 G 44 V GN=F9 PE=1 SV=2		147	VVAGEHNIEETEHTEQKR	VVAGEHNIEETEHTEQKR	4	y	3	17	8.45	sp|P00740-6|FA9_HUMAN		FALSE	10489.34961	0.999000013	FALSE	1
527.2607422	1028.511963	8.45	Coagulation factor IX OS=Homo sapiens variant 2 G 44 V GN=F9 PE=1 SV=2		126	VVAGEHNIEETEHTEQKR	VVAGEHNIEETEHTEQKR	4	y	1	8	8.45	sp|P00740-6|FA9_HUMAN		FALSE	10489.34961	0.999000013	FALSE	1
527.2607422	612.9538574	8.45	Coagulation factor IX OS=Homo sapiens variant 2 G 44 V GN=F9 PE=1 SV=2		105	VVAGEHNIEETEHTEQKR	VVAGEHNIEETEHTEQKR	4	y	3	15	8.45	sp|P00740-6|FA9_HUMAN		FALSE	10489.34961	0.999000013	FALSE	1
527.2607422	700.3442383	8.45	Coagulation factor IX OS=Homo sapiens variant 2 G 44 V GN=F9 PE=1 SV=2		84	VVAGEHNIEETEHTEQKR	VVAGEHNIEETEHTEQKR	4	y	2	11	8.45	sp|P00740-6|FA9_HUMAN		FALSE	10489.34961	0.999000013	FALSE	1
527.2607422	1399.681152	8.45	Coagulation factor IX OS=Homo sapiens variant 2 G 44 V GN=F9 PE=1 SV=2		84	VVAGEHNIEETEHTEQKR	VVAGEHNIEETEHTEQKR	4	y	1	11	8.45	sp|P00740-6|FA9_HUMAN		FALSE	10489.34961	0.999000013	FALSE	1
527.2607422	1286.597168	8.45	Coagulation factor IX OS=Homo sapiens variant 2 G 44 V GN=F9 PE=1 SV=2		63.09	VVAGEHNIEETEHTEQKR	VVAGEHNIEETEHTEQKR	4	y	1	10	8.45	sp|P00740-6|FA9_HUMAN		FALSE	10489.34961	0.999000013	FALSE	1
527.2607422	918.9271851	8.45	Coagulation factor IX OS=Homo sapiens variant 2 G 44 V GN=F9 PE=1 SV=2		43.23	VVAGEHNIEETEHTEQKR	VVAGEHNIEETEHTEQKR	4	y	2	15	8.45	sp|P00740-6|FA9_HUMAN		FALSE	10489.34961	0.999000013	FALSE	1
527.2607422	1157.554565	8.45	Coagulation factor IX OS=Homo sapiens variant 2 G 44 V GN=F9 PE=1 SV=2		42	VVAGEHNIEETEHTEQKR	VVAGEHNIEETEHTEQKR	4	y	1	9	8.45	sp|P00740-6|FA9_HUMAN		FALSE	10489.34961	0.999000013	FALSE	1
695.0115967	695.0115967	16.96	Coagulation factor IX OS=Homo sapiens variant 2 G 44 V GN=F9 PE=1 SV=2		3703.89	RYNSGKLEEFVQGNLER	RYNSGKLEE[Cox]FVQGNLER	3	y	3	17	16.96	sp|P00740-6|FA9_HUMAN		FALSE	10075.75	0.99970001	FALSE	1		Carboxy
695.0115967	716.3685913	16.96	Coagulation factor IX OS=Homo sapiens variant 2 G 44 V GN=F9 PE=1 SV=2		2073.54	RYNSGKLEEFVQGNLER	RYNSGKLEE[Cox]FVQGNLER	3	y	1	6	16.96	sp|P00740-6|FA9_HUMAN		FALSE	10075.75	0.99970001	FALSE	1		Carboxy
695.0115967	815.4370117	16.96	Coagulation factor IX OS=Homo sapiens variant 2 G 44 V GN=F9 PE=1 SV=2		1575.72	RYNSGKLEEFVQGNLER	RYNSGKLEE[Cox]FVQGNLER	3	y	1	7	16.96	sp|P00740-6|FA9_HUMAN		FALSE	10075.75	0.99970001	FALSE	1		Carboxy
695.0115967	578.2681274	16.96	Coagulation factor IX OS=Homo sapiens variant 2 G 44 V GN=F9 PE=1 SV=2		1497.12	RYNSGKLEEFVQGNLER	RYNSGKLEE[Cox]FVQGNLER	3	b	1	5	16.96	sp|P00740-6|FA9_HUMAN		FALSE	10075.75	0.99970001	FALSE	1		Carboxy
695.0115967	588.3099976	16.96	Coagulation factor IX OS=Homo sapiens variant 2 G 44 V GN=F9 PE=1 SV=2		1213.39	RYNSGKLEEFVQGNLER	RYNSGKLEE[Cox]FVQGNLER	3	y	1	5	16.96	sp|P00740-6|FA9_HUMAN		FALSE	10075.75	0.99970001	FALSE	1		Carboxy
695.0115967	962.5054321	16.96	Coagulation factor IX OS=Homo sapiens variant 2 G 44 V GN=F9 PE=1 SV=2		869.57	RYNSGKLEEFVQGNLER	RYNSGKLEE[Cox]FVQGNLER	3	y	1	8	16.96	sp|P00740-6|FA9_HUMAN		FALSE	10075.75	0.99970001	FALSE	1		Carboxy
695.0115967	706.3630981	16.96	Coagulation factor IX OS=Homo sapiens variant 2 G 44 V GN=F9 PE=1 SV=2		796.04	RYNSGKLEEFVQGNLER	RYNSGKLEE[Cox]FVQGNLER	3	b	1	6	16.96	sp|P00740-6|FA9_HUMAN		FALSE	10075.75	0.99970001	FALSE	1		Carboxy
695.0115967	689.0081177	16.96	Coagulation factor IX OS=Homo sapiens variant 2 G 44 V GN=F9 PE=1 SV=2		485.4	RYNSGKLEEFVQGNLER	RYNSGKLEE[Cox]FVQGNLER	3	b	3	17	16.96	sp|P00740-6|FA9_HUMAN		FALSE	10075.75	0.99970001	FALSE	1		Carboxy
695.0115967	521.2466431	16.96	Coagulation factor IX OS=Homo sapiens variant 2 G 44 V GN=F9 PE=1 SV=2		462	RYNSGKLEEFVQGNLER	RYNSGKLEE[Cox]FVQGNLER	3	b	1	4	16.96	sp|P00740-6|FA9_HUMAN		FALSE	10075.75	0.99970001	FALSE	1		Carboxy
695.0115967	434.2146301	16.96	Coagulation factor IX OS=Homo sapiens variant 2 G 44 V GN=F9 PE=1 SV=2		252	RYNSGKLEEFVQGNLER	RYNSGKLEE[Cox]FVQGNLER	3	b	1	3	16.96	sp|P00740-6|FA9_HUMAN		FALSE	10075.75	0.99970001	FALSE	1		Carboxy
695.0115967	819.4471436	16.96	Coagulation factor IX OS=Homo sapiens variant 2 G 44 V GN=F9 PE=1 SV=2		251.1	RYNSGKLEEFVQGNLER	RYNSGKLEE[Cox]FVQGNLER	3	b	1	7	16.96	sp|P00740-6|FA9_HUMAN		FALSE	10075.75	0.99970001	FALSE	1		Carboxy
695.0115967	531.2885132	16.96	Coagulation factor IX OS=Homo sapiens variant 2 G 44 V GN=F9 PE=1 SV=2		208.92	RYNSGKLEEFVQGNLER	RYNSGKLEE[Cox]FVQGNLER	3	y	1	4	16.96	sp|P00740-6|FA9_HUMAN		FALSE	10075.75	0.99970001	FALSE	1		Carboxy
695.0115967	474.7485046	16.96	Coagulation factor IX OS=Homo sapiens variant 2 G 44 V GN=F9 PE=1 SV=2		189.1	RYNSGKLEEFVQGNLER	RYNSGKLEE[Cox]FVQGNLER	3	b	2	8	16.96	sp|P00740-6|FA9_HUMAN		FALSE	10075.75	0.99970001	FALSE	1		Carboxy
695.0115967	175.1189575	16.96	Coagulation factor IX OS=Homo sapiens variant 2 G 44 V GN=F9 PE=1 SV=2		189	RYNSGKLEEFVQGNLER	RYNSGKLEE[Cox]FVQGNLER	3	y	1	1	16.96	sp|P00740-6|FA9_HUMAN		FALSE	10075.75	0.99970001	FALSE	1		Carboxy
695.0115967	304.1615601	16.96	Coagulation factor IX OS=Homo sapiens variant 2 G 44 V GN=F9 PE=1 SV=2		189	RYNSGKLEEFVQGNLER	RYNSGKLEE[Cox]FVQGNLER	3	y	1	2	16.96	sp|P00740-6|FA9_HUMAN		FALSE	10075.75	0.99970001	FALSE	1		Carboxy
695.0115967	410.2272339	16.96	Coagulation factor IX OS=Homo sapiens variant 2 G 44 V GN=F9 PE=1 SV=2		189	RYNSGKLEEFVQGNLER	RYNSGKLEE[Cox]FVQGNLER	3	b	2	7	16.96	sp|P00740-6|FA9_HUMAN		FALSE	10075.75	0.99970001	FALSE	1		Carboxy
695.0115967	561.2647095	16.96	Coagulation factor IX OS=Homo sapiens variant 2 G 44 V GN=F9 PE=1 SV=2		184.15	RYNSGKLEEFVQGNLER	RYNSGKLEE[Cox]FVQGNLER	3	b	2	9	16.96	sp|P00740-6|FA9_HUMAN		FALSE	10075.75	0.99970001	FALSE	1		Carboxy
695.0115967	948.4897461	16.96	Coagulation factor IX OS=Homo sapiens variant 2 G 44 V GN=F9 PE=1 SV=2		169.23	RYNSGKLEEFVQGNLER	RYNSGKLEE[Cox]FVQGNLER	3	b	1	8	16.96	sp|P00740-6|FA9_HUMAN		FALSE	10075.75	0.99970001	FALSE	1		Carboxy
695.0115967	102.0587006	16.96	Coagulation factor IX OS=Homo sapiens variant 2 G 44 V GN=F9 PE=1 SV=2		63	RYNSGKLEEFVQGNLER	RYNSGKLEE[Cox]FVQGNLER	3	y	3	2	16.96	sp|P00740-6|FA9_HUMAN		FALSE	10075.75	0.99970001	FALSE	1		Carboxy
584.7923584	431.2724915	9.38	Coagulation factor IX OS=Homo sapiens variant 2 G 44 V GN=F9 PE=1 SV=2		1149.23	ITVVAGEHNIEETEHTEQKR	ITVVAGEHNIEETEH[Oxi]TEQKR	4	y	1	3	9.38	sp|P00740-6|FA9_HUMAN		FALSE	9835.570313	0.99970001	FALSE	1		Oxidation
584.7923584	661.362793	9.38	Coagulation factor IX OS=Homo sapiens variant 2 G 44 V GN=F9 PE=1 SV=2		1090	ITVVAGEHNIEETEHTEQKR	ITVVAGEHNIEETEH[Oxi]TEQKR	4	y	1	5	9.38	sp|P00740-6|FA9_HUMAN		FALSE	9835.570313	0.99970001	FALSE	1		Oxidation
584.7923584	962.4431763	9.38	Coagulation factor IX OS=Homo sapiens variant 2 G 44 V GN=F9 PE=1 SV=2		961.18	ITVVAGEHNIEETEHTEQKR	ITVVAGEHNIEETEH[Oxi]TEQKR	4	y	2	16	9.38	sp|P00740-6|FA9_HUMAN		FALSE	9835.570313	0.99970001	FALSE	1		Oxidation
584.7923584	708.0101929	9.38	Coagulation factor IX OS=Homo sapiens variant 2 G 44 V GN=F9 PE=1 SV=2		904.22	ITVVAGEHNIEETEHTEQKR	ITVVAGEHNIEETEH[Oxi]TEQKR	4	y	3	18	9.38	sp|P00740-6|FA9_HUMAN		FALSE	9835.570313	0.99970001	FALSE	1		Oxidation
584.7923584	215.1390228	9.38	Coagulation factor IX OS=Homo sapiens variant 2 G 44 V GN=F9 PE=1 SV=2		893.74	ITVVAGEHNIEETEHTEQKR	ITVVAGEHNIEETEH[Oxi]TEQKR	4	b	1	2	9.38	sp|P00740-6|FA9_HUMAN		FALSE	9835.570313	0.99970001	FALSE	1		Oxidation
584.7923584	641.9645386	9.38	Coagulation factor IX OS=Homo sapiens variant 2 G 44 V GN=F9 PE=1 SV=2		879	ITVVAGEHNIEETEHTEQKR	ITVVAGEHNIEETEH[Oxi]TEQKR	4	y	3	16	9.38	sp|P00740-6|FA9_HUMAN		FALSE	9835.570313	0.99970001	FALSE	1		Oxidation
584.7923584	509.2407227	9.38	Coagulation factor IX OS=Homo sapiens variant 2 G 44 V GN=F9 PE=1 SV=2		878.31	ITVVAGEHNIEETEHTEQKR	ITVVAGEHNIEETEH[Oxi]TEQKR	4	b	4	18	9.38	sp|P00740-6|FA9_HUMAN		FALSE	9835.570313	0.99970001	FALSE	1		Oxidation
584.7923584	674.9873657	9.38	Coagulation factor IX OS=Homo sapiens variant 2 G 44 V GN=F9 PE=1 SV=2		765.23	ITVVAGEHNIEETEHTEQKR	ITVVAGEHNIEETEH[Oxi]TEQKR	4	y	3	17	9.38	sp|P00740-6|FA9_HUMAN		FALSE	9835.570313	0.99970001	FALSE	1		Oxidation
584.7923584	1302.592041	9.38	Coagulation factor IX OS=Homo sapiens variant 2 G 44 V GN=F9 PE=1 SV=2		675.84	ITVVAGEHNIEETEHTEQKR	ITVVAGEHNIEETEH[Oxi]TEQKR	4	y	1	10	9.38	sp|P00740-6|FA9_HUMAN		FALSE	9835.570313	0.99970001	FALSE	1		Oxidation
584.7923584	175.1189575	9.38	Coagulation factor IX OS=Homo sapiens variant 2 G 44 V GN=F9 PE=1 SV=2		665.22	ITVVAGEHNIEETEHTEQKR	ITVVAGEHNIEETEH[Oxi]TEQKR	4	y	1	1	9.38	sp|P00740-6|FA9_HUMAN		FALSE	9835.570313	0.99970001	FALSE	1		Oxidation
584.7923584	814.4165649	9.38	Coagulation factor IX OS=Homo sapiens variant 2 G 44 V GN=F9 PE=1 SV=2		629.14	ITVVAGEHNIEETEHTEQKR	ITVVAGEHNIEETEH[Oxi]TEQKR	4	y	1	6	9.38	sp|P00740-6|FA9_HUMAN		FALSE	9835.570313	0.99970001	FALSE	1		Oxidation
584.7923584	1173.549438	9.38	Coagulation factor IX OS=Homo sapiens variant 2 G 44 V GN=F9 PE=1 SV=2		621.52	ITVVAGEHNIEETEHTEQKR	ITVVAGEHNIEETEH[Oxi]TEQKR	4	y	1	9	9.38	sp|P00740-6|FA9_HUMAN		FALSE	9835.570313	0.99970001	FALSE	1		Oxidation
584.7923584	1011.977417	9.38	Coagulation factor IX OS=Homo sapiens variant 2 G 44 V GN=F9 PE=1 SV=2		588.09	ITVVAGEHNIEETEHTEQKR	ITVVAGEHNIEETEH[Oxi]TEQKR	4	y	2	17	9.38	sp|P00740-6|FA9_HUMAN		FALSE	9835.570313	0.99970001	FALSE	1		Oxidation
584.7923584	943.4591675	9.38	Coagulation factor IX OS=Homo sapiens variant 2 G 44 V GN=F9 PE=1 SV=2		567.46	ITVVAGEHNIEETEHTEQKR	ITVVAGEHNIEETEH[Oxi]TEQKR	4	y	1	7	9.38	sp|P00740-6|FA9_HUMAN		FALSE	9835.570313	0.99970001	FALSE	1		Oxidation
584.7923584	522.7570801	9.38	Coagulation factor IX OS=Homo sapiens variant 2 G 44 V GN=F9 PE=1 SV=2		546	ITVVAGEHNIEETEHTEQKR	ITVVAGEHNIEETEH[Oxi]TEQKR	4	y	2	8	9.38	sp|P00740-6|FA9_HUMAN		FALSE	9835.570313	0.99970001	FALSE	1		Oxidation
584.7923584	560.3150635	9.38	Coagulation factor IX OS=Homo sapiens variant 2 G 44 V GN=F9 PE=1 SV=2		525.19	ITVVAGEHNIEETEHTEQKR	ITVVAGEHNIEETEH[Oxi]TEQKR	4	y	1	4	9.38	sp|P00740-6|FA9_HUMAN		FALSE	9835.570313	0.99970001	FALSE	1		Oxidation
584.7923584	1044.506836	9.38	Coagulation factor IX OS=Homo sapiens variant 2 G 44 V GN=F9 PE=1 SV=2		510.67	ITVVAGEHNIEETEHTEQKR	ITVVAGEHNIEETEH[Oxi]TEQKR	4	y	1	8	9.38	sp|P00740-6|FA9_HUMAN		FALSE	9835.570313	0.99970001	FALSE	1		Oxidation
584.7923584	926.9246216	9.38	Coagulation factor IX OS=Homo sapiens variant 2 G 44 V GN=F9 PE=1 SV=2		488.31	ITVVAGEHNIEETEHTEQKR	ITVVAGEHNIEETEH[Oxi]TEQKR	4	y	2	15	9.38	sp|P00740-6|FA9_HUMAN		FALSE	9835.570313	0.99970001	FALSE	1		Oxidation
584.7923584	833.8926392	9.38	Coagulation factor IX OS=Homo sapiens variant 2 G 44 V GN=F9 PE=1 SV=2		463.42	ITVVAGEHNIEETEHTEQKR	ITVVAGEHNIEETEH[Oxi]TEQKR	4	y	2	13	9.38	sp|P00740-6|FA9_HUMAN		FALSE	9835.570313	0.99970001	FALSE	1		Oxidation
584.7923584	303.2139282	9.38	Coagulation factor IX OS=Homo sapiens variant 2 G 44 V GN=F9 PE=1 SV=2		455.16	ITVVAGEHNIEETEHTEQKR	ITVVAGEHNIEETEH[Oxi]TEQKR	4	y	1	2	9.38	sp|P00740-6|FA9_HUMAN		FALSE	9835.570313	0.99970001	FALSE	1		Oxidation
584.7923584	1529.718994	9.38	Coagulation factor IX OS=Homo sapiens variant 2 G 44 V GN=F9 PE=1 SV=2		386.86	ITVVAGEHNIEETEHTEQKR	ITVVAGEHNIEETEH[Oxi]TEQKR	4	y	1	12	9.38	sp|P00740-6|FA9_HUMAN		FALSE	9835.570313	0.99970001	FALSE	1		Oxidation
584.7923584	741.692749	9.38	Coagulation factor IX OS=Homo sapiens variant 2 G 44 V GN=F9 PE=1 SV=2		377.09	ITVVAGEHNIEETEHTEQKR	ITVVAGEHNIEETEH[Oxi]TEQKR	4	y	3	19	9.38	sp|P00740-6|FA9_HUMAN		FALSE	9835.570313	0.99970001	FALSE	1		Oxidation
584.7923584	587.2783813	9.38	Coagulation factor IX OS=Homo sapiens variant 2 G 44 V GN=F9 PE=1 SV=2		357	ITVVAGEHNIEETEHTEQKR	ITVVAGEHNIEETEH[Oxi]TEQKR	4	y	2	9	9.38	sp|P00740-6|FA9_HUMAN		FALSE	9835.570313	0.99970001	FALSE	1		Oxidation
584.7923584	618.2855225	9.38	Coagulation factor IX OS=Homo sapiens variant 2 G 44 V GN=F9 PE=1 SV=2		342.31	ITVVAGEHNIEETEHTEQKR	ITVVAGEHNIEETEH[Oxi]TEQKR	4	y	3	15	9.38	sp|P00740-6|FA9_HUMAN		FALSE	9835.570313	0.99970001	FALSE	1		Oxidation
584.7923584	221.1257782	9.38	Coagulation factor IX OS=Homo sapiens variant 2 G 44 V GN=F9 PE=1 SV=2		311.05	ITVVAGEHNIEETEHTEQKR	ITVVAGEHNIEETEH[Oxi]TEQKR	4	y	3	5	9.38	sp|P00740-6|FA9_HUMAN		FALSE	9835.570313	0.99970001	FALSE	1		Oxidation
584.7923584	231.1251678	9.38	Coagulation factor IX OS=Homo sapiens variant 2 G 44 V GN=F9 PE=1 SV=2		274.42	ITVVAGEHNIEETEHTEQKR	ITVVAGEHNIEETEH[Oxi]TEQKR	4	b	4	9	9.38	sp|P00740-6|FA9_HUMAN		FALSE	9835.570313	0.99970001	FALSE	1		Oxidation
584.7923584	584.7923584	9.38	Coagulation factor IX OS=Homo sapiens variant 2 G 44 V GN=F9 PE=1 SV=2		253.32	ITVVAGEHNIEETEHTEQKR	ITVVAGEHNIEETEH[Oxi]TEQKR	4	y	4	20	9.38	sp|P00740-6|FA9_HUMAN		FALSE	9835.570313	0.99970001	FALSE	1		Oxidation
584.7923584	953.4448853	9.38	Coagulation factor IX OS=Homo sapiens variant 2 G 44 V GN=F9 PE=1 SV=2		252	ITVVAGEHNIEETEHTEQKR	ITVVAGEHNIEETEH[Oxi]TEQKR	4	b	2	17	9.38	sp|P00740-6|FA9_HUMAN		FALSE	9835.570313	0.99970001	FALSE	1		Oxidation
584.7923584	721.3502197	9.38	Coagulation factor IX OS=Homo sapiens variant 2 G 44 V GN=F9 PE=1 SV=2		247.95	ITVVAGEHNIEETEHTEQKR	ITVVAGEHNIEETEH[Oxi]TEQKR	4	b	3	19	9.38	sp|P00740-6|FA9_HUMAN		FALSE	9835.570313	0.99970001	FALSE	1		Oxidation
584.7923584	556.2641602	9.38	Coagulation factor IX OS=Homo sapiens variant 2 G 44 V GN=F9 PE=1 SV=2		247.23	ITVVAGEHNIEETEHTEQKR	ITVVAGEHNIEETEH[Oxi]TEQKR	4	y	3	13	9.38	sp|P00740-6|FA9_HUMAN		FALSE	9835.570313	0.99970001	FALSE	1		Oxidation
584.7923584	136.0890656	9.38	Coagulation factor IX OS=Homo sapiens variant 2 G 44 V GN=F9 PE=1 SV=2		232.22	ITVVAGEHNIEETEHTEQKR	ITVVAGEHNIEETEH[Oxi]TEQKR	4	b	4	6	9.38	sp|P00740-6|FA9_HUMAN		FALSE	9835.570313	0.99970001	FALSE	1		Oxidation
584.7923584	580.2897339	9.38	Coagulation factor IX OS=Homo sapiens variant 2 G 44 V GN=F9 PE=1 SV=2		168	ITVVAGEHNIEETEHTEQKR	ITVVAGEHNIEETEH[Oxi]TEQKR	4	b	4	20	9.38	sp|P00740-6|FA9_HUMAN		FALSE	9835.570313	0.99970001	FALSE	1		Oxidation
584.7923584	635.9656982	9.38	Coagulation factor IX OS=Homo sapiens variant 2 G 44 V GN=F9 PE=1 SV=2		147	ITVVAGEHNIEETEHTEQKR	ITVVAGEHNIEETEH[Oxi]TEQKR	4	b	3	17	9.38	sp|P00740-6|FA9_HUMAN		FALSE	9835.570313	0.99970001	FALSE	1		Oxidation
584.7923584	651.7996826	9.38	Coagulation factor IX OS=Homo sapiens variant 2 G 44 V GN=F9 PE=1 SV=2		147	ITVVAGEHNIEETEHTEQKR	ITVVAGEHNIEETEH[Oxi]TEQKR	4	y	2	10	9.38	sp|P00740-6|FA9_HUMAN		FALSE	9835.570313	0.99970001	FALSE	1		Oxidation
584.7923584	1415.676147	9.38	Coagulation factor IX OS=Homo sapiens variant 2 G 44 V GN=F9 PE=1 SV=2		127.23	ITVVAGEHNIEETEHTEQKR	ITVVAGEHNIEETEH[Oxi]TEQKR	4	y	1	11	9.38	sp|P00740-6|FA9_HUMAN		FALSE	9835.570313	0.99970001	FALSE	1		Oxidation
584.7923584	413.2758484	9.38	Coagulation factor IX OS=Homo sapiens variant 2 G 44 V GN=F9 PE=1 SV=2		126	ITVVAGEHNIEETEHTEQKR	ITVVAGEHNIEETEH[Oxi]TEQKR	4	b	1	4	9.38	sp|P00740-6|FA9_HUMAN		FALSE	9835.570313	0.99970001	FALSE	1		Oxidation
763.732666	970.5134888	25.32	Coagulation factor IX OS=Homo sapiens variant 2 G 44 V GN=F9 PE=1 SV=2		5726.79	SYVTPICIADKEYTNIFLK	SYVTPIC[PPa]IADKEYTNIFLK	3	y	2	16	25.32	sp|P00740-6|FA9_HUMAN		FALSE	9515.830078	0.999599993	FALSE	1
763.732666	919.9896851	25.32	Coagulation factor IX OS=Homo sapiens variant 2 G 44 V GN=F9 PE=1 SV=2		5173.16	SYVTPICIADKEYTNIFLK	SYVTPIC[PPa]IADKEYTNIFLK	3	y	2	15	25.32	sp|P00740-6|FA9_HUMAN		FALSE	9515.830078	0.999599993	FALSE	1
763.732666	1020.047729	25.32	Coagulation factor IX OS=Homo sapiens variant 2 G 44 V GN=F9 PE=1 SV=2		4687.15	SYVTPICIADKEYTNIFLK	SYVTPIC[PPa]IADKEYTNIFLK	3	y	2	17	25.32	sp|P00740-6|FA9_HUMAN		FALSE	9515.830078	0.999599993	FALSE	1
763.732666	251.1026306	25.32	Coagulation factor IX OS=Homo sapiens variant 2 G 44 V GN=F9 PE=1 SV=2		3453.73	SYVTPICIADKEYTNIFLK	SYVTPIC[PPa]IADKEYTNIFLK	3	b	1	2	25.32	sp|P00740-6|FA9_HUMAN		FALSE	9515.830078	0.999599993	FALSE	1
763.732666	350.171051	25.32	Coagulation factor IX OS=Homo sapiens variant 2 G 44 V GN=F9 PE=1 SV=2		1587.09	SYVTPICIADKEYTNIFLK	SYVTPIC[PPa]IADKEYTNIFLK	3	b	1	3	25.32	sp|P00740-6|FA9_HUMAN		FALSE	9515.830078	0.999599993	FALSE	1
763.732666	763.732666	25.32	Coagulation factor IX OS=Homo sapiens variant 2 G 44 V GN=F9 PE=1 SV=2		1485.36	SYVTPICIADKEYTNIFLK	SYVTPIC[PPa]IADKEYTNIFLK	3	y	3	19	25.32	sp|P00740-6|FA9_HUMAN		FALSE	9515.830078	0.999599993	FALSE	1
763.732666	451.2187195	25.32	Coagulation factor IX OS=Homo sapiens variant 2 G 44 V GN=F9 PE=1 SV=2		808.32	SYVTPICIADKEYTNIFLK	SYVTPIC[PPa]IADKEYTNIFLK	3	b	1	4	25.32	sp|P00740-6|FA9_HUMAN		FALSE	9515.830078	0.999599993	FALSE	1
763.732666	1341.704834	25.32	Coagulation factor IX OS=Homo sapiens variant 2 G 44 V GN=F9 PE=1 SV=2		757.26	SYVTPICIADKEYTNIFLK	SYVTPIC[PPa]IADKEYTNIFLK	3	y	1	11	25.32	sp|P00740-6|FA9_HUMAN		FALSE	9515.830078	0.999599993	FALSE	1
763.732666	407.2652893	25.32	Coagulation factor IX OS=Homo sapiens variant 2 G 44 V GN=F9 PE=1 SV=2		693.01	SYVTPICIADKEYTNIFLK	SYVTPIC[PPa]IADKEYTNIFLK	3	y	1	3	25.32	sp|P00740-6|FA9_HUMAN		FALSE	9515.830078	0.999599993	FALSE	1
763.732666	1270.667725	25.32	Coagulation factor IX OS=Homo sapiens variant 2 G 44 V GN=F9 PE=1 SV=2		525.37	SYVTPICIADKEYTNIFLK	SYVTPIC[PPa]IADKEYTNIFLK	3	y	1	10	25.32	sp|P00740-6|FA9_HUMAN		FALSE	9515.830078	0.999599993	FALSE	1
763.732666	898.5032959	25.32	Coagulation factor IX OS=Homo sapiens variant 2 G 44 V GN=F9 PE=1 SV=2		462	SYVTPICIADKEYTNIFLK	SYVTPIC[PPa]IADKEYTNIFLK	3	y	1	7	25.32	sp|P00740-6|FA9_HUMAN		FALSE	9515.830078	0.999599993	FALSE	1
763.732666	613.6622314	25.32	Coagulation factor IX OS=Homo sapiens variant 2 G 44 V GN=F9 PE=1 SV=2		460	SYVTPICIADKEYTNIFLK	SYVTPIC[PPa]IADKEYTNIFLK	3	y	3	15	25.32	sp|P00740-6|FA9_HUMAN		FALSE	9515.830078	0.999599993	FALSE	1
763.732666	1155.640869	25.32	Coagulation factor IX OS=Homo sapiens variant 2 G 44 V GN=F9 PE=1 SV=2		384.4	SYVTPICIADKEYTNIFLK	SYVTPIC[PPa]IADKEYTNIFLK	3	y	1	9	25.32	sp|P00740-6|FA9_HUMAN		FALSE	9515.830078	0.999599993	FALSE	1
763.732666	1454.78894	25.32	Coagulation factor IX OS=Homo sapiens variant 2 G 44 V GN=F9 PE=1 SV=2		378.1	SYVTPICIADKEYTNIFLK	SYVTPIC[PPa]IADKEYTNIFLK	3	y	1	12	25.32	sp|P00740-6|FA9_HUMAN		FALSE	9515.830078	0.999599993	FALSE	1
763.732666	757.729187	25.32	Coagulation factor IX OS=Homo sapiens variant 2 G 44 V GN=F9 PE=1 SV=2		359.45	SYVTPICIADKEYTNIFLK	SYVTPIC[PPa]IADKEYTNIFLK	3	b	3	19	25.32	sp|P00740-6|FA9_HUMAN		FALSE	9515.830078	0.999599993	FALSE	1
763.732666	814.9212646	25.32	Coagulation factor IX OS=Homo sapiens variant 2 G 44 V GN=F9 PE=1 SV=2		354.74	SYVTPICIADKEYTNIFLK	SYVTPIC[PPa]IADKEYTNIFLK	3	y	2	13	25.32	sp|P00740-6|FA9_HUMAN		FALSE	9515.830078	0.999599993	FALSE	1
763.732666	871.4633179	25.32	Coagulation factor IX OS=Homo sapiens variant 2 G 44 V GN=F9 PE=1 SV=2		315	SYVTPICIADKEYTNIFLK	SYVTPIC[PPa]IADKEYTNIFLK	3	y	2	14	25.32	sp|P00740-6|FA9_HUMAN		FALSE	9515.830078	0.999599993	FALSE	1
763.732666	948.4859009	25.32	Coagulation factor IX OS=Homo sapiens variant 2 G 44 V GN=F9 PE=1 SV=2		295.14	SYVTPICIADKEYTNIFLK	SYVTPIC[PPa]IADKEYTNIFLK	3	b	1	8	25.32	sp|P00740-6|FA9_HUMAN		FALSE	9515.830078	0.999599993	FALSE	1
763.732666	634.3922729	25.32	Coagulation factor IX OS=Homo sapiens variant 2 G 44 V GN=F9 PE=1 SV=2		273.23	SYVTPICIADKEYTNIFLK	SYVTPIC[PPa]IADKEYTNIFLK	3	y	1	5	25.32	sp|P00740-6|FA9_HUMAN		FALSE	9515.830078	0.999599993	FALSE	1
763.732666	1027.545898	25.32	Coagulation factor IX OS=Homo sapiens variant 2 G 44 V GN=F9 PE=1 SV=2		257.4	SYVTPICIADKEYTNIFLK	SYVTPIC[PPa]IADKEYTNIFLK	3	y	1	8	25.32	sp|P00740-6|FA9_HUMAN		FALSE	9515.830078	0.999599993	FALSE	1
763.732666	1628.835205	25.32	Coagulation factor IX OS=Homo sapiens variant 2 G 44 V GN=F9 PE=1 SV=2		233.56	SYVTPICIADKEYTNIFLK	SYVTPIC[PPa]IADKEYTNIFLK	3	y	1	13	25.32	sp|P00740-6|FA9_HUMAN		FALSE	9515.830078	0.999599993	FALSE	1
763.732666	260.1968689	25.32	Coagulation factor IX OS=Homo sapiens variant 2 G 44 V GN=F9 PE=1 SV=2		231.23	SYVTPICIADKEYTNIFLK	SYVTPIC[PPa]IADKEYTNIFLK	3	y	1	2	25.32	sp|P00740-6|FA9_HUMAN		FALSE	9515.830078	0.999599993	FALSE	1
763.732666	647.3447876	25.32	Coagulation factor IX OS=Homo sapiens variant 2 G 44 V GN=F9 PE=1 SV=2		210.09	SYVTPICIADKEYTNIFLK	SYVTPIC[PPa]IADKEYTNIFLK	3	y	3	16	25.32	sp|P00740-6|FA9_HUMAN		FALSE	9515.830078	0.999599993	FALSE	1
763.732666	735.4399414	25.32	Coagulation factor IX OS=Homo sapiens variant 2 G 44 V GN=F9 PE=1 SV=2		169.32	SYVTPICIADKEYTNIFLK	SYVTPIC[PPa]IADKEYTNIFLK	3	y	1	6	25.32	sp|P00740-6|FA9_HUMAN		FALSE	9515.830078	0.999599993	FALSE	1
763.732666	147.1128082	25.32	Coagulation factor IX OS=Homo sapiens variant 2 G 44 V GN=F9 PE=1 SV=2		168	SYVTPICIADKEYTNIFLK	SYVTPIC[PPa]IADKEYTNIFLK	3	y	1	1	25.32	sp|P00740-6|FA9_HUMAN		FALSE	9515.830078	0.999599993	FALSE	1
763.732666	671.3560791	25.32	Coagulation factor IX OS=Homo sapiens variant 2 G 44 V GN=F9 PE=1 SV=2		147	SYVTPICIADKEYTNIFLK	SYVTPIC[PPa]IADKEYTNIFLK	3	y	2	11	25.32	sp|P00740-6|FA9_HUMAN		FALSE	9515.830078	0.999599993	FALSE	1
763.732666	680.3675537	25.32	Coagulation factor IX OS=Homo sapiens variant 2 G 44 V GN=F9 PE=1 SV=2		126	SYVTPICIADKEYTNIFLK	SYVTPIC[PPa]IADKEYTNIFLK	3	y	3	17	25.32	sp|P00740-6|FA9_HUMAN		FALSE	9515.830078	0.999599993	FALSE	1
763.732666	520.3493652	25.32	Coagulation factor IX OS=Homo sapiens variant 2 G 44 V GN=F9 PE=1 SV=2		111.48	SYVTPICIADKEYTNIFLK	SYVTPIC[PPa]IADKEYTNIFLK	3	y	1	4	25.32	sp|P00740-6|FA9_HUMAN		FALSE	9515.830078	0.999599993	FALSE	1
763.732666	1741.919312	25.32	Coagulation factor IX OS=Homo sapiens variant 2 G 44 V GN=F9 PE=1 SV=2		63	SYVTPICIADKEYTNIFLK	SYVTPIC[PPa]IADKEYTNIFLK	3	y	1	14	25.32	sp|P00740-6|FA9_HUMAN		FALSE	9515.830078	0.999599993	FALSE	1
535.9458618	716.359375	15.18	Coagulation factor IX OS=Homo sapiens variant 2 G 44 V GN=F9 PE=1 SV=2		3280.79	SGKLEEFVQGNLER	SGKLEEFVQGNLER	3	b	2	13	15.18	sp|P00740-6|FA9_HUMAN		FALSE	9447.070313	0.999499977	FALSE	1
535.9458618	588.3099976	15.18	Coagulation factor IX OS=Homo sapiens variant 2 G 44 V GN=F9 PE=1 SV=2		3111.18	SGKLEEFVQGNLER	SGKLEEFVQGNLER	3	y	1	5	15.18	sp|P00740-6|FA9_HUMAN		FALSE	9447.070313	0.999499977	FALSE	1
535.9458618	791.3933716	15.18	Coagulation factor IX OS=Homo sapiens variant 2 G 44 V GN=F9 PE=1 SV=2		1481.1	SGKLEEFVQGNLER	SGKLEEFVQGNLER	3	b	1	7	15.18	sp|P00740-6|FA9_HUMAN		FALSE	9447.070313	0.999499977	FALSE	1
535.9458618	644.3250122	15.18	Coagulation factor IX OS=Homo sapiens variant 2 G 44 V GN=F9 PE=1 SV=2		1075.54	SGKLEEFVQGNLER	SGKLEEFVQGNLER	3	b	1	6	15.18	sp|P00740-6|FA9_HUMAN		FALSE	9447.070313	0.999499977	FALSE	1
535.9458618	531.2885132	15.18	Coagulation factor IX OS=Homo sapiens variant 2 G 44 V GN=F9 PE=1 SV=2		561.89	SGKLEEFVQGNLER	SGKLEEFVQGNLER	3	y	1	4	15.18	sp|P00740-6|FA9_HUMAN		FALSE	9447.070313	0.999499977	FALSE	1
535.9458618	386.2398071	15.18	Coagulation factor IX OS=Homo sapiens variant 2 G 44 V GN=F9 PE=1 SV=2		524.32	SGKLEEFVQGNLER	SGKLEEFVQGNLER	3	b	1	4	15.18	sp|P00740-6|FA9_HUMAN		FALSE	9447.070313	0.999499977	FALSE	1
535.9458618	304.1615601	15.18	Coagulation factor IX OS=Homo sapiens variant 2 G 44 V GN=F9 PE=1 SV=2		359.26	SGKLEEFVQGNLER	SGKLEEFVQGNLER	3	y	1	2	15.18	sp|P00740-6|FA9_HUMAN		FALSE	9447.070313	0.999499977	FALSE	1
535.9458618	175.1189575	15.18	Coagulation factor IX OS=Homo sapiens variant 2 G 44 V GN=F9 PE=1 SV=2		315.22	SGKLEEFVQGNLER	SGKLEEFVQGNLER	3	y	1	1	15.18	sp|P00740-6|FA9_HUMAN		FALSE	9447.070313	0.999499977	FALSE	1
535.9458618	890.461792	15.18	Coagulation factor IX OS=Homo sapiens variant 2 G 44 V GN=F9 PE=1 SV=2		299.4	SGKLEEFVQGNLER	SGKLEEFVQGNLER	3	b	1	8	15.18	sp|P00740-6|FA9_HUMAN		FALSE	9447.070313	0.999499977	FALSE	1
535.9458618	815.4370117	15.18	Coagulation factor IX OS=Homo sapiens variant 2 G 44 V GN=F9 PE=1 SV=2		294	SGKLEEFVQGNLER	SGKLEEFVQGNLER	3	y	1	7	15.18	sp|P00740-6|FA9_HUMAN		FALSE	9447.070313	0.999499977	FALSE	1
535.9458618	515.2824097	15.18	Coagulation factor IX OS=Homo sapiens variant 2 G 44 V GN=F9 PE=1 SV=2		273	SGKLEEFVQGNLER	SGKLEEFVQGNLER	3	b	1	5	15.18	sp|P00740-6|FA9_HUMAN		FALSE	9447.070313	0.999499977	FALSE	1
535.9458618	396.2003479	15.18	Coagulation factor IX OS=Homo sapiens variant 2 G 44 V GN=F9 PE=1 SV=2		211.23	SGKLEEFVQGNLER	SGKLEEFVQGNLER	3	b	2	7	15.18	sp|P00740-6|FA9_HUMAN		FALSE	9447.070313	0.999499977	FALSE	1
535.9458618	273.1557312	15.18	Coagulation factor IX OS=Homo sapiens variant 2 G 44 V GN=F9 PE=1 SV=2		195.31	SGKLEEFVQGNLER	SGKLEEFVQGNLER	3	b	1	3	15.18	sp|P00740-6|FA9_HUMAN		FALSE	9447.070313	0.999499977	FALSE	1
535.9458618	102.0587006	15.18	Coagulation factor IX OS=Homo sapiens variant 2 G 44 V GN=F9 PE=1 SV=2		189	SGKLEEFVQGNLER	SGKLEEFVQGNLER	3	y	3	2	15.18	sp|P00740-6|FA9_HUMAN		FALSE	9447.070313	0.999499977	FALSE	1
535.9458618	417.2456055	15.18	Coagulation factor IX OS=Homo sapiens variant 2 G 44 V GN=F9 PE=1 SV=2		148.23	SGKLEEFVQGNLER	SGKLEEFVQGNLER	3	y	1	3	15.18	sp|P00740-6|FA9_HUMAN		FALSE	9447.070313	0.999499977	FALSE	1
535.9458618	397.1997681	15.18	Coagulation factor IX OS=Homo sapiens variant 2 G 44 V GN=F9 PE=1 SV=2		105	SGKLEEFVQGNLER	SGKLEEFVQGNLER	3	b	3	11	15.18	sp|P00740-6|FA9_HUMAN		FALSE	9447.070313	0.999499977	FALSE	1
535.9458618	803.4152222	15.18	Coagulation factor IX OS=Homo sapiens variant 2 G 44 V GN=F9 PE=1 SV=2		42	SGKLEEFVQGNLER	SGKLEEFVQGNLER	3	y	2	14	15.18	sp|P00740-6|FA9_HUMAN		FALSE	9447.070313	0.999499977	FALSE	1
713.3210449	713.3210449	10.65	Coagulation factor IX OS=Homo sapiens variant 2 G 44 V GN=F9 PE=1 SV=2		4245.93	NCELDVTCNIK	N[Oxi]C[PPa]ELDVTC[PPa]N[Oxi]IK	2	y	2	11	10.65	sp|P00740-6|FA9_HUMAN		FALSE	9432.179688	0.996200025	FALSE	1		Oxidation,Oxidation
713.3210449	879.4240723	10.65	Coagulation factor IX OS=Homo sapiens variant 2 G 44 V GN=F9 PE=1 SV=2		2650.11	NCELDVTCNIK	N[Oxi]C[PPa]ELDVTC[PPa]N[Oxi]IK	2	y	1	7	10.65	sp|P00740-6|FA9_HUMAN		FALSE	9432.179688	0.996200025	FALSE	1		Oxidation,Oxidation
713.3210449	665.3286743	10.65	Coagulation factor IX OS=Homo sapiens variant 2 G 44 V GN=F9 PE=1 SV=2		2566	NCELDVTCNIK	N[Oxi]C[PPa]ELDVTC[PPa]N[Oxi]IK	2	y	1	5	10.65	sp|P00740-6|FA9_HUMAN		FALSE	9432.179688	0.996200025	FALSE	1		Oxidation,Oxidation
713.3210449	1121.550659	10.65	Coagulation factor IX OS=Homo sapiens variant 2 G 44 V GN=F9 PE=1 SV=2		1546.2	NCELDVTCNIK	N[Oxi]C[PPa]ELDVTC[PPa]N[Oxi]IK	2	y	1	9	10.65	sp|P00740-6|FA9_HUMAN		FALSE	9432.179688	0.996200025	FALSE	1		Oxidation,Oxidation
713.3210449	992.5081177	10.65	Coagulation factor IX OS=Homo sapiens variant 2 G 44 V GN=F9 PE=1 SV=2		1348.06	NCELDVTCNIK	N[Oxi]C[PPa]ELDVTC[PPa]N[Oxi]IK	2	y	1	8	10.65	sp|P00740-6|FA9_HUMAN		FALSE	9432.179688	0.996200025	FALSE	1		Oxidation,Oxidation
713.3210449	305.0914307	10.65	Coagulation factor IX OS=Homo sapiens variant 2 G 44 V GN=F9 PE=1 SV=2		1302.65	NCELDVTCNIK	N[Oxi]C[PPa]ELDVTC[PPa]N[Oxi]IK	2	b	1	2	10.65	sp|P00740-6|FA9_HUMAN		FALSE	9432.179688	0.996200025	FALSE	1		Oxidation,Oxidation
713.3210449	764.3970947	10.65	Coagulation factor IX OS=Homo sapiens variant 2 G 44 V GN=F9 PE=1 SV=2		1069.55	NCELDVTCNIK	N[Oxi]C[PPa]ELDVTC[PPa]N[Oxi]IK	2	y	1	6	10.65	sp|P00740-6|FA9_HUMAN		FALSE	9432.179688	0.996200025	FALSE	1		Oxidation,Oxidation
713.3210449	564.2810059	10.65	Coagulation factor IX OS=Homo sapiens variant 2 G 44 V GN=F9 PE=1 SV=2		756.23	NCELDVTCNIK	N[Oxi]C[PPa]ELDVTC[PPa]N[Oxi]IK	2	y	1	4	10.65	sp|P00740-6|FA9_HUMAN		FALSE	9432.179688	0.996200025	FALSE	1		Oxidation,Oxidation
713.3210449	434.1340027	10.65	Coagulation factor IX OS=Homo sapiens variant 2 G 44 V GN=F9 PE=1 SV=2		672.36	NCELDVTCNIK	N[Oxi]C[PPa]ELDVTC[PPa]N[Oxi]IK	2	b	1	3	10.65	sp|P00740-6|FA9_HUMAN		FALSE	9432.179688	0.996200025	FALSE	1		Oxidation,Oxidation
713.3210449	547.2180786	10.65	Coagulation factor IX OS=Homo sapiens variant 2 G 44 V GN=F9 PE=1 SV=2		280.54	NCELDVTCNIK	N[Oxi]C[PPa]ELDVTC[PPa]N[Oxi]IK	2	b	1	4	10.65	sp|P00740-6|FA9_HUMAN		FALSE	9432.179688	0.996200025	FALSE	1		Oxidation,Oxidation
713.3210449	648.302124	10.65	Coagulation factor IX OS=Homo sapiens variant 2 G 44 V GN=F9 PE=1 SV=2		252	NCELDVTCNIK	N[Oxi]C[PPa]ELDVTC[PPa]N[Oxi]IK	2	y	2	10	10.65	sp|P00740-6|FA9_HUMAN		FALSE	9432.179688	0.996200025	FALSE	1		Oxidation,Oxidation
713.3210449	1279.529297	10.65	Coagulation factor IX OS=Homo sapiens variant 2 G 44 V GN=F9 PE=1 SV=2		210	NCELDVTCNIK	N[Oxi]C[PPa]ELDVTC[PPa]N[Oxi]IK	2	b	1	10	10.65	sp|P00740-6|FA9_HUMAN		FALSE	9432.179688	0.996200025	FALSE	1		Oxidation,Oxidation
713.3210449	662.2449951	10.65	Coagulation factor IX OS=Homo sapiens variant 2 G 44 V GN=F9 PE=1 SV=2		195.31	NCELDVTCNIK	N[Oxi]C[PPa]ELDVTC[PPa]N[Oxi]IK	2	b	1	5	10.65	sp|P00740-6|FA9_HUMAN		FALSE	9432.179688	0.996200025	FALSE	1		Oxidation,Oxidation
713.3210449	260.1968689	10.65	Coagulation factor IX OS=Homo sapiens variant 2 G 44 V GN=F9 PE=1 SV=2		190.23	NCELDVTCNIK	N[Oxi]C[PPa]ELDVTC[PPa]N[Oxi]IK	2	y	1	2	10.65	sp|P00740-6|FA9_HUMAN		FALSE	9432.179688	0.996200025	FALSE	1		Oxidation,Oxidation
713.3210449	147.1128082	10.65	Coagulation factor IX OS=Homo sapiens variant 2 G 44 V GN=F9 PE=1 SV=2		174.31	NCELDVTCNIK	N[Oxi]C[PPa]ELDVTC[PPa]N[Oxi]IK	2	y	1	1	10.65	sp|P00740-6|FA9_HUMAN		FALSE	9432.179688	0.996200025	FALSE	1		Oxidation,Oxidation
713.3210449	640.2683105	10.65	Coagulation factor IX OS=Homo sapiens variant 2 G 44 V GN=F9 PE=1 SV=2		168.09	NCELDVTCNIK	N[Oxi]C[PPa]ELDVTC[PPa]N[Oxi]IK	2	b	2	10	10.65	sp|P00740-6|FA9_HUMAN		FALSE	9432.179688	0.996200025	FALSE	1		Oxidation,Oxidation
713.3210449	862.361084	10.65	Coagulation factor IX OS=Homo sapiens variant 2 G 44 V GN=F9 PE=1 SV=2		148.23	NCELDVTCNIK	N[Oxi]C[PPa]ELDVTC[PPa]N[Oxi]IK	2	b	1	7	10.65	sp|P00740-6|FA9_HUMAN		FALSE	9432.179688	0.996200025	FALSE	1		Oxidation,Oxidation
680.6763306	680.6763306	19.57	Coagulation factor IX OS=Homo sapiens variant 2 G 44 V GN=F9 PE=1 SV=2		6533	RYNSGKLEEFVQGNLER	RYN[Dea]SGKLEEFVQGNLER	3	y	3	17	19.57	sp|P00740-6|FA9_HUMAN		FALSE	9392.879883	1	FALSE	1		Deamidated
680.6763306	716.3685913	19.57	Coagulation factor IX OS=Homo sapiens variant 2 G 44 V GN=F9 PE=1 SV=2		2094.97	RYNSGKLEEFVQGNLER	RYN[Dea]SGKLEEFVQGNLER	3	y	1	6	19.57	sp|P00740-6|FA9_HUMAN		FALSE	9392.879883	1	FALSE	1		Deamidated
680.6763306	435.1986694	19.57	Coagulation factor IX OS=Homo sapiens variant 2 G 44 V GN=F9 PE=1 SV=2		1739.21	RYNSGKLEEFVQGNLER	RYN[Dea]SGKLEEFVQGNLER	3	b	1	3	19.57	sp|P00740-6|FA9_HUMAN		FALSE	9392.879883	1	FALSE	1		Deamidated
680.6763306	815.4370117	19.57	Coagulation factor IX OS=Homo sapiens variant 2 G 44 V GN=F9 PE=1 SV=2		1272.31	RYNSGKLEEFVQGNLER	RYN[Dea]SGKLEEFVQGNLER	3	y	1	7	19.57	sp|P00740-6|FA9_HUMAN		FALSE	9392.879883	1	FALSE	1		Deamidated
680.6763306	588.3099976	19.57	Coagulation factor IX OS=Homo sapiens variant 2 G 44 V GN=F9 PE=1 SV=2		1048.03	RYNSGKLEEFVQGNLER	RYN[Dea]SGKLEEFVQGNLER	3	y	1	5	19.57	sp|P00740-6|FA9_HUMAN		FALSE	9392.879883	1	FALSE	1		Deamidated
680.6763306	962.5054321	19.57	Coagulation factor IX OS=Homo sapiens variant 2 G 44 V GN=F9 PE=1 SV=2		912.71	RYNSGKLEEFVQGNLER	RYN[Dea]SGKLEEFVQGNLER	3	y	1	8	19.57	sp|P00740-6|FA9_HUMAN		FALSE	9392.879883	1	FALSE	1		Deamidated
680.6763306	579.2521362	19.57	Coagulation factor IX OS=Homo sapiens variant 2 G 44 V GN=F9 PE=1 SV=2		726.78	RYNSGKLEEFVQGNLER	RYN[Dea]SGKLEEFVQGNLER	3	b	1	5	19.57	sp|P00740-6|FA9_HUMAN		FALSE	9392.879883	1	FALSE	1		Deamidated
680.6763306	1091.547974	19.57	Coagulation factor IX OS=Homo sapiens variant 2 G 44 V GN=F9 PE=1 SV=2		582.1	RYNSGKLEEFVQGNLER	RYN[Dea]SGKLEEFVQGNLER	3	y	1	9	19.57	sp|P00740-6|FA9_HUMAN		FALSE	9392.879883	1	FALSE	1		Deamidated
680.6763306	707.3471069	19.57	Coagulation factor IX OS=Homo sapiens variant 2 G 44 V GN=F9 PE=1 SV=2		547.22	RYNSGKLEEFVQGNLER	RYN[Dea]SGKLEEFVQGNLER	3	b	1	6	19.57	sp|P00740-6|FA9_HUMAN		FALSE	9392.879883	1	FALSE	1		Deamidated
680.6763306	1220.590576	19.57	Coagulation factor IX OS=Homo sapiens variant 2 G 44 V GN=F9 PE=1 SV=2		358.13	RYNSGKLEEFVQGNLER	RYN[Dea]SGKLEEFVQGNLER	3	y	1	10	19.57	sp|P00740-6|FA9_HUMAN		FALSE	9392.879883	1	FALSE	1		Deamidated
680.6763306	662.8302612	19.57	Coagulation factor IX OS=Homo sapiens variant 2 G 44 V GN=F9 PE=1 SV=2		294	RYNSGKLEEFVQGNLER	RYN[Dea]SGKLEEFVQGNLER	3	b	2	11	19.57	sp|P00740-6|FA9_HUMAN		FALSE	9392.879883	1	FALSE	1		Deamidated
680.6763306	613.2960205	19.57	Coagulation factor IX OS=Homo sapiens variant 2 G 44 V GN=F9 PE=1 SV=2		293	RYNSGKLEEFVQGNLER	RYN[Dea]SGKLEEFVQGNLER	3	b	2	10	19.57	sp|P00740-6|FA9_HUMAN		FALSE	9392.879883	1	FALSE	1		Deamidated
680.6763306	320.1717224	19.57	Coagulation factor IX OS=Homo sapiens variant 2 G 44 V GN=F9 PE=1 SV=2		273	RYNSGKLEEFVQGNLER	RYN[Dea]SGKLEEFVQGNLER	3	b	1	2	19.57	sp|P00740-6|FA9_HUMAN		FALSE	9392.879883	1	FALSE	1		Deamidated
680.6763306	539.7618408	19.57	Coagulation factor IX OS=Homo sapiens variant 2 G 44 V GN=F9 PE=1 SV=2		232.23	RYNSGKLEEFVQGNLER	RYN[Dea]SGKLEEFVQGNLER	3	b	2	9	19.57	sp|P00740-6|FA9_HUMAN		FALSE	9392.879883	1	FALSE	1		Deamidated
680.6763306	175.1189575	19.57	Coagulation factor IX OS=Homo sapiens variant 2 G 44 V GN=F9 PE=1 SV=2		231	RYNSGKLEEFVQGNLER	RYN[Dea]SGKLEEFVQGNLER	3	y	1	1	19.57	sp|P00740-6|FA9_HUMAN		FALSE	9392.879883	1	FALSE	1		Deamidated
680.6763306	803.4152222	19.57	Coagulation factor IX OS=Homo sapiens variant 2 G 44 V GN=F9 PE=1 SV=2		211.13	RYNSGKLEEFVQGNLER	RYN[Dea]SGKLEEFVQGNLER	3	y	2	14	19.57	sp|P00740-6|FA9_HUMAN		FALSE	9392.879883	1	FALSE	1		Deamidated
680.6763306	475.240509	19.57	Coagulation factor IX OS=Homo sapiens variant 2 G 44 V GN=F9 PE=1 SV=2		210	RYNSGKLEEFVQGNLER	RYN[Dea]SGKLEEFVQGNLER	3	b	2	8	19.57	sp|P00740-6|FA9_HUMAN		FALSE	9392.879883	1	FALSE	1		Deamidated
680.6763306	949.4737549	19.57	Coagulation factor IX OS=Homo sapiens variant 2 G 44 V GN=F9 PE=1 SV=2		168	RYNSGKLEEFVQGNLER	RYN[Dea]SGKLEEFVQGNLER	3	b	1	8	19.57	sp|P00740-6|FA9_HUMAN		FALSE	9392.879883	1	FALSE	1		Deamidated
680.6763306	1333.674683	19.57	Coagulation factor IX OS=Homo sapiens variant 2 G 44 V GN=F9 PE=1 SV=2		168	RYNSGKLEEFVQGNLER	RYN[Dea]SGKLEEFVQGNLER	3	y	1	11	19.57	sp|P00740-6|FA9_HUMAN		FALSE	9392.879883	1	FALSE	1		Deamidated
680.6763306	531.2885132	19.57	Coagulation factor IX OS=Homo sapiens variant 2 G 44 V GN=F9 PE=1 SV=2		153.41	RYNSGKLEEFVQGNLER	RYN[Dea]SGKLEEFVQGNLER	3	y	1	4	19.57	sp|P00740-6|FA9_HUMAN		FALSE	9392.879883	1	FALSE	1		Deamidated
680.6763306	820.4311523	19.57	Coagulation factor IX OS=Homo sapiens variant 2 G 44 V GN=F9 PE=1 SV=2		153.31	RYNSGKLEEFVQGNLER	RYN[Dea]SGKLEEFVQGNLER	3	b	1	7	19.57	sp|P00740-6|FA9_HUMAN		FALSE	9392.879883	1	FALSE	1		Deamidated
680.6763306	1078.516357	19.57	Coagulation factor IX OS=Homo sapiens variant 2 G 44 V GN=F9 PE=1 SV=2		106.23	RYNSGKLEEFVQGNLER	RYN[Dea]SGKLEEFVQGNLER	3	b	1	9	19.57	sp|P00740-6|FA9_HUMAN		FALSE	9392.879883	1	FALSE	1		Deamidated
680.6763306	354.1771851	19.57	Coagulation factor IX OS=Homo sapiens variant 2 G 44 V GN=F9 PE=1 SV=2		105.1	RYNSGKLEEFVQGNLER	RYN[Dea]SGKLEEFVQGNLER	3	b	2	6	19.57	sp|P00740-6|FA9_HUMAN		FALSE	9392.879883	1	FALSE	1		Deamidated
680.6763306	304.1615601	19.57	Coagulation factor IX OS=Homo sapiens variant 2 G 44 V GN=F9 PE=1 SV=2		105	RYNSGKLEEFVQGNLER	RYN[Dea]SGKLEEFVQGNLER	3	y	1	2	19.57	sp|P00740-6|FA9_HUMAN		FALSE	9392.879883	1	FALSE	1		Deamidated
680.6763306	726.8594971	19.57	Coagulation factor IX OS=Homo sapiens variant 2 G 44 V GN=F9 PE=1 SV=2		84.1	RYNSGKLEEFVQGNLER	RYN[Dea]SGKLEEFVQGNLER	3	b	2	12	19.57	sp|P00740-6|FA9_HUMAN		FALSE	9392.879883	1	FALSE	1		Deamidated
680.6763306	933.4550171	19.57	Coagulation factor IX OS=Homo sapiens variant 2 G 44 V GN=F9 PE=1 SV=2		63	RYNSGKLEEFVQGNLER	RYN[Dea]SGKLEEFVQGNLER	3	b	2	16	19.57	sp|P00740-6|FA9_HUMAN		FALSE	9392.879883	1	FALSE	1		Deamidated
680.6763306	1225.584839	19.57	Coagulation factor IX OS=Homo sapiens variant 2 G 44 V GN=F9 PE=1 SV=2		63	RYNSGKLEEFVQGNLER	RYN[Dea]SGKLEEFVQGNLER	3	b	1	10	19.57	sp|P00740-6|FA9_HUMAN		FALSE	9392.879883	1	FALSE	1		Deamidated
680.6763306	1324.653198	19.57	Coagulation factor IX OS=Homo sapiens variant 2 G 44 V GN=F9 PE=1 SV=2		42	RYNSGKLEEFVQGNLER	RYN[Dea]SGKLEEFVQGNLER	3	b	1	11	19.57	sp|P00740-6|FA9_HUMAN		FALSE	9392.879883	1	FALSE	1		Deamidated
869.3983765	869.3983765	9.92	Coagulation factor IX OS=Homo sapiens variant 2 G 44 V GN=F9 PE=1 SV=2		28194.3	NCELDVTCNIKNGR	NC[PPa]ELDVTC[PPa]NIK[Oxi]N[Dea]GR	2	y	2	14	9.92	sp|P00740-6|FA9_HUMAN		FALSE	9198.120117	1	FALSE	1		Oxidation,Deamidated
869.3983765	232.1404114	9.92	Coagulation factor IX OS=Homo sapiens variant 2 G 44 V GN=F9 PE=1 SV=2		3430.32	NCELDVTCNIKNGR	NC[PPa]ELDVTC[PPa]NIK[Oxi]N[Dea]GR	2	y	1	2	9.92	sp|P00740-6|FA9_HUMAN		FALSE	9198.120117	1	FALSE	1		Oxidation,Deamidated
869.3983765	347.1673584	9.92	Coagulation factor IX OS=Homo sapiens variant 2 G 44 V GN=F9 PE=1 SV=2		3091.53	NCELDVTCNIKNGR	NC[PPa]ELDVTC[PPa]NIK[Oxi]N[Dea]GR	2	y	1	3	9.92	sp|P00740-6|FA9_HUMAN		FALSE	9198.120117	1	FALSE	1		Oxidation,Deamidated
869.3983765	1207.573608	9.92	Coagulation factor IX OS=Homo sapiens variant 2 G 44 V GN=F9 PE=1 SV=2		2745.39	NCELDVTCNIKNGR	NC[PPa]ELDVTC[PPa]NIK[Oxi]N[Dea]GR	2	y	1	10	9.92	sp|P00740-6|FA9_HUMAN		FALSE	9198.120117	1	FALSE	1		Oxidation,Deamidated
869.3983765	993.4782104	9.92	Coagulation factor IX OS=Homo sapiens variant 2 G 44 V GN=F9 PE=1 SV=2		2508.04	NCELDVTCNIKNGR	NC[PPa]ELDVTC[PPa]NIK[Oxi]N[Dea]GR	2	y	1	8	9.92	sp|P00740-6|FA9_HUMAN		FALSE	9198.120117	1	FALSE	1		Oxidation,Deamidated
869.3983765	1320.657593	9.92	Coagulation factor IX OS=Homo sapiens variant 2 G 44 V GN=F9 PE=1 SV=2		1457.94	NCELDVTCNIKNGR	NC[PPa]ELDVTC[PPa]NIK[Oxi]N[Dea]GR	2	y	1	11	9.92	sp|P00740-6|FA9_HUMAN		FALSE	9198.120117	1	FALSE	1		Oxidation,Deamidated
869.3983765	289.0964966	9.92	Coagulation factor IX OS=Homo sapiens variant 2 G 44 V GN=F9 PE=1 SV=2		1262.58	NCELDVTCNIKNGR	NC[PPa]ELDVTC[PPa]NIK[Oxi]N[Dea]GR	2	b	1	2	9.92	sp|P00740-6|FA9_HUMAN		FALSE	9198.120117	1	FALSE	1		Oxidation,Deamidated
869.3983765	418.1390991	9.92	Coagulation factor IX OS=Homo sapiens variant 2 G 44 V GN=F9 PE=1 SV=2		1188.56	NCELDVTCNIKNGR	NC[PPa]ELDVTC[PPa]NIK[Oxi]N[Dea]GR	2	b	1	3	9.92	sp|P00740-6|FA9_HUMAN		FALSE	9198.120117	1	FALSE	1		Oxidation,Deamidated
869.3983765	1092.546631	9.92	Coagulation factor IX OS=Homo sapiens variant 2 G 44 V GN=F9 PE=1 SV=2		1186.08	NCELDVTCNIKNGR	NC[PPa]ELDVTC[PPa]NIK[Oxi]N[Dea]GR	2	y	1	9	9.92	sp|P00740-6|FA9_HUMAN		FALSE	9198.120117	1	FALSE	1		Oxidation,Deamidated
869.3983765	1449.700195	9.92	Coagulation factor IX OS=Homo sapiens variant 2 G 44 V GN=F9 PE=1 SV=2		1171.39	NCELDVTCNIKNGR	NC[PPa]ELDVTC[PPa]NIK[Oxi]N[Dea]GR	2	y	1	12	9.92	sp|P00740-6|FA9_HUMAN		FALSE	9198.120117	1	FALSE	1		Oxidation,Deamidated
869.3983765	892.430542	9.92	Coagulation factor IX OS=Homo sapiens variant 2 G 44 V GN=F9 PE=1 SV=2		1011.69	NCELDVTCNIKNGR	NC[PPa]ELDVTC[PPa]NIK[Oxi]N[Dea]GR	2	y	1	7	9.92	sp|P00740-6|FA9_HUMAN		FALSE	9198.120117	1	FALSE	1		Oxidation,Deamidated
869.3983765	491.2572327	9.92	Coagulation factor IX OS=Homo sapiens variant 2 G 44 V GN=F9 PE=1 SV=2		903.46	NCELDVTCNIKNGR	NC[PPa]ELDVTC[PPa]NIK[Oxi]N[Dea]GR	2	y	1	4	9.92	sp|P00740-6|FA9_HUMAN		FALSE	9198.120117	1	FALSE	1		Oxidation,Deamidated
869.3983765	646.2501221	9.92	Coagulation factor IX OS=Homo sapiens variant 2 G 44 V GN=F9 PE=1 SV=2		753.1	NCELDVTCNIKNGR	NC[PPa]ELDVTC[PPa]NIK[Oxi]N[Dea]GR	2	b	1	5	9.92	sp|P00740-6|FA9_HUMAN		FALSE	9198.120117	1	FALSE	1		Oxidation,Deamidated
869.3983765	1506.65625	9.92	Coagulation factor IX OS=Homo sapiens variant 2 G 44 V GN=F9 PE=1 SV=2		615.77	NCELDVTCNIKNGR	NC[PPa]ELDVTC[PPa]NIK[Oxi]N[Dea]GR	2	b	1	12	9.92	sp|P00740-6|FA9_HUMAN		FALSE	9198.120117	1	FALSE	1		Oxidation,Deamidated
869.3983765	718.3842163	9.92	Coagulation factor IX OS=Homo sapiens variant 2 G 44 V GN=F9 PE=1 SV=2		442.23	NCELDVTCNIKNGR	NC[PPa]ELDVTC[PPa]NIK[Oxi]N[Dea]GR	2	y	1	6	9.92	sp|P00740-6|FA9_HUMAN		FALSE	9198.120117	1	FALSE	1		Oxidation,Deamidated
869.3983765	745.3185425	9.92	Coagulation factor IX OS=Homo sapiens variant 2 G 44 V GN=F9 PE=1 SV=2		380.45	NCELDVTCNIKNGR	NC[PPa]ELDVTC[PPa]NIK[Oxi]N[Dea]GR	2	b	1	6	9.92	sp|P00740-6|FA9_HUMAN		FALSE	9198.120117	1	FALSE	1		Oxidation,Deamidated
869.3983765	860.3930664	9.92	Coagulation factor IX OS=Homo sapiens variant 2 G 44 V GN=F9 PE=1 SV=2		380.37	NCELDVTCNIKNGR	NC[PPa]ELDVTC[PPa]NIK[Oxi]N[Dea]GR	2	b	2	14	9.92	sp|P00740-6|FA9_HUMAN		FALSE	9198.120117	1	FALSE	1		Oxidation,Deamidated
869.3983765	1247.539429	9.92	Coagulation factor IX OS=Homo sapiens variant 2 G 44 V GN=F9 PE=1 SV=2		357.09	NCELDVTCNIKNGR	NC[PPa]ELDVTC[PPa]NIK[Oxi]N[Dea]GR	2	b	1	10	9.92	sp|P00740-6|FA9_HUMAN		FALSE	9198.120117	1	FALSE	1		Oxidation,Deamidated
869.3983765	531.2231445	9.92	Coagulation factor IX OS=Homo sapiens variant 2 G 44 V GN=F9 PE=1 SV=2		210.32	NCELDVTCNIKNGR	NC[PPa]ELDVTC[PPa]NIK[Oxi]N[Dea]GR	2	b	1	4	9.92	sp|P00740-6|FA9_HUMAN		FALSE	9198.120117	1	FALSE	1		Oxidation,Deamidated
869.3983765	604.2904053	9.92	Coagulation factor IX OS=Homo sapiens variant 2 G 44 V GN=F9 PE=1 SV=2		210	NCELDVTCNIKNGR	NC[PPa]ELDVTC[PPa]NIK[Oxi]N[Dea]GR	2	y	2	10	9.92	sp|P00740-6|FA9_HUMAN		FALSE	9198.120117	1	FALSE	1		Oxidation,Deamidated
869.3983765	812.3768921	9.92	Coagulation factor IX OS=Homo sapiens variant 2 G 44 V GN=F9 PE=1 SV=2		192.77	NCELDVTCNIKNGR	NC[PPa]ELDVTC[PPa]NIK[Oxi]N[Dea]GR	2	y	2	13	9.92	sp|P00740-6|FA9_HUMAN		FALSE	9198.120117	1	FALSE	1		Oxidation,Deamidated
869.3983765	846.3662109	9.92	Coagulation factor IX OS=Homo sapiens variant 2 G 44 V GN=F9 PE=1 SV=2		148.31	NCELDVTCNIKNGR	NC[PPa]ELDVTC[PPa]NIK[Oxi]N[Dea]GR	2	b	1	7	9.92	sp|P00740-6|FA9_HUMAN		FALSE	9198.120117	1	FALSE	1		Oxidation,Deamidated
869.3983765	725.3537598	9.92	Coagulation factor IX OS=Homo sapiens variant 2 G 44 V GN=F9 PE=1 SV=2		127.22	NCELDVTCNIKNGR	NC[PPa]ELDVTC[PPa]NIK[Oxi]N[Dea]GR	2	y	2	12	9.92	sp|P00740-6|FA9_HUMAN		FALSE	9198.120117	1	FALSE	1		Oxidation,Deamidated
869.3983765	1391.629395	9.92	Coagulation factor IX OS=Homo sapiens variant 2 G 44 V GN=F9 PE=1 SV=2		123.93	NCELDVTCNIKNGR	NC[PPa]ELDVTC[PPa]NIK[Oxi]N[Dea]GR	2	b	1	11	9.92	sp|P00740-6|FA9_HUMAN		FALSE	9198.120117	1	FALSE	1		Oxidation,Deamidated
869.3983765	175.1189575	9.92	Coagulation factor IX OS=Homo sapiens variant 2 G 44 V GN=F9 PE=1 SV=2		106.13	NCELDVTCNIKNGR	NC[PPa]ELDVTC[PPa]NIK[Oxi]N[Dea]GR	2	y	1	1	9.92	sp|P00740-6|FA9_HUMAN		FALSE	9198.120117	1	FALSE	1		Oxidation,Deamidated
869.3983765	1134.455444	9.92	Coagulation factor IX OS=Homo sapiens variant 2 G 44 V GN=F9 PE=1 SV=2		85.23	NCELDVTCNIKNGR	NC[PPa]ELDVTC[PPa]NIK[Oxi]N[Dea]GR	2	b	1	9	9.92	sp|P00740-6|FA9_HUMAN		FALSE	9198.120117	1	FALSE	1		Oxidation,Deamidated
869.3983765	1563.677734	9.92	Coagulation factor IX OS=Homo sapiens variant 2 G 44 V GN=F9 PE=1 SV=2		43.23	NCELDVTCNIKNGR	NC[PPa]ELDVTC[PPa]NIK[Oxi]N[Dea]GR	2	b	1	13	9.92	sp|P00740-6|FA9_HUMAN		FALSE	9198.120117	1	FALSE	1		Oxidation,Deamidated
693.0488281	1060.418701	9.11	Coagulation factor IX OS=Homo sapiens variant 2 G 44 V GN=F9 PE=1 SV=2		3947.66	CEQFCKNSADNKVVCSCTEGYR	C[PPa]EQFC[PPa]KN[Dea]SADNKVVC[PPa]SC[PPa]TEGYR	4	y	1	8	9.11	sp|P00740-6|FA9_HUMAN		FALSE	8705.200195	1	FALSE	1		Deamidated
693.0488281	1159.487061	9.11	Coagulation factor IX OS=Homo sapiens variant 2 G 44 V GN=F9 PE=1 SV=2		3519.55	CEQFCKNSADNKVVCSCTEGYR	C[PPa]EQFC[PPa]KN[Dea]SADNKVVC[PPa]SC[PPa]TEGYR	4	y	1	9	9.11	sp|P00740-6|FA9_HUMAN		FALSE	8705.200195	1	FALSE	1		Deamidated
693.0488281	886.3723145	9.11	Coagulation factor IX OS=Homo sapiens variant 2 G 44 V GN=F9 PE=1 SV=2		2563.4	CEQFCKNSADNKVVCSCTEGYR	C[PPa]EQFC[PPa]KN[Dea]SADNKVVC[PPa]SC[PPa]TEGYR	4	y	1	7	9.11	sp|P00740-6|FA9_HUMAN		FALSE	8705.200195	1	FALSE	1		Deamidated
693.0488281	693.0488281	9.11	Coagulation factor IX OS=Homo sapiens variant 2 G 44 V GN=F9 PE=1 SV=2		2444.03	CEQFCKNSADNKVVCSCTEGYR	C[PPa]EQFC[PPa]KN[Dea]SADNKVVC[PPa]SC[PPa]TEGYR	4	y	4	22	9.11	sp|P00740-6|FA9_HUMAN		FALSE	8705.200195	1	FALSE	1		Deamidated
693.0488281	395.2037354	9.11	Coagulation factor IX OS=Homo sapiens variant 2 G 44 V GN=F9 PE=1 SV=2		2208.83	CEQFCKNSADNKVVCSCTEGYR	C[PPa]EQFC[PPa]KN[Dea]SADNKVVC[PPa]SC[PPa]TEGYR	4	y	1	3	9.11	sp|P00740-6|FA9_HUMAN		FALSE	8705.200195	1	FALSE	1		Deamidated
693.0488281	1258.55542	9.11	Coagulation factor IX OS=Homo sapiens variant 2 G 44 V GN=F9 PE=1 SV=2		1658.6	CEQFCKNSADNKVVCSCTEGYR	C[PPa]EQFC[PPa]KN[Dea]SADNKVVC[PPa]SC[PPa]TEGYR	4	y	1	10	9.11	sp|P00740-6|FA9_HUMAN		FALSE	8705.200195	1	FALSE	1		Deamidated
693.0488281	625.2940063	9.11	Coagulation factor IX OS=Homo sapiens variant 2 G 44 V GN=F9 PE=1 SV=2		1603.15	CEQFCKNSADNKVVCSCTEGYR	C[PPa]EQFC[PPa]KN[Dea]SADNKVVC[PPa]SC[PPa]TEGYR	4	y	1	5	9.11	sp|P00740-6|FA9_HUMAN		FALSE	8705.200195	1	FALSE	1		Deamidated
693.0488281	887.3983765	9.11	Coagulation factor IX OS=Homo sapiens variant 2 G 44 V GN=F9 PE=1 SV=2		1303.36	CEQFCKNSADNKVVCSCTEGYR	C[PPa]EQFC[PPa]KN[Dea]SADNKVVC[PPa]SC[PPa]TEGYR	4	y	2	15	9.11	sp|P00740-6|FA9_HUMAN		FALSE	8705.200195	1	FALSE	1		Deamidated
693.0488281	304.0961609	9.11	Coagulation factor IX OS=Homo sapiens variant 2 G 44 V GN=F9 PE=1 SV=2		1007.31	CEQFCKNSADNKVVCSCTEGYR	C[PPa]EQFC[PPa]KN[Dea]SADNKVVC[PPa]SC[PPa]TEGYR	4	b	1	2	9.11	sp|P00740-6|FA9_HUMAN		FALSE	8705.200195	1	FALSE	1		Deamidated
693.0488281	524.2463379	9.11	Coagulation factor IX OS=Homo sapiens variant 2 G 44 V GN=F9 PE=1 SV=2		962.36	CEQFCKNSADNKVVCSCTEGYR	C[PPa]EQFC[PPa]KN[Dea]SADNKVVC[PPa]SC[PPa]TEGYR	4	y	1	4	9.11	sp|P00740-6|FA9_HUMAN		FALSE	8705.200195	1	FALSE	1		Deamidated
693.0488281	799.340332	9.11	Coagulation factor IX OS=Homo sapiens variant 2 G 44 V GN=F9 PE=1 SV=2		956.88	CEQFCKNSADNKVVCSCTEGYR	C[PPa]EQFC[PPa]KN[Dea]SADNKVVC[PPa]SC[PPa]TEGYR	4	y	1	6	9.11	sp|P00740-6|FA9_HUMAN		FALSE	8705.200195	1	FALSE	1		Deamidated
693.0488281	432.1547546	9.11	Coagulation factor IX OS=Homo sapiens variant 2 G 44 V GN=F9 PE=1 SV=2		876.57	CEQFCKNSADNKVVCSCTEGYR	C[PPa]EQFC[PPa]KN[Dea]SADNKVVC[PPa]SC[PPa]TEGYR	4	b	1	3	9.11	sp|P00740-6|FA9_HUMAN		FALSE	8705.200195	1	FALSE	1		Deamidated
693.0488281	944.9118042	9.11	Coagulation factor IX OS=Homo sapiens variant 2 G 44 V GN=F9 PE=1 SV=2		661.64	CEQFCKNSADNKVVCSCTEGYR	C[PPa]EQFC[PPa]KN[Dea]SADNKVVC[PPa]SC[PPa]TEGYR	4	y	2	16	9.11	sp|P00740-6|FA9_HUMAN		FALSE	8705.200195	1	FALSE	1		Deamidated
693.0488281	498.6993103	9.11	Coagulation factor IX OS=Homo sapiens variant 2 G 44 V GN=F9 PE=1 SV=2		400.23	CEQFCKNSADNKVVCSCTEGYR	C[PPa]EQFC[PPa]KN[Dea]SADNKVVC[PPa]SC[PPa]TEGYR	4	b	2	7	9.11	sp|P00740-6|FA9_HUMAN		FALSE	8705.200195	1	FALSE	1		Deamidated
693.0488281	808.3637695	9.11	Coagulation factor IX OS=Homo sapiens variant 2 G 44 V GN=F9 PE=1 SV=2		378	CEQFCKNSADNKVVCSCTEGYR	C[PPa]EQFC[PPa]KN[Dea]SADNKVVC[PPa]SC[PPa]TEGYR	4	y	2	13	9.11	sp|P00740-6|FA9_HUMAN		FALSE	8705.200195	1	FALSE	1		Deamidated
693.0488281	822.699707	9.11	Coagulation factor IX OS=Homo sapiens variant 2 G 44 V GN=F9 PE=1 SV=2		368.54	CEQFCKNSADNKVVCSCTEGYR	C[PPa]EQFC[PPa]KN[Dea]SADNKVVC[PPa]SC[PPa]TEGYR	4	y	3	20	9.11	sp|P00740-6|FA9_HUMAN		FALSE	8705.200195	1	FALSE	1		Deamidated
693.0488281	579.2231445	9.11	Coagulation factor IX OS=Homo sapiens variant 2 G 44 V GN=F9 PE=1 SV=2		337.17	CEQFCKNSADNKVVCSCTEGYR	C[PPa]EQFC[PPa]KN[Dea]SADNKVVC[PPa]SC[PPa]TEGYR	4	b	1	4	9.11	sp|P00740-6|FA9_HUMAN		FALSE	8705.200195	1	FALSE	1		Deamidated
693.0488281	780.0135498	9.11	Coagulation factor IX OS=Homo sapiens variant 2 G 44 V GN=F9 PE=1 SV=2		316.13	CEQFCKNSADNKVVCSCTEGYR	C[PPa]EQFC[PPa]KN[Dea]SADNKVVC[PPa]SC[PPa]TEGYR	4	y	3	19	9.11	sp|P00740-6|FA9_HUMAN		FALSE	8705.200195	1	FALSE	1		Deamidated
693.0488281	313.1506348	9.11	Coagulation factor IX OS=Homo sapiens variant 2 G 44 V GN=F9 PE=1 SV=2		295.04	CEQFCKNSADNKVVCSCTEGYR	C[PPa]EQFC[PPa]KN[Dea]SADNKVVC[PPa]SC[PPa]TEGYR	4	y	2	5	9.11	sp|P00740-6|FA9_HUMAN		FALSE	8705.200195	1	FALSE	1		Deamidated
693.0488281	175.1189575	9.11	Coagulation factor IX OS=Homo sapiens variant 2 G 44 V GN=F9 PE=1 SV=2		294	CEQFCKNSADNKVVCSCTEGYR	C[PPa]EQFC[PPa]KN[Dea]SADNKVVC[PPa]SC[PPa]TEGYR	4	y	1	1	9.11	sp|P00740-6|FA9_HUMAN		FALSE	8705.200195	1	FALSE	1		Deamidated
693.0488281	753.2694702	9.11	Coagulation factor IX OS=Homo sapiens variant 2 G 44 V GN=F9 PE=1 SV=2		252.01	CEQFCKNSADNKVVCSCTEGYR	C[PPa]EQFC[PPa]KN[Dea]SADNKVVC[PPa]SC[PPa]TEGYR	4	b	1	5	9.11	sp|P00740-6|FA9_HUMAN		FALSE	8705.200195	1	FALSE	1		Deamidated
693.0488281	387.1672058	9.11	Coagulation factor IX OS=Homo sapiens variant 2 G 44 V GN=F9 PE=1 SV=2		233	CEQFCKNSADNKVVCSCTEGYR	C[PPa]EQFC[PPa]KN[Dea]SADNKVVC[PPa]SC[PPa]TEGYR	4	y	3	9	9.11	sp|P00740-6|FA9_HUMAN		FALSE	8705.200195	1	FALSE	1		Deamidated
693.0488281	1008.95929	9.11	Coagulation factor IX OS=Homo sapiens variant 2 G 44 V GN=F9 PE=1 SV=2		231.41	CEQFCKNSADNKVVCSCTEGYR	C[PPa]EQFC[PPa]KN[Dea]SADNKVVC[PPa]SC[PPa]TEGYR	4	y	2	17	9.11	sp|P00740-6|FA9_HUMAN		FALSE	8705.200195	1	FALSE	1		Deamidated
693.0488281	209.1028595	9.11	Coagulation factor IX OS=Homo sapiens variant 2 G 44 V GN=F9 PE=1 SV=2		226.84	CEQFCKNSADNKVVCSCTEGYR	C[PPa]EQFC[PPa]KN[Dea]SADNKVVC[PPa]SC[PPa]TEGYR	4	y	3	5	9.11	sp|P00740-6|FA9_HUMAN		FALSE	8705.200195	1	FALSE	1		Deamidated
693.0488281	338.1822815	9.11	Coagulation factor IX OS=Homo sapiens variant 2 G 44 V GN=F9 PE=1 SV=2		211.22	CEQFCKNSADNKVVCSCTEGYR	C[PPa]EQFC[PPa]KN[Dea]SADNKVVC[PPa]SC[PPa]TEGYR	4	y	1	2	9.11	sp|P00740-6|FA9_HUMAN		FALSE	8705.200195	1	FALSE	1		Deamidated
693.0488281	843.8823242	9.11	Coagulation factor IX OS=Homo sapiens variant 2 G 44 V GN=F9 PE=1 SV=2		210.1	CEQFCKNSADNKVVCSCTEGYR	C[PPa]EQFC[PPa]KN[Dea]SADNKVVC[PPa]SC[PPa]TEGYR	4	y	2	14	9.11	sp|P00740-6|FA9_HUMAN		FALSE	8705.200195	1	FALSE	1		Deamidated
693.0488281	580.2471924	9.11	Coagulation factor IX OS=Homo sapiens variant 2 G 44 V GN=F9 PE=1 SV=2		189	CEQFCKNSADNKVVCSCTEGYR	C[PPa]EQFC[PPa]KN[Dea]SADNKVVC[PPa]SC[PPa]TEGYR	4	y	2	9	9.11	sp|P00740-6|FA9_HUMAN		FALSE	8705.200195	1	FALSE	1		Deamidated
693.0488281	750.8503418	9.11	Coagulation factor IX OS=Homo sapiens variant 2 G 44 V GN=F9 PE=1 SV=2		185.05	CEQFCKNSADNKVVCSCTEGYR	C[PPa]EQFC[PPa]KN[Dea]SADNKVVC[PPa]SC[PPa]TEGYR	4	y	2	12	9.11	sp|P00740-6|FA9_HUMAN		FALSE	8705.200195	1	FALSE	1		Deamidated
693.0488281	881.3644409	9.11	Coagulation factor IX OS=Homo sapiens variant 2 G 44 V GN=F9 PE=1 SV=2		168	CEQFCKNSADNKVVCSCTEGYR	C[PPa]EQFC[PPa]KN[Dea]SADNKVVC[PPa]SC[PPa]TEGYR	4	b	1	6	9.11	sp|P00740-6|FA9_HUMAN		FALSE	8705.200195	1	FALSE	1		Deamidated
693.0488281	635.2473755	9.11	Coagulation factor IX OS=Homo sapiens variant 2 G 44 V GN=F9 PE=1 SV=2		147.19	CEQFCKNSADNKVVCSCTEGYR	C[PPa]EQFC[PPa]KN[Dea]SADNKVVC[PPa]SC[PPa]TEGYR	4	b	2	10	9.11	sp|P00740-6|FA9_HUMAN		FALSE	8705.200195	1	FALSE	1		Deamidated
693.0488281	441.1858521	9.11	Coagulation factor IX OS=Homo sapiens variant 2 G 44 V GN=F9 PE=1 SV=2		147.09	CEQFCKNSADNKVVCSCTEGYR	C[PPa]EQFC[PPa]KN[Dea]SADNKVVC[PPa]SC[PPa]TEGYR	4	b	2	6	9.11	sp|P00740-6|FA9_HUMAN		FALSE	8705.200195	1	FALSE	1		Deamidated
693.0488281	530.7129517	9.11	Coagulation factor IX OS=Homo sapiens variant 2 G 44 V GN=F9 PE=1 SV=2		147	CEQFCKNSADNKVVCSCTEGYR	C[PPa]EQFC[PPa]KN[Dea]SADNKVVC[PPa]SC[PPa]TEGYR	4	y	2	8	9.11	sp|P00740-6|FA9_HUMAN		FALSE	8705.200195	1	FALSE	1		Deamidated
693.0488281	157.0789642	9.11	Coagulation factor IX OS=Homo sapiens variant 2 G 44 V GN=F9 PE=1 SV=2		126	CEQFCKNSADNKVVCSCTEGYR	C[PPa]EQFC[PPa]KN[Dea]SADNKVVC[PPa]SC[PPa]TEGYR	4	y	4	5	9.11	sp|P00740-6|FA9_HUMAN		FALSE	8705.200195	1	FALSE	1		Deamidated
693.0488281	688.5462036	9.11	Coagulation factor IX OS=Homo sapiens variant 2 G 44 V GN=F9 PE=1 SV=2		126	CEQFCKNSADNKVVCSCTEGYR	C[PPa]EQFC[PPa]KN[Dea]SADNKVVC[PPa]SC[PPa]TEGYR	4	b	4	22	9.11	sp|P00740-6|FA9_HUMAN		FALSE	8705.200195	1	FALSE	1		Deamidated
693.0488281	996.3913574	9.11	Coagulation factor IX OS=Homo sapiens variant 2 G 44 V GN=F9 PE=1 SV=2		105.09	CEQFCKNSADNKVVCSCTEGYR	C[PPa]EQFC[PPa]KN[Dea]SADNKVVC[PPa]SC[PPa]TEGYR	4	b	1	7	9.11	sp|P00740-6|FA9_HUMAN		FALSE	8705.200195	1	FALSE	1		Deamidated
693.0488281	1269.487427	9.11	Coagulation factor IX OS=Homo sapiens variant 2 G 44 V GN=F9 PE=1 SV=2		105	CEQFCKNSADNKVVCSCTEGYR	C[PPa]EQFC[PPa]KN[Dea]SADNKVVC[PPa]SC[PPa]TEGYR	4	b	1	10	9.11	sp|P00740-6|FA9_HUMAN		FALSE	8705.200195	1	FALSE	1		Deamidated
693.0488281	1386.650391	9.11	Coagulation factor IX OS=Homo sapiens variant 2 G 44 V GN=F9 PE=1 SV=2		84.18	CEQFCKNSADNKVVCSCTEGYR	C[PPa]EQFC[PPa]KN[Dea]SADNKVVC[PPa]SC[PPa]TEGYR	4	y	1	11	9.11	sp|P00740-6|FA9_HUMAN		FALSE	8705.200195	1	FALSE	1		Deamidated
693.0488281	1383.530396	9.11	Coagulation factor IX OS=Homo sapiens variant 2 G 44 V GN=F9 PE=1 SV=2		84	CEQFCKNSADNKVVCSCTEGYR	C[PPa]EQFC[PPa]KN[Dea]SADNKVVC[PPa]SC[PPa]TEGYR	4	b	1	11	9.11	sp|P00740-6|FA9_HUMAN		FALSE	8705.200195	1	FALSE	1		Deamidated
693.0488281	1500.693359	9.11	Coagulation factor IX OS=Homo sapiens variant 2 G 44 V GN=F9 PE=1 SV=2		42	CEQFCKNSADNKVVCSCTEGYR	C[PPa]EQFC[PPa]KN[Dea]SADNKVVC[PPa]SC[PPa]TEGYR	4	y	1	12	9.11	sp|P00740-6|FA9_HUMAN		FALSE	8705.200195	1	FALSE	1		Deamidated
693.0488281	1610.693726	9.11	Coagulation factor IX OS=Homo sapiens variant 2 G 44 V GN=F9 PE=1 SV=2		42	CEQFCKNSADNKVVCSCTEGYR	C[PPa]EQFC[PPa]KN[Dea]SADNKVVC[PPa]SC[PPa]TEGYR	4	b	1	13	9.11	sp|P00740-6|FA9_HUMAN		FALSE	8705.200195	1	FALSE	1		Deamidated
693.0488281	1686.757446	9.11	Coagulation factor IX OS=Homo sapiens variant 2 G 44 V GN=F9 PE=1 SV=2		21	CEQFCKNSADNKVVCSCTEGYR	C[PPa]EQFC[PPa]KN[Dea]SADNKVVC[PPa]SC[PPa]TEGYR	4	y	1	14	9.11	sp|P00740-6|FA9_HUMAN		FALSE	8705.200195	1	FALSE	1		Deamidated
738.3421021	747.3606567	13.12	Coagulation factor IX OS=Homo sapiens variant 2 G 44 V GN=F9 PE=1 SV=2		11273.88	SCEPAVPFPCGR	[PPa]-SC[PPa]EPAVPFPC[PPa]GR	2	y	1	6	13.12	sp|P00740-6|FA9_HUMAN		FALSE	8622.209961	0.999100029	FALSE	1		Terminal Propionamide	PPa
738.3421021	1014.518921	13.12	Coagulation factor IX OS=Homo sapiens variant 2 G 44 V GN=F9 PE=1 SV=2		8109.24	SCEPAVPFPCGR	[PPa]-SC[PPa]EPAVPFPC[PPa]GR	2	y	1	9	13.12	sp|P00740-6|FA9_HUMAN		FALSE	8622.209961	0.999100029	FALSE	1		Terminal Propionamide	PPa
738.3421021	738.3421021	13.12	Coagulation factor IX OS=Homo sapiens variant 2 G 44 V GN=F9 PE=1 SV=2		5799.79	SCEPAVPFPCGR	[PPa]-SC[PPa]EPAVPFPC[PPa]GR	2	y	2	12	13.12	sp|P00740-6|FA9_HUMAN		FALSE	8622.209961	0.999100029	FALSE	1		Terminal Propionamide	PPa
738.3421021	729.336853	13.12	Coagulation factor IX OS=Homo sapiens variant 2 G 44 V GN=F9 PE=1 SV=2		2784.15	SCEPAVPFPCGR	[PPa]-SC[PPa]EPAVPFPC[PPa]GR	2	b	2	12	13.12	sp|P00740-6|FA9_HUMAN		FALSE	8622.209961	0.999100029	FALSE	1		Terminal Propionamide	PPa
738.3421021	503.2394714	13.12	Coagulation factor IX OS=Homo sapiens variant 2 G 44 V GN=F9 PE=1 SV=2		1908.68	SCEPAVPFPCGR	[PPa]-SC[PPa]EPAVPFPC[PPa]GR	2	y	1	4	13.12	sp|P00740-6|FA9_HUMAN		FALSE	8622.209961	0.999100029	FALSE	1		Terminal Propionamide	PPa
738.3421021	1143.561523	13.12	Coagulation factor IX OS=Homo sapiens variant 2 G 44 V GN=F9 PE=1 SV=2		1292.95	SCEPAVPFPCGR	[PPa]-SC[PPa]EPAVPFPC[PPa]GR	2	y	1	10	13.12	sp|P00740-6|FA9_HUMAN		FALSE	8622.209961	0.999100029	FALSE	1		Terminal Propionamide	PPa
738.3421021	462.1653137	13.12	Coagulation factor IX OS=Homo sapiens variant 2 G 44 V GN=F9 PE=1 SV=2		1107.63	SCEPAVPFPCGR	[PPa]-SC[PPa]EPAVPFPC[PPa]GR	2	b	1	3	13.12	sp|P00740-6|FA9_HUMAN		FALSE	8622.209961	0.999100029	FALSE	1		Terminal Propionamide	PPa
738.3421021	846.4290771	13.12	Coagulation factor IX OS=Homo sapiens variant 2 G 44 V GN=F9 PE=1 SV=2		971.39	SCEPAVPFPCGR	[PPa]-SC[PPa]EPAVPFPC[PPa]GR	2	y	1	7	13.12	sp|P00740-6|FA9_HUMAN		FALSE	8622.209961	0.999100029	FALSE	1		Terminal Propionamide	PPa
738.3421021	917.4661865	13.12	Coagulation factor IX OS=Homo sapiens variant 2 G 44 V GN=F9 PE=1 SV=2		535.03	SCEPAVPFPCGR	[PPa]-SC[PPa]EPAVPFPC[PPa]GR	2	y	1	8	13.12	sp|P00740-6|FA9_HUMAN		FALSE	8622.209961	0.999100029	FALSE	1		Terminal Propionamide	PPa
738.3421021	630.255188	13.12	Coagulation factor IX OS=Homo sapiens variant 2 G 44 V GN=F9 PE=1 SV=2		468.63	SCEPAVPFPCGR	[PPa]-SC[PPa]EPAVPFPC[PPa]GR	2	b	1	5	13.12	sp|P00740-6|FA9_HUMAN		FALSE	8622.209961	0.999100029	FALSE	1		Terminal Propionamide	PPa
738.3421021	333.1227112	13.12	Coagulation factor IX OS=Homo sapiens variant 2 G 44 V GN=F9 PE=1 SV=2		444.58	SCEPAVPFPCGR	[PPa]-SC[PPa]EPAVPFPC[PPa]GR	2	b	1	2	13.12	sp|P00740-6|FA9_HUMAN		FALSE	8622.209961	0.999100029	FALSE	1		Terminal Propionamide	PPa
738.3421021	650.3079224	13.12	Coagulation factor IX OS=Homo sapiens variant 2 G 44 V GN=F9 PE=1 SV=2		272.1	SCEPAVPFPCGR	[PPa]-SC[PPa]EPAVPFPC[PPa]GR	2	y	1	5	13.12	sp|P00740-6|FA9_HUMAN		FALSE	8622.209961	0.999100029	FALSE	1		Terminal Propionamide	PPa
738.3421021	973.4447632	13.12	Coagulation factor IX OS=Homo sapiens variant 2 G 44 V GN=F9 PE=1 SV=2		217.44	SCEPAVPFPCGR	[PPa]-SC[PPa]EPAVPFPC[PPa]GR	2	b	1	8	13.12	sp|P00740-6|FA9_HUMAN		FALSE	8622.209961	0.999100029	FALSE	1		Terminal Propionamide	PPa
738.3421021	507.7631226	13.12	Coagulation factor IX OS=Homo sapiens variant 2 G 44 V GN=F9 PE=1 SV=2		189	SCEPAVPFPCGR	[PPa]-SC[PPa]EPAVPFPC[PPa]GR	2	y	2	9	13.12	sp|P00740-6|FA9_HUMAN		FALSE	8622.209961	0.999100029	FALSE	1		Terminal Propionamide	PPa
738.3421021	559.2180786	13.12	Coagulation factor IX OS=Homo sapiens variant 2 G 44 V GN=F9 PE=1 SV=2		168	SCEPAVPFPCGR	[PPa]-SC[PPa]EPAVPFPC[PPa]GR	2	b	1	4	13.12	sp|P00740-6|FA9_HUMAN		FALSE	8622.209961	0.999100029	FALSE	1		Terminal Propionamide	PPa
738.3421021	232.1404114	13.12	Coagulation factor IX OS=Homo sapiens variant 2 G 44 V GN=F9 PE=1 SV=2		148.32	SCEPAVPFPCGR	[PPa]-SC[PPa]EPAVPFPC[PPa]GR	2	y	1	2	13.12	sp|P00740-6|FA9_HUMAN		FALSE	8622.209961	0.999100029	FALSE	1		Terminal Propionamide	PPa
738.3421021	406.1867065	13.12	Coagulation factor IX OS=Homo sapiens variant 2 G 44 V GN=F9 PE=1 SV=2		127.23	SCEPAVPFPCGR	[PPa]-SC[PPa]EPAVPFPC[PPa]GR	2	y	1	3	13.12	sp|P00740-6|FA9_HUMAN		FALSE	8622.209961	0.999100029	FALSE	1		Terminal Propionamide	PPa
738.3421021	826.3763428	13.12	Coagulation factor IX OS=Homo sapiens variant 2 G 44 V GN=F9 PE=1 SV=2		105	SCEPAVPFPCGR	[PPa]-SC[PPa]EPAVPFPC[PPa]GR	2	b	1	7	13.12	sp|P00740-6|FA9_HUMAN		FALSE	8622.209961	0.999100029	FALSE	1		Terminal Propionamide	PPa
738.3421021	1244.543823	13.12	Coagulation factor IX OS=Homo sapiens variant 2 G 44 V GN=F9 PE=1 SV=2		42	SCEPAVPFPCGR	[PPa]-SC[PPa]EPAVPFPC[PPa]GR	2	b	1	10	13.12	sp|P00740-6|FA9_HUMAN		FALSE	8622.209961	0.999100029	FALSE	1		Terminal Propionamide	PPa
713.3121948	713.3121948	13.42	Coagulation factor IX OS=Homo sapiens variant 2 G 44 V GN=F9 PE=1 SV=2		5500.67	NCELDVTCNIK	NC[PPa]ELD[Sud]VTC[PPa]NIK	2	y	2	11	13.42	sp|P00740-6|FA9_HUMAN		FALSE	8246.650391	0.999599993	FALSE	1		Sulfide
713.3121948	895.4011841	13.42	Coagulation factor IX OS=Homo sapiens variant 2 G 44 V GN=F9 PE=1 SV=2		4759.22	NCELDVTCNIK	NC[PPa]ELD[Sud]VTC[PPa]NIK	2	y	1	7	13.42	sp|P00740-6|FA9_HUMAN		FALSE	8246.650391	0.999599993	FALSE	1		Sulfide
713.3121948	1008.485291	13.42	Coagulation factor IX OS=Homo sapiens variant 2 G 44 V GN=F9 PE=1 SV=2		3951.86	NCELDVTCNIK	NC[PPa]ELD[Sud]VTC[PPa]NIK	2	y	1	8	13.42	sp|P00740-6|FA9_HUMAN		FALSE	8246.650391	0.999599993	FALSE	1		Sulfide
713.3121948	289.0964966	13.42	Coagulation factor IX OS=Homo sapiens variant 2 G 44 V GN=F9 PE=1 SV=2		2386.1	NCELDVTCNIK	NC[PPa]ELD[Sud]VTC[PPa]NIK	2	b	1	2	13.42	sp|P00740-6|FA9_HUMAN		FALSE	8246.650391	0.999599993	FALSE	1		Sulfide
713.3121948	1137.527832	13.42	Coagulation factor IX OS=Homo sapiens variant 2 G 44 V GN=F9 PE=1 SV=2		1753.36	NCELDVTCNIK	NC[PPa]ELD[Sud]VTC[PPa]NIK	2	y	1	9	13.42	sp|P00740-6|FA9_HUMAN		FALSE	8246.650391	0.999599993	FALSE	1		Sulfide
713.3121948	418.1390991	13.42	Coagulation factor IX OS=Homo sapiens variant 2 G 44 V GN=F9 PE=1 SV=2		1367.62	NCELDVTCNIK	NC[PPa]ELD[Sud]VTC[PPa]NIK	2	b	1	3	13.42	sp|P00740-6|FA9_HUMAN		FALSE	8246.650391	0.999599993	FALSE	1		Sulfide
713.3121948	374.2398071	13.42	Coagulation factor IX OS=Homo sapiens variant 2 G 44 V GN=F9 PE=1 SV=2		589.23	NCELDVTCNIK	NC[PPa]ELD[Sud]VTC[PPa]NIK	2	y	1	3	13.42	sp|P00740-6|FA9_HUMAN		FALSE	8246.650391	0.999599993	FALSE	1		Sulfide
713.3121948	531.2231445	13.42	Coagulation factor IX OS=Homo sapiens variant 2 G 44 V GN=F9 PE=1 SV=2		506.75	NCELDVTCNIK	NC[PPa]ELD[Sud]VTC[PPa]NIK	2	b	1	4	13.42	sp|P00740-6|FA9_HUMAN		FALSE	8246.650391	0.999599993	FALSE	1		Sulfide
713.3121948	656.2907104	13.42	Coagulation factor IX OS=Homo sapiens variant 2 G 44 V GN=F9 PE=1 SV=2		352.24	NCELDVTCNIK	NC[PPa]ELD[Sud]VTC[PPa]NIK	2	y	2	10	13.42	sp|P00740-6|FA9_HUMAN		FALSE	8246.650391	0.999599993	FALSE	1		Sulfide
713.3121948	260.1968689	13.42	Coagulation factor IX OS=Homo sapiens variant 2 G 44 V GN=F9 PE=1 SV=2		322.44	NCELDVTCNIK	NC[PPa]ELD[Sud]VTC[PPa]NIK	2	y	1	2	13.42	sp|P00740-6|FA9_HUMAN		FALSE	8246.650391	0.999599993	FALSE	1		Sulfide
713.3121948	649.3338013	13.42	Coagulation factor IX OS=Homo sapiens variant 2 G 44 V GN=F9 PE=1 SV=2		190.23	NCELDVTCNIK	NC[PPa]ELD[Sud]VTC[PPa]NIK	2	y	1	5	13.42	sp|P00740-6|FA9_HUMAN		FALSE	8246.650391	0.999599993	FALSE	1		Sulfide
713.3121948	389.1489258	13.42	Coagulation factor IX OS=Homo sapiens variant 2 G 44 V GN=F9 PE=1 SV=2		148.33	NCELDVTCNIK	NC[PPa]ELD[Sud]VTC[PPa]NIK	2	b	2	6	13.42	sp|P00740-6|FA9_HUMAN		FALSE	8246.650391	0.999599993	FALSE	1		Sulfide
713.3121948	878.3382568	13.42	Coagulation factor IX OS=Homo sapiens variant 2 G 44 V GN=F9 PE=1 SV=2		147.1	NCELDVTCNIK	NC[PPa]ELD[Sud]VTC[PPa]NIK	2	b	1	7	13.42	sp|P00740-6|FA9_HUMAN		FALSE	8246.650391	0.999599993	FALSE	1		Sulfide
713.3121948	147.1128082	13.42	Coagulation factor IX OS=Homo sapiens variant 2 G 44 V GN=F9 PE=1 SV=2		127.23	NCELDVTCNIK	NC[PPa]ELD[Sud]VTC[PPa]NIK	2	y	1	1	13.42	sp|P00740-6|FA9_HUMAN		FALSE	8246.650391	0.999599993	FALSE	1		Sulfide
713.3121948	548.2860718	13.42	Coagulation factor IX OS=Homo sapiens variant 2 G 44 V GN=F9 PE=1 SV=2		126	NCELDVTCNIK	NC[PPa]ELD[Sud]VTC[PPa]NIK	2	y	1	4	13.42	sp|P00740-6|FA9_HUMAN		FALSE	8246.650391	0.999599993	FALSE	1		Sulfide
713.3121948	704.3068848	13.42	Coagulation factor IX OS=Homo sapiens variant 2 G 44 V GN=F9 PE=1 SV=2		126	NCELDVTCNIK	NC[PPa]ELD[Sud]VTC[PPa]NIK	2	b	2	11	13.42	sp|P00740-6|FA9_HUMAN		FALSE	8246.650391	0.999599993	FALSE	1		Sulfide
713.3121948	1166.42749	13.42	Coagulation factor IX OS=Homo sapiens variant 2 G 44 V GN=F9 PE=1 SV=2		105	NCELDVTCNIK	NC[PPa]ELD[Sud]VTC[PPa]NIK	2	b	1	9	13.42	sp|P00740-6|FA9_HUMAN		FALSE	8246.650391	0.999599993	FALSE	1		Sulfide
713.3121948	1311.574097	13.42	Coagulation factor IX OS=Homo sapiens variant 2 G 44 V GN=F9 PE=1 SV=2		84	NCELDVTCNIK	NC[PPa]ELD[Sud]VTC[PPa]NIK	2	y	1	10	13.42	sp|P00740-6|FA9_HUMAN		FALSE	8246.650391	0.999599993	FALSE	1		Sulfide
713.3121948	1279.511597	13.42	Coagulation factor IX OS=Homo sapiens variant 2 G 44 V GN=F9 PE=1 SV=2		63	NCELDVTCNIK	NC[PPa]ELD[Sud]VTC[PPa]NIK	2	b	1	10	13.42	sp|P00740-6|FA9_HUMAN		FALSE	8246.650391	0.999599993	FALSE	1		Sulfide
696.6715698	747.3606567	12.1	Coagulation factor IX OS=Homo sapiens variant 2 G 44 V GN=F9 PE=1 SV=2		20765.31	LAENQKSCEPAVPFPCGR	LAENQKSC[PPa]EPAVPFPC[PPa]GR	3	y	1	6	12.1	sp|P00740-6|FA9_HUMAN		FALSE	8021.899902	0.999899983	FALSE	1
696.6715698	503.2394714	12.1	Coagulation factor IX OS=Homo sapiens variant 2 G 44 V GN=F9 PE=1 SV=2		5293.19	LAENQKSCEPAVPFPCGR	LAENQKSC[PPa]EPAVPFPC[PPa]GR	3	y	1	4	12.1	sp|P00740-6|FA9_HUMAN		FALSE	8021.899902	0.999899983	FALSE	1
696.6715698	1341.646729	12.1	Coagulation factor IX OS=Homo sapiens variant 2 G 44 V GN=F9 PE=1 SV=2		1778.46	LAENQKSCEPAVPFPCGR	LAENQKSC[PPa]EPAVPFPC[PPa]GR	3	b	1	12	12.1	sp|P00740-6|FA9_HUMAN		FALSE	8021.899902	0.999899983	FALSE	1
696.6715698	1074.488403	12.1	Coagulation factor IX OS=Homo sapiens variant 2 G 44 V GN=F9 PE=1 SV=2		1730.21	LAENQKSCEPAVPFPCGR	LAENQKSC[PPa]EPAVPFPC[PPa]GR	3	b	1	9	12.1	sp|P00740-6|FA9_HUMAN		FALSE	8021.899902	0.999899983	FALSE	1
696.6715698	1014.518921	12.1	Coagulation factor IX OS=Homo sapiens variant 2 G 44 V GN=F9 PE=1 SV=2		1727.86	LAENQKSCEPAVPFPCGR	LAENQKSC[PPa]EPAVPFPC[PPa]GR	3	y	1	9	12.1	sp|P00740-6|FA9_HUMAN		FALSE	8021.899902	0.999899983	FALSE	1
696.6715698	671.3270264	12.1	Coagulation factor IX OS=Homo sapiens variant 2 G 44 V GN=F9 PE=1 SV=2		1717.47	LAENQKSCEPAVPFPCGR	LAENQKSC[PPa]EPAVPFPC[PPa]GR	3	b	2	12	12.1	sp|P00740-6|FA9_HUMAN		FALSE	8021.899902	0.999899983	FALSE	1
696.6715698	374.18396	12.1	Coagulation factor IX OS=Homo sapiens variant 2 G 44 V GN=F9 PE=1 SV=2		1564.36	LAENQKSCEPAVPFPCGR	LAENQKSC[PPa]EPAVPFPC[PPa]GR	3	y	2	6	12.1	sp|P00740-6|FA9_HUMAN		FALSE	8021.899902	0.999899983	FALSE	1
696.6715698	650.3079224	12.1	Coagulation factor IX OS=Homo sapiens variant 2 G 44 V GN=F9 PE=1 SV=2		1306.46	LAENQKSCEPAVPFPCGR	LAENQKSC[PPa]EPAVPFPC[PPa]GR	3	y	1	5	12.1	sp|P00740-6|FA9_HUMAN		FALSE	8021.899902	0.999899983	FALSE	1
696.6715698	621.7927856	12.1	Coagulation factor IX OS=Homo sapiens variant 2 G 44 V GN=F9 PE=1 SV=2		1198.54	LAENQKSCEPAVPFPCGR	LAENQKSC[PPa]EPAVPFPC[PPa]GR	3	b	2	11	12.1	sp|P00740-6|FA9_HUMAN		FALSE	8021.899902	0.999899983	FALSE	1
696.6715698	846.4290771	12.1	Coagulation factor IX OS=Homo sapiens variant 2 G 44 V GN=F9 PE=1 SV=2		1163.64	LAENQKSCEPAVPFPCGR	LAENQKSC[PPa]EPAVPFPC[PPa]GR	3	y	1	7	12.1	sp|P00740-6|FA9_HUMAN		FALSE	8021.899902	0.999899983	FALSE	1
696.6715698	696.6715698	12.1	Coagulation factor IX OS=Homo sapiens variant 2 G 44 V GN=F9 PE=1 SV=2		1096.74	LAENQKSCEPAVPFPCGR	LAENQKSC[PPa]EPAVPFPC[PPa]GR	3	y	3	18	12.1	sp|P00740-6|FA9_HUMAN		FALSE	8021.899902	0.999899983	FALSE	1
696.6715698	185.1284485	12.1	Coagulation factor IX OS=Homo sapiens variant 2 G 44 V GN=F9 PE=1 SV=2		566.1	LAENQKSCEPAVPFPCGR	LAENQKSC[PPa]EPAVPFPC[PPa]GR	3	b	1	2	12.1	sp|P00740-6|FA9_HUMAN		FALSE	8021.899902	0.999899983	FALSE	1
696.6715698	1242.578369	12.1	Coagulation factor IX OS=Homo sapiens variant 2 G 44 V GN=F9 PE=1 SV=2		548.01	LAENQKSCEPAVPFPCGR	LAENQKSC[PPa]EPAVPFPC[PPa]GR	3	b	1	11	12.1	sp|P00740-6|FA9_HUMAN		FALSE	8021.899902	0.999899983	FALSE	1
696.6715698	252.1233826	12.1	Coagulation factor IX OS=Homo sapiens variant 2 G 44 V GN=F9 PE=1 SV=2		482	LAENQKSCEPAVPFPCGR	LAENQKSC[PPa]EPAVPFPC[PPa]GR	3	y	2	4	12.1	sp|P00740-6|FA9_HUMAN		FALSE	8021.899902	0.999899983	FALSE	1
696.6715698	507.7631226	12.1	Coagulation factor IX OS=Homo sapiens variant 2 G 44 V GN=F9 PE=1 SV=2		468.44	LAENQKSCEPAVPFPCGR	LAENQKSC[PPa]EPAVPFPC[PPa]GR	3	y	2	9	12.1	sp|P00740-6|FA9_HUMAN		FALSE	8021.899902	0.999899983	FALSE	1
696.6715698	917.4661865	12.1	Coagulation factor IX OS=Homo sapiens variant 2 G 44 V GN=F9 PE=1 SV=2		447.54	LAENQKSCEPAVPFPCGR	LAENQKSC[PPa]EPAVPFPC[PPa]GR	3	y	1	8	12.1	sp|P00740-6|FA9_HUMAN		FALSE	8021.899902	0.999899983	FALSE	1
696.6715698	586.274231	12.1	Coagulation factor IX OS=Homo sapiens variant 2 G 44 V GN=F9 PE=1 SV=2		419.1	LAENQKSCEPAVPFPCGR	LAENQKSC[PPa]EPAVPFPC[PPa]GR	3	b	2	10	12.1	sp|P00740-6|FA9_HUMAN		FALSE	8021.899902	0.999899983	FALSE	1
696.6715698	428.2139893	12.1	Coagulation factor IX OS=Homo sapiens variant 2 G 44 V GN=F9 PE=1 SV=2		410.62	LAENQKSCEPAVPFPCGR	LAENQKSC[PPa]EPAVPFPC[PPa]GR	3	b	1	4	12.1	sp|P00740-6|FA9_HUMAN		FALSE	8021.899902	0.999899983	FALSE	1
696.6715698	556.272522	12.1	Coagulation factor IX OS=Homo sapiens variant 2 G 44 V GN=F9 PE=1 SV=2		379.71	LAENQKSCEPAVPFPCGR	LAENQKSC[PPa]EPAVPFPC[PPa]GR	3	b	1	5	12.1	sp|P00740-6|FA9_HUMAN		FALSE	8021.899902	0.999899983	FALSE	1
696.6715698	314.171051	12.1	Coagulation factor IX OS=Homo sapiens variant 2 G 44 V GN=F9 PE=1 SV=2		343.44	LAENQKSCEPAVPFPCGR	LAENQKSC[PPa]EPAVPFPC[PPa]GR	3	b	1	3	12.1	sp|P00740-6|FA9_HUMAN		FALSE	8021.899902	0.999899983	FALSE	1
696.6715698	945.4458618	12.1	Coagulation factor IX OS=Homo sapiens variant 2 G 44 V GN=F9 PE=1 SV=2		336.1	LAENQKSCEPAVPFPCGR	LAENQKSC[PPa]EPAVPFPC[PPa]GR	3	b	1	8	12.1	sp|P00740-6|FA9_HUMAN		FALSE	8021.899902	0.999899983	FALSE	1
696.6715698	406.1867065	12.1	Coagulation factor IX OS=Homo sapiens variant 2 G 44 V GN=F9 PE=1 SV=2		300.31	LAENQKSCEPAVPFPCGR	LAENQKSC[PPa]EPAVPFPC[PPa]GR	3	y	1	3	12.1	sp|P00740-6|FA9_HUMAN		FALSE	8021.899902	0.999899983	FALSE	1
696.6715698	771.3995361	12.1	Coagulation factor IX OS=Homo sapiens variant 2 G 44 V GN=F9 PE=1 SV=2		294.13	LAENQKSCEPAVPFPCGR	LAENQKSC[PPa]EPAVPFPC[PPa]GR	3	b	1	7	12.1	sp|P00740-6|FA9_HUMAN		FALSE	8021.899902	0.999899983	FALSE	1
696.6715698	952.4431152	12.1	Coagulation factor IX OS=Homo sapiens variant 2 G 44 V GN=F9 PE=1 SV=2		294.1	LAENQKSCEPAVPFPCGR	LAENQKSC[PPa]EPAVPFPC[PPa]GR	3	y	2	16	12.1	sp|P00740-6|FA9_HUMAN		FALSE	8021.899902	0.999899983	FALSE	1
696.6715698	423.7181702	12.1	Coagulation factor IX OS=Homo sapiens variant 2 G 44 V GN=F9 PE=1 SV=2		252	LAENQKSCEPAVPFPCGR	LAENQKSC[PPa]EPAVPFPC[PPa]GR	3	y	2	7	12.1	sp|P00740-6|FA9_HUMAN		FALSE	8021.899902	0.999899983	FALSE	1
696.6715698	537.7478638	12.1	Coagulation factor IX OS=Homo sapiens variant 2 G 44 V GN=F9 PE=1 SV=2		210	LAENQKSCEPAVPFPCGR	LAENQKSC[PPa]EPAVPFPC[PPa]GR	3	b	2	9	12.1	sp|P00740-6|FA9_HUMAN		FALSE	8021.899902	0.999899983	FALSE	1
696.6715698	175.1189575	12.1	Coagulation factor IX OS=Homo sapiens variant 2 G 44 V GN=F9 PE=1 SV=2		168	LAENQKSCEPAVPFPCGR	LAENQKSC[PPa]EPAVPFPC[PPa]GR	3	y	1	1	12.1	sp|P00740-6|FA9_HUMAN		FALSE	8021.899902	0.999899983	FALSE	1
696.6715698	232.1404114	12.1	Coagulation factor IX OS=Homo sapiens variant 2 G 44 V GN=F9 PE=1 SV=2		147	LAENQKSCEPAVPFPCGR	LAENQKSC[PPa]EPAVPFPC[PPa]GR	3	y	1	2	12.1	sp|P00740-6|FA9_HUMAN		FALSE	8021.899902	0.999899983	FALSE	1
696.6715698	1404.639893	12.1	Coagulation factor IX OS=Homo sapiens variant 2 G 44 V GN=F9 PE=1 SV=2		147	LAENQKSCEPAVPFPCGR	LAENQKSC[PPa]EPAVPFPC[PPa]GR	3	y	1	12	12.1	sp|P00740-6|FA9_HUMAN		FALSE	8021.899902	0.999899983	FALSE	1
696.6715698	186.0957031	12.1	Coagulation factor IX OS=Homo sapiens variant 2 G 44 V GN=F9 PE=1 SV=2		126	LAENQKSCEPAVPFPCGR	LAENQKSC[PPa]EPAVPFPC[PPa]GR	3	b	3	5	12.1	sp|P00740-6|FA9_HUMAN		FALSE	8021.899902	0.999899983	FALSE	1
696.6715698	1143.561523	12.1	Coagulation factor IX OS=Homo sapiens variant 2 G 44 V GN=F9 PE=1 SV=2		105	LAENQKSCEPAVPFPCGR	LAENQKSC[PPa]EPAVPFPC[PPa]GR	3	y	1	10	12.1	sp|P00740-6|FA9_HUMAN		FALSE	8021.899902	0.999899983	FALSE	1
696.6715698	1585.767944	12.1	Coagulation factor IX OS=Homo sapiens variant 2 G 44 V GN=F9 PE=1 SV=2		63	LAENQKSCEPAVPFPCGR	LAENQKSC[PPa]EPAVPFPC[PPa]GR	3	b	1	14	12.1	sp|P00740-6|FA9_HUMAN		FALSE	8021.899902	0.999899983	FALSE	1
696.6715698	987.9616699	12.1	Coagulation factor IX OS=Homo sapiens variant 2 G 44 V GN=F9 PE=1 SV=2		54	LAENQKSCEPAVPFPCGR	LAENQKSC[PPa]EPAVPFPC[PPa]GR	3	y	2	17	12.1	sp|P00740-6|FA9_HUMAN		FALSE	8021.899902	0.999899983	FALSE	1
696.6715698	1532.734863	12.1	Coagulation factor IX OS=Homo sapiens variant 2 G 44 V GN=F9 PE=1 SV=2		42	LAENQKSCEPAVPFPCGR	LAENQKSC[PPa]EPAVPFPC[PPa]GR	3	y	1	13	12.1	sp|P00740-6|FA9_HUMAN		FALSE	8021.899902	0.999899983	FALSE	1
696.6715698	1660.793457	12.1	Coagulation factor IX OS=Homo sapiens variant 2 G 44 V GN=F9 PE=1 SV=2		21	LAENQKSCEPAVPFPCGR	LAENQKSC[PPa]EPAVPFPC[PPa]GR	3	y	1	14	12.1	sp|P00740-6|FA9_HUMAN		FALSE	8021.899902	0.999899983	FALSE	1
679.3237305	679.3237305	9.93	Coagulation factor IX OS=Homo sapiens variant 2 G 44 V GN=F9 PE=1 SV=2		2472.05	ITVVAGEHNIEETEHTEQK	ITVVAGEHNIEETEHTEQK-[-1K]	3	y	3	19	9.93	sp|P00740-6|FA9_HUMAN		FALSE	7859.290039	1	FALSE	1		Lys-loss		-1K
679.3237305	911.4161377	9.93	Coagulation factor IX OS=Homo sapiens variant 2 G 44 V GN=F9 PE=1 SV=2		2383.2	ITVVAGEHNIEETEHTEQK	ITVVAGEHNIEETEHTEQK-[-1K]	3	y	2	17	9.93	sp|P00740-6|FA9_HUMAN		FALSE	7859.290039	1	FALSE	1		Lys-loss		-1K
679.3237305	861.881897	9.93	Coagulation factor IX OS=Homo sapiens variant 2 G 44 V GN=F9 PE=1 SV=2		1724.16	ITVVAGEHNIEETEHTEQK	ITVVAGEHNIEETEHTEQK-[-1K]	3	y	2	16	9.93	sp|P00740-6|FA9_HUMAN		FALSE	7859.290039	1	FALSE	1		Lys-loss		-1K
679.3237305	961.9399414	9.93	Coagulation factor IX OS=Homo sapiens variant 2 G 44 V GN=F9 PE=1 SV=2		1083.3	ITVVAGEHNIEETEHTEQK	ITVVAGEHNIEETEHTEQK-[-1K]	3	y	2	18	9.93	sp|P00740-6|FA9_HUMAN		FALSE	7859.290039	1	FALSE	1		Lys-loss		-1K
679.3237305	812.3477173	9.93	Coagulation factor IX OS=Homo sapiens variant 2 G 44 V GN=F9 PE=1 SV=2		1065.92	ITVVAGEHNIEETEHTEQK	ITVVAGEHNIEETEHTEQK-[-1K]	3	y	2	15	9.93	sp|P00740-6|FA9_HUMAN		FALSE	7859.290039	1	FALSE	1		Lys-loss		-1K
679.3237305	776.8291626	9.93	Coagulation factor IX OS=Homo sapiens variant 2 G 44 V GN=F9 PE=1 SV=2		984	ITVVAGEHNIEETEHTEQK	ITVVAGEHNIEETEHTEQK-[-1K]	3	y	2	14	9.93	sp|P00740-6|FA9_HUMAN		FALSE	7859.290039	1	FALSE	1		Lys-loss		-1K
679.3237305	514.2255859	9.93	Coagulation factor IX OS=Homo sapiens variant 2 G 44 V GN=F9 PE=1 SV=2		755.32	ITVVAGEHNIEETEHTEQK	ITVVAGEHNIEETEHTEQK-[-1K]	3	y	1	5	9.93	sp|P00740-6|FA9_HUMAN		FALSE	7859.290039	1	FALSE	1		Lys-loss		-1K
679.3237305	215.1390228	9.93	Coagulation factor IX OS=Homo sapiens variant 2 G 44 V GN=F9 PE=1 SV=2		731.09	ITVVAGEHNIEETEHTEQK	ITVVAGEHNIEETEHTEQK-[-1K]	3	b	1	2	9.93	sp|P00740-6|FA9_HUMAN		FALSE	7859.290039	1	FALSE	1		Lys-loss		-1K
679.3237305	1002.401062	9.93	Coagulation factor IX OS=Homo sapiens variant 2 G 44 V GN=F9 PE=1 SV=2		500.74	ITVVAGEHNIEETEHTEQK	ITVVAGEHNIEETEHTEQK-[-1K]	3	y	1	9	9.93	sp|P00740-6|FA9_HUMAN		FALSE	7859.290039	1	FALSE	1		Lys-loss		-1K
679.3237305	945.4474487	9.93	Coagulation factor IX OS=Homo sapiens variant 2 G 44 V GN=F9 PE=1 SV=2		462.1	ITVVAGEHNIEETEHTEQK	ITVVAGEHNIEETEHTEQK-[-1K]	3	b	2	17	9.93	sp|P00740-6|FA9_HUMAN		FALSE	7859.290039	1	FALSE	1		Lys-loss		-1K
679.3237305	744.3158569	9.93	Coagulation factor IX OS=Homo sapiens variant 2 G 44 V GN=F9 PE=1 SV=2		442.22	ITVVAGEHNIEETEHTEQK	ITVVAGEHNIEETEHTEQK-[-1K]	3	y	1	7	9.93	sp|P00740-6|FA9_HUMAN		FALSE	7859.290039	1	FALSE	1		Lys-loss		-1K
679.3237305	413.2758484	9.93	Coagulation factor IX OS=Homo sapiens variant 2 G 44 V GN=F9 PE=1 SV=2		336	ITVVAGEHNIEETEHTEQK	ITVVAGEHNIEETEHTEQK-[-1K]	3	b	1	4	9.93	sp|P00740-6|FA9_HUMAN		FALSE	7859.290039	1	FALSE	1		Lys-loss		-1K
679.3237305	873.3584595	9.93	Coagulation factor IX OS=Homo sapiens variant 2 G 44 V GN=F9 PE=1 SV=2		295.13	ITVVAGEHNIEETEHTEQK	ITVVAGEHNIEETEHTEQK-[-1K]	3	y	1	8	9.93	sp|P00740-6|FA9_HUMAN		FALSE	7859.290039	1	FALSE	1		Lys-loss		-1K
679.3237305	377.166687	9.93	Coagulation factor IX OS=Homo sapiens variant 2 G 44 V GN=F9 PE=1 SV=2		253.13	ITVVAGEHNIEETEHTEQK	ITVVAGEHNIEETEHTEQK-[-1K]	3	y	1	4	9.93	sp|P00740-6|FA9_HUMAN		FALSE	7859.290039	1	FALSE	1		Lys-loss		-1K
679.3237305	147.076416	9.93	Coagulation factor IX OS=Homo sapiens variant 2 G 44 V GN=F9 PE=1 SV=2		243.62	ITVVAGEHNIEETEHTEQK	ITVVAGEHNIEETEHTEQK-[-1K]	3	y	1	2	9.93	sp|P00740-6|FA9_HUMAN		FALSE	7859.290039	1	FALSE	1		Lys-loss		-1K
679.3237305	1115.485107	9.93	Coagulation factor IX OS=Homo sapiens variant 2 G 44 V GN=F9 PE=1 SV=2		231.19	ITVVAGEHNIEETEHTEQK	ITVVAGEHNIEETEHTEQK-[-1K]	3	y	1	10	9.93	sp|P00740-6|FA9_HUMAN		FALSE	7859.290039	1	FALSE	1		Lys-loss		-1K
679.3237305	673.3202515	9.93	Coagulation factor IX OS=Homo sapiens variant 2 G 44 V GN=F9 PE=1 SV=2		231.1	ITVVAGEHNIEETEHTEQK	ITVVAGEHNIEETEHTEQK-[-1K]	3	b	3	18	9.93	sp|P00740-6|FA9_HUMAN		FALSE	7859.290039	1	FALSE	1		Lys-loss		-1K
679.3237305	643.2681885	9.93	Coagulation factor IX OS=Homo sapiens variant 2 G 44 V GN=F9 PE=1 SV=2		191.54	ITVVAGEHNIEETEHTEQK	ITVVAGEHNIEETEHTEQK-[-1K]	3	y	1	6	9.93	sp|P00740-6|FA9_HUMAN		FALSE	7859.290039	1	FALSE	1		Lys-loss		-1K
679.3237305	322.1377258	9.93	Coagulation factor IX OS=Homo sapiens variant 2 G 44 V GN=F9 PE=1 SV=2		189	ITVVAGEHNIEETEHTEQK	ITVVAGEHNIEETEHTEQK-[-1K]	3	y	2	6	9.93	sp|P00740-6|FA9_HUMAN		FALSE	7859.290039	1	FALSE	1		Lys-loss		-1K
679.3237305	1229.528076	9.93	Coagulation factor IX OS=Homo sapiens variant 2 G 44 V GN=F9 PE=1 SV=2		169.32	ITVVAGEHNIEETEHTEQK	ITVVAGEHNIEETEHTEQK-[-1K]	3	y	1	11	9.93	sp|P00740-6|FA9_HUMAN		FALSE	7859.290039	1	FALSE	1		Lys-loss		-1K
679.3237305	921.4788818	9.93	Coagulation factor IX OS=Homo sapiens variant 2 G 44 V GN=F9 PE=1 SV=2		168	ITVVAGEHNIEETEHTEQK	ITVVAGEHNIEETEHTEQK-[-1K]	3	b	1	9	9.93	sp|P00740-6|FA9_HUMAN		FALSE	7859.290039	1	FALSE	1		Lys-loss		-1K
679.3237305	314.207428	9.93	Coagulation factor IX OS=Homo sapiens variant 2 G 44 V GN=F9 PE=1 SV=2		149.45	ITVVAGEHNIEETEHTEQK	ITVVAGEHNIEETEHTEQK-[-1K]	3	b	1	3	9.93	sp|P00740-6|FA9_HUMAN		FALSE	7859.290039	1	FALSE	1		Lys-loss		-1K
679.3237305	683.7971191	9.93	Coagulation factor IX OS=Homo sapiens variant 2 G 44 V GN=F9 PE=1 SV=2		147	ITVVAGEHNIEETEHTEQK	ITVVAGEHNIEETEHTEQK-[-1K]	3	y	2	12	9.93	sp|P00740-6|FA9_HUMAN		FALSE	7859.290039	1	FALSE	1		Lys-loss		-1K
679.3237305	582.3063965	9.93	Coagulation factor IX OS=Homo sapiens variant 2 G 44 V GN=F9 PE=1 SV=2		127.32	ITVVAGEHNIEETEHTEQK	ITVVAGEHNIEETEHTEQK-[-1K]	3	b	2	11	9.93	sp|P00740-6|FA9_HUMAN		FALSE	7859.290039	1	FALSE	1		Lys-loss		-1K
679.3237305	1034.562866	9.93	Coagulation factor IX OS=Homo sapiens variant 2 G 44 V GN=F9 PE=1 SV=2		127.23	ITVVAGEHNIEETEHTEQK	ITVVAGEHNIEETEHTEQK-[-1K]	3	b	1	10	9.93	sp|P00740-6|FA9_HUMAN		FALSE	7859.290039	1	FALSE	1		Lys-loss		-1K
679.3237305	1366.586914	9.93	Coagulation factor IX OS=Homo sapiens variant 2 G 44 V GN=F9 PE=1 SV=2		105	ITVVAGEHNIEETEHTEQK	ITVVAGEHNIEETEHTEQK-[-1K]	3	y	1	12	9.93	sp|P00740-6|FA9_HUMAN		FALSE	7859.290039	1	FALSE	1		Lys-loss		-1K
679.3237305	1552.651001	9.93	Coagulation factor IX OS=Homo sapiens variant 2 G 44 V GN=F9 PE=1 SV=2		105	ITVVAGEHNIEETEHTEQK	ITVVAGEHNIEETEHTEQK-[-1K]	3	y	1	14	9.93	sp|P00740-6|FA9_HUMAN		FALSE	7859.290039	1	FALSE	1		Lys-loss		-1K
679.3237305	1623.68811	9.93	Coagulation factor IX OS=Homo sapiens variant 2 G 44 V GN=F9 PE=1 SV=2		105	ITVVAGEHNIEETEHTEQK	ITVVAGEHNIEETEHTEQK-[-1K]	3	y	1	15	9.93	sp|P00740-6|FA9_HUMAN		FALSE	7859.290039	1	FALSE	1		Lys-loss		-1K
679.3237305	1495.629517	9.93	Coagulation factor IX OS=Homo sapiens variant 2 G 44 V GN=F9 PE=1 SV=2		42	ITVVAGEHNIEETEHTEQK	ITVVAGEHNIEETEHTEQK-[-1K]	3	y	1	13	9.93	sp|P00740-6|FA9_HUMAN		FALSE	7859.290039	1	FALSE	1		Lys-loss		-1K
679.3237305	1722.756592	9.93	Coagulation factor IX OS=Homo sapiens variant 2 G 44 V GN=F9 PE=1 SV=2		42	ITVVAGEHNIEETEHTEQK	ITVVAGEHNIEETEHTEQK-[-1K]	3	y	1	16	9.93	sp|P00740-6|FA9_HUMAN		FALSE	7859.290039	1	FALSE	1		Lys-loss		-1K
636.6329346	636.6329346	8.48	Coagulation factor IX OS=Homo sapiens variant 2 G 44 V GN=F9 PE=1 SV=2		3122	AGEHNIEETEHTEQKR	AGEHNIEETEHTEQKR	3	y	3	16	8.48	sp|P00740-6|FA9_HUMAN		FALSE	7654.720215	1	FALSE	1
636.6329346	661.362793	8.48	Coagulation factor IX OS=Homo sapiens variant 2 G 44 V GN=F9 PE=1 SV=2		2074.53	AGEHNIEETEHTEQKR	AGEHNIEETEHTEQKR	3	y	1	5	8.48	sp|P00740-6|FA9_HUMAN		FALSE	7654.720215	1	FALSE	1
636.6329346	798.4216919	8.48	Coagulation factor IX OS=Homo sapiens variant 2 G 44 V GN=F9 PE=1 SV=2		760.25	AGEHNIEETEHTEQKR	AGEHNIEETEHTEQKR	3	y	1	6	8.48	sp|P00740-6|FA9_HUMAN		FALSE	7654.720215	1	FALSE	1
636.6329346	560.3150635	8.48	Coagulation factor IX OS=Homo sapiens variant 2 G 44 V GN=F9 PE=1 SV=2		608.09	AGEHNIEETEHTEQKR	AGEHNIEETEHTEQKR	3	y	1	4	8.48	sp|P00740-6|FA9_HUMAN		FALSE	7654.720215	1	FALSE	1
636.6329346	509.2102966	8.48	Coagulation factor IX OS=Homo sapiens variant 2 G 44 V GN=F9 PE=1 SV=2		596.55	AGEHNIEETEHTEQKR	AGEHNIEETEHTEQKR	3	b	1	5	8.48	sp|P00740-6|FA9_HUMAN		FALSE	7654.720215	1	FALSE	1
636.6329346	395.1673584	8.48	Coagulation factor IX OS=Homo sapiens variant 2 G 44 V GN=F9 PE=1 SV=2		589.37	AGEHNIEETEHTEQKR	AGEHNIEETEHTEQKR	3	b	1	4	8.48	sp|P00740-6|FA9_HUMAN		FALSE	7654.720215	1	FALSE	1
636.6329346	175.1189575	8.48	Coagulation factor IX OS=Homo sapiens variant 2 G 44 V GN=F9 PE=1 SV=2		558.61	AGEHNIEETEHTEQKR	AGEHNIEETEHTEQKR	3	y	1	1	8.48	sp|P00740-6|FA9_HUMAN		FALSE	7654.720215	1	FALSE	1
636.6329346	221.1257782	8.48	Coagulation factor IX OS=Homo sapiens variant 2 G 44 V GN=F9 PE=1 SV=2		501.19	AGEHNIEETEHTEQKR	AGEHNIEETEHTEQKR	3	y	3	5	8.48	sp|P00740-6|FA9_HUMAN		FALSE	7654.720215	1	FALSE	1
636.6329346	1028.511963	8.48	Coagulation factor IX OS=Homo sapiens variant 2 G 44 V GN=F9 PE=1 SV=2		295.03	AGEHNIEETEHTEQKR	AGEHNIEETEHTEQKR	3	y	1	8	8.48	sp|P00740-6|FA9_HUMAN		FALSE	7654.720215	1	FALSE	1
636.6329346	927.4642944	8.48	Coagulation factor IX OS=Homo sapiens variant 2 G 44 V GN=F9 PE=1 SV=2		294	AGEHNIEETEHTEQKR	AGEHNIEETEHTEQKR	3	y	1	7	8.48	sp|P00740-6|FA9_HUMAN		FALSE	7654.720215	1	FALSE	1
636.6329346	630.6293945	8.48	Coagulation factor IX OS=Homo sapiens variant 2 G 44 V GN=F9 PE=1 SV=2		293	AGEHNIEETEHTEQKR	AGEHNIEETEHTEQKR	3	b	3	16	8.48	sp|P00740-6|FA9_HUMAN		FALSE	7654.720215	1	FALSE	1
636.6329346	431.2724915	8.48	Coagulation factor IX OS=Homo sapiens variant 2 G 44 V GN=F9 PE=1 SV=2		274.41	AGEHNIEETEHTEQKR	AGEHNIEETEHTEQKR	3	y	1	3	8.48	sp|P00740-6|FA9_HUMAN		FALSE	7654.720215	1	FALSE	1
636.6329346	751.3369141	8.48	Coagulation factor IX OS=Homo sapiens variant 2 G 44 V GN=F9 PE=1 SV=2		253.23	AGEHNIEETEHTEQKR	AGEHNIEETEHTEQKR	3	b	1	7	8.48	sp|P00740-6|FA9_HUMAN		FALSE	7654.720215	1	FALSE	1
636.6329346	757.3657227	8.48	Coagulation factor IX OS=Homo sapiens variant 2 G 44 V GN=F9 PE=1 SV=2		253.13	AGEHNIEETEHTEQKR	AGEHNIEETEHTEQKR	3	y	2	12	8.48	sp|P00740-6|FA9_HUMAN		FALSE	7654.720215	1	FALSE	1
636.6329346	1110.469849	8.48	Coagulation factor IX OS=Homo sapiens variant 2 G 44 V GN=F9 PE=1 SV=2		231.19	AGEHNIEETEHTEQKR	AGEHNIEETEHTEQKR	3	b	1	10	8.48	sp|P00740-6|FA9_HUMAN		FALSE	7654.720215	1	FALSE	1
636.6329346	880.3795166	8.48	Coagulation factor IX OS=Homo sapiens variant 2 G 44 V GN=F9 PE=1 SV=2		231.1	AGEHNIEETEHTEQKR	AGEHNIEETEHTEQKR	3	b	1	8	8.48	sp|P00740-6|FA9_HUMAN		FALSE	7654.720215	1	FALSE	1
636.6329346	550.9325562	8.48	Coagulation factor IX OS=Homo sapiens variant 2 G 44 V GN=F9 PE=1 SV=2		210	AGEHNIEETEHTEQKR	AGEHNIEETEHTEQKR	3	y	3	13	8.48	sp|P00740-6|FA9_HUMAN		FALSE	7654.720215	1	FALSE	1
636.6329346	622.2943726	8.48	Coagulation factor IX OS=Homo sapiens variant 2 G 44 V GN=F9 PE=1 SV=2		196.45	AGEHNIEETEHTEQKR	AGEHNIEETEHTEQKR	3	b	1	6	8.48	sp|P00740-6|FA9_HUMAN		FALSE	7654.720215	1	FALSE	1
636.6329346	399.7144775	8.48	Coagulation factor IX OS=Homo sapiens variant 2 G 44 V GN=F9 PE=1 SV=2		189	AGEHNIEETEHTEQKR	AGEHNIEETEHTEQKR	3	y	2	6	8.48	sp|P00740-6|FA9_HUMAN		FALSE	7654.720215	1	FALSE	1
636.6329346	1286.597168	8.48	Coagulation factor IX OS=Homo sapiens variant 2 G 44 V GN=F9 PE=1 SV=2		169.32	AGEHNIEETEHTEQKR	AGEHNIEETEHTEQKR	3	y	1	10	8.48	sp|P00740-6|FA9_HUMAN		FALSE	7654.720215	1	FALSE	1
636.6329346	867.3898926	8.48	Coagulation factor IX OS=Homo sapiens variant 2 G 44 V GN=F9 PE=1 SV=2		168.19	AGEHNIEETEHTEQKR	AGEHNIEETEHTEQKR	3	b	2	15	8.48	sp|P00740-6|FA9_HUMAN		FALSE	7654.720215	1	FALSE	1
636.6329346	700.3442383	8.48	Coagulation factor IX OS=Homo sapiens variant 2 G 44 V GN=F9 PE=1 SV=2		168.1	AGEHNIEETEHTEQKR	AGEHNIEETEHTEQKR	3	y	2	11	8.48	sp|P00740-6|FA9_HUMAN		FALSE	7654.720215	1	FALSE	1
636.6329346	464.2357788	8.48	Coagulation factor IX OS=Homo sapiens variant 2 G 44 V GN=F9 PE=1 SV=2		168	AGEHNIEETEHTEQKR	AGEHNIEETEHTEQKR	3	y	2	7	8.48	sp|P00740-6|FA9_HUMAN		FALSE	7654.720215	1	FALSE	1
636.6329346	643.8021851	8.48	Coagulation factor IX OS=Homo sapiens variant 2 G 44 V GN=F9 PE=1 SV=2		147.09	AGEHNIEETEHTEQKR	AGEHNIEETEHTEQKR	3	y	2	10	8.48	sp|P00740-6|FA9_HUMAN		FALSE	7654.720215	1	FALSE	1
636.6329346	1157.554565	8.48	Coagulation factor IX OS=Homo sapiens variant 2 G 44 V GN=F9 PE=1 SV=2		126	AGEHNIEETEHTEQKR	AGEHNIEETEHTEQKR	3	y	1	9	8.48	sp|P00740-6|FA9_HUMAN		FALSE	7654.720215	1	FALSE	1
636.6329346	514.7595825	8.48	Coagulation factor IX OS=Homo sapiens variant 2 G 44 V GN=F9 PE=1 SV=2		105	AGEHNIEETEHTEQKR	AGEHNIEETEHTEQKR	3	y	2	8	8.48	sp|P00740-6|FA9_HUMAN		FALSE	7654.720215	1	FALSE	1
636.6329346	579.2808838	8.48	Coagulation factor IX OS=Homo sapiens variant 2 G 44 V GN=F9 PE=1 SV=2		105	AGEHNIEETEHTEQKR	AGEHNIEETEHTEQKR	3	y	2	9	8.48	sp|P00740-6|FA9_HUMAN		FALSE	7654.720215	1	FALSE	1
636.6329346	981.4271851	8.48	Coagulation factor IX OS=Homo sapiens variant 2 G 44 V GN=F9 PE=1 SV=2		105	AGEHNIEETEHTEQKR	AGEHNIEETEHTEQKR	3	b	1	9	8.48	sp|P00740-6|FA9_HUMAN		FALSE	7654.720215	1	FALSE	1
636.6329346	803.3424072	8.48	Coagulation factor IX OS=Homo sapiens variant 2 G 44 V GN=F9 PE=1 SV=2		84.09	AGEHNIEETEHTEQKR	AGEHNIEETEHTEQKR	3	b	2	14	8.48	sp|P00740-6|FA9_HUMAN		FALSE	7654.720215	1	FALSE	1
636.6329346	945.4404297	8.48	Coagulation factor IX OS=Homo sapiens variant 2 G 44 V GN=F9 PE=1 SV=2		63	AGEHNIEETEHTEQKR	AGEHNIEETEHTEQKR	3	b	2	16	8.48	sp|P00740-6|FA9_HUMAN		FALSE	7654.720215	1	FALSE	1
636.6329346	1399.681152	8.48	Coagulation factor IX OS=Homo sapiens variant 2 G 44 V GN=F9 PE=1 SV=2		42	AGEHNIEETEHTEQKR	AGEHNIEETEHTEQKR	3	y	1	11	8.48	sp|P00740-6|FA9_HUMAN		FALSE	7654.720215	1	FALSE	1
692.8028564	692.8028564	8.52	Coagulation factor IX OS=Homo sapiens variant 2 G 44 V GN=F9 PE=1 SV=2		4283.2	CEQFCKNSADNKVVCSCTEGYR	C[PPa]EQFC[PPa]KNSADNKVVC[PPa]SC[PPa]TEGYR	4	y	4	22	8.52	sp|P00740-6|FA9_HUMAN		FALSE	7626.700195	0.999899983	FALSE	1
692.8028564	1159.487061	8.52	Coagulation factor IX OS=Homo sapiens variant 2 G 44 V GN=F9 PE=1 SV=2		3608.83	CEQFCKNSADNKVVCSCTEGYR	C[PPa]EQFC[PPa]KNSADNKVVC[PPa]SC[PPa]TEGYR	4	y	1	9	8.52	sp|P00740-6|FA9_HUMAN		FALSE	7626.700195	0.999899983	FALSE	1
692.8028564	1060.418701	8.52	Coagulation factor IX OS=Homo sapiens variant 2 G 44 V GN=F9 PE=1 SV=2		3501.46	CEQFCKNSADNKVVCSCTEGYR	C[PPa]EQFC[PPa]KNSADNKVVC[PPa]SC[PPa]TEGYR	4	y	1	8	8.52	sp|P00740-6|FA9_HUMAN		FALSE	7626.700195	0.999899983	FALSE	1
692.8028564	886.3723145	8.52	Coagulation factor IX OS=Homo sapiens variant 2 G 44 V GN=F9 PE=1 SV=2		2953.45	CEQFCKNSADNKVVCSCTEGYR	C[PPa]EQFC[PPa]KNSADNKVVC[PPa]SC[PPa]TEGYR	4	y	1	7	8.52	sp|P00740-6|FA9_HUMAN		FALSE	7626.700195	0.999899983	FALSE	1
692.8028564	625.2940063	8.52	Coagulation factor IX OS=Homo sapiens variant 2 G 44 V GN=F9 PE=1 SV=2		2087.72	CEQFCKNSADNKVVCSCTEGYR	C[PPa]EQFC[PPa]KNSADNKVVC[PPa]SC[PPa]TEGYR	4	y	1	5	8.52	sp|P00740-6|FA9_HUMAN		FALSE	7626.700195	0.999899983	FALSE	1
692.8028564	1258.55542	8.52	Coagulation factor IX OS=Homo sapiens variant 2 G 44 V GN=F9 PE=1 SV=2		1913.69	CEQFCKNSADNKVVCSCTEGYR	C[PPa]EQFC[PPa]KNSADNKVVC[PPa]SC[PPa]TEGYR	4	y	1	10	8.52	sp|P00740-6|FA9_HUMAN		FALSE	7626.700195	0.999899983	FALSE	1
692.8028564	395.2037354	8.52	Coagulation factor IX OS=Homo sapiens variant 2 G 44 V GN=F9 PE=1 SV=2		1903.41	CEQFCKNSADNKVVCSCTEGYR	C[PPa]EQFC[PPa]KNSADNKVVC[PPa]SC[PPa]TEGYR	4	y	1	3	8.52	sp|P00740-6|FA9_HUMAN		FALSE	7626.700195	0.999899983	FALSE	1
692.8028564	432.1547546	8.52	Coagulation factor IX OS=Homo sapiens variant 2 G 44 V GN=F9 PE=1 SV=2		1717.81	CEQFCKNSADNKVVCSCTEGYR	C[PPa]EQFC[PPa]KNSADNKVVC[PPa]SC[PPa]TEGYR	4	b	1	3	8.52	sp|P00740-6|FA9_HUMAN		FALSE	7626.700195	0.999899983	FALSE	1
692.8028564	799.340332	8.52	Coagulation factor IX OS=Homo sapiens variant 2 G 44 V GN=F9 PE=1 SV=2		1424.27	CEQFCKNSADNKVVCSCTEGYR	C[PPa]EQFC[PPa]KNSADNKVVC[PPa]SC[PPa]TEGYR	4	y	1	6	8.52	sp|P00740-6|FA9_HUMAN		FALSE	7626.700195	0.999899983	FALSE	1
692.8028564	524.2463379	8.52	Coagulation factor IX OS=Homo sapiens variant 2 G 44 V GN=F9 PE=1 SV=2		1326.74	CEQFCKNSADNKVVCSCTEGYR	C[PPa]EQFC[PPa]KNSADNKVVC[PPa]SC[PPa]TEGYR	4	y	1	4	8.52	sp|P00740-6|FA9_HUMAN		FALSE	7626.700195	0.999899983	FALSE	1
692.8028564	304.0961609	8.52	Coagulation factor IX OS=Homo sapiens variant 2 G 44 V GN=F9 PE=1 SV=2		1205.33	CEQFCKNSADNKVVCSCTEGYR	C[PPa]EQFC[PPa]KNSADNKVVC[PPa]SC[PPa]TEGYR	4	b	1	2	8.52	sp|P00740-6|FA9_HUMAN		FALSE	7626.700195	0.999899983	FALSE	1
692.8028564	887.3983765	8.52	Coagulation factor IX OS=Homo sapiens variant 2 G 44 V GN=F9 PE=1 SV=2		800.79	CEQFCKNSADNKVVCSCTEGYR	C[PPa]EQFC[PPa]KNSADNKVVC[PPa]SC[PPa]TEGYR	4	y	2	15	8.52	sp|P00740-6|FA9_HUMAN		FALSE	7626.700195	0.999899983	FALSE	1
692.8028564	822.3717041	8.52	Coagulation factor IX OS=Homo sapiens variant 2 G 44 V GN=F9 PE=1 SV=2		515.45	CEQFCKNSADNKVVCSCTEGYR	C[PPa]EQFC[PPa]KNSADNKVVC[PPa]SC[PPa]TEGYR	4	y	3	20	8.52	sp|P00740-6|FA9_HUMAN		FALSE	7626.700195	0.999899983	FALSE	1
692.8028564	808.3637695	8.52	Coagulation factor IX OS=Homo sapiens variant 2 G 44 V GN=F9 PE=1 SV=2		469.79	CEQFCKNSADNKVVCSCTEGYR	C[PPa]EQFC[PPa]KNSADNKVVC[PPa]SC[PPa]TEGYR	4	y	2	13	8.52	sp|P00740-6|FA9_HUMAN		FALSE	7626.700195	0.999899983	FALSE	1
692.8028564	843.8823242	8.52	Coagulation factor IX OS=Homo sapiens variant 2 G 44 V GN=F9 PE=1 SV=2		457.48	CEQFCKNSADNKVVCSCTEGYR	C[PPa]EQFC[PPa]KNSADNKVVC[PPa]SC[PPa]TEGYR	4	y	2	14	8.52	sp|P00740-6|FA9_HUMAN		FALSE	7626.700195	0.999899983	FALSE	1
692.8028564	579.2231445	8.52	Coagulation factor IX OS=Homo sapiens variant 2 G 44 V GN=F9 PE=1 SV=2		410.58	CEQFCKNSADNKVVCSCTEGYR	C[PPa]EQFC[PPa]KNSADNKVVC[PPa]SC[PPa]TEGYR	4	b	1	4	8.52	sp|P00740-6|FA9_HUMAN		FALSE	7626.700195	0.999899983	FALSE	1
692.8028564	175.1189575	8.52	Coagulation factor IX OS=Homo sapiens variant 2 G 44 V GN=F9 PE=1 SV=2		408.91	CEQFCKNSADNKVVCSCTEGYR	C[PPa]EQFC[PPa]KNSADNKVVC[PPa]SC[PPa]TEGYR	4	y	1	1	8.52	sp|P00740-6|FA9_HUMAN		FALSE	7626.700195	0.999899983	FALSE	1
692.8028564	944.4197998	8.52	Coagulation factor IX OS=Homo sapiens variant 2 G 44 V GN=F9 PE=1 SV=2		358.79	CEQFCKNSADNKVVCSCTEGYR	C[PPa]EQFC[PPa]KNSADNKVVC[PPa]SC[PPa]TEGYR	4	y	2	16	8.52	sp|P00740-6|FA9_HUMAN		FALSE	7626.700195	0.999899983	FALSE	1
692.8028564	750.8503418	8.52	Coagulation factor IX OS=Homo sapiens variant 2 G 44 V GN=F9 PE=1 SV=2		326.96	CEQFCKNSADNKVVCSCTEGYR	C[PPa]EQFC[PPa]KNSADNKVVC[PPa]SC[PPa]TEGYR	4	y	2	12	8.52	sp|P00740-6|FA9_HUMAN		FALSE	7626.700195	0.999899983	FALSE	1
692.8028564	688.3001709	8.52	Coagulation factor IX OS=Homo sapiens variant 2 G 44 V GN=F9 PE=1 SV=2		309.19	CEQFCKNSADNKVVCSCTEGYR	C[PPa]EQFC[PPa]KNSADNKVVC[PPa]SC[PPa]TEGYR	4	b	4	22	8.52	sp|P00740-6|FA9_HUMAN		FALSE	7626.700195	0.999899983	FALSE	1
692.8028564	805.3585205	8.52	Coagulation factor IX OS=Homo sapiens variant 2 G 44 V GN=F9 PE=1 SV=2		285.68	CEQFCKNSADNKVVCSCTEGYR	C[PPa]EQFC[PPa]KNSADNKVVC[PPa]SC[PPa]TEGYR	4	b	2	13	8.52	sp|P00740-6|FA9_HUMAN		FALSE	7626.700195	0.999899983	FALSE	1
692.8028564	541.7233276	8.52	Coagulation factor IX OS=Homo sapiens variant 2 G 44 V GN=F9 PE=1 SV=2		259	CEQFCKNSADNKVVCSCTEGYR	C[PPa]EQFC[PPa]KNSADNKVVC[PPa]SC[PPa]TEGYR	4	b	2	8	8.52	sp|P00740-6|FA9_HUMAN		FALSE	7626.700195	0.999899983	FALSE	1
692.8028564	209.1028595	8.52	Coagulation factor IX OS=Homo sapiens variant 2 G 44 V GN=F9 PE=1 SV=2		231.79	CEQFCKNSADNKVVCSCTEGYR	C[PPa]EQFC[PPa]KNSADNKVVC[PPa]SC[PPa]TEGYR	4	y	3	5	8.52	sp|P00740-6|FA9_HUMAN		FALSE	7626.700195	0.999899983	FALSE	1
692.8028564	854.8927002	8.52	Coagulation factor IX OS=Homo sapiens variant 2 G 44 V GN=F9 PE=1 SV=2		231.06	CEQFCKNSADNKVVCSCTEGYR	C[PPa]EQFC[PPa]KNSADNKVVC[PPa]SC[PPa]TEGYR	4	b	2	14	8.52	sp|P00740-6|FA9_HUMAN		FALSE	7626.700195	0.999899983	FALSE	1
692.8028564	985.4318848	8.52	Coagulation factor IX OS=Homo sapiens variant 2 G 44 V GN=F9 PE=1 SV=2		217.44	CEQFCKNSADNKVVCSCTEGYR	C[PPa]EQFC[PPa]KNSADNKVVC[PPa]SC[PPa]TEGYR	4	b	2	16	8.52	sp|P00740-6|FA9_HUMAN		FALSE	7626.700195	0.999899983	FALSE	1
692.8028564	498.2073059	8.52	Coagulation factor IX OS=Homo sapiens variant 2 G 44 V GN=F9 PE=1 SV=2		215.34	CEQFCKNSADNKVVCSCTEGYR	C[PPa]EQFC[PPa]KNSADNKVVC[PPa]SC[PPa]TEGYR	4	b	2	7	8.52	sp|P00740-6|FA9_HUMAN		FALSE	7626.700195	0.999899983	FALSE	1
692.8028564	338.1822815	8.52	Coagulation factor IX OS=Homo sapiens variant 2 G 44 V GN=F9 PE=1 SV=2		198.52	CEQFCKNSADNKVVCSCTEGYR	C[PPa]EQFC[PPa]KNSADNKVVC[PPa]SC[PPa]TEGYR	4	y	1	2	8.52	sp|P00740-6|FA9_HUMAN		FALSE	7626.700195	0.999899983	FALSE	1
692.8028564	1095.490479	8.52	Coagulation factor IX OS=Homo sapiens variant 2 G 44 V GN=F9 PE=1 SV=2		196.47	CEQFCKNSADNKVVCSCTEGYR	C[PPa]EQFC[PPa]KNSADNKVVC[PPa]SC[PPa]TEGYR	4	y	2	18	8.52	sp|P00740-6|FA9_HUMAN		FALSE	7626.700195	0.999899983	FALSE	1
692.8028564	1008.467285	8.52	Coagulation factor IX OS=Homo sapiens variant 2 G 44 V GN=F9 PE=1 SV=2		189.79	CEQFCKNSADNKVVCSCTEGYR	C[PPa]EQFC[PPa]KNSADNKVVC[PPa]SC[PPa]TEGYR	4	y	2	17	8.52	sp|P00740-6|FA9_HUMAN		FALSE	7626.700195	0.999899983	FALSE	1
692.8028564	400.1737976	8.52	Coagulation factor IX OS=Homo sapiens variant 2 G 44 V GN=F9 PE=1 SV=2		189.41	CEQFCKNSADNKVVCSCTEGYR	C[PPa]EQFC[PPa]KNSADNKVVC[PPa]SC[PPa]TEGYR	4	y	2	6	8.52	sp|P00740-6|FA9_HUMAN		FALSE	7626.700195	0.999899983	FALSE	1
692.8028564	753.2694702	8.52	Coagulation factor IX OS=Homo sapiens variant 2 G 44 V GN=F9 PE=1 SV=2		189.06	CEQFCKNSADNKVVCSCTEGYR	C[PPa]EQFC[PPa]KNSADNKVVC[PPa]SC[PPa]TEGYR	4	b	1	5	8.52	sp|P00740-6|FA9_HUMAN		FALSE	7626.700195	0.999899983	FALSE	1
692.8028564	570.2642212	8.52	Coagulation factor IX OS=Homo sapiens variant 2 G 44 V GN=F9 PE=1 SV=2		175.41	CEQFCKNSADNKVVCSCTEGYR	C[PPa]EQFC[PPa]KNSADNKVVC[PPa]SC[PPa]TEGYR	4	b	3	14	8.52	sp|P00740-6|FA9_HUMAN		FALSE	7626.700195	0.999899983	FALSE	1
692.8028564	730.6627197	8.52	Coagulation factor IX OS=Homo sapiens variant 2 G 44 V GN=F9 PE=1 SV=2		175	CEQFCKNSADNKVVCSCTEGYR	C[PPa]EQFC[PPa]KNSADNKVVC[PPa]SC[PPa]TEGYR	4	y	3	18	8.52	sp|P00740-6|FA9_HUMAN		FALSE	7626.700195	0.999899983	FALSE	1
692.8028564	657.2903442	8.52	Coagulation factor IX OS=Homo sapiens variant 2 G 44 V GN=F9 PE=1 SV=2		168.38	CEQFCKNSADNKVVCSCTEGYR	C[PPa]EQFC[PPa]KNSADNKVVC[PPa]SC[PPa]TEGYR	4	b	3	16	8.52	sp|P00740-6|FA9_HUMAN		FALSE	7626.700195	0.999899983	FALSE	1
692.8028564	881.3644409	8.52	Coagulation factor IX OS=Homo sapiens variant 2 G 44 V GN=F9 PE=1 SV=2		154.44	CEQFCKNSADNKVVCSCTEGYR	C[PPa]EQFC[PPa]KNSADNKVVC[PPa]SC[PPa]TEGYR	4	b	1	6	8.52	sp|P00740-6|FA9_HUMAN		FALSE	7626.700195	0.999899983	FALSE	1
692.8028564	995.4073486	8.52	Coagulation factor IX OS=Homo sapiens variant 2 G 44 V GN=F9 PE=1 SV=2		154.04	CEQFCKNSADNKVVCSCTEGYR	C[PPa]EQFC[PPa]KNSADNKVVC[PPa]SC[PPa]TEGYR	4	b	1	7	8.52	sp|P00740-6|FA9_HUMAN		FALSE	7626.700195	0.999899983	FALSE	1
692.8028564	530.7129517	8.52	Coagulation factor IX OS=Homo sapiens variant 2 G 44 V GN=F9 PE=1 SV=2		149.86	CEQFCKNSADNKVVCSCTEGYR	C[PPa]EQFC[PPa]KNSADNKVVC[PPa]SC[PPa]TEGYR	4	y	2	8	8.52	sp|P00740-6|FA9_HUMAN		FALSE	7626.700195	0.999899983	FALSE	1
692.8028564	672.6472778	8.52	Coagulation factor IX OS=Homo sapiens variant 2 G 44 V GN=F9 PE=1 SV=2		140	CEQFCKNSADNKVVCSCTEGYR	C[PPa]EQFC[PPa]KNSADNKVVC[PPa]SC[PPa]TEGYR	4	y	3	17	8.52	sp|P00740-6|FA9_HUMAN		FALSE	7626.700195	0.999899983	FALSE	1
692.8028564	1382.546387	8.52	Coagulation factor IX OS=Homo sapiens variant 2 G 44 V GN=F9 PE=1 SV=2		133.06	CEQFCKNSADNKVVCSCTEGYR	C[PPa]EQFC[PPa]KNSADNKVVC[PPa]SC[PPa]TEGYR	4	b	1	11	8.52	sp|P00740-6|FA9_HUMAN		FALSE	7626.700195	0.999899983	FALSE	1
692.8028564	387.1672058	8.52	Coagulation factor IX OS=Homo sapiens variant 2 G 44 V GN=F9 PE=1 SV=2		119.41	CEQFCKNSADNKVVCSCTEGYR	C[PPa]EQFC[PPa]KNSADNKVVC[PPa]SC[PPa]TEGYR	4	y	3	9	8.52	sp|P00740-6|FA9_HUMAN		FALSE	7626.700195	0.999899983	FALSE	1
692.8028564	580.2471924	8.52	Coagulation factor IX OS=Homo sapiens variant 2 G 44 V GN=F9 PE=1 SV=2		119.41	CEQFCKNSADNKVVCSCTEGYR	C[PPa]EQFC[PPa]KNSADNKVVC[PPa]SC[PPa]TEGYR	4	y	2	9	8.52	sp|P00740-6|FA9_HUMAN		FALSE	7626.700195	0.999899983	FALSE	1
692.8028564	693.8288574	8.52	Coagulation factor IX OS=Homo sapiens variant 2 G 44 V GN=F9 PE=1 SV=2		119.41	CEQFCKNSADNKVVCSCTEGYR	C[PPa]EQFC[PPa]KNSADNKVVC[PPa]SC[PPa]TEGYR	4	y	2	11	8.52	sp|P00740-6|FA9_HUMAN		FALSE	7626.700195	0.999899983	FALSE	1
692.8028564	1268.503418	8.52	Coagulation factor IX OS=Homo sapiens variant 2 G 44 V GN=F9 PE=1 SV=2		116.21	CEQFCKNSADNKVVCSCTEGYR	C[PPa]EQFC[PPa]KNSADNKVVC[PPa]SC[PPa]TEGYR	4	b	1	10	8.52	sp|P00740-6|FA9_HUMAN		FALSE	7626.700195	0.999899983	FALSE	1
692.8028564	441.1858521	8.52	Coagulation factor IX OS=Homo sapiens variant 2 G 44 V GN=F9 PE=1 SV=2		112	CEQFCKNSADNKVVCSCTEGYR	C[PPa]EQFC[PPa]KNSADNKVVC[PPa]SC[PPa]TEGYR	4	b	2	6	8.52	sp|P00740-6|FA9_HUMAN		FALSE	7626.700195	0.999899983	FALSE	1
692.8028564	1386.650391	8.52	Coagulation factor IX OS=Homo sapiens variant 2 G 44 V GN=F9 PE=1 SV=2		107.1	CEQFCKNSADNKVVCSCTEGYR	C[PPa]EQFC[PPa]KNSADNKVVC[PPa]SC[PPa]TEGYR	4	y	1	11	8.52	sp|P00740-6|FA9_HUMAN		FALSE	7626.700195	0.999899983	FALSE	1
692.8028564	221.0965576	8.52	Coagulation factor IX OS=Homo sapiens variant 2 G 44 V GN=F9 PE=1 SV=2		105.41	CEQFCKNSADNKVVCSCTEGYR	C[PPa]EQFC[PPa]KNSADNKVVC[PPa]SC[PPa]TEGYR	4	b	4	6	8.52	sp|P00740-6|FA9_HUMAN		FALSE	7626.700195	0.999899983	FALSE	1
692.8028564	634.7553711	8.52	Coagulation factor IX OS=Homo sapiens variant 2 G 44 V GN=F9 PE=1 SV=2		105.03	CEQFCKNSADNKVVCSCTEGYR	C[PPa]EQFC[PPa]KNSADNKVVC[PPa]SC[PPa]TEGYR	4	b	2	10	8.52	sp|P00740-6|FA9_HUMAN		FALSE	7626.700195	0.999899983	FALSE	1
692.8028564	779.6855469	8.52	Coagulation factor IX OS=Homo sapiens variant 2 G 44 V GN=F9 PE=1 SV=2		104.83	CEQFCKNSADNKVVCSCTEGYR	C[PPa]EQFC[PPa]KNSADNKVVC[PPa]SC[PPa]TEGYR	4	y	3	19	8.52	sp|P00740-6|FA9_HUMAN		FALSE	7626.700195	0.999899983	FALSE	1
692.8028564	577.2418823	8.52	Coagulation factor IX OS=Homo sapiens variant 2 G 44 V GN=F9 PE=1 SV=2		98.38	CEQFCKNSADNKVVCSCTEGYR	C[PPa]EQFC[PPa]KNSADNKVVC[PPa]SC[PPa]TEGYR	4	b	2	9	8.52	sp|P00740-6|FA9_HUMAN		FALSE	7626.700195	0.999899983	FALSE	1
692.8028564	628.2796631	8.52	Coagulation factor IX OS=Homo sapiens variant 2 G 44 V GN=F9 PE=1 SV=2		98.38	CEQFCKNSADNKVVCSCTEGYR	C[PPa]EQFC[PPa]KNSADNKVVC[PPa]SC[PPa]TEGYR	4	b	3	15	8.52	sp|P00740-6|FA9_HUMAN		FALSE	7626.700195	0.999899983	FALSE	1
692.8028564	865.3859253	8.52	Coagulation factor IX OS=Homo sapiens variant 2 G 44 V GN=F9 PE=1 SV=2		94.71	CEQFCKNSADNKVVCSCTEGYR	C[PPa]EQFC[PPa]KNSADNKVVC[PPa]SC[PPa]TEGYR	4	y	3	21	8.52	sp|P00740-6|FA9_HUMAN		FALSE	7626.700195	0.999899983	FALSE	1
692.8028564	941.9158936	8.52	Coagulation factor IX OS=Homo sapiens variant 2 G 44 V GN=F9 PE=1 SV=2		91.72	CEQFCKNSADNKVVCSCTEGYR	C[PPa]EQFC[PPa]KNSADNKVVC[PPa]SC[PPa]TEGYR	4	b	2	15	8.52	sp|P00740-6|FA9_HUMAN		FALSE	7626.700195	0.999899983	FALSE	1
692.8028564	157.0789642	8.52	Coagulation factor IX OS=Homo sapiens variant 2 G 44 V GN=F9 PE=1 SV=2		91.03	CEQFCKNSADNKVVCSCTEGYR	C[PPa]EQFC[PPa]KNSADNKVVC[PPa]SC[PPa]TEGYR	4	y	4	5	8.52	sp|P00740-6|FA9_HUMAN		FALSE	7626.700195	0.999899983	FALSE	1
692.8028564	1500.693359	8.52	Coagulation factor IX OS=Homo sapiens variant 2 G 44 V GN=F9 PE=1 SV=2		81.17	CEQFCKNSADNKVVCSCTEGYR	C[PPa]EQFC[PPa]KNSADNKVVC[PPa]SC[PPa]TEGYR	4	y	1	12	8.52	sp|P00740-6|FA9_HUMAN		FALSE	7626.700195	0.999899983	FALSE	1
692.8028564	1153.47644	8.52	Coagulation factor IX OS=Homo sapiens variant 2 G 44 V GN=F9 PE=1 SV=2		74.62	CEQFCKNSADNKVVCSCTEGYR	C[PPa]EQFC[PPa]KNSADNKVVC[PPa]SC[PPa]TEGYR	4	b	1	9	8.52	sp|P00740-6|FA9_HUMAN		FALSE	7626.700195	0.999899983	FALSE	1
692.8028564	1615.720337	8.52	Coagulation factor IX OS=Homo sapiens variant 2 G 44 V GN=F9 PE=1 SV=2		63.76	CEQFCKNSADNKVVCSCTEGYR	C[PPa]EQFC[PPa]KNSADNKVVC[PPa]SC[PPa]TEGYR	4	y	1	13	8.52	sp|P00740-6|FA9_HUMAN		FALSE	7626.700195	0.999899983	FALSE	1
692.8028564	1187.500122	8.52	Coagulation factor IX OS=Homo sapiens variant 2 G 44 V GN=F9 PE=1 SV=2		56	CEQFCKNSADNKVVCSCTEGYR	C[PPa]EQFC[PPa]KNSADNKVVC[PPa]SC[PPa]TEGYR	4	b	2	19	8.52	sp|P00740-6|FA9_HUMAN		FALSE	7626.700195	0.999899983	FALSE	1
692.8028564	1072.455078	8.52	Coagulation factor IX OS=Homo sapiens variant 2 G 44 V GN=F9 PE=1 SV=2		49.41	CEQFCKNSADNKVVCSCTEGYR	C[PPa]EQFC[PPa]KNSADNKVVC[PPa]SC[PPa]TEGYR	4	b	2	17	8.52	sp|P00740-6|FA9_HUMAN		FALSE	7626.700195	0.999899983	FALSE	1
692.8028564	1686.757446	8.52	Coagulation factor IX OS=Homo sapiens variant 2 G 44 V GN=F9 PE=1 SV=2		28	CEQFCKNSADNKVVCSCTEGYR	C[PPa]EQFC[PPa]KNSADNKVVC[PPa]SC[PPa]TEGYR	4	y	1	14	8.52	sp|P00740-6|FA9_HUMAN		FALSE	7626.700195	0.999899983	FALSE	1
692.8028564	1773.789429	8.52	Coagulation factor IX OS=Homo sapiens variant 2 G 44 V GN=F9 PE=1 SV=2		14	CEQFCKNSADNKVVCSCTEGYR	C[PPa]EQFC[PPa]KNSADNKVVC[PPa]SC[PPa]TEGYR	4	y	1	15	8.52	sp|P00740-6|FA9_HUMAN		FALSE	7626.700195	0.999899983	FALSE	1
705.7807617	1212.41748	8.28	Coagulation factor IX OS=Homo sapiens variant 2 G 44 V GN=F9 PE=1 SV=2		10599.71	VVCSCTEGYR	VVC[PPa]SC[PPa]T[UGG]E[KXX]GYR	2	y	1	8	8.28	sp|P00740-6|FA9_HUMAN		FALSE	7626.279785	0.999899983	FALSE	1		GG,Cation:K
705.7807617	705.7807617	8.28	Coagulation factor IX OS=Homo sapiens variant 2 G 44 V GN=F9 PE=1 SV=2		6795.95	VVCSCTEGYR	VVC[PPa]SC[PPa]T[UGG]E[KXX]GYR	2	y	2	10	8.28	sp|P00740-6|FA9_HUMAN		FALSE	7626.279785	0.999899983	FALSE	1		GG,Cation:K
705.7807617	1038.371094	8.28	Coagulation factor IX OS=Homo sapiens variant 2 G 44 V GN=F9 PE=1 SV=2		2229.23	VVCSCTEGYR	VVC[PPa]SC[PPa]T[UGG]E[KXX]GYR	2	y	1	7	8.28	sp|P00740-6|FA9_HUMAN		FALSE	7626.279785	0.999899983	FALSE	1		GG,Cation:K
705.7807617	395.2037354	8.28	Coagulation factor IX OS=Homo sapiens variant 2 G 44 V GN=F9 PE=1 SV=2		1678.72	VVCSCTEGYR	VVC[PPa]SC[PPa]T[UGG]E[KXX]GYR	2	y	1	3	8.28	sp|P00740-6|FA9_HUMAN		FALSE	7626.279785	0.999899983	FALSE	1		GG,Cation:K
705.7807617	606.7123413	8.28	Coagulation factor IX OS=Homo sapiens variant 2 G 44 V GN=F9 PE=1 SV=2		1623.39	VVCSCTEGYR	VVC[PPa]SC[PPa]T[UGG]E[KXX]GYR	2	y	2	8	8.28	sp|P00740-6|FA9_HUMAN		FALSE	7626.279785	0.999899983	FALSE	1		GG,Cation:K
705.7807617	951.3391113	8.28	Coagulation factor IX OS=Homo sapiens variant 2 G 44 V GN=F9 PE=1 SV=2		862.81	VVCSCTEGYR	VVC[PPa]SC[PPa]T[UGG]E[KXX]GYR	2	y	1	6	8.28	sp|P00740-6|FA9_HUMAN		FALSE	7626.279785	0.999899983	FALSE	1		GG,Cation:K
705.7807617	199.144104	8.28	Coagulation factor IX OS=Homo sapiens variant 2 G 44 V GN=F9 PE=1 SV=2		586.39	VVCSCTEGYR	VVC[PPa]SC[PPa]T[UGG]E[KXX]GYR	2	b	1	2	8.28	sp|P00740-6|FA9_HUMAN		FALSE	7626.279785	0.999899983	FALSE	1		GG,Cation:K
705.7807617	656.246582	8.28	Coagulation factor IX OS=Homo sapiens variant 2 G 44 V GN=F9 PE=1 SV=2		537.58	VVCSCTEGYR	VVC[PPa]SC[PPa]T[UGG]E[KXX]GYR	2	y	2	9	8.28	sp|P00740-6|FA9_HUMAN		FALSE	7626.279785	0.999899983	FALSE	1		GG,Cation:K
705.7807617	373.1903992	8.28	Coagulation factor IX OS=Homo sapiens variant 2 G 44 V GN=F9 PE=1 SV=2		372.54	VVCSCTEGYR	VVC[PPa]SC[PPa]T[UGG]E[KXX]GYR	2	b	1	3	8.28	sp|P00740-6|FA9_HUMAN		FALSE	7626.279785	0.999899983	FALSE	1		GG,Cation:K
705.7807617	175.1189575	8.28	Coagulation factor IX OS=Homo sapiens variant 2 G 44 V GN=F9 PE=1 SV=2		282.49	VVCSCTEGYR	VVC[PPa]SC[PPa]T[UGG]E[KXX]GYR	2	y	1	1	8.28	sp|P00740-6|FA9_HUMAN		FALSE	7626.279785	0.999899983	FALSE	1		GG,Cation:K
705.7807617	1311.48584	8.28	Coagulation factor IX OS=Homo sapiens variant 2 G 44 V GN=F9 PE=1 SV=2		249.78	VVCSCTEGYR	VVC[PPa]SC[PPa]T[UGG]E[KXX]GYR	2	y	1	9	8.28	sp|P00740-6|FA9_HUMAN		FALSE	7626.279785	0.999899983	FALSE	1		GG,Cation:K
705.7807617	696.7755127	8.28	Coagulation factor IX OS=Homo sapiens variant 2 G 44 V GN=F9 PE=1 SV=2		216.58	VVCSCTEGYR	VVC[PPa]SC[PPa]T[UGG]E[KXX]GYR	2	b	2	10	8.28	sp|P00740-6|FA9_HUMAN		FALSE	7626.279785	0.999899983	FALSE	1		GG,Cation:K
705.7807617	338.1822815	8.28	Coagulation factor IX OS=Homo sapiens variant 2 G 44 V GN=F9 PE=1 SV=2		186	VVCSCTEGYR	VVC[PPa]SC[PPa]T[UGG]E[KXX]GYR	2	y	1	2	8.28	sp|P00740-6|FA9_HUMAN		FALSE	7626.279785	0.999899983	FALSE	1		GG,Cation:K
705.7807617	1016.357788	8.28	Coagulation factor IX OS=Homo sapiens variant 2 G 44 V GN=F9 PE=1 SV=2		113	VVCSCTEGYR	VVC[PPa]SC[PPa]T[UGG]E[KXX]GYR	2	b	1	7	8.28	sp|P00740-6|FA9_HUMAN		FALSE	7626.279785	0.999899983	FALSE	1		GG,Cation:K
705.7807617	1236.442627	8.28	Coagulation factor IX OS=Homo sapiens variant 2 G 44 V GN=F9 PE=1 SV=2		93.49	VVCSCTEGYR	VVC[PPa]SC[PPa]T[UGG]E[KXX]GYR	2	b	1	9	8.28	sp|P00740-6|FA9_HUMAN		FALSE	7626.279785	0.999899983	FALSE	1		GG,Cation:K
594.7752686	578.2681274	10.19	Coagulation factor IX OS=Homo sapiens variant 2 G 44 V GN=F9 PE=1 SV=2		4208.36	FGSGYVSGWGR	FGSGYVSGW[Oxi]GR	2	y	1	5	10.19	sp|P00740-6|FA9_HUMAN		FALSE	7620.72998	0.99879998	TRUE	1		Oxidation
594.7752686	677.3365479	10.19	Coagulation factor IX OS=Homo sapiens variant 2 G 44 V GN=F9 PE=1 SV=2		3006.93	FGSGYVSGWGR	FGSGYVSGW[Oxi]GR	2	y	1	6	10.19	sp|P00740-6|FA9_HUMAN		FALSE	7620.72998	0.99879998	TRUE	1		Oxidation
594.7752686	585.7699585	10.19	Coagulation factor IX OS=Homo sapiens variant 2 G 44 V GN=F9 PE=1 SV=2		1922.35	FGSGYVSGWGR	FGSGYVSGW[Oxi]GR	2	b	2	11	10.19	sp|P00740-6|FA9_HUMAN		FALSE	7620.72998	0.99879998	TRUE	1		Oxidation
594.7752686	984.4533691	10.19	Coagulation factor IX OS=Homo sapiens variant 2 G 44 V GN=F9 PE=1 SV=2		1667.04	FGSGYVSGWGR	FGSGYVSGW[Oxi]GR	2	y	1	9	10.19	sp|P00740-6|FA9_HUMAN		FALSE	7620.72998	0.99879998	TRUE	1		Oxidation
594.7752686	897.4213257	10.19	Coagulation factor IX OS=Homo sapiens variant 2 G 44 V GN=F9 PE=1 SV=2		1545.79	FGSGYVSGWGR	FGSGYVSGW[Oxi]GR	2	y	1	8	10.19	sp|P00740-6|FA9_HUMAN		FALSE	7620.72998	0.99879998	TRUE	1		Oxidation
594.7752686	1041.474854	10.19	Coagulation factor IX OS=Homo sapiens variant 2 G 44 V GN=F9 PE=1 SV=2		1260.54	FGSGYVSGWGR	FGSGYVSGW[Oxi]GR	2	y	1	10	10.19	sp|P00740-6|FA9_HUMAN		FALSE	7620.72998	0.99879998	TRUE	1		Oxidation
594.7752686	491.2361145	10.19	Coagulation factor IX OS=Homo sapiens variant 2 G 44 V GN=F9 PE=1 SV=2		777.39	FGSGYVSGWGR	FGSGYVSGW[Oxi]GR	2	y	1	4	10.19	sp|P00740-6|FA9_HUMAN		FALSE	7620.72998	0.99879998	TRUE	1		Oxidation
594.7752686	205.0971527	10.19	Coagulation factor IX OS=Homo sapiens variant 2 G 44 V GN=F9 PE=1 SV=2		776.29	FGSGYVSGWGR	FGSGYVSGW[Oxi]GR	2	b	1	2	10.19	sp|P00740-6|FA9_HUMAN		FALSE	7620.72998	0.99879998	TRUE	1		Oxidation
594.7752686	840.3999023	10.19	Coagulation factor IX OS=Homo sapiens variant 2 G 44 V GN=F9 PE=1 SV=2		667.47	FGSGYVSGWGR	FGSGYVSGW[Oxi]GR	2	y	1	7	10.19	sp|P00740-6|FA9_HUMAN		FALSE	7620.72998	0.99879998	TRUE	1		Oxidation
594.7752686	594.7752686	10.19	Coagulation factor IX OS=Homo sapiens variant 2 G 44 V GN=F9 PE=1 SV=2		618.38	FGSGYVSGWGR	FGSGYVSGW[Oxi]GR	2	y	2	11	10.19	sp|P00740-6|FA9_HUMAN		FALSE	7620.72998	0.99879998	TRUE	1		Oxidation
594.7752686	175.1189575	10.19	Coagulation factor IX OS=Homo sapiens variant 2 G 44 V GN=F9 PE=1 SV=2		508.31	FGSGYVSGWGR	FGSGYVSGW[Oxi]GR	2	y	1	1	10.19	sp|P00740-6|FA9_HUMAN		FALSE	7620.72998	0.99879998	TRUE	1		Oxidation
594.7752686	292.1291809	10.19	Coagulation factor IX OS=Homo sapiens variant 2 G 44 V GN=F9 PE=1 SV=2		420.31	FGSGYVSGWGR	FGSGYVSGW[Oxi]GR	2	b	1	3	10.19	sp|P00740-6|FA9_HUMAN		FALSE	7620.72998	0.99879998	TRUE	1		Oxidation
594.7752686	175.0789642	10.19	Coagulation factor IX OS=Homo sapiens variant 2 G 44 V GN=F9 PE=1 SV=2		364.73	FGSGYVSGWGR	FGSGYVSGW[Oxi]GR	2	b	2	4	10.19	sp|P00740-6|FA9_HUMAN		FALSE	7620.72998	0.99879998	TRUE	1		Oxidation
594.7752686	611.2824097	10.19	Coagulation factor IX OS=Homo sapiens variant 2 G 44 V GN=F9 PE=1 SV=2		337.14	FGSGYVSGWGR	FGSGYVSGW[Oxi]GR	2	b	1	6	10.19	sp|P00740-6|FA9_HUMAN		FALSE	7620.72998	0.99879998	TRUE	1		Oxidation
594.7752686	434.2146301	10.19	Coagulation factor IX OS=Homo sapiens variant 2 G 44 V GN=F9 PE=1 SV=2		316.32	FGSGYVSGWGR	FGSGYVSGW[Oxi]GR	2	y	1	3	10.19	sp|P00740-6|FA9_HUMAN		FALSE	7620.72998	0.99879998	TRUE	1		Oxidation
594.7752686	349.1506348	10.19	Coagulation factor IX OS=Homo sapiens variant 2 G 44 V GN=F9 PE=1 SV=2		231.38	FGSGYVSGWGR	FGSGYVSGW[Oxi]GR	2	b	1	4	10.19	sp|P00740-6|FA9_HUMAN		FALSE	7620.72998	0.99879998	TRUE	1		Oxidation
594.7752686	232.1404114	10.19	Coagulation factor IX OS=Homo sapiens variant 2 G 44 V GN=F9 PE=1 SV=2		221.28	FGSGYVSGWGR	FGSGYVSGW[Oxi]GR	2	y	1	2	10.19	sp|P00740-6|FA9_HUMAN		FALSE	7620.72998	0.99879998	TRUE	1		Oxidation
594.7752686	512.2139893	10.19	Coagulation factor IX OS=Homo sapiens variant 2 G 44 V GN=F9 PE=1 SV=2		211.42	FGSGYVSGWGR	FGSGYVSGW[Oxi]GR	2	b	1	5	10.19	sp|P00740-6|FA9_HUMAN		FALSE	7620.72998	0.99879998	TRUE	1		Oxidation
594.7752686	103.0522156	10.19	Coagulation factor IX OS=Homo sapiens variant 2 G 44 V GN=F9 PE=1 SV=2		189	FGSGYVSGWGR	FGSGYVSGW[Oxi]GR	2	b	2	2	10.19	sp|P00740-6|FA9_HUMAN		FALSE	7620.72998	0.99879998	TRUE	1		Oxidation
594.7752686	246.1216888	10.19	Coagulation factor IX OS=Homo sapiens variant 2 G 44 V GN=F9 PE=1 SV=2		168	FGSGYVSGWGR	FGSGYVSGW[Oxi]GR	2	y	2	4	10.19	sp|P00740-6|FA9_HUMAN		FALSE	7620.72998	0.99879998	TRUE	1		Oxidation
594.7752686	755.3358765	10.19	Coagulation factor IX OS=Homo sapiens variant 2 G 44 V GN=F9 PE=1 SV=2		105.1	FGSGYVSGWGR	FGSGYVSGW[Oxi]GR	2	b	1	8	10.19	sp|P00740-6|FA9_HUMAN		FALSE	7620.72998	0.99879998	TRUE	1		Oxidation
680.6898193	246.1448364	24.94	Coagulation factor IX OS=Homo sapiens variant 2 G 44 V GN=F9 PE=1 SV=2		919.1	VVGGEDAKPGQFPWQVVLN	VVGGEDAKPGQFPWQVVLN	3	y	1	2	24.94	sp|P00740-6|FA9_HUMAN		FALSE	7352	0.997500002	FALSE	1
680.6898193	897.9623413	24.94	Coagulation factor IX OS=Homo sapiens variant 2 G 44 V GN=F9 PE=1 SV=2		845.35	VVGGEDAKPGQFPWQVVLN	VVGGEDAKPGQFPWQVVLN	3	b	2	17	24.94	sp|P00740-6|FA9_HUMAN		FALSE	7352	0.997500002	FALSE	1
680.6898193	848.4281006	24.94	Coagulation factor IX OS=Homo sapiens variant 2 G 44 V GN=F9 PE=1 SV=2		724.75	VVGGEDAKPGQFPWQVVLN	VVGGEDAKPGQFPWQVVLN	3	b	2	16	24.94	sp|P00740-6|FA9_HUMAN		FALSE	7352	0.997500002	FALSE	1
680.6898193	133.0607758	24.94	Coagulation factor IX OS=Homo sapiens variant 2 G 44 V GN=F9 PE=1 SV=2		671	VVGGEDAKPGQFPWQVVLN	VVGGEDAKPGQFPWQVVLN	3	y	1	1	24.94	sp|P00740-6|FA9_HUMAN		FALSE	7352	0.997500002	FALSE	1
680.6898193	1185.589844	24.94	Coagulation factor IX OS=Homo sapiens variant 2 G 44 V GN=F9 PE=1 SV=2		545.09	VVGGEDAKPGQFPWQVVLN	VVGGEDAKPGQFPWQVVLN	3	b	1	12	24.94	sp|P00740-6|FA9_HUMAN		FALSE	7352	0.997500002	FALSE	1
680.6898193	798.8939209	24.94	Coagulation factor IX OS=Homo sapiens variant 2 G 44 V GN=F9 PE=1 SV=2		509.31	VVGGEDAKPGQFPWQVVLN	VVGGEDAKPGQFPWQVVLN	3	b	2	15	24.94	sp|P00740-6|FA9_HUMAN		FALSE	7352	0.997500002	FALSE	1
680.6898193	598.9772949	24.94	Coagulation factor IX OS=Homo sapiens variant 2 G 44 V GN=F9 PE=1 SV=2		294	VVGGEDAKPGQFPWQVVLN	VVGGEDAKPGQFPWQVVLN	3	b	3	17	24.94	sp|P00740-6|FA9_HUMAN		FALSE	7352	0.997500002	FALSE	1
680.6898193	565.9544678	24.94	Coagulation factor IX OS=Homo sapiens variant 2 G 44 V GN=F9 PE=1 SV=2		274.23	VVGGEDAKPGQFPWQVVLN	VVGGEDAKPGQFPWQVVLN	3	b	3	16	24.94	sp|P00740-6|FA9_HUMAN		FALSE	7352	0.997500002	FALSE	1
680.6898193	256.1655579	24.94	Coagulation factor IX OS=Homo sapiens variant 2 G 44 V GN=F9 PE=1 SV=2		274.13	VVGGEDAKPGQFPWQVVLN	VVGGEDAKPGQFPWQVVLN	3	b	1	3	24.94	sp|P00740-6|FA9_HUMAN		FALSE	7352	0.997500002	FALSE	1
680.6898193	756.3886719	24.94	Coagulation factor IX OS=Homo sapiens variant 2 G 44 V GN=F9 PE=1 SV=2		257.67	VVGGEDAKPGQFPWQVVLN	VVGGEDAKPGQFPWQVVLN	3	b	1	8	24.94	sp|P00740-6|FA9_HUMAN		FALSE	7352	0.997500002	FALSE	1
680.6898193	954.5043335	24.94	Coagulation factor IX OS=Homo sapiens variant 2 G 44 V GN=F9 PE=1 SV=2		233.36	VVGGEDAKPGQFPWQVVLN	VVGGEDAKPGQFPWQVVLN	3	b	2	18	24.94	sp|P00740-6|FA9_HUMAN		FALSE	7352	0.997500002	FALSE	1
680.6898193	199.144104	24.94	Coagulation factor IX OS=Homo sapiens variant 2 G 44 V GN=F9 PE=1 SV=2		232.13	VVGGEDAKPGQFPWQVVLN	VVGGEDAKPGQFPWQVVLN	3	b	1	2	24.94	sp|P00740-6|FA9_HUMAN		FALSE	7352	0.997500002	FALSE	1
680.6898193	557.2565918	24.94	Coagulation factor IX OS=Homo sapiens variant 2 G 44 V GN=F9 PE=1 SV=2		189	VVGGEDAKPGQFPWQVVLN	VVGGEDAKPGQFPWQVVLN	3	b	1	6	24.94	sp|P00740-6|FA9_HUMAN		FALSE	7352	0.997500002	FALSE	1
680.6898193	628.2937012	24.94	Coagulation factor IX OS=Homo sapiens variant 2 G 44 V GN=F9 PE=1 SV=2		169.13	VVGGEDAKPGQFPWQVVLN	VVGGEDAKPGQFPWQVVLN	3	b	1	7	24.94	sp|P00740-6|FA9_HUMAN		FALSE	7352	0.997500002	FALSE	1
680.6898193	855.47229	24.94	Coagulation factor IX OS=Homo sapiens variant 2 G 44 V GN=F9 PE=1 SV=2		168.09	VVGGEDAKPGQFPWQVVLN	VVGGEDAKPGQFPWQVVLN	3	y	1	7	24.94	sp|P00740-6|FA9_HUMAN		FALSE	7352	0.997500002	FALSE	1
680.6898193	442.2296143	24.94	Coagulation factor IX OS=Homo sapiens variant 2 G 44 V GN=F9 PE=1 SV=2		153.31	VVGGEDAKPGQFPWQVVLN	VVGGEDAKPGQFPWQVVLN	3	b	1	5	24.94	sp|P00740-6|FA9_HUMAN		FALSE	7352	0.997500002	FALSE	1
680.6898193	532.9317017	24.94	Coagulation factor IX OS=Homo sapiens variant 2 G 44 V GN=F9 PE=1 SV=2		147	VVGGEDAKPGQFPWQVVLN	VVGGEDAKPGQFPWQVVLN	3	b	3	15	24.94	sp|P00740-6|FA9_HUMAN		FALSE	7352	0.997500002	FALSE	1
680.6898193	593.298584	24.94	Coagulation factor IX OS=Homo sapiens variant 2 G 44 V GN=F9 PE=1 SV=2		147	VVGGEDAKPGQFPWQVVLN	VVGGEDAKPGQFPWQVVLN	3	b	2	12	24.94	sp|P00740-6|FA9_HUMAN		FALSE	7352	0.997500002	FALSE	1
680.6898193	636.6719971	24.94	Coagulation factor IX OS=Homo sapiens variant 2 G 44 V GN=F9 PE=1 SV=2		147	VVGGEDAKPGQFPWQVVLN	VVGGEDAKPGQFPWQVVLN	3	b	3	18	24.94	sp|P00740-6|FA9_HUMAN		FALSE	7352	0.997500002	FALSE	1
680.6898193	734.864624	24.94	Coagulation factor IX OS=Homo sapiens variant 2 G 44 V GN=F9 PE=1 SV=2		126	VVGGEDAKPGQFPWQVVLN	VVGGEDAKPGQFPWQVVLN	3	b	2	14	24.94	sp|P00740-6|FA9_HUMAN		FALSE	7352	0.997500002	FALSE	1
680.6898193	1038.521484	24.94	Coagulation factor IX OS=Homo sapiens variant 2 G 44 V GN=F9 PE=1 SV=2		126	VVGGEDAKPGQFPWQVVLN	VVGGEDAKPGQFPWQVVLN	3	b	1	11	24.94	sp|P00740-6|FA9_HUMAN		FALSE	7352	0.997500002	FALSE	1
680.6898193	1284.673584	24.94	Coagulation factor IX OS=Homo sapiens variant 2 G 44 V GN=F9 PE=1 SV=2		126	VVGGEDAKPGQFPWQVVLN	VVGGEDAKPGQFPWQVVLN	3	y	1	11	24.94	sp|P00740-6|FA9_HUMAN		FALSE	7352	0.997500002	FALSE	1
680.6898193	1468.721924	24.94	Coagulation factor IX OS=Homo sapiens variant 2 G 44 V GN=F9 PE=1 SV=2		113.76	VVGGEDAKPGQFPWQVVLN	VVGGEDAKPGQFPWQVVLN	3	b	1	14	24.94	sp|P00740-6|FA9_HUMAN		FALSE	7352	0.997500002	FALSE	1
680.6898193	1596.780518	24.94	Coagulation factor IX OS=Homo sapiens variant 2 G 44 V GN=F9 PE=1 SV=2		42	VVGGEDAKPGQFPWQVVLN	VVGGEDAKPGQFPWQVVLN	3	b	1	15	24.94	sp|P00740-6|FA9_HUMAN		FALSE	7352	0.997500002	FALSE	1
484.7328796	562.2731934	9.98	Coagulation factor IX OS=Homo sapiens variant 2 G 44 V GN=F9 PE=1 SV=2		9296.43	SGYVSGWGR	SGYVSGWGR	2	y	1	5	9.98	sp|P00740-6|FA9_HUMAN		FALSE	7226.319824	0.99970001	FALSE	1
484.7328796	661.3416138	9.98	Coagulation factor IX OS=Homo sapiens variant 2 G 44 V GN=F9 PE=1 SV=2		5567.51	SGYVSGWGR	SGYVSGWGR	2	y	1	6	9.98	sp|P00740-6|FA9_HUMAN		FALSE	7226.319824	0.99970001	FALSE	1
484.7328796	475.2411804	9.98	Coagulation factor IX OS=Homo sapiens variant 2 G 44 V GN=F9 PE=1 SV=2		2599.21	SGYVSGWGR	SGYVSGWGR	2	y	1	4	9.98	sp|P00740-6|FA9_HUMAN		FALSE	7226.319824	0.99970001	FALSE	1
484.7328796	308.1240845	9.98	Coagulation factor IX OS=Homo sapiens variant 2 G 44 V GN=F9 PE=1 SV=2		2196.9	SGYVSGWGR	SGYVSGWGR	2	b	1	3	9.98	sp|P00740-6|FA9_HUMAN		FALSE	7226.319824	0.99970001	FALSE	1
484.7328796	824.4049683	9.98	Coagulation factor IX OS=Homo sapiens variant 2 G 44 V GN=F9 PE=1 SV=2		851.65	SGYVSGWGR	SGYVSGWGR	2	y	1	7	9.98	sp|P00740-6|FA9_HUMAN		FALSE	7226.319824	0.99970001	FALSE	1
484.7328796	175.1189575	9.98	Coagulation factor IX OS=Homo sapiens variant 2 G 44 V GN=F9 PE=1 SV=2		545	SGYVSGWGR	SGYVSGWGR	2	y	1	1	9.98	sp|P00740-6|FA9_HUMAN		FALSE	7226.319824	0.99970001	FALSE	1
484.7328796	232.1404114	9.98	Coagulation factor IX OS=Homo sapiens variant 2 G 44 V GN=F9 PE=1 SV=2		365.92	SGYVSGWGR	SGYVSGWGR	2	y	1	2	9.98	sp|P00740-6|FA9_HUMAN		FALSE	7226.319824	0.99970001	FALSE	1
484.7328796	418.2197266	9.98	Coagulation factor IX OS=Homo sapiens variant 2 G 44 V GN=F9 PE=1 SV=2		358.23	SGYVSGWGR	SGYVSGWGR	2	y	1	3	9.98	sp|P00740-6|FA9_HUMAN		FALSE	7226.319824	0.99970001	FALSE	1
484.7328796	881.4264526	9.98	Coagulation factor IX OS=Homo sapiens variant 2 G 44 V GN=F9 PE=1 SV=2		338.46	SGYVSGWGR	SGYVSGWGR	2	y	1	8	9.98	sp|P00740-6|FA9_HUMAN		FALSE	7226.319824	0.99970001	FALSE	1
484.7328796	145.0607758	9.98	Coagulation factor IX OS=Homo sapiens variant 2 G 44 V GN=F9 PE=1 SV=2		312.26	SGYVSGWGR	SGYVSGWGR	2	b	1	2	9.98	sp|P00740-6|FA9_HUMAN		FALSE	7226.319824	0.99970001	FALSE	1
484.7328796	407.1925049	9.98	Coagulation factor IX OS=Homo sapiens variant 2 G 44 V GN=F9 PE=1 SV=2		189.09	SGYVSGWGR	SGYVSGWGR	2	b	1	4	9.98	sp|P00740-6|FA9_HUMAN		FALSE	7226.319824	0.99970001	FALSE	1
484.7328796	475.7275696	9.98	Coagulation factor IX OS=Homo sapiens variant 2 G 44 V GN=F9 PE=1 SV=2		85.33	SGYVSGWGR	SGYVSGWGR	2	b	2	9	9.98	sp|P00740-6|FA9_HUMAN		FALSE	7226.319824	0.99970001	FALSE	1
484.7328796	737.3253174	9.98	Coagulation factor IX OS=Homo sapiens variant 2 G 44 V GN=F9 PE=1 SV=2		42	SGYVSGWGR	SGYVSGWGR	2	b	1	7	9.98	sp|P00740-6|FA9_HUMAN		FALSE	7226.319824	0.99970001	FALSE	1
684.6294556	845.8404541	18.12	Coagulation factor IX OS=Homo sapiens variant 2 G 44 V GN=F9 PE=1 SV=2		1422.31	FTIYNNMFCAGFHEGGR	FTIYN[Dea]NM[Oxi]FC[PPa]AGFHEGGR	3	y	2	14	18.12	sp|P00740-6|FA9_HUMAN		FALSE	6939.439941	0.99970001	FALSE	1		Deamidated,Oxidation
684.6294556	684.6294556	18.12	Coagulation factor IX OS=Homo sapiens variant 2 G 44 V GN=F9 PE=1 SV=2		1169.22	FTIYNNMFCAGFHEGGR	FTIYN[Dea]NM[Oxi]FC[PPa]AGFHEGGR	3	y	3	17	18.12	sp|P00740-6|FA9_HUMAN		FALSE	6939.439941	0.99970001	FALSE	1		Deamidated,Oxidation
684.6294556	759.3532715	18.12	Coagulation factor IX OS=Homo sapiens variant 2 G 44 V GN=F9 PE=1 SV=2		1118.51	FTIYNNMFCAGFHEGGR	FTIYN[Dea]NM[Oxi]FC[PPa]AGFHEGGR	3	y	1	7	18.12	sp|P00740-6|FA9_HUMAN		FALSE	6939.439941	0.99970001	FALSE	1		Deamidated,Oxidation
684.6294556	764.3088379	18.12	Coagulation factor IX OS=Homo sapiens variant 2 G 44 V GN=F9 PE=1 SV=2		942.16	FTIYNNMFCAGFHEGGR	FTIYN[Dea]NM[Oxi]FC[PPa]AGFHEGGR	3	y	2	13	18.12	sp|P00740-6|FA9_HUMAN		FALSE	6939.439941	0.99970001	FALSE	1		Deamidated,Oxidation
684.6294556	249.1233673	18.12	Coagulation factor IX OS=Homo sapiens variant 2 G 44 V GN=F9 PE=1 SV=2		900.37	FTIYNNMFCAGFHEGGR	FTIYN[Dea]NM[Oxi]FC[PPa]AGFHEGGR	3	b	1	2	18.12	sp|P00740-6|FA9_HUMAN		FALSE	6939.439941	0.99970001	FALSE	1		Deamidated,Oxidation
684.6294556	830.3903809	18.12	Coagulation factor IX OS=Homo sapiens variant 2 G 44 V GN=F9 PE=1 SV=2		894.27	FTIYNNMFCAGFHEGGR	FTIYN[Dea]NM[Oxi]FC[PPa]AGFHEGGR	3	y	1	8	18.12	sp|P00740-6|FA9_HUMAN		FALSE	6939.439941	0.99970001	FALSE	1		Deamidated,Oxidation
684.6294556	555.2633667	18.12	Coagulation factor IX OS=Homo sapiens variant 2 G 44 V GN=F9 PE=1 SV=2		671	FTIYNNMFCAGFHEGGR	FTIYN[Dea]NM[Oxi]FC[PPa]AGFHEGGR	3	y	1	5	18.12	sp|P00740-6|FA9_HUMAN		FALSE	6939.439941	0.99970001	FALSE	1		Deamidated,Oxidation
684.6294556	902.3825073	18.12	Coagulation factor IX OS=Homo sapiens variant 2 G 44 V GN=F9 PE=1 SV=2		533.79	FTIYNNMFCAGFHEGGR	FTIYN[Dea]NM[Oxi]FC[PPa]AGFHEGGR	3	y	2	15	18.12	sp|P00740-6|FA9_HUMAN		FALSE	6939.439941	0.99970001	FALSE	1		Deamidated,Oxidation
684.6294556	1004.436646	18.12	Coagulation factor IX OS=Homo sapiens variant 2 G 44 V GN=F9 PE=1 SV=2		490.91	FTIYNNMFCAGFHEGGR	FTIYN[Dea]NM[Oxi]FC[PPa]AGFHEGGR	3	y	1	9	18.12	sp|P00740-6|FA9_HUMAN		FALSE	6939.439941	0.99970001	FALSE	1		Deamidated,Oxidation
684.6294556	418.2044678	18.12	Coagulation factor IX OS=Homo sapiens variant 2 G 44 V GN=F9 PE=1 SV=2		421.32	FTIYNNMFCAGFHEGGR	FTIYN[Dea]NM[Oxi]FC[PPa]AGFHEGGR	3	y	1	4	18.12	sp|P00740-6|FA9_HUMAN		FALSE	6939.439941	0.99970001	FALSE	1		Deamidated,Oxidation
684.6294556	706.7953491	18.12	Coagulation factor IX OS=Homo sapiens variant 2 G 44 V GN=F9 PE=1 SV=2		379.13	FTIYNNMFCAGFHEGGR	FTIYN[Dea]NM[Oxi]FC[PPa]AGFHEGGR	3	y	2	12	18.12	sp|P00740-6|FA9_HUMAN		FALSE	6939.439941	0.99970001	FALSE	1		Deamidated,Oxidation
[truncated: 143,908 more rows]
