# Supplementary material for: Coagulation factor IX analysis in bioreactor cell culture supernatant predicts quality of the purified product
Source: Commun Biol. 2021 Mar 23;4:390. doi: 10.1038/s42003-021-01903-x (PMC7988164; doi:10.1038/s42003-021-01903-x)
Supplement: Supplementary file 18 — Supplementary Data S15 [file 42003_2021_1903_MOESM18_ESM.xlsx]

## Sheet: Notes
The tabs contain the following information:
FDR	Peakview output of the quantification of FIX and host-cell proteins abundance during bioreactor operation and in the purified material. FDR measurements
Ions	Peakview output of the quantification of FIX and host-cell proteins abundance during bioreactor operation and in the purified material. Ion measurements
Peptides	Peakview output of the quantification of FIX and host-cell proteins abundance during bioreactor operation and in the purified material. Peptide measurements
Proteins	Peakview output of the quantification of FIX and host-cell proteins abundance during bioreactor operation and in the purified material. Protein measurements
Protein FDR filtered	Peakview output of the quantification of FIX and host-cell proteins’ abundance during bioreactor operation and in the purified material. Protein intensity measurement recalculated based on FDR
Protein quant	FDR filtered FIX and host-cell proteins’ abundance during bioreactor operation. Protein intensity measurement normalized to trypsin.

## Sheet: FDR
Protein	Peptide	Label	Precursor MZ	Precursor Charge	RT	Decoy	FDR 20190204_Schulz_Luci_1 (20190204_Schulz_Luci_1.wiff (sample 1))	FDR 20190204_Schulz_Luci_2 (20190204_Schulz_Luci_2.wiff (sample 1))	FDR 20190204_Schulz_Luci_3 (20190204_Schulz_Luci_3.wiff (sample 1))	FDR 20190204_Schulz_Luci_4 (20190204_Schulz_Luci_4.wiff (sample 1))	FDR 20190204_Schulz_Luci_5 (20190204_Schulz_Luci_5.wiff (sample 1))	FDR 20190204_Schulz_Luci_6 (20190204_Schulz_Luci_6.wiff (sample 1))	FDR 20190204_Schulz_Luci_7 (20190204_Schulz_Luci_7.wiff (sample 1))	FDR 20190204_Schulz_Luci_8 (20190204_Schulz_Luci_8.wiff (sample 1))	FDR 20190204_Schulz_Luci_9 (20190204_Schulz_Luci_9.wiff (sample 1))	FDR 20190204_Schulz_Luci_10 (20190204_Schulz_Luci_10.wiff (sample 1))	FDR 20190204_Schulz_Luci_11 (20190204_Schulz_Luci_11.wiff (sample 1))	FDR 20190204_Schulz_Luci_12 (20190204_Schulz_Luci_12.wiff (sample 1))	FDR 20190204_Schulz_Luci_13 (20190204_Schulz_Luci_13.wiff (sample 1))	FDR 20190204_Schulz_Luci_14 (20190204_Schulz_Luci_14.wiff (sample 1))	FDR 20190204_Schulz_Luci_15 (20190204_Schulz_Luci_15.wiff (sample 1))	FDR 20190204_Schulz_Luci_16 (20190204_Schulz_Luci_16.wiff (sample 1))	FDR 20190204_Schulz_Luci_17 (20190204_Schulz_Luci_17.wiff (sample 1))	FDR 20190204_Schulz_Luci_18 (20190204_Schulz_Luci_18.wiff (sample 1))	FDR 20190204_Schulz_Luci_19 (20190204_Schulz_Luci_19.wiff (sample 1))	FDR 20190204_Schulz_Luci_20 (20190204_Schulz_Luci_20.wiff (sample 1))	FDR 20190204_Schulz_Luci_22 (20190204_Schulz_Luci_22.wiff (sample 1))	FDR 20190204_Schulz_Luci_23 (20190204_Schulz_Luci_23.wiff (sample 1))	FDR 20190204_Schulz_Luci_24 (20190204_Schulz_Luci_24.wiff (sample 1))	FDR 20190204_Schulz_Luci_25 (20190204_Schulz_Luci_25.wiff (sample 1))	FDR 20190204_Schulz_Luci_26 (20190204_Schulz_Luci_26.wiff (sample 1))	FDR 20190204_Schulz_Luci_27 (20190204_Schulz_Luci_27.wiff (sample 1))	FDR 20190204_Schulz_Luci_28 (20190204_Schulz_Luci_28.wiff (sample 1))	FDR 20190204_Schulz_Luci_29 (20190204_Schulz_Luci_29.wiff (sample 1))	FDR 20190204_Schulz_Luci_30 (20190204_Schulz_Luci_30.wiff (sample 1))	FDR 20190204_Schulz_Luci_31 (20190204_Schulz_Luci_31.wiff (sample 1))	FDR 20190204_Schulz_Luci_32 (20190204_Schulz_Luci_32.wiff (sample 1))	FDR 20190204_Schulz_Luci_33 (20190204_Schulz_Luci_33.wiff (sample 1))	FDR 20190204_Schulz_Luci_34 (20190204_Schulz_Luci_34.wiff (sample 1))	FDR 20190204_Schulz_Luci_35 (20190204_Schulz_Luci_35.wiff (sample 1))	FDR 20190204_Schulz_Luci_36 (20190204_Schulz_Luci_36.wiff (sample 1))	FDR 20190204_Schulz_Luci_37 (20190204_Schulz_Luci_37v2.wiff (sample 1))	FDR 20190204_Schulz_Luci_38 (20190204_Schulz_Luci_38.wiff (sample 1))	FDR 20190204_Schulz_Luci_39 (20190204_Schulz_Luci_39.wiff (sample 1))	FDR 20190204_Schulz_Luci_40 (20190204_Schulz_Luci_40.wiff (sample 1))	FDR 20190204_Schulz_Luci_41 (20190204_Schulz_Luci_41.wiff (sample 1))	FDR 20190204_Schulz_Luci_42 (20190204_Schulz_Luci_42.wiff (sample 1))	FDR 20190204_Schulz_Luci_43 (20190204_Schulz_Luci_43.wiff (sample 1))	FDR 20190204_Schulz_Luci_44 (20190204_Schulz_Luci_44.wiff (sample 1))
sp|P00740-6|FA9_HUMAN	SC[PPa]EPAVPFPC[PPa]GR		702.824	2	13.5618	FALSE	0	0	0	0	0	0	0	0	0	0	0	0	0	0	0	0	0	0	0	0	0	0	0	0	0	0	0	0	0	0	0	0	0	0	0	0	0	0	0	0	0	0	0
sp|P00740-6|FA9_HUMAN	GC[PPa]PFPVAPEC[PPa]SR		702.824	2	13.8864	TRUE	0.718847	1	1	0.5671	1	1	0.310166	0.0323834	0.21252	0.0114286	1	0.53259	0.313924	0.0210177	1	1	1	0.973081	0.169868	1	1	0.276198	1	0.105838	0.434021	1	1	0.0151976	1	0.323499	1	0.259547	0.882979	0.138605	0.156436	1	0.232716	0.556498	1	0.812847	0.818182	0.103761	0.481266
sp|P00740-6|FA9_HUMAN	NSADNKVVC[PPa]SC[PPa]TEGYR		944.42	2	8.56631	FALSE	0.637188	0	1	0.672302	0.01507	0.116041	0.00388727	0	0	0	0	0	0.148819	0	0	0	0	0	0	0	0	0	0	0	0	0	0.294785	0	0	0	0	0	0	0	0	0	0	0	0.971871	0.290722	0	0	0
sp|P00740-6|FA9_HUMAN	YGETC[PPa]SC[PPa]VVKNDASNR		944.42	2	8.55721	TRUE	0.358118	1	1	1	0.741211	0.331844	0.457897	0.992095	0.216159	0.51947	0.353234	0.583587	0.331667	0.11838	0.398251	0.216149	0.097561	0.105395	0.130824	0.14514	0.849709	0.217687	0.110396	1	0.0931446	0.200135	0.408708	0.114398	1	0.810397	0.0939382	0.0946565	0.410832	0.210484	0.0814758	0.598131	0.105401	0.317798	1	0.527347	1	0.864497	0.253722
sp|P00740-6|FA9_HUMAN	LEEFVQGNLER		667.341	2	12.927	FALSE	1	0.0983182	0.777778	0	0.0197433	0.0105485	0	0	0	0	0	0	0	0.00471976	0	0	0	0	0	0	0	0	0	0	0	0	0	0	0	0	0	0	0	0	0	0	0	0	0.150862	0.312749	0	0	0
sp|P00740-6|FA9_HUMAN	ELNGQVFEELR		667.341	2	12.9074	TRUE	0.0117647	0.0436681	1	0.23431	0.951768	0.175194	1	0.0015361	1	1	0.19311	0.443689	1	0.182272	1	1	1	0.431704	1	1	1	0.178869	1	1	1	0.539621	1	1	1	1	1	1	1	1	0.344703	1	1	1	1	0.0607903	0.213571	0.941229	1
sp|P00740-6|FA9_HUMAN	VVGGEDAKPGQFPWQVVLNGK		742.395	3	22.8374	FALSE	1	0	0.52043	0	0	1	0	0	0	0	0	0	0	0	0	0	0	0	0	0	0	0	0	0	0	0	0	0	0	0	0	0	0	0	0	0	0	0	1	0	1	0	0
sp|P00740-6|FA9_HUMAN	GNLVVQWPFQGPKADEGGVVK		742.395	3	22.4417	TRUE	1	1	1	1	0.920985	0.479657	0.693124	0.829612	0.660604	1	0.950579	0.133799	1	1	0.805137	1	0.606893	0.68712	0.489083	0.919066	1	1	0.490489	0.188722	0.00640146	1	1	0.882189	1	1	1	0.660328	0.590154	0.662345	0.448674	1	0.243902	1	0.398801	0.947424	0.904982	0.185545	0.398889
sp|P00740-6|FA9_HUMAN	VVGGEDAKPGQFPWQVVLN[Dea]GK		742.723	3	22.4605	FALSE	1	0	1	1	0	1	1	0	0	1	0	0	1	0	1	1	0	0	1	0	1	0	1	1	1	1	1	0	1	1	1	1	1	1	1	1	0	0	1	1	1	1	0
sp|P00740-6|FA9_HUMAN	GN[Dea]LVVQWPFQGPKADEGGVVK		742.723	3	21.3615	TRUE	1	1	1	1	1	0.0348162	0.304553	0.717781	0.566242	1	1	1	1	0.313928	0.398382	1	1	1	1	1	1	1	1	0.137356	1	1	1	1	1	0.508967	1	1	1	1	0.427241	0.0250348	0.25372	1	1	1	0.989074	0.338005	0.492678
sp|P00740-6|FA9_HUMAN	C[PPa]E[Dhy]PAVPFPC[PPa]GR		650.302	2	13.5284	FALSE	1	0	0	0.832061	0	0	1	0.31701	0	0.133572	0.0551724	0	1	0	0	1	0	0	1	0.172644	0.192273	0	0	0	0	0	0	0	0	1	0	0	1	0.105511	0	0.15505	0	0	0.887279	0.0406886	0	0.286463	0.0567498
sp|P00740-6|FA9_HUMAN	GC[PPa]PFPVAPE[Dhy]C[PPa]R		650.302	2	13.4432	TRUE	1	1	0.596491	1	0.0407031	0.700045	0.0297521	1	0.131998	1	1	1	0.23379	1	0.0653218	0.609911	1	1	0.928298	1	1	1	1	0.210643	1	1	0.274237	0.832469	0.105672	1	0.17147	0.53714	1	1	0.697089	0.0942706	1	0.738089	0.0303951	1	0.903292	0.296425	0.0124224
sp|P00740-6|FA9_HUMAN	IIPHHNYNAAINK		752.905	2	8.07433	FALSE	0.801085	0.700924	1	0.175874	0.0166667	0.699911	0.644925	0	0.00519031	0	0	0.0486358	0	0	0	0	0	0	0	0	0	0.0257559	1	0	0	0	0	0	0	0	0	0	0	0	0	0	0	0	1	0.83066	0.140915	0.407547	0.314782
sp|P00740-6|FA9_HUMAN	NIAANYNHHPIIK		752.905	2	8.19558	TRUE	1	1	1	0.285714	1	1	0.241341	0.292726	0.0460251	0.538241	0.495601	0.556017	1	1	0.224843	0.0484131	0.919295	0.314516	0.0630946	0.406839	1	0.501275	0.783737	1	0.0619293	0.704004	0.248619	0.143562	0.145509	0.0593417	0.0520053	0.100643	1	0.0249554	0.0463353	1	1	0.237809	1	1	1	0.497574	0.63653
sp|P00740-6|FA9_HUMAN	ITVVAGEHNIEETEHTEQK		722.022	3	9.0114	FALSE	0	0	1	0	0	0	0	0	0	0	0	0	0	0	0	0	0	0	0	0	0	0	0	0	0	0	0	0	0	0	0	0	0	0	0	0	0	0	0	0	0	0	0
sp|P00740-6|FA9_HUMAN	QETHETEEINHEGAVVTIK		722.022	3	8.07062	TRUE	1	0.0668524	1	1	0.284802	1	0.225368	0.368013	0.786555	1	1	0.395276	0.786368	1	0.654664	0.831712	1	1	0.657475	0.150667	0.699144	1	1	0.113428	1	1	1	1	1	1	1	0.795217	1	0.0732932	1	1	1	1	1	0.832643	1	1	1
sp|P00740-6|FA9_HUMAN	VVGGEDAKPGQFPWQVVLN[Dea]GKVDAFC[PPa]GGSIVNEK		904.958	4	25.1185	FALSE	0.486702	0.975652	1	1	0.17928	1	0.877782	0	0.00530973	0	0	0	0.11715	0	0	0.0613497	0	0	0.175722	0	0	0	0	0	0	0	0.0368809	0	0	0	0	0	0	0	0.0214252	0	0	0	1	0.798754	1	0.20935	0.604801
sp|P00740-6|FA9_HUMAN	ENVISGGC[PPa]FADVKGN[Dea]LVVQWPFQGPKADEGGVVK		904.958	4	25.5134	TRUE	1	1	1	1	1	1	1	1	1	1	1	1	1	1	1	1	1	1	1	1	1	1	0.413451	1	1	0.918774	1	1	1	1	1	1	1	1	1	1	1	1	1	1	1	1	1
sp|P00740-6|FA9_HUMAN	GSGYVSGWGR		513.244	2	10.0781	FALSE	1	1	1	1	0.744186	1	1	1	1	1	1	1	0.302979	1	0.0238482	1	0.0661305	1	0.35929	1	1	1	1	1	1	0.0829136	1	1	1	1	0.131037	0.281978	1	1	0.256015	0.671987	1	0.272698	1	1	1	0.595238	1
sp|P00740-6|FA9_HUMAN	GWGSVYGSGR		513.244	2	10.7967	TRUE	1	0.534767	1	0.632075	1	0.456121	1	0.0469426	1	1	0.769279	1	1	0.106354	0.31085	0.0752475	1	0.263889	1	0.0657043	0.852779	1	0.978849	0.110368	1	1	1	1	0.174764	1	0.0042261	1	1	0.353689	0.169844	0.388872	0.290287	1	1	1	1	1	1
sp|P00740-6|FA9_HUMAN	YNSGKLEEFVQGNLER		628.315	3	17.1155	FALSE	1	1	1	1	0.207334	0.894777	0.973497	0.257658	1	1	0.518412	1	1	0	1	0.99893	0	0	0	0.263524	0	0.837534	0	1	0	0	0	0	0	0	0	0	0	0	0	0	0	0	0.447188	0.525799	1	0.355808	1
sp|P00740-6|FA9_HUMAN	ELNGQVFEELKGSNYR		628.315	3	16.6543	TRUE	0.732197	0.477379	1	0.959048	1	0.274084	0.601755	1	1	1	0.673496	0.45959	1	0.1321	1	1	1	0.248864	1	0.660253	1	1	0.502351	1	0.444507	0.8345	1	1	0.381925	1	1	0.623893	1	1	1	1	0.372172	0.429326	1	1	0.909463	0.741296	0.614108
sp|P00740-6|FA9_HUMAN	RYNSGKLEEFVQGNLER		680.348	3	14.2699	FALSE	1	1	1	1	0.713603	0.260452	1	1	1	1	1	1	1	1	1	1	1	1	0.929177	0.495704	0.171376	0.430294	0.144673	0.665912	0.373357	0.0908042	0	0.0730479	0.253427	0	0	0	0.0529801	0.00687758	0	0.00693413	0	0	0.971188	1	1	1	0.397108
sp|P00740-6|FA9_HUMAN	ELNGQVFEELKGSNYRR		680.348	3	13.4697	TRUE	1	1	1	0.735399	1	1	1	1	0.742225	1	1	1	1	1	0.540892	1	1	1	0.195224	1	1	1	1	1	1	1	0.735995	1	1	1	1	1	1	1	1	1	1	1	1	1	1	1	1
sp|P00740-6|FA9_HUMAN	TVFLDHENANK		644.32	2	8.46493	FALSE	1	0.146002	1	0	0	0.0601641	0	0	0.694849	0.487929	0	0.0014892	0	0.921137	0.563363	0.170268	1	0.178263	0.00129702	0.502476	1	0.0411255	0.726409	0.0454545	1	0.386844	0.43921	0.348217	0.181556	0.221216	0.0635593	0.353917	0	0	0	0	0.00989011	0	0	0.0113208	0.146163	0	0
sp|P00740-6|FA9_HUMAN	NANEHDLFVTK		644.32	2	8.5542	TRUE	1	1	0.147157	0.330325	0.125806	0.836628	1	0.332066	1	0.161916	0.724777	1	0.979862	0.00476474	0.324619	0.479891	0.528411	0.832159	0.596949	0.291196	1	0.593575	0.788838	0.33593	0.521953	1	1	1	1	0.686997	0.110678	1	0.734533	1	0.856219	0.978524	0.508464	0.46722	1	0.855658	1	1	1
sp|P00740-6|FA9_HUMAN	N[Dea]C[PPa]ELDVTC[PPa]NIK		697.818	2	13.2143	FALSE	1	1	1	0.705809	0.22435	1	0.129904	1	0	1	0.0121029	0.00972898	1	0.282139	0	1	0.0709534	0.00122399	1	1	0.825456	1	0	1	0	1	1	1	1	1	1	1	1	1	1	1	0.14321	1	0.584862	1	0.586531	1	0
sp|P00740-6|FA9_HUMAN	INC[PPa]TVDLEC[PPa]N[Dea]K		697.818	2	13.3569	TRUE	0.211896	1	0.492308	1	0.717194	1	1	1	1	0.741646	1	1	1	1	0.65881	0.859734	1	1	1	1	1	1	0.188758	1	1	1	1	1	1	1	1	0.929403	1	0.950196	0.85842	1	1	0.8155	1	1	1	1	0.778709
sp|P00740-6|FA9_HUMAN	LEE[Cox]FVQGNLER		689.336	2	15.1554	FALSE	1	0.545953	1	0.57204	0.71179	1	1	1	0.478803	0.385542	1	1	0.598753	1	1	0.806358	1	1	0.0160827	0.844073	1	1	0.0160458	0.24794	1	0.17851	0.217143	0.0151286	0.239293	0	0	0.00104932	0.028169	0	0	0.0538194	0	0	0.731417	1	1	0.357143	0.4866
sp|P00740-6|FA9_HUMAN	ELNGQVFE[Cox]ELR		689.336	2	14.6767	TRUE	1	1	1	0.835526	0.112378	1	0.963252	1	0.317267	0.239534	1	0.440409	1	1	1	0.626894	1	1	0.566281	1	0.483246	0.817092	1	0.430866	0.972632	1	1	1	0.684651	1	1	1	0.659866	0.710253	0.189891	0.811808	1	0.371981	1	1	1	1	0.18663
sp|P00740-6|FA9_HUMAN	VDAF[2Ox]C[PPa]GGSIVNEK		721.335	2	13.4169	FALSE	0.778098	1	1	1	1	1	1	1	1	1	1	1	0.682376	1	1	1	1	1	1	1	1	1	1	1	1	1	1	1	1	1	1	1	1	1	1	0.647059	1	1	0.966936	0.0261866	1	1	1
sp|P00740-6|FA9_HUMAN	ENVISGGC[PPa]F[2Ox]ADVK		721.335	2	13.6817	TRUE	1	1	0.747475	1	0.805522	1	1	0.193327	1	1	1	1	1	1	1	1	0.578531	0.850312	1	1	0.681486	1	0.472441	1	0.763032	1	1	0.705818	1	0.491763	0.827378	1	0.623107	0.130942	1	0.913911	0.488299	1	1	1	1	1	1
sp|P00740-6|FA9_HUMAN	YN[Dea]SGKLEEFVQGNLER		628.643	3	20.4197	FALSE	1	1	1	0.0436562	1	1	1	0.15533	0.370939	0.79902	0.161081	1	0.0177474	1	0.205824	0.228084	0	1	1	0.910379	0.912374	0.841659	1	0.00544959	0	1	1	1	0	0	0	0	0	0.0382022	0	0	0	0	0.894569	0.302231	1	1	0.813268
sp|P00740-6|FA9_HUMAN	ELNGQVFEELKGSN[Dea]YR		628.643	3	19.9749	TRUE	1	1	1	1	1	0.953633	1	1	1	1	0.753851	1	0.0140548	1	0.838674	1	1	0.80464	1	1	1	1	1	1	1	1	1	1	1	1	0.904365	1	1	1	1	1	1	1	0.691358	1	1	1	1
sp|P00740-6|FA9_HUMAN	WIVTAAHC[PPa]VE[KXX]T[UGG]GVK		868.913	2	14.3653	FALSE	0.792694	1	1	0.638926	0.445172	1	1	0.316287	0.794236	0.0220994	0.04	0.454171	1	0	0.403621	1	0	0	0	0	0	0	0	1	0	0	0	0	1	0	0	0	0	0	0	0	0	0	1	1	0.868007	0.0471281	1
sp|P00740-6|FA9_HUMAN	VGT[UGG]E[KXX]VC[PPa]HAATVIWK		868.913	2	13.1117	TRUE	1	1	1	1	0.591495	0.489644	1	0.684141	0.281024	0.901857	0.100727	0.725907	0.731898	0.565695	0.0721405	0.917588	0.520731	0.482696	0.446038	0.0605449	1	0.271394	1	1	1	0.458769	1	1	0.947653	0.914301	0.676752	0.166725	0.662202	0.62994	0.168516	1	0.657887	0.38797	1	1	0.258325	1	0.704188
sp|P00740-6|FA9_HUMAN	C[PPa]ELDVTC[PPa]NIK		640.305	2	11.25	FALSE	1	0.571239	1	0.211538	0.0183673	0	1	0.614856	1	0.728525	0.0159884	1	0.609504	0.0387841	0.0273828	0.121435	0.129622	0	0.442235	0	1	0.221656	0	0.353414	0.0739587	0.419431	1	0.432432	0	1	0	0.0178571	0.564292	0.214141	0	0.513135	0.0520231	0	1	0.198565	0.826966	0.668555	0.538112
sp|P00740-6|FA9_HUMAN	INC[PPa]TVDLEC[PPa]K		640.305	2	11.3226	TRUE	0.49668	0.90149	1	0.886725	1	1	1	0.97579	1	0.181208	1	1	0.639703	1	1	1	1	0.477225	1	1	0.406936	1	1	1	1	1	1	1	0.479556	1	1	1	1	1	1	1	1	1	1	1	1	1	1
sp|P00740-6|FA9_HUMAN	FTIYNNM[Oxi]FC[PPa]AGFHEGGR		684.301	3	17.1583	FALSE	1	0	1	0.571839	0	0	0	0	0	0	0	0	0.17561	0.0610611	0	0.0355301	0.06165	0.0181044	1	0.134969	1	0	0	0.674923	0.0748746	0	0.167386	0.138302	0.0408889	0.111876	0	0	0.170332	0	0	0.25	0	0	0.885113	0.353506	1	1	0
sp|P00740-6|FA9_HUMAN	GGEHFGAC[PPa]FM[Oxi]NNYITFR		684.301	3	16.6826	TRUE	1	1	1	1	0.588517	1	1	1	1	1	1	1	1	0.98178	0.821389	1	1	1	1	1	1	1	1	1	1	1	1	1	1	1	1	1	0.487368	0.604268	1	1	1	1	1	1	1	1	1
sp|P00740-6|FA9_HUMAN	S[UGG]C[PPa]E[KXX]PAVPFPC[PPa]GR		778.823	2	13.7885	FALSE	0.178295	0.94	0.3125	0.232218	0.172363	0.368777	0	0	0	0.136337	0	1	0	0	0	0	0	0	0	1	0	0	0	0	0	0	0	0	0	0	0	0	0	0	0.985875	0	0	0	0.666667	1	0.601288	0.272072	1
sp|P00740-6|FA9_HUMAN	GC[PPa]PFPVAPE[KXX]C[PPa]S[UGG]R		778.823	2	13.5413	TRUE	1	0.586858	1	0.015625	0.105004	1	0.0387097	1	1	1	0.123243	1	0.739824	1	1	0.91874	0.419176	1	1	0.264355	0.367299	0.193939	0.57819	0.0495002	1	1	0.211823	1	0.36284	1	1	0.405935	0.925577	1	0.55411	0.648169	1	0.222898	1	1	0.688742	1	1
sp|P00740-6|FA9_HUMAN	ALVLQYLR		488.303	2	18.623	FALSE	0.701353	1	1	1	0.900372	1	0.822898	1	1	0.854608	1	1	1	1	1	1	1	0.734095	1	0.264093	1	1	1	1	0.206536	1	0.320979	0.0187654	0.384188	1	0.952243	0.0478992	0.3244	0.0618449	0.030853	1	1	0.739388	1	1	1	1	0.868042
sp|P00740-6|FA9_HUMAN	LYQLVLAR		488.303	2	18.6375	TRUE	1	0.870889	1	0.373832	1	1	1	1	1	1	1	1	1	0.0728863	0.517101	1	0.604599	0.608274	1	0.729179	0.622759	0.0116009	0.220041	1	0.951013	0.339046	1	0.66223	0.901049	1	0.905799	0.528953	1	0.848551	0.420222	0.402601	0.877944	0.780315	1	0.600153	0.31203	1	0.137462
sp|P00740-6|FA9_HUMAN	SC[PPa]EPAVPFP[2Ox]C[PPa]GR		718.818	2	15.036	FALSE	1	0.178687	0.655797	0.103194	0	0.00446429	0.0750361	0	1	1	0	0	0.0661637	0	0	0	0	0	0	0	1	1	1	0.00117233	0	0	0.970525	0	0	0	0	0	0	0	0	0	0	0	1	0.0269815	0	0.971552	0
sp|P00740-6|FA9_HUMAN	GC[PPa]P[2Ox]FPVAPEC[PPa]SR		718.818	2	15.9969	TRUE	1	0.448819	1	1	0.294268	1	1	0.780178	1	1	0.387435	1	1	1	1	1	1	0.189803	1	0.952075	0.946324	1	0.678182	1	1	0.280308	1	0.339464	0.220766	1	1	0.926818	1	0.174389	0.350211	0.291064	0.49417	1	0.138702	1	0.7674	0.545095	1
sp|P00740-6|FA9_HUMAN	SADNKVVC[PPa]SC[PPa]TEGYR		591.935	3	8.60757	FALSE	1	1	1	1	0.650228	1	1	0.902561	0.0446615	1	0.590609	0	0.00157233	0.176888	1	1	0.393921	0	1	0	1	1	0	0.157225	0.00294985	0	1	0.0732015	0.0272685	1	0.172662	1	1	0.191656	0.120175	0.816316	0.621486	0.00521105	1	1	1	1	0.943942
sp|P00740-6|FA9_HUMAN	YGETC[PPa]SC[PPa]VVKNDASR		591.935	3	7.10614	TRUE	1	1	1	1	1	1	1	0.155023	1	1	1	1	1	0.347857	0.880432	1	1	0.756655	0.889814	0.279513	1	0.151079	1	1	0.806171	1	1	1	0.146721	1	0.471204	1	1	0.663328	0.834878	0.0347349	0.090583	1	1	0.114613	1	1	0.828119
sp|P00740-6|FA9_HUMAN	SC[PPa]EPAVPFPC[PPa]G		624.773	2	15.7834	FALSE	1	0.515373	1	1	0.986454	1	1	1	1	1	1	1	0.88635	1	1	1	1	1	1	1	0.495379	1	0.480082	0.266619	1	0.453039	0.147396	0.493834	1	1	0.537659	0.88991	1	1	0.556599	0.927835	1	1	1	1	1	1	1
sp|P00740-6|FA9_HUMAN	SC[PPa]PFPVAPEC[PPa]G		624.773	2	15.6079	TRUE	1	1	1	1	1	0.358338	1	1	1	1	1	1	0.976088	1	1	1	1	1	1	1	0.381548	1	0.98316	1	0.717936	1	1	0.762563	1	1	1	0.354601	1	0.826645	1	1	1	1	0.847315	0.426763	1	1	1
sp|P00740-6|FA9_HUMAN	C[PPa]EPAVPFPC[PPa]GR		659.308	2	13.568	FALSE	1	0.514706	1	1	0.335351	1	1	1	0.00520382	1	1	0.796866	0.399057	0.820067	0.329343	1	0	0.045323	1	1	1	0	0.00717703	0.44819	1	0.09375	0.220511	0	0.0711595	1	0	0.0885437	0.0412574	0.130824	0.920341	0.367656	0	1	0.801105	1	1	1	1
sp|P00740-6|FA9_HUMAN	GC[PPa]PFPVAPEC[PPa]R		659.308	2	13.0989	TRUE	1	1	1	0.590118	1	1	0.618497	1	1	0.549655	0.80877	1	1	0.840821	1	0.784211	0.51641	0.329897	0.776879	0.976486	1	1	1	1	0.897066	1	0.856255	1	0.366303	1	0.353231	0.436332	1	1	0.325411	1	0.825518	1	1	1	1	1	1
sp|P00740-6|FA9_HUMAN	N[Dea]SADNKVVC[PPa]SC[PPa]TEGYR		944.912	2	8.56631	FALSE	0.825509	0	1	0.889229	0.00458716	0.218659	0	0	0	0	0	0	0.00994318	0	0	1	0.757856	0	0	0	0	0.0427807	0	0	0	0	0.879599	0	0	0	0	0.00810127	0	0	0	0	0.00570451	0	1	0.815498	0.217054	0.202869	0
sp|P00740-6|FA9_HUMAN	YGETC[PPa]SC[PPa]VVKNDASN[Dea]R		944.912	2	7.99647	TRUE	1	0.24902	1	1	0.198147	0.283422	0.328069	1	0.517922	0.855003	1	0.164683	1	0.761549	0.663925	0.113278	0.522016	0.552169	0.215686	0.166315	0.894863	0.905671	1	1	1	0.575282	0.121487	1	0.089101	0.381553	1	1	1	1	1	1	1	0.233166	0.990679	1	0.58815	0.398764	1
sp|P00740-6|FA9_HUMAN	VVGGEDAKPGQFPWQ		807.899	2	16.3752	FALSE	1	0.939891	1	1	1	1	1	0.339054	0.60173	1	0.488218	1	0.522111	0.35959	1	0.320417	0.474777	1	0.00128617	1	1	0.503273	1	0.692222	0.144806	1	0	0.809312	0.526166	0.0430416	0.842975	0.116729	0	0	0.332121	0	0	0	1	1	1	1	1
sp|P00740-6|FA9_HUMAN	WPFQGPKADEGGVVQ		807.899	2	16.5294	TRUE	0.104265	0.806468	1	0.858365	1	1	1	1	1	1	0.893074	0.38031	0.924573	0.0736791	0.517868	0.783547	1	1	0.83494	0.858491	0.931329	1	1	1	0.400115	1	1	1	1	0.2556	1	1	1	1	1	0.532754	1	0.597207	1	0.796983	1	1	1
sp|P00740-6|FA9_HUMAN	VSVSQTSKL		474.772	2	9.24956	FALSE	1	1	1	0.79841	1	1	1	1	0.549356	1	1	1	1	1	1	1	0.840513	1	1	1	0.564176	1	1	1	1	1	1	0.538462	1	0.00341103	1	1	0	1	1	0.158129	1	0.908432	1	1	1	1	1
sp|P00740-6|FA9_HUMAN	KSTQSVSVL		474.772	2	7.77424	TRUE	0.652418	1	1	1	1	1	1	1	0.118215	1	0.567511	1	0.0177839	0.45634	1	1	0.65989	1	1	0.184502	1	1	1	1	1	1	0.739221	1	1	0.989479	1	1	0.868681	1	1	1	1	1	1	0.312	1	0.817172	0.403996
sp|P00740-6|FA9_HUMAN	SC[PPa]EP[2Ox]AVPFPC[PPa]GR		718.818	2	15.0444	FALSE	1	0.00359712	1	1	1	0	1	1	1	1	0.0550688	1	1	1	1	1	1	1	1	1	1	1	1	1	1	1	1	1	1	1	1	1	1	1	1	0.976296	1	1	0.0245399	1	1	1	1
sp|P00740-6|FA9_HUMAN	GC[PPa]PFPVAP[2Ox]EC[PPa]SR		718.818	2	14.2382	TRUE	1	0.317518	1	1	1	1	0.952599	1	1	0.767434	0.532472	0.237467	1	1	1	0.97019	1	1	0.557134	1	1	0.269874	1	1	1	1	0.0244173	1	1	0.25496	1	0.0696279	1	1	1	0.852034	1	1	1	0.0144144	1	1	0.878917
sp|P00740-6|FA9_HUMAN	VVGGEDAKPGQFPWQVVLNGKVDAFC[PPa]GGSIVNEK		904.712	4	26.2518	FALSE	0.731855	1	1	1	1	1	0	1	1	0.82675	0.982242	0.151236	1	0.548561	1	1	0.0192113	0.0797896	0.0222469	1	0	1	0.00607533	0	0.0176289	0	0.00121065	0	0.0139234	0.0244151	0	0.053112	0	0.0850856	0.418251	0	0.00116618	0.558711	1	1	1	1	1
sp|P00740-6|FA9_HUMAN	ENVISGGC[PPa]FADVKGNLVVQWPFQGPKADEGGVVK		904.712	4	25.7148	TRUE	1	1	1	1	1	1	1	1	1	1	1	1	1	0.842572	1	1	1	1	1	1	1	1	0.98344	1	0.896004	1	1	0.0856672	0.336615	1	0.837851	0.229855	1	1	1	1	1	1	1	1	1	1	1
sp|P00740-6|FA9_HUMAN	ITVVAGEHNIEET		706.357	2	10.5456	FALSE	0.728008	1	1	1	1	1	1	0.853622	0.818362	0.41086	0.841507	0.602877	0.0588582	0.91159	0.00251731	0.343739	0	0.195212	0.636504	0.143043	0.00372208	0.666221	0.00250784	0	0	0	0	0	0	0.00555864	0	0	0	0	0	0	0	0	1	1	1	0.919722	0.858271
sp|P00740-6|FA9_HUMAN	EEINHEGAVVTIT		706.357	2	9.86715	TRUE	0.860068	1	1	0.917	1	0.708075	1	0.614802	0.882992	0.705232	1	1	1	0.459432	1	0.734192	0.359121	1	1	0.351205	1	1	0.253286	1	1	0.688421	0.307346	1	0.072908	0.993601	0.699789	1	0.523106	0.916579	0.872835	1	1	0.569954	1	1	0.926463	1	1
sp|P00740-6|FA9_HUMAN	FTIYN[Dea]NMFC[PPa]AGFHEGGR		679.298	3	20.0514	FALSE	1	0.175515	1	1	0	0	0	0	0	0	0	0	0	0	0	0	0	0	0	0	0	0	0	0	0	0	0	0	0	0	0	0	0	0	0	0	0	0	1	1	1	0.846909	0
sp|P00740-6|FA9_HUMAN	GGEHFGAC[PPa]FMNN[Dea]YITFR		679.298	3	20.8912	TRUE	1	1	1	1	1	1	0.48917	0.346922	0.924328	1	1	0.773073	0.875682	0.270746	1	0.219302	0.938886	0.987874	1	1	0.924439	1	0.503022	1	0.645682	1	1	0.955092	1	0.987426	1	0.881825	1	0.451039	1	0.922922	1	1	1	0.777706	1	1	1
sp|P00740-6|FA9_HUMAN	[PPa]-NC[PPa]ELDVTC[PPa]NIK		732.845	2	11.2708	FALSE	1	0.54242	1	1	1	0.878295	0.964599	1	1	1	0.955787	1	0.616123	0	0.163062	0.399008	0.227273	0.172915	1	1	1	1	1	0.328125	0.062599	0.0613646	0	0.843653	0.0651438	0.36425	0.246493	0	1	0.282707	0	0	0	0.0874799	1	0.193939	1	1	1
sp|P00740-6|FA9_HUMAN	[PPa]-INC[PPa]TVDLEC[PPa]NK		732.845	2	10.79	TRUE	1	0.076087	1	0.305793	1	1	1	1	1	1	0.643074	1	1	1	1	1	0.730954	0.448074	1	1	1	1	1	0.704868	0.803585	0.744604	0.776705	1	1	1	0.691188	1	0.482869	1	1	0.0656997	0.540574	1	1	1	1	1	1
sp|P00740-6|FA9_HUMAN	PGQFPWQVVLNGK		735.399	2	24.3097	FALSE	0.810714	1	1	0.873888	0	0	0	0.170255	0	0	0.152911	0.00153257	0.101822	0.0445827	0	0	0.0154879	0.630361	0	0.1367	1	1	0.207096	0	0	0	0.0957346	0.00748663	0	0	0	0	0	0	0	0	0	0	1	0.0175439	1	0	0
sp|P00740-6|FA9_HUMAN	GNLVVQWPFQGPK		735.399	2	24.3257	TRUE	1	0.556617	1	1	0.33994	0.790021	0.168601	1	0.0676841	1	0.148947	0.304403	0.174083	0.161496	0.542583	1	1	0.768449	0.0519348	0.134446	0.372642	1	0.760959	0.502283	0.0842505	1	0.298384	0.269922	0.255433	0.0220126	1	1	1	0.0130208	1	1	1	0.178684	0.605923	0.823388	1	0.425185	0.910667
sp|P00740-6|FA9_HUMAN	NC[PPa]ELDVTC[PPa]NIKN[Dea]GRC[PPa]EQFC[PPa]K		651.293	4	12.2343	FALSE	1	1	1	1	0.711731	0.181956	1	1	0.0354862	1	0.509078	0.013369	1	0	0.288369	1	0.632982	0	0.947939	0	1	0	0	1	0	0	1	0	0	1	0	0.00207469	1	0.0141753	0	1	0	0	1	1	1	1	1
sp|P00740-6|FA9_HUMAN	NC[PPa]FQEC[PPa]RGN[Dea]KINC[PPa]TVDLEC[PPa]K		651.293	4	12.3032	TRUE	1	1	1	1	1	1	1	1	0.956655	0.884063	0.552828	0.934696	1	0.919936	1	1	0.534215	0.0265442	1	1	1	1	1	1	0.841511	0.714769	1	0.867297	0.697875	0.968887	0.826875	1	1	0.890841	1	1	0.468072	1	1	1	1	1	1
sp|P00740-6|FA9_HUMAN	PGQFPWQVVLN[Dea]GK		735.891	2	23.2495	FALSE	1	0.946799	0	1	0	0.103806	0.0577947	0	0	0.0958991	0	0	0.00858984	0	0	0	0	0	0	0	1	1	1	0	0	0	0	0	0	0	0	0	0	0	0	0	0	0	0.733855	1	1	0.524766	0
sp|P00740-6|FA9_HUMAN	GN[Dea]LVVQWPFQGPK		735.891	2	24.5384	TRUE	1	0.623669	0.545455	0.630728	1	0.929955	0.69261	0.00576784	0.0127898	1	0.681159	0.761235	0.428462	1	0.764223	0.0278422	0.317794	0.882398	0.218508	0.157514	0.506637	0.703776	1	0.372032	0.820741	0.163108	0.0125571	0.00752688	0.0132518	0.155172	0.00321199	0.125508	0.293409	0.135412	0.211991	0.0126582	0.00460035	0.0299591	1	1	1	1	0.31497
sp|P00740-6|FA9_HUMAN	VVGGEDAKPGQFPWQV		857.433	2	19.8576	FALSE	1	1	1	0.838955	1	0.469365	0.357988	1	1	1	0.519827	1	0.282118	0.463894	0.455044	0.21597	0.105	0.00237107	1	1	0	0	0	0	0.00283019	0	0	0	0	0	0	0	0	0	0	0	0	0	1	1	1	1	1
sp|P00740-6|FA9_HUMAN	QWPFQGPKADEGGVVV		857.433	2	20.447	TRUE	1	1	0.694301	1	0.482507	1	1	1	0.925289	0.64167	0.65779	1	1	0.26251	1	1	0.497653	0.632083	1	1	0.525931	1	1	0.0436469	1	0.743636	0.84635	1	1	0.140133	1	1	1	1	1	0.545402	1	0.201518	1	1	1	1	1
sp|P00740-6|FA9_HUMAN	VVAGEHNIEETEHTEQKR		527.261	4	8.54149	FALSE	1	1	1	1	1	1	0.112861	0	0.785185	0.161948	0.0398936	0.09437	0.664217	0	0	0.0683417	0.0155521	0	0	0.0495612	0.16845	0	0.0105263	0.00118483	0	0	0	0.00114416	0.00927357	0	0	0	0	0.0654062	0	0	0	0	1	1	1	1	0.763468
sp|P00740-6|FA9_HUMAN	KQETHETEEINHEGAVVR		527.261	4	7.82848	TRUE	1	1	0.963057	1	1	1	1	1	1	1	1	1	1	1	1	1	1	1	1	1	0.790038	0.787121	1	1	0.41055	0.146861	1	1	1	1	1	1	1	1	1	1	1	1	1	1	1	1	1
sp|P00740-6|FA9_HUMAN	RYNSGKLEE[Cox]FVQGNLER		695.012	3	16.5695	FALSE	1	1	1	0.987974	0.447696	1	1	0.820671	1	1	1	1	1	1	1	1	1	1	1	1	1	1	1	1	0.815822	1	0.364676	0.542832	1	0.249724	0.0248923	0.123429	0.0981165	0.0227545	0.0313059	0.161922	0.354639	0	1	1	1	1	1
sp|P00740-6|FA9_HUMAN	ELNGQVFE[Cox]ELKGSNYRR		695.012	3	16.7284	TRUE	1	1	1	1	1	1	1	0.665107	1	0.755066	1	1	1	1	1	1	1	1	0.990664	1	1	1	0.665243	1	1	1	1	1	1	0.577645	1	1	1	1	1	1	1	1	1	1	1	1	1
sp|P00740-6|FA9_HUMAN	ITVVAGEHNIEETEH[Oxi]TEQKR		584.792	4	9.46238	FALSE	1	1	1	1	0.251157	1	0.922872	0	1	1	1	1	1	1	1	1	0.309421	0.0802442	0.0473251	0.255651	0.926844	1	1	1	0.216321	0.656566	1	0.268342	1	0.0720146	0.0908725	0.236764	1	0.305197	0.157028	1	1	0.487694	1	1	1	0.407885	1
sp|P00740-6|FA9_HUMAN	KQETH[Oxi]ETEEINHEGAVVTIR		584.792	4	9.39448	TRUE	1	1	1	1	1	1	1	1	1	1	1	1	1	1	1	1	1	1	1	1	1	0.903073	1	1	1	1	1	1	1	1	0.976276	1	1	0.535952	0.430233	1	0.8	1	1	1	1	1	1
sp|P00740-6|FA9_HUMAN	SYVTPIC[PPa]IADKEYTNIFLK		763.733	3	24.9081	FALSE	1	0.913229	1	1	0.640258	1	1	0.019165	0.220031	1	0	0	0.84295	0	0	0.468056	0	0.036	0.431237	0	0.333603	1	0.663004	0.196941	0	0	1	0	0	0.486098	0	0	1	0.0237671	0	0.731681	0	0	1	1	0.594828	1	1
sp|P00740-6|FA9_HUMAN	LFINTYEKDAIC[PPa]IPTVYSK		763.733	3	25.9916	TRUE	1	0.949866	1	1	1	1	1	1	1	1	0.81531	1	0.501453	1	1	1	1	0.200073	0.952278	0.872022	1	1	1	1	1	0.599349	1	0.579247	1	1	1	0.174394	1	1	0.600705	1	0.490376	0.186144	1	0.959205	0.723726	1	1
sp|P00740-6|FA9_HUMAN	SGKLEEFVQGNLER		535.946	3	14.9854	FALSE	1	1	1	1	1	1	1	1	1	1	1	1	1	1	1	1	1	1	0.0955951	1	1	1	1	0.505461	0.372365	1	0.319109	0.850154	1	1	0.0431267	1	0.298339	1	1	1	1	1	0.901116	1	1	1	1
sp|P00740-6|FA9_HUMAN	ELNGQVFEELKGSR		535.946	3	15.3192	TRUE	1	1	1	1	0.625933	1	1	1	1	1	1	1	1	1	1	1	0.962255	1	1	1	1	1	1	1	1	0.472895	1	1	1	1	1	1	1	1	1	1	1	1	1	1	1	1	1
sp|P00740-6|FA9_HUMAN	N[Oxi]C[PPa]ELDVTC[PPa]N[Oxi]IK		713.321	2	10.7725	FALSE	1	0.83897	1	0.418301	1	0.368453	0.104139	0	1	0.0991217	0	1	0.00453515	0	0	0	0	0.00239378	0	0	0.0905816	0	0	0	0	0	0	0.0104439	0	0.0227155	0	0	0.0168865	0	0	0	0	0	1	1	0.00731261	1	1
sp|P00740-6|FA9_HUMAN	IN[Oxi]C[PPa]TVDLEC[PPa]N[Oxi]K		713.321	2	11.4746	TRUE	0.543881	1	1	1	1	1	1	0.987535	0.481097	0.631008	1	0.369836	1	1	1	1	0.368404	0.570597	0.999469	0.628589	1	1	1	1	0.022787	1	0.82804	1	0.0401427	1	0.107367	0.407462	1	0.821087	0.671602	0.0374258	1	1	1	1	1	1	1
sp|P00740-6|FA9_HUMAN	RYN[Dea]SGKLEEFVQGNLER		680.676	3	20.2931	FALSE	1	1	1	0.834611	1	1	1	1	0.876166	1	0.0685985	1	1	1	1	1	1	1	1	0.88895	1	0.930151	1	0.383132	1	1	0.80485	0.180626	0.186829	0	0.263383	0.382953	0.156783	0.338462	0.269146	0.493652	0.1208	0.330031	1	1	1	1	1
sp|P00740-6|FA9_HUMAN	ELNGQVFEELKGSN[Dea]YRR		680.676	3	19.8897	TRUE	1	1	1	1	1	1	1	0.560172	1	1	1	1	0.790668	1	0.834339	1	1	1	1	1	1	1	1	1	1	1	0.979395	1	1	1	1	1	0.597888	1	1	1	1	1	1	1	1	1	1
sp|P00740-6|FA9_HUMAN	NC[PPa]ELDVTC[PPa]NIK[Oxi]N[Dea]GR		869.398	2	10.2659	FALSE	1	1	1	1	0.483082	0.290621	1	1	1	1	0.873496	0.629581	0.361797	0.608079	1	0.822248	0.635131	0.813764	0.410526	0.407666	0.0389239	1	0	0.376802	0.113869	0	0.0901328	1	0.0903328	1	0.761044	0.0748408	0.138532	0.815991	0.18797	1	0.340972	0.493813	1	1	1	0.399383	1
sp|P00740-6|FA9_HUMAN	GN[Dea]K[Oxi]INC[PPa]TVDLEC[PPa]NR		869.398	2	9.87032	TRUE	1	1	1	1	1	0.781184	0.657799	1	1	1	0.93071	0.984224	1	1	0.144742	0.237384	0.435391	0.472838	0.47854	0.543814	0.486827	0.709091	1	0.0696203	1	0.50383	1	1	0.845424	0.706252	0.19965	0.325639	1	1	1	0.459224	0.331107	1	1	1	1	0.663242	0.322466
sp|P00740-6|FA9_HUMAN	C[PPa]EQFC[PPa]KN[Dea]SADNKVVC[PPa]SC[PPa]TEGYR		693.049	4	9.69828	FALSE	1	1	1	1	1	1	0.408202	0.926163	0.28408	1	1	0.462282	1	0.870212	0.393087	1	0.545869	0.183178	1	0.594964	0.966292	0	0	1	0.548292	0.01002	1	1	0.173945	1	0.253484	0.088716	1	1	0.193132	1	0.0120548	0	0.924499	1	1	1	0.931926
sp|P00740-6|FA9_HUMAN	YGETC[PPa]SC[PPa]VVKNDASN[Dea]KC[PPa]FQEC[PPa]R		693.049	4	8.55116	TRUE	1	1	1	1	1	1	0.994898	1	1	1	1	1	1	1	0.64	1	1	1	1	1	1	1	0.59511	1	1	1	1	1	1	1	1	1	1	1	1	1	1	1	1	1	1	1	1
sp|P00740-6|FA9_HUMAN	[PPa]-SC[PPa]EPAVPFPC[PPa]GR		738.342	2	13.2175	FALSE	0.798148	0.540767	1	1	1	0.485912	0.0341463	0.131441	0.0393535	1	0.397293	0.0547148	1	0.14866	0.367944	0.762244	0.129571	1	0	0.420907	0.865536	0.0808383	0.892094	0.417275	0	0.148725	0	1	1	0.0576208	1	0.0400174	0	0.0432852	0.0336432	0.380803	0.523795	1	0.395833	1	1	1	0.911687
sp|P00740-6|FA9_HUMAN	[PPa]-GC[PPa]PFPVAPEC[PPa]SR		738.342	2	13.2998	TRUE	1	0.376736	1	1	1	0.870653	1	1	1	1	1	1	1	1	0.549165	1	0.66044	0.874325	0.47306	0.789429	0.0598151	1	1	1	0.742697	1	1	0.660194	1	1	1	0.960641	1	1	1	0.357801	0.705007	1	1	0.392558	1	1	0.932893
sp|P00740-6|FA9_HUMAN	NC[PPa]ELD[Sud]VTC[PPa]NIK		713.312	2	13.7815	FALSE	0.370482	1	1	1	1	0.449831	1	1	1	1	1	1	1	0.98124	1	0.989801	1	0.949297	1	1	1	1	1	1	1	1	1	1	1	1	1	1	1	0.544539	1	0.74255	1	1	0.412698	1	1	1	0.869057
sp|P00740-6|FA9_HUMAN	INC[PPa]TVD[Sud]LEC[PPa]NK		713.312	2	14.1059	TRUE	1	1	0.460829	0.702464	0.91232	1	1	1	1	1	1	1	1	0.208835	0.733524	1	1	0.556984	0.784686	1	1	1	0.193225	1	1	1	0.802437	0.465933	1	1	0.989986	1	1	0.832789	0.362219	0.572408	0.561853	1	1	1	0.84356	0.911215	1
sp|P00740-6|FA9_HUMAN	LAENQKSC[PPa]EPAVPFPC[PPa]GR		696.672	3	12.674	FALSE	0.69288	1	1	1	0.554572	1	1	0.621353	1	1	1	1	1	0.122503	1	1	1	0.226306	1	1	1	0	1	1	1	0.00313972	1	0.201285	1	1	1	1	1	0.0724711	1	1	0.185025	1	0.646221	1	1	1	0
sp|P00740-6|FA9_HUMAN	GC[PPa]PFPVAPEC[PPa]SKQNEALR		696.672	3	12.1782	TRUE	0.778928	1	1	1	1	0.0045045	1	1	0.518043	1	1	1	1	1	1	1	1	1	1	1	1	1	1	1	1	1	1	1	1	1	0.812595	1	1	1	1	1	1	1	1	0.968004	1	1	0.755819
sp|P00740-6|FA9_HUMAN	ITVVAGEHNIEETEHTEQK-[-1K]		679.324	3	9.9162	FALSE	1	1	1	1	0.335758	1	1	1	1	1	1	1	1	1	1	1	1	1	1	1	1	1	1	1	1	1	1	1	1	1	1	0.325407	1	1	1	1	1	1	1	1	1	1	1
sp|P00740-6|FA9_HUMAN	QETHETEEINHEGAVVTIK-[-1K]		679.324	3	9.90437	TRUE	1	1	1	1	1	1	1	1	1	1	1	1	1	1	1	1	1	1	1	1	1	1	0.901852	1	1	1	1	1	1	1	1	1	1	1	1	1	1	1	1	1	1	1	1
sp|P00740-6|FA9_HUMAN	AGEHNIEETEHTEQKR		636.633	3	8.64995	FALSE	1	0.913043	1	1	1	1	0.0327065	0.154786	1	0	0	0	0	0	0.0238095	0	0.472511	0	0	0	0	0	0.00251889	0	0	0	0	0.0634376	0	0	0	0	0	0	0	0	0	0	1	1	0.862125	1	1
sp|P00740-6|FA9_HUMAN	KQETHETEEINHEGAR		636.633	3	9.28398	TRUE	1	1	1	1	1	1	1	1	1	1	0.751023	1	0.112288	1	1	1	1	1	1	0.668666	0.821196	0.911163	1	1	1	1	1	1	1	1	1	0.882795	1	1	1	1	0.688998	1	1	1	1	1	1
sp|P00740-6|FA9_HUMAN	C[PPa]EQFC[PPa]KNSADNKVVC[PPa]SC[PPa]TEGYR		692.803	4	8.52632	FALSE	1	0.471507	1	1	1	1	0.390948	0.288723	1	1	0.429125	1	1	1	0.171264	1	0.622421	0.197875	1	1	1	0.0104895	0	1	0.295912	0.0911179	1	0.0848435	0.478642	1	0.282952	0.109023	1	0.0578778	0.26692	1	0.00675676	0	1	1	1	1	1
sp|P00740-6|FA9_HUMAN	YGETC[PPa]SC[PPa]VVKNDASNKC[PPa]FQEC[PPa]R		692.803	4	7.92546	TRUE	1	1	1	1	1	1	0.897849	1	1	1	1	1	1	1	0.417524	1	1	1	0.928395	1	1	0.795271	1	0.737507	1	0.383545	1	1	1	0.825224	1	1	1	1	1	1	1	0.87027	1	1	1	1	1
sp|P00740-6|FA9_HUMAN	VVC[PPa]SC[PPa]T[UGG]E[KXX]GYR		705.781	2	8.36626	FALSE	0	1	0.405797	0	0.217877	0	0.101626	0.042236	0	0	0	0	0	0	0.820044	0	0	0	0	0	0	0	0	0	0	0	0	0.0910569	0	0	0	0	0	0	0	0	0	0.506024	0.346457	1	0.0287081	0.933032	1
sp|P00740-6|FA9_HUMAN	YGE[KXX]T[UGG]C[PPa]SC[PPa]VVR		705.781	2	8.38203	TRUE	0.220183	1	1	0.0680628	0.135114	1	1	0.135575	0.0317919	1	0.419493	0.360243	0.803392	1	0.914423	0.851124	0.541607	1	0.398587	1	0.874511	0.329254	0.185201	1	0.519913	0.878422	1	1	0.595816	0.783113	0.204538	0.942932	0.871726	0.19299	0.415249	0.124708	0.824107	1	0.815343	1	0.269192	1	0.962726
sp|P00740-6|FA9_HUMAN	FGSGYVSGW[Oxi]GR		594.775	2	9.93108	FALSE	1	1	1	1	0.519598	0.441926	1	1	0.00852515	1	0.637288	1	0.490469	0.453967	0.338495	0.776602	0.0765883	0.169296	0.403379	0.162002	1	1	1	0.194393	0	0.785009	0.695837	0.548276	0.0356816	0.160882	0.0406688	0.633494	0.0790656	0.537757	0.249357	0	1	0.0247027	1	1	1	1	1
sp|P00740-6|FA9_HUMAN	GW[Oxi]GSVYGSGFR		594.775	2	10.5171	TRUE	1	1	1	1	1	0.241283	0.646867	1	1	1	1	0.838387	0.791299	1	1	1	1	0.58538	1	0.635258	1	0.25124	1	1	0.587117	0.917762	1	1	0.14115	1	1	1	1	1	0.885335	1	0.407174	1	1	1	0.622285	1	1
sp|P00740-6|FA9_HUMAN	VVGGEDAKPGQFPWQVVLN		680.69	3	25.3308	FALSE	1	1	1	1	0.260013	1	0.394434	1	0.269818	0.161731	0.423346	0.106148	1	0.0609695	0.855041	1	0.232295	1	1	0.982641	0.766975	0.714701	1	1	0	0.05484	0.454421	0.153846	0.0448944	0.188189	1	0.751147	0.409782	1	0.030895	1	0.657302	0.43874	1	1	0.984263	1	0.942412
sp|P00740-6|FA9_HUMAN	LVVQWPFQGPKADEGGVVN		680.69	3	25.6681	TRUE	1	1	1	0.300095	1	1	1	1	1	0.568345	0.690873	1	1	1	1	1	1	1	0.0859599	1	0.584014	0.900059	0.479564	1	0.0253275	0.769348	1	1	1	0.308451	0.23648	0.108393	1	0.9101	1	1	1	1	1	1	1	0.959256	1
sp|P00740-6|FA9_HUMAN	SGYVSGWGR		484.733	2	10.2701	FALSE	1	1	1	0	1	1	1	1	1	1	0.784701	0.0507674	0.472862	0	1	0.217195	0.0417655	0.219724	0.83111	0.721426	1	1	1	0.554727	0.0307167	0.44898	0.142478	0.611361	0.868241	0.17499	0.834171	0.835704	0.00874317	0.740006	0.275385	1	0.739949	0.345443	1	0.828452	1	0.581381	1
sp|P00740-6|FA9_HUMAN	GWGSVYGSR		484.733	2	10.478	TRUE	1	0.702299	1	1	1	1	0.311203	1	1	0.915221	1	1	1	1	0.289004	0.817007	0.800208	1	1	0.286147	1	1	0.120073	0.780567	0.993264	0.677224	0.972133	0.859198	0.997585	1	1	0.629689	1	0.159071	1	1	1	0.802509	1	0.966304	0.898596	1	0.946043
sp|P00740-6|FA9_HUMAN	FTIYN[Dea]NM[Oxi]FC[PPa]AGFHEGGR		684.629	3	17.5738	FALSE	1	1	1	0.0614152	0	0	0.21542	0.0124567	0	0	0.00953137	0.122491	1	1	0.00493218	0.285383	0.693579	1	0.38962	1	1	0.929921	1	1	0.55496	0.122449	1	1	0.86643	1	1	1	1	1	1	1	0.946176	0.178433	1	0.125683	1	1	0.12844
sp|P00740-6|FA9_HUMAN	GGEHFGAC[PPa]FM[Oxi]NN[Dea]YITFR		684.629	3	17.3894	TRUE	1	1	1	1	1	1	1	1	1	1	1	1	1	1	1	1	1	1	1	1	1	0.458627	0.674757	1	1	0.647639	1	1	1	1	1	1	1	0.228503	1	0.950574	1	1	1	1	1	1	1
sp|P00740-6|FA9_HUMAN	YNHDIALLELDEPLVLNSYVTPIC[PPa]IADK		1081.56	3	31.4377	FALSE	0.816726	0	1	1	0	1	0.241206	0	0.00361664	0.00840336	0.0108025	0	0	0	0	0	0	0	0	0	0	1	0	0	0	0	0	0	0	0	0	0	0	0	0	0	0	0	1	0.0978417	0.796264	0.987623	0.215241
sp|P00740-6|FA9_HUMAN	DAIC[PPa]IPTVYSNLVLPEDLELLAIDHNYK		1081.56	3	30.9536	TRUE	0.738095	1	1	1	1	1	0.153751	0.197458	0.349747	1	1	1	1	0.221429	0.962131	0.78636	0.0812095	0.507303	0.368345	0.249804	0.101279	1	1	0.430372	0.102621	1	0.235201	0.0775323	0.261159	0.79548	1	0.566183	0.213221	0.393971	0.127076	0.512865	0.272294	0.881778	1	1	1	0.253939	0.984949
sp|P00740-6|FA9_HUMAN	VVGGEDAKPGQFPWQVVLN[Dea]GKVD[Sud]AFC[PPa]GGSIVNEK		912.951	4	25.6235	FALSE	1	0.992268	1	1	0.829405	1	1	0.956897	1	1	0.983925	1	1	1	0.0643612	1	1	0.200146	0.755452	1	0.189274	1	0.75506	1	1	1	1	1	1	1	1	0.750064	1	1	1	1	1	1	1	1	1	1	1
sp|P00740-6|FA9_HUMAN	ENVISGGC[PPa]FAD[Sud]VKGN[Dea]LVVQWPFQGPKADEGGVVK		912.951	4	25.9106	TRUE	1	1	1	1	1	1	1	1	1	1	1	1	1	0.379286	1	1	0.700108	1	0.822893	1	1	1	1	0.874642	1	1	1	0.72595	1	1	0.145764	0.674033	1	1	1	0.76631	1	0.232808	1	1	1	1	1
sp|P00740-6|FA9_HUMAN	YVNWIKEK		540.298	2	11.0243	FALSE	1	1	1	1	1	1	1	0.626111	1	0.742652	0.327411	0.153253	0.600208	0.836848	0.727639	1	0.453726	0.874679	0.241584	1	0.800251	0.52918	1	1	0.60315	0.00812183	0.411765	1	0.882457	0.0130648	0.0494918	1	1	0.603716	1	0	1	0.0505007	1	1	1	0.264706	1
sp|P00740-6|FA9_HUMAN	EKIWNVYK		540.298	2	10.2062	TRUE	1	1	1	1	1	1	1	1	1	1	0.868158	0.5625	1	0.587943	1	1	1	0.96176	0.680993	1	1	1	1	1	1	1	1	1	1	1	1	1	1	1	0.00206718	1	1	1	1	1	1	1	0.850456
sp|P00740-6|FA9_HUMAN	TVVAGEHNIEETEHTEQKR		552.523	4	8.10129	FALSE	1	1	1	1	1	1	1	0.227589	1	1	1	1	1	0	1	0.682447	0.275397	0.00242866	1	1	0.205401	1	1	1	1	1	1	0	1	1	0	0	1	0	0	0	0.00785634	0	1	1	1	1	1
sp|P00740-6|FA9_HUMAN	KQETHETEEINHEGAVVTR		552.523	4	8.33275	TRUE	1	1	1	1	1	1	1	1	0.566795	1	1	1	1	0.729391	1	1	1	1	1	1	1	0.823421	1	1	1	1	1	1	1	0.339273	0.0945892	1	1	1	0.535416	1	1	0.56059	1	1	1	1	1
sp|P00740-6|FA9_HUMAN	VTPIC[PPa]IADKEYTNIFLK		680.368	3	22.7944	FALSE	1	1	1	1	1	1	1	0.00443787	0.412047	1	0.942313	0.0433996	1	0	0.105882	1	0.0165034	0	1	0.00256246	1	0.593859	1	0.135081	1	0	0.886604	0.00747863	0.422868	0.0907089	1	0	0.183818	0.00562984	0.019617	0.345356	0	0.229707	1	1	1	1	0.146816
sp|P00740-6|FA9_HUMAN	LFINTYEKDAIC[PPa]IPTVK		680.368	3	23.2405	TRUE	1	1	1	0.681206	1	1	1	1	1	1	1	0.504141	1	1	0.862116	0.83047	1	1	1	1	0.755456	1	1	1	1	1	1	0.450391	0.744849	1	1	0.2698	1	1	1	0.353915	0.709236	1	1	1	1	1	1
sp|P00740-6|FA9_HUMAN	FGSGYVSGW[Kyn]GR		588.775	2	11.1446	FALSE	1	0.534556	1	0.367347	0	0.211833	0.25641	0	0	0	0.00504202	0	1	0	0	0	0	0	0	0	1	1	0.352984	0	0	0	0	0	0.0846433	0.550091	0	0.503378	0	0	0	0	0	0.0223256	0.28021	1	0	0	0
sp|P00740-6|FA9_HUMAN	GW[Kyn]GSVYGSGFR		588.775	2	11.4767	TRUE	1	1	1	1	1	1	0.663442	1	1	1	1	1	1	0.301522	1	1	1	1	1	1	1	1	1	0.488835	0.768109	1	1	1	0.553264	1	1	1	0.958614	0.0827586	1	0.123197	0.837801	0.856014	1	1	1	1	1
sp|P00740-6|FA9_HUMAN	[PGE]-EYTNIFLK		505.271	2	15.8897	FALSE	0	0	1	0	0	0	0	0	0	0	0	0	0	0	0	0	0	0	0	0	0	0.00954654	0	0	0	0	0	0	0	0	0	0	0	0	0	0	0	0	0	0	0	0	0.00636943
sp|P00740-6|FA9_HUMAN	[PGE]-ELFINTYK		505.271	2	15.0344	TRUE	1	1	1	0.786286	1	1	1	1	1	1	0.379408	0.720777	1	1	1	1	1	0.235545	1	1	1	1	1	0.695458	0.930928	1	1	1	0.456856	1	1	1	1	1	1	1	1	1	1	1	1	0.722944	1
sp|P00740-6|FA9_HUMAN	NC[PPa]ELDVTC[PPa]NIKN		754.348	2	11.379	FALSE	1	1	1	1	1	1	0.64524	0.0682755	1	1	1	0.360762	1	0.960717	0.767797	1	0.740446	0.69426	1	0.492216	1	1	0.357872	1	0.538815	0.190024	0.722588	0.364388	0.119449	0.406924	0.48658	0.251299	1	1	0.0837174	1	0.895334	1	1	1	0.407816	1	1
sp|P00740-6|FA9_HUMAN	KINC[PPa]TVDLEC[PPa]NN		754.348	2	11.6802	TRUE	1	1	1	0.281853	1	1	0.343782	1	1	0.859184	1	0.576858	0.660201	1	1	0.61719	1	1	1	0.942064	1	1	0.755282	0.888081	0.511895	1	0.667486	1	1	1	0.3467	1	1	0.791794	0.695903	1	1	1	1	0.712596	1	0.714286	0.971086
sp|P00740-6|FA9_HUMAN	YN[Dea]SGK[Cox]LEEFVQGNLER		643.306	3	22.216	FALSE	1	1	1	1	1	1	1	0.71987	1	0.122498	1	1	1	1	1	1	1	1	1	1	1	0.717916	1	0.648016	1	0.720104	0.852135	1	1	1	1	1	0.452304	0.620627	1	1	0.901105	1	0.0982801	1	1	1	1
sp|P00740-6|FA9_HUMAN	ELNGQVFEELK[Cox]GSN[Dea]YR		643.306	3	22.2533	TRUE	1	1	1	1	0.884586	0.770533	1	0.517707	1	0.379841	1	1	0.914439	1	1	1	1	1	1	0.888889	0.133203	1	0.620019	0.612162	1	1	0.755869	0.811192	1	0.0944882	1	1	1	1	1	0.630726	0.541808	1	1	1	1	1	1
sp|P00740-6|FA9_HUMAN	VAGEHNIEETEHTEQKR		669.656	3	8.58882	FALSE	1	1	1	1	1	0.127801	0.805054	1	0.502661	0.294917	0.188143	0	0.130928	0	0.00494743	0.0480513	0	0	0	0	0	0	0.0160091	0	0	0	0	0	0	0.0439771	0	0	0	0	0	0	0	0	1	1	1	0.428677	1
sp|P00740-6|FA9_HUMAN	KQETHETEEINHEGAVR		669.656	3	9.36654	TRUE	1	1	1	1	1	1	1	1	0.885413	1	0.448092	0.336487	1	0.615715	1	0.630949	1	1	1	1	1	0.776906	1	1	1	1	0.0989166	1	1	1	0.145455	1	1	1	1	1	1	1	1	1	1	1	0.301703
sp|P00740-6|FA9_HUMAN	NC[PPa]ELDVTC[PPa]NIKNGR		574.275	3	9.50538	FALSE	1	1	1	1	1	0.182094	1	1	1	1	0.00497512	0.094168	1	1	0.0217984	1	0.108669	0	0.668493	0	1	0.0438268	0	1	0.00292969	0	0.186283	1	1	0.16343	0.00214133	0.0353201	0.210688	0	0	1	0.174718	0	1	1	1	1	0.00431965
sp|P00740-6|FA9_HUMAN	GNKINC[PPa]TVDLEC[PPa]NR		574.275	3	8.97094	TRUE	1	1	1	1	1	1	1	0.0251989	1	1	1	1	1	0.255616	1	1	0.838909	1	1	0.472315	1	0.710347	1	1	1	1	1	0.540619	1	1	1	0.782019	1	0.968377	1	1	1	0.667545	1	1	1	1	1
sp|P00740-6|FA9_HUMAN	DSC[PPa]QGDSGGPHVTEVEGTSFLTGIISWGEEC[PPa]AM[Oxi]K		922.158	4	30.2206	FALSE	1	0.733556	1	1	1	1	0.963589	0.336975	0.611985	0.681393	0	0.0239748	1	0.126605	0	0.456201	1	0.164606	1	0.1177	0.783707	1	0.719429	1	0.139094	0	1	0.285235	0	1	0.98301	0	1	0.58715	0.009	1	1	0.00107643	1	0.819891	1	1	1
sp|P00740-6|FA9_HUMAN	DM[Oxi]AC[PPa]EEGWSIIGTLFSTGEVETVHPGGSDGQC[PPa]SK		922.158	4	29.9174	TRUE	1	1	1	0.523599	1	1	1	1	1	1	1	0.470588	0.667557	1	1	0.21381	1	1	1	1	1	1	1	1	1	0.438308	1	1	0.561532	1	0.421522	0.942512	1	0.615431	1	0.255537	1	1	1	1	1	1	1
sp|P00740-6|FA9_HUMAN	YNHDIALLELDEPLVLNSYVTPIC[PPa]IADKEYTNIFLK		1063.55	4	34.7252	FALSE	1	0	0	0	0	0.253793	0	0	0.0566419	0	0	0.17186	0	0.0331906	0	0	0	0	0	0	0	0	0	0.00116212	0	0	0	0	0	0	0	0	0	0	0	0	0	0.0475143	0	0	0	0	0
sp|P00740-6|FA9_HUMAN	LFINTYEKDAIC[PPa]IPTVYSNLVLPEDLELLAIDHNYK		1063.55	4	34.709	TRUE	1	1	1	1	1	0.806056	0.893243	0.727332	1	1	0.640731	0.452193	0.886883	0.938015	1	1	0.768582	1	1	0.624387	0.541031	1	0.816245	0.569481	1	0.612069	0.7046	0.142803	1	1	0.137519	0.780881	0.314165	0.373306	0.949831	0.317594	0.780841	1	1	1	0.823529	1	0.475132
sp|P00740-6|FA9_HUMAN	YN[dAm]SGKLEEFVQGNLER		622.639	3	21.74	FALSE	0.69556	1	1	1	1	0.475419	1	1	0.517353	1	1	1	0.615385	1	0.355728	0.412698	1	1	0.606118	1	0.759526	1	1	0.0463544	1	0.0345612	0	0	0	0.0219895	0	0	0	0	0	0	0.0140011	0.0110775	1	1	1	1	1
sp|P00740-6|FA9_HUMAN	ELNGQVFEELKGSN[dAm]YR		622.639	3	22.001	TRUE	0.831858	1	1	1	0.805037	1	1	0.326133	1	1	1	1	1	1	1	1	1	0.740499	1	1	1	1	1	1	1	1	1	0.851184	1	1	0.497418	0.714841	1	1	1	1	1	1	0.0479042	1	1	1	1
sp|P00740-6|FA9_HUMAN	EPAVPFPC[PPa]GR		572.284	2	12.4669	FALSE	1	1	1	1	1	0	1	1	1	1	1	0.862974	1	1	1	1	1	0.318501	1	1	1	1	1	1	1	0.955518	1	0.513719	0.12766	1	0.0837058	0.868191	1	0.109972	0.879684	1	1	0.185754	1	1	0.57228	0.757353	1
sp|P00740-6|FA9_HUMAN	GC[PPa]PFPVAPER		572.284	2	11.9774	TRUE	1	1	1	0.705882	1	1	1	1	1	1	1	1	1	1	0.778811	1	1	1	1	1	1	0.491395	1	1	1	1	0.985059	1	1	1	1	1	1	1	1	1	1	1	0.368902	1	1	1	1
sp|P00740-6|FA9_HUMAN	VSVSQTSKLTR		402.566	3	7.81715	FALSE	0	0.763775	1	0	0.642134	0.00228833	1	0	0.36792	0.485338	0	0.0753463	0	0	0.156434	0	0.0314342	0.00352941	0.25	0	0.698716	1	0.357741	0.0281266	0.112047	0.196755	0.0269251	0	0.436637	0	0.213177	1	0	0.248062	0.565457	0.325282	0.084392	0.165836	0.078329	0.581846	1	0	0
sp|P00740-6|FA9_HUMAN	TLKSTQSVSVR		402.566	3	8.4253	TRUE	1	1	1	0.73678	1	0.655949	0.548472	0.247844	0.942928	1	1	0.659774	0.668892	0.0653465	1	1	1	1	1	0.118074	0.445956	1	0.522171	1	0.915473	1	0.8527	0.150245	0.425635	0.895767	0.105222	1	1	0.613939	0.220762	0.430966	0.629619	1	1	1	1	1	1
sp|P00740-6|FA9_HUMAN	DSC[PPa]QGDSGGPHVTEVEGTSFLTGIISWGEEC[PPa]AMK		918.159	4	31.2035	FALSE	1	1	1	1	0.88645	0.77651	0.715618	0.00440205	1	1	1	0.00152091	0.741705	0	0	1	0	0	1	0	0.506077	0.72954	0	0.414167	0	0	0.0124929	1	0	1	0	0.00713921	0.301621	0	0	0	0	0	1	0.796758	1	1	0.598601
sp|P00740-6|FA9_HUMAN	MAC[PPa]EEGWSIIGTLFSTGEVETVHPGGSDGQC[PPa]SDK		918.159	4	31.634	TRUE	1	0.654194	0.82716	1	0.353571	1	0.483477	0.973699	1	0.989848	1	1	0.996886	1	1	1	1	1	1	1	1	0.0383142	1	0.933163	0.279084	1	0.0320171	0.732258	1	1	1	0.903614	0.555624	1	0.869177	0.53904	0.268239	1	1	1	1	1	0.709312
sp|P00740-6|FA9_HUMAN	NC[PPa]ELDVTC[PPa]N[2Me]IKN		768.363	2	11.7908	FALSE	1	1	1	1	1	1	0.582872	0.972634	0.750258	1	0.25789	1	0.940111	0.746105	0.608251	0.551724	0.0685358	0.0570652	1	0.711425	1	1	0	0.862376	1	0.783557	0.295626	0.0694327	0.215693	1	0	0.267569	1	1	0.207931	0.228412	1	0.25764	1	1	0.271654	0.626045	1
sp|P00740-6|FA9_HUMAN	KIN[2Me]C[PPa]TVDLEC[PPa]NN		768.363	2	11.3759	TRUE	1	1	1	0.449843	1	1	1	0.705457	1	1	1	0.964804	1	1	1	1	0.316481	0.196613	1	0.519294	0.547429	0.560113	1	1	0.294711	0.949373	1	0.0694621	0.229138	0.240652	0.864369	0.019617	0.960683	1	0.890905	1	1	1	0.73287	1	1	1	1
sp|P00740-6|FA9_HUMAN	HNYNAAINK		522.765	2	7.25269	FALSE	1	1	1	0	1	0	0	0	0	0	0.0017094	0	0.00155763	0	0	0	0	0	0	1	0	0	0	0	0	0	0	0	0	0	0	0	0	0.00684463	0	0	0	0	1	1	1	1	1
sp|P00740-6|FA9_HUMAN	NIAANYNHK		522.765	2	8.11952	TRUE	1	1	0.624535	1	1	1	0.556764	1	0.359325	1	0.238051	1	1	1	0.955404	0.508384	0.606332	0.548548	0.805269	0.511352	0.266051	1	0.90492	0.393762	0.20984	1	0.863229	0.347379	1	1	0.568018	0.435748	0.0642757	0.942408	0.0259379	0.167585	0.969403	1	1	1	1	1	1
sp|P00740-6|FA9_HUMAN	NSADNKVVC[PPa]SC[PPa]TEGYRLAENQK		643.554	4	8.80208	FALSE	1	1	1	1	1	1	1	1	1	1	1	1	1	0.842893	1	1	1	0.581355	0.985561	1	0.475019	0.246791	1	1	0.414404	1	1	1	0.617338	1	0.164006	1	1	0.151436	1	1	1	1	1	1	1	1	1
sp|P00740-6|FA9_HUMAN	QNEALRYGETC[PPa]SC[PPa]VVKNDASNK		643.554	4	9.02776	TRUE	1	1	1	1	1	1	1	1	1	1	1	1	1	1	1	1	1	1	0.548943	1	1	1	1	1	1	1	1	1	1	1	1	1	1	1	1	1	1	1	1	1	1	1	1
sp|P00740-6|FA9_HUMAN	STKFTIYNNMFC[PPa]AGFHEGGR		588.523	4	19.1818	FALSE	1	1	1	1	1	1	1	0	1	1	1	0.365756	1	0	0.0171429	1	0.255334	0.137655	1	0	1	1	1	0.288811	0.602156	0.399041	1	0.0094687	0.0148957	0.413614	0.106625	0.430751	0.764951	0	0.259366	0.288455	0.0424272	0.0129805	1	1	0.902062	1	1
sp|P00740-6|FA9_HUMAN	GGEHFGAC[PPa]FMNNYITFKTSR		588.523	4	19.3866	TRUE	1	1	1	1	1	1	1	1	1	1	1	1	1	1	0.639787	1	1	1	1	0.0882917	1	0.787746	1	1	1	0.542316	1	1	0.0102512	0.196338	1	1	1	0.9871	1	1	1	1	1	1	1	1	1
sp|P00740-6|FA9_HUMAN	DD[Oxi]INSYEC[PPa]WC[PPa]PFGFEGK		723.296	3	24.8314	FALSE	1	1	1	1	1	0.520759	0.517013	0.342237	0.207696	1	1	0.257451	1	0.829105	0	1	1	0.946231	0.747953	0.172572	1	1	0.0525784	1	1	0.573396	1	0.150432	0	1	0.0612505	0.40687	1	0.0187617	0.211328	1	1	1	1	1	1	1	0.703881
sp|P00740-6|FA9_HUMAN	GEFGFPC[PPa]WC[PPa]EYSNID[Oxi]DK		723.296	3	24.6039	TRUE	1	1	1	1	1	0.169279	1	1	0.323242	0.692393	1	1	1	1	0.94288	1	1	1	0.354862	1	1	1	1	1	1	1	0.768014	0.510526	0.0635593	1	0.800204	1	0.377435	0.0465374	1	0.589838	1	0.78197	1	1	1	1	0.914798
sp|P00740-6|FA9_HUMAN	C[PPa]SFEEAREVFENTER		639.62	3	15.8061	FALSE	1	1	1	1	1	1	1	1	1	1	1	1	0.846391	1	1	1	1	0.0524099	1	1	1	1	0.670119	0.567784	0.00296883	0.646039	0.425295	0.102236	0.0387912	1	0.0557222	1	1	0.0825553	1	0.285239	0.0294865	0	1	1	1	1	1
sp|P00740-6|FA9_HUMAN	ETNEFVERAEEFSC[PPa]R		639.62	3	15.6215	TRUE	1	1	1	1	1	1	1	1	1	1	0.799143	1	0.983607	1	1	1	1	1	1	0.955871	1	0.344963	1	1	1	1	0.713985	1	1	1	1	1	1	1	1	1	1	1	1	1	0.992935	1	1
sp|P00740-6|FA9_HUMAN	DSC[PPa]QGDSGGPHVTEV		779.826	2	9.20567	FALSE	1	1	0.0352423	0.83388	0.735809	0.974747	1	1	1	1	0.873752	0.394531	1	0.798867	1	1	0.985205	1	0.798968	1	1	0.846618	0.778131	1	0.755118	0.687039	0.530278	1	1	1	0.719078	1	1	0.847861	1	1	1	1	1	1	0.881607	0.232108	1
sp|P00740-6|FA9_HUMAN	ETVHPGGSDGQC[PPa]SDV		779.826	2	9.28385	TRUE	1	1	1	1	1	1	0.998088	0.740717	0.649616	1	0.496152	0.322848	0.622268	0.412688	1	0.532584	1	0.112664	0.680543	1	0.803515	1	0.871265	0.728926	1	0.177058	1	1	1	0.912632	0.726371	0.27553	1	0.215781	0.495485	0.215417	0.329686	0.407484	1	0.472727	1	0.701111	0.623794
sp|P00740-6|FA9_HUMAN	VSVSQTSKLT		525.295	2	8.45517	FALSE	1	0.535689	1	1	1	1	1	0.836871	1	1	0.375102	1	1	0.799093	0.939195	1	0.440617	1	0.452779	0.916848	0.435245	0.197755	1	0.391545	0.422102	1	1	1	0.94742	0.086918	1	0.476245	0.505536	0.814368	0.380499	0	0.0495146	0.26383	1	1	1	1	1
sp|P00740-6|FA9_HUMAN	LKSTQSVSVT		525.295	2	8.99125	TRUE	1	1	1	0.860043	1	0.022	1	0.232794	1	0.727405	1	0.623231	1	0.805768	1	1	1	1	1	0.867036	1	1	0.646477	1	1	1	1	1	1	1	1	1	1	1	1	1	0.967314	0.687631	1	1	1	0.548071	1
sp|P00740-6|FA9_HUMAN	VVGGEDAKPGQFPWQVVLN[Dea]GKVD[Dhy]AF		880.787	3	29.5311	FALSE	1	1	1	1	1	1	1	1	1	0.972713	1	1	0.558287	0.667862	0.937862	1	1	1	0.737522	1	0.822511	1	0.653149	1	0.892367	0.056455	0.821705	0.997087	0.856851	1	0.364469	1	1	1	1	0.289292	1	0.397731	1	1	1	1	0.756871
sp|P00740-6|FA9_HUMAN	AD[Dhy]VKGN[Dea]LVVQWPFQGPKADEGGVVF		880.787	3	29.2526	TRUE	1	1	1	1	1	1	1	1	1	1	1	0.722431	0.338857	0.43769	0.682656	1	1	1	0.779093	0.978398	1	0.97992	0.738951	0.383535	1	1	1	1	0.970037	0.888771	1	1	1	1	0.104089	1	0.827567	1	0.286213	0.769531	0.79037	1	0.671117
sp|P00740-6|FA9_HUMAN	DDINSYEC[PPa]WC[PPa]PFGFEGK		717.964	3	23.4523	FALSE	1	0.895091	1	1	0.709593	0.521516	1	0	0	1	0.411208	0	1	1	1	1	0.0844828	0	1	1	1	0.146078	0	1	1	0	1	1	1	1	1	0.00995025	1	0.802646	1	0.408894	1	0	1	1	1	0.696478	1
sp|P00740-6|FA9_HUMAN	GEFGFPC[PPa]WC[PPa]EYSNIDDK		717.964	3	23.533	TRUE	1	1	1	1	1	1	1	1	1	1	1	1	0.956143	1	1	1	1	0.562427	1	0.438036	1	0.622435	1	1	0.554721	0.0298786	1	1	1	1	1	0.748146	0.724859	1	0.898579	1	1	1	1	1	1	1	1
sp|P00740-6|FA9_HUMAN	LVLQYLR		452.784	2	16.4433	FALSE	1	0.398986	1	0.359761	0.213633	1	0.645816	1	1	1	0.91504	1	0	0.632479	1	1	1	0.738871	0.419839	1	0.24038	0.853012	0.527632	0.641143	0.54403	0.592209	0.508083	1	1	0.802968	1	0.632844	1	1	0.463519	1	1	0.85198	0.865132	1	1	1	0.588068
sp|P00740-6|FA9_HUMAN	LYQLVLR		452.784	2	16.0021	TRUE	1	1	1	0.640268	0.986796	1	1	1	1	1	0.881821	1	1	1	1	1	1	1	1	1	0.444024	0.875895	0.471718	0.467244	1	1	1	1	1	1	1	1	1	1	1	1	1	1	0.992011	0.9684	1	1	1
sp|P00740-6|FA9_HUMAN	GKVDAFC[PPa]GGSIVNEK		532.268	3	10.5161	FALSE	1	0.848878	1	1	1	1	1	1	1	1	0.363934	0.701488	1	0.79932	0.00483092	1	1	0.453039	1	1	1	1	0.307518	1	0.00462107	0.0263902	1	0.86665	0	1	0.129831	0.722854	0.540943	1	0.671776	1	1	0.0158181	1	1	1	1	1
sp|P00740-6|FA9_HUMAN	ENVISGGC[PPa]FADVKGK		532.268	3	11.7226	TRUE	1	0.659091	1	1	1	1	1	1	1	1	1	1	0.654399	1	1	1	1	0.8792	1	1	1	1	0.695966	1	1	1	1	1	1	1	1	1	0.993585	0.880812	1	1	0.790995	1	1	1	1	1	1
sp|P00740-6|FA9_HUMAN	FGSGYVSGW[2Ox]GR		602.773	2	9.75937	FALSE	1	0.958517	1	0.950266	1	1	1	1	0.90535	1	0.0214133	0	0	0	0.125217	0	0.0721513	0.0663082	0.0161476	0.0196987	0.854529	1	0.928279	0	0	0.0932009	0.364286	0	0.87459	0.0120482	0	0.0144231	0.252747	0	0	0.00701052	0.676343	0.152127	0	1	0.0680851	0	0.666072
sp|P00740-6|FA9_HUMAN	GW[2Ox]GSVYGSGFR		602.773	2	9.7298	TRUE	1	1	1	1	1	1	1	0.623288	1	1	1	1	0.325951	0.37671	0.85994	1	0.82438	1	0.694503	1	1	1	1	0.224497	0.413852	1	1	0.632727	1	1	0.868812	0.853659	1	1	0.1981	1	1	0.683797	1	1	1	1	1
sp|P00740-6|FA9_HUMAN	C[PPa]EQFC[PPa]K		450.191	2	7.65318	FALSE	1	1	1	1	1	1	1	1	0.807987	1	1	1	1	1	1	1	1	0.104559	1	1	1	1	1	1	1	1	1	1	1	1	1	1	1	0.67854	1	1	1	0.598658	1	1	1	0.920018	1
sp|P00740-6|FA9_HUMAN	C[PPa]C[PPa]FQEK		450.191	2	7.96777	TRUE	1	1	1	1	0.90416	0.653474	1	1	1	0.431546	0.257104	1	1	1	0.930625	0.948809	0.389683	1	1	0.762478	0.851467	1	1	0.00753904	1	0.645144	0.500667	1	1	0.651489	0.236992	1	0.689991	1	1	1	1	0.507145	1	0.390244	0.952941	1	0.838684
sp|P00740-6|FA9_HUMAN	VVGGEDAKPGQFPWQVVLN[Dea]GKVDAF		886.79	3	26.4224	FALSE	1	1	1	1	1	1	0.407601	1	1	1	0.124464	0.860649	1	0.615526	0.0632296	1	0.147311	0.563684	0.4729	0.630037	1	1	1	1	1	0.116864	0.937807	0.329089	0.00209864	1	0.924125	1	0.266328	1	0.783163	0.053159	1	1	1	0.827463	1	1	0.303874
sp|P00740-6|FA9_HUMAN	ADVKGN[Dea]LVVQWPFQGPKADEGGVVF		886.79	3	27.4844	TRUE	1	1	1	1	1	0.532316	0.882735	1	1	1	1	1	1	1	1	1	1	1	0.68654	1	1	1	0.516944	1	0.533659	1	1	1	1	1	0.610234	1	1	1	1	1	1	1	1	1	1	1	1
sp|P00740-6|FA9_HUMAN	[PGE]-EVFENTER		503.235	2	11.3235	FALSE	1	1	1	0.220573	1	1	1	1	1	1	1	1	1	1	0.829027	1	1	1	1	0.54211	0.407692	1	1	0.823124	0.295663	1	1	1	1	0.645992	1	1	1	0.338825	1	1	1	1	0.683179	1	1	0.192469	1
sp|P00740-6|FA9_HUMAN	[PGE]-ETNEFVER		503.235	2	10.7409	TRUE	1	1	1	1	1	1	1	0.818602	1	0.875843	1	1	1	1	1	1	1	1	1	1	1	1	1	1	1	1	1	1	1	0.70511	1	0.510101	1	1	1	0.788717	1	1	1	1	1	1	1
sp|P00740-6|FA9_HUMAN	[Frm]-SC[PPa]EPAVPFPC[PPa]GR		716.821	2	16.3466	FALSE	1	1	1	0.177829	0.780206	1	1	1	0	1	1	1	1	1	1	1	1	1	1	1	1	1	1	1	1	1	1	1	1	1	1	1	1	1	1	1	1	1	1	1	0.0473373	0.185345	0.077879
sp|P00740-6|FA9_HUMAN	[Frm]-GC[PPa]PFPVAPEC[PPa]SR		716.821	2	16.5966	TRUE	1	1	1	1	1	1	1	1	0.482558	0.68042	1	0.226749	0.957329	1	1	1	1	0.539299	0.818363	1	1	1	0.630496	0.865656	0.830012	1	1	1	0.0988623	0.831345	1	1	0.842645	1	1	0.237947	0.867509	0.878788	1	1	0.716625	1	1
sp|P00740-6|FA9_HUMAN	YNHDIALLELDEPLVLN		991.017	2	27.9214	FALSE	1	1	0.863636	1	0.642792	0.120401	0.210706	0.10913	0	0.847527	0.0455433	0	0.124935	0.561911	0	0.0534311	0.457297	0	0.0471553	0.260396	0.137293	0.0330396	0.21411	0.363215	0.0390852	0	0	1	0.430036	0.0526563	0	0	0.00876712	0.226205	0.947902	0	0	0.320025	1	1	0.689833	1	1
sp|P00740-6|FA9_HUMAN	LVLPEDLELLAIDHNYN		991.017	2	28.304	TRUE	1	1	1	1	1	1	1	0.484509	0.0487126	0.283521	1	1	1	1	0.615892	0.765352	0.373779	0.767336	0.778741	0.1	0.357058	1	0.383101	1	0.406663	0.257729	0.471705	1	1	1	1	0.854497	1	0.289768	0.923863	0.0454545	1	1	1	1	1	1	0.954011
sp|P00740-6|FA9_HUMAN	VVGGEDAKPGQFPW		743.87	2	17.5195	FALSE	1	1	1	0.880574	0.640813	1	0.846664	1	1	1	1	0.365539	1	0.00127551	1	0.794656	1	0.248252	1	1	1	1	0.93923	0.152654	0.127599	0.717629	0.169099	1	0.953454	0.403928	0.368678	0.982014	0.643361	0.413374	0.914774	0.140297	0.203312	1	1	1	1	1	1
sp|P00740-6|FA9_HUMAN	PFQGPKADEGGVVW		743.87	2	17.4689	TRUE	1	1	0.967005	1	0.980776	1	1	1	1	1	0.950254	1	1	1	0.0915819	1	1	1	1	1	1	1	1	0.452336	1	1	0.239905	1	1	1	0.954217	0.502957	1	1	0.757326	1	1	1	0.755299	1	0.798599	0.204334	1
sp|P00740-6|FA9_HUMAN	YNHDIALLELD		658.33	2	20.8868	FALSE	0.693617	0.232836	1	0.194962	0.00479042	0	0.0590462	0	0	0	0	0	0	0.00248756	0.00250784	0.00895141	0	0	0	0	0.889488	0.70951	1	0	0.00548697	0	0	0	0	0	0.00109709	0	0.00225861	0.0206813	0	0	0	0	1	0.163265	0.0267112	0.00647249	0
sp|P00740-6|FA9_HUMAN	LELLAIDHNYD		658.33	2	21.6918	TRUE	1	1	1	1	1	1	1	0.700922	1	1	1	1	1	1	1	0.920951	0.857652	0.824268	1	1	0.799497	0.914819	1	1	1	1	1	1	1	0.0141381	1	1	1	1	1	0.719565	0.767942	1	1	1	0.75763	0.321549	1
sp|P00740-6|FA9_HUMAN	NC[PPa]ELDVTC[PPa]NIKN[dAm]GR		568.599	3	10.565	FALSE	1	1	1	1	1	0.857595	1	0.648011	0.571102	0.999053	0.866647	1	1	1	1	1	0.430572	0.818968	0.682339	0.333212	1	0.788882	0.419901	1	0.84525	0.0321691	1	0.478248	0.00417101	1	0.129782	0.0170697	1	1	0.140865	0.302516	0.996219	0.0925409	1	1	0.350272	1	1
sp|P00740-6|FA9_HUMAN	GN[dAm]KINC[PPa]TVDLEC[PPa]NR		568.599	3	10.8442	TRUE	1	1	1	1	1	1	1	1	0.993699	1	1	1	1	0.885613	1	1	1	1	1	0.544752	1	0.649123	1	1	0.82643	1	1	1	1	1	1	0.0674157	1	1	1	1	1	0.472167	1	0.478559	1	1	1
sp|P00740-6|FA9_HUMAN	VVGGEDAKPGQFPWQVVLN[Dea]GKVDAF[Oxi]C[PPa]GGSIVNEK		908.957	4	25.5947	FALSE	1	1	0.291545	1	1	1	1	0.83728	1	0.656202	1	1	1	1	1	1	1	1	1	1	0.690453	1	1	0.461204	1	0.690145	0.231015	0.788769	1	0.979193	0.330121	1	0.0108578	1	1	1	0.279766	0.724308	1	1	1	0.670074	1
sp|P00740-6|FA9_HUMAN	ENVISGGC[PPa]F[Oxi]ADVKGN[Dea]LVVQWPFQGPKADEGGVVK		908.957	4	25.8585	TRUE	1	1	0.297376	0.439179	0.952753	1	1	1	1	1	1	1	1	1	1	1	1	1	1	1	1	1	1	1	1	1	1	1	1	1	1	1	1	1	1	0.624125	1	1	1	0.803738	1	1	1
sp|P00740-6|FA9_HUMAN	SC[PPa]E[NaX]PAVPFPC[PPa]GR		476.212	3	13.604	FALSE	0.863787	0.0228385	0.673721	0.457455	0.394464	0.179741	0	0	0.00851064	0.0732845	0	0	0.0724138	0.174059	0.107304	0.0365297	0.0126449	0	0.037835	0.143661	0.105691	0	0	0	0	0	0	0.180692	0.00924974	0	0.149265	0	0	0.0791687	0.151249	0	0	0	0.727634	0.244173	0.393386	0.150685	0.00832466
sp|P00740-6|FA9_HUMAN	GC[PPa]PFPVAPE[NaX]C[PPa]SR		476.212	3	13.8838	TRUE	1	1	1	1	1	1	1	1	1	0.903183	0.590324	1	0.675325	0.614439	1	1	0.919255	1	1	0.824684	1	1	0.919023	0.926829	0.54961	1	0.84351	1	0.958221	1	0.862813	0.783045	1	0.736452	1	0.466886	0.889007	1	1	0.629992	0.927464	1	1
sp|P00740-6|FA9_HUMAN	AETVFPDVD		496.732	2	16.1218	FALSE	0.771896	0.909686	1	0	1	1	0.00736648	0.0742857	1	0.0453548	0.808278	1	0.78128	0.396546	1	0.0596401	0.389441	1	0.298338	0.94878	0.864422	1	1	0.808442	0.813089	0.523769	0.0179372	0.445921	0.723982	0.109719	1	0.583062	0.049642	0.353895	0.833292	0	0.911849	0.646872	1	0.362942	1	0.582965	0.898506
sp|P00740-6|FA9_HUMAN	VDPFVTEAD		496.732	2	16.8328	TRUE	0.935808	1	1	1	0.243837	0.527338	0.156134	1	1	0.600079	1	1	1	1	0.0689325	1	1	1	0.0791506	1	0.179899	1	1	1	0.619048	1	1	0.522826	0.199293	0.215724	0.459294	1	0.69872	0.242707	0.734387	0.694985	1	0.580767	1	1	1	1	1
sp|P00740-6|FA9_HUMAN	YNHDIALLELDEPLV		877.454	2	26.2754	FALSE	1	1	1	1	0.410694	1	1	1	0.936276	0.826584	0.63365	1	0.467416	1	0	0.0397351	0.767528	0.119415	0.430204	1	1	0.11571	0.476613	0.553064	0.655253	0.154443	0.616598	1	0.0148662	0	0.025012	1	0	0.382861	0.0313901	0	0	0.067937	1	1	1	1	0.276769
sp|P00740-6|FA9_HUMAN	LPEDLELLAIDHNYV		877.454	2	26.9147	TRUE	1	1	1	1	0.591992	1	1	0.689792	1	0.212187	0.746137	1	1	1	0.571865	1	1	0.416772	0.803208	0.632896	1	1	1	0.309328	0.930453	1	0.939254	1	0.436768	0.615112	1	0.624966	1	1	1	0.6013	0.663755	1	1	1	0.66622	1	1
sp|P00740-6|FA9_HUMAN	VVGGEDAKPGQFPWQVVLNGKVDAF[Oxi]C[PPa]GGSIVNEK		908.711	4	25.621	FALSE	1	1	1	1	1	1	1	1	1	0.432935	1	1	1	1	1	0.957754	0.362599	1	0.309595	0.63376	1	1	0.687613	0.340095	0.0391667	1	1	1	1	0.488778	0.265273	0.984127	0.0128755	1	1	0.765775	1	1	1	1	0.520527	0.978888	1
sp|P00740-6|FA9_HUMAN	ENVISGGC[PPa]F[Oxi]ADVKGNLVVQWPFQGPKADEGGVVK		908.711	4	25.0576	TRUE	1	1	1	0.732293	1	1	1	1	1	1	1	1	0.256364	0.438365	1	1	1	1	1	1	1	1	0.233819	1	1	1	1	1	0.965854	1	1	1	1	1	1	0.390396	1	1	1	1	1	1	1
sp|P00740-6|FA9_HUMAN	C[PPa]ELDVTC[PPa]NIKN[Dea]GR		536.589	3	9.86425	FALSE	1	1	1	1	1	1	1	1	1	1	1	1	1	1	1	1	1	1	1	1	1	1	1	1	1	1	1	1	0.915902	1	1	1	1	1	1	1	1	1	1	1	1	1	1
sp|P00740-6|FA9_HUMAN	GN[Dea]KINC[PPa]TVDLEC[PPa]R		536.589	3	8.90805	TRUE	1	0.149425	1	1	1	1	1	0.817006	1	1	1	0.45045	1	1	1	1	0.693225	1	0.676176	0.545864	1	1	1	1	1	0.190702	1	1	1	0.292822	1	1	1	1	1	1	0.641932	1	1	1	1	1	1
sp|P00740-6|FA9_HUMAN	YNHDIALLELDEPLVLNSYVTPIC[PPa]IAD[KXX]K[UGG]		1132.23	3	31.1553	FALSE	0.926448	0.951055	1	0.699937	1	0.468202	0.265802	1	1	1	0.32755	0.823145	0.322554	1	0.105739	1	0.627571	0.698815	0	0.0760605	0	1	0.509856	0	0.194673	0.872745	0	0.247678	0.0358127	0	0.970482	0	0.0108167	0.633841	0.142501	0.703279	0.142563	1	1	1	0.400694	0.920444	1
sp|P00740-6|FA9_HUMAN	YD[KXX]AIC[PPa]IPTVYSNLVLPEDLELLAIDHNK[UGG]		1132.23	3	30.7602	TRUE	1	0.940909	1	0.72145	1	1	1	0.581625	0.635493	1	0.88676	1	1	0.170392	0.720809	1	0.342453	0.403693	0.342878	0.457066	0.166978	1	0.676979	0.718586	0.320385	0.100758	0.462957	1	1	0.66628	1	0.368068	1	1	0.572525	0.199076	0.235472	1	1	1	0.273084	0.566304	0.355632
sp|P00740-6|FA9_HUMAN	VTAAHC[PPa]VETGVK		643.332	2	13.7771	FALSE	1	0.912658	1	0.507937	0.395857	0.177196	1	0.0848688	1	1	0.133262	0.258092	0.915455	1	0.717341	1	1	0.936837	0.978051	1	1	0.686538	1	1	0.475187	0.109445	1	0.787704	0.405381	0.280815	0.22517	0.743077	0.863575	1	0.542976	0.911296	0.909186	0.737059	0.446259	1	0.494453	0.603727	0.474271
sp|P00740-6|FA9_HUMAN	VGTEVC[PPa]HAATVK		643.332	2	13.2418	TRUE	1	0.554266	1	1	1	1	0.907811	1	1	1	1	1	1	0.956545	1	1	1	0.806749	0.527632	0.47968	1	1	1	1	1	1	1	0.245433	1	1	1	1	0.524929	1	1	1	0.808569	1	0.583908	1	1	0.74827	1
sp|P00740-6|FA9_HUMAN	GKYGIYTK		465.258	2	8.31141	FALSE	0	1	1	0.851315	0.768974	1	1	1	0.202128	1	1	1	1	1	1	1	0.5959	1	1	1	1	1	0.774906	0.887042	1	1	1	1	1	1	0.272078	1	1	1	1	1	1	1	0.971791	1	1	0.402458	1
sp|P00740-6|FA9_HUMAN	TYIGYKGK		465.258	2	8.41726	TRUE	1	1	1	1	1	1	1	0.483763	1	1	1	1	1	0.652803	0.533001	1	0.761478	0.721903	0.918294	0.946831	1	1	0.888333	1	0.252048	0.463415	1	1	0.706957	0.163216	1	1	1	1	0.799492	1	0.385235	1	1	1	1	1	0.714842
sp|P00740-6|FA9_HUMAN	VVGGEDAKPGQFPWQVVLN[Dea]GKVDAFC[PPa]GGSIVN[Dea]EK		905.204	4	25.5397	FALSE	1	0.567968	1	0.668421	1	1	1	1	0.399647	0.831205	1	1	1	1	0.344333	1	1	1	1	0.092074	1	1	1	1	0.397458	0.575674	0.332353	1	0.337036	1	1	1	0.20703	1	0.935015	1	0.0769944	1	1	0.779683	0.838137	0.571429	0.708442
sp|P00740-6|FA9_HUMAN	EN[Dea]VISGGC[PPa]FADVKGN[Dea]LVVQWPFQGPKADEGGVVK		905.204	4	25.7965	TRUE	1	1	1	1	1	1	0.661024	0.293602	0.58248	1	1	0.987279	1	1	1	1	1	0.034188	1	1	1	1	1	1	1	0.864718	1	0.916103	0.402204	1	0.911621	0.176979	1	0.474301	1	0.331836	1	1	1	1	1	1	1
sp|P00740-6|FA9_HUMAN	DD[Oxi]IN[Dea]SYEC[PPa]WC[PPa]PFGFEGK		723.624	3	25.1273	FALSE	1	1	1	1	1	1	0.887004	1	0.224961	0.719534	0.407744	0.510014	1	1	1	1	0.464936	0.460883	0.830586	1	1	1	0.133869	1	1	0.465587	1	0.888777	0.616915	1	1	0	1	1	0.946657	1	1	0.530703	1	1	1	0.704583	1
sp|P00740-6|FA9_HUMAN	GEFGFPC[PPa]WC[PPa]EYSN[Dea]ID[Oxi]DK		723.624	3	25.1366	TRUE	1	0.940801	1	1	1	1	1	0.564066	0.758527	1	1	1	0.807391	0.490838	0.678174	1	0.502053	1	1	1	1	1	1	1	1	1	1	1	1	1	1	0.467696	0.98716	1	1	0.700383	0.852282	1	1	1	1	0.7768	1
sp|P00740-6|FA9_HUMAN	NC[PPa]E[KXX]LD[Oxi]VTC[PPa]NIKN[Dea]GR		592.587	3	9.6556	FALSE	1	1	1	0.809126	0	0	1	0	0.00845309	1	0	0.00971548	1	0.198206	0	1	0.145866	0	1	0.00492914	0.698287	0.0543365	0.318982	0.884035	0	0.00107875	1	0	0.00923551	1	0.00110193	0.0640974	1	0.086999	0	1	0	0.00318471	1	1	0.0144144	1	0
sp|P00740-6|FA9_HUMAN	GN[Dea]KINC[PPa]TVD[Oxi]LE[KXX]C[PPa]NR		592.587	3	10.1149	TRUE	1	1	1	1	1	1	0.797386	1	0.722783	0.722646	1	0.929201	0.134774	0.136782	1	1	1	1	1	1	0.249251	1	1	1	1	0.178571	0.796162	1	1	1	1	1	1	1	1	0.785201	0.782294	1	1	1	1	1	0.795672
sp|P00740-6|FA9_HUMAN	C[PPa]VETGVK		403.707	2	6.99727	FALSE	1	0.608031	1	1	1	1	1	0.336559	1	1	0.784059	1	1	1	0.0386375	1	1	1	1	0.849277	1	1	0.618764	1	1	1	0.942329	1	1	1	1	1	0.493308	1	1	1	0.613143	1	1	1	1	1	1
sp|P00740-6|FA9_HUMAN	VGTEVC[PPa]K		403.707	2	7.9222	TRUE	1	1	1	0.717445	0.977512	0.976208	0.0618868	1	1	1	1	1	1	0.0766651	0.388775	1	1	1	0.420574	1	1	1	1	1	1	1	0.830998	1	1	1	1	1	1	1	1	1	1	1	1	1	1	0.587421	1
sp|P00740-6|FA9_HUMAN	MFC[PPa]AGFHEGGR		428.187	3	9.89174	FALSE	1	0.393499	1	1	0.00462963	0.577973	0.984249	0	0	1	0	0.167142	1	0	0.253067	1	0.396285	0	1	1	1	1	0.634753	0.692694	0	0.0531197	1	0.286959	0.0480979	0.733558	0.0130588	0.10961	1	0.25251	0.0162602	1	1	0.374057	0.959047	0	0.0141593	0.928182	0
sp|P00740-6|FA9_HUMAN	GGEHFGAC[PPa]FMR		428.187	3	9.23319	TRUE	1	1	1	1	1	0.435824	0.665058	1	1	1	1	1	1	1	0.484097	1	1	1	0.65172	0.714454	1	1	1	0.93265	0.837426	0.867607	1	1	1	0.410557	1	1	1	0.467583	1	1	0.757075	1	1	0.89146	1	1	1
sp|P00740-6|FA9_HUMAN	VVC[PPa]SC[PPa]TEGY[Oxi]R		637.779	2	7.57934	FALSE	1	1	1	0.0799001	0.0493601	0.928384	1	0.797251	0.611465	1	0.142408	0.21704	0.00722022	0.786568	0.976079	0.578657	0.107098	0.305302	0.0105758	0.143475	0.519927	0.0105448	0	0.0308304	0.0834915	0.0629286	0.0268962	0.10935	0.0242248	0.30715	0.00108873	0.0311943	0.584671	0.219639	0	0.152695	0.170968	0	0.913834	1	0.576445	1	1
sp|P00740-6|FA9_HUMAN	VY[Oxi]GETC[PPa]SC[PPa]VR		637.779	2	8.27465	TRUE	1	1	1	1	0.509367	1	1	1	1	1	1	1	1	1	1	0.513847	1	1	0.642593	0.152593	1	1	1	0.716261	1	1	0.769321	1	0.1595	1	0.756855	1	0.474565	1	1	1	1	1	1	1	1	1	1
sp|P00740-6|FA9_HUMAN	YNHDIALLELDEPLVLN[Dea]SYVTPIC[PPa]IADK		1081.89	3	30.0241	FALSE	0.210721	1	1	0.892495	0.201848	0.302872	0.0339257	0.198145	0.21582	0.0643395	0.0213523	0.0015163	0.00450789	0	0.0711913	0.0214031	0	0	0.129928	0	0	0.265905	0	0	0	0.0567668	0.08	1	0	0	0	0	0	0	0	0	0.130526	0	1	0.405133	1	1	0.91648
sp|P00740-6|FA9_HUMAN	DAIC[PPa]IPTVYSN[Dea]LVLPEDLELLAIDHNYK		1081.89	3	31.0117	TRUE	0.461326	0.451765	1	1	1	0.802626	0.978107	0.382341	0.912247	1	1	1	1	0.544015	1	0.826934	0.321335	1	0.835508	1	1	0.0971621	0.223941	0.572781	0.741739	1	0.23749	0.284755	0.485889	1	0.426667	0.410894	0.389967	0.389405	0.0808625	0.308092	0.152147	0.20654	0.363359	0.287785	1	1	1
sp|P00740-6|FA9_HUMAN	[AAS]-FGSGYVSGWGR		599.786	2	17.7844	FALSE	1	1	1	1	1	1	1	1	0.712386	1	1	1	1	1	1	1	0.91822	1	1	0.754967	1	1	1	1	1	1	1	1	1	1	1	1	1	1	1	1	1	1	1	1	1	1	1
sp|P00740-6|FA9_HUMAN	[AAS]-GWGSVYGSGFR		599.786	2	18.6101	TRUE	1	1	1	0.98463	0.283525	0.517331	1	1	1	1	1	0.970457	1	1	0.891579	0.27394	1	1	1	0.959979	1	1	1	0.682214	1	1	0.531025	0.415616	0.719744	0.290793	1	1	1	1	1	0.244138	1	1	0.71183	0.820606	1	0.582647	1
sp|P00740-6|FA9_HUMAN	TIYNNMFC[PPa]AGFHEGGR		629.947	3	17.2017	FALSE	1	1	1	0.993548	0	1	0.164417	0.972618	1	1	0.152989	1	1	0.585821	1	0.680982	1	1	1	1	0.784091	0.255546	0.892956	1	0.956992	1	1	0.052356	0.145347	1	1	1	1	1	0.2115	1	0.923117	0.216638	1	0.861592	0.292352	1	1
sp|P00740-6|FA9_HUMAN	GGEHFGAC[PPa]FMNNYITR		629.947	3	17.6459	TRUE	1	1	1	1	0.951298	1	0.466152	1	1	1	1	1	1	0.0559796	1	0.700668	1	1	0.922527	1	0.98627	1	1	0.518295	1	1	0.536633	1	1	1	1	1	1	0.638665	1	1	1	1	1	0.822747	1	0.477208	1
sp|P00740-6|FA9_HUMAN	GGEDAKPGQFPWQVVLNGK		676.35	3	21.3354	FALSE	1	1	1	1	1	1	0.737405	1	1	0.498107	1	1	1	1	1	1	1	1	1	1	0.764762	1	0.971551	0.681282	1	1	0.886294	1	1	1	1	0.582767	0.908995	1	1	1	1	0.454807	1	1	1	1	1
sp|P00740-6|FA9_HUMAN	GNLVVQWPFQGPKADEGGK		676.35	3	22.1427	TRUE	1	1	1	1	1	0.545911	1	0.755541	1	1	1	1	1	0.680345	0.155855	1	1	1	1	1	1	1	1	1	1	1	1	1	0.350645	1	0.598361	1	1	1	1	1	0.538604	1	1	1	1	1	1
sp|P00740-6|FA9_HUMAN	FTIYNNMF		525.242	2	22.986	FALSE	1	0.535311	1	1	0.030622	1	0.554154	0	0.163749	0.0678887	0.00644641	0	0.386661	0	0.107256	0.636535	0.0126516	0.0664273	0.649263	0.0331197	1	1	0.136103	0.187712	0.184718	0	0.294185	0	0.0853951	1	0.15649	0.0265082	0.143683	0	0	0.00103413	0.1751	0	1	1	0.7301	0.219342	0.175513
sp|P00740-6|FA9_HUMAN	MNNYITFF		525.242	2	23.556	TRUE	1	0.750823	0.973451	1	0.531266	0.975469	1	0.579731	0.0898734	0.61617	1	0.472109	0.766313	0.0539715	0.339093	0.0856865	0.0117208	0.427093	0.0172018	0.419813	1	0.685471	0.256939	0.307111	0.0219106	0.240765	0.0147142	0.0161209	0.275953	0.664346	0.759049	0.010015	0.79726	0.123758	0.0446504	0.299182	0.0130933	0.694517	0.520245	0.881732	1	1	0.134441
sp|P00740-6|FA9_HUMAN	RVVGGEDAKPGQFPWQVVLN[Dea]GK		596.32	4	21.0616	FALSE	1	1	1	1	1	1	1	1	0.385887	1	0.415686	1	0.342387	0.761686	0.27389	0.16521	1	0.241658	0.399435	0.0665012	1	1	1	0.412709	0.514754	1	0	0.382805	0.575919	0.0245273	1	0.235333	0.853836	0.383448	0.302806	0.0125422	0.884697	0.672273	1	1	1	1	1
sp|P00740-6|FA9_HUMAN	GN[Dea]LVVQWPFQGPKADEGGVVRK		596.32	4	20.4586	TRUE	1	1	1	1	1	1	1	1	1	1	1	1	0.86758	0.552465	0.184915	1	0.349888	1	1	0.557262	1	0.457589	1	1	1	1	1	1	1	1	1	1	1	1	0.589869	1	0.935983	1	1	1	1	1	1
sp|P00740-6|FA9_HUMAN	YVTPIC[PPa]IADKEYTNIFLK		734.722	3	25.2166	FALSE	1	1	1	1	1	1	1	0.973421	1	1	0.961969	1	1	0	0.175941	1	0.0841924	0.101638	1	0.195519	0.025731	1	1	1	1	0.200673	0.276022	1	0.269129	1	0.444903	0.00106101	0.493465	0.0270747	1	1	1	0.406659	1	1	1	1	1
sp|P00740-6|FA9_HUMAN	LFINTYEKDAIC[PPa]IPTVYK		734.722	3	25.6915	TRUE	1	1	1	1	1	1	1	1	1	1	1	1	1	0.940957	0.942353	1	1	0.863495	0.745316	1	1	0.802603	1	1	0.884318	0.997143	1	0.683329	1	0.94961	1	0.652001	1	0.518211	0.515966	1	1	1	1	1	1	1	1
sp|P00740-6|FA9_HUMAN	SYEC[PPa]WC[PPa]PFGFEGK		847.853	2	20.7057	FALSE	1	0.908743	1	1	0.28151	0.294931	0.595118	0.809509	0.941067	0.740367	0.775637	1	1	0.631032	0.449919	0.420168	0.0164948	0.749933	1	1	1	1	1	0.222385	0.301795	0.0195122	0.294721	0	0.206388	1	0.723805	0	0.407273	1	0.244767	0.207481	0.963929	0.768526	1	1	1	0.11919	0.878237
sp|P00740-6|FA9_HUMAN	GEFGFPC[PPa]WC[PPa]EYSK		847.853	2	21.5833	TRUE	1	1	1	1	0.422297	0.135954	0.685532	1	1	1	1	1	1	0.894666	1	1	1	0.842133	1	0.761631	0.0523385	1	1	0.884845	1	1	0.179257	1	0.519132	1	1	0.432796	0.258112	1	0.075457	0.686608	1	0.784522	1	0.807192	0.977544	1	1
sp|P00740-6|FA9_HUMAN	FTIYNN[Dea]MF[Oxi]C[PPa]AGFHEGGR		684.629	3	21.4925	FALSE	1	0.31913	1	1	1	0.955856	0.34652	1	1	1	1	1	1	1	1	1	0.294885	1	1	1	0.576512	1	1	1	0.811616	1	1	1	1	1	1	0.856238	1	1	1	1	1	1	1	1	1	1	1
sp|P00740-6|FA9_HUMAN	GGEHFGAC[PPa]F[Oxi]MN[Dea]NYITFR		684.629	3	22.2564	TRUE	1	1	1	1	1	1	1	1	1	1	0.85672	1	0.0973499	1	0.312202	1	1	0.66443	1	1	1	1	1	0.512867	1	0.269156	1	1	0.364886	0.73264	1	0.973746	1	0.505931	1	1	0.714692	1	1	1	1	1	1
sp|P00740-6|FA9_HUMAN	[AAR]-NC[PPa]ELDVTC[PPa]NIK		711.342	2	15.0452	FALSE	1	0.609195	1	1	1	0.457618	1	1	0.0782269	1	1	0.32202	0.799497	1	0.91453	1	1	1	1	0.587867	1	0.619129	0.764877	0.341101	0.244782	1	0.597394	1	1	1	1	0.110986	1	0.229249	1	1	1	1	1	1	0.892596	1	1
sp|P00740-6|FA9_HUMAN	[AAR]-INC[PPa]TVDLEC[PPa]NK		711.342	2	15.5011	TRUE	1	1	1	0.783753	1	1	0.958252	1	1	1	1	1	1	1	1	1	1	0.651528	1	0.953986	1	1	1	1	1	0.610991	0.406601	1	0.420637	1	0.330224	1	1	0.806052	1	0.720109	1	1	0.130045	1	1	0.456318	0.990909
sp|P00740-6|FA9_HUMAN	SC[PPa]EPAVPFPCGR		667.305	2	14.77	FALSE	1	1	1	0.520772	1	1	1	1	0.312881	1	1	0.669233	1	0.935501	0.132473	1	0.886598	0.938477	0.965833	1	1	1	1	0.39663	1	1	0.229968	0.864976	0.215917	1	0.994291	1	0.640188	0.2031	0.919209	1	0.0130577	0.160944	1	1	0.509404	0.0693481	1
sp|P00740-6|FA9_HUMAN	GCPFPVAPEC[PPa]SR		667.305	2	14.107	TRUE	1	0.971678	1	1	0.267541	0.200886	1	1	1	1	0.0523293	1	1	1	1	1	1	1	1	1	0.850413	1	0.861875	1	1	1	0.465259	1	1	1	1	1	0.950402	0.68681	0.522664	1	1	1	1	1	1	1	1
sp|P00740-6|FA9_HUMAN	S[GPh]C[PPa]EPAVPFPC[PPa]GR		779.825	2	22.5975	FALSE	1	1	1	0.956438	1	1	1	1	1	0.80126	1	1	1	1	0.277778	1	1	0.674451	1	1	0.983982	1	1	1	1	1	1	1	1	1	1	1	1	1	1	1	1	0.607812	1	0.829034	1	0.75172	0.128342
sp|P00740-6|FA9_HUMAN	GC[PPa]PFPVAPEC[PPa]S[GPh]R		779.825	2	21.8805	TRUE	1	1	0.407767	1	1	1	1	0.665775	0.134977	1	0.0457218	1	1	1	1	0.320923	1	0.482967	0.417513	1	1	1	0.427669	1	1	0.828328	1	1	1	0.789633	0.729406	1	1	1	1	1	1	0.625734	1	1	1	1	1
sp|P00740-6|FA9_HUMAN	FTIYN[Dea]N[Dea]MFC[PPa]AGFHEGGR		679.626	3	22.4637	FALSE	1	1	1	1	1	1	1	1	1	1	1	1	1	1	1	1	1	1	1	1	0.446961	0.888361	1	1	1	1	1	1	1	1	1	1	1	1	1	1	1	0.128119	1	0.956021	1	1	1
sp|P00740-6|FA9_HUMAN	GGEHFGAC[PPa]FMN[Dea]N[Dea]YITFR		679.626	3	21.9376	TRUE	1	1	1	1	1	1	0.220838	0.735209	0.105781	0.624903	1	1	1	1	0.110363	0.695148	0.213515	1	1	0.521711	1	0.9207	1	0.634566	0.0706436	0.193898	0.73869	1	0.386798	1	1	1	1	1	1	1	1	0.426181	1	1	1	1	0.85906
sp|P00740-6|FA9_HUMAN	FTIYNN[Dea]M[Oxi]F[Oxi]C[PPa]AGFHEGGR		689.961	3	17.1199	FALSE	1	1	1	1	1	0.646353	0.386441	1	1	1	1	1	1	1	0.307014	0.333825	1	1	0.946797	0.715586	0.259619	1	1	1	1	1	1	1	1	1	1	0.968772	1	0.175409	0.469783	1	1	1	1	1	1	1	1
sp|P00740-6|FA9_HUMAN	GGEHFGAC[PPa]F[Oxi]M[Oxi]N[Dea]NYITFR		689.961	3	17.3657	TRUE	1	1	1	0.550218	0.374927	1	1	1	1	1	0.173267	1	1	1	1	1	1	1	1	1	1	1	1	1	1	1	1	1	1	1	1	1	1	1	0.744006	1	1	1	1	1	1	1	1
sp|P00740-6|FA9_HUMAN	FGS[GPh]GYVSGWGR		663.779	2	24.6717	FALSE	0.924765	0.847305	1	1	0.820637	0.830372	0.822523	0.616495	0.141204	0.923629	0.565799	1	1	0.971683	0.879762	0.794425	0.470658	1	0.876254	0.135667	1	0.84236	1	1	0.868657	1	0.189474	0.970674	0.749934	0.812773	0.363969	0.531371	1	0.639096	0.220617	0.642579	0.261191	0.00526593	1	1	0.375779	0.78359	0.971147
sp|P00740-6|FA9_HUMAN	GWGSVYGS[GPh]GFR		663.779	2	24.6351	TRUE	1	0.773493	1	1	1	1	1	0.591323	1	1	0.796933	1	0.946756	0.324836	0.296898	1	1	0.522822	0.830156	1	1	1	1	0.924499	0.859367	0.679683	0.0544355	0.331596	1	0.461881	0.863309	0.943236	0.667248	0.391618	1	0.839063	1	0.61123	1	1	1	0.98933	1
sp|P00740-6|FA9_HUMAN	TQSFNDFTR		558.259	2	10.1673	FALSE	1	1	1	1	1	1	1	0.849398	1	1	0.685677	0.263679	0.758621	1	0.920753	0.41836	0.83919	0.86393	0	1	0.631075	1	1	0	0.311192	0.106055	1	0.191781	0.330684	0	1	0.326581	1	0.027618	0.448991	1	0.411085	0.493528	1	1	1	1	1
sp|P00740-6|FA9_HUMAN	TFDNFSQTR		558.259	2	10.0006	TRUE	1	1	1	0.682864	0.52584	1	1	0.362218	1	1	1	0.393856	1	1	1	0.966286	0.263841	1	1	1	0.532264	0.713916	1	1	1	1	1	0.643954	1	1	1	1	0.44227	1	1	1	1	1	1	1	1	1	1
sp|P00740-6|FA9_HUMAN	VVGGEDAKPGQFPWQVVLN[dAm]GKVDAFC[PPa]GGSIVNEK		900.455	4	26.1949	FALSE	1	1	1	1	1	0.913093	1	1	1	0.626506	1	0.988112	0.851966	0.108862	1	1	0.125301	0.515305	0.55	0.197641	0.720938	1	1	1	0.192397	0.787374	0.107226	0.0565217	0.013245	0.140017	0.0829943	0	0	0.1825	0.589548	0.311831	0.104849	0	1	1	1	1	0.806093
sp|P00740-6|FA9_HUMAN	ENVISGGC[PPa]FADVKGN[dAm]LVVQWPFQGPKADEGGVVK		900.455	4	25.9106	TRUE	1	0.868408	1	1	1	0.603068	1	1	1	1	1	1	1	0.350927	1	1	1	1	1	1	1	1	1	0.630853	1	0.76833	1	1	1	1	1	1	1	0.974877	1	0.258679	1	1	1	1	1	1	1
sp|P00740-6|FA9_HUMAN	YNHDIALLELDEPLVL		933.996	2	29.4508	FALSE	1	1	1	0.649901	0	1	0.260632	0	1	0.00981997	0.0546726	0.485401	0.00719942	0	0.0865519	0.00265604	0.0485075	0.900892	0.251765	0.0194842	1	0	0.0202589	0.00344234	0.410433	0.53713	0	0.00113186	0.386679	0	1	0.116374	0.0453887	0.011811	0	1	1	1	1	1	0.73921	1	1
sp|P00740-6|FA9_HUMAN	VLPEDLELLAIDHNYL		933.996	2	30.4334	TRUE	1	1	1	1	1	0.751718	0.266883	0.150307	1	1	0.430341	1	0.915033	0.647964	0.900456	0.602233	0.259945	0.844733	0.290507	1	0.659987	1	1	0.36147	1	0.90272	1	0.39789	0.39532	0.627024	0.472125	0.641449	0.714973	1	0.904599	1	1	1	1	1	1	1	1
sp|P00740-6|FA9_HUMAN	IIPHHNYNAAIN[dAm]K		496.597	3	8.69973	FALSE	1	1	1	1	1	1	1	1	1	1	1	1	1	1	0.964509	1	1	1	1	1	1	1	1	1	0.845664	0.99667	1	1	1	0.909713	0.915163	1	0.565794	1	1	0.942264	0.109625	0.843385	1	1	1	0.604218	1
sp|P00740-6|FA9_HUMAN	IN[dAm]IAANYNHHPIK		496.597	3	8.54095	TRUE	1	1	1	1	1	1	1	1	1	1	1	0.812537	1	1	0.901824	1	0.948068	1	1	1	1	1	1	1	1	1	1	1	1	1	0.239517	0.0647773	1	1	1	1	0.28956	1	1	1	1	0.915696	1
sp|P00740-6|FA9_HUMAN	S[GPh]ALVLQYLR		608.82	2	34.9752	FALSE	1	1	1	1	1	1	0.417727	1	0.499179	1	0	1	1	1	0.361072	1	0.237146	0.246671	0.218522	0.288847	1	1	0.842016	0.131833	0.00637233	0.617908	0.518445	0.0646533	0.228239	0.264137	0.35576	0.244778	0.427025	1	0.151195	0.194583	1	0.868732	1	1	1	0.964333	1
sp|P00740-6|FA9_HUMAN	LYQLVLAS[GPh]R		608.82	2	35.3468	TRUE	1	1	1	1	1	0.740484	1	0.28885	0.508765	1	0.856381	1	1	0.513103	1	0.801159	0.414387	0.789934	0.68253	1	0.196237	0.120956	0.0796928	0.812683	0.123243	0.0822981	1	0.218297	0.244347	1	1	0.563512	0.499206	1	1	0.221523	0.551767	0.0788939	1	0.870895	1	0.626347	1
sp|P00740-6|FA9_HUMAN	N[Dea]C[PPa]ELDVTC[PPa]NIK[Oxi]N[Dea]GR		580.263	3	11.06	FALSE	1	1	1	1	1	1	1	0.910102	0.685285	1	1	1	0.769033	0.480738	0.906166	1	0.995644	0	1	0.590143	0.863305	0.931395	0.15311	1	0	0.0264151	1	0.25529	0.0296434	1	0.108764	0.363858	1	0.630162	0.377235	1	1	0	1	1	1	1	1
sp|P00740-6|FA9_HUMAN	GN[Dea]K[Oxi]INC[PPa]TVDLEC[PPa]N[Dea]R		580.263	3	10.2595	TRUE	1	1	1	1	1	1	1	1	1	1	1	1	1	1	1	1	1	0.951091	0.191516	1	1	1	1	1	1	0.601031	1	1	0.78295	1	1	1	1	1	1	1	1	1	1	1	0.512539	1	1
sp|P00740-6|FA9_HUMAN	STKFTIYN[Dea]NMFC[PPa]AGFHEGGR		588.769	4	18.8604	FALSE	1	1	1	1	1	1	1	0.0366393	1	1	1	0.121838	1	0	0.0386768	1	0.214823	1	1	0.0639361	1	1	1	0.302318	1	0.334271	1	0.00112803	1	0.500155	0.0149775	0.0885781	1	0	1	0.0329973	0	0	1	1	1	1	1
sp|P00740-6|FA9_HUMAN	GGEHFGAC[PPa]FMNN[Dea]YITFKTSR		588.769	4	18.9966	TRUE	1	1	1	1	0.945126	0.537688	1	1	1	1	1	1	1	1	1	1	1	0.441414	1	1	1	1	1	1	1	1	1	0.9448	1	1	1	1	1	0.919546	1	0.555587	1	1	1	1	1	0.488701	0.625057
sp|P00740-6|FA9_HUMAN	C[PPa]EQFCKNSADNKVVC[PPa]SC[PPa]TEGYR		675.044	4	8.51704	FALSE	1	0.810586	1	0.734961	0.235215	1	1	1	1	1	0.210076	1	1	1	0.237984	1	1	1	0.714073	0.974101	0.586733	1	0	0.53635	0.271881	0.325173	0.759308	0.858978	0.454006	0.851453	0.263693	0.380637	0.222559	0.720023	0.463212	0.41171	0.414995	0.288839	1	1	1	1	1
sp|P00740-6|FA9_HUMAN	YGETC[PPa]SC[PPa]VVKNDASNKCFQEC[PPa]R		675.044	4	9.05278	TRUE	1	1	1	1	0.937705	1	1	1	1	1	1	1	1	1	1	1	1	1	1	1	0.702135	1	1	1	1	1	1	1	1	1	1	1	1	1	1	1	1	1	1	1	1	1	1
sp|P00740-6|FA9_HUMAN	NC[PPa]ELDVTC[PPa]NIK[Pgl]		781.317	2	13.0596	FALSE	1	1	1	1	1	1	1	1	0.675568	1	0.942379	0.457463	1	0.665869	0.531922	0.568078	0.255422	0.0779106	1	0.688505	1	0.597077	0.628982	0.562667	1	0.0481513	0.803127	0.418305	1	1	0.2613	0.778534	1	0.233542	1	1	1	0.155284	1	1	1	1	1
sp|P00740-6|FA9_HUMAN	INC[PPa]TVDLEC[PPa]NK[Pgl]		781.317	2	12.7378	TRUE	1	1	1	1	1	1	1	1	1	1	0.133687	0.324659	0.202173	0.740267	0.146072	1	0.023	0.488142	1	1	1	0.171579	1	1	0.130295	0.701258	0.382134	0.333225	1	1	1	0.582313	0.417655	1	1	0.274799	1	0.542494	1	0.932976	1	1	0.866693
sp|P00740-6|FA9_HUMAN	VDAFC[PPa]GGSIVN[Dea]EK		705.832	2	13.5629	FALSE	1	1	1	1	1	1	1	1	1	1	1	1	1	1	1	0.805901	1	1	1	1	1	1	1	1	1	1	1	1	1	1	1	1	1	1	1	1	1	1	1	1	1	1	1
sp|P00740-6|FA9_HUMAN	EN[Dea]VISGGC[PPa]FADVK		705.832	2	13.1037	TRUE	1	0.588846	1	1	1	1	1	0.669113	1	0.290061	1	1	0.962341	1	1	1	1	1	0.830822	1	1	1	1	1	1	1	1	1	1	1	1	1	1	1	1	1	1	1	0.27866	1	1	1	1
sp|P00740-6|FA9_HUMAN	VVGGEDAKPGQFPWQVVLN[Dea]		1021.02	2	26.1454	FALSE	1	1	1	1	1	1	0.647727	0.247048	0.00360036	0.476476	1	0.00153022	0.386201	0.00243309	0.539082	0.455452	0.256269	0.0491726	0.569868	1	0.871269	0.783099	1	0.559332	0.345708	0.0440141	0.239208	0.030146	0.00924025	0	0.0206897	0.0626271	0.618182	0.174937	0.0090045	0.840572	0.923398	0.108679	1	1	1	1	1
sp|P00740-6|FA9_HUMAN	LVVQWPFQGPKADEGGVVN[Dea]		1021.02	2	26.2583	TRUE	1	1	1	1	0.210155	1	0.53468	1	0.331635	0.436011	1	1	0.110579	0.323099	0.286565	0.39259	0.0543528	0.37609	0.981546	1	0.728335	1	1	1	1	0.224224	0.869784	0.239138	0.562905	0.300992	0.407773	1	0.552322	1	0.0471579	0.963826	0.432151	0.22147	0.920684	1	1	1	1
sp|P00740-6|FA9_HUMAN	IIPHHN[Dea]YN[Dea]AAINK		502.928	3	7.97445	FALSE	1	1	1	1	0.327228	1	0.623045	1	1	0.205995	1	0.562607	1	1	0.506927	1	1	0.107839	1	1	1	1	0.185123	1	0.675787	0.0616383	1	0.708854	1	0.0853333	1	1	1	0.678926	0.649427	0.102666	1	0.0551549	1	1	1	1	1
sp|P00740-6|FA9_HUMAN	NIAAN[Dea]YN[Dea]HHPIIK		502.928	3	8.56233	TRUE	1	1	1	1	1	1	0.870287	1	1	1	1	0.894828	1	1	1	0.765491	0.918717	0.940821	1	0.0558376	0.846272	1	1	1	1	1	1	0.113654	0.962167	0.794377	1	1	0.275738	0.830014	1	0.293403	0.665697	0.47418	1	1	1	0.92792	1
sp|P00740-6|FA9_HUMAN	YNHDIALLELDEPLVLN[Dea]SYVTPIC[PPa]IADKEYTNIFLK		1063.8	4	34.7215	FALSE	0	0	0	0	0	0	0	0	0.0521262	0.00507185	0	0	0	0.0124505	0	0	0	0	0	0	0	0	0	0	0	0	0	0	0	0	0	0	0.0480077	0	0	0	0.00676819	0.0552956	0	0	0	0	0
sp|P00740-6|FA9_HUMAN	LFINTYEKDAIC[PPa]IPTVYSN[Dea]LVLPEDLELLAIDHNYK		1063.8	4	34.7437	TRUE	0.38209	1	1	1	1	0.246347	0.282051	0.151097	0.197305	1	0.784943	0.517965	1	0.697248	0.403085	1	0.404072	0.230385	1	0.100887	0.119344	0.783479	0.514647	0.508793	1	1	0.440138	1	0.65521	0.332185	0.389876	0.459638	0.224073	0.214488	0.429195	0.852552	1	0.106174	0.383686	1	0.23444	0.307692	0.25
sp|P00740-6|FA9_HUMAN	PGQFPWQVVLN[Dea]GKVDAFC[PPa]GGSIVNEK		954.481	3	26.9054	FALSE	1	1	1	0.73365	1	1	1	1	0.418785	0.354406	1	0.401242	1	1	1	0.625829	1	0.779228	1	0.887789	0.290429	1	0.537684	0.386697	0.791802	0.119381	1	0.709555	0.0239923	1	1	0.343634	1	1	0.742002	1	0.338097	0.408066	1	1	1	1	1
sp|P00740-6|FA9_HUMAN	ENVISGGC[PPa]FADVKGN[Dea]LVVQWPFQGPK		954.481	3	27.2218	TRUE	1	0.991814	1	1	1	1	1	1	1	1	1	1	1	1	1	1	0.983256	1	0.979133	1	0.740789	1	1	1	1	0.436471	0.864668	1	1	1	1	1	1	0.0352273	1	1	1	1	1	1	1	1	1
sp|P00740-6|FA9_HUMAN	AFC[PPa]GGSIVNEK		598.292	2	9.8579	FALSE	1	1	1	0.872441	0.842022	0.841767	0.490532	1	1	0.457539	0.856128	0.839847	0.740885	0.0219178	0.212867	0.40946	0.0257681	0.066487	0.153313	0.0745098	1	0.453631	0.899585	0.0390434	0.574914	0.582306	1	0.0151745	1	1	1	1	1	0.352192	1	0.00204708	0.654173	0.400477	1	0.489002	0.0392157	0.294682	0.735131
sp|P00740-6|FA9_HUMAN	ENVISGGC[PPa]FAK		598.292	2	10.0313	TRUE	1	1	1	1	1	1	1	1	1	1	1	1	1	1	1	0.412138	1	1	1	1	1	1	1	1	0.978017	1	1	0.609186	1	1	1	1	1	0.492099	0.574089	0.404578	0.539839	1	1	0.738714	1	1	1
sp|P00740-6|FA9_HUMAN	VVGGEDAKPGQFPW[Oxi]QVVLN[Dea]GK		748.055	3	19.4731	FALSE	1	0.40166	1	1	1	1	1	0.429509	1	1	1	1	1	0.160783	1	0.281931	0.86481	0.213246	1	0.345946	1	1	0.996534	0.582204	0.0862069	1	1	1	1	1	0.32928	0.0178739	0.179447	0.138359	1	1	0.185462	1	1	1	1	1	1
sp|P00740-6|FA9_HUMAN	GN[Dea]LVVQW[Oxi]PFQGPKADEGGVVK		748.055	3	20.2693	TRUE	1	1	1	1	1	1	0.652104	1	1	1	1	1	1	0.891553	1	0.387329	0.0883978	0.703194	1	0.797056	1	0.954939	0.414159	1	0.603575	1	1	0.777249	1	0.230999	1	0.899494	1	1	1	1	1	1	1	1	1	1	1
sp|P00740-6|FA9_HUMAN	YNHDIALLELDEPLVLNS		690.025	3	27.5947	FALSE	1	1	1	1	1	1	0.756107	0.829253	1	0.0230947	0.800612	1	0.993182	0	0.129534	0.761876	1	1	1	1	0.766486	0.728786	0.978541	1	0.471274	0.146151	1	1	0.582073	1	0.415971	0.116288	0.479153	0.476098	1	0.508355	0.699827	0.552423	1	1	1	0.222886	0.808933
sp|P00740-6|FA9_HUMAN	NLVLPEDLELLAIDHNYS		690.025	3	27.7248	TRUE	1	1	1	1	1	1	1	1	1	1	1	0.18782	1	0.508442	1	1	1	0.958458	1	0.966286	0.965975	1	1	1	1	1	1	1	1	1	1	0.161482	1	1	0.397878	1	1	1	1	1	1	0.8095	1
sp|P00740-6|FA9_HUMAN	YN[dAm]HDIALLELDEPLVLNSYVTPIC[PPa]IADK		1075.88	3	33.7698	FALSE	1	1	0.911528	1	0.709338	1	0.19824	0.593238	1	0.0332829	0.917789	1	1	0.337168	0.115929	0.97628	0	0.230221	1	0.44566	0.665333	0.686763	0.150087	0.00345423	0.216391	0.202889	0.0391753	0.011259	0.0855316	0.0688705	1	0.0992048	0.0479386	0.328058	0.198241	0	0.613413	0	1	0.220455	1	0.528751	1
sp|P00740-6|FA9_HUMAN	DAIC[PPa]IPTVYSNLVLPEDLELLAIDHN[dAm]YK		1075.88	3	33.5879	TRUE	1	0.539342	1	0.658746	0.823813	0.728784	0.595278	1	1	1	0.854772	1	0.378098	0.518065	0.297527	1	0.220478	0.177778	0.62971	0.191333	0.20708	0.222881	0.606713	0.49939	0.324925	1	0.230152	0.743178	0.937115	0.157377	1	0.1057	0.319386	0.369467	0.534189	0.384712	0.695702	0.349323	1	0.798005	1	0.91922	0.374646
sp|P00740-6|FA9_HUMAN	YNHDIALLELDEPLVLNSYVTPI		881.13	3	32.0774	FALSE	1	1	1	1	1	1	0.434702	0.652525	0.978019	0.0937896	0.390537	0.317804	0.282262	0.216992	0.0105448	0.624526	0	0.173252	1	0	0.920579	1	0.235057	0.00117096	0.00461255	0.159466	0	0	0.16849	0	0.0198118	0.523703	0.102475	1	0.2733	0.0372897	0.822277	0.200139	1	0.0926194	1	1	1
sp|P00740-6|FA9_HUMAN	PTVYSNLVLPEDLELLAIDHNYI		881.13	3	32.8474	TRUE	1	1	1	1	0.925614	1	1	1	0.404573	1	0.691302	1	1	1	1	1	1	1	1	0.0530071	1	1	0.620927	1	1	1	0.804624	0.644531	0.493634	0.886466	0.604905	1	0.497301	1	0.824093	1	0.932506	1	1	1	1	0.172949	1
sp|P00740-6|FA9_HUMAN	DN[Dea]ITQSTQSFNDFTR		887.898	2	15.1219	FALSE	0.0735294	0.78172	1	0.955566	0.908821	0.713906	0.498208	1	0.118919	1	0.617436	0.735732	1	0.599691	1	0.122992	1	0.813666	0.735605	1	0.373134	1	1	1	0.187065	1	1	1	0.30401	0.0437678	1	1	1	1	0.98275	1	0.227101	0.00526316	1	0.777136	1	0.633687	0.591337
sp|P00740-6|FA9_HUMAN	TFDNFSQTSQTIN[Dea]DR		887.898	2	14.9335	TRUE	0.662207	0.602951	1	0.90982	1	1	1	1	1	0.956774	1	1	0.245232	0.721752	0.545511	1	0.805815	0.174573	1	0.628362	1	0.997154	1	1	0.61341	1	1	1	0.0298507	0.322087	1	0.311475	1	1	1	1	1	0.820065	0.702041	0.169154	1	1	1
sp|P00740-6|FA9_HUMAN	C[PPa]EQF[Oxi]C[PPa]KN[Dea]SADNKVVC[PPa]SC[PPa]TEGYR		697.048	4	8.81807	FALSE	1	1	1	1	1	1	1	0.929275	1	1	1	1	1	1	0.161102	1	1	0.174176	1	1	0.575499	0.00247985	0	1	0.707179	0.182627	1	0.434466	0.643678	1	0.252324	0.07502	1	0.110698	0.289711	1	0.279342	0	1	1	1	1	1
sp|P00740-6|FA9_HUMAN	YGETC[PPa]SC[PPa]VVKNDASN[Dea]KC[PPa]F[Oxi]QEC[PPa]R		697.048	4	8.08609	TRUE	1	1	1	1	0.304594	1	1	1	1	1	1	1	1	1	1	0.804171	1	1	1	1	1	1	0.663814	1	1	0.980834	1	1	1	1	1	1	1	1	1	1	1	1	1	1	1	1	1
sp|P00740-6|FA9_HUMAN	DSC[PPa]Q[Dea]GDSGGPHVTEVEGTSFLTGIISWGEEC[PPa]AMK		918.405	4	32.8318	FALSE	1	0.788298	1	0.360068	1	0.941481	1	1	1	0.919856	0.444104	0.501624	1	1	1	1	1	1	0.722156	1	1	1	1	0.850919	0.408948	1	0.71964	1	1	1	0.270481	1	0.818602	0.994606	1	1	1	1	1	0.963155	1	1	1
sp|P00740-6|FA9_HUMAN	MAC[PPa]EEGWSIIGTLFSTGEVETVHPGGSDGQ[Dea]C[PPa]SDK		918.405	4	31.6541	TRUE	1	1	1	0.873358	0.945652	1	1	1	1	0.9352	0.89751	0.418356	0.887553	0.41851	1	1	1	0.640788	1	1	0.822765	1	0.510013	1	1	1	1	1	1	1	1	1	0.821962	1	0.30665	1	0.83356	1	0.122172	1	1	1	1
sp|P00740-6|FA9_HUMAN	DSC[PPa]QGDSGGPHVTEVEGTSFLTGIISWGEEC[PPa]AMKGK		964.438	4	30.1797	FALSE	1	1	0.452656	1	1	1	1	1	1	0.536565	1	0.879235	0.994049	0.11255	1	0.776374	0.118174	0	0.661364	0.491716	1	1	1	1	1	0.384522	1	0.0308989	0.422041	1	0.491935	1	1	0.610252	0.998808	0.317491	0	1	1	1	0.216867	1	0.128146
sp|P00740-6|FA9_HUMAN	GKMAC[PPa]EEGWSIIGTLFSTGEVETVHPGGSDGQC[PPa]SDK		964.438	4	30.8374	TRUE	1	0.830957	1	0.674026	1	1	1	1	1	1	1	0.579161	0.328881	1	1	0.255842	1	1	0.957251	0.828379	0.935721	0.612371	1	1	0.943672	1	1	0.226111	0.452628	0.100568	0.379363	1	1	1	1	0.932395	1	0.902227	0.477876	1	1	1	1
sp|P00740-6|FA9_HUMAN	VVGGEDAKPGQFPWQ[Dea]VVLN[Dea]GKVDAFC[PPa]GGSIVNEK		905.204	4	34.1566	FALSE	1	0.958094	1	1	1	1	1	0.501845	1	0.714756	1	1	0.2557	1	0.703661	1	0.740839	1	0.062249	1	0.353693	1	0.966962	0.307005	0.940288	1	1	0.830306	0.388906	1	1	1	1	0.856757	1	1	0.0718619	0.92026	1	1	1	1	1
sp|P00740-6|FA9_HUMAN	ENVISGGC[PPa]FADVKGN[Dea]LVVQ[Dea]WPFQGPKADEGGVVK		905.204	4	33.0454	TRUE	1	0.89265	1	0.26087	1	1	0.815827	0.84287	1	0.916885	1	1	1	0.0968479	1	1	0.492507	1	0.624256	0.749206	1	1	1	0.948606	1	1	1	0.0582355	0.768908	1	0.581908	1	0.348211	1	1	0.583854	0.875603	1	1	1	1	1	1
sp|P00740-6|FA9_HUMAN	VDAFC[PPa]GGSIVN[Dea]EKWIVTAAHC[PPa]VETGVK		744.87	4	25.7332	FALSE	0.898714	1	1	1	1	1	1	1	1	1	1	1	1	1	1	1	1	1	1	0.301115	0.0913289	1	1	1	0.826719	1	1	1	1	1	0.932006	1	0.922228	1	1	0.817346	1	1	1	1	1	1	1
sp|P00740-6|FA9_HUMAN	VGTEVC[PPa]HAATVIWKEN[Dea]VISGGC[PPa]FADVK		744.87	4	26.4414	TRUE	1	1	1	1	0.973888	1	1	1	1	1	1	1	1	0.821948	1	0.999465	1	1	1	1	0.366653	1	1	1	0.657335	1	1	1	1	1	1	0.33933	0.615293	0.76332	0.998091	0.820378	1	1	1	1	1	1	1
sp|P00740-6|FA9_HUMAN	VVGGEDAK[LAA]PGQ[Dea]FPWQVVLN[Dea]GK		742.707	3	25.6665	FALSE	1	1	0.601942	1	1	1	1	0.156107	1	1	1	1	1	1	1	1	0.542237	1	1	1	1	1	1	1	1	1	1	1	1	1	0.284519	0.781713	1	1	1	0.85285	1	1	1	1	1	1	1
sp|P00740-6|FA9_HUMAN	GN[Dea]LVVQWPFQ[Dea]GPK[LAA]ADEGGVVK		742.707	3	25.8986	TRUE	1	1	1	1	1	0.595376	1	1	1	1	1	1	0.414197	1	1	0.719784	1	0.375444	1	1	1	1	1	1	1	1	0.0966367	0.283697	1	0.650905	1	0.956604	0.815481	1	1	1	1	1	1	1	1	1	1
sp|P00740-6|FA9_HUMAN	GIISWGEEC[PPa]AMK		697.826	2	16.4629	FALSE	0.993248	1	0.075	1	1	0.952067	1	0.625897	1	0.00340136	1	1	1	1	1	1	1	1	1	1	0.814468	1	0.35251	1	1	1	1	1	1	1	1	1	0.216216	0.554722	1	1	1	1	1	1	1	1	0.898859
sp|P00740-6|FA9_HUMAN	MAC[PPa]EEGWSIIGK		697.826	2	17.6961	TRUE	1	1	1	1	0.904567	1	1	0.946398	1	0.67448	1	1	1	1	1	1	1	0.745257	1	1	1	0.812192	0.617712	1	1	0.397121	1	0.71444	1	1	0.271131	1	1	1	1	1	1	0.450043	1	1	1	1	1
sp|P00740-6|FA9_HUMAN	FLDHENANK		544.262	2	7.79337	FALSE	1	1	0.612476	0.705152	1	1	1	0.169915	1	1	0.982534	0.0378742	1	0.726159	1	1	0.945607	0.283858	0.445507	1	1	1	1	1	0.154108	0.945718	0.137962	0.390289	0.916439	0.964488	0.342698	0.642344	0.495232	1	0.950567	1	0.931124	1	1	0.252174	1	1	0.572263
sp|P00740-6|FA9_HUMAN	NANEHDLFK		544.262	2	7.55148	TRUE	1	0.669048	1	0.545852	0.00912201	0.360595	0.0416333	0.122622	0.465971	0.0221519	0.227612	0.980338	0.063121	0.0920387	0.697349	1	0.768906	1	0.662997	0.564639	0.107505	0.729773	1	0.714127	0.30137	0.50227	1	1	0.337143	1	0.688559	1	0.409917	0.352317	0.94813	0.141006	0.805059	0.55	1	1	1	0.201873	1
sp|P00740-6|FA9_HUMAN	YNHDIALLELDEPLVLNSY		744.379	3	29.3819	FALSE	1	1	1	1	0.829268	0.577843	0.384093	1	1	1	1	1	1	1	0.819391	0.711178	0.984727	0.0427184	1	1	1	1	1	0.718076	0.667874	1	1	0.593936	1	1	0.95029	0.784785	1	0.265392	0.488537	0.563647	1	1	1	0.829095	0.37833	1	1
sp|P00740-6|FA9_HUMAN	SNLVLPEDLELLAIDHNYY		744.379	3	29.6242	TRUE	1	1	1	1	1	1	1	1	1	1	1	0.501805	0.476473	1	1	1	0.843343	0.0994522	1	1	1	1	1	0.822718	1	1	1	0.190751	1	0.839373	1	0.877883	1	0.849271	1	0.605872	1	1	1	1	1	1	1
sp|P00740-6|FA9_HUMAN	LEEFVQGN[Dea]LER		667.833	2	13.9911	FALSE	1	1	1	0	1	1	1	1	1	1	1	0.614462	0.419055	1	1	1	1	0.416272	0.804696	1	1	1	1	1	1	1	1	1	1	1	1	1	1	1	1	1	1	1	1	1	1	1	1
sp|P00740-6|FA9_HUMAN	ELN[Dea]GQVFEELR		667.833	2	14.1953	TRUE	1	1	1	1	1	0.91268	0.793732	1	1	1	1	1	1	1	1	1	1	0.765273	1	1	1	0.672185	0.701143	1	1	0.577166	1	1	1	1	1	0.733591	1	1	0.946148	1	0.70295	0.759132	1	0.793212	1	1	1
sp|P00740-6|FA9_HUMAN	NC[PPa]ELDVTC[PPa]N		576.737	2	10.2621	FALSE	1	1	1	0.859883	0.778834	0.449438	0.283582	0.217003	1	1	0.416862	0.476787	0.726501	0.101047	0.35598	1	0.155332	0.0523609	1	0	1	0.265797	0.783386	0.746375	0.221651	0	0.322724	0	0	0.402882	0.02494	0.132798	1	0.0825959	0	0.896447	0.0721649	0	1	0.807931	0.88585	1	0.965712
sp|P00740-6|FA9_HUMAN	NC[PPa]TVDLEC[PPa]N		576.737	2	10.5122	TRUE	1	1	1	1	0.752317	1	0.65456	1	1	1	1	1	1	0.966008	1	1	1	1	0.913199	0.427044	1	1	1	1	1	1	0.857143	1	1	1	1	1	1	1	1	0.562572	0.37774	1	1	1	1	1	1
sp|P00740-6|FA9_HUMAN	HC[PPa]VETGVK		472.237	2	7.75127	FALSE	0.900958	1	1	1	1	1	1	1	1	1	1	1	1	1	0.394042	1	0.00221729	0.374394	1	1	1	1	1	0.240374	1	1	1	0.618366	0.408151	0.105628	1	1	1	1	1	1	1	1	1	1	1	1	1
sp|P00740-6|FA9_HUMAN	VGTEVC[PPa]HK		472.237	2	7.4726	TRUE	1	0.604233	1	1	1	1	0.678101	0.825338	1	1	1	0.972717	1	1	1	1	0.167547	0.845034	1	0.425811	1	0.809627	0.79644	0.818496	1	1	0.909191	0.599378	0.449418	0.602959	1	1	1	1	0.48739	1	0.177104	0.892987	1	1	1	1	1
sp|P00740-6|FA9_HUMAN	VSRYVNWIKEK		474.602	3	9.81108	FALSE	1	1	1	0.512397	1	1	1	1	1	0.16751	1	1	1	1	1	1	1	1	1	1	1	1	1	0.905992	1	0.904727	1	1	0.518138	1	1	0.977539	1	1	1	1	0.675574	1	1	1	1	0.967235	0.595484
sp|P00740-6|FA9_HUMAN	EKIWNVYRSVK		474.602	3	9.75386	TRUE	1	1	1	1	1	1	1	1	0.403872	0.403837	1	0.949324	1	1	1	0.285825	0.695112	0.355177	1	1	1	1	0.730178	1	1	1	1	1	1	0.766454	0.213398	0.756358	1	0.148862	1	1	1	1	1	1	1	1	0.389013
sp|P00740-6|FA9_HUMAN	NSADN[Dea]K[Oxi]VVC[PPa]SC[PPa]TEGYR		635.609	3	8.38985	FALSE	0.513342	0	0.670232	0.175799	0	0	0.304234	0	0.207188	0.197044	0	0	0.00991501	0.00126743	0	0	0	0	0	0	0	0	0	0	0	0	0	0.0214529	0	0	0	0	0	0	0	0	0	0	1	0	0.0260586	0.471347	0
sp|P00740-6|FA9_HUMAN	YGETC[PPa]SC[PPa]VVK[Oxi]N[Dea]DASNR		635.609	3	8.27782	TRUE	1	0.949504	1	1	1	1	1	1	1	1	0.622951	0.357955	1	1	1	1	1	1	1	1	0.856446	1	1	0.771816	1	1	1	1	1	0.184907	1	1	0.55686	0.920116	0.532254	1	1	0.815204	1	1	1	1	1
sp|P00740-6|FA9_HUMAN	AHC[PPa]VETGVK		507.755	2	7.77753	FALSE	1	1	1	1	1	1	0.0805085	0.287972	1	0.0784053	0.949718	0.237258	1	0.0339883	1	0.214108	0.351472	0.0909091	0.0937647	1	1	0.404908	0.307983	0.694731	1	1	0.263548	0.581197	1	0.0244026	1	0.556809	0.522341	0.0576307	1	1	1	0.0208235	1	1	1	1	0.707317
sp|P00740-6|FA9_HUMAN	VGTEVC[PPa]HAK		507.755	2	7.84047	TRUE	1	1	1	0.862454	1	1	1	0.444104	1	1	1	0.676452	1	0.961162	0.975267	0.843367	0.0392532	1	1	0.780627	1	1	1	1	1	0.356198	1	0.666297	1	0.758217	1	1	0.61909	1	1	1	1	1	1	1	1	1	0.677277
sp|P00740-6|FA9_HUMAN	C[PPa]WC[PPa]PFGFEGK		658.284	2	18.2769	FALSE	1	1	1	1	1	0.740164	1	1	0.393778	1	0.280934	0.344912	0.469357	0.122667	1	1	0.895238	0.310182	1	0.691828	0.762544	1	1	0.359468	0.359306	1	1	1	0.421946	0.993082	1	0.188203	0.0118471	1	1	0.30674	0.130362	1	1	1	0.677312	0.603774	0.731497
sp|P00740-6|FA9_HUMAN	GEFGFPC[PPa]WC[PPa]K		658.284	2	18.1206	TRUE	1	1	1	1	1	1	1	1	0.654731	1	0.985627	1	1	1	1	1	1	1	1	1	1	1	1	1	1	0.275995	0.395349	0.775337	0.509039	0.180302	1	1	1	0.785239	0.786442	0.65764	1	1	1	1	0.194631	1	1
sp|P00740-6|FA9_HUMAN	YVTPIC[PPa]IADKEYTN		850.914	2	15.1023	FALSE	1	1	1	1	1	1	1	0.0113154	0.812604	1	0.616175	1	1	0.234461	1	0.694884	1	0.0418085	0	0.612923	1	0.593935	1	0.288609	0.717425	0.0480893	1	1	0.72311	0.461734	1	0.782042	1	0.532402	0.600542	1	1	0.307644	1	1	1	0.902622	1
sp|P00740-6|FA9_HUMAN	TYEKDAIC[PPa]IPTVYN		850.914	2	16.058	TRUE	1	1	1	1	0.587446	0.428406	1	1	1	0.0746169	0.19538	1	0.402511	0.208535	0.808357	1	0.703285	0.719562	0.329394	0.766055	1	0.574939	0.926108	0.244971	1	0.486703	1	1	0.252011	1	0.833375	0.807901	0.966426	1	0.965102	0.906835	1	1	1	0.249173	0.117955	1	1
sp|P00740-6|FA9_HUMAN	[1Ac]-SC[PPa]EPAVPFPC[PPa]GR		723.829	2	15.6125	FALSE	1	1	1	1	1	1	1	0.992384	1	0.664119	0.553977	1	1	1	1	1	1	1	1	1	1	1	1	1	1	1	1	1	1	1	1	1	1	1	1	1	1	1	1	1	1	1	1
sp|P00740-6|FA9_HUMAN	[1Ac]-GC[PPa]PFPVAPEC[PPa]SR		723.829	2	15.3555	TRUE	1	0.388266	1	0.908271	1	1	0.909152	0.406672	1	1	1	1	1	1	1	1	1	1	1	0.415945	1	1	1	1	1	1	1	1	1	1	0.820318	1	0.736724	0.51087	0.616091	1	1	1	1	1	1	1	1
sp|P00740-6|FA9_HUMAN	M[Oxi]FC[PPa]AGFHEGGR		433.518	3	10.0448	FALSE	1	0.212371	1	1	0.861432	0.303781	0.538124	0.00712758	0.00834028	1	0.0717647	0.21361	0.955562	1	1	1	1	1	1	1	1	1	1	1	0.73075	0.29099	1	0.22921	0.0450132	1	0.61505	0.0802834	1	0.782343	0.602325	1	1	0.0290645	1	1	0.104558	1	0.0570441
sp|P00740-6|FA9_HUMAN	GGEHFGAC[PPa]FM[Oxi]R		433.518	3	9.1201	TRUE	1	1	1	1	1	1	1	1	1	1	1	0.171078	1	0.972208	0.581332	0.713725	1	1	1	1	1	1	0.70015	1	0.892849	1	0.0826923	1	1	0.994882	0.737198	1	1	1	0.880178	0.914416	1	1	1	1	1	1	1
sp|P00740-6|FA9_HUMAN	FTIYNN[dAm]MFC[PPa]AGFHEGGR		673.294	3	21.4653	FALSE	1	1	1	1	0.519637	1	1	1	1	1	1	0.738767	1	0.21263	1	1	0.456646	1	0.394197	0.325138	1	1	1	1	0.147376	0.344892	1	0.0310005	0.461493	1	0.0407609	0.126146	1	1	1	0.319328	0.658302	1	1	1	1	0.658648	1
sp|P00740-6|FA9_HUMAN	GGEHFGAC[PPa]FMN[dAm]NYITFR		673.294	3	20.7299	TRUE	1	1	1	0.748821	1	1	1	1	0.31899	1	1	0.687878	1	1	1	1	0.107187	0.912557	1	1	0.50699	1	1	0.741573	0.107471	0.928035	0.888333	0.949027	1	1	0.714511	0.484986	0.954698	1	1	0.85862	1	0.865583	1	1	1	1	1
sp|P00740-6|FA9_HUMAN	FTIYN[Dea]N[Dea]M[Oxi]FC[PPa]AGFHEGGR		684.957	3	22.5018	FALSE	1	1	1	1	1	1	1	1	1	1	1	1	1	1	1	1	1	1	1	1	1	0.563867	1	1	1	0.603192	1	1	1	1	1	1	1	1	1	1	1	1	1	0.73164	1	1	1
sp|P00740-6|FA9_HUMAN	GGEHFGAC[PPa]FM[Oxi]N[Dea]N[Dea]YITFR		684.957	3	22.2836	TRUE	1	1	1	1	1	0.510373	1	1	1	1	1	1	1	0.46425	1	1	0.765295	1	1	1	1	0.908399	1	1	0.752024	1	1	1	0.192677	1	1	1	1	1	1	1	1	1	1	1	1	1	1
sp|P00740-6|FA9_HUMAN	N[Oxi]C[PPa]ELDVTC[PPa]NIK[Oxi]N[Dea]GR		585.266	3	9.27179	FALSE	1	1	1	1	0.887042	0.840417	1	0.962134	1	1	1	1	1	0.112701	0.0189944	1	1	0.00570451	0.945909	1	0.766635	0.478967	1	0.629097	0.420302	1	0.903708	0.0464912	0.0255319	0.394737	0.123007	0.228685	0.220705	0.0286862	0	1	1	0.995265	1	1	1	1	1
sp|P00740-6|FA9_HUMAN	GN[Dea]K[Oxi]INC[PPa]TVDLEC[PPa]N[Oxi]R		585.266	3	9.58512	TRUE	1	1	1	1	0.983961	0.859511	1	1	0.697592	0.0899165	1	0.574338	1	1	1	0.726509	1	1	0.68035	0.831183	1	0.295792	1	1	0.518701	1	0.753453	1	1	1	1	1	1	0.89862	1	1	1	0.650424	1	1	1	0.897363	0.199862
sp|P00740-6|FA9_HUMAN	ELDVTC[PPa]NIK		553.282	2	9.83406	FALSE	0.962452	0.439873	1	0.958473	1	1	1	1	1	1	1	0.525465	0.983945	0.852323	0.78776	1	0.377276	1	1	0.840045	1	1	1	1	1	0.795569	1	0.16363	0.726838	1	1	1	1	0.419322	1	1	0.104621	0.511198	1	0.816276	0.880383	1	0.567091
sp|P00740-6|FA9_HUMAN	INC[PPa]TVDLEK		553.282	2	9.71699	TRUE	1	1	1	1	1	1	1	0.602151	0.576529	1	1	1	0.184809	1	0.787879	1	1	1	0.727917	0.76398	0.950363	1	1	0.596481	0.590717	1	0.953413	0.0738875	0.268034	0.45836	1	0.710397	1	1	1	1	1	1	1	1	1	1	1
sp|P00740-6|FA9_HUMAN	VDAFC[PPa]GGSIVN		576.771	2	14.0164	FALSE	1	1	1	1	0.85514	1	1	1	1	1	1	0.644553	1	0.592064	0.877165	0.400283	1	1	0.728293	0.403913	1	1	1	0.131082	0.196517	0.543127	1	1	1	1	1	1	1	0.0205438	1	1	0.27156	1	1	1	1	1	1
sp|P00740-6|FA9_HUMAN	VISGGC[PPa]FADVN		576.771	2	14.1493	TRUE	1	1	1	1	0.0358153	1	0.791225	0.132492	1	1	0.752201	1	1	0.774857	0.97528	0.325028	0.412181	0.825928	1	1	0.724732	1	1	0.734817	0.676645	0.0672269	1	1	0.796773	0.00882515	0.119678	1	1	0.0551053	0.956396	1	0.423906	1	1	0.808431	1	1	1
sp|P00740-6|FA9_HUMAN	DN[Dea]ITQSTQSFN[Dea]DFTR		888.39	2	14.4069	FALSE	1	0.838124	1	1	0.843885	1	0.362027	0.871074	1	1	1	1	1	0.645278	0.701193	1	0.334413	0.801055	0.310861	0.508564	1	0.291231	0.860752	0.463588	0.264174	0.567411	1	0.709328	0.509466	0	1	1	0.676105	0.15285	0.263743	0.669791	0.317744	0.290209	1	1	1	0.236742	1
sp|P00740-6|FA9_HUMAN	TFDN[Dea]FSQTSQTIN[Dea]DR		888.39	2	14.3077	TRUE	1	1	1	1	0.310366	1	1	1	0.493837	1	0.465939	0.146816	1	0.862193	1	1	0.196396	1	0.163878	0.883503	0.432268	0.992314	1	0.165454	0.539107	0.444705	0.698634	0.211648	0.631463	0.95013	1	0.638933	0.44748	0.380985	1	0.737352	1	0.38568	1	1	1	0.86544	1
sp|P00740-6|FA9_HUMAN	TGIISWGEEC[PPa]AMK		748.35	2	17.6955	FALSE	1	1	1	1	0.995904	1	1	1	0.606152	0.579157	0.755262	0.749769	0.836274	1	0.893068	0	1	0.98087	0.756395	0.307806	1	1	0.815363	0.148812	0.757889	0.269714	1	0.456014	0.364261	0.726402	1	0.91549	0.0678588	0.670764	1	1	1	0.589598	0.931696	1	1	1	1
sp|P00740-6|FA9_HUMAN	MAC[PPa]EEGWSIIGTK		748.35	2	18.2133	TRUE	1	0.336918	1	1	1	1	0.749905	1	0.326834	1	1	1	1	1	0.253262	0.843697	0.354664	0.486032	1	0.995285	1	1	0.593204	1	0.197109	1	1	1	0.339886	1	1	1	1	1	0.342097	0.671806	0.443363	0.918033	1	1	1	1	1
sp|P00740-6|FA9_HUMAN	KVVC[PPa]SC[PPa]TEGYR		462.888	3	7.95488	FALSE	1	1	1	1	1	1	0.0793201	1	0.0612925	1	1	1	1	0.110264	1	0.412553	1	0.971087	1	1	1	1	0.691008	0.936508	0.4	1	1	1	0	1	0.99309	1	1	1	0.427699	1	0.333684	0.0598903	1	1	1	0.757496	1
sp|P00740-6|FA9_HUMAN	YGETC[PPa]SC[PPa]VVKR		462.888	3	6.71662	TRUE	1	1	1	1	1	1	1	0.815546	1	1	1	1	1	1	1	1	1	0.65583	1	1	1	1	1	1	0.967182	1	1	1	0.81924	1	1	0.984357	1	1	1	1	0.620485	1	1	1	1	1	1
sp|P00740-6|FA9_HUMAN	SYVTPIC[PPa]IADK		640.831	2	14.5759	FALSE	1	1	1	1	1	1	1	1	1	1	1	0.353515	1	1	0.556377	1	1	0.194311	1	1	1	1	1	1	0.518559	0.52071	1	1	1	1	0.737006	1	1	1	0.267089	1	0.700688	0.551838	1	1	0.795561	1	0.572122
sp|P00740-6|FA9_HUMAN	DAIC[PPa]IPTVYSK		640.831	2	14.7932	TRUE	1	1	1	1	0.369629	1	1	1	1	0.76885	1	1	1	1	1	1	0.907273	1	1	0.710666	1	1	0.136926	1	0.794808	1	0.799884	1	1	0.929002	0.932232	0.921606	0.888712	1	0.26062	1	0.893291	1	1	0.961999	1	1	0.0558464
sp|P00740-6|FA9_HUMAN	SC[PPa]EPAVPFPC[PPa]GRV		752.358	2	15.5408	FALSE	1	1	0.808917	0.203905	1	0.992624	1	0.377435	0.987083	1	0.750943	1	1	1	0.38723	1	1	1	1	1	0.698088	1	1	1	0.568612	1	0.682972	1	1	0.501239	1	1	1	0.0778443	0.771867	1	1	1	1	1	1	1	1
sp|P00740-6|FA9_HUMAN	RGC[PPa]PFPVAPEC[PPa]SV		752.358	2	16.3754	TRUE	1	1	1	1	1	1	1	1	1	1	0.322801	1	1	0.574196	0.453282	0.80648	1	0.422872	1	1	0.93141	1	1	1	0.278465	1	1	1	1	1	1	1	1	1	1	1	0.380182	1	1	0.833038	1	0.837598	1
sp|P00740-6|FA9_HUMAN	VS[HHN]VSQTSKLTR		524.277	3	7.28859	FALSE	1	1	1	1	1	1	0.830682	0.448434	1	1	1	1	1	0.741898	1	1	1	1	0.511273	1	0.805512	1	0.570971	0.78479	1	1	0.0524987	1	0.913789	0.215642	1	1	0.288564	1	0.741161	0.818182	1	0.955816	1	1	1	0.577241	1
sp|P00740-6|FA9_HUMAN	TLKSTQSVS[HHN]VR		524.277	3	7.58111	TRUE	1	1	1	1	0.646196	1	1	1	0.550588	1	1	0.902782	1	1	1	1	1	1	1	1	0.45813	1	0.482993	1	1	1	1	1	1	1	0.0414788	0.893453	1	1	1	0.861054	1	0.194087	1	1	1	1	1
sp|P00740-6|FA9_HUMAN	LELDEPLVL		520.797	2	26.4516	FALSE	1	1	1	1	1	1	1	0	0.562693	0	0.704966	0.918903	0.191162	0	0	1	0.309878	0.0314242	1	0.0496381	1	1	1	1	0.888245	0	0	1	1	0.164915	0.06934	0	0.0108401	1	0.0630739	0.20177	0.34258	0.218231	1	0.885319	1	1	0.909981
sp|P00740-6|FA9_HUMAN	VLPEDLELL		520.797	2	25.8847	TRUE	1	1	1	1	0.636742	0.843287	1	0.512294	0.912879	1	0.836429	0.309554	1	0.266411	1	1	0.251037	0.0647773	0.201751	0.672852	0.814722	0.0619835	0.724681	0.132694	0.659933	0.230999	0.448572	1	0.460449	0.380446	0.0686192	0.136099	0.349574	0.914467	0.05515	0.598755	0.0478282	0.140876	1	1	1	0.377179	0.103728
sp|P00740-6|FA9_HUMAN	VVGGEDAKPGQFPWQ[Dea]VVLN[Dea]GKVDAF		887.118	3	27.1032	FALSE	1	1	1	0.852862	1	1	0.869595	1	0.749485	0.875042	0.113848	0.90378	0.891226	0.0124294	0.00492308	1	0.273342	0.237372	0.592026	0.112534	1	1	1	1	0.795409	0.470113	1	0.693399	1	1	0.43355	0.711733	0.27066	1	0.630336	0.168197	1	1	1	1	1	1	1
sp|P00740-6|FA9_HUMAN	ADVKGN[Dea]LVVQ[Dea]WPFQGPKADEGGVVF		887.118	3	27.259	TRUE	1	1	1	1	1	1	1	1	1	1	0.599171	0.813711	0.424405	0.217617	1	1	1	1	0.781331	1	0.0668103	1	1	1	1	1	0.800581	0.790978	1	0.215046	1	1	1	1	1	1	1	1	1	1	0.129771	0.54902	1
sp|P00740-6|FA9_HUMAN	YNHDIALLELDEPLVLNSYVTPIC[PPa]IADKEYTNIFLKFGSGYVSGWGR		1081.75	5	30.244	FALSE	0.208566	1	1	1	0.386984	1	1	0.177427	1	1	0.225746	0.773998	0.83261	0.00247525	0.64478	0.0354488	0.599158	0.117503	1	0.250977	0.642084	0.669536	1	0.097561	0.00464684	1	0.437435	1	0.0392857	1	0.264225	0.736761	1	1	0	0.0126091	1	0	0	1	1	1	1
sp|P00740-6|FA9_HUMAN	GWGSVYGSGFKLFINTYEKDAIC[PPa]IPTVYSNLVLPEDLELLAIDHNYR		1081.75	5	30.5775	TRUE	1	1	1	1	0.508371	1	1	0.559656	1	0.85048	0.481069	1	1	1	1	0.277344	0.497062	0.989859	0.204744	0.771429	1	0.814633	0.657475	0.45364	1	1	0.99361	1	0.552349	0.979697	0.329485	1	0.126156	0.352526	0.152602	0.156703	0.91451	0.696061	1	1	0.707302	1	1
sp|P00740-6|FA9_HUMAN	FEGKNC[PPa]ELDVTC[PPa]NIK		927.94	2	11.24	FALSE	1	1	1	1	0.994156	0.441558	0.048174	0.201737	0	0.847923	0	0	0.0583681	0	0	0.418507	0	0	1	0.0640961	0.449962	0	0	0.00116618	0	0	0.364807	0	0	0.0490798	0	0	1	0	0	0.00305033	0	0	0.444156	0.706788	0.106525	1	0.159124
sp|P00740-6|FA9_HUMAN	INC[PPa]TVDLEC[PPa]NKGEFK		927.94	2	11.5812	TRUE	1	0.927098	1	0.831226	1	1	1	0.119513	0.590462	1	0.720871	0.64146	0.101184	1	0.815658	0.924012	0.796035	0.905852	1	0.931025	1	0.11253	1	0.775311	0.956501	0.164517	0.866349	0.313984	1	0.0979449	0.847364	1	0.129925	1	0.590316	1	0.438739	1	1	0.900604	1	1	0.572125
sp|P00740-6|FA9_HUMAN	SVSQTSKLTR		553.812	2	7.31877	FALSE	1	1	1	0.729229	1	1	1	0.506077	1	1	0.956229	1	0.149925	1	1	0.7447	0.123288	1	1	0.725044	0.740142	0.799628	1	0.459291	0.458961	1	0.00350672	0.878433	0.492041	0.374038	0.426327	0.661916	0.784022	1	1	1	0.180445	1	1	1	1	1	0.482613
sp|P00740-6|FA9_HUMAN	TLKSTQSVSR		553.812	2	7.96497	TRUE	1	1	1	0.873623	1	1	1	0.614005	1	1	1	0.732271	1	1	0.955678	0.929103	1	1	1	0.972185	1	1	1	1	1	0.766879	0.835566	1	0.849028	0.0227273	1	1	0.663755	0.208943	1	1	0.711681	1	1	1	1	1	1
sp|P00740-6|FA9_HUMAN	NC[PPa]ELDVTC[PPa]NIKN[Dea]		754.84	2	12.4549	FALSE	1	1	1	1	1	1	1	1	1	1	1	0.929241	1	1	1	0.873978	1	0.274266	1	1	1	1	1	1	0.711543	1	1	0.682243	0.728912	1	1	1	0.770083	1	1	0.478403	1	0.997162	1	1	1	1	0.929099
sp|P00740-6|FA9_HUMAN	KINC[PPa]TVDLEC[PPa]NN[Dea]		754.84	2	11.5284	TRUE	1	1	1	1	1	1	1	1	1	1	0.392173	1	1	1	1	0.155004	1	1	0.248325	1	0.716476	1	1	1	1	1	0.0738222	1	1	1	1	1	1	0.913939	1	0.915468	1	0.728967	1	1	1	1	1
sp|P00740-6|FA9_HUMAN	NC[PPa]ELDVTC[PPa]NIK[LAA]N[Dea]GR		860.885	2	13.254	FALSE	1	1	1	0.437599	0.408884	1	1	1	1	0.72971	0.910138	0.781241	0.704253	0.572858	0.228282	1	1	1	1	0.17596	0	0.521177	1	0.0690595	0.318113	1	0.412299	0.329312	0.215842	1	1	0.73074	0.403853	0.397681	0.968502	1	0.886116	0.919518	0	1	1	0.719346	1
sp|P00740-6|FA9_HUMAN	GN[Dea]K[LAA]INC[PPa]TVDLEC[PPa]NR		860.885	2	13.6719	TRUE	1	1	1	1	0.220538	0.846185	1	1	1	0.536786	0.377282	0.533287	0.944574	0.375	0.369338	0.691509	0.261107	0.754107	0.439326	1	0.90411	0.827628	0.436541	1	1	0.230412	1	0.300133	0.334074	0.0724438	0.0875203	0.284257	0.158743	0.455354	0.96052	0.304277	1	0.502104	1	1	0.782044	1	1
sp|P00740-6|FA9_HUMAN	DINSYEC[PPa]WC[PPa]PFGFEGK		1018.93	2	24.3247	FALSE	1	0.610406	0.908345	1	1	1	0.554395	0.591274	0.0588235	0.57177	0.986218	0.945434	0.382505	0.168003	0.695627	1	0.125352	0.17315	0.22499	1	1	0.210751	0.49442	0.639771	0.209635	0.463323	0.114521	0.0188399	1	0.308234	0.706656	0.593835	0.68068	0.416555	0.0680111	1	0.257418	0.127612	0.287671	1	1	0.191867	0.701571
sp|P00740-6|FA9_HUMAN	GEFGFPC[PPa]WC[PPa]EYSNIDK		1018.93	2	23.8129	TRUE	0.499339	0.309108	1	1	0.379673	1	0.896296	0.305026	0.49692	0.307922	1	0.464339	0.429664	0.519832	0.245465	0.739611	0.277328	0.344305	0.789307	0.0856593	1	0.832268	1	1	1	1	0.578175	1	0.112903	0.712742	0.382166	0.158764	0.883807	0.564055	0.2681	0.227415	0.273561	0.743971	0.79017	1	1	1	0.938316
sp|P00740-6|FA9_HUMAN	[PGE]-EC[PPa]WC[PPa]PFGFE[KXX]GKNC[PPa]ELDVTC[PPa]NIK		947.063	3	11.4106	FALSE	0.981818	1	1	1	0.657584	0.472826	1	0.0465401	0	1	0.0684366	0.0729108	1	0	0	0.868042	0	0	1	0.455653	0.614424	0	0	0.859838	0	0	0.665232	0	0	0	0	0	0.689537	0	0	0.529429	0.00569152	0	1	0.99004	0.896373	1	0.412576
sp|P00740-6|FA9_HUMAN	[PGE]-EINC[PPa]TVDLEC[PPa]NKGE[KXX]FGFPC[PPa]WC[PPa]K		947.063	3	12.2749	TRUE	1	1	0.615679	1	1	1	1	1	0.544667	1	1	1	1	0.605369	1	1	0.864454	1	1	0.723131	0.684786	0.629328	0.492037	0.669302	1	0.197164	1	0.571837	0.589779	0.420679	0.242627	0.633378	1	1	0.661886	0.37335	0.957927	0.283963	1	1	0.326834	0.609018	1
sp|P00740-6|FA9_HUMAN	NS[GPh]ADNKVVC[PPa]SC[PPa]TEGYR		681.283	3	11.7067	FALSE	1	1	1	1	0.166289	1	1	1	1	1	1	1	1	1	1	1	1	1	1	1	1	1	1	1	1	1	1	0.94077	1	1	1	1	1	1	1	1	1	1	1	1	1	1	1
sp|P00740-6|FA9_HUMAN	YGETC[PPa]SC[PPa]VVKNDAS[GPh]NR		681.283	3	11.9347	TRUE	1	1	1	1	0.995159	1	1	1	1	1	0.873347	1	1	1	1	1	1	1	1	1	1	1	1	1	1	1	1	1	1	1	1	1	1	1	1	1	1	1	1	1	1	0.645049	1
tr|G3H0E4|G3H0E4_CRIGR	VAIQPVNDHAPVQTISR		615.671	3	11.5493	FALSE	0	0	1	0	0	0	0	0	0	0	0	0	0	0	0	0	0	0	0	0	0	0	0	0	0	0	0	0	0	0	0	0	0	0	0	0	0	0	0	0	0	0	0
tr|G3H0E4|G3H0E4_CRIGR	SITQVPAHDNVPQIAVR		615.671	3	11.5502	TRUE	1	1	1	0.00673401	1	0.652554	1	1	0.931669	0.643492	0.605036	1	0.509183	1	1	1	0.00113701	1	1	1	1	0.408257	1	0.41465	1	1	1	1	1	1	1	1	1	1	1	0.935904	1	1	1	0.862903	1	0.719126	0.538384
tr|G3H0E4|G3H0E4_CRIGR	ATPVTSFTNEDLLHGR		586.632	3	16.2457	FALSE	1	0	1	0	0	0	0	0	0	0	0	0	0	0	0	0	0	0	0	0	0	0	0	0	0	0	0	0	0	0	0	0	0	0	0	0	0	0	1	0	0	0.00675676	0
tr|G3H0E4|G3H0E4_CRIGR	GHLLDENTFSTVPTAR		586.632	3	15.2793	TRUE	1	1	0.577689	1	1	0.279164	1	1	0.895873	1	1	1	0.746667	1	0.145532	1	0.844444	1	1	1	0.796098	1	1	0.230573	0.0604855	0.0582923	1	1	0.392241	0.655977	0.783632	0.115975	1	0.283246	0.46777	0.548071	1	0.822826	1	1	1	0.8762	1
tr|G3H0E4|G3H0E4_CRIGR	GQLLVSEEPLHAR		483.6	3	12.4835	FALSE	0	0	1	0	1	0.924812	0	0	0	0	0	0	0	0	0	0	0	0	0	0	0	0	0	0	0	0	0	0	0	0	0	0	0	0	0	0	0	0	1	0	1	0	1
tr|G3H0E4|G3H0E4_CRIGR	AHLPEESVLLQGR		483.6	3	11.8446	TRUE	0.96319	0.644809	1	0.825871	0.81664	0.558648	0.423529	0.477332	0.920715	0.275154	1	0.022756	1	0.506173	0.910939	0.542339	1	1	1	1	1	0.372093	0.890864	1	0.0414594	0.395433	0.936937	1	0.246206	0.737521	1	0.339845	1	1	1	1	0.209801	0.1815	1	0.342412	1	1	0.206662
tr|G3H0E4|G3H0E4_CRIGR	GGPAQDLTFR		531.272	2	11.4201	FALSE	1	0.0069808	1	0	0.0148778	1	0	0	0	0	0	0	0	0	0	0	0	0	0	0	0	0	0	0	0	0	0	0	0	0	0	0	0	0	0	0	0	0	0.445323	1	0.0142857	0	0
tr|G3H0E4|G3H0E4_CRIGR	FTLDQAPGGR		531.272	2	12.1598	TRUE	1	0.795117	1	0.448819	1	1	1	1	1	1	1	1	0.28596	0.670852	0.710145	1	1	0.30426	1	0.207624	1	1	1	1	1	0.585406	0.588797	1	1	0.228848	0.0981789	0.802674	0.912447	1	0.0830131	1	1	1	1	1	1	1	1
tr|G3H0E4|G3H0E4_CRIGR	LSDGQSFSQSDLQAGHVTYR		732.682	3	12.115	FALSE	0	0	0	0.52	0	0	0	0	0	0	0	0	0	0	0	0	0	0	0	0	0	0	0	0	0	0	0	0	0	0	0	0	0	0	0	0	0	0	0.806331	0	0.0144404	0	0
tr|G3H0E4|G3H0E4_CRIGR	YTVHGAQLDSQSFSQGDSLR		732.682	3	12.1918	TRUE	1	1	1	1	1	1	1	1	1	1	1	1	1	0.197955	1	1	1	0.295037	1	1	1	1	1	0.595308	1	1	1	1	1	0.158821	1	0.257605	1	1	1	1	1	1	0.807728	1	1	1	1
tr|G3H0E4|G3H0E4_CRIGR	GLWVPEGQR		521.277	2	11.8505	FALSE	1	0.262548	1	0	0.826645	0.226199	0	0	0.712732	0	0	0	0	0	0	0	0	0	0	0	0.0713145	0.272468	0.307867	0	0	0	0	0	0	0	0	0	0	0	0	0	0	0	0.358346	0.4181	0	0	0.302368
tr|G3H0E4|G3H0E4_CRIGR	QGEPVWLGR		521.277	2	11.8268	TRUE	0.69905	0.547455	1	0.651224	1	1	0.917584	1	1	1	1	0.766463	0.992292	0.95175	0.634524	1	1	0.363991	1	1	1	0.800372	1	0.672492	1	1	0.839408	0.853244	1	1	1	1	1	0.161512	0.101949	0.726339	0.774679	1	1	0.00790514	1	0.876318	1
tr|G3H0E4|G3H0E4_CRIGR	DVNERPPQPQASIPLR		606.327	3	12.4511	FALSE	0	0	1	0	0	0	0	0	0	0	0	0	0	0	0	0	0	0	0	0	0	0	0	0	0	0	0	0	0	0	0	0	0	0	0	0	0	0	0	0	0	0	0
tr|G3H0E4|G3H0E4_CRIGR	LPISAQPQPPRENVDR		606.327	3	13.2648	TRUE	1	1	1	1	1	1	1	1	0.801471	1	1	1	1	1	0.586448	1	1	1	1	1	1	1	1	1	1	1	1	1	1	1	1	1	1	1	1	1	1	1	1	1	1	1	1
tr|G3H0E4|G3H0E4_CRIGR	ITVASLDASNLLASVPASQR		671.704	3	23.9382	FALSE	1	0	0	0	0	0	0	0	0	0	0	0	0	0	0	0	0	0	0	0	0	0	0	0	0	0	0	0	0	0	0	0	0	0	0	0	0	0	0.577726	0	0	0	0
tr|G3H0E4|G3H0E4_CRIGR	QSAPVSALLNSADLSAVTIR		671.704	3	23.5731	TRUE	1	1	1	1	0.253633	0.871434	1	1	1	1	1	0.439652	1	0.950133	1	1	1	1	1	1	0.584725	1	1	1	1	1	1	0.534223	1	0.446639	1	0.561471	1	1	1	0.590406	1	0.890078	1	1	1	1	1
tr|G3H0E4|G3H0E4_CRIGR	SQQAPLAFQAGDQR		758.879	2	11.0123	FALSE	0.056266	0.542185	0.127946	0.70398	0.00480192	0	0	0	0	0	0	0	0	0	0	0	0	0	0	0	0	0	0	0	0	0	0	0	0	0	0	0	0	0	0	0	0	0	0.15812	0.220957	0	0.720174	0
tr|G3H0E4|G3H0E4_CRIGR	QDGAQFALPAQQSR		758.879	2	11.7561	TRUE	1	0.990944	1	1	0.327428	1	1	0.0869081	1	0.106502	0.0748976	0.67815	0.0346821	1	0.567311	0.104274	0.0382958	0.965276	0.332226	0.112689	1	1	1	0.575399	1	1	0.225715	0.410209	0.928589	0.14891	0.028891	0.539357	0.205882	0.244946	0.247668	0.301504	1	0.030867	1	0.15285	1	1	0.278021
tr|G3H0E4|G3H0E4_CRIGR	APLEVPQALGR		575.833	2	14.6274	FALSE	0	1	1	0	0	0	0	0	0	0	0	0	0	0	0	0	0	0	0	0	0	0	0	0	0	0	0	0	0	0	0	0	0	0	0	0	0	0	0.0662983	0	0	0	0.00229095
tr|G3H0E4|G3H0E4_CRIGR	GLAQPVELPAR		575.833	2	14.0306	TRUE	0.687704	0.912313	1	1	1	0.390915	1	1	1	1	0.674373	1	1	0.461487	0.0473075	1	0.737094	1	1	1	1	1	1	1	0.262172	0.812955	0.231385	0.468806	1	1	1	1	1	0.422356	0.948384	1	1	1	1	1	1	1	0.766512
tr|G3H0E4|G3H0E4_CRIGR	VSDGM[Oxi]QASAPATLK		696.345	2	8.66138	FALSE	0.841008	0.0736698	1	0.589212	0.840981	0	0.060423	0.0239521	0	0.48706	0.0148588	0	0	0.192513	0	0	0.77097	1	1	0.491879	0.356175	0.961683	0.529354	0.575561	0.0391341	0	0.558634	0.238443	0.136279	1	0.2364	0.00998502	0.249267	0.316709	0.0241187	0.534028	0.362215	0.0373665	0.288625	1	0.762075	0.0594059	1
tr|G3H0E4|G3H0E4_CRIGR	LTAPASAQM[Oxi]GDSVK		696.345	2	9.05871	TRUE	1	1	1	0.655218	0.316049	0.923077	1	1	1	1	1	1	1	1	0.488114	1	1	1	1	1	1	1	0.139207	1	1	1	1	1	1	1	1	1	1	1	1	1	1	0.971687	1	0.966189	1	1	0.778664
tr|G3H0E4|G3H0E4_CRIGR	AHLQGPTGASVAGPQTSEAFAITVR		822.763	3	17.6312	FALSE	1	0.421561	1	0.875258	0	0.977682	0	0	0	0	0	0	0	0	0	0	0	0	0	0	0	0	0	0	0	0	0	0	0	0	0	0	0	0	0	0	0	0	0.825771	0.756436	1	0.525538	0.549527
tr|G3H0E4|G3H0E4_CRIGR	VTIAFAESTQPGAVSAGTPGQLHAR		822.763	3	18.4847	TRUE	1	1	1	1	1	0.671202	0.130071	0.496664	1	1	0.51053	1	0.241928	1	0.364338	1	1	1	0.757919	1	1	1	1	1	0.190792	0.61352	0.376379	1	1	1	1	1	1	0.946736	0.274386	0.226718	1	1	1	1	1	1	1
tr|G3H0E4|G3H0E4_CRIGR	SLNSASYLYEVMEQPHHGR		555.264	4	17.8911	FALSE	1	1	1	1	0.979692	1	1	1	1	0.487267	1	1	1	0	1	1	1	0	1	1	0	0	0	1	0	0.230335	0	0	1	0	0	0	0	0	0	0	0	0	1	1	1	1	1
tr|G3H0E4|G3H0E4_CRIGR	GHHPQEMVEYLYSASNLSR		555.264	4	17.0822	TRUE	1	1	1	1	1	1	1	0.724976	1	1	1	0.948942	1	1	1	1	1	1	1	1	1	1	1	0.820499	1	1	1	1	1	1	1	1	0.814936	0.900557	1	1	1	1	1	1	1	1	1
tr|G3H0E4|G3H0E4_CRIGR	ASFFGENHLEVPVPTALTR		695.697	3	23.536	FALSE	1	1	1	0	1	0.664234	0	0	0	0	0	0	0	0	0	0	0	0	0	0	0	0	0	0	0	0	0	0	0	0	0	0	0	0	0	0	0	0	1	0.726141	1	1	0
tr|G3H0E4|G3H0E4_CRIGR	TLATPVPVELHNEGFFSAR		695.697	3	22.7539	TRUE	1	1	1	1	1	1	1	1	1	1	1	1	0.875341	0.4778	0.703111	1	1	1	1	1	1	1	0.650015	1	1	1	0.775176	1	1	1	1	0.844705	1	1	1	0.878811	1	0.562789	1	1	0.62901	1	1
tr|G3H0E4|G3H0E4_CRIGR	VSDGMQASAPATLK		688.348	2	9.5465	FALSE	0.0174419	0.0381791	1	1	0.340324	1	0	0	0	0	0.0161765	0.00153965	0.0795518	0	0	0	0.0788562	0	0	0.0874159	0	0	0	0.00339175	0.00284091	0	0	0.0316279	0.0242365	0.00115875	0	0	0	0	0	0	0	0	1	0.697609	1	0.00727273	0.156662
tr|G3H0E4|G3H0E4_CRIGR	LTAPASAQMGDSVK		688.348	2	9.79438	TRUE	0.564103	0.273161	0.325203	0.256566	0.457481	0.474851	1	1	1	1	0.964495	1	1	1	1	1	1	1	1	1	1	1	0.781151	1	1	1	1	1	1	1	1	1	1	1	0.846384	1	1	0.74763	0.851883	0.0698027	1	0.893597	1
tr|G3H0E4|G3H0E4_CRIGR	GVLSYLEPHGSLLLGGLDAEASR		785.417	3	26.6273	FALSE	0.498044	1	1	0	0.298677	1	1	0	1	0	0	0	0	0	0	0	0	0	0	0	0	0	0	0	0	0	0	0	0	0	0	0	0	0	0	0	0	0	1	0.0143627	1	1	0.605081
tr|G3H0E4|G3H0E4_CRIGR	SAEADLGGLLLSGHPELYSLVGR		785.417	3	27.8896	TRUE	1	1	1	1	1	1	1	1	1	1	0.913531	1	1	0.373024	0.234745	0.581418	0.670131	0.289608	1	1	1	0.49011	1	1	0.902036	1	1	0.46926	1	1	0.691351	1	0.609558	0.219815	1	1	1	1	0.969986	0.54531	1	0.804249	0.987049
tr|G3H0E4|G3H0E4_CRIGR	LEISVDQYPTR		660.843	2	13.8779	FALSE	0.0827251	0	0	0	0	0	0	0.303819	0	0	0	0	0	0	0	0	0	0	0	0	0	0	0	0	0	0	0	0	0	0	0	0	0	0	0	0	0	0	0	0	0	0	0
tr|G3H0E4|G3H0E4_CRIGR	TPYQDVSIELR		660.843	2	14.5462	TRUE	1	0.399326	1	1	1	1	0.0566616	1	1	1	0.211876	0.109375	1	1	1	1	0.718457	0.819423	0.864426	1	0.21783	1	1	0.50198	0.774517	0.753779	0.799303	1	1	1	1	0.113858	1	0.994853	0.590093	0.556991	0.134615	1	1	0.0326264	0.952521	1	0.627864
tr|G3H0E4|G3H0E4_CRIGR	APVPSC[PPa]LR		457.25	2	8.84218	FALSE	0	1	0.140468	1	0	0	0.134432	0	0	0	0	0	0	0	0	0	0	0	0.708234	0	0	0.190352	0	0	0	0	0.625589	0	0	0.231227	0	0	0	0	0	1	1	0	0.582278	1	0	0.00644122	0
tr|G3H0E4|G3H0E4_CRIGR	LC[PPa]SPVPAR		457.25	2	9.28127	TRUE	1	0.25098	1	1	0.858582	1	0.394623	1	1	1	1	1	1	1	1	1	1	1	1	0.844308	0.219491	1	1	1	1	1	1	1	0.760274	1	1	1	1	1	1	1	0.137931	1	1	1	0.795322	1	0.108414
tr|G3H0E4|G3H0E4_CRIGR	LVYQHDDSETIEDDIPFVATR		821.727	3	20.4972	FALSE	1	0.941871	1	0.178447	0	0	0	0	0	0	0	0	0	0	0	0	0	0	0	0	0	0.0897683	0	0	0	0	0	0	0	0	0	0	0	0	0	0	0	0	1	0.308157	1	1	0
tr|G3H0E4|G3H0E4_CRIGR	TAVFPIDDEITESDDHQYVLR		821.727	3	20.3458	TRUE	1	0.803778	1	1	1	0.87573	1	0.916885	1	1	0.292341	0.863967	0.796978	1	0.976067	1	0.323865	1	1	1	1	1	0.695364	0.468702	1	1	0.441836	0.685887	1	0.197819	0.0561555	0.220378	0.233321	1	0.635609	1	0.555215	1	1	1	0.510972	1	1
tr|G3H0E4|G3H0E4_CRIGR	DQPGEAVTEFSC[PPa]R		755.336	2	10.7718	FALSE	1	1	0.175325	0.165888	0	0	0	0	0	0	0	0	0	0	0	0	0	0	0	0	0	0	0	0	0	0	0	0	0	0	0	0	0	0	0	0	0	0	0	0.253247	0	0.518569	0
tr|G3H0E4|G3H0E4_CRIGR	DC[PPa]SFETVAEGPQR		755.336	2	11.8981	TRUE	1	1	1	0.848681	0.512146	1	1	1	1	1	1	1	0.617174	1	1	0.915629	1	0.297757	1	0.424577	0.181984	1	0.378184	1	0.572872	0.894724	1	1	0.350236	1	1	0.208515	1	0.67951	1	1	1	1	1	1	0.381625	0.983298	1
tr|G3H0E4|G3H0E4_CRIGR	SGTEVHYHVTAGPHSGQLLR		537.275	4	9.57452	FALSE	1	1	1	1	0.712101	1	1	1	1	1	0.0108527	1	1	0	1	0.200337	0	1	0	1	0.204191	0	0.0854295	0	0	0	0	0	0	0	0	0.262835	0	0.054407	0.139485	0	0.362398	0.27326	1	1	1	1	0.413031
tr|G3H0E4|G3H0E4_CRIGR	LLQGSHPGATVHYHVETGSR		537.275	4	10.4276	TRUE	1	1	1	1	1	1	1	0.739257	1	1	1	1	1	1	1	1	0.70933	0.440236	1	0.722596	0.669328	1	0.95027	1	0.366569	1	1	0.825273	0.618312	1	0.356989	1	1	0.886994	0.409291	1	1	0.695039	1	1	1	1	1
tr|G3H0E4|G3H0E4_CRIGR	DLEAGNIVYVHR		462.577	3	13.0181	FALSE	1	0	1	0.0656168	0	0	0	0	0	0	0	0.136658	0.0324675	0.0636499	0	0	0	0	0	0.0107463	0	0.0854784	0.066271	0	0	0	0	0	0	0	0	0	0	0.00290276	0.102793	0	0	0	0.361111	0.291022	0	0.0064	0
tr|G3H0E4|G3H0E4_CRIGR	HVYVINGAELDR		462.577	3	12.605	TRUE	0.953113	0.0831099	1	1	1	1	1	1	0.818571	0.92799	1	1	1	1	1	1	1	1	1	1	1	1	0.926949	1	0.484112	1	1	1	1	1	1	1	1	1	1	1	1	0.413732	1	1	1	1	0.892568
tr|G3H0E4|G3H0E4_CRIGR	QVLLSLEGSR		551.317	2	15.1351	FALSE	1	0	1	0	0	0	0	0	0	0	0	0	0	0	0	0	0	0	0	0	0	0	0	0	0	0	0	0	0	0	0	0	0	0	0	0	0	0	0.969144	0.381579	0.426667	0.228516	0
tr|G3H0E4|G3H0E4_CRIGR	SGELSLLVQR		551.317	2	14.7715	TRUE	1	1	1	1	1	1	0.142678	1	0.368826	1	1	1	1	0.971129	0.606207	0.858277	0.570863	0.7744	1	1	1	1	1	1	1	1	0.554015	0.751599	0.788828	0.600947	0.352108	0.564299	1	1	1	1	0.890066	1	1	1	1	1	1
tr|G3H0E4|G3H0E4_CRIGR	GQIYILPIQVNPVNDPPR		678.377	3	24.5881	FALSE	1	0.631644	0.530271	0.0704961	0.0167189	0	0	0	0	0	0	0	0	0	0	0	0	0	0	0	0.0109157	0	0	0	0	0	0	0	0	0	0	0	0	0	0	0	0	0	1	0.0176367	0.0141343	0.216216	0.778338
tr|G3H0E4|G3H0E4_CRIGR	PPDNVPNVQIPLIYIQGR		678.377	3	24.0907	TRUE	1	1	0.352	1	1	1	1	0.661765	1	1	0.993959	1	0.423683	1	0.409365	0.959434	0.411077	0.738729	1	1	1	0.248139	0.905473	0.823187	1	1	0.355652	1	1	1	1	0.484402	1	0.647076	0.360144	1	1	1	1	1	1	1	1
tr|G3H0E4|G3H0E4_CRIGR	HGELELDIPGAQTR		512.599	3	15.4345	FALSE	0	0	1	0	0.0200401	0	0	0	0	0	0	0	0	0	0	0	0	0	0	0	0	0	0.0223339	0	0	0	0	0	0	0	0	0	0	0	0	0	0	0	0	0	0	0	0.0198807
tr|G3H0E4|G3H0E4_CRIGR	TQAGPIDLELEGHR		512.599	3	15.2903	TRUE	1	1	1	0.363171	1	1	1	0.439847	1	0.527663	1	1	1	1	1	1	1	1	1	1	1	1	1	1	1	1	1	1	0.971011	1	1	1	1	1	1	0.745172	1	1	1	1	1	0.224652	1
tr|G3H0E4|G3H0E4_CRIGR	TRHDVLFQVTQFPTR		615.664	3	17.3922	FALSE	1	1	1	1	0.132597	1	0.0269134	0	0	0	0	0	0	0	0	0	0	0	0	0	0	1	0	0	0	0	0	0	0	0	0	0	0	0	0	0	0	0	1	1	1	1	0.127398
tr|G3H0E4|G3H0E4_CRIGR	TPFQTVQFLVDHRTR		615.664	3	17.6483	TRUE	1	1	0.807754	1	1	1	1	1	1	1	1	1	1	1	1	1	1	1	1	1	1	1	1	1	1	1	1	1	1	1	1	1	1	1	1	1	1	1	1	1	1	1	1
tr|G3H0E4|G3H0E4_CRIGR	HVQPTLDLTEAELR		541.29	3	16.256	FALSE	0.868399	0	1	0.949758	0	0	0	0	0	0	0	0	0	0	0	0	0	0	0	0	0	0.0183276	0.016	0	0	0	0	0	0	0	0	0	0	0.0164453	0	0	0	0	1	0.303154	0.110818	0	0
tr|G3H0E4|G3H0E4_CRIGR	LEAETLDLTPQVHR		541.29	3	15.8243	TRUE	1	1	1	1	1	1	0.803468	0.61209	1	0.771681	1	1	1	0.121886	1	1	1	0.384268	0.927965	0.48654	1	1	1	0.60205	0.254877	0.811652	1	0.358056	0.53833	1	0.357384	1	1	1	0.974544	1	1	1	1	1	1	1	1
tr|G3H0E4|G3H0E4_CRIGR	KLTVC[PPa]PESVQPLSSQSLR		681.702	3	15.4751	FALSE	0.914826	0	0.55144	0.00657895	0	0	0	0	0	0	0	0	0	0	0	0	0	0	0	0	0	0	0	0	0	0	0	0.0310588	0	0	0	0	0	0	0	0.00697559	0	0	1	0.0352	0.117801	1	0
tr|G3H0E4|G3H0E4_CRIGR	LSQSSLPQVSEPC[PPa]VTLKR		681.702	3	16.1977	TRUE	1	1	1	0.350174	1	0.86075	1	1	1	1	1	1	1	1	1	1	1	1	1	1	1	1	0.906983	1	1	1	1	1	1	1	1	1	1	1	1	0.513	1	1	1	1	1	1	1
tr|G3H0E4|G3H0E4_CRIGR	HFTQAQLDNGLVLFSHR		661.678	3	18.6703	FALSE	1	1	1	1	1	1	1	1	1	0.17479	1	1	0.757419	0	1	1	0	0	0	0	0	0	0.0094173	1	0	0	0	0	0	0	0	0	0	0	0	0	0	0	0.239544	1	1	1	1
tr|G3H0E4|G3H0E4_CRIGR	HSFLVLGNDLQAQTFHR		661.678	3	17.8931	TRUE	1	1	1	1	1	1	1	1	1	1	0.75283	1	1	1	1	1	1	1	1	0.59197	0.86854	1	1	1	1	0.747817	1	1	0.952171	1	1	0.754073	1	1	1	1	0.251769	0.383017	1	0.60916	1	0.285966	1
tr|G3H0E4|G3H0E4_CRIGR	GALEGGFHFDLSDGAHTSSGHFFR		510.638	5	20.4507	FALSE	1	1	1	1	1	1	1	1	1	1	1	1	1	0	1	1	0.0327553	0.141148	0.209226	0	1	1	0.816014	0.123477	0	0.106095	0	0	0	0	0.0207101	0.202899	0.0839286	0.0205811	0	0	0	0	1	1	1	1	1
tr|G3H0E4|G3H0E4_CRIGR	FFHGSSTHAGDSLDFHFGGELAGR		510.638	5	20.3723	TRUE	1	1	1	1	1	0.618421	1	1	1	1	1	1	1	0.71102	1	0.680838	1	0.275482	1	0.998429	1	1	1	1	1	1	1	1	1	1	1	1	1	1	1	1	0.607057	1	1	1	1	1	1
tr|G3H0E4|G3H0E4_CRIGR	IYVFQGEAAEIR		698.367	2	16.5688	FALSE	1	0.862648	0.778878	0.242798	0	0.00444444	0	0	0	0	0.1439	0	0.0683662	0.00242277	0	0	0.072935	0.0662489	0	0.0512558	0	1	0	0.0477099	0.0611597	0	0	0.221909	0.240841	0.0109951	0.00109951	0.0479798	0.0503802	0.0271707	0.0334654	0	0.490697	0	1	0.509575	0.699746	0.275492	0
tr|G3H0E4|G3H0E4_CRIGR	IEAAEGQFVYIR		698.367	2	17.273	TRUE	0.710744	0.934733	1	1	0.563477	1	1	0.657249	1	0.643216	0.921844	1	0.461076	1	0.257547	0.71631	1	0.964018	0.534426	1	1	1	0.279612	0.923986	1	0.154497	1	0.980029	0.651734	0.918308	0.93753	0.401664	1	0.439881	0.324802	0.434386	0.781737	0.823823	0.721443	0.515378	1	1	0.792673
tr|G3H0E4|G3H0E4_CRIGR	TSEAADDSFR		549.739	2	8.28617	FALSE	1	1	1	1	1	1	0.717054	0.22409	1	1	1	1	1	0.0395216	1	1	1	1	1	1	1	0.816953	0.529701	1	0.896303	1	0.632137	1	0.957457	1	1	0.784874	1	1	1	1	0.877071	0	1	1	1	1	0.81781
tr|G3H0E4|G3H0E4_CRIGR	FSDDAAESTR		549.739	2	8.41894	TRUE	1	0.100515	1	1	0.817595	0.941002	0.457612	0.632653	1	1	1	1	1	0.928419	1	1	0.193215	1	1	0.531301	1	0.0754907	0.53499	1	0.712055	1	1	1	1	1	0.743776	0.865693	0.471649	1	1	1	0.860684	1	1	1	1	1	1
tr|G3H0E4|G3H0E4_CRIGR	RPHFLQSELAAGQLVYAHGGGGTQQDSFR		626.315	5	16.9576	FALSE	1	1	1	0.704208	1	1	1	1	1	1	1	0.652836	1	0	0.338373	0.0455779	0.0882478	0	0	0	0	0	0.034097	0	0.0020141	0.0836561	0	0	0	0	0.00320513	0	0	0.0260818	0	0.0169811	0.106586	0.00524384	1	1	1	1	1
tr|G3H0E4|G3H0E4_CRIGR	FSDQQTGGGGHAYVLQGAALESQLFHPRR		626.315	5	18.6399	TRUE	1	1	1	1	1	1	1	1	1	1	0.225128	1	1	0.165961	1	1	1	1	1	1	1	1	1	1	1	1	1	0.83329	1	1	0.858563	1	0.162706	1	1	1	0.881789	1	1	1	1	1	1
tr|G3H0E4|G3H0E4_CRIGR	QGAGGVEGTEWWETLAFHQR		753.691	3	23.2047	FALSE	1	1	1	1	0.428412	0.765055	0.0551302	0.0370134	0	0	0	0	0	0	0.0350696	0	0	0	0	0	0	0	0.00723764	0	0	0	0	0	0	0	0	0	0	0	0	0	0	0	1	1	1	1	0.395543
tr|G3H0E4|G3H0E4_CRIGR	QHFALTEWWETGEVGGAGQR		753.691	3	23.3054	TRUE	1	1	1	1	1	1	0.916917	1	0.616474	0.595577	0.779913	1	1	1	1	1	1	1	1	1	1	1	1	0.702477	0.208293	0.347261	1	1	1	1	0.75821	0.904888	1	1	0.935695	1	0.906037	0.885582	1	1	1	1	0.923306
tr|G3H0E4|G3H0E4_CRIGR	GTDNDSGPEDLIYTIQQPSN[Dea]GR		793.363	3	20.734	FALSE	1	1	1	0.594073	1	0	0.241071	0.0367321	1	1	0.130621	0	0.0918535	0.508431	0	0.0417812	0	0	0.679177	0.283435	0.00618429	1	0.37013	1	0.0010142	0	0.860674	0	0.0449537	0.00114482	0.00812183	0.123475	0.226316	0.537464	0.0594616	0	1	0	1	0.752159	1	0.520216	1
tr|G3H0E4|G3H0E4_CRIGR	GN[Dea]SPQQITYILDEPGSDNDTGR		793.363	3	20.4534	TRUE	1	1	1	1	1	0.0278054	0.414934	1	0.448772	1	1	0.975867	1	0.23931	1	1	1	1	1	0.839955	0.745414	0.531854	0.0213483	1	0.57839	1	1	1	1	1	1	0.725723	0.941422	0.739291	0.154603	1	1	1	1	0.918478	1	1	1
tr|G3H0E4|G3H0E4_CRIGR	RGQIYILPIQVNPVNDPPR		730.411	3	22.0717	FALSE	1	0.15664	1	0.720775	0.00886918	0	0	0	0	0	0	0	0	0	0	0	0	0	0	0	0.0549753	0	0	0	0	0	0	0	0	0	0	0	0	0	0	0	0	0	1	0.471304	1	1	0
tr|G3H0E4|G3H0E4_CRIGR	PPDNVPNVQIPLIYIQGRR		730.411	3	22.0969	TRUE	1	0.380623	1	1	1	1	1	1	1	1	1	0.563187	0.36876	1	1	1	1	0.887014	1	1	1	1	1	1	1	0.983732	1	1	1	1	0.398082	1	1	1	1	1	0.848878	1	1	0.0114943	1	1	1
tr|G3H0E4|G3H0E4_CRIGR	DLLFGSIVAMEEPTRPIYR		736.389	3	27.5343	FALSE	1	1	1	1	0.092437	1	0	0	0	0	0	0	0	0	0	0	0	0	0	0	0	0	0	0	0	0	0	0	0	0	0	0	0	0	0	0	0	0	1	1	1	1	0.445523
tr|G3H0E4|G3H0E4_CRIGR	YIPRTPEEMAVISGFLLDR		736.389	3	27.2354	TRUE	1	1	1	1	1	1	0.649087	0.790551	1	1	1	0.674337	0.742114	1	1	1	1	0.60212	0.690111	1	1	1	1	1	1	1	1	1	1	1	1	1	1	1	1	1	1	1	1	1	1	1	1
tr|G3H0E4|G3H0E4_CRIGR	AQLSVVDPDSAPGEIEYEVQR		768.045	3	19.4548	FALSE	0.264856	0	0.895688	0	0	0	0	0	0	0	0	0	0	0	0	0	0	0	0	0	0	0.010514	0	0	0	0.0119701	0	0	0	0	0	0	0	0	0	0	0	0	0.814679	0	0	0.041791	0
tr|G3H0E4|G3H0E4_CRIGR	QVEYEIEGPASDPDVVSLQAR		768.045	3	19.1848	TRUE	1	1	1	1	0.675022	1	0.805636	1	1	1	0.37444	0.363047	0.538787	1	1	0.697053	1	0.388424	0.19363	0.496365	1	1	1	1	0.662005	1	1	1	1	0.367801	0.343933	0.0162369	1	0.978272	0.884947	1	0.101099	1	1	1	1	1	1
tr|G3H0E4|G3H0E4_CRIGR	SQVLFSVSQSAR		654.849	2	13.4896	FALSE	0	0	1	0	0	0	0	0.613048	0	0	0	0	0	0	0	0	0	0	0	0	0	0	0	0	0	0	0	0	0	0	0	0	0	0	0	0	0	0	0.0779221	0.0143369	0	0.214644	0.209239
tr|G3H0E4|G3H0E4_CRIGR	ASQSVSFLVQSR		654.849	2	14.4072	TRUE	1	1	0.92328	1	1	1	1	0.721951	0.447079	1	1	1	0.537999	0.973001	0.972396	1	0.306623	0.151789	0.69766	1	1	0.00726832	0.173168	1	1	1	0.394644	0.267845	0.962656	1	0.173913	0.386711	0.821642	1	0.56782	1	0.485597	0.718507	0.449931	1	1	1	1
tr|G3H0E4|G3H0E4_CRIGR	MFTLLDVVNR		604.329	2	24.8253	FALSE	0.734127	0.137019	1	0.389718	0.00470588	0.17849	0	0	0	0	0	0	0	0	0	0	0	0	0	0	0	0	0	0	0	0	0	0	0	0	0	0	0	0	0	0	0	0	1	0.471503	0	0.369896	0
tr|G3H0E4|G3H0E4_CRIGR	NVVDLLTFMR		604.329	2	23.9579	TRUE	1	1	1	1	0.932506	1	0.980695	0.723735	1	1	0.113374	0.61441	1	1	1	1	0.695346	0.365291	0.538965	0.966268	1	1	1	0.806849	0.341173	1	1	1	1	1	1	1	1	1	0.0405405	0.492007	1	0.024714	1	0.924905	1	0.960637	1
tr|G3H0E4|G3H0E4_CRIGR	SPPSAGYLVMVSHGASADEPPSLDPVQSFSQEAVNSGR		968.461	4	23.1844	FALSE	1	1	1	0	1	1	0	0	0	0.127942	0	0	0	0	0	0	0	0	0	0	0	0	0.103112	0	0	0	0	0	0	0	0	0	0	0.226475	0	0.389149	0.00776053	0	1	1	1	1	1
tr|G3H0E4|G3H0E4_CRIGR	GSNVAEQSFSQVPDLSPPEDASAGHSVMVLYGASPPSR		968.461	4	24.8046	TRUE	1	1	1	1	1	1	1	0.682392	1	1	1	1	1	1	1	0.619968	1	0.73607	1	1	0.634812	0.81927	1	1	1	1	1	1	1	1	0.192608	0.74565	1	0.68105	1	0.607959	1	1	1	1	1	1	1
tr|G3H0E4|G3H0E4_CRIGR	GNLQLQGTR		493.773	2	9.05816	FALSE	1	1	1	1	1	1	1	1	1	1	1	0.535045	1	1	1	0.656912	0.687483	1	1	0.643852	1	0.610251	1	0.776305	0.45098	1	0.748893	0.588536	1	1	1	0.584599	1	1	1	1	0.362028	0.388338	1	1	0.792276	1	1
tr|G3H0E4|G3H0E4_CRIGR	TGQLQLNGR		493.773	2	8.40526	TRUE	1	0.895522	1	0.645638	1	1	1	1	1	0.47802	0.864801	1	0.880435	1	1	1	1	1	1	0.480852	1	1	1	1	0.270186	0.248769	1	0.695202	0.781904	1	0.788653	0.55332	1	0.0672098	0.24654	0.732705	0.05465	0.829353	1	1	1	0.705298	1
tr|G3H0E4|G3H0E4_CRIGR	GTDNDSGPEDLIYTIQQPSNGR		793.035	3	19.7978	FALSE	1	1	1	0.189219	1	1	0.0268908	0.257774	1	0.120658	0.614433	0.532078	0	0.0522809	0.204573	0	0	0.176471	0	0	0	0	1	0	1	0.0794083	0	0	0.154073	0	0.0605286	0	0	1	0	0	0.334965	0.0192123	1	1	1	0.0340031	0.00222222
tr|G3H0E4|G3H0E4_CRIGR	GNSPQQITYILDEPGSDNDTGR		793.035	3	19.5711	TRUE	1	1	1	1	1	1	0.404398	0.412873	1	1	1	0.602345	0.37585	1	1	1	1	1	1	0.755683	1	0.137011	0.759871	1	1	1	0.708585	1	1	1	1	1	1	1	0.753474	1	1	1	1	1	1	1	0.958378
tr|G3H0E4|G3H0E4_CRIGR	EDQPQDGSLGTFSWR		861.89	2	17.4413	FALSE	0.657748	0.319709	1	0	0.888386	0.797855	0.0440598	0.0846979	1	0	0	0	0	0	0	0	0	0.00352319	0	0	0	0.0837026	0.106089	0	0	0	0	0	0	0	0	0	0	0	0	0	0	0	1	0.659763	0.0172712	0.00728597	0.00235294
tr|G3H0E4|G3H0E4_CRIGR	WSFTGLSGDQPQDER		861.89	2	16.1021	TRUE	1	1	1	0.729892	0.729068	0.388489	1	0.700264	1	1	1	1	0.992593	0.891304	1	0.174624	1	0.487087	1	1	0.168529	0.485116	1	0.207177	1	0.490168	1	0.984428	0.638333	0.326064	0.838645	0.791511	0.441397	1	0.899559	1	0.739595	1	1	1	0.690323	0.492958	1
tr|G3H0E4|G3H0E4_CRIGR	SPPSAGYLVM[Oxi]VSHGASADEPPSLDPVQSFSQEAVNSGR		972.46	4	22.247	FALSE	1	1	1	1	0.617191	0.236377	0.0271186	0.635158	0.0195342	0.0564573	0.015919	1	0.00719424	0.0444444	0.0574542	0	0.130262	0	0.316654	0.614299	1	1	1	1	0.194059	0	1	0	1	0.587363	0.153846	0	1	0.0896686	1	0.322039	0.0512821	0.111198	1	0.302538	1	1	0.119287
tr|G3H0E4|G3H0E4_CRIGR	GSNVAEQSFSQVPDLSPPEDASAGHSVM[Oxi]VLYGASPPSR		972.46	4	21.734	TRUE	0.595238	1	1	1	1	1	0.822644	1	1	1	1	0.948378	1	0.168145	1	0.795824	0.853211	1	1	0.964381	1	1	1	1	1	1	0.966147	1	1	0.912918	1	0.771602	1	1	1	1	0.421363	0.423619	1	1	1	1	1
tr|G3H0E4|G3H0E4_CRIGR	LTVC[PPa]PESVQPLSSQSLR		958.001	2	17.3169	FALSE	1	0.0366412	1	0.1247	0.294603	0	0	0	0	0	0	0	0	0.017758	0	0.293781	0	0	0	0	0	0.0138329	0	0	0	0	0	0	0	0	0	0.806523	0	0.00431965	0	0	0	0	0	0.176179	0	1	0.0234834
tr|G3H0E4|G3H0E4_CRIGR	LSQSSLPQVSEPC[PPa]VTLR		958.001	2	16.5158	TRUE	1	0.728194	1	1	0.457143	0.45838	1	0.498147	1	1	0.686127	0.126443	1	1	0.107498	1	1	0.459805	0.790805	1	0.126906	0.652554	1	1	0.144157	0.684765	0.954828	0.503366	0.939611	0.65656	0.612956	0.203835	0.544778	0.104414	0.449568	1	1	1	1	1	1	1	1
tr|G3H0E4|G3H0E4_CRIGR	APHNGFLSLAGDNTGPVTHFTQADVDAGR		742.11	4	18.2981	FALSE	1	1	1	1	1	1	0.152511	0.369857	1	1	0.19242	0.0935484	1	0	0.225869	0	0.0843373	0.00241692	0	1	0	0	1	0	0.0323404	1	0	0.140791	0.013	0	0.140089	0	0	0.0541419	0	0	0.0255232	0.230821	1	1	1	1	1
tr|G3H0E4|G3H0E4_CRIGR	GADVDAQTFHTVPGTNDGALSLFGNHPAR		742.11	4	18.2161	TRUE	1	1	1	1	1	1	1	1	1	1	0.945938	0.961323	1	1	0.741271	1	1	1	0.919395	1	1	0.41508	1	1	0.234171	1	0.885173	1	1	1	1	0.731908	0.268064	1	0.208027	1	0.61346	1	1	1	1	1	1
tr|G3H0E4|G3H0E4_CRIGR	LEPLHTQNPHQETLTPAHLEASLEGEAGPYPHTFHYELVQAPR		694.49	7	21.1685	FALSE	1	1	1	1	1	1	1	0.755299	1	1	1	1	1	1	1	1	0.068414	0.546843	0.0453375	0.0332618	1	0.84201	1	0	0	0.659597	0.234406	0.911189	0.0795408	0.26071	0.287825	0.00906344	0.0395062	0.464415	1	0.0801322	0.333801	0.260499	1	1	1	1	1
tr|G3H0E4|G3H0E4_CRIGR	PAQVLEYHFTHPYPGAEGELSAELHAPTLTEQHPNQTHLPELR		694.49	7	21.7438	TRUE	1	1	1	1	1	1	1	1	1	1	1	1	1	1	1	1	1	1	1	1	1	1	1	0.934187	1	1	1	1	1	1	0.328442	1	1	1	1	0.771245	0.909091	1	1	1	1	0.88973	1
tr|G3H0E4|G3H0E4_CRIGR	HDVLFQVTQFPTR		529.947	3	18.2357	FALSE	1	0.36284	1	1	0.46865	0.28169	0	0	0.0265487	0	0	0	0	0	0	0	0	0	0	0	0	0.0418904	0.0931326	0	0	0	0	0	0	0	0	0	0	0	0	0	0	0	0.227006	1	1	0.71632	0.10219
tr|G3H0E4|G3H0E4_CRIGR	TPFQTVQFLVDHR		529.947	3	18.2084	TRUE	1	1	1	1	1	0.924408	1	0.854223	1	1	1	1	1	0.887312	0.970818	1	0.89707	1	1	1	0.485502	0.904215	1	1	1	1	1	1	1	1	0.917154	1	1	1	1	1	1	0.810824	1	0.757616	1	1	0.521293
tr|G3H0E4|G3H0E4_CRIGR	SLNSASYLYEVM[Oxi]EQPHHGR		559.263	4	12.6322	FALSE	1	1	1	1	0.698944	1	1	1	0.631462	0.138742	0.625939	0.0411373	0.0942068	0.172746	0.107352	0	0.00221361	0.178947	0.101207	0.665867	1	1	1	0.131253	0.042114	0	0	0.338928	0.165689	1	0	0	0	0.176174	0.00403836	0.0940795	0.0167803	0	1	1	1	1	0.589623
tr|G3H0E4|G3H0E4_CRIGR	GHHPQEM[Oxi]VEYLYSASNLSR		559.263	4	13.1803	TRUE	0.706127	1	1	0.962892	1	1	1	1	0.960098	1	1	1	1	1	1	1	1	1	1	1	1	1	1	1	1	1	1	1	0.732626	1	0.846077	1	1	0.626651	0.703423	0.70257	1	0.435545	1	0.843585	1	1	0.607572
tr|G3H0E4|G3H0E4_CRIGR	HFTQAQLDN[Dea]GLVLFSHR		662.006	3	19.349	FALSE	1	1	1	1	0.229153	1	1	1	0.484245	0.1625	0.0635873	0.0961538	0.0164384	0.0750722	0.330441	0.00133156	0	0.00238237	0.017192	0	0.396899	0.0652063	0.279395	0	0	0	0	0	0.0295339	0.00339751	0	0.00106496	1	0.0619748	0	0	0	0	1	1	1	0.387549	1
tr|G3H0E4|G3H0E4_CRIGR	HSFLVLGN[Dea]DLQAQTFHR		662.006	3	19.4612	TRUE	1	0.630341	1	1	1	0.895465	1	1	1	1	1	1	1	0.438893	1	1	0.960765	1	1	1	1	1	1	0.914389	0.815255	0.812453	0.27501	0.703291	0.666304	0.884871	1	0.383413	1	1	0.893408	0.736276	0.201005	0.550343	1	1	1	1	1
tr|G3H0E4|G3H0E4_CRIGR	AKITVASLDASNLLASVPASQR		738.081	3	21.0579	FALSE	1	1	1	1	1	1	0.844242	1	0.962374	0.91481	1	1	1	1	1	0.0013541	0.842159	0.327902	0	0.368308	0	1	1	0.119255	0.880058	0.425658	0	0.332574	1	0	0.728884	0.925274	0	0.675439	0.203287	0	1	0.548352	1	1	1	1	1
tr|G3H0E4|G3H0E4_CRIGR	QSAPVSALLNSADLSAVTIKAR		738.081	3	20.9069	TRUE	1	1	1	1	1	1	1	1	1	1	1	0.374003	1	1	1	1	1	1	1	1	1	1	1	1	1	1	1	1	1	1	1	1	0.945341	0.593932	0.408476	1	1	0.548307	1	1	1	1	1
tr|G3H0E4|G3H0E4_CRIGR	DQLEVAQEAVQPADIMFSLR		754.047	3	27.7985	FALSE	1	0.417138	0.0887097	1	0	0.00867679	0	0	0	0	0	0	0	0	0	0	0	0	0	0	0	0	0	0	0	0	0	0	0	0	0	0	0	0	0	0	0	0	1	1	1	1	0.0234604
tr|G3H0E4|G3H0E4_CRIGR	LSFMIDAPQVAEQAVELQDR		754.047	3	27.6469	TRUE	1	1	1	1	1	1	0.630542	1	1	0.498104	1	0.924394	0.397013	1	1	0.760178	1	1	1	1	1	1	1	1	0.990002	0.827742	1	1	1	1	1	1	0.517818	1	1	1	0.981707	1	1	1	1	1	1
tr|G3H0E4|G3H0E4_CRIGR	DLLFGSIVAM[Oxi]EEPTRPIYR		741.721	3	23.0456	FALSE	1	0.514328	1	1	0.0742019	1	0.276527	0	0.917322	0.0910256	0.0401606	0	0	0.241501	0	0	0.879597	0	0.0252331	0.342713	1	1	1	1	0	0	0.351283	1	0	0.937059	0	0	1	0.276981	0.05033	0.923968	1	0.200762	1	1	1	1	1
tr|G3H0E4|G3H0E4_CRIGR	YIPRTPEEM[Oxi]AVISGFLLDR		741.721	3	24.3204	TRUE	1	1	1	0.760743	1	1	1	1	1	1	1	0.918857	1	1	0.387075	1	1	1	0.296015	1	1	1	1	1	1	1	1	1	1	1	1	0.272201	1	1	1	1	1	1	1	1	1	1	1
tr|G3H0E4|G3H0E4_CRIGR	VAIQPVN[Dea]DHAPVQTISR		615.999	3	12.3931	FALSE	1	1	1	0.39206	0.0911392	0	0	1	0.0700595	1	0.0737273	0	0	0.0592369	0.114235	0.00660939	0.266167	1	0	0	1	0.130233	1	0	0	0.221331	1	0.335279	0	1	1	0.161426	0.262641	0.0646485	0.124502	1	0.361405	0.318224	0.199187	0.66028	0	0.253704	0
tr|G3H0E4|G3H0E4_CRIGR	SITQVPAHDN[Dea]VPQIAVR		615.999	3	12.8344	TRUE	1	1	1	1	1	1	1	1	0.666183	1	1	1	1	1	1	0.47749	1	1	1	0.999477	0.906222	0.858088	1	1	1	1	1	1	1	1	1	1	0.970041	1	1	1	1	1	1	1	1	0.967742	0.768195
tr|G3H0E4|G3H0E4_CRIGR	KM[Oxi]FTLLDVVNR		451.252	3	19.037	FALSE	0.994772	0.0389222	1	0	0	0	0	0	0	0	0	0	0	0	0	0	0	0	0	0	0.0109489	1	0	0	0	0	0	0	0	0	0	0	0	0	0	0	0	0	1	0.983838	1	0.354472	0
tr|G3H0E4|G3H0E4_CRIGR	NVVDLLTFM[Oxi]KR		451.252	3	18.9023	TRUE	1	0.807712	1	1	0.782537	1	1	0.79017	1	1	1	0.932993	1	1	1	1	1	0.860098	1	1	1	0.416286	0.0193512	1	1	1	1	1	0.868461	1	1	1	1	1	1	0.994336	1	1	0.820696	1	1	1	0.934545
tr|G3H0E4|G3H0E4_CRIGR	M[Oxi]FTLLDVVNR		612.326	2	21.6838	FALSE	0.795203	1	1	0.233333	0.0591398	0	0	0	0	0.0261137	1	0	0	0.00126342	0	0	0	0	0.0415584	0.335033	1	0.526693	1	0.162245	0	0	0.471506	0	0.0130261	0.297767	0	0	0.140612	0.1656	0.0838095	1	0.483851	0	1	0.853179	0.267732	1	0.128244
tr|G3H0E4|G3H0E4_CRIGR	NVVDLLTFM[Oxi]R		612.326	2	21.7274	TRUE	1	1	1	0.861391	1	0.943396	0.39055	0.857915	0.822251	1	0.864212	1	1	1	1	0.722189	1	0.94951	1	1	1	0.0953757	0.808899	1	1	1	0.926829	0.209104	0.5375	1	0.912683	1	1	1	1	1	1	0.936436	1	1	1	1	0.491632
tr|G3H0E4|G3H0E4_CRIGR	KMFTLLDVVNR		668.376	2	21.3661	FALSE	1	1	1	1	1	0.567223	0.725173	0.00299177	0.0588629	1	0.0122888	0	0	0	0.0386965	0.0202985	0	0	0	0	0	0.236919	0.00608643	0	0	0	0	0	0	0	0	0	0	0	0	0	0	0	0.971469	1	1	0.237192	1
tr|G3H0E4|G3H0E4_CRIGR	NVVDLLTFMKR		668.376	2	21.5828	TRUE	1	1	0.467706	1	1	1	0.492571	1	0.0936914	1	0.339226	1	1	1	1	1	1	1	1	1	1	0.96893	1	1	1	0.764091	1	1	1	1	0.744813	0.181254	1	1	1	1	1	0.4122	1	1	1	1	1
tr|G3H0E4|G3H0E4_CRIGR	NSVPVSDGQPHEVSVHIDAHR		456.828	5	10.2994	FALSE	1	1	1	1	0.424004	1	0.104768	0.99493	0.303344	0.903802	0.075979	0.354996	0.135369	0.0722656	0.00824985	0.0675063	0	0.0412776	0.153446	0	0.0793651	0.00486322	0.270164	0.0105152	0	0.0570248	0	0.0206591	0	0	0.325509	0	0.00113895	0.0276498	0.053528	0.130502	0	0	1	0.14786	1	1	1
tr|G3H0E4|G3H0E4_CRIGR	HADIHVSVEHPQGDSVPVSNR		456.828	5	9.71765	TRUE	1	1	1	1	1	1	1	1	1	1	1	1	1	1	1	0.586074	1	1	1	1	0.399535	1	1	1	1	1	1	1	1	0.652085	1	1	1	1	1	1	1	1	1	1	1	1	1
tr|G3H0E4|G3H0E4_CRIGR	DVNERPPQPQASIPL		830.936	2	15.959	FALSE	1	1	1	1	0.0183861	1	0.391137	0.863568	0.57219	0.71072	0.76375	0.964495	1	0.885371	1	1	0.361385	0.609687	0.110958	0.411111	1	0.438676	1	0.145711	0	1	0	0.0011236	0	0	0.0766378	0.00612245	0	0	0	0	0	0	0.285714	1	1	1	0.273128
tr|G3H0E4|G3H0E4_CRIGR	PISAQPQPPRENVDL		830.936	2	15.5547	TRUE	1	1	1	1	0.968562	0.610218	1	1	1	0.385721	1	0.0184332	0.25147	0.590062	1	1	1	1	1	1	0.330364	0.562544	0.484354	1	0.755499	1	0.880089	1	1	1	1	0.361969	0.676301	0.698091	1	1	0.591362	1	1	0.857968	1	1	0.650722
tr|G3H0E4|G3H0E4_CRIGR	HVQPTLDLTEAELRK		438.243	4	13.4184	FALSE	1	1	1	1	1	1	0.139011	0.357496	1	0.26927	0.0278746	1	0.259127	0	0.0527888	0.0707524	0.0373921	0.0895904	0.114103	0.00381679	0	0	1	0	0	0.159578	0.0158103	0.00112676	0.00925926	0	0.0273973	0.0538525	0.0447471	0.138877	0	0.0373576	0	0.0221811	1	1	1	0.941704	1
tr|G3H0E4|G3H0E4_CRIGR	RLEAETLDLTPQVHK		438.243	4	13.1863	TRUE	0.575942	1	1	1	0.767753	1	0.653737	1	1	1	1	1	1	1	1	1	1	1	1	1	1	0.983109	1	1	1	1	1	1	1	1	1	1	1	1	1	1	1	1	1	1	1	1	1
tr|G3H0E4|G3H0E4_CRIGR	GKATPVTSFTNEDLLHGR		486.505	4	13.5694	FALSE	0.684153	1	1	1	1	1	1	1	1	1	0.454545	0.772838	1	1	1	1	1	0.991369	0.00826934	0.513948	0	0	1	0	0.53817	0.0360848	0	0.0833677	0.408399	0	0.0274232	0.137631	0	0.0626305	0.102832	0	0.0953654	0.180161	1	1	1	1	1
tr|G3H0E4|G3H0E4_CRIGR	GHLLDENTFSTVPTAKGR		486.505	4	13.6841	TRUE	1	1	1	1	1	1	1	1	1	0.856365	1	1	1	1	0.140171	1	0.617105	1	1	1	1	1	1	1	0.660451	0.691883	0.658853	1	1	0.864343	1	0.199662	0.330796	0.0287026	0.833166	1	0.303578	1	1	1	1	1	1
tr|G3H0E4|G3H0E4_CRIGR	LLTTDDVAFSDADSGFTDAQLVLTRK		933.806	3	24.4889	FALSE	1	1	1	1	0.715835	0.987261	1	0.069808	0.691595	0.104608	0.758145	0.87771	0.0228188	0	0.114718	0	0	0	0	0	0	0	0.542439	0	0	0	0	0	0	0	1	0.159242	0	0	0	0	0	0	1	1	1	0.888258	1
tr|G3H0E4|G3H0E4_CRIGR	RTLVLQADTFGSDADSFAVDDTTLLK		933.806	3	25.4004	TRUE	1	1	1	1	1	1	1	1	0.882353	1	0.829768	1	0.736568	0.735739	1	0.704814	0.100042	1	1	1	0.237992	1	1	0.566756	1	0.0443853	1	0.690203	1	1	0.505583	1	1	1	0.653539	1	0.452781	1	1	1	1	0.879195	1
tr|G3H0E4|G3H0E4_CRIGR	[PGQ]-QGAGGVEGTEWWETLAFHQR		748.015	3	25.6707	FALSE	1	1	1	1	0.316308	1	0.0940526	0.0700344	0.327458	0	0.0121673	0	0	0	0	0	0	0	0	0	0	0.134438	0	0	0	0	0	0	0	0	0	0	0	0	0	0	0	0	1	1	1	1	1
tr|G3H0E4|G3H0E4_CRIGR	[PGQ]-QHFALTEWWETGEVGGAGQR		748.015	3	25.9181	TRUE	1	1	1	1	0.51038	1	1	1	1	1	1	1	0.597502	1	1	1	1	0.830809	1	0.341057	1	1	0.775131	1	1	1	1	1	0.347524	0.0368039	1	1	0.537721	0.286357	0.146463	0.1002	1	0.580244	1	1	1	1	1
tr|G3H0E4|G3H0E4_CRIGR	ASFFGEN[Dea]HLEVPVPTALTR		696.025	3	24.2184	FALSE	1	1	1	1	1	0.118745	0.0206009	0.00436047	0.202868	0.256008	0.0728127	0.0942689	0.22212	0.00246002	0.257524	1	0.0156658	0.168786	0.350455	0.0255414	1	0.666224	0.919408	0.123779	0	0.127444	0	0.43217	0	0.168946	0.522998	1	0.147601	1	1	1	0.0417495	1	1	1	0.394783	1	1
tr|G3H0E4|G3H0E4_CRIGR	TLATPVPVELHN[Dea]EGFFSAR		696.025	3	24.5632	TRUE	1	1	1	1	1	1	0.352239	1	1	1	0.455131	1	1	1	0.857298	1	0.981059	1	1	1	0.531535	0.747937	0.244702	1	0.94076	1	0.272798	1	1	0.765898	1	1	1	0.706425	1	1	0.352819	1	1	1	1	1	0.830832
tr|G3H0E4|G3H0E4_CRIGR	RPHFLQSELAAGQLVY		610.328	3	19.6351	FALSE	1	1	1	1	1	1	1	0	0.0277981	1	0.0552417	0.224291	0.0435866	0.0566515	0.360955	0	0	0	0	0	1	0.258515	0.299158	0	0	0.0455541	0	0	0	0	0	0.00309119	0	0	0	0.130971	0.188989	0	1	1	1	1	1
tr|G3H0E4|G3H0E4_CRIGR	VLQGAALESQLFHPRY		610.328	3	20.0908	TRUE	1	1	1	1	1	1	1	1	0.907999	1	0.705806	1	0.428025	1	1	1	0.0267459	1	0.83871	0.837066	1	1	1	1	0.23045	1	1	1	1	1	0.931973	1	1	1	1	1	1	1	1	1	1	1	1
tr|G3H0E4|G3H0E4_CRIGR	RPHFLQSELAAGQLVYAH		510.022	4	17.4357	FALSE	1	1	1	1	1	1	1	0.652086	1	1	1	1	1	0.0774315	1	0.125	0.218571	0.0265306	0.0138889	0.039299	1	1	1	0.0628756	0.0850904	0.274157	0	0.583215	1	0	0.00620797	0.996976	0	1	0.646556	0	0.0425321	0.411137	1	1	1	0.544737	1
tr|G3H0E4|G3H0E4_CRIGR	AYVLQGAALESQLFHPRH		510.022	4	17.3821	TRUE	1	1	1	1	1	1	1	1	1	1	1	1	1	1	1	1	1	1	1	0.559208	1	1	1	1	1	1	1	1	1	1	1	1	1	1	1	1	1	1	1	1	1	1	1
tr|G3H0E4|G3H0E4_CRIGR	KDLLFGSIVAMEEPTRPIYR		584.567	4	22.991	FALSE	1	1	1	1	1	1	0.997452	1	1	1	1	1	0.25572	0.147186	0.372303	0	0.353994	0.308367	0.583307	0.384887	0.175551	0.735969	1	0.0263692	0.943921	0.233852	0.00804598	0.242842	0.525506	0.0438095	0	0.352615	0.363452	0.0319088	0.180822	0	0	0.0110664	1	1	1	1	1
tr|G3H0E4|G3H0E4_CRIGR	YIPRTPEEMAVISGFLLDKR		584.567	4	23.4415	TRUE	1	1	1	1	1	1	1	1	1	1	1	1	1	1	1	0.471511	1	1	1	1	1	1	1	1	1	1	1	1	1	1	1	1	1	1	1	1	1	1	1	1	1	1	0.897583
tr|G3H0E4|G3H0E4_CRIGR	DQLEVAQEAVQPADIM[Oxi]FSLR		759.379	3	23.835	FALSE	1	0	1	1	0	0	0	0.277975	1	0	0	0	0	1	0	0	0.079516	1	0.658499	0.274675	1	1	1	0.0925606	0	0	1	0.175695	0.144238	1	0	0	1	0.626238	0.202149	1	1	0	1	1	1	1	1
tr|G3H0E4|G3H0E4_CRIGR	LSFM[Oxi]IDAPQVAEQAVELQDR		759.379	3	23.565	TRUE	1	1	1	1	1	1	0.974475	0.914403	0.967467	1	0.491924	1	1	1	1	1	1	1	1	0.847354	1	1	1	0.692887	1	1	1	1	1	1	1	1	0.246029	1	0.314951	1	0.545006	0.742813	1	1	1	1	1
tr|G3H0E4|G3H0E4_CRIGR	KMFTLLDVVNRK		488.618	3	18.513	FALSE	1	1	1	1	0.446012	1	1	1	1	0.803216	1	0.723231	1	0.768087	0.239845	1	1	0.230164	1	0.525187	0	0.0402612	1	1	1	1	0	1	0.898123	0	0.0207407	0	1	0.688734	0.220545	0	0.117144	0.328164	1	0.797492	0.896838	1	1
tr|G3H0E4|G3H0E4_CRIGR	RNVVDLLTFMKK		488.618	3	18.6495	TRUE	1	1	1	1	0.605201	0.893928	1	0.209882	1	1	1	0.229682	1	1	1	0.847052	1	1	1	1	1	1	0.224664	1	1	0.827828	1	1	0.642564	1	1	1	0.334941	1	1	0.804233	1	1	1	1	1	0.731392	1
tr|G3H0E4|G3H0E4_CRIGR	DVNERPPQPQASIPLRVT		673.032	3	15.4309	FALSE	1	1	1	1	1	1	1	1	1	0.939767	1	1	0.476296	1	1	0.428173	1	1	1	0.789548	0	1	1	0.241553	0.628362	0.0482967	0	0.0215898	0.0273327	0	0.221233	0.0646465	0.0638593	0.151107	0	0	0	0	1	1	0.968825	1	1
tr|G3H0E4|G3H0E4_CRIGR	VRLPISAQPQPPRENVDT		673.032	3	15.5037	TRUE	1	1	1	1	0.754733	1	1	1	1	0.847819	1	1	0.37535	1	1	1	1	1	1	1	1	1	1	1	1	1	1	1	0.950651	1	1	1	0.943259	1	1	1	1	1	1	1	1	1	1
tr|G3H0E4|G3H0E4_CRIGR	[PGQ]-QQLQVISDREEPEVAYR		1022.01	2	16.5053	FALSE	1	1	1	0.982767	0.686726	0.471873	1	0	0.913907	0	1	0.618386	0	0	0	0	0	0	0	0	0	0	1	0	0	0	1	0	0.721556	0.231798	0	0.896718	0.941697	0	0	0	0	0	0	0.751507	0.400345	0	0.251133
tr|G3H0E4|G3H0E4_CRIGR	[PGQ]-QYAVEPEERDSIVQLQR		1022.01	2	17.5573	TRUE	1	1	1	1	1	1	1	1	1	0.817391	1	0.838045	1	0.293675	1	0.575325	1	0.161215	1	1	0.930425	0.29499	1	0.829551	0.0803674	0.307009	1	0.128682	1	0.134728	1	0.193417	0.966942	0.310509	1	1	1	1	1	1	1	1	0.41326
tr|G3H0E4|G3H0E4_CRIGR	RDQLEVAQEAVQPADIMFSLR		806.081	3	24.1167	FALSE	1	1	1	1	1	1	0.99426	0.0690867	0.381679	0.2	0.407905	0.0601504	0	0.00250313	1	0	0	0	0.297164	0	0.027907	0.503639	0	0	0	0	0	0	0	0	0	0	0	0.151712	0	0.0500879	0	0	1	1	1	1	1
tr|G3H0E4|G3H0E4_CRIGR	LSFMIDAPQVAEQAVELQDRR		806.081	3	24.909	TRUE	1	0.952763	1	1	1	1	1	1	0.510569	1	1	1	0.805024	1	0.597944	1	1	1	1	1	0.274362	1	0.3668	1	0.636245	1	1	1	0.579523	0.281429	0.751424	1	1	1	1	1	0.277452	1	0.42	1	1	1	1
tr|G3H0E4|G3H0E4_CRIGR	N[Dea]SVPVSDGQPHEVSVHIDAHR		571.029	4	10.0405	FALSE	1	0.836198	1	1	1	1	1	1	0.248479	0.131894	0.701789	0.285835	1	1	0.181818	0.0182039	0.271003	0.0540037	0.0249864	0.136819	0.142098	0.0808787	0.0374805	0	0.427234	0.0880989	0	0	0	0	0.0889248	0	0	0	0	0	0.0147524	0.15848	1	1	1	1	0.248705
tr|G3H0E4|G3H0E4_CRIGR	HADIHVSVEHPQGDSVPVSN[Dea]R		571.029	4	9.37635	TRUE	1	1	1	1	1	1	1	1	1	1	1	1	1	1	1	1	0.971177	1	1	1	1	1	1	1	1	1	1	1	0.728575	1	1	1	1	1	1	0.906187	0.611708	1	1	1	1	1	1
tr|G3H0E4|G3H0E4_CRIGR	RPLTPDVR		477.28	2	8.07449	FALSE	1	1	1	0.57305	1	0.747206	1	0.934682	0.28128	1	1	0.328518	1	1	1	1	0.439587	1	0.944475	0.239526	1	1	0.555627	1	0.912264	0.578413	0.182823	1	0.917472	0.807018	1	1	1	1	1	0.260604	1	1	1	1	1	1	0.933821
tr|G3H0E4|G3H0E4_CRIGR	VDPTLPRR		477.28	2	8.62945	TRUE	1	1	1	1	0.820016	1	1	1	0.079118	0.785915	1	1	0.354184	0.541535	1	0.99893	1	1	1	1	1	1	1	1	0.581635	0.242424	0.689823	1	1	0.160948	0.44856	1	1	0.255401	0.720604	1	1	1	1	1	1	1	0.631916
tr|G3H0E4|G3H0E4_CRIGR	AHLQGPTGASVAGP[Oxi]QTSE[KXX]AFAITVR		630.812	4	18.4275	FALSE	1	1	1	1	1	1	1	1	1	0.0917782	1	1	1	1	1	0.873239	1	1	0.637403	1	1	0.935269	1	0.852795	1	1	1	0.370206	1	1	1	1	0.00981997	1	1	1	1	0.395815	1	1	1	1	1
tr|G3H0E4|G3H0E4_CRIGR	VTIAFAE[KXX]STQP[Oxi]GAVSAGTPGQLHAR		630.812	4	17.2019	TRUE	1	1	1	1	0.534594	1	1	1	1	1	0.806353	1	1	1	1	1	1	1	0.870707	0.851903	1	1	1	0.735367	0.8921	0.968315	1	0.393279	1	1	0.954195	1	0.846818	1	0.664901	1	0.880064	1	1	1	1	1	1
tr|G3H0E4|G3H0E4_CRIGR	KSQVLFSVSQSAR		479.6	3	11.4723	FALSE	1	1	1	1	1	1	1	0.161209	1	1	0.196643	0.125126	0	0	0.467757	0	0	0	0	0	0	0.0205362	0.0243228	0	0	0.00614754	0	0	0	0	0	0	0	0	0	0	0	0	1	1	1	1	1
tr|G3H0E4|G3H0E4_CRIGR	ASQSVSFLVQSKR		479.6	3	10.516	TRUE	1	1	1	1	1	1	1	1	1	1	1	1	1	0.883365	1	1	0.944362	1	1	1	0.930821	1	1	0.921851	0.827382	1	1	1	0.771129	1	1	1	1	1	1	0.445251	1	1	1	1	1	1	1
tr|G3H0E4|G3H0E4_CRIGR	GNFIYVAIFEGHLR		545.96	3	25.9721	FALSE	1	0.807913	0.889831	0.695431	1	1	0.10757	0.2911	0.925336	0.2999	0	0	0.852227	0	0.0520781	0	0	0	0	0	0	0	0	0	0	0	0	0.00222841	0	0	0	0	0	0	0	0	0	0	0.20284	0.291581	0.881755	1	0.291334
tr|G3H0E4|G3H0E4_CRIGR	LHGEFIAVYIFNGR		545.96	3	25.2094	TRUE	1	1	1	1	1	1	1	1	0.703678	1	0.659801	1	0.203486	1	0.166598	0.592355	0.489844	0.742268	1	0.42036	1	1	0.932499	1	0.0526316	0.551264	0.621579	1	1	0.0697568	0.263071	1	1	0.193735	1	0.178779	0.771078	0.404521	1	1	1	1	1
tr|G3H0E4|G3H0E4_CRIGR	LLTTDDVAFSDADSGFTDAQLVLTR		891.108	3	27.3107	FALSE	1	1	1	1	0.246011	0.670588	1	0.253279	0.194911	0.022082	0.383683	1	0.293664	0	0.177288	0.00659631	0.0752077	1	0.0406039	0.192732	0.204354	1	0.898117	0.198957	0.290976	0.0378038	0	0.0718209	0.0365297	0	0	0.0880062	0.368545	0.231827	0	0.0162913	0.00775623	0.165659	1	0.803238	1	1	1
tr|G3H0E4|G3H0E4_CRIGR	TLVLQADTFGSDADSFAVDDTTLLR		891.108	3	26.2861	TRUE	1	1	1	0.710315	1	0.649446	1	1	1	1	1	1	1	0.703736	1	1	1	1	1	0.667666	0.65861	1	1	0.713771	0.277228	1	1	1	1	0.36296	0.581357	1	1	1	0.815657	1	1	1	1	1	1	1	0.414553
tr|G3H0E4|G3H0E4_CRIGR	YPEPFWEAHDTIGLLLSSPPAR		832.757	3	27.6855	FALSE	1	1	1	1	1	1	1	0.557506	1	0.0618557	0.87566	1	1	0.565612	0.518936	0.553624	1	1	0.0116959	0.297761	0.184055	1	1	0.248118	0.0315431	0	0.866984	0	0	0.411975	0	1	0.0881175	1	0.0334507	0.0545927	0.706419	0	1	1	0.948352	1	1
tr|G3H0E4|G3H0E4_CRIGR	APPSSLLLGITDHAEWFPEPYR		832.757	3	28.3861	TRUE	1	0.324032	1	1	1	1	1	0.452816	1	0.831724	1	1	1	0.868486	0.874323	0.500841	1	0.664989	0.878062	0.846068	0.417398	1	1	0.863791	0.686275	1	1	0.462731	1	0.908612	0.237664	1	0.939979	1	0.445599	1	0.0399002	0.658034	1	1	1	1	1
tr|G3H0E4|G3H0E4_CRIGR	TLAPPLLQITGPYFPTLPGLLLQVLEPPQHGALQK		941.041	4	40.5847	FALSE	1	1	1	0.0211161	0.60689	0	0.125323	0	0.382998	0	0.195777	0.856307	0.0151829	0.399449	0	1	0.0717449	0	0.106765	0	0	0.0474934	0	0	0.0150642	0	0	0.0104004	0.0854974	0.021978	0	0	0	0.0823126	0.00405885	0	0	0	0	0	0	0.140391	0.00227015
tr|G3H0E4|G3H0E4_CRIGR	QLAGHQPPELVQLLLGPLTPFYPGTIQLLPPALTK		941.041	4	41.7502	TRUE	1	1	0.71453	1	1	0.467033	1	1	1	1	0.808537	1	1	1	1	1	0.756671	1	1	1	1	0.142922	0.406671	0.62101	0.733112	0.350834	0.813833	0.662784	1	1	1	0.923371	1	0.206504	0.454231	0.890418	0.729944	0.421517	1	1	1	1	0.259757
tr|G3H0E4|G3H0E4_CRIGR	SQ[Dea]VLFSVSQSAR		655.341	2	13.4905	FALSE	0.0164835	0.010118	1	0	0	0.29435	0	0.702009	0	0	0	0	0	0	0	0	0	0	0	0	0	0	0	0	0	0	0	0	0	0	0	0	0	0	0	0	0	0	0.287179	0.092219	0.0235294	0.00380228	0.433931
tr|G3H0E4|G3H0E4_CRIGR	ASQSVSFLVQ[Dea]SR		655.341	2	12.8805	TRUE	1	0.757526	1	0.777523	1	1	1	1	0.49156	1	0.528967	0.830468	0.679508	1	1	1	0.315167	0.917534	0.440014	1	1	0.818182	1	1	1	1	1	1	0.982738	1	0.76156	1	1	0.390931	1	0.642003	0.721181	0.568324	1	1	1	1	1
tr|G3H0E4|G3H0E4_CRIGR	APHNGFLSLAGDN[Dea]TGPVTHFTQADVDAGR		742.356	4	19.2466	FALSE	1	1	1	1	0.444444	1	0.0508867	0.195791	0.219917	0.0575439	0.442824	0.282193	0.00585652	0.00125865	0.212564	0	0.0391595	0.0595937	0	0.728809	0	0.215319	1	0	0	0.00107817	0	0.0442674	0.0400534	0	0.0745959	0	0	0.0633437	0	0	0.098809	0.200345	1	1	1	1	1
tr|G3H0E4|G3H0E4_CRIGR	GADVDAQTFHTVPGTN[Dea]DGALSLFGNHPAR		742.356	4	20.0453	TRUE	1	1	1	1	1	1	1	1	1	1	1	0.76205	0.821662	1	1	1	0.741782	0.159624	1	1	1	1	1	0.243622	1	1	0.730964	1	1	0.859215	1	0.602481	0.856067	1	0.803658	1	0.731432	1	1	1	1	1	1
tr|G3H0E4|G3H0E4_CRIGR	RDQLEVAQEAVQPADIM[Oxi]FSLR		811.413	3	21.6	FALSE	1	1	1	1	1	0.862205	0.944005	0.229128	0.541798	1	1	0.228016	0.0455665	0.497551	0	0.25505	0.186667	0	0.132202	0.0982226	1	1	1	1	0	0.0230105	0.115823	0.186164	1	0.0491261	0.0909457	0.22008	0.442634	1	1	1	1	0.193391	1	1	1	1	1
tr|G3H0E4|G3H0E4_CRIGR	LSFM[Oxi]IDAPQVAEQAVELQDRR		811.413	3	21.394	TRUE	1	1	1	1	1	1	0.727203	1	1	1	1	1	1	1	0.479439	1	0.895463	1	1	0.843811	1	1	1	1	1	1	1	1	1	0.487668	0.62439	1	1	1	1	1	1	1	1	1	1	1	1
tr|G3H0E4|G3H0E4_CRIGR	AVVEKGQGTMVLR		463.262	3	9.26234	FALSE	1	1	1	1	1	1	1	0.325286	1	1	1	1	1	1	1	0.0706819	0.962292	1	0.00125865	1	0.653678	1	1	0.00118906	0.16835	1	0.271003	0.850373	1	0	0.60512	0.415362	0.116003	1	1	0.164019	0.770862	0.515498	1	1	1	1	1
tr|G3H0E4|G3H0E4_CRIGR	LVMTGQGKEVVAR		463.262	3	9.91627	TRUE	1	1	1	1	1	0.116239	1	1	1	1	1	0.313203	1	1	1	0.0418964	0.4953	1	0.815407	1	0.0607375	0.00366748	1	0.343108	0.345811	1	1	0.866001	0.0242836	1	0.570399	0.547112	0.246768	0.662935	0.0749415	0.561998	1	1	1	1	1	1	1
tr|G3H0E4|G3H0E4_CRIGR	[PGQ]-QVLLSLEGSR		542.803	2	21.2091	FALSE	0.150215	1	0.692042	0.752625	1	0.588577	0	0.0401003	0	0	0.0279525	0	0	0	0	0	0	0	0	0	0.00251099	1	1	0	0	0	0	0.00223214	0	0	0	0.00206825	0.00114286	0	0	0	0	0	1	1	0	1	0
tr|G3H0E4|G3H0E4_CRIGR	[PGQ]-QSGELSLLVR		542.803	2	20.4638	TRUE	1	1	1	1	1	1	1	0.189774	1	1	1	1	0.882459	1	0.771662	1	0.929208	1	1	1	0.587234	1	1	1	0.161192	0.759008	0.412443	0.423429	0.948919	1	1	1	1	1	1	0.670342	1	0.83996	0.151515	0.421338	1	1	0.626948
tr|G3H0E4|G3H0E4_CRIGR	GQIYILPIQVNPVND		841.959	2	27.2137	FALSE	0.624857	0.912181	1	0.208378	0.364602	0.99965	0.040032	1	0.217573	0	0	0.0673132	0	0	1	0	0.908365	0.284444	0	0.104485	1	1	0.227457	0	0.0808852	1	0.086915	0	1	0.471293	0.0960699	0.311279	0.596078	1	0.436975	0.0429915	1	0.016683	1	1	1	0.783188	0.566536
tr|G3H0E4|G3H0E4_CRIGR	NVPNVQIPLIYIQGD		841.959	2	26.3928	TRUE	1	1	1	1	1	0.419336	1	0.681728	0.88256	0.680195	0.462236	0.559088	1	1	1	0.201178	0.490888	0.945436	0.346013	0.653184	1	1	0.933043	0.0454985	1	0.833	1	0.546605	1	0.356174	0.467502	1	1	0.614593	0.573541	0.756959	0.258902	1	1	1	1	1	1
tr|G3H0E4|G3H0E4_CRIGR	SPPSAGYLVMVSHGASADEPPSLDPVQ[Dea]SFSQEAVNSGR		968.707	4	23.4164	FALSE	1	1	1	1	1	1	0	0	0	0.618806	0.475942	0	1	0.33741	0.0283167	0	0.201533	0.159562	0.142795	0	1	1	0.579738	0.059841	0.00290416	0.00313643	0.0242826	0.0964243	0	0.0970704	0.00820934	0.0195987	0	1	0.419854	1	1	0.0442087	1	1	1	1	1
tr|G3H0E4|G3H0E4_CRIGR	GSNVAEQSFSQ[Dea]VPDLSPPEDASAGHSVMVLYGASPPSR		968.707	4	23.4164	TRUE	1	1	1	1	1	1	1	0.892635	1	0.974013	1	0.656745	0.900987	1	1	0.777843	0.132806	0.901581	1	1	1	1	0.938908	0.894136	1	1	1	1	0.314129	1	0.716763	1	1	1	1	1	1	1	1	1	1	1	1
tr|G3H0E4|G3H0E4_CRIGR	TFHYELVQAPR		454.238	3	12.1337	FALSE	1	1	1	0.876486	0.519415	1	0.687525	1	0.833552	0.419167	1	1	0.35342	1	1	0	1	0.882172	0.0204082	1	1	0.66998	1	0	1	1	0	1	1	0.231313	0.814402	1	0	1	0.539683	0.823776	1	0.605622	1	0.838028	1	0.21074	1
tr|G3H0E4|G3H0E4_CRIGR	PAQVLEYHFTR		454.238	3	11.9325	TRUE	1	1	1	1	1	0.0311284	1	1	0.570333	0.483404	1	1	1	1	1	1	1	0.641934	1	1	1	1	1	0.996991	0.245891	1	1	1	1	1	1	1	1	1	1	1	1	0.191438	1	1	1	1	1
tr|G3H0E4|G3H0E4_CRIGR	TLAPPLLQITGPYFPTLPGLL		741.433	3	40.0597	FALSE	1	1	1	0.449332	0.694579	1	0.571062	0.786751	1	1	1	1	1	0.509397	1	0.15852	0.215208	1	0.937841	0.183313	1	0.254426	0.260388	1	0.381368	0.433069	0.149451	0.252228	0.0112532	0.326432	0.0223193	0.749234	0.00336511	0.395214	0.120727	0	0.137328	0.0781441	1	1	1	1	1
tr|G3H0E4|G3H0E4_CRIGR	LGPLTPFYPGTIQLLPPALTL		741.433	3	39.7182	TRUE	1	1	1	1	1	0.578537	0.377322	1	1	1	1	1	1	0.468594	1	1	0.480878	0.809474	0.511767	0.644263	0.698318	0.109796	0.113814	0.776184	1	1	0.963182	1	0.112265	0.878594	1	0.111736	1	0.570632	0.434329	0.0824402	0.660839	0.406185	0.984553	0.457042	1	1	1
tr|G3H0E4|G3H0E4_CRIGR	PVQSFSQEAVNSGR		753.371	2	9.13114	FALSE	1	1	1	1	0.52658	1	0.168498	0.881165	0.215594	0	0.559436	0.425954	0.0277228	0	0.394737	0	0.299333	0	0.00830368	0.025641	0.174274	0.190641	0.175993	0	0	0.446455	0	0	1	0	0.0851582	0.706798	0.0448562	0.104315	0.0808003	0	0.375169	1	0.28169	1	0.745926	0.927323	0.608856
tr|G3H0E4|G3H0E4_CRIGR	GSNVAEQSFSQVPR		753.371	2	8.21528	TRUE	1	1	1	1	1	1	0.956209	1	1	0.858796	1	0.979501	1	0.3257	0.165769	1	0.386534	1	1	0.663863	0.449133	0.610134	0.458405	1	0.284038	0.835791	0.502998	0.439128	0.225806	0.421971	0.292401	0.389587	0.8023	0.884143	1	1	0.969666	0.219587	1	1	1	0.706725	0.537223
tr|G3H0E4|G3H0E4_CRIGR	TLAPPLLQITGPYFPTLPGL		703.738	3	37.8075	FALSE	1	1	1	1	1	1	1	1	1	0.0818182	1	1	1	0.356358	0.815987	1	0.997823	0.533373	0.894065	1	0.613944	1	0.0744321	0.371955	0.670801	0.678628	1	0.640603	0.505754	1	1	0.58322	1	0.666471	0.289621	0.499263	0.90575	0.55248	1	1	1	1	1
tr|G3H0E4|G3H0E4_CRIGR	GPLTPFYPGTIQLLPPALTL		703.738	3	37.8117	TRUE	0.922956	1	1	1	1	1	1	0.900354	1	0.260417	1	1	1	1	0.968986	1	0.367773	0.596955	1	0.588493	1	1	0.504365	0.599883	0.382942	0.1353	0.830664	0.238692	0.937608	0.0636825	0.256122	0.421363	1	1	1	0.966592	0.221969	0.629837	1	1	1	1	0.684303
tr|G3H0E4|G3H0E4_CRIGR	[PGQ]-QGEGSGDM[Oxi]AWEEVR		775.315	2	12.8795	FALSE	1	1	1	1	1	1	1	1	1	0.685013	0.688933	0.949	1	1	0.924134	0.124943	1	1	1	0	1	0.626744	1	0.751025	0.50535	0.523622	1	0.560046	1	1	1	1	1	0.923401	1	0.655039	0.987848	0.847718	1	1	0.905641	1	1
tr|G3H0E4|G3H0E4_CRIGR	[PGQ]-QVEEWAM[Oxi]DGSGEGR		775.315	2	13.6347	TRUE	1	1	1	1	1	1	1	1	1	1	0.28257	1	0.129534	0.56794	1	0.161996	1	1	1	0.689696	0.961572	1	0.916827	0.940123	1	1	0.138023	0.547181	1	1	1	0.226927	0.171657	0.837045	0.176187	0.692265	0.289043	0.12696	1	1	1	1	0.727038
tr|G3H0E4|G3H0E4_CRIGR	LSDGQSFSQSDLQ[Dea]AGHVTYR		733.01	3	12.0853	FALSE	1	1	1	1	0.277957	0.0292683	1	1	0.279591	1	0.194418	1	1	1	1	1	1	1	1	1	1	1	0.953281	1	1	1	1	1	1	1	1	1	1	1	1	1	1	1	1	0.877994	0.853377	1	1
tr|G3H0E4|G3H0E4_CRIGR	YTVHGAQ[Dea]LDSQSFSQGDSLR		733.01	3	12.2224	TRUE	1	1	1	1	1	1	0.552505	1	1	1	0.878877	1	1	1	0.209312	1	0.712174	1	1	1	1	1	1	0.196489	0.400577	1	1	1	1	1	1	1	0.96436	0.552739	1	0.925982	1	1	0.83577	1	1	0.607187	1
tr|G3H0E4|G3H0E4_CRIGR	[PGQ]-QSQPMAFTVTILPVNDQPPVLTTNTGLQIWEGATVPIPPEALR		1156.61	4	37.2237	FALSE	1	1	1	0.721014	0	0.273898	0.077198	1	0.260308	0.134444	0.800857	0.344349	0.0662021	0.10365	0.303276	0.783192	0.260424	0.349227	0.418621	0.858174	0.0676692	0.907868	0.283836	0.239741	0.00293542	0.334584	0.210526	0.613828	0.844615	0.373494	0	0.651113	0.107066	0.316364	0.543938	0.0845302	0	0.159685	0.253676	0.83871	0.0392749	1	0.0123967
tr|G3H0E4|G3H0E4_CRIGR	[PGQ]-QLAEPPIPVTAGEWIQLGTNTTLVPPQDNVPLITVTFAMPQSR		1156.61	4	37.2434	TRUE	0.631101	0.407927	1	1	0.604827	0.396204	0.716117	1	1	0.314596	0.813621	0.328654	1	0.223804	0.370035	1	0.311492	1	0.185811	0.188447	0.216264	0.253811	0.197747	0.516793	0.509449	0.177198	0.219423	0.198784	1	0.623453	0.228456	0.171409	0.717557	0.226219	0.614097	0.285146	0.212701	0.207846	0.643956	1	0.586357	0.412651	0.925074
tr|G3H0E4|G3H0E4_CRIGR	VYAHGGGGTQQDSFR		527.246	3	8.5661	FALSE	0.172691	1	1	1	1	1	1	0.798119	1	1	1	1	1	1	1	1	1	0.98489	0.129264	1	1	1	1	0.349025	0.884216	1	1	0.930025	0.491737	1	0.867261	0.820866	1	1	1	1	0.833469	1	1	1	1	1	1
tr|G3H0E4|G3H0E4_CRIGR	FSDQQTGGGGHAYVR		527.246	3	8.52143	TRUE	1	0.684303	0.909574	1	1	0.914329	1	1	1	1	1	1	1	0.990387	1	1	1	1	0.933115	1	1	0.0236353	0.218405	1	1	0.681087	1	1	0.973697	1	1	1	1	1	1	1	0.921753	0.583378	1	1	0.765021	0.752119	1
tr|G3H0E4|G3H0E4_CRIGR	[PGQ]-QGEGSGDMAWEEVR		767.317	2	16.0626	FALSE	1	0.969379	1	1	1	1	0.945192	0.783243	1	1	1	1	0.784127	1	0.690018	0.390592	0.554484	1	0.696879	0.895228	1	1	1	1	0.988142	1	1	1	1	1	0.327295	1	0.27335	1	0.21504	1	1	1	1	1	0.363309	1	0.76054
tr|G3H0E4|G3H0E4_CRIGR	[PGQ]-QVEEWAMDGSGEGR		767.317	2	15.4943	TRUE	1	1	1	1	1	1	0.936241	0.424689	1	1	1	1	0.0465116	0.920473	1	0.952719	0.975883	1	1	1	1	1	0.680993	1	1	1	1	1	1	1	1	1	1	1	1	1	1	1	1	0.37227	1	1	0.973296
tr|G3H0E4|G3H0E4_CRIGR	[Frm]-EVEEQLIR		522.272	2	14.4835	FALSE	0.725431	1	1	1	1	0.441676	1	1	1	1	0.61681	1	1	1	1	1	0.986912	1	1	1	1	1	1	1	1	1	1	1	1	0.874833	1	1	1	1	1	0.810754	1	1	1	1	1	0.10687	1
tr|G3H0E4|G3H0E4_CRIGR	[Frm]-ILQEEVER		522.272	2	14.9741	TRUE	1	1	1	1	1	1	1	1	1	1	1	1	1	1	1	1	1	1	1	1	1	1	1	1	1	1	1	0.882979	1	1	1	1	1	1	1	1	1	1	1	1	1	1	1
tr|G3H0E4|G3H0E4_CRIGR	ASSSTGTDPR		489.728	2	7.28697	FALSE	1	1	1	1	1	1	1	1	0.691129	1	1	0.881131	1	1	1	1	1	0.674638	0.377196	1	1	1	1	0.823592	0.871633	0.465991	1	1	1	1	1	1	0.920284	0.0206436	1	1	1	1	1	1	1	1	1
tr|G3H0E4|G3H0E4_CRIGR	PDTGTSSSAR		489.728	2	7.10844	TRUE	1	1	1	1	1	1	1	1	1	1	1	1	1	1	1	1	1	1	1	1	1	1	1	1	1	0.633833	1	1	1	0.436818	1	1	1	0.77035	1	1	1	1	1	1	1	1	1
tr|G3H0E4|G3H0E4_CRIGR	GVLSY[Oxi]LEPHGSLLLGGLDAEASR		790.748	3	31.9147	FALSE	1	0.872122	1	0.665349	1	1	1	1	1	0.678005	1	0.843557	1	0.891186	1	0.596986	1	1	1	0.627139	1	1	1	1	0.569071	1	1	1	0.491289	1	1	0.969213	0.752098	1	1	0.952026	1	0.783729	1	0.878924	1	1	1
tr|G3H0E4|G3H0E4_CRIGR	SAEADLGGLLLSGHPELY[Oxi]SLVGR		790.748	3	30.6269	TRUE	1	0.746137	1	0.704631	0.677679	1	1	0.596797	1	1	1	0.106305	1	0.809927	1	0.322293	0.845977	1	1	1	1	0.062919	1	0.470009	1	1	1	0.511546	1	0.775408	1	0.919914	1	0.777592	1	0.609653	0.783408	0.108764	0.63707	1	1	1	1
tr|G3H0E4|G3H0E4_CRIGR	QVNPVNDPPR		568.296	2	8.33499	FALSE	1	0.620213	1	1	0.977169	1	1	1	1	1	1	0.885755	1	1	1	0.669963	1	1	1	0.595149	1	0.134749	1	1	1	1	1	1	0.740016	1	1	0.638763	1	1	1	1	0.877306	1	1	1	1	1	0.180799
tr|G3H0E4|G3H0E4_CRIGR	PPDNVPNVQR		568.296	2	8.63687	TRUE	0.981873	0.939352	1	1	1	1	1	0.616707	1	1	1	1	1	1	0.836942	0.935094	0.708098	0.316107	0.0105945	1	1	1	1	0.386949	0.30292	0.716107	1	0.438049	0.569983	0.783232	1	1	1	1	0.968983	1	1	1	0.361669	1	0.394415	1	1
tr|G3H0E4|G3H0E4_CRIGR	KLTVC[PPa]PESVQPLSSQ		843.94	2	14.3614	FALSE	1	0.502967	1	0.144379	1	0.874951	0.858828	0.866387	1	1	1	0.171779	1	0.562087	1	0.904643	0.535017	1	1	0.7055	0.774051	0.841851	0.584978	1	0.504119	1	1	1	1	1	0.634818	0.687958	0.646127	0.623533	0.047619	0.102625	0.675958	0.260328	1	0.929108	1	1	1
tr|G3H0E4|G3H0E4_CRIGR	SSLPQVSEPC[PPa]VTLKQ		843.94	2	13.7125	TRUE	1	0.574803	0.907609	1	0.330498	0.615675	0.120779	0.94026	1	1	1	0.816071	0.199527	0.967334	0.853326	1	1	1	0.885556	0.50363	0.2806	1	0.723923	0.74281	0.698045	0.267955	1	0.804923	0.442446	1	0.148748	0.295873	0.381495	0.39217	0.668783	0.230261	0.98349	1	1	1	1	1	0.898429
tr|G3H0E4|G3H0E4_CRIGR	RGQIYILPIQVNPVND		920.01	2	23.4675	FALSE	1	0.519708	1	0.464536	1	0.0162107	0.209806	0.41855	0.967428	0.132855	1	1	0	1	1	0.930617	1	1	1	1	1	1	0.1975	0.141956	0.943201	0	1	0.0230105	0.429218	1	0.314991	0.705301	1	1	1	1	1	0.115119	1	0.843091	1	1	1
tr|G3H0E4|G3H0E4_CRIGR	NVPNVQIPLIYIQGRD		920.01	2	24.0624	TRUE	0.304976	1	1	0.84582	1	0.172628	0.964622	1	0.923077	0.593676	0.845558	1	1	1	0.954331	1	1	1	1	1	0.221735	1	0.423389	0.762836	0.655602	1	0.438128	0.0515059	1	1	0.315324	0.589063	1	1	1	0.405815	1	0.602843	1	1	1	1	1
tr|G3HBI1|G3HBI1_CRIGR	IVNEGGIDPLLR		648.37	2	16.8434	FALSE	0	0	1	0	0	0	0	0	0	0	0	0	0	0	0	0	0	0	0	0	0	0	0	0	0	0	0	0	0	0	0	0	0	0	0	0	0	0	0	0	0	0	0
tr|G3HBI1|G3HBI1_CRIGR	LLPDIGGENVIR		648.37	2	17.215	TRUE	0.797814	1	1	0.531962	0.27925	0.257753	1	1	1	0.854707	0.0556931	0.613022	1	1	1	1	1	0.545134	1	1	1	1	0.284609	1	0.462653	0.4973	1	1	0.717345	1	1	1	1	1	1	1	1	1	0.898643	1	1	1	1
tr|G3HBI1|G3HBI1_CRIGR	GYPQPVIAWTK		630.343	2	17.1299	FALSE	0	0	1	0	0	0	0.977134	0	0	0	0	0	0	0	0	0	0	0	0	0	0	0	0	0	0	0	0	0	0	0	0	0	0	0	0	0	0	0	0	0	0	0	0
tr|G3HBI1|G3HBI1_CRIGR	TWAIVPQPYGK		630.343	2	16.8302	TRUE	1	0.726244	1	0.716216	1	0.753747	1	1	1	1	0.108138	0.409091	1	0.892157	1	0.198312	1	1	1	1	1	1	0.631743	1	1	1	0.540189	0.879736	0.907639	0.338704	1	0.32005	1	0.479714	0.98971	1	0.872318	0.389571	1	1	1	1	1
tr|G3HBI1|G3HBI1_CRIGR	AVYEN[Dea]GFNTPR		634.799	2	10.053	FALSE	1	0	0	0	0	0	0	0	0.00358423	0.264386	0	0	0.015299	0	0	0	0	0	0	0	1	0	0	0.00117716	0	0	0	0	0	0.021875	0	0	0	0	0	0.0865659	0	0	0.0243902	0	0	0.158014	0
tr|G3HBI1|G3HBI1_CRIGR	PTNFGN[Dea]EYVAR		634.799	2	9.73707	TRUE	1	0.404959	1	1	1	1	1	1	1	1	1	1	1	1	0.348447	1	1	1	1	1	1	1	1	1	1	1	1	1	1	1	1	1	1	0.784346	0.739783	1	1	1	0.543923	1	1	0.357605	1
tr|G3HBI1|G3HBI1_CRIGR	LDENFEPIPQGHVPLHK		493.259	4	14.5127	FALSE	0.853426	0.0961039	1	0.01849	0	0	0	0	0	0	0.0161527	0	0	0.0338804	0	0	0	0.0359461	0	0	0	0	0	0	0	0	0	0	0	0	0	0	0	0	0	0	0	0	1	0.821256	0.358236	0.0671329	0
tr|G3HBI1|G3HBI1_CRIGR	HLPVHGQPIPEFNEDLK		493.259	4	15.2486	TRUE	1	1	1	1	1	1	1	1	1	1	1	1	1	1	1	1	1	1	1	1	1	1	1	1	1	1	1	1	1	1	1	1	1	1	1	1	0.108949	1	1	1	1	1	1
tr|G3HBI1|G3HBI1_CRIGR	VPSQLLNTELTER		750.407	2	16.0461	FALSE	0	0	1	0	0	0	0	0	0	0	0	0	0	0	0	0	0	0	0	0	0	0	0	0	0	0	0	0	0	0	0	0	0	0	0	0	0	0	0	0	0	0	0
tr|G3HBI1|G3HBI1_CRIGR	ETLETNLLQSPVR		750.407	2	15.2138	TRUE	1	1	0.366048	0.162736	1	1	0.185407	1	1	0.0129976	0.334175	1	0.963521	1	0.282406	1	1	0.0255232	0.154113	1	1	0.448598	1	1	0.847938	1	0.947254	0.220028	0.352941	1	1	0.328144	0.516088	1	1	0.711643	0.769961	1	0.4975	1	0.57461	0.015949	0.247557
tr|G3HBI1|G3HBI1_CRIGR	VAEFPHGYSNC[PPa]EDIPR		635.625	3	11.9362	FALSE	0.168378	0	1	0	0	0	0	0	0.0556687	0	0	0	0	0	0	0	0	0	0	0	0	0	0	0	0	0	0	0	0	0	0	0	0	0	0	0	0	0	1	0	0	0	0
tr|G3HBI1|G3HBI1_CRIGR	PIDEC[PPa]NSYGHPFEAVR		635.625	3	11.1634	TRUE	1	1	1	1	0.457818	1	1	1	1	1	1	1	0.765273	1	1	1	1	1	1	1	1	1	1	1	1	1	0.784234	0.241272	0.101018	0.322805	1	0.379518	1	1	1	1	1	1	1	1	1	1	1
tr|G3HBI1|G3HBI1_CRIGR	EQINQLTSYIDASNVYGSTDHEAR		904.423	3	19.5867	FALSE	0.114416	0.174482	0.874096	0	0	0	0	0	0	0	0	0	0	0	0	0	0	0	0	0	0	0.0246914	0	0	0	0	0	0	0	0	0	0	0	0	0	0	0	0	1	0.163683	0	0.0990874	0.00225225
tr|G3HBI1|G3HBI1_CRIGR	AEHDTSGYVNSADIYSTLQNIQER		904.423	3	19.4844	TRUE	1	1	1	0.911456	0.47874	1	1	1	0.952821	0.909389	1	1	0.776033	0.845834	0.101772	1	1	0.678145	1	1	1	1	1	0.435028	1	1	1	1	1	1	1	1	1	0.460578	1	1	1	1	1	0.933548	1	1	1
tr|G3HBI1|G3HBI1_CRIGR	FGHTLINPLLYR		481.942	3	19.3684	FALSE	1	0.428685	1	0.182022	0	0	0	0	0	0	0	0	0	0	0	0	0	0	0	0	0	1	0	0	0	0	0	0	0	0	0	0	0	0	0	0	0	0	1	0.245575	1	0.604027	0
tr|G3HBI1|G3HBI1_CRIGR	YLLPNILTHGFR		481.942	3	20.0027	TRUE	1	1	1	1	0.454987	0.323907	0.924353	0.713305	1	0.304933	1	1	1	1	1	0.103383	0.290593	0.130277	1	1	1	1	1	1	0.510405	1	0.635287	0.905062	0.640723	0.658117	0.743124	0.145871	1	1	0.682991	1	1	0.165419	1	1	1	1	1
tr|G3HBI1|G3HBI1_CRIGR	IVGAEIQHITYR		467.261	3	12.0438	FALSE	0	0	1	0	0	0	0	0	0	0	0	0	0	0	0	0	0	0	0	0	0	0.0127315	0	0	0	0	0	0	0	0	0	0	0	0	0	0	0	0	0.0124611	0	0.129606	0	0
tr|G3HBI1|G3HBI1_CRIGR	YTIHQIEAGVIR		467.261	3	11.8494	TRUE	1	1	1	0.845652	0.623364	1	1	0.722602	1	1	1	1	0.946387	1	1	0.923162	1	1	1	1	0.592933	1	0.892649	1	1	1	1	1	1	1	1	1	1	1	1	1	1	0.933269	1	1	1	1	1
tr|G3HBI1|G3HBI1_CRIGR	LWYENPGVFSPAQLTQLK		697.702	3	26.1715	FALSE	1	0	0	0.937255	0	0	0	0	0	0	0	0	0	0	0	0	0	0	0	0	0	0	0	0	0	0	0	0	0	0	0	0	0	0	0	0	0	0	0.33758	1	0	1	0
tr|G3HBI1|G3HBI1_CRIGR	LQTLQAPSFVGPNEYWLK		697.702	3	27.024	TRUE	0.780115	1	1	1	1	0.685202	1	1	1	1	0.613159	1	1	0.922707	1	1	1	0.454127	1	1	1	1	0.571612	1	0.826923	0.789912	1	1	0.837317	1	0.989981	0.402258	1	1	1	0.896167	1	0.859749	1	0.834609	1	0.167785	1
tr|G3HBI1|G3HBI1_CRIGR	AEGNPKPEIIWLR		508.284	3	17.477	FALSE	0	0	1	0	0.0694444	0	0	0	0	0	0	0	0	0	0	0	0	0	0	0	0	0.144087	0	0	0	0	0	0	0	0	0	0	0	0	0	0	0	0	1	0.0177305	0	0	0
tr|G3HBI1|G3HBI1_CRIGR	LWIIEPKPNGEAR		508.284	3	16.1892	TRUE	1	0.56835	1	1	1	1	1	1	1	1	1	1	1	1	1	1	1	0.863201	1	1	1	1	1	1	1	1	1	1	1	1	1	1	1	1	1	0.0624198	1	1	1	1	1	0.749601	1
tr|G3HBI1|G3HBI1_CRIGR	LNPHWDGDTVYHETR		460.716	4	10.2612	FALSE	0.695925	0.082777	1	1	0	0	0	0	0	0	0	0	0	0	0	0	0	0	0	0	0.0606717	0.0215909	0	0	0	0	0	0	0	0	0	0	0	0	0	0	0	0	1	1	0.148418	0.0393343	0
tr|G3HBI1|G3HBI1_CRIGR	TEHYVTDGDWHPNLR		460.716	4	10.401	TRUE	1	0.75	1	1	1	1	1	1	1	0.259645	0.800367	1	1	1	1	1	0.352941	1	1	1	0.948381	1	1	0.809498	0.802589	1	0.147461	1	0.474824	1	1	0.907385	1	1	1	1	0.740512	1	1	1	1	1	1
tr|G3HBI1|G3HBI1_CRIGR	SGKPLLPFATGPPTEC[PPa]TR		648.34	3	17.2119	FALSE	0	0	1	0	0	0	0	0	0	0	0	0	0	0	0	0	0	0	0	0	0	0.108057	0	0	0	0	0	0	0	0	0	0	0	0	0	0	0	0	0.660907	0	0	0	0
tr|G3HBI1|G3HBI1_CRIGR	TC[PPa]ETPPGTAFPLLPKGSR		648.34	3	16.7845	TRUE	1	1	1	1	0.770642	1	0.611804	1	1	0.54789	0.303787	0.848432	1	0.529958	1	1	1	0.252617	0.730973	1	1	0.564573	0.928065	0.484236	1	1	1	0.433991	1	0.29556	1	1	1	1	1	1	0.744735	1	1	1	1	1	0.587954
tr|G3HBI1|G3HBI1_CRIGR	LSTTEC[PPa]VDDSGESHSNNTK		698.968	3	7.45798	FALSE	1	1	1	1	0	0	0.970836	0.486808	0.0711931	1	0.191821	1	0.281873	0.111907	0.00126743	0.0255517	0.260007	0.0453668	0.146597	1	0.0257009	0.424632	0.394015	0.0938442	0.182606	0.0644641	1	0.17048	0.0651714	0.177266	0.131135	1	0.0872663	0.0515917	0.0489627	0.128483	0.155791	0.0729209	0.078125	1	0.9417	0.581175	0.165587
tr|G3HBI1|G3HBI1_CRIGR	TNNSHSEGSDDVC[PPa]ETTSLK		698.968	3	7.79884	TRUE	1	1	1	1	1	1	1	1	1	0.534759	1	1	1	0.768041	1	1	1	1	1	1	0.379945	1	0.815109	1	1	1	1	1	1	1	0.541104	0.993705	0.561728	1	1	1	1	0.884766	1	1	1	1	1
tr|G3HBI1|G3HBI1_CRIGR	ISGVALHDQGQYEC[PPa]QAVNIIGSQK		877.106	3	17.052	FALSE	1	0.208333	1	0.705518	0.279846	0	0	0	0	0.00986842	0	0	0	0	0	0	0	0	0	0	1	0	0.00253165	0	0	0	0	0	0	0	0	0	0	0	0	0	0	0	1	0.331373	0.0681818	1	0
tr|G3HBI1|G3HBI1_CRIGR	QSGIINVAQC[PPa]EYQGQDHLAVGSIK		877.106	3	17.7487	TRUE	1	1	1	1	1	1	1	0.800871	1	1	0.249886	1	0.618543	0.414451	0.70253	0.719108	0.0510204	0.425839	1	0.0286501	1	1	0.65602	0.640732	0.954374	0.944216	1	0.392157	1	1	0.495982	1	0.562789	1	0.422404	1	0.561414	1	1	1	1	1	1
tr|G3HBI1|G3HBI1_CRIGR	HLVLSSGTLR		541.819	2	10.3525	FALSE	0.720978	0.136855	1	0	0.00911162	0	0	0	0.00358744	0	0	0	0	0	0	0	0	0	0	0	0.165266	0	0	0	0	0	0	0	0	0	0	0	0	0	0	0	0	0	1	0	0.383054	0	0
tr|G3HBI1|G3HBI1_CRIGR	LTGSSLVLHR		541.819	2	10.3611	TRUE	1	1	1	1	1	0.675676	1	1	0.575124	0.390964	1	1	1	1	0.867771	1	1	1	1	1	1	1	0.619647	1	0.726391	0.995714	1	0.09257	0.23389	1	0.929283	1	1	1	0.598425	1	0.930534	0.130564	1	0.926225	1	1	0.692375
tr|G3HBI1|G3HBI1_CRIGR	KIVGAEIQHITYR		509.96	3	10.4842	FALSE	1	1	1	1	1	1	0.947575	0	0.00689061	0.042836	0	0.00974252	0.344148	0	0	0.0354691	0	0	0.0388248	0	0.473881	0	0	0	0	0	0	0	0	0	0	0	0	0.057971	0	0	0	0	1	1	1	0.7456	1
tr|G3HBI1|G3HBI1_CRIGR	YTIHQIEAGVIKR		509.96	3	11.2243	TRUE	1	1	1	1	1	1	1	1	1	0.701845	1	1	1	0.988309	1	1	1	0.503284	0.949566	1	1	1	1	1	1	1	0.338214	0.904558	1	0.43754	1	1	1	0.683154	0.622677	1	1	1	1	1	1	0.386239	1
tr|G3HBI1|G3HBI1_CRIGR	DPYTVGQAR		503.751	2	8.49895	FALSE	0.505155	0.598456	1	1	0.507357	1	0.648276	1	0.011245	1	1	0.666881	1	1	0.618378	1	1	0.884114	1	0.00492308	0.354864	1	1	1	1	1	1	0.836091	0.865565	1	0.664004	0.999768	1	0.596878	1	0.0989144	1	0.239493	0.108747	1	1	1	0.172488
tr|G3HBI1|G3HBI1_CRIGR	AQGVTYPDR		503.751	2	7.86449	TRUE	1	0.344889	1	0.325709	0.0971524	1	0.826241	1	0.186376	1	1	0.082879	0.00456621	0.246394	0.535281	0.854953	0.795407	1	0.418768	0.724672	1	1	1	1	0.951753	0.907227	0.489426	0.31454	1	1	0.719119	1	1	0.185738	1	0.964834	1	0.516075	1	1	1	0.85491	0.749041
tr|G3HBI1|G3HBI1_CRIGR	GQFNAFSYHFR		458.551	3	15.8963	FALSE	0.734856	0	1	0.0066778	0	0	0	0	0	0	0	0	0	0	0	0	0	0	0	0	0	1	0	0	0	0	0	0.0141916	0	0	0	0	0	0.00814111	0	0	0	0	1	0.026534	0	0.118765	0
tr|G3HBI1|G3HBI1_CRIGR	FHYSFANFQGR		458.551	3	16.0795	TRUE	0.469613	1	1	1	1	1	1	1	1	1	1	1	1	1	1	1	0.929773	1	1	0.879072	1	1	1	1	1	0.957692	1	1	1	1	1	1	1	1	1	1	1	0.665787	1	1	1	1	0.818627
tr|G3HBI1|G3HBI1_CRIGR	MRVPSQLLNTELTER		596.321	3	18.0002	FALSE	1	0.86096	1	1	0	0.1201	0	0	0	0	0	0	0	0	0	0	0	0	0	0	0	0	0	0	0	0	0	0	0	0	0	0	0	0	0	0	0	0	0.613995	0.323092	0.784452	0.00662252	0
tr|G3HBI1|G3HBI1_CRIGR	ETLETNLLQSPVRMR		596.321	3	18.3794	TRUE	1	1	1	1	1	1	1	1	1	0.468213	0.949689	1	1	0.815419	1	0.264091	1	1	1	1	1	1	1	0.586714	1	1	0.543922	1	1	1	0.881222	0.945626	1	0.0726539	1	1	1	1	1	1	1	1	1
tr|G3HBI1|G3HBI1_CRIGR	ANEQLGLTSMHTLWFR		635.321	3	23.596	FALSE	1	0.223124	1	0.70202	0.229776	0.80393	0	0	0	0	0.0147601	0	0	0	0	0	0	0	0	0	0	0	0	0	0	0.00811771	0	0	0	0	0	0	0	0	0.193395	0	0.0573888	0	1	1	0.560241	1	0.0698467
tr|G3HBI1|G3HBI1_CRIGR	FWLTHMSTLGLQENAR		635.321	3	23.9147	TRUE	1	1	1	1	1	1	1	0.506264	1	1	1	0.690204	1	1	1	0.735708	1	1	0.647818	0.303008	1	1	1	0.581786	1	1	1	0.750533	1	1	1	0.940786	1	1	1	1	0.739033	1	1	1	1	1	1
tr|G3HBI1|G3HBI1_CRIGR	M[Oxi]RVPSQLLNTELTER		601.652	3	14.5722	FALSE	1	0	1	0.847604	0	0	0	0	0	0	0	0	0	0	0	0	0	0	0	0	0.642494	0.291332	0.0488053	0	0	0	0	0	0	0	0	0	0.00553097	0	0	0	0	0	1	0.255639	0.168421	0.118483	0
tr|G3HBI1|G3HBI1_CRIGR	ETLETNLLQSPVRM[Oxi]R		601.652	3	13.8852	TRUE	1	1	1	0.74763	1	1	1	1	1	1	1	1	1	0.263948	1	0.497805	1	1	1	0.610974	1	1	1	0.770358	1	1	1	1	1	1	0.381068	0.250651	1	1	1	1	1	1	1	0.848696	1	1	1
tr|G3HBI1|G3HBI1_CRIGR	THDGTC[PPa]NNLQHPMWGASLTAFER		665.055	4	19.7127	FALSE	1	1	1	1	1	1	1	0.89643	0.221649	0.867388	1	0	0.241708	0	0.0323085	0	0	0	0	0	1	0.107955	0.102373	0	0	0	0	0	0	0.0011422	0.00319659	0	0.0420744	0.258288	0	0	0.00773054	0	1	1	1	1	1
tr|G3HBI1|G3HBI1_CRIGR	EFATLSAGWMPHQLNNC[PPa]TGDHTR		665.055	4	19.1922	TRUE	1	1	1	1	1	1	1	1	1	1	0.438799	1	1	1	1	1	0.404688	1	0.565175	1	1	1	1	1	0.794309	1	0.0222469	0.0627148	0.0535869	1	1	0.341886	1	1	1	1	1	1	1	1	1	1	1
tr|G3HBI1|G3HBI1_CRIGR	SGKPLLPFATGPPTEC[PPa]TRDENESPIPC[PPa]FLAGDHR		759.771	5	22.6786	FALSE	1	1	1	1	1	1	1	1	1	1	1	1	0.711842	0.00246914	1	1	0.871691	0	1	0	1	1	0.126571	1	0	0.00108519	1	0	1	1	0	0.0798104	0.538175	0.69233	0	1	0	0.0676847	0.984595	1	0.911495	1	1
tr|G3HBI1|G3HBI1_CRIGR	HDGALFC[PPa]PIPSENEDRTC[PPa]ETPPGTAFPLLPKGSR		759.771	5	23.2223	TRUE	1	1	1	1	1	1	1	1	1	1	1	1	1	1	1	1	1	1	0.99521	1	1	1	1	0.292887	1	1	1	1	1	1	1	1	1	1	0.816162	1	1	1	1	1	1	1	1
tr|G3HBI1|G3HBI1_CRIGR	[PGQ]-QYNGHVLPMPR		647.822	2	14.5161	FALSE	1	0.213992	1	1	1	1	1	1	1	0	1	0.618194	0	0.0742527	0.255743	0	0.178971	0.0332661	0	0.196988	0.0156062	1	1	0	0.0421314	1	0	0.00746269	1	0	0.0250482	0.480136	0	0.161443	0	0	0	0.121485	1	0.693125	0.990062	1	1
tr|G3HBI1|G3HBI1_CRIGR	[PGQ]-QPMPLVHGNYR		647.822	2	14.2129	TRUE	1	1	1	1	0.153139	1	1	1	1	1	1	1	1	1	1	1	1	0.834029	1	1	1	1	1	1	1	1	1	1	0.374418	1	1	1	1	0.383581	1	1	1	1	1	1	1	1	1
tr|G3HBI1|G3HBI1_CRIGR	THDGTC[PPa]NNLQHPM[Oxi]WGASLTAFER		669.054	4	17.8155	FALSE	1	1	1	1	1	1	1	1	0.0236686	0.107341	0.0213675	0.4951	0.0853659	0.0250272	0.0148997	0.0110837	0.0239521	0.00239521	0.406327	0.293963	1	1	1	0.117989	0.0352201	0	0	0.498534	0.0241196	0	0	0	0.896479	0.0117878	0.103024	0.0187529	0	0	1	1	1	1	0.511868
tr|G3HBI1|G3HBI1_CRIGR	EFATLSAGWM[Oxi]PHQLNNC[PPa]TGDHTR		669.054	4	16.9617	TRUE	1	1	1	1	1	1	1	1	1	1	1	1	1	0.742841	1	1	1	1	1	1	1	1	1	1	1	1	1	0.344916	0.538745	0.492862	1	0.497038	0.885403	1	1	1	1	0.571661	1	1	1	1	1
tr|G3HBI1|G3HBI1_CRIGR	TPLPTDPR		448.745	2	8.50088	FALSE	1	0.912902	0	0.0182648	0.116599	1	0.424953	0.428791	0.0709127	0.0576247	0.0548971	0.0943194	0	0	0	0	0.148754	0.0418491	0.00713861	0	0.179487	0.715851	0.0192525	0.330281	0.0107527	0.0119225	0	0	0	0	0.020751	0.0445778	0.115954	0.241929	0	0.0887622	0.183472	0	0.802218	1	1	0	1
tr|G3HBI1|G3HBI1_CRIGR	PDTPLPTR		448.745	2	8.88049	TRUE	0.148148	1	1	0.735591	1	0.367901	0.853472	1	0.800802	1	0.111359	0.225864	1	1	0.871545	1	0.323424	1	0.756332	0.185322	1	0.5884	0.878906	0.790635	0.379481	0.346178	0.541612	0.0848785	1	0.0715925	0.0774619	0.223401	0.671689	1	0.267552	0.0321101	0.46336	0.654863	1	1	0.566517	0.967091	0.891798
tr|G3HBI1|G3HBI1_CRIGR	GYDPSVNAGIFNAFATAAFR		697.009	3	30.4446	FALSE	1	0.86772	0	1	0	0.00437158	0	0	0	0	0	0	0	0	0	0	0	0	0	0	0	0	0	0	0	0	0	0	0	0	0	0	0	0	0	0	0	0	0.919468	0.0108893	1	1	0
tr|G3HBI1|G3HBI1_CRIGR	FAATAFANFIGANVSPDYGR		697.009	3	30.105	TRUE	1	1	1	0.830955	1	0.996142	1	1	1	0.605035	0.738744	0.871005	0.566421	1	1	0.287481	0.12844	1	0.206237	1	1	1	1	1	1	0.0795012	0.174284	1	1	0.540623	1	1	0.715539	0.897504	1	1	1	1	1	1	1	1	1
tr|G3HBI1|G3HBI1_CRIGR	ANEQLGLTSM[Oxi]HTLWFR		640.653	3	19.9391	FALSE	1	0.912713	1	1	0.234659	0	0	0	1	0	0	0	0	0	0	0	0	0	0	0	1	1	0.609741	0	0	0.0322135	0.376287	0	0	0	0	0	0	0	0	0.2641	0	0	1	1	1	1	1
tr|G3HBI1|G3HBI1_CRIGR	FWLTHM[Oxi]STLGLQENAR		640.653	3	20.4931	TRUE	1	1	1	1	1	0.560831	1	1	1	0.89747	1	0.57337	1	1	1	1	1	0.957697	1	1	1	1	1	1	1	1	1	1	1	1	1	0.591831	1	1	0.164174	1	1	1	1	1	1	0.965336	0.833333
tr|G3HBI1|G3HBI1_CRIGR	AVYENGFNTPR		634.307	2	9.76953	FALSE	0.193916	1	1	0	0.505338	0	0	0	0.279942	0	0	0	0	0	0.0864714	0	0	0	0	0	0	0	0.700932	0	0	0	0	0	0	0	0	0	0	0	0	0	1	1	0	0.154242	1	0	1
tr|G3HBI1|G3HBI1_CRIGR	PTNFGNEYVAR		634.307	2	9.71919	TRUE	1	1	1	0.696587	1	1	0.590234	1	1	0.841417	1	1	1	1	1	1	1	1	1	1	1	1	0.473486	1	1	1	0.974016	1	1	1	1	1	1	1	1	1	1	1	1	1	1	1	1
tr|G3HBI1|G3HBI1_CRIGR	DENESPIPC[PPa]FLAGDHR		624.284	3	18.4844	FALSE	0.79447	0.655048	1	0.116364	0.0167015	0	0	0	0	0	0	0	0.0289283	0	0.360817	0	0.0156495	0.25305	0.171915	0.302265	1	1	1	1	0.0323267	0.559557	0.0774818	0	0	0.0738041	0	0	0.582017	0.00433839	0.0309654	1	0.957458	0.291947	1	0.848204	0.0909091	0	0.0454133
tr|G3HBI1|G3HBI1_CRIGR	HDGALFC[PPa]PIPSENEDR		624.284	3	18.2886	TRUE	1	1	1	0.751465	1	0.934524	1	1	1	0.424297	1	0.761381	1	1	1	1	1	1	1	1	1	1	1	1	1	1	1	1	1	1	1	1	1	1	1	1	1	1	1	1	0.461288	1	1
tr|G3HBI1|G3HBI1_CRIGR	N[Dea]GDPYVATSIVEAIATVDR		996.5	2	31.6592	FALSE	0	0	0	1	0	0	0.00379147	0	0	0	0	0	0	0	0	0	0	0	0	0	1	0.802225	0	0.00344432	0	0	0	0	0	0	1	0	0	0	0	0.0523104	1	0	0.962963	0	0	1	0
tr|G3HBI1|G3HBI1_CRIGR	DVTAIAEVISTAVYPDGN[Dea]R		996.5	2	31.3166	TRUE	1	1	1	0.140143	1	1	0.446076	0.631973	0.934992	0.459611	1	0.0644419	0.113228	1	0.205046	0.0958313	0.142132	0.964776	0.60493	0.262117	0.712884	0.59029	1	0.285815	1	0.106767	0.151621	0.0466139	1	0.99566	0.195982	0.0890093	1	0.0524877	0.0595334	1	0.100441	1	1	0.130081	0.301887	1	1
tr|G3HBI1|G3HBI1_CRIGR	[PGQ]-QYN[Dea]GHVLPMPR		648.314	2	16.5521	FALSE	1	1	0.685217	1	0.175646	0.928811	1	0.354012	1	0.905673	1	0.138446	0.359806	0	0.00373832	0	0.0502326	0	0	0	0.18815	0.140639	0.0684597	0	0	0.0337437	0	0	0	0	0	0	0	0	0	0.118153	0.00677966	0	1	1	0.503552	0.631829	0.106773
tr|G3HBI1|G3HBI1_CRIGR	[PGQ]-QPMPLVHGN[Dea]YR		648.314	2	15.5281	TRUE	1	0.701917	1	1	1	1	1	0.678417	1	1	1	1	1	1	1	1	1	1	1	1	1	0.988867	1	1	1	1	1	1	1	1	1	1	1	1	1	1	1	1	1	1	1	1	1
tr|G3HBI1|G3HBI1_CRIGR	IPSSAFEDLENLK		731.875	2	20.3456	FALSE	0.194286	0	1	0	0	0	0	0	0	0	0	0	0	0	0	0	0	0	0.165452	0	1	1	1	0.0105319	0	0	0.109779	0	0	0.00114943	0.067953	0	0.767093	0.229586	0	0	0	0	0.313725	0	0	0	0
tr|G3HBI1|G3HBI1_CRIGR	LNELDEFASSPIK		731.875	2	20.5318	TRUE	1	1	0.997531	0.865782	0.327849	1	1	1	0.325905	1	1	0.0962567	1	1	1	1	0.901951	0.215429	0.919945	1	1	0.895531	1	0.954128	0.427312	0.692409	0.893263	1	1	0.588375	0.922852	0.936685	0.650073	1	1	1	1	0.939597	1	1	0.892259	0.957484	0.934018
tr|G3HBI1|G3HBI1_CRIGR	THLFDSRPHSPNDLLALFR		559.796	4	23.558	FALSE	1	1	1	1	1	1	1	0.618132	1	1	1	1	1	0	0	1	0	0	0	0	0	0	0	0	0	0	0	0	0	0	0	0	0	0	0	0	0	0	1	1	1	1	1
tr|G3HBI1|G3HBI1_CRIGR	FLALLDNPSHPRSDFLHTR		559.796	4	24.2975	TRUE	1	1	1	1	1	1	1	1	1	1	1	1	1	1	1	1	1	1	1	1	1	1	1	1	1	1	1	0.854864	0.85707	1	1	1	1	0.410274	1	1	0.5492	1	1	1	1	1	1
tr|G3HBI1|G3HBI1_CRIGR	[PGQ]-QYN[Dea]GHVLPM[Oxi]PR		656.311	2	12.6636	FALSE	1	1	1	0.178654	0.00477327	0.502096	1	0.471783	0	1	0.00505476	0	0	0	0	0.68165	0	0	0	0.00498132	0.872552	0.315664	1	0.121087	0	0	0.547103	0	0	0.0226921	0	0	1	0.104216	0	0.0125543	0	0	1	1	1	0.775764	0.14645
tr|G3HBI1|G3HBI1_CRIGR	[PGQ]-QPM[Oxi]PLVHGN[Dea]YR		656.311	2	11.8123	TRUE	1	1	1	1	1	1	1	1	1	1	1	1	1	1	0.643174	1	0.878528	1	1	1	1	1	1	1	0.738931	1	0.741907	1	1	1	0.489043	1	1	1	1	1	1	1	1	1	1	1	1
tr|G3HBI1|G3HBI1_CRIGR	LFSM[Oxi]AHTVALDLAAINIQR		700.714	3	23.2271	FALSE	1	1	1	0.350999	0	0.60655	0.136278	0	0	0	0	0	0	0	0	0.00896861	0	0	0	0	0	0	0	0	0	0	0	0	0	0	0	0	0	0	0	0	0	0	1	1	1	0.913833	0.0468468
tr|G3HBI1|G3HBI1_CRIGR	QINIAALDLAVTHAM[Oxi]SFLR		700.714	3	23.7617	TRUE	1	1	1	1	1	1	1	1	1	1	1	1	1	1	0.855274	1	1	1	1	1	1	1	1	0.79151	1	1	1	1	1	1	1	0.870262	0.685222	1	1	0.620516	0.353994	1	1	1	1	1	1
tr|G3HBI1|G3HBI1_CRIGR	FHISPEGFLTINDVGTADAGR		739.703	3	22.6171	FALSE	1	1	0.909341	0.69455	0.213333	0.31246	0	0.11123	0	0.442501	0	0	0.0322997	0	0	0	0.00220751	0	0	0	1	0.957023	0.509516	0	0	0	0	0	0	0	0.00215285	0	0.0943979	0.0414334	0	0.289196	0.428385	0	1	0.96665	1	1	1
tr|G3HBI1|G3HBI1_CRIGR	GADATGVDNITLFGEPSIHFR		739.703	3	22.9999	TRUE	0.926299	1	1	1	1	1	1	1	1	1	1	1	1	0.716165	1	1	1	0.732318	0.831154	1	1	0.740198	0.663614	0.465635	1	1	1	1	1	1	1	1	1	0.750494	0.914509	0.822543	1	0.752556	1	1	1	1	1
tr|G3HBI1|G3HBI1_CRIGR	NLNTLLLNNNQIK		756.431	2	18.3557	FALSE	0.882591	0	1	0	0	0	0.00378788	0	0	0	0	0	0	0	0	0	0	0	0	0	0	0	0	0	0	0.025702	0.214315	0	0	0	0	0	0	0	0	0	0	0	0.0672269	0	0	0	0
tr|G3HBI1|G3HBI1_CRIGR	IQNNNLLLTNLNK		756.431	2	18.8707	TRUE	1	1	1	1	0.255431	1	0.847363	1	1	1	0.556226	1	1	1	1	1	1	1	1	0.573776	1	1	1	0.29219	1	1	1	1	1	1	1	1	1	0.741497	1	1	1	1	1	1	0.574594	0.548892	0.84646
tr|G3HBI1|G3HBI1_CRIGR	DGDRLWYENPGVFSPAQLTQLK		845.427	3	25.6508	FALSE	1	0.911513	1	1	0.475989	0.653174	0	0	0	0	0	0	0	0	0	0	0	0	0	0	0	0	0	0	0	0	0	0	0	0	0	0	0	0	0	0	0	0	1	0.816351	1	1	0
tr|G3HBI1|G3HBI1_CRIGR	LQTLQAPSFVGPNEYWLRDGDK		845.427	3	25.9641	TRUE	1	0.950469	1	1	1	0.584346	1	1	1	0.721755	0.649011	1	1	1	0.601327	0.853326	1	1	1	1	1	0.312849	0.696568	1	1	1	1	1	0.996618	1	0.664715	0.283801	1	0.77917	0.469347	0.322143	1	1	1	1	0.826577	1	1
tr|G3HBI1|G3HBI1_CRIGR	QYN[Dea]GHVLPMPR		438.22	3	11.9462	FALSE	1	0.572554	1	1	0.235057	0.713336	0.457403	0.0858896	0.00524017	1	0.0444444	0	0.764725	0	0	0.02781	0	0	0.603165	0	1	0.0588843	0	0.00539665	0	0.00317125	1	0	0	1	0	0	0	0.537634	0	0.0767947	0	0.114086	1	0.832151	0	1	0.183844
tr|G3HBI1|G3HBI1_CRIGR	PMPLVHGN[Dea]YQR		438.22	3	12.3305	TRUE	1	1	1	0.610239	0.770894	0.729659	1	1	1	1	1	0.42065	1	1	0.61755	0.55428	0.543379	0.714716	1	1	1	1	0.812073	1	0.357963	1	1	0.493537	1	0.0376448	0.995006	0.65291	0.908947	0.603359	0.82998	0.87017	0.49543	1	1	1	0.957582	1	1
tr|G3HBI1|G3HBI1_CRIGR	LDENFEPIPQ[Dea]GHVPLHK		493.505	4	14.5236	FALSE	1	1	1	1	1	1	0.411348	0.0275772	0.279319	0	0.769423	0.0206319	0.0334405	0.317881	0.0572274	0.0479744	0.00113186	0.00681044	0.0269251	0.328697	0.631111	0.104563	0.240741	0.0924406	0.161705	0.0148662	0.0034823	0.0647635	0.0290262	0	0.0681245	0	0	0.383287	0.257134	0.00306279	0	0.0223152	1	1	1	1	0.966054
tr|G3HBI1|G3HBI1_CRIGR	HLPVHGQ[Dea]PIPEFNEDLK		493.505	4	13.997	TRUE	1	1	1	1	1	1	1	1	1	1	1	1	1	1	1	0.290012	1	1	1	1	1	1	1	1	1	0.417831	1	1	1	1	1	1	0.559432	1	1	1	1	0.895247	1	1	1	1	1
tr|G3HBI1|G3HBI1_CRIGR	HLEGPATNDLKK		441.574	3	7.62497	FALSE	0.830389	0.31107	1	0	1	0.34128	1	0.205177	0.429243	1	0.0290456	0.490717	0.0140449	0	1	0.772633	0	0.113795	0.394336	1	1	0.690398	1	0.238439	0.143457	0.740417	0.201253	0.141006	0.0611205	0.0243779	0.0960317	0.277297	1	0.552113	0.940237	0	0.108902	0	1	0.228249	0	1	0.836948
tr|G3HBI1|G3HBI1_CRIGR	KLDNTAPGELHK		441.574	3	7.6534	TRUE	1	1	1	1	1	1	0.205069	1	0.549922	0.717423	0.359504	1	0.693756	0.943928	1	1	1	0.628426	0.841301	0.119928	1	1	1	1	0.860341	1	1	0.429354	1	1	0.25719	1	1	1	0.464531	1	0.0148462	0.66772	0.46879	0.708101	0.701844	1	1
tr|G3HBI1|G3HBI1_CRIGR	LRDGDRLWYENPGVFSPAQLTQLK		701.619	4	23.6135	FALSE	1	1	1	1	1	1	1	0.103712	0.313027	1	0.00339271	0.170293	1	0	0	0.211932	0	1	0	0	0	0	0	0	0	0	0	0.00223339	0	0	0.0280243	0	0	0	0	0	0	0	1	1	1	1	1
tr|G3HBI1|G3HBI1_CRIGR	LQTLQAPSFVGPNEYWLRDGDRLK		701.619	4	23.3472	TRUE	1	1	1	1	1	1	1	1	1	1	1	0.197417	0.912552	0.999482	1	1	1	1	1	0.840693	1	1	0.510681	1	1	1	0.178404	1	0.548287	1	1	1	0.702872	0.462397	0.499295	0.936468	1	1	1	1	1	1	1
tr|G3HBI1|G3HBI1_CRIGR	AGEIFER		411.211	2	8.89844	FALSE	0.80109	0	0.920424	0.343558	0.383897	0.603448	1	0.0472155	0.00364299	1	0.0544554	0	0.059684	0	0.0537046	0.217284	0.613318	0.0895141	1	0.836832	0.938214	1	1	1	1	0.853804	0.860191	1	0.273414	0.587537	0.647374	1	0.522177	1	0.639037	0.520476	1	1	0.78327	1	0.104139	0.0977543	0.0484305
tr|G3HBI1|G3HBI1_CRIGR	EFIEGAR		411.211	2	9.11878	TRUE	1	1	1	0.406919	1	1	1	1	1	1	1	0.836041	0.570529	1	0.731232	1	1	1	1	1	0.85383	1	1	1	1	1	1	0.820031	1	1	1	1	1	1	1	1	0.595835	0.193526	1	0.271293	0.865542	0.99702	0.408435
tr|G3HBI1|G3HBI1_CRIGR	LGPTLMC[PPa]LLSTQFR		825.939	2	28.0102	FALSE	1	1	1	0.752047	0.408443	0.655963	1	0	0	0	0	0	0	0	0	0	0	0	0	0	0	0	0	0	0	0	0	0	0	0	0	0	0	0	0	0	0	0	1	1	1	1	0.00428725
tr|G3HBI1|G3HBI1_CRIGR	FQTSLLC[PPa]MLTPGLR		825.939	2	28.2658	TRUE	0.384501	0.844578	1	0.170362	1	1	0.640491	0.762636	0.836828	1	0.732296	0.702532	0.695509	1	0.37894	0.161262	1	0.835199	1	0.0496894	1	1	1	0.990447	1	1	1	0.842241	1	1	0.493237	0.644302	1	0.967859	0.954469	0.928338	1	0.272786	0.728543	1	1	1	0.0615911
tr|G3HBI1|G3HBI1_CRIGR	RIPSSAFEDLENLK		540.286	3	18.28	FALSE	1	1	1	1	0.0148148	0.0144628	0	0	0	0	0	0	0	0	0	0	0	0	0	0	0.334007	0.666223	0.152373	0	0	0	0	0	0.0533793	0	0	0.0247593	0.00337079	0.702999	0.0761461	0	0.0120022	0	1	1	1	0.117509	0
tr|G3HBI1|G3HBI1_CRIGR	LNELDEFASSPIRK		540.286	3	17.8091	TRUE	1	1	1	1	1	0.363073	1	1	1	1	1	1	1	1	1	1	1	1	0.537001	1	0.815716	1	1	1	1	0.311927	1	1	0.447833	0.347175	0.123054	0.929912	1	1	0.984188	1	1	0.930836	1	1	1	1	1
tr|G3HBI1|G3HBI1_CRIGR	ITHLVPGTFSHLESM[Oxi]K		453.988	4	13.401	FALSE	1	1	1	0.745261	0.28169	0.0568807	0.0208333	0	0.0277575	1	0.113125	0.307242	0.616227	1	0.448556	1	1	0.665736	1	1	1	1	1	1	0.808352	0.894233	1	1	1	1	1	1	1	1	1	1	1	1	1	1	1	1	0.181185
tr|G3HBI1|G3HBI1_CRIGR	IM[Oxi]SELHSFTGPVLHTK		453.988	4	14.1221	TRUE	1	0.558424	1	1	1	0.769687	1	1	1	1	1	0.294737	1	1	1	1	1	1	1	1	1	1	1	1	1	1	1	1	1	1	1	1	1	1	1	1	1	1	1	1	1	1	1
tr|G3HBI1|G3HBI1_CRIGR	LYGSTLNIDLFPALM[Oxi]VEDLVPGSR		879.46	3	33.8422	FALSE	1	1	1	1	1	1	1	0.020339	0.517297	1	0.130481	0.6302	1	0.210189	0.100182	1	0.0192405	0.0172228	0.0424211	0.121591	0.948837	1	0.817821	0.29377	0.0029513	0.0229885	0	0.0394089	0.103085	0.491283	0	0.0583882	0.281216	1	0.0482931	0.175528	0.0591603	0.00618876	1	1	1	0.597257	0.14591
tr|G3HBI1|G3HBI1_CRIGR	SGPVLDEVM[Oxi]LAPFLDINLTSGYLR		879.46	3	33.2022	TRUE	1	1	1	1	1	1	0.50201	0.838788	0.533439	0.247499	1	1	1	0.457009	0.695804	1	1	1	0.679382	0.947397	0.643461	0.325563	1	0.472504	1	0.925055	0.195634	1	0.400858	1	1	1	1	1	1	0.792032	1	0.909398	1	1	1	0.605247	1
tr|G3HBI1|G3HBI1_CRIGR	[PGQ]-QITSLESR		458.74	2	12.4409	FALSE	1	0.373264	1	1	0.840936	1	1	0.411024	0.280583	1	1	1	0.00152439	0.572591	0	0.0224719	0.0355598	0.387925	0.79023	1	0.711809	0.787879	1	0	1	1	0.0902184	0.677677	1	0	1	0.939365	0.313945	0.317587	0.623083	0.361155	1	0.548156	0.0752688	1	1	0.664009	0.659803
tr|G3HBI1|G3HBI1_CRIGR	[PGQ]-QSELSTIR		458.74	2	11.3672	TRUE	1	1	1	1	0.657621	1	0.908665	1	0.685265	1	1	1	1	1	1	1	1	1	1	1	1	1	1	1	1	1	1	1	1	1	1	1	1	1	1	1	1	1	0.597254	1	1	1	1
tr|G3HBI1|G3HBI1_CRIGR	DHGIPPYHDYR		457.214	3	8.31203	FALSE	0.494709	1	1	0.712969	1	1	1	1	0.618994	0.682854	0.776361	1	0.468388	1	0.579957	0.701425	0.840892	1	1	0.603832	1	1	0.828523	1	1	1	0.513344	1	0.712564	0.283066	1	0.78691	1	1	1	1	0.599159	1	0.822242	1	1	0.42836	1
tr|G3HBI1|G3HBI1_CRIGR	YDHYPPIGHDR		457.214	3	8.36569	TRUE	1	1	1	1	1	1	1	1	0.877892	1	1	1	1	0.979123	1	0.516667	1	1	1	0.239715	1	1	1	1	0.923846	1	0.918845	1	1	0.890127	1	1	1	1	1	1	1	0.963016	1	1	1	1	1
tr|G3HBI1|G3HBI1_CRIGR	SSPVC[PPa]GSGM[Oxi]TSLLM[Oxi]NSVYPR		730.339	3	16.2165	FALSE	1	0.407255	1	0.910455	0.670557	0.379624	0	1	0.0198473	0.594232	0.0289057	0	0.472687	0	0.00598086	0.6475	0.131589	0.0535797	0.063745	1	1	1	0.126514	0.4425	0	0.0256898	0.549628	0.114735	0.811624	0.996427	0.486721	0	1	1	0	0.288626	0.123676	0.387988	0.419401	1	0.885142	1	0.528513
tr|G3HBI1|G3HBI1_CRIGR	PYVSNM[Oxi]LLSTM[Oxi]GSGC[PPa]VPSSR		730.339	3	16.8999	TRUE	1	1	1	1	1	1	0.634387	1	1	0.206219	1	0.741267	0.249661	0.609741	1	1	0.909771	0.47116	0.0499236	1	0.797484	0.250413	0.289788	1	1	0.276637	0.983169	0.297306	0.37883	1	1	0.656795	0.56835	1	0.459157	0.683141	1	1	1	1	1	1	1
tr|G3HBI1|G3HBI1_CRIGR	ITHLVPGTFSHLESMK		599.65	3	16.5504	FALSE	1	1	1	1	1	1	0.776829	0.00299401	0.00364631	1	1	1	0.309322	0	0.0342324	0	0.0315582	0.0172786	0.0765504	0	1	1	1	0.415659	0.0762712	0.148069	1	0.015121	0	0.457724	0.0231996	0.652185	0.452157	0.0392377	0.0686932	0.00692726	0.117747	0.561069	1	1	1	1	1
tr|G3HBI1|G3HBI1_CRIGR	MSELHSFTGPVLHTIK		599.65	3	16.5612	TRUE	1	1	1	1	1	1	1	0.433513	1	1	1	1	1	1	1	1	1	1	0.461015	1	1	1	1	1	0.659415	1	1	1	1	1	1	1	1	1	1	1	1	1	1	1	1	1	1
tr|G3HBI1|G3HBI1_CRIGR	LGPTLM[Oxi]C[PPa]LLSTQFR		833.936	2	25.1895	FALSE	1	1	1	1	0	0.00865801	0.11634	0.023984	0	0.0784574	0.0466019	0	0.078543	0.0592072	0.165282	0.08	0.0434577	0	0.281334	0	1	1	0.723708	0.697493	0.0789877	0.0248566	0.114574	0.0103788	0.0472855	0.0559963	0.0495356	0	0	1	0.0375427	0.439733	0.00776484	0	1	0.386492	1	0.959752	0.247396
tr|G3HBI1|G3HBI1_CRIGR	FQTSLLC[PPa]M[Oxi]LTPGLR		833.936	2	25.0202	TRUE	1	1	1	1	0.393975	1	0.391534	0.407937	0.646672	0.538619	1	0.581953	0.938525	1	0.645772	0.297225	1	0.93603	0.625313	1	1	0.947338	1	1	0.451541	1	0.956381	0.325581	1	0.701514	1	0.997908	0.606261	0.791239	0.307171	0.436286	1	1	1	1	0.345205	0.778523	1
tr|G3HBI1|G3HBI1_CRIGR	NGDPYVATSIVEAIATVDR		664.341	3	28.7894	FALSE	1	1	1	0.0763359	0	0	0	0	0	0	0	0	0	0	0	0	0	0	0	0	0	0	0	0	0	0	0	0	0	0	0	0	0	0	0	0	0	0	1	0.069697	1	0.189044	0.0710059
tr|G3HBI1|G3HBI1_CRIGR	DVTAIAEVISTAVYPDGNR		664.341	3	28.6208	TRUE	1	1	1	1	1	0.0650407	1	0.798496	1	0.880617	1	0.85145	0.158103	1	1	0.690709	1	0.0518623	0.780755	1	1	1	0.928201	1	1	0.372221	1	1	1	1	1	0.423349	1	0.661157	1	0.725649	0.786986	1	1	0.818016	1	0.948638	1
tr|G3HBI1|G3HBI1_CRIGR	LYGSTLNIDLFPALMVEDLVPGSR		874.128	3	37.3657	FALSE	1	1	1	0.285164	0	0.681329	0.958958	0.232365	0.475437	1	0.0389001	0.797106	0	0	0	0	0	0	0	0	0.149738	0	0	0	0	0	0	0	0	0	0	0	0	0	0	0	0	0	0.441989	0.0350877	1	0	0.590304
tr|G3HBI1|G3HBI1_CRIGR	SGPVLDEVMLAPFLDINLTSGYLR		874.128	3	37.0566	TRUE	0.844483	1	0.8739	0.8	1	1	1	0.0701754	0.10136	0.423592	0.3413	1	0.32027	0.860536	0.491762	1	0.0502793	1	0.857624	0.281476	1	1	0.805603	0.266999	0.689193	1	0.690832	0.783136	0.0876145	0.862819	1	0.406991	0.764771	1	0.634316	0.854997	0.729485	0.664554	1	0.839883	1	0.936823	1
tr|G3HBI1|G3HBI1_CRIGR	GQFNAFSYHFRG		477.558	3	14.6716	FALSE	1	1	1	1	1	1	0.791667	1	1	0.24829	1	1	0.966175	0	1	0	1	0.59638	0	0	0	0	0	0.0224375	1	0.818364	0	0	0	0	1	0.259942	0	0.252802	0.0276498	0	0	1	1	1	0.509434	1	1
tr|G3HBI1|G3HBI1_CRIGR	RFHYSFANFQGG		477.558	3	15.2199	TRUE	1	1	1	1	1	1	1	1	1	1	1	1	1	1	1	1	1	1	0.900332	1	1	0.669983	1	1	0.837552	1	1	0.964032	1	1	1	1	0.876033	0.347084	1	1	1	0.953633	1	0.925647	1	0.567585	1
tr|G3HBI1|G3HBI1_CRIGR	YLYLYK		431.739	2	12.8582	FALSE	1	0.0349206	1	0.0342368	0.0835465	1	0.134262	0.554598	0.971256	0.0989975	0.269042	0.0284126	0.0176511	0.0166574	0.0511022	1	0.0426743	0.126112	0.0138648	0.0266371	0.906389	1	0.352381	0.00539084	0.0193492	0.233344	0.181431	0.57363	0.0186092	0.169682	0.0188867	1	0.0158562	0.0142211	0.0164172	0.0356327	0.0823422	0.0149031	1	1	0.378667	0.65788	0.0181087
tr|G3HBI1|G3HBI1_CRIGR	YLYLYK		431.739	2	12.8582	TRUE	1	0.0349762	1	0.0342857	0.0852515	1	0.135529	0.555316	0.971861	0.100251	0.269933	0.0284302	0.0190088	0.0177679	0.0521042	1	0.0426945	0.12692	0.0150202	0.0266519	0.906984	1	0.353114	0.006469	0.0193577	0.234007	0.181508	0.573794	0.0195886	0.169751	0.0188961	1	0.0169133	0.0142303	0.0164251	0.035649	0.0832571	0.0149105	1	1	0.379004	0.659026	0.0181269
tr|G3HBI1|G3HBI1_CRIGR	ITSEPQDADVTSGNTVYFTC[PPa]R		792.366	3	14.6939	FALSE	1	0.841365	1	1	0.0339943	0	0.304167	0	0	0.931596	0.300603	0	1	0.917698	0.00126904	0	0.904	0	0.577009	0.34535	1	0.559406	0.271412	0.219048	0.202689	0.0195599	0.0375783	0.120858	0.362215	0.403014	0.627334	1	1	1	0.377347	1	1	0.00616016	1	0.195889	1	1	0.0103627
tr|G3HBI1|G3HBI1_CRIGR	IC[PPa]TFYVTNGSTVDADQPESTR		792.366	3	15.1575	TRUE	1	1	1	1	0.946576	1	0.988454	1	1	1	1	1	1	1	1	1	1	1	0.845676	1	1	1	1	0.808658	1	1	1	0.535456	1	1	0.7159	0.375076	1	1	0.730101	1	1	0.0255242	1	0.99901	1	1	1
tr|G3HBI1|G3HBI1_CRIGR	SSPVC[PPa]GSGMTSLLMNSVYPR		719.676	3	23.6562	FALSE	1	1	1	1	0.723203	1	1	0.310613	0	0	0	0	0.0796411	0	0	0.00135685	0	0	0	0	0.693729	0	0	0	0	0	0	0	0	0	0	0.119481	0	0	0	1	0	0	1	0.492411	0.991034	1	1
tr|G3HBI1|G3HBI1_CRIGR	PYVSNMLLSTMGSGC[PPa]VPSSR		719.676	3	24.6068	TRUE	1	1	1	1	0.897561	1	1	0.662433	1	1	1	0.828097	1	1	1	1	0.649036	0.641372	1	1	1	1	1	0.536512	1	1	1	1	1	1	1	1	0.299718	1	0.381094	1	1	1	1	1	1	0.902771	1
tr|G3HBI1|G3HBI1_CRIGR	DGVQVTESGK		510.254	2	7.79219	FALSE	1	1	1	1	1	1	1	1	0.67915	0.230316	0.173096	1	1	0.291525	1	0.619576	0.332248	1	0.403521	1	1	1	1	0.967217	0.0705606	0.0255561	1	1	0.364544	0.427466	1	0.57221	0.649488	0.145486	0.138401	0.614648	0.184688	1	1	1	0.879525	0.438095	1
tr|G3HBI1|G3HBI1_CRIGR	GSETVQVGDK		510.254	2	7.74507	TRUE	1	1	1	1	1	1	1	1	0.85231	0.120805	1	1	1	0.682129	0.609323	1	0.659522	1	0.458447	1	0.836151	0.257084	1	0.422018	0.352279	1	0.781898	0.958864	1	1	1	0.791011	0.401863	0.450379	0.663841	0.619916	0.681344	0.890134	1	1	1	1	1
tr|G3HBI1|G3HBI1_CRIGR	NTIGYSSVSM[Oxi]VLSVNVPDVSR		747.379	3	23.9994	FALSE	1	0.968928	1	1	0.0805484	0.861068	1	0	0.369398	1	0	0.0205523	0.409393	1	0.247685	0.0519894	0.180261	0.0685969	0.0405827	1	1	1	1	0.221734	1	1	0.549742	1	0.474209	0.367251	1	0.0108481	1	1	1	0.847572	1	0.480409	1	1	1	0.845209	0.580521
tr|G3HBI1|G3HBI1_CRIGR	SVDPVNVSLVM[Oxi]SVSSYGITNR		747.379	3	23.1102	TRUE	1	0.910622	1	1	1	0.359578	1	1	1	1	1	0.757901	1	1	1	1	1	1	1	1	1	1	1	1	1	1	1	1	1	1	1	1	1	1	0.279536	1	1	1	1	1	1	1	1
tr|G3HBI1|G3HBI1_CRIGR	VWQDC[PPa]C[PPa]EDC[PPa]R		735.284	2	8.44042	FALSE	1	0.680776	1	1	0.153022	1	0.65154	1	0.270854	0.988528	0.326809	0.296172	0.627171	1	1	0.987913	0	0.119658	0.272692	0.223923	1	0.145438	0	0.704672	0.372733	0.353377	0.294385	0.089198	0	0.865863	0.775437	0.0770453	0.0556341	1	0	0.271505	0.013986	0.137047	1	0.673929	0.708941	0.718033	0.114241
tr|G3HBI1|G3HBI1_CRIGR	VC[PPa]DEC[PPa]C[PPa]DQWR		735.284	2	8.12836	TRUE	1	1	0.616257	1	1	1	1	1	1	1	1	0.463025	1	1	0.421088	1	0.376138	1	1	0.303638	0.970046	0.950839	0.293529	1	1	0.90468	0.867544	0.382298	0.553167	1	1	0.860341	0.429086	0.395627	0.629063	0.418249	0.30996	1	1	0.405505	0.880851	1	0.560904
tr|G3HBI1|G3HBI1_CRIGR	LFSMAHTVALDLAAINIQR		695.382	3	27.1685	FALSE	0.700422	1	1	1	1	0.9124	0.581306	0.247731	1	1	0.949124	0.0643308	0.827736	0.0837599	0	0.00771704	0	0	0.132739	0	0.631327	0	0	0.027259	0	0	0	0.0323475	0.070529	0	0	0	0	0.0117801	0.0495458	0	0	0	0.917258	1	0.276803	1	1
tr|G3HBI1|G3HBI1_CRIGR	QINIAALDLAVTHAMSFLR		695.382	3	26.4647	TRUE	0.643341	1	1	1	1	1	1	1	1	1	1	1	1	1	0.206539	1	1	1	0.699431	1	0.629082	1	1	1	1	0.761613	1	1	1	0.964433	1	1	1	1	1	1	1	0.901742	1	1	1	1	1
tr|G3HBI1|G3HBI1_CRIGR	GLASLEQLYLHFNQIETLDPESFQHLPK		817.673	4	30.7954	FALSE	1	1	1	0.595041	0.656335	1	1	0.598957	0.844444	1	1	1	1	0.288302	0	0.227992	0	1	0	0.00960961	0.657965	0	0.353587	0.0742065	0.0286458	0.193833	0	0.0308844	0.0728477	1	0.0207203	0	0	0	1	0	0	0	1	0.480884	1	1	0.375353
tr|G3HBI1|G3HBI1_CRIGR	PLHQFSEPDLTEIQNFHLYLQELSALGK		817.673	4	29.8852	TRUE	1	1	1	1	0.759026	1	1	1	0.408574	1	1	1	0.145015	0.697014	1	1	0.651994	0.13771	0.495641	1	1	0.533286	1	1	0.440372	1	1	1	1	0.212815	1	1	0.575359	0.52645	1	1	1	1	1	1	1	1	1
tr|G3HBI1|G3HBI1_CRIGR	TYAQSGNAQAAATC[PPa]EYPRR-[-1R]		986.945	2	8.54198	FALSE	0.963247	0	0	0	0	0	0	0	0	0.31067	0	0	0	0	0	0	0	0	0	0.0904331	0	0	0	0.0478927	0	0	0.207921	0	0	0.0367861	0	0	0	0.174863	0	0.199432	0.0130222	0	0	0.0178891	0.0447094	0.118644	0.194886
tr|G3HBI1|G3HBI1_CRIGR	RPYEC[PPa]TAAAQANGSQAYTR-[-1R]		986.945	2	8.68339	TRUE	1	1	1	1	0.483551	0.48394	0.430684	1	0.259701	1	0.521614	0.466048	0.235294	0.277672	0.288583	1	0.988366	1	0.215045	0.152991	0.398916	0.198011	0.196995	0.178923	0.144857	0.787772	0.271672	0.176406	1	0.170213	0.203839	0.711917	0.168742	0.21249	0.134387	0.385866	1	0.153957	0.567409	0.461947	1	0.363636	1
tr|G3HBI1|G3HBI1_CRIGR	FIMEMQTVITDLRK		575.641	3	23.2075	FALSE	1	1	1	1	0.899103	1	0.870678	0	1	1	0	0.733956	0.509719	0.00126422	0.0528942	0.106244	0.234921	0.33762	0.238889	0.117219	0.297907	1	1	0.0725806	0.619409	0.221703	0.113918	0.00332963	1	0.138333	0.225905	1	0.293305	0.0640165	0.24119	0.0517771	0.0130506	0.0222017	0.442645	1	1	1	1
tr|G3HBI1|G3HBI1_CRIGR	RLDTIVTQMEMIFK		575.641	3	23.5475	TRUE	0.607774	0.811007	1	1	1	1	1	1	0.813907	1	1	1	1	1	0.916622	1	1	1	1	1	1	1	1	1	1	1	1	1	1	1	1	1	1	1	1	1	1	1	0.761996	1	1	1	1
tr|G3HBI1|G3HBI1_CRIGR	LYGSTLN[Dea]IDLFPALMVEDLVPGSR		874.456	3	37.1106	FALSE	1	1	0.170492	0.0738854	0.530265	1	0.112137	0.377634	1	0.664373	0.0632988	0.0184211	0.642449	0.159624	0	0.15636	0	0	0.00488103	1	0.623582	1	1	0	0.075559	0	0.496658	1	0	0	1	0.839863	1	0.0494777	0	0.00305344	0.0235294	0.175352	1	0.480818	1	0	1
tr|G3HBI1|G3HBI1_CRIGR	SGPVLDEVMLAPFLDIN[Dea]LTSGYLR		874.456	3	37.1657	TRUE	1	1	1	1	1	1	0.549498	1	0.151308	0.373183	1	0.186306	0.655069	0.425806	0.476555	0.320776	0.763915	0.846374	0.759942	0.220784	1	1	0.890308	0.302422	0.548682	0.314159	0.651005	0.0829531	0.0782859	1	1	0.815582	1	0.730132	0.446047	0.437974	0.0679566	0.22784	1	1	1	0.354286	1
tr|G3HBI1|G3HBI1_CRIGR	LDSNALHC[PPa]DC[PPa]EILWLADLLK		809.74	3	32.5646	FALSE	1	1	1	0.846154	1	1	1	1	0.195782	1	0.00340716	0.144956	0.732964	0.00694847	0	0.83524	0	0.0332326	0.638443	0	1	0.142206	1	0	0	0	1	0	0	0.281205	0	0.00106952	0.285714	0.321041	0	1	1	0	1	1	1	1	1
tr|G3HBI1|G3HBI1_CRIGR	LLDALWLIEC[PPa]DC[PPa]HLANSDLK		809.74	3	32.388	TRUE	1	0.813278	1	1	1	1	1	1	1	0.906332	1	1	1	0.452349	0.969507	0.496439	0.355938	0.38921	0.14902	0.705117	0.34946	1	1	0.328236	1	1	0.812104	0.525857	0.768059	0.550303	1	0.609257	0.467893	0.824461	1	0.596203	1	1	1	1	1	1	1
tr|G3HBI1|G3HBI1_CRIGR	NLNTLLLN[Dea]NNQIK		756.923	2	18.3329	FALSE	1	0.939408	1	1	1	1	1	1	0.55508	1	0.193705	1	1	1	1	1	1	1	1	0.27433	1	1	1	1	1	1	0.825788	1	1	1	1	1	1	1	1	0.952903	1	0.900508	1	0.123596	0.102288	1	1
tr|G3HBI1|G3HBI1_CRIGR	IQNNN[Dea]LLLTNLNK		756.923	2	18.4808	TRUE	1	0.587013	1	1	1	1	0.406877	0.400478	0.648392	1	1	1	0.776606	1	1	0.764619	1	1	0.942554	0.975687	1	0.0715726	0.605005	1	0.625914	1	1	1	1	1	0.383146	0.697214	1	1	1	1	1	0.624132	0.757692	1	0.35059	1	1
tr|G3HBI1|G3HBI1_CRIGR	SSPVC[PPa]GSGM[Oxi]TSLLMNSVYPR		725.008	3	19.0423	FALSE	1	1	1	1	0.250663	1	1	0.474474	0.436782	1	0.380567	0.0263488	1	0.0387638	1	0.00134409	0.100713	0.22972	0.137168	0	0.763973	0.504897	1	0.376888	0.00292683	0.00108755	0.233227	0.102196	0.10978	0.402491	0.516662	0.0289593	0.206551	0.338583	0.0319432	0.707357	0.251211	0.18835	1	1	1	1	0.689868
tr|G3HBI1|G3HBI1_CRIGR	PYVSNMLLSTM[Oxi]GSGC[PPa]VPSSR		725.008	3	19.6543	TRUE	1	1	1	1	0.771405	1	1	1	1	1	1	1	1	0.588564	1	0.835812	1	1	1	1	0.106122	1	1	1	1	1	1	1	1	1	1	0.665788	1	1	0.364399	0.344828	0.98094	1	1	1	1	1	1
tr|G3HBI1|G3HBI1_CRIGR	GQFNAFSYHF		609.272	2	19.1754	FALSE	1	1	1	1	0.670256	0.933383	1	1	0.298295	0.559131	1	1	0.3125	1	1	1	0.867982	0.745395	1	1	1	1	0.691403	0.08726	0.363957	0.406689	0.0369588	0	0.285808	0.30872	1	0	0.561111	0	0	0	0.181746	0.115207	1	1	1	1	1
tr|G3HBI1|G3HBI1_CRIGR	HYSFANFQGF		609.272	2	19.9347	TRUE	1	1	1	1	1	1	1	1	1	1	1	1	0.729941	1	1	1	1	0.892976	1	1	0.835077	0.69863	1	1	1	1	1	1	1	1	1	1	1	1	0.702222	1	1	1	1	1	1	1	1
tr|G3HBI1|G3HBI1_CRIGR	FHISPEGFLTIN[Dea]DVGTADAGRYEC[PPa]VAR		753.365	4	22.5842	FALSE	1	1	1	1	1	0.246175	1	1	0.79665	0.552281	0.677441	1	1	1	1	1	1	0.789502	1	1	1	0.415683	0.450675	0.296142	0.00461467	0.599023	1	0.760511	0.204297	0.368828	0	0.326378	0.170605	0.578395	0.14977	0.421407	1	0.130515	1	1	1	1	1
tr|G3HBI1|G3HBI1_CRIGR	AVC[PPa]EYRGADATGVDN[Dea]ITLFGEPSIHFR		753.365	4	23.1658	TRUE	1	1	1	1	1	1	1	1	1	1	1	1	1	1	1	1	1	1	1	1	0.921123	1	1	1	1	1	0.958535	1	1	1	1	1	1	1	1	1	1	1	1	1	1	1	1
tr|G3HBI1|G3HBI1_CRIGR	LNLLDDGTLM[Oxi]IQNTQEADEGVYQC[PPa]M[Oxi]AK		1039.48	3	22.251	FALSE	1	1	0.985037	1	0.508114	0.270123	1	0.0606061	0.180617	1	0.327119	0.0599424	1	0.743204	0.607884	0.49764	1	0.0784487	0.468027	0.0490094	0.938764	0.684815	1	1	0.0308616	1	1	0.404571	0.23224	1	1	1	0.781457	0.438556	1	1	0.123729	0.00615385	1	0.567843	1	0.141876	0.564706
tr|G3HBI1|G3HBI1_CRIGR	AM[Oxi]C[PPa]QYVGEDAEQTNQIM[Oxi]LTGDDLLNLK		1039.48	3	21.7815	TRUE	1	1	1	1	0.71503	1	1	0.572854	0.966799	1	0.088586	0.0900705	1	1	0.291852	1	1	0.482509	1	1	0.202237	1	1	1	0.640104	1	1	0.943061	1	0.171543	0.0889608	0.760671	1	0.951264	0.538462	1	1	1	1	0.366762	1	0.813542	0.847835
tr|G3HBI1|G3HBI1_CRIGR	NLNTLLLNNNQIKR		556.657	3	15.6448	FALSE	1	1	1	0.114078	1	1	1	1	0.439728	0	0.192607	1	0	0.160988	0.468249	0	0.0633198	0.118271	0.0656064	0.388322	1	1	1	0.104998	1	1	1	0.895613	0.247984	0	1	1	0	1	1	0	0.921512	1	1	0.256684	1	0.271583	0.00233645
tr|G3HBI1|G3HBI1_CRIGR	KIQNNNLLLTNLNR		556.657	3	15.4248	TRUE	1	1	1	1	1	1	1	0.964429	1	1	0.925757	1	1	1	1	1	0.485064	1	1	1	0.817505	1	1	1	1	0.791425	1	1	0.358958	1	0.842607	1	1	0.907407	0.772064	1	1	1	1	1	1	1	1
tr|G3HBI1|G3HBI1_CRIGR	SSPVC[PPa]GSGMTSLLM[Oxi]NSVYPR		725.008	3	21.4376	FALSE	1	1	1	1	1	0.176651	0.514235	0.988129	0.058745	0.903076	1	0.0184089	1	0.276256	0.239257	0.54168	0.0191822	0.912093	0.546875	1	1	1	1	1	0.459821	0.592814	1	1	0.0839387	1	0.262414	0.0606557	1	1	0.918576	0.581673	0.358484	0.490406	1	0.93469	1	1	0.604995
tr|G3HBI1|G3HBI1_CRIGR	PYVSNM[Oxi]LLSTMGSGC[PPa]VPSSR		725.008	3	21.0632	TRUE	1	0.974761	1	1	1	1	1	1	1	1	1	1	1	1	1	1	1	1	1	1	1	1	1	1	1	0.668429	1	1	1	1	1	1	0.865632	1	1	1	1	1	1	1	1	1	1
tr|G3HBI1|G3HBI1_CRIGR	ATGPPTEC[PPa]TR		552.261	2	8.23675	FALSE	0.780488	1	1	0.924688	1	1	0.988122	0.142932	1	1	1	1	1	0.742113	1	1	0.216738	1	1	0.309111	0.943032	1	1	1	1	1	1	1	0.104443	1	1	1	0.629553	1	1	1	1	0.421269	1	0.528885	1	1	0.637523
tr|G3HBI1|G3HBI1_CRIGR	TC[PPa]ETPPGTAR		552.261	2	7.02088	TRUE	1	1	1	1	0.0251938	1	1	0.353331	0.59206	1	1	0.938776	1	1	1	0.764025	0.165969	0.852391	1	1	1	1	0.0330667	1	1	1	1	1	1	1	0.323833	0.0502723	0.137386	1	0.746069	1	0.0976476	1	0.349206	1	1	1	1
tr|G3HBI1|G3HBI1_CRIGR	VTPVFASIPSDM[Oxi]TVEVGTNVQLPC[PPa]SSQGEPEPAITWNK		1029.75	4	26.1001	FALSE	0.685528	0.137441	1	1	1	1	0.184854	0.857658	1	0.253669	0.192008	0.391304	0.592078	1	0.673888	1	0.0869565	1	1	0.0194064	0.303725	1	0.814541	0.79302	0.402646	0.580291	0.659063	0.543096	0.992503	1	1	0.782106	1	1	0.357895	0.155282	1	1	0.295681	0.846868	1	0.51927	1
tr|G3HBI1|G3HBI1_CRIGR	NWTIAPEPEGQSSC[PPa]PLQVNTGVEVTM[Oxi]DSPISAFVPTVK		1029.75	4	26.0324	TRUE	1	1	1	1	0.939978	1	1	0.726919	1	1	0.705615	1	1	1	0.824209	1	1	0.307796	1	1	1	1	1	1	0.279703	1	0.977254	0.772366	0.245531	1	1	0.116815	1	0.956296	0.348718	1	0.416174	1	0.247655	0.989537	1	1	0.713111
tr|G3HBI1|G3HBI1_CRIGR	YPRDPYTVGQAR		474.909	3	7.79185	FALSE	1	0.776152	1	0.674855	0.275457	1	1	0.936146	1	1	1	1	0.78585	1	0.39798	1	1	1	1	1	0.621118	1	0.677976	1	1	1	0.878526	0.482148	1	1	1	0.982243	0.224575	1	1	0.26184	1	1	1	0.965659	1	1	0.86546
tr|G3HBI1|G3HBI1_CRIGR	AQGVTYPDRPYR		474.909	3	8.33686	TRUE	1	1	1	1	1	1	1	1	1	0.434437	1	1	1	1	1	1	1	0.798943	1	1	1	1	1	1	1	1	1	1	1	1	1	1	0.443286	0.382302	0.760657	1	1	1	1	1	1	0.494444	1
tr|G3HBI1|G3HBI1_CRIGR	FHISPEGFLTIN[Dea]DVGTADAGR		740.031	3	22.4194	FALSE	1	1	1	1	0.407977	0.801805	0.238655	0.142857	0.26443	1	0	0.0736607	0	0.010327	0.0179775	0.0392377	0	0.170947	0	0	1	1	0.477327	0.063197	0	0.0119462	0.0034904	0.0151362	0	0.00561167	0	0	0.0488038	0.946433	0	0.161362	1	0	1	1	1	1	1
tr|G3HBI1|G3HBI1_CRIGR	GADATGVDN[Dea]ITLFGEPSIHFR		740.031	3	22.8286	TRUE	1	1	1	1	0.862202	1	1	1	1	1	1	0.648034	1	0.940426	1	1	1	1	1	1	1	0.62453	1	0.379581	0.970278	0.540993	1	0.837125	1	0.551891	1	1	1	0.627368	1	1	1	0.940556	1	1	1	1	1
tr|G3HBI1|G3HBI1_CRIGR	ITSEPQ[Dea]DADVTSGNTVYFTC[PPa]R		792.694	3	14.6671	FALSE	0.865749	0.402328	1	1	0.0804106	0	0.019214	0.0421836	0	0.518027	0.745506	0	0	0	0	0	0	0	0.0232301	0.0294921	0.0109025	0.305356	0.102326	0.098081	0.0459205	0	1	0.372475	0.174165	0.465632	0.15895	0	0.157449	1	0.457159	1	0.0825309	0	1	0.0830861	0.215385	0.385882	0
tr|G3HBI1|G3HBI1_CRIGR	IC[PPa]TFYVTNGSTVDADQ[Dea]PESTR		792.694	3	13.8976	TRUE	1	1	1	1	1	1	0.211845	1	0.0746073	1	1	0.510043	1	0.726371	0.667839	1	0.42783	1	1	1	1	0.742603	1	1	1	1	1	1	1	0.685846	1	1	1	1	1	1	1	1	1	1	1	1	1
tr|G3HBI1|G3HBI1_CRIGR	VAHLTVQPR		510.801	2	8.95954	FALSE	1	1	1	1	0.0460829	1	1	1	0.701097	0.056899	1	0.928937	1	1	1	1	1	1	1	0.589704	0.951884	0.713685	1	1	1	1	1	1	0.924332	1	1	0.779456	0.984315	1	0.467028	1	1	0.87818	1	1	1	0.0278638	1
tr|G3HBI1|G3HBI1_CRIGR	PQVTLHAVR		510.801	2	8.56686	TRUE	1	1	1	1	1	0.377886	0.295082	0.218779	0.844343	1	1	1	1	0.424201	0.968465	1	0.839405	0.795767	1	0.499504	0.790668	1	1	1	1	0.765426	0.787526	1	0.841294	0.675347	0.747213	1	1	0.974611	0.472831	0.912901	0.748528	0.564507	1	1	1	0.879656	1
tr|G3HBI1|G3HBI1_CRIGR	[PGQ]-QYNGHVLP[Oxi]MPR		655.819	2	11.4026	FALSE	1	1	1	0.00340716	0.846395	0.713089	0.0039801	0.459613	0.0813428	0	0	0.0701357	0	1	0.0238612	0.00136519	0.0328502	0.301388	0	1	0.516648	0.480088	0.758923	0	0.190665	0	0	0.0316574	0.0494792	0	0.128668	0.01001	0	1	0.393743	0	0.084507	0	1	1	1	0.606246	1
tr|G3HBI1|G3HBI1_CRIGR	[PGQ]-QPMP[Oxi]LVHGNYR		655.819	2	11.4765	TRUE	1	1	1	1	1	1	1	1	1	1	1	1	1	1	1	1	1	1	1	1	1	1	1	1	1	1	0.967015	1	1	1	1	0.456584	1	1	1	1	1	1	1	1	0.881698	1	1
tr|G3HBI1|G3HBI1_CRIGR	TVALDLAAINIQR		699.409	2	21.6978	FALSE	1	1	1	0.0155763	1	1	0	0.231871	0.109957	0	0.482453	0.073743	0	0.347733	0.151963	0	0.0164863	0.172887	0	0.385159	0.142995	0.991448	0.806857	0	0	0	1	0.913283	0.204153	0.043956	0.263296	1	0	0.559502	1	0	0.407432	1	1	1	0.494812	0.175631	0.588626
tr|G3HBI1|G3HBI1_CRIGR	QINIAALDLAVTR		699.409	2	21.1768	TRUE	1	1	1	0.879292	1	1	1	1	1	0.265148	1	0.390823	1	1	1	1	1	1	1	0.560611	0.371158	0.930503	1	0.752665	0.589818	1	0.93388	1	1	1	0.488466	1	1	1	0.854939	0.986693	1	1	1	1	1	0.906879	1
tr|G3HBI1|G3HBI1_CRIGR	GYDPSVNAGIFN[Dea]AFATAAFR		697.337	3	30.5568	FALSE	1	1	1	1	1	1	1	1	1	0.404013	1	0.616561	0.928508	1	0.91556	0.513676	1	1	1	1	0.942824	1	0.304762	0.350453	0.476718	0.451951	0.501666	0.247338	1	1	0.984711	0.75191	0.754401	1	1	1	1	1	1	0.161332	1	1	1
tr|G3HBI1|G3HBI1_CRIGR	FAATAFAN[Dea]FIGANVSPDYGR		697.337	3	31.1289	TRUE	0.839895	0.782189	1	1	1	1	1	0.386785	0.675842	1	1	0.3203	1	1	1	1	0.527136	1	1	1	1	1	0.23301	0.272147	1	1	1	1	0.938363	0.731364	1	0.571976	1	0.332376	1	0.137165	0.706252	0.713581	1	1	1	0.614552	0.923707
tr|G3HBI1|G3HBI1_CRIGR	IVN[Dea]EGGIDPLLR		648.862	2	18.0889	FALSE	0.948501	0.878788	1	1	1	1	1	1	1	1	1	0.808854	1	1	1	1	0.940394	1	1	1	1	0.554413	1	1	1	1	1	0.716216	0.680702	1	1	1	1	1	0.990672	1	1	1	1	0.791693	1	1	1
tr|G3HBI1|G3HBI1_CRIGR	LLPDIGGEN[Dea]VIR		648.862	2	18.3861	TRUE	1	1	1	0.356164	1	1	1	1	1	1	1	1	0.805651	1	1	1	1	1	1	1	1	1	1	1	1	1	1	1	1	1	1	1	1	1	1	1	1	0.928331	1	0.582298	1	1	1
tr|G3HBI1|G3HBI1_CRIGR	LNLLDDGTLMIQNTQEADEGVYQC[PPa]M[Oxi]AK		1034.15	3	24.8386	FALSE	1	1	1	1	1	1	1	0.473902	0.502044	1	1	1	1	1	0.95113	1	0.797083	1	0.969421	1	0.982808	0.927199	1	0.947826	1	0.929264	1	1	1	1	1	1	1	1	1	0.288816	1	1	1	1	1	1	1
tr|G3HBI1|G3HBI1_CRIGR	AM[Oxi]C[PPa]QYVGEDAEQTNQIMLTGDDLLNLK		1034.15	3	25.2363	TRUE	1	0.624688	1	1	0.598859	1	0.722566	0.605956	0.772096	1	1	1	1	1	1	1	1	1	0.73545	1	0.665555	1	1	1	0.201444	1	1	1	1	1	1	1	1	0.532529	0.794402	0.595636	0.970716	1	1	1	1	1	1
tr|G3HBI1|G3HBI1_CRIGR	THLFDSRPHSPN[Dea]DLLALFR		560.042	4	24.125	FALSE	1	1	1	1	0.837043	1	0.847682	1	1	0.910105	1	1	1	1	0.368072	1	0.611033	0.22898	1	1	0.141268	1	0.0222469	1	0.848086	0.488584	1	0.99709	0.97542	1	1	1	0.278017	1	0.145804	0.583286	0.0888689	1	1	1	1	0.620192	1
tr|G3HBI1|G3HBI1_CRIGR	FLALLDN[Dea]PSHPRSDFLHTR		560.042	4	23.5704	TRUE	1	1	1	1	1	1	1	0.709741	1	1	1	1	1	1	1	1	0.256622	0.301221	1	1	1	1	0.851195	1	1	1	1	1	1	1	0.434731	1	1	1	1	0.169963	0.989889	1	1	1	1	1	1
tr|G3HBI1|G3HBI1_CRIGR	PGVFSPAQLTQLK		693.393	2	19.2659	FALSE	1	0.570483	1	1	1	1	1	0.890533	1	1	1	1	1	1	0.306902	1	1	1	1	1	1	1	0.323881	1	0.788894	0.751795	1	1	1	0.79989	1	1	0.892601	1	1	0.415568	0.341209	0.785859	1	1	1	1	1
tr|G3HBI1|G3HBI1_CRIGR	LQTLQAPSFVGPK		693.393	2	20.2841	TRUE	1	1	1	1	1	0.765705	0.884563	1	1	1	1	0.992826	0.287677	0.275704	1	1	0.894631	0.56343	1	1	1	0.391355	1	0.843545	1	0.85764	0.378858	1	0.914698	1	0.390846	0.902868	0.920443	0.668427	0.576197	0.34346	0.500314	0.664025	1	0.605968	1	1	1
tr|G3HBI1|G3HBI1_CRIGR	LYGSTLNID[KXX]LF[Oxi]PALMVEDLVPGSR		669.335	4	36.1299	FALSE	1	1	1	1	1	1	1	1	1	0.740927	0.654424	1	0.513243	0.0727802	1	0.772995	0.022011	0	0.00247985	0	0.908605	0	0	0.550135	0	0.112519	0.268947	0	0	0.0789592	0	0	0.216134	0	0	0	0	0.225893	1	0.605505	0.962748	0.209563	0.804645
tr|G3HBI1|G3HBI1_CRIGR	SGPVLDEVMLAPF[Oxi]LD[KXX]INLTSGYLR		669.335	4	36.5858	TRUE	1	0.618868	1	0.95648	1	1	1	1	0.488189	1	1	1	1	0.725416	1	0.768137	0.833891	0.577726	0.490427	0.0683507	1	1	0.684004	0.294363	0.851157	0.722985	1	0.912694	0.81583	0.823593	0.792848	1	1	0.831608	0.811125	0.349267	1	1	1	1	0.991017	1	1
tr|G3HBI1|G3HBI1_CRIGR	PYVATSIVEAIATVDR		568.977	3	26.8565	FALSE	1	0.48365	1	1	0.555719	1	0.00389105	0.0190606	0	0	0	0.00294985	0.00157853	0	0	0	0	0	0	0	1	0.775126	0.735632	0	0	0.804823	0.0329437	0	0	0	0.819747	0.0554636	0	0	0.00897756	0	0.60108	0.0683128	0.246729	1	1	1	0.564429
tr|G3HBI1|G3HBI1_CRIGR	DVTAIAEVISTAVYPR		568.977	3	28.2187	TRUE	1	1	1	1	1	0.621596	1	0.652745	1	1	0.616861	1	0.643385	1	0.588663	1	0.214876	1	1	1	1	1	0.733766	0.61355	0.545504	0.406577	1	0.311096	1	1	0.864932	0.58645	0.683893	1	0.580645	0.9415	0.51995	1	1	1	1	1	1
tr|G3HBI1|G3HBI1_CRIGR	LYGSTLNID[KXX]LF[Oxi]PALM[Oxi]VEDLVPGSR		673.334	4	34.7005	FALSE	1	0.986597	1	1	0.951228	1	1	0.022973	1	1	1	0.812295	0.741463	1	0.427723	1	0.362484	1	0.620452	1	1	1	1	0.625108	0.0569366	0.172259	0.0728863	0.116634	0	0.811254	0.140037	0.809277	0.63733	0.781424	0.228833	0.0800991	0.65731	0.244178	1	1	1	1	1
tr|G3HBI1|G3HBI1_CRIGR	SGPVLDEVM[Oxi]LAPF[Oxi]LD[KXX]INLTSGYLR		673.334	4	34.1405	TRUE	1	0.514032	1	1	1	1	0.933598	1	1	1	0.70374	1	1	1	1	0.827507	1	1	1	0.852459	0.157197	1	1	1	1	1	0.725045	1	0.621659	0.75641	0.266405	1	1	1	1	1	0.824973	0.788917	1	1	1	0.893818	1
tr|G3HBI1|G3HBI1_CRIGR	LN[Dea]LLDDGTLM[Oxi]IQNTQEADEGVYQC[PPa]M[Oxi]AK		1039.81	3	22.9567	FALSE	0.742857	1	1	1	1	0.429313	1	1	0.0744125	1	0.23746	0.0709459	0.717427	1	0.81969	1	0.840082	0.0803844	1	1	0.593089	0.781573	1	0.996238	0.310963	0.256427	1	0.1008	0.581839	1	1	0.00207792	1	1	0.264295	0.631109	0.470064	0.986717	1	0.518641	1	1	1
tr|G3HBI1|G3HBI1_CRIGR	AM[Oxi]C[PPa]QYVGEDAEQTNQIM[Oxi]LTGDDLLN[Dea]LK		1039.81	3	22.3216	TRUE	0.762827	1	1	1	0.680018	1	1	1	1	1	0.909196	1	0.985956	1	1	1	1	0.0770593	1	1	0.887223	0.959354	1	0.631458	1	0.25974	0.0590295	0.428136	1	0.807027	0.607678	1	1	1	0.0966767	0.151242	0.505956	1	1	1	1	1	1
tr|G3HBI1|G3HBI1_CRIGR	LNLLDDGTLMIQNTQEADEGVYQC[PPa]MAK		1028.82	3	27.1698	FALSE	1	0.169978	1	1	1	1	0.566038	0	0.491358	1	1	1	1	1	1	0.891688	0.929278	0.0368893	1	1	1	1	0.279953	0.826913	1	1	0.920539	1	1	1	1	0.0570484	1	1	0	1	1	0.116095	1	0.481164	1	1	0.590649
tr|G3HBI1|G3HBI1_CRIGR	AMC[PPa]QYVGEDAEQTNQIMLTGDDLLNLK		1028.82	3	27.5963	TRUE	1	1	1	1	0.952517	0.857934	1	0.840606	1	1	0.904473	1	1	0.774986	0.34113	0.990338	0.656954	1	0.272235	1	1	0.614698	1	0.599062	0.238882	1	0.920583	0.658158	1	1	0.933269	1	0.649092	1	0.781098	1	1	1	0.920437	0.486853	1	1	1
tr|G3HBI1|G3HBI1_CRIGR	N[Dea]GD[KXX]PYVATSIVEAIATVDR		677.321	3	31.9242	FALSE	1	1	1	1	1	1	1	0	0.22026	0.473008	0.0500642	0.357143	0	0	0.271493	1	0.0549451	0.0209754	1	0.45124	1	1	1	1	0.8303	0.0119344	0.0662055	1	0.189526	0.43389	1	1	0.769188	0.228753	0.556108	0.418733	1	1	1	1	1	1	0.909639
tr|G3HBI1|G3HBI1_CRIGR	DVTAIAEVISTAVYPD[KXX]GN[Dea]R		677.321	3	31.5215	TRUE	0.749511	1	1	0.97757	1	1	1	1	0.482988	0.693135	0.261104	0.320598	0.679082	1	0.427627	1	0.714631	1	0.430257	0.67166	1	1	1	0.52237	0.822716	0.598588	0.850979	0.55938	0.870028	0.944242	1	0.745329	0.817216	0.548712	1	1	1	1	0.957046	1	0.934728	1	1
tr|G3HBI1|G3HBI1_CRIGR	N[Dea]GD[NaX]PYVATSIVEAIATVDR		671.996	3	30.7461	FALSE	1	1	1	1	0.00909091	0	0.589483	0.356583	1	0.105721	1	0.245737	1	1	1	0.0510367	1	0.852621	0.917194	0.449591	0.746384	1	0.81298	0.585122	0.883946	0.624262	0.104673	0.360562	0.931094	1	0.256529	0.981061	0.158001	0.670378	1	0.369647	0.121547	0.216253	1	1	1	0.419403	1
tr|G3HBI1|G3HBI1_CRIGR	DVTAIAEVISTAVYPD[NaX]GN[Dea]R		671.996	3	31.9792	TRUE	0.866667	1	1	1	0.946951	1	1	0.20241	0.0713814	1	1	0.101641	1	1	0.778467	1	1	0.895583	1	1	1	0.854305	1	0.701559	0.454876	0.464348	1	0.445856	0.243225	1	0.78165	0.139653	0.689734	0.0798817	1	0.203042	0.729125	0.24426	1	1	1	1	1
tr|G3HBI1|G3HBI1_CRIGR	SPNDLLALFR		573.319	2	26.0851	FALSE	1	0	1	1	0.494579	1	0.00720072	1	0	1	1	0.0610248	0.125649	0.831849	1	1	1	1	1	1	1	1	1	1	1	1	0.914648	0.481252	1	0.203876	0.99453	1	1	0.604439	1	1	1	1	1	1	1	1	0.160233
tr|G3HBI1|G3HBI1_CRIGR	FLALLDNPSR		573.319	2	26.3267	TRUE	1	0.782702	1	0.565437	1	1	1	1	0.124179	1	1	1	0.582985	1	0.552534	0.777582	0.971694	1	0.281442	1	1	0.602569	1	0.425545	1	1	1	1	1	1	1	1	1	1	0.619445	0.866065	1	1	1	1	1	1	1
tr|G3HBI1|G3HBI1_CRIGR	PSVNAGIFNAFATAAFR		877.455	2	27.5759	FALSE	0.995516	0.795983	1	1	0.464324	0.270564	0.0720059	0.00436999	0.490301	0	0.841256	0.142006	0	0	0	0	0.0164187	0	0	0	1	0.15508	1	0.0306476	0	0.03615	0.0734934	0	0.428399	1	0.00913242	0.326276	0	0.0370995	0.27783	0	0.0520482	0.0504348	1	1	1	1	0.759494
tr|G3HBI1|G3HBI1_CRIGR	FAATAFANFIGANVSPR		877.455	2	27.9118	TRUE	1	1	1	0.461778	1	0.556054	0.605	1	1	0.932248	0.594595	0.46171	0.34321	0.882819	1	0.723391	1	0.262352	0.613258	0.598386	1	0.831912	1	1	0.140499	0.996667	0.412998	0.0840544	0.486911	0.410039	0.682397	0.475946	1	0.337634	1	1	0.882979	1	1	1	1	1	0.327617
tr|G3HBI1|G3HBI1_CRIGR	YLGSPARPT		481.259	2	7.89456	FALSE	1	0.967148	1	1	1	1	1	0.643219	1	0.724038	0.435185	1	0.428298	1	1	1	0.170117	1	1	0.764335	0.729809	0.403839	1	0.61158	1	1	0.840011	0.879472	0.567894	1	1	0.982473	0.413316	0.22934	1	0.497048	1	0.997166	0.745631	0.531275	0.223176	1	1
tr|G3HBI1|G3HBI1_CRIGR	PRAPSGLYT		481.259	2	8.52282	TRUE	1	1	1	1	0.99484	1	1	0.475797	1	1	1	0.719348	0.76671	1	1	1	1	0.982116	1	0.646489	1	1	1	1	0.139796	0.984211	1	0.920809	1	1	0.39724	1	1	1	1	0.830593	0.423945	1	1	1	0.744615	1	1
tr|G3HBI1|G3HBI1_CRIGR	GDPYVATSIVEAIATVDR		626.327	3	29.1465	FALSE	1	0.456113	1	1	1	0.92745	1	0.827924	0.242733	1	1	0.772879	1	1	0.780625	0.173838	0.019221	1	0.798049	1	0.560115	0.505797	1	1	1	0.256276	1	1	1	0.0404429	0.024108	1	0	0.23603	0.868962	0.39689	1	0.894762	1	1	1	0.754876	0.199587
tr|G3HBI1|G3HBI1_CRIGR	DVTAIAEVISTAVYPDGR		626.327	3	28.3265	TRUE	0.720573	1	1	1	1	0.928197	0.620206	1	0.54845	1	0.530891	1	1	1	1	0.402547	0.440954	0.970574	1	0.98265	1	1	1	0.386423	1	0.919747	0.70638	1	0.193686	1	0.930741	0.901422	0.811784	1	1	1	0.784641	0.438868	0.639381	1	1	1	0.198621
tr|G3HBI1|G3HBI1_CRIGR	SVNVPDVSR		486.759	2	9.74375	FALSE	1	1	1	1	1	0.0143296	0.805335	1	0.517089	0.485981	1	1	0.712455	1	0.458816	1	0.795086	0.351165	1	1	1	1	0.982906	1	1	0.709475	1	1	1	0.74217	1	0.807113	1	1	1	1	1	1	1	0.841735	1	1	0.924164
tr|G3HBI1|G3HBI1_CRIGR	SVDPVNVSR		486.759	2	9.42528	TRUE	1	1	1	1	0.357695	1	1	1	1	0.486188	1	0.813933	1	1	0.952731	1	1	1	1	1	1	1	1	1	0.657854	0.94988	1	1	1	1	1	1	0.842105	1	0.315564	1	1	0.892128	1	0.726644	0.839068	1	1
tr|G3HBI1|G3HBI1_CRIGR	ANEQLGLTSM[Oxi]H		608.785	2	9.94542	FALSE	1	1	1	1	1	1	1	1	1	0.673724	1	1	1	1	1	0.816772	0.895066	1	1	1	1	0.225126	1	1	1	1	1	0.138462	1	1	1	1	1	1	0.82809	1	1	1	1	1	1	1	0.263889
tr|G3HBI1|G3HBI1_CRIGR	AM[Oxi]STLGLQENH		608.785	2	9.87855	TRUE	0.827281	0.4219	1	1	1	0.927471	1	1	1	1	1	0.529556	1	1	1	1	1	1	1	1	0.618257	1	1	1	1	1	1	1	0.451056	0.408097	1	0.37903	1	0.49549	1	1	1	0.801004	1	1	1	1	1
tr|G3HBI1|G3HBI1_CRIGR	LNLLDDGTLMIQN[Dea]TQ[Dea]EADEGVYQC[PPa]MAK		1029.47	3	27.1698	FALSE	1	1	1	1	1	1	0.497758	0	1	1	0.478034	0.561898	0.419542	0.229676	1	1	0	0.0180755	1	0	1	0.671958	1	0.0011655	0.43623	0	0.483361	0.239612	0.178662	1	0.918919	1	1	1	0	0.0223672	1	0.452917	1	0.389513	0.6897	1	0.14006
tr|G3HBI1|G3HBI1_CRIGR	AMC[PPa]QYVGEDAEQ[Dea]TN[Dea]QIMLTGDDLLNLK		1029.47	3	27.6329	TRUE	1	0.425837	1	1	1	0.660878	1	0.776965	1	1	0.814342	0.738605	1	1	0.94424	0.214286	1	0.834071	1	0.798417	0.686508	1	0.98799	0.898678	0.876759	0.788398	1	0.248626	1	1	1	0.322884	1	1	1	0.821616	1	0.804315	1	0.518272	1	1	0.211813
tr|G3HBI1|G3HBI1_CRIGR	SSPVC[PPa]GSGMTSLLMN[Dea]SVYPR		720.004	3	23.1956	FALSE	1	1	1	1	1	1	0.970522	1	1	1	1	0.337577	1	1	0.547649	1	1	1	1	0	0.34894	1	1	0.233672	0.00550964	0.0478428	1	0.380145	0.918731	1	1	0.0951294	0.0456311	0.319826	1	1	1	0.133629	1	1	1	1	1
tr|G3HBI1|G3HBI1_CRIGR	PYVSN[Dea]MLLSTMGSGC[PPa]VPSSR		720.004	3	23.6716	TRUE	1	1	1	1	0.763103	1	0.779874	1	1	1	0.912644	1	1	1	0.278529	1	1	1	1	1	1	0.252893	1	1	1	1	1	1	1	1	1	1	1	1	1	1	1	1	1	1	0.804878	1	0.904599
tr|G3HBI1|G3HBI1_CRIGR	LNLLDDGTLMIQNTQ[Dea]EADEGVYQC[PPa]MAK		1029.14	3	27.1698	FALSE	1	0.782515	1	1	1	1	0.167584	0	1	1	0.07277	0	0.247395	0.0986301	1	0.917888	0.0146905	0	1	0.597829	0.0522222	0.665559	1	0.00117647	0.951283	0	0.352092	0.167899	1	1	1	1	1	1	0	0	1	0.418728	1	0.257235	0.401037	1	0.0697872
tr|G3HBI1|G3HBI1_CRIGR	AMC[PPa]QYVGEDAEQ[Dea]TNQIMLTGDDLLNLK		1029.14	3	27.633	TRUE	1	0.429477	1	1	1	1	0.484163	1	0.795576	1	0.617233	0.978393	1	1	1	0.15873	1	1	1	0.591277	1	0.626366	1	1	1	1	1	0.591837	1	1	1	0.24837	1	1	1	0.381191	1	1	0.903175	0.608098	1	1	0.974359
tr|G3HBI1|G3HBI1_CRIGR	ILC[PPa]DNSDN[Dea]ITR		668.314	2	9.66747	FALSE	1	0.947559	1	1	1	0.638219	1	1	0.954168	1	1	0.669448	1	0.24	0.278424	1	0.898949	1	1	1	1	0.753559	1	1	0.566088	0.610243	0.907735	0.373384	1	1	0.91122	0.784677	0.287652	1	1	0.887245	1	1	1	1	0.639503	1	0.933431
tr|G3HBI1|G3HBI1_CRIGR	TIN[Dea]DSNDC[PPa]LIR		668.314	2	9.15539	TRUE	1	1	1	0.361466	1	1	1	1	1	0.871327	0.35596	1	1	1	1	0.283158	1	0.630539	0.261479	0.881964	1	1	1	0.0976027	0.204657	0.920311	0.679719	1	1	1	0.908869	1	0.111775	0.41661	1	1	1	0.137779	1	1	0.921224	1	1
tr|G3HIM1|G3HIM1_CRIGR	AFAYLQVPER		597.319	2	16.4886	FALSE	0.0561224	0	1	0	0	0	0	0	0	0	0	0	0	0	0	0	0	0	0	0	0.773376	1	1	0	0	0	0	0	0	1	0	0	0	0	0	0	0	0	1	0	0	0	0
tr|G3HIM1|G3HIM1_CRIGR	EPVQLYAFAR		597.319	2	16.0374	TRUE	1	0.867387	0.818605	1	0.373755	1	1	0.138583	1	0.855097	1	1	1	0.534312	1	1	0.867628	0.94443	1	0.428276	1	1	1	0.69713	1	0.865775	1	0.759116	1	1	0.659006	1	1	1	1	0.789572	1	1	1	0.0522273	1	1	1
tr|G3HIM1|G3HIM1_CRIGR	VEGNTLVIPR		549.319	2	12.2471	FALSE	0	0	1	0	0	0	0	0	0	0	0	0	0	0	0	0.00774194	0	0.00236967	0	0.0864969	0	0.82906	0.37863	0	1	0	0	0	0	0	0	0	0	1	0	0	0	0	0	0	0.0525547	0	0
tr|G3HIM1|G3HIM1_CRIGR	PIVLTNGEVR		549.319	2	12.5041	TRUE	1	1	0.0183486	1	1	1	0.358165	1	1	1	1	0.285108	1	1	1	1	1	1	1	1	0.105156	1	1	1	1	0.814964	1	1	1	1	1	0.353231	0.731322	1	1	0.866873	1	0.324627	0.819407	0.919241	0.942801	1	1
tr|G3HIM1|G3HIM1_CRIGR	SPAYTLVWTR		597.319	2	17.3143	FALSE	0	0	0.839695	0	0	0	0	0	0	0	0	0	0	0	0	0	0	0	0	0	1	1	1	0	0	0	0	0	0	0	0	0	0	0	0	0	0	0	0	0	0	0	0
tr|G3HIM1|G3HIM1_CRIGR	TWVLTYAPSR		597.319	2	17.3221	TRUE	0.800728	0.951011	1	1	1	1	1	0.258123	0.202559	0.208923	0.240732	1	0.917382	0.980709	1	1	0.962528	0.501346	1	1	1	0.108108	1	0.995984	1	1	1	1	0.315315	0.696449	0.333127	1	1	0.909572	0.46004	1	1	1	0.409956	1	1	1	1
tr|G3HIM1|G3HIM1_CRIGR	AAGVPSASITWR		608.328	2	14.918	FALSE	0.42796	0.233895	1	1	1	0	0	0	0	0	0	0	0.0289474	0.0734654	0	0	0	0	0	0.0107527	1	0.0571429	1	0	0	0.0401965	0.780146	0	0	0	0	0	0	0.134821	0	0	0.0546239	0.131111	1	1	1	1	0
tr|G3HIM1|G3HIM1_CRIGR	WTISASPVGAAR		608.328	2	14.5085	TRUE	0.3072	0.785296	0.867647	0.949661	0.846819	0.75	0.843213	0.542434	1	1	1	1	0.0798201	1	1	0.892987	1	1	0.523229	1	1	1	1	0.62181	1	1	1	0.910871	1	1	0.88774	1	0.261566	1	1	0.721214	1	0.644032	1	1	1	0.291703	1
tr|G3HIM1|G3HIM1_CRIGR	IAHVELTDAGQYR		491.588	3	10.615	FALSE	0.179337	0	1	0	0	0	0	0	0	0	0	0	0	0	0	0	0	0	0	0	1	0.193074	0.978016	0	0	0	0	0.0216004	0	0	0	0	0	0	0	0	0	0	0	0	0	0	0
tr|G3HIM1|G3HIM1_CRIGR	YQGADTLEVHAIR		491.588	3	11.3401	TRUE	1	1	1	1	1	1	1	1	1	1	1	1	0.739173	1	1	1	1	1	1	1	1	1	1	1	1	0.112066	1	1	1	1	1	1	1	0.156829	0.253132	1	1	1	1	1	1	1	0.805141
tr|G3HIM1|G3HIM1_CRIGR	AGN[Dea]GQEATITVK		595.307	2	8.63229	FALSE	1	0.0387481	1	0.964929	1	0.519013	0.748196	0.950518	0.198604	1	1	0.518492	0.185418	1	1	0.689297	0.362714	0.953669	1	1	0.983109	1	1	0.459006	0.378898	0.611904	0.971872	1	1	1	1	1	0.607937	1	1	0.437367	1	0.894226	1	0.80743	0	1	1
tr|G3HIM1|G3HIM1_CRIGR	VTITAEQGN[Dea]GAK		595.307	2	8.58987	TRUE	1	1	1	1	0.759866	1	1	1	0.503879	1	1	1	1	1	1	1	1	1	1	1	1	1	1	0.758527	0.482034	0.797382	1	0.868098	1	1	1	1	1	1	1	1	0.22315	1	1	1	1	1	1
tr|G3HIM1|G3HIM1_CRIGR	IPGSPTNLANR		570.312	2	9.01276	FALSE	0	0.948592	0.317549	0.0155521	0	0	0	0.0190217	0.0544218	0	0	0	0.058651	0	0	0	0.0883227	0.0477099	0.449147	1	0.849449	1	0.710314	0.413925	0.8485	1	0.963142	0.615341	0.491147	1	1	0.237032	0.0338645	0.995378	0.879408	1	1	0.169323	0.143791	1	0.216575	0.00653595	0.0301602
tr|G3HIM1|G3HIM1_CRIGR	NALNTPSGPIR		570.312	2	9.74439	TRUE	1	1	1	0.574074	0.809235	1	1	1	0.596677	1	1	1	0.529307	1	1	0.30566	0.342876	1	1	1	1	1	1	1	1	1	1	1	1	1	1	1	1	0.631045	1	1	1	1	1	0.361377	0.486312	1	1
tr|G3HIM1|G3HIM1_CRIGR	YELGSGLAVLR		589.332	2	19.3932	FALSE	0	0	1	0	0	0	0	0	0	0	0	0	0	0	0	0	0	0	0	0	1	0.3861	1	0	0	0	0	0	0	0	0	0.0010644	0	0	0	0	0	0	0.822566	0	0	0	0
tr|G3HIM1|G3HIM1_CRIGR	LVALGSGLEYR		589.332	2	18.378	TRUE	1	1	1	1	1	1	1	1	1	1	1	0.957668	1	0.629969	1	1	1	1	1	1	1	1	1	1	1	1	1	1	1	1	1	1	1	1	0.417473	1	1	1	1	1	1	1	1
tr|G3HIM1|G3HIM1_CRIGR	AELLVTEAPSKPITVTVEEQR		770.757	3	18.3574	FALSE	1	0.121951	1	1	0	0	0	0	0	0	0	0	0	0	0	0	0	0	0	0	0.0491895	1	0	0	0	0.0061287	0	0	0	0	0	0	0	0	0	0	0	0	1	0.243902	1	0.641311	0
tr|G3HIM1|G3HIM1_CRIGR	QEEVTVTIPKSPAETVLLEAR		770.757	3	18.6809	TRUE	1	1	1	1	1	1	1	1	0.6686	0.900332	1	1	1	1	1	1	1	1	1	1	1	1	1	1	0.902299	1	1	1	1	1	1	1	1	1	1	1	1	1	1	1	1	0.779381	1
tr|G3HIM1|G3HIM1_CRIGR	AASISAVSLEVAQPGPSGGPR		651.013	3	16.7131	FALSE	1	0	1	0	0	1	0	0.192345	0	0	0	0.809581	0	0	0	0.00655308	0	0.98963	0	0.579245	1	0.318254	0.411473	0	0.00375763	0	0	0	0	0	0	0	0	0.0603175	0	0.978786	0	0	0.22736	0	0	0.00690846	0.0929095
tr|G3HIM1|G3HIM1_CRIGR	PGGSPGPQAVELSVASISAAR		651.013	3	15.9448	TRUE	1	0.609305	1	1	0.282428	1	1	1	0.600151	0.00674536	0.155936	0.603079	0.229674	0.442424	0.293944	0.858844	1	0.797569	1	1	1	1	1	1	1	0.887414	1	1	0.238694	1	1	1	1	0.382536	0.815152	1	1	1	1	1	1	1	1
tr|G3HIM1|G3HIM1_CRIGR	TC[PPa]ESLGAGGYR		592.772	2	8.63345	FALSE	1	0.402347	1	0.388704	0.446137	0.00234742	0.47619	0	0	0	0.0522959	0	0	0.0720195	0	0	0	0.0112486	0	0	0.115462	0	0.0988806	0	0	0	0.0179775	0	0.0241663	0.18023	0	0.446056	0	0.121157	0.0909435	0.0187705	0	0	1	1	0.0261011	0.721861	0.0286533
tr|G3HIM1|G3HIM1_CRIGR	YGGAGLSEC[PPa]TR		592.772	2	8.52082	TRUE	1	1	1	0.898638	0.624007	1	0.339241	0.446996	0.681295	0.97728	1	1	1	1	1	1	1	1	1	0.0548223	1	0.889021	1	1	0.933144	1	1	1	0.911992	1	1	1	1	1	1	1	0.770519	0.856508	1	1	0.577122	1	1
tr|G3HIM1|G3HIM1_CRIGR	HQISTQFAPGDFQGFALVNPQR		820.08	3	22.549	FALSE	1	1	1	0.844565	0	0.162975	0	0	0	0.012966	0	0	0	0	0	0	0	0	0	0	0.343386	0.0504997	0	0	0	0	0	0	0	0	0	0	0.0455868	0	0	0	0	0	1	1	1	0.282935	0.173419
tr|G3HIM1|G3HIM1_CRIGR	QPNVLAFGQFDGPAFQTSIQHR		820.08	3	23.1386	TRUE	1	1	1	1	1	1	1	1	1	1	1	1	1	1	1	1	1	1	1	0.730501	1	1	1	1	1	1	1	1	1	1	1	1	0.925858	1	1	1	1	1	1	1	1	1	1
tr|G3HIM1|G3HIM1_CRIGR	C[PPa]LIHEGATPINLEWK		598.978	3	18.8983	FALSE	1	1	1	1	0.979335	0.0104493	1	0.0251489	0.00819001	0.081205	0.147996	0	0.797735	0.126717	0.0257373	1	0.698164	0	1	0.646293	1	1	1	0.81225	1	0.0567901	1	0.626715	0.134586	0.934868	0.903922	1	1	0.193655	0.208	1	0.5531	0.00521376	1	1	0.688286	1	0
tr|G3HIM1|G3HIM1_CRIGR	WELNIPTAGEHILC[PPa]K		598.978	3	18.2952	TRUE	1	1	1	1	1	1	1	0.829507	1	0.882708	0.324532	1	1	0.845515	1	1	1	1	1	1	1	0.96196	1	1	1	1	0.610513	0.996115	0.764659	1	1	1	0.851912	0.855909	1	1	0.566819	0.667018	1	0.914628	1	1	1
tr|G3HIM1|G3HIM1_CRIGR	LYQVSPIDSGEYVC[PPa]R		900.435	2	15.5441	FALSE	0	0	0	0	0	0	0	0	0	0	0	0	0	0	0	0	0	0	0.249508	0	0.253629	0.00248447	0	0.0436258	0	0	1	0	0	0	0	0	0	0	0	0	1	0	0	0	0	0	0
tr|G3HIM1|G3HIM1_CRIGR	LC[PPa]VYEGSDIPSVQYR		900.435	2	16.7499	TRUE	1	1	1	1	0.820781	1	1	0.614483	0.0925	0.184837	0.88637	0.601075	0.589547	0.921548	1	0.411433	1	1	1	1	1	1	1	0.571259	0.0869239	0.653159	1	0.0557491	1	0.995401	0.323289	0.701015	0.180813	0.595158	1	1	1	0.100714	1	0.543408	0.603989	0.865571	1
tr|G3HIM1|G3HIM1_CRIGR	LHQVSVADSGEYVC[PPa]R		578.614	3	10.0566	FALSE	0.0603015	0	1	1	0	0	0	0	0	0	0	0	0	0	0	0	0	0	0	0	0	0	0.262658	0	0	0	0	0	0	0	0	0.0369718	0	0	0	0	0	0	0.226562	0	0	0	0
tr|G3HIM1|G3HIM1_CRIGR	LC[PPa]VYEGSDAVSVQHR		578.614	3	10.0368	TRUE	1	1	1	1	1	1	0.846853	0.787093	1	0.335915	1	0.451444	1	1	0.76204	0.682462	1	1	1	1	0.920897	0.717784	1	1	1	1	0.877095	1	1	1	1	1	1	1	1	0.918619	0.342699	1	1	1	1	1	0.993359
tr|G3HIM1|G3HIM1_CRIGR	ATFSSVPR		432.732	2	9.26066	FALSE	1	0.010084	0	0.0314286	0	0	0	0.114133	0	1	0	0	0	0	0	0	0	1	0.00126662	0	1	1	0.297774	0.00860215	0	0.0256289	0.0200669	0	0	1	0.0627917	0.175026	0.106438	0.419463	0	0.474455	0.641743	0.185819	0.272566	0	0	0	0
tr|G3HIM1|G3HIM1_CRIGR	PVSSFTAR		432.732	2	9.56232	TRUE	1	1	1	1	1	0.727113	0.989426	1	0.550487	1	1	1	1	0.148789	1	1	1	1	1	0.917935	1	1	0.109526	1	0.663041	1	1	0.60226	0.320718	0.367978	1	1	0.996151	0.48528	1	1	0.964706	1	0.841474	1	0.697377	1	1
tr|G3HIM1|G3HIM1_CRIGR	LPAIEPSDQGQYLC[PPa]R		880.935	2	15.1809	FALSE	0.100478	0	0	0	0	0	0	0.0288147	0	0	0	0.369687	0.258897	0	0	1	0	0	0	0	0.049217	0.0104712	0	0	0	0	0.451834	0.0011534	0	0	0	0	0	0	0	0.890191	0	0	0.445033	0	0	0	0
tr|G3HIM1|G3HIM1_CRIGR	LC[PPa]LYQGQDSPEIAPR		880.935	2	15.2228	TRUE	1	0.444269	1	1	1	1	1	0.978929	1	1	1	1	1	1	1	1	1	1	0.630563	1	1	0.727797	1	1	1	1	1	1	1	0.83532	1	1	1	1	1	1	1	0.229111	1	1	1	1	0.966443
tr|G3HIM1|G3HIM1_CRIGR	VSPADSGEYVC[PPa]R		677.309	2	8.54153	FALSE	0	0.252199	1	0.0156006	0.00684932	0	0	0	0	0.0936116	0.148377	0	0.0704388	0.152389	0	0.0181598	0.0683533	1	1	1	0	1	0.878729	0.138449	0.762025	0.0100503	0.0525518	1	0.327284	0.32211	0.0788177	0.450737	0.532293	1	0.35768	1	1	1	0.0748663	0	0.253036	0	0
tr|G3HIM1|G3HIM1_CRIGR	VC[PPa]VYEGSDAPSR		677.309	2	9.254	TRUE	1	1	1	1	0.620561	1	1	0.958621	1	1	1	1	1	1	1	0.772861	1	1	1	1	1	1	1	1	1	0.983002	1	1	1	1	1	1	1	1	1	1	1	1	1	1	1	1	1
tr|G3HIM1|G3HIM1_CRIGR	VVSGSGTHEASVLVTIQQR		656.688	3	13.1891	FALSE	1	0.13826	1	1	0.0166493	0.92921	0	0.102901	0	0	0	0	0	0	0	0	0	0	0	0.0142433	1	0	0.190038	0.0306779	0	0	0	0	0	0	0	0	0	0	0	0	0	0	0.864198	1	1	1	0.0773109
tr|G3HIM1|G3HIM1_CRIGR	QQITVLVSAEHTGSGSVVR		656.688	3	12.5296	TRUE	1	1	1	1	1	1	1	1	1	1	1	1	1	0.449295	1	1	1	1	1	1	1	1	1	1	0.925345	1	0.123188	0.867093	1	1	1	1	1	1	1	0.5047	1	1	1	1	1	1	1
tr|G3HIM1|G3HIM1_CRIGR	IETSPSHVAEGQSLDLNC[PPa]LVAGQAHPQISWHK		705.554	5	20.0591	FALSE	1	1	1	1	1	1	0.717611	0.7812	1	1	1	0.432268	1	0.210906	0.931189	1	1	0.486486	1	0.0186263	1	1	1	0.0309227	0.206671	1	1	1	1	1	1	1	1	1	0.114119	1	0.710174	1	1	1	1	1	1
tr|G3HIM1|G3HIM1_CRIGR	HWSIQPHAQGAVLC[PPa]NLDLSQGEAVHSPSTEIK		705.554	5	20.6596	TRUE	1	1	1	1	1	1	1	0.299521	1	1	1	1	1	1	1	1	1	1	1	0.727273	1	1	0.703303	1	1	1	1	1	0.761253	1	1	1	0.661812	1	1	1	1	1	1	1	1	1	1
tr|G3HIM1|G3HIM1_CRIGR	VAGILPER		427.758	2	10.4472	FALSE	0.0568475	0	1	0	0.118027	0	0	0	0	0	0	0	0	0	0	0.0355709	0	0.0245148	1	1	1	1	1	0.0924806	0.121475	0.134961	0	0.0346399	0.666304	0	1	0.818428	0.0975824	0.162532	0.108527	0	0.0120153	0.314232	0.11138	1	0	0.279608	0.0931373
tr|G3HIM1|G3HIM1_CRIGR	EPLIGAVR		427.758	2	10.4459	TRUE	1	1	1	1	1	1	1	1	1	1	0.698433	1	1	0.53758	1	1	1	1	1	0.884605	1	0.605054	0.727003	0.903443	1	1	0.60583	0.737209	0.438175	1	1	0.84989	0.858065	1	0.458309	1	0.456922	1	0.785171	1	1	1	1
tr|G3HIM1|G3HIM1_CRIGR	C[PPa]SATGNPTPTLEWTGGPSGQLPQK		833.404	3	17.3313	FALSE	1	0.294501	1	1	1	0.118143	1	0	0.424034	1	0.132908	0	0.0852241	0	0.0210526	0.43737	0.166098	0	0	1	1	0.904384	0.076218	0.136616	1	0.523354	1	1	1	1	0.0331797	0	0.0339491	0.0914397	0.00901804	1	0.216381	0.048823	1	0	0	1	1
tr|G3HIM1|G3HIM1_CRIGR	QPLQGSPGGTWELTPTPNGTASC[PPa]K		833.404	3	16.2706	TRUE	1	1	1	1	0.922626	0.883147	1	1	1	1	0.669752	1	1	0.987269	1	1	1	1	1	0.5919	1	1	1	1	1	1	1	1	1	1	1	0.160895	1	1	1	0.507918	1	1	1	1	1	1	1
tr|G3HIM1|G3HIM1_CRIGR	SQSVRPGADVTFIC[PPa]TAK		617.652	3	12.4947	FALSE	1	0.214212	1	1	1	1	0	0	0.0532423	0.0128514	0.0280308	0.0837412	0.0581602	0.0330843	0.84222	0.00650195	0.212121	0.0218409	0.0268962	0.119134	1	0.0428036	1	0.182093	0.129741	0.0918133	0.045755	0.0354384	0.401715	0.367731	0.0558899	0.484437	0.32721	0.261804	0.0413677	0.00698603	0	1	0.970728	0.452763	0.128141	0.0843537	0.0301318
tr|G3HIM1|G3HIM1_CRIGR	ATC[PPa]IFTVDAGPRVSQSK		617.652	3	12.5701	TRUE	1	1	1	1	1	1	1	1	1	1	1	1	1	0.932728	1	1	1	1	1	1	1	1	1	1	1	1	1	1	1	1	0.7865	1	1	1	1	1	1	1	1	0.717165	1	1	1
tr|G3HIM1|G3HIM1_CRIGR	FDAGSGMATIR		563.271	2	11.2229	FALSE	1	0.774716	1	1	0	0.637587	0	0	0	0	0	0.00296077	0	0.325328	1	0	0.042654	0	0.128482	0.0762091	1	1	1	0.162764	1	0.0542118	0.0680473	1	0.0290398	0	0.115652	0	0.722034	0	0	0.00504032	0.0720299	0.0190931	0.181818	1	0.242549	0.00731261	0
tr|G3HIM1|G3HIM1_CRIGR	ITAMGSGADFR		563.271	2	11.2712	TRUE	1	1	1	1	1	1	1	1	1	1	1	1	1	1	1	1	0.562695	1	1	1	1	1	1	1	1	1	1	1	1	0.567406	1	1	1	1	1	1	0.843302	1	1	1	1	1	1
tr|G3HIM1|G3HIM1_CRIGR	NELLHLELTGPADSGR		574.632	3	18.1909	FALSE	0.239016	0	1	0.0512129	0	0.106529	0	0	0	0	0	0	0	0.0156863	0	0.0666667	0.041845	0.0180947	1	0.063745	0.22261	1	1	1	0.138977	0.0426477	0.696049	0.147392	1	0	0	0	0	0.113051	0	0.0232342	0.0140541	0.0192585	0.971264	0.323413	0.370968	0	0
tr|G3HIM1|G3HIM1_CRIGR	GSDAPGTLELHLLENR		574.632	3	18.9357	TRUE	1	1	1	1	0.676786	1	1	1	1	1	1	0.124746	1	1	1	0.627327	1	1	1	1	0.69657	1	0.609687	1	1	1	1	1	1	0.837801	0.880947	0.187095	0.922109	0.254728	0.565217	0.661143	0.663173	0.851412	1	1	1	1	1
tr|G3HIM1|G3HIM1_CRIGR	VAEGQTLDLSC[PPa]VVPGQAHAQVTWHK		687.1	4	18.3733	FALSE	1	1	1	1	0.946609	1	1	0.00153022	1	1	1	0.646084	1	1	1	1	1	0.462428	1	1	0.528467	1	1	1	1	0.704498	1	1	1	1	1	1	1	1	1	1	1	1	1	1	1	1	1
tr|G3HIM1|G3HIM1_CRIGR	HWTVQAHAQGPVVC[PPa]SLDLTQGEAVK		687.1	4	18.5758	TRUE	1	1	1	1	1	1	1	0.654558	1	1	1	1	1	0.989867	1	1	1	1	1	1	1	1	1	0.409281	0.765476	1	1	1	1	1	1	1	0.66531	1	1	1	1	1	1	1	1	1	1
tr|G3HIM1|G3HIM1_CRIGR	LDVEFKPLAPDGILLFSGGK		706.061	3	28.45	FALSE	1	1	1	1	0.18022	1	0.0073193	0	0	0	0	0	0.044665	0	0	0.305723	0	0	0	1	1	1	1	0.0624418	0.00466853	0.470554	0	0	0	0.156557	1	0	0	0.00562193	0	0	1	0	1	1	1	1	1
tr|G3HIM1|G3HIM1_CRIGR	GGSFLLIGDPALPKFEVDLK		706.061	3	28.3147	TRUE	1	1	1	1	1	1	1	1	0.535189	1	0.797915	1	1	1	1	1	1	1	1	1	1	0.953757	1	1	0.515706	0.980355	0.920495	0.78654	0.866938	1	0.551551	1	0.574051	0.575046	0.527522	1	1	0.0459161	1	1	1	1	1
tr|G3HIM1|G3HIM1_CRIGR	VGSAEAFAQVLVQGPSGDLPETSIPVGSTPTVQVTPQLETK		1034.54	4	28.9009	FALSE	1	1	1	1	0	0.846645	0	0	0.806269	0.148789	0.0550344	0	0.333472	0.309735	0	0	0	0.121457	0	1	0.444612	0.894347	1	0.0627886	1	0	0.212469	1	0.48296	1	0.11215	0.781736	0	0	0	0.238392	0.323613	0	1	0.246968	1	1	0.688049
tr|G3HIM1|G3HIM1_CRIGR	TELQPTVQVTPTSGVPISTEPLDGSPGQVLVQAFAEASGVK		1034.54	4	27.9497	TRUE	1	1	1	1	0.859683	1	0.212621	1	1	0.416779	1	1	1	1	0.549784	0.956925	0.25729	0.780826	0.105942	1	1	1	0.089877	0.975919	0.419971	1	1	0.2706	0.712064	1	1	1	1	1	0.275472	0.514719	1	1	1	1	1	1	1
tr|G3HIM1|G3HIM1_CRIGR	EASIVVSVLHGVHSGPSYTPATGSTPPIR		729.886	4	21.5195	FALSE	1	1	1	1	0.945586	1	1	1	1	1	1	0.344771	1	0.200163	1	1	1	0.0736142	1	0.989766	0.3718	1	1	1	0.00295567	0.619188	1	1	1	1	0.769666	1	0.0413589	1	0.86069	0.933702	1	1	1	1	1	1	0.932166
tr|G3HIM1|G3HIM1_CRIGR	IPPTSGTAPTYSPGSHVGHLVSVVISAER		729.886	4	20.8664	TRUE	1	1	1	1	1	1	1	1	1	1	0.899566	1	1	0.879693	1	0.986559	1	1	1	1	1	1	1	1	1	1	0.682569	1	1	1	1	1	0.669759	1	1	1	1	1	0.860927	1	1	1	1
tr|G3HIM1|G3HIM1_CRIGR	SYEIIFR		464.25	2	15.766	FALSE	1	0	1	0.754366	0	0	0	0	0	0	0	0	0	0	0	0	0	0.0217955	0.0629685	0	0.359667	0.541252	1	0	0	0	0.0259319	0.191336	0	1	0.117738	0.0247706	0	0.176865	0.00406091	0.0816158	1	0.0071465	0.517791	0.261702	0	0.00645161	0
tr|G3HIM1|G3HIM1_CRIGR	FIIEYSR		464.25	2	14.9932	TRUE	1	1	1	0.471318	1	1	1	1	1	1	1	1	1	0.92735	0.981809	1	1	1	1	1	1	1	1	1	1	1	1	1	1	1	0.96878	1	1	1	1	1	1	1	1	1	1	1	1
tr|G3HIM1|G3HIM1_CRIGR	VVPYFTQTPYSFLPLPTIK		737.742	3	32.3815	FALSE	1	1	1	1	0.896811	1	0.699334	0.641382	0.55194	1	0.955886	0.124363	0.874735	0.833241	0.292791	1	0.162266	0.221095	0.681928	1	0.608847	1	0.772542	0.183465	0.844325	0.603355	1	0.826279	1	1	0.814195	0.293613	1	1	1	1	0.251675	0.702449	1	1	1	1	1
tr|G3HIM1|G3HIM1_CRIGR	ITPLPLFSYPTQTFYPVVK		737.742	3	32.3823	TRUE	1	1	1	0.988868	0.318377	1	1	0.69482	1	1	0.348188	0.638409	0.803016	1	0.36153	0.687882	0.202846	0.239238	0.921935	1	0.414057	1	0.215951	1	0.551854	0.876111	1	0.318287	0.787879	0.397765	0.191966	0.184319	0.530957	0.419073	1	0.497195	0.818803	0.215646	1	1	1	1	1
tr|G3HIM1|G3HIM1_CRIGR	IQVVVLSASGTSSVPVR		849.991	2	18.3407	FALSE	1	0	1	0	0	0	0	0	0	0	0	0	0.00155642	0	0	0.0535714	0.166981	0	0.0490046	0	0.00374766	1	0.0653142	0.346801	0.00295276	0.0195408	0	0	0	0.953072	0.0031746	0	0.441109	0.0105263	0	0.0940413	0	0.0158494	1	0	0	0	0
tr|G3HIM1|G3HIM1_CRIGR	VPVSSTGSASLVVVQIR		849.991	2	19.1095	TRUE	1	1	1	1	1	1	1	1	0.935614	1	1	0.706587	1	0.576695	0.922425	0.994908	0.356574	1	0.670721	1	0.474589	0.130919	1	1	0.986723	0.558514	0.662154	0.536035	0.959453	1	1	0.455434	1	0.511509	0.916728	1	0.38809	0.735484	1	1	0.847682	0.794729	0.615952
tr|G3HIM1|G3HIM1_CRIGR	ITFRPDSADGMLLYNGQK		676.007	3	18.406	FALSE	1	1	1	1	0.0214425	0.797526	0.0192308	0.17577	1	0	0.717259	0.0486647	0	0	0.0644541	0	0.00223214	0.142233	0	1	1	1	1	0.0233978	0.0957684	0.232095	0	0.175824	0.121606	0	0.0874848	0.46145	0	0.235937	0	0.0467578	0.706218	0.0538922	1	0.926066	1	0.747335	0.263024
tr|G3HIM1|G3HIM1_CRIGR	QGNYLLMGDASDPRFTIK		676.007	3	17.8216	TRUE	1	1	1	0.989796	1	1	1	1	1	0.649711	1	1	1	0.637028	0.84363	1	1	1	1	1	1	1	1	1	1	1	1	1	1	0.528707	1	1	1	1	1	1	1	0.246512	1	1	1	1	1
tr|G3HIM1|G3HIM1_CRIGR	LHQVSPADSGEYVC[PPa]R		577.942	3	8.77377	FALSE	0.219378	0	0.926509	1	0.00684151	0	0	0	0	1	1	0	0.195632	1	1	1	0.0660714	0.925729	0.195142	1	1	1	1	0.359281	1	0	1	1	0.0393208	1	1	1	0.148209	1	1	1	0.907995	1	1	0.290422	0	0.268004	0.00434783
tr|G3HIM1|G3HIM1_CRIGR	LC[PPa]VYEGSDAPSVQHR		577.942	3	8.33442	TRUE	1	1	1	1	1	0.0386847	0.5807	0.955722	0.0266075	1	1	0.216532	1	0.38534	1	1	0.701698	1	0.798623	1	0.549403	1	1	1	0.404023	1	1	0.162384	0.0541237	1	0.736158	1	1	1	1	1	0.375295	1	1	1	1	0.21665	1
tr|G3HIM1|G3HIM1_CRIGR	LLQVTPADSGEYVC[PPa]R		861.43	2	14.4827	FALSE	0	0.045977	1	0	0	0	0	0	0	0	0	0	0	0	0	0	0	0.00462161	0	0	0.085084	0.143376	0.797359	1	0	0.0119284	0	0	0	0	0.812389	0	0	0	0	1	0	0	0	0.0272109	0	0.226378	0
tr|G3HIM1|G3HIM1_CRIGR	LC[PPa]VYEGSDAPTVQLR		861.43	2	15.4439	TRUE	1	0.0463768	1	0.288995	1	0.229672	1	0.451466	1	1	1	1	0.629718	1	0.252494	1	1	0.532229	0.752192	0.334426	0.609331	1	0.998402	0.707615	1	0.237859	0.180111	1	1	0.353021	0.182727	1	0.720181	0.466579	0.748131	1	0.575243	1	1	1	1	0.926131	1
tr|G3HIM1|G3HIM1_CRIGR	VEGGPVPLESSVLVTIEPAGSGPALGVTPPVR		1027.9	3	27.8246	FALSE	1	0	1	0.705441	0	0	0	0	0	1	0	0.735367	0	0	0	0	0.405055	0.105966	0	0.0631263	0.847239	1	0.0150463	0.63167	0.146834	0	1	0	0.0379747	0.807133	0.00420389	0.313639	0	0.0778832	0	1	0.114359	0	1	0.00776699	1	1	0
tr|G3HIM1|G3HIM1_CRIGR	VPPTVGLAPGSGAPEITVLVSSELPVPGGEVR		1027.9	3	28.536	TRUE	1	1	1	1	1	0.947368	0.334686	0.0775371	0.861399	1	0.886304	0.582629	1	0.544649	0.194847	1	0.505565	0.378954	0.408149	1	0.688698	0.0589147	1	1	0.0754864	0.288363	1	1	1	1	0.975528	0.843727	1	1	0.758869	1	1	1	1	1	1	0.273381	1
tr|G3HIM1|G3HIM1_CRIGR	QVEVIVDTGTVAPGAPR		854.965	2	15.2729	FALSE	0.0326087	0.191489	0.1	0.0064	0	0	0	0	0	0	0.010989	0	0	0	0	0	0	0.462568	0	1	0.103114	0	0.177646	0	0	0	0.604563	0.347267	0	0.0720803	0	0	0.0233859	0.0824338	0.0836852	0	0.00986842	0	0	0	0	0	0
tr|G3HIM1|G3HIM1_CRIGR	PAGPAVTGTDVIVEVQR		854.965	2	15.1587	TRUE	0.674725	1	1	0.962998	1	0.408476	1	1	1	1	0.672174	1	0.684804	0.32367	1	0.570033	0.297063	0.571761	0.847065	0.886933	1	1	1	0.856319	0.978962	0.61733	0.984246	1	1	1	0.722948	0.980117	1	1	1	1	1	0.809225	1	0.394444	1	1	1
tr|G3HIM1|G3HIM1_CRIGR	ITFRPDSADGMLLYN[Dea]GQK		676.335	3	18.6316	FALSE	1	1	1	1	0.625	1	0.566394	1	0.642753	0.0505051	1	0.3629	0	0	0.753269	0	0.821946	0.636056	0.3589	1	1	1	1	1	1	1	1	1	0.407927	0.724605	1	1	1	0.62718	1	1	1	0.713396	1	0.830549	1	0.0988296	0.412155
tr|G3HIM1|G3HIM1_CRIGR	QGN[Dea]YLLMGDASDPRFTIK		676.335	3	19.2304	TRUE	1	1	1	1	1	1	1	1	1	1	1	1	1	0.483733	1	1	1	1	1	1	0.555235	1	0.712067	1	1	1	1	1	1	1	1	1	1	1	1	1	1	1	1	1	1	1	1
tr|G3HIM1|G3HIM1_CRIGR	C[PPa]QVN[Dea]GSPPHYFYWSR		638.286	3	15.9033	FALSE	1	0.53765	1	1	0.162244	0.0386473	0.0916031	0	0.350345	1	0.0135034	0.0477327	1	0	0.119258	0.412944	0.111796	0	0.205213	0.11908	1	1	0.619257	0.461682	0.173418	0.228723	0.429712	0.394034	0.0527226	1	0.00622084	1	0.300317	1	0.205764	1	0.934401	0.196038	1	1	0.537931	1	0.0216535
tr|G3HIM1|G3HIM1_CRIGR	SWYFYHPPSGN[Dea]VQC[PPa]R		638.286	3	15.827	TRUE	1	1	1	1	1	1	1	1	1	1	0.232731	1	0.790287	0.955485	1	0.901753	0.618304	1	0.421788	0.293343	1	1	1	1	0.996989	1	1	1	0.800208	1	1	0.282616	1	1	0.72378	1	1	1	1	1	1	1	1
tr|G3HIM1|G3HIM1_CRIGR	GPSHVPSVSPPM[Oxi]R		455.231	3	8.65774	FALSE	1	1	1	1	1	1	1	1	1	1	1	1	1	1	1	1	1	1	1	1	1	1	1	0.972836	1	1	1	1	1	1	1	1	1	1	1	1	1	1	1	1	1	1	1
tr|G3HIM1|G3HIM1_CRIGR	GM[Oxi]PPSVSPVHSPR		455.231	3	8.81442	TRUE	1	1	1	1	0.980392	1	0.831389	1	1	1	1	1	1	0.0751807	1	0.234818	0.109498	1	0.479216	1	1	0.785871	0.288142	1	1	1	1	0.81868	1	0.301486	0.768993	1	0.687894	0.470434	0.384935	1	1	1	1	0.833036	1	0.845472	0.785625
tr|G3HIM1|G3HIM1_CRIGR	VTGNQGANFAYPP[Oxi]GSTPR		925.445	2	9.84007	FALSE	1	1	1	0.0696774	0	0.00439078	0.0694752	0.392658	0.171016	0.875632	0.0822387	0.0132802	0.150075	0	0.46829	0	0	0.051716	0.093617	0.12783	0.280366	1	0.298622	0.108131	0.00726942	0.861042	1	0.246472	0.361189	0	0.161946	0	0.495553	1	0.083682	0.0162136	0.477764	0.165301	0	0.612462	0.0419162	0.0159236	0
tr|G3HIM1|G3HIM1_CRIGR	PTSGP[Oxi]PYAFNAGQNGTVR		925.445	2	10.0611	TRUE	1	1	1	0.909273	1	1	1	1	0.849494	0.228786	1	0.295579	1	0.979656	0.157983	0.346549	0.584485	1	0.923626	0.359785	1	1	1	0.106544	1	0.167189	0.913247	0.404203	0.842322	1	1	0.334783	0.132888	0.25963	1	1	1	1	1	0.258547	1	0.552083	1
tr|G3HIM1|G3HIM1_CRIGR	DITLEC[PPa]VSAGEPR		730.856	2	14.4531	FALSE	0.933333	0	0.562753	0	0	0.00854701	0	0.00303951	0	0.816696	0	0	0.420116	0	0	0.803939	0.0685053	0.142631	0.663819	1	0.565	1	0.564267	1	0.02945	0.766684	0.740125	0.43697	0.735029	1	0.615217	0.650027	0.9202	0.332855	0	0.325731	1	0.291399	0.444737	1	0	0.918869	0.262087
tr|G3HIM1|G3HIM1_CRIGR	PEGASVC[PPa]ELTIDR		730.856	2	15.139	TRUE	1	1	1	1	1	1	0.847174	1	1	1	0.532136	0.311797	0.305992	1	0.633333	1	1	1	1	1	0.282275	1	1	1	0.355582	0.325596	0.867227	0.684789	1	1	1	0.700156	0.563233	1	0.802642	0.168931	1	1	0.154839	1	1	1	1
tr|G3HIM1|G3HIM1_CRIGR	LRSPVISIEPPSLTVQQGQDASFK		866.469	3	21.173	FALSE	1	1	1	1	0.715525	1	0.401722	0	0.1646	0	0	0	0	0	0	0	0	0.0818459	0	0.523297	0	0.566091	0.868811	0	0.0376569	0	0	0	1	0	0.112106	0	0	0.0206186	0	1	0	0.0317604	1	1	1	1	1
tr|G3HIM1|G3HIM1_CRIGR	FSADQGQQVTLSPPEISIVPSRLK		866.469	3	20.6239	TRUE	1	1	1	1	1	1	1	1	1	1	1	1	1	1	0.965301	1	1	1	1	1	1	1	1	1	1	0.946226	1	0.735318	0.232606	1	1	0.750255	1	1	0.558499	1	0.953482	1	1	1	1	1	1
tr|G3HIM1|G3HIM1_CRIGR	[PGQ]-QPDFISFGLVGGRPEFR		952.986	2	28.7004	FALSE	1	0.658288	0	0.486569	1	0.806031	1	1	0.319328	1	0.998355	0.281953	1	1	0.529797	0.680222	1	1	0.00716418	0.861658	1	0.933178	0.0377556	0.0478698	1	0.907051	0	0.928554	0.925093	0.692506	1	0.192255	0	1	1	0.401487	1	0.421176	1	1	1	0.79228	0.932457
tr|G3HIM1|G3HIM1_CRIGR	[PGQ]-QFEPRGGVLGFSIFDPR		952.986	2	27.9324	TRUE	1	1	0.660584	1	0.0478821	1	0.278075	0.974651	0.777703	1	0.986505	0.56179	0.343468	1	1	0.372194	0.780052	0.881026	0.560645	1	0.702756	0.040305	0.0735721	0.216097	0.609379	1	0.168602	0.889563	0.849322	0.997706	1	0.448566	1	0.852822	1	1	0.429036	0.101976	0.971389	0.87662	1	1	1
tr|G3HIM1|G3HIM1_CRIGR	AMDFNGILTIR		625.832	2	23.0333	FALSE	1	1	1	0.0367751	0.308266	0	0.213273	0	0.0822094	0	0.281305	1	0.144444	0	0	0	0	0.172952	0	0	0	0.244287	1	0	0.357374	1	0	0.855673	0	0	0	0	0	0.377909	0.651386	0.10016	0.180804	1	0.838111	1	1	0.00742115	0.587902
tr|G3HIM1|G3HIM1_CRIGR	ITLIGNFDMAR		625.832	2	22.952	TRUE	1	0.740289	1	1	0.849765	1	1	0.115834	1	1	1	0.455564	1	1	1	1	1	1	1	1	1	0.119305	0.810256	1	1	1	1	1	1	1	1	1	1	1	1	1	1	1	0.111922	1	1	1	1
tr|G3HIM1|G3HIM1_CRIGR	IESSSSHVAEGQTLDLNC[PPa]VVPGQAQVTWR		1061.52	3	21.0296	FALSE	1	1	1	1	1	0.328205	0.0770878	0.321429	0.0809769	0.038633	0	0.562993	1	1	0.0858209	0.128007	0.215385	0.571677	0	0	1	1	1	0.121981	0.12711	1	1	1	1	0.471775	0.0405954	1	0.783784	0.409736	0.011893	0.782007	0.0225525	1	1	1	1	1	0.402886
tr|G3HIM1|G3HIM1_CRIGR	WTVQAQGPVVC[PPa]NLDLTQGEAVHSSSSEIR		1061.52	3	21.2848	TRUE	1	1	1	1	1	1	1	1	1	1	0.579811	1	1	1	1	0.945724	0.454327	0.0639064	0.71836	1	0.473842	1	1	0.64553	1	1	1	0.276632	0.573273	1	1	1	1	1	1	0.636769	1	0.189048	1	1	1	1	1
tr|G3HIM1|G3HIM1_CRIGR	C[PPa]AATNAAGTTQSHVLLLVQALPQISTPPEVR		815.188	4	30.2552	FALSE	1	1	1	1	1	1	1	1	1	1	0.372757	1	1	1	1	1	0.935277	1	1	1	0.449548	1	1	1	1	1	1	1	1	1	1	0.330327	1	1	1	1	1	1	1	1	1	1	1
tr|G3HIM1|G3HIM1_CRIGR	VEPPTSIQPLAQVLLLVHSQTTGAANTAAC[PPa]R		815.188	4	29.8281	TRUE	1	0.568151	1	1	1	0.502355	1	1	1	1	1	1	1	0.892098	0.521739	1	0.929738	1	1	1	0.875715	1	0.47453	1	0.716952	1	1	1	1	1	1	0.0932009	0.0881567	1	1	0.996308	1	1	1	1	1	1	1
tr|G3HIM1|G3HIM1_CRIGR	VGGHLRPGIVQSGSVIR		578.004	3	10.4734	FALSE	1	1	1	1	1	1	1	1	1	1	1	1	1	0.873007	1	1	1	1	1	1	1	1	1	1	1	1	1	1	1	1	1	1	1	1	1	1	0.596258	0.944923	1	1	1	0.93531	1
tr|G3HIM1|G3HIM1_CRIGR	IVSGSQVIGPRLHGGVR		578.004	3	11.8845	TRUE	1	1	1	1	1	1	1	1	1	1	1	1	1	1	1	1	1	1	1	1	1	1	1	1	0.758708	1	1	0.986621	0.496966	1	1	1	0.857757	1	1	1	1	0.648462	1	1	1	1	1
tr|G3HIM1|G3HIM1_CRIGR	DFLEVQIHPSR		447.57	3	15.647	FALSE	0.386431	0	1	1	1	1	0	0	0	0	0	0	0	0	0	0	0	0	0	0	0.0903491	0.0104773	0.130532	0	0	0	0	0	0	0	0	0	0	0.105611	0	0	0	0	1	0.879687	1	0	0.75328
tr|G3HIM1|G3HIM1_CRIGR	SPHIQVELFDR		447.57	3	14.5106	TRUE	1	1	1	0.432346	1	1	1	1	1	1	1	1	1	1	0.973958	1	1	1	1	0.805751	0.557117	1	0.314286	1	1	1	1	1	0.633691	1	1	1	1	1	0.742518	0.278837	0.522281	1	1	1	1	1	1
tr|G3HIM1|G3HIM1_CRIGR	FDAGSGM[Oxi]ATIR		571.269	2	8.58993	FALSE	1	1	1	0.00666667	0.558003	0.576039	0.117111	0.0323206	0.298013	0.0529707	0.349709	0.569966	1	1	0.591763	1	1	1	0.901494	1	0.0596529	1	1	0.145098	0.960338	1	0.21861	0.979055	1	1	0.96444	1	1	1	0	1	1	0.563963	1	1	1	1	1
tr|G3HIM1|G3HIM1_CRIGR	ITAM[Oxi]GSGADFR		571.269	2	8.13059	TRUE	1	1	1	1	1	1	1	1	1	1	1	1	0.793951	1	1	1	1	0.0729213	0.872524	1	0.544267	1	0.563063	0.0472517	0.301887	1	1	0.293431	1	0.0747153	0.17569	0.00908174	1	0.77951	1	0.709695	1	1	1	1	0.423077	1	1
tr|G3HIM1|G3HIM1_CRIGR	IESSSPSLAN[Dea]GHTLDLNC[PPa]LVASHAPHTITWYK		707.752	5	23.6332	FALSE	1	1	1	1	1	1	1	1	0.488411	1	1	1	1	1	0.413701	1	1	0.189662	1	0.633181	1	1	1	1	0.697686	1	1	1	1	1	1	0.48399	1	1	1	1	1	1	1	1	1	1	1
tr|G3HIM1|G3HIM1_CRIGR	YWTITHPAHSAVLC[PPa]NLDLTHGN[Dea]ALSPSSSEIK		707.752	5	23.6316	TRUE	1	1	1	1	1	1	1	1	1	1	1	1	1	1	0.80647	1	1	1	1	1	1	1	1	1	1	1	1	1	1	1	1	1	1	1	1	1	1	1	1	1	1	1	1
tr|G3HIM1|G3HIM1_CRIGR	NVGASVEFHC[PPa]AVPNER		600.621	3	11.4945	FALSE	1	1	1	1	0.280949	1	1	0.0839478	0.0112812	0.392627	1	0.143351	0.133814	0.683898	1	1	0.952802	1	1	1	1	1	1	1	0.555585	1	1	0.9195	1	1	1	1	1	0.996407	1	1	1	1	1	0.114449	0.989593	1	0
tr|G3HIM1|G3HIM1_CRIGR	ENPVAC[PPa]HFEVSAGVNR		600.621	3	11.4503	TRUE	0.508344	1	1	1	1	1	1	1	1	1	1	1	1	1	1	1	1	0.749594	1	0.530652	1	1	1	0.892579	1	1	1	1	1	1	0.700661	1	1	1	0.793586	1	1	1	1	1	0.929746	1	1
tr|G3HIM1|G3HIM1_CRIGR	VPAGSAAVFPC[PPa]MASGYPTPAITWSK		860.759	3	25.2821	FALSE	1	1	1	0.833424	1	0.903546	0.814655	0.0286272	0.0420168	0.129886	0.0883352	0.123858	0.21023	0.198286	0.62003	0.929143	1	0.513674	1	0.40795	0.604276	1	1	1	0.0029703	0.0918485	1	1	0.0766694	0.00451213	1	0.0126953	0.357724	0.0297483	0.0566802	0.881044	0.235693	0.101186	1	1	1	1	0.808599
tr|G3HIM1|G3HIM1_CRIGR	SWTIAPTPYGSAMC[PPa]PFVAASGAPVK		860.759	3	25.6777	TRUE	1	1	1	0.316776	1	1	1	1	0.776049	1	0.985042	0.745062	1	0.425272	0.722495	0.686659	0.684268	0.244039	0.636899	1	1	0.432066	1	1	0.9392	0.65655	0.33712	0.922923	0.722622	1	1	0.306039	1	1	1	0.405196	1	0.636339	1	0.99801	1	0.422388	1
tr|G3HIM1|G3HIM1_CRIGR	APLPWQHR		502.775	2	10.9937	FALSE	1	1	1	1	1	1	1	1	1	1	0.447328	1	1	0.530221	0.367632	0.952797	0.998549	0.759324	1	0.823232	1	1	1	1	0.971228	1	0.834996	0.246726	1	0.0226571	1	1	1	0.464063	0.421911	0.0460585	0.218417	0.484419	1	1	1	0.926964	1
tr|G3HIM1|G3HIM1_CRIGR	HQWPLPAR		502.775	2	10.5295	TRUE	1	1	1	1	1	1	1	0.681063	1	1	1	1	1	1	1	0.848191	0.682821	0.865102	0.879733	1	1	1	1	1	0.401961	0.369691	1	1	0.847553	1	1	0.501267	1	1	1	1	1	1	1	1	0.677763	1	1
tr|G3HIM1|G3HIM1_CRIGR	EGGQLPPGHSVQDGVLR		582.636	3	10.2131	FALSE	1	0.892323	1	1	0.657014	0.282463	0.135443	0.0471869	0	0.0841424	0.358678	0	0.195331	0.0610916	0.00940071	0.359403	1	0.297554	0.477864	1	1	1	1	0.396239	0.52898	1	0.239303	0.127181	0.352312	0.893887	0.568894	1	0.689143	0.398227	0.342495	0.0414601	0.352371	1	1	1	0.308851	1	0.899543
tr|G3HIM1|G3HIM1_CRIGR	LVGDQVSHGPPLQGGER		582.636	3	10.1938	TRUE	1	1	1	1	1	0.617272	1	1	1	1	1	0.279625	1	0.881096	1	1	1	1	1	0.210868	1	1	1	0.475576	0.397688	1	1	1	0.648989	1	1	1	1	0.665097	0.534858	1	1	1	1	1	1	1	1
tr|G3HIM1|G3HIM1_CRIGR	AMLQVHGGSGPR		403.877	3	7.72627	FALSE	1	1	0.773333	1	1	0.239832	1	0.30829	0.0316092	1	0.403488	0.573179	0.637222	0	1	0.125683	0.120942	0.155051	0.392338	0.119712	1	1	1	0.732472	0.573022	1	0.0378748	0.0894542	0.170616	0.0261044	1	0.383808	0	1	1	1	0.881554	0.232496	0.109524	0.256959	0	0.105131	0
tr|G3HIM1|G3HIM1_CRIGR	PGSGGHVQLMAR		403.877	3	8.49338	TRUE	1	1	1	1	0.388146	1	1	1	1	1	1	1	1	1	1	1	0.45692	1	1	1	0.290563	0.627211	1	1	1	0.800705	0.589433	0.0872069	0.36811	1	0.658471	1	0.780232	1	0.946631	1	0.728766	1	1	1	1	1	1
tr|G3HIM1|G3HIM1_CRIGR	AM[Oxi]DFN[Dea]GILTIR		634.321	2	17.7865	FALSE	0.00589971	1	1	1	0.606604	0	1	0	1	0.1802	0	0.0262172	0.342528	1	1	1	1	1	1	1	1	1	0.561392	1	0.391669	0.383056	1	0.039356	1	0.809419	1	0.00991572	0.948325	1	0.573932	1	1	0.318026	0.507389	1	1	1	0.166667
tr|G3HIM1|G3HIM1_CRIGR	ITLIGN[Dea]FDM[Oxi]AR		634.321	2	19.2121	TRUE	1	1	1	0.807391	0.682927	1	1	1	1	0.612967	0.905628	1	1	1	0.883432	0.9578	1	1	1	0.68297	1	1	1	1	0.606553	1	1	1	1	1	1	1	0.306015	1	0.443995	1	1	1	1	1	0.932735	0.840551	0.830296
tr|G3HIM1|G3HIM1_CRIGR	AQIHGGILR		482.788	2	8.14106	FALSE	1	1	1	1	1	1	1	0.280531	0.684775	1	1	0.509874	0.0942579	1	1	0.467736	0.485242	1	1	0.175788	1	1	0.307284	1	1	1	1	0.768619	1	1	1	0.556899	1	1	1	1	1	1	1	1	1	0.724324	1
tr|G3HIM1|G3HIM1_CRIGR	LIGGHIQAR		482.788	2	8.72423	TRUE	1	1	1	1	1	1	1	1	1	0.853525	1	1	1	1	1	0.952771	0.914698	1	1	0.919902	1	0.733078	1	1	1	1	1	1	1	1	1	0.796712	1	1	1	1	1	1	1	1	0.898446	1	1
tr|G3HIM1|G3HIM1_CRIGR	SPVISIEPPSLTVQQGQDASFK		776.741	3	21.9217	FALSE	1	0.992275	1	0.12485	0.602934	0.604474	0	0.799253	1	0	0	0	0	0.0069808	1	0.0796852	0.255172	0	0.0628743	0.0292842	1	1	0.817589	0.0272727	0.515971	1	1	1	0.41373	0.0601295	0.82142	0	0	0.139	0.00901352	0.121732	0.307027	0.0963376	1	1	1	1	0.293758
tr|G3HIM1|G3HIM1_CRIGR	FSADQGQQVTLSPPEISIVPSK		776.741	3	22.1192	TRUE	1	1	1	0.692553	1	1	0.337215	0.84252	1	1	1	0.9699	1	1	1	1	0.255934	1	1	1	0.0962129	1	1	1	1	0.703325	1	1	1	1	1	0.355392	1	1	0.630674	1	0.125951	1	1	1	1	1	1
tr|G3HIM1|G3HIM1_CRIGR	LYIFQASPVDAGEYVC[PPa]R		667.996	3	21.5161	FALSE	1	0.0487805	1	0.985116	0	0	0	0	0	0.0220472	0	0	0.0581948	0.0789103	0	0.0800781	0.00224719	0	0.595677	0	1	1	0.330855	1	0	0.0281558	0.471986	0.00849708	0	0.677653	0	0	0.839006	0.00810811	0	0.0205993	0.218334	0	1	0	0	0.402149	0
tr|G3HIM1|G3HIM1_CRIGR	LC[PPa]VYEGADVPSAQFIYR		667.996	3	22.0843	TRUE	1	1	1	1	1	1	1	1	0.829557	0.379262	1	1	1	0.821389	0.73035	1	0.840728	1	0.707077	0.431763	0.570307	0.652101	1	1	1	1	0.997072	0.679692	1	0.753276	0.345679	0.17325	0.486728	1	1	0.647614	0.185591	0.890131	1	1	1	1	1
tr|G3HIM1|G3HIM1_CRIGR	SHEPLALGR		490.27	2	9.35615	FALSE	1	1	1	1	0.11526	0.218023	0.764684	0	1	0.679699	1	0.621372	1	1	0.659606	1	1	1	1	0.977063	1	0.72832	0.175289	1	1	1	1	1	0.42169	1	0.208551	1	1	1	1	0.823345	0.104803	0.88916	0.348653	0	1	1	0.597001
tr|G3HIM1|G3HIM1_CRIGR	GLALPEHSR		490.27	2	8.96064	TRUE	1	1	1	0.486943	0.873326	0.800329	1	1	0.287482	1	1	1	0.716163	1	0.330674	1	0.531682	1	1	1	1	1	1	1	1	1	1	1	1	1	1	1	1	1	1	1	0.63021	1	1	1	1	1	1
tr|G3HIM1|G3HIM1_CRIGR	AMDFN[Dea]GILTIR		626.324	2	22.0909	FALSE	0.588661	0.842105	1	0.806488	0.0665499	0.399053	0.0552147	0	0	0.351754	0.00947867	0.00711744	1	0	0	1	0	0	0.075618	0	1	0.117426	0.354532	1	0.00986547	0.0536913	1	0.026654	0.0381818	0.00560224	0.00620476	0.00107701	0.225819	0.0913952	0.197422	1	0.263371	0.032491	0.633333	0.125855	0.64	1	0
tr|G3HIM1|G3HIM1_CRIGR	ITLIGN[Dea]FDMAR		626.324	2	21.2573	TRUE	1	1	1	0.364566	1	1	1	1	0.545026	1	1	0.110417	0.994026	0.977023	1	1	1	0.782423	1	1	1	0.665778	1	1	0.348961	1	0.938709	0.558553	1	0.355058	0.719455	0.0666935	1	0.666079	0.461186	1	0.00347625	1	1	0.0495356	1	1	1
tr|G3HIM1|G3HIM1_CRIGR	AM[Oxi]LQVHGGSGPR		409.208	3	7.81005	FALSE	1	0.170732	1	1	0.469149	0.375839	0.559827	0.209335	0	1	0.254069	1	1	0.0758521	1	1	0.137579	1	0	0.0142349	1	0.907331	0.742201	1	0.824778	1	1	0.0434205	1	1	0.853513	0.223989	0	0.578217	0.666314	0.462879	1	0.0933014	0.394074	1	1	1	0
tr|G3HIM1|G3HIM1_CRIGR	PGSGGHVQLM[Oxi]AR		409.208	3	8.31804	TRUE	0.808281	1	1	0.966919	1	1	1	1	1	1	1	1	1	0.471253	1	0.548504	1	1	1	1	0.312525	1	1	1	1	1	0.648314	0.732796	0.0980777	0.862966	0.348952	1	1	0.899151	1	0.833898	0.0175711	1	1	1	1	1	1
tr|G3HIM1|G3HIM1_CRIGR	SGPVEDFVSLAMVGGHLEFR		716.358	3	29.1392	FALSE	1	1	1	1	0.85891	1	0.592905	0.311207	0.538705	0.580286	0	0.0110803	1	0	0	0.912009	0	0	0	0.0512033	1	1	0.104436	0	0	0.49474	0.0200557	0.0743836	0	0.0867641	0	0.00105263	0	0	0	0	0	0.012006	1	1	1	1	1
tr|G3HIM1|G3HIM1_CRIGR	FELHGGVMALSVFDEVPGSR		716.358	3	28.3648	TRUE	1	1	1	1	1	0.301764	1	1	1	1	1	0.612354	0.926384	1	1	0.977046	1	1	1	1	1	1	1	0.354083	0.0465877	0.766369	1	0.397269	0.414945	0.0110072	0.31821	0.598812	0.453809	1	0.51459	1	1	0.498315	1	1	1	1	1
tr|G3HIM1|G3HIM1_CRIGR	EDGRPISSGAQQR		467.567	3	7.48338	FALSE	1	1	1	1	1	1	1	1	0.913619	1	1	1	1	1	1	1	1	1	1	1	1	1	1	0.793233	1	1	0.947826	1	1	1	1	1	1	0.228231	1	1	1	0.891479	1	1	1	1	1
tr|G3HIM1|G3HIM1_CRIGR	QQAGSSIPRGDER		467.567	3	7.98166	TRUE	1	1	1	1	0.704126	1	1	1	0.861946	1	1	1	1	1	1	1	1	1	1	1	0.766039	1	1	1	1	1	1	0.716757	1	0.438181	1	1	1	1	1	1	0.888064	1	1	1	1	1	1
tr|G3HIM1|G3HIM1_CRIGR	GPSHVPSVSPPMR		449.899	3	10.1302	FALSE	1	1	1	1	1	1	0.600919	1	1	1	1	0.0518257	1	1	1	1	1	1	0.871022	0.460867	1	1	1	0.582867	0.0897532	1	0.375977	1	0.232082	1	1	0.72807	0.939734	1	1	1	0.528243	1	1	1	1	1	1
tr|G3HIM1|G3HIM1_CRIGR	MPPSVSPVHSPGR		449.899	3	9.22093	TRUE	1	0.758621	1	1	0.993831	1	0.594595	1	0.860751	0.264523	1	1	1	1	1	1	1	1	1	1	0.59136	1	1	1	1	1	1	1	1	0.16707	0.872898	1	1	1	1	1	1	1	1	0.817625	1	1	1
tr|G3HIM1|G3HIM1_CRIGR	MPSGLYLGTC[PPa]ER		699.331	2	14.5362	FALSE	1	1	1	1	0.0424746	0.545637	1	0.670667	0.0355872	1	1	0.249782	1	1	0.315713	1	1	0.401911	0.688327	0.928281	0.22561	0.247934	0.0263447	1	0.813879	0.196211	1	1	0.666122	1	0.90531	0.809371	0.881617	0.699596	0.517212	1	0.556846	0.116051	1	1	1	1	1
tr|G3HIM1|G3HIM1_CRIGR	EC[PPa]TGLYLGSPMR		699.331	2	14.8635	TRUE	0.995509	1	1	1	1	1	1	1	1	1	1	0.772741	1	1	0.832053	1	1	0.896094	1	1	0.498155	1	0.466667	1	1	0.855083	1	1	1	1	1	1	1	1	1	1	1	1	1	1	1	1	0.93216
tr|G3HIM1|G3HIM1_CRIGR	AM[Oxi]DFNGILTIR		633.829	2	19.3226	FALSE	1	0	1	0	0	0	0	0	0	0	0	0.0122951	0	0.115865	0	0	0	0	0.0681481	0	0.565202	0.536237	0.875244	0.003386	1	1	0.0252331	1	0.182145	0	0.419988	0	0.0504762	0.152447	0.811426	1	1	0.666667	1	1	0.100817	0.911381	0.00229358
tr|G3HIM1|G3HIM1_CRIGR	ITLIGNFDM[Oxi]AR		633.829	2	19.1806	TRUE	1	0.996997	1	0.853162	0.71185	1	1	1	0.81366	1	1	1	1	1	1	1	1	1	1	0.712184	1	1	0.467193	1	0.638165	1	1	0.714672	0.323013	1	1	0.0831373	1	1	0.198375	1	0.549815	0.444897	1	1	1	1	1
tr|G3HIM1|G3HIM1_CRIGR	ITFRPDSADGM[Oxi]LLYNGQK		681.339	3	15.4283	FALSE	1	1	1	0	0.212526	0	0	0.160525	0	0	0.383495	0.864881	0.650151	1	0.0865116	1	1	1	1	1	0.636982	1	0.741983	1	0.878487	1	1	1	1	1	1	1	1	1	1	1	1	1	1	1	1	0.259908	0.127854
tr|G3HIM1|G3HIM1_CRIGR	QGNYLLM[Oxi]GDASDPRFTIK		681.339	3	15.0146	TRUE	1	1	1	1	1	1	0.619381	1	0.710267	1	0.563073	1	1	1	1	1	1	1	1	1	1	1	1	1	1	1	1	1	1	1	1	1	1	0.934452	1	1	1	1	1	1	1	1	1
tr|G3HIM1|G3HIM1_CRIGR	RH[Oxi]QVRGSRLYIFQASPVDAGEYVC[PPa]R		998.842	3	21.5693	FALSE	1	0.716247	1	1	1	1	1	0.880499	1	1	1	1	1	1	1	1	0.860914	0.389602	0.511104	1	0.165343	0.353996	0.499663	0.855194	1	1	0.853824	1	1	1	1	0.912272	1	1	0.555463	1	0.639151	1	1	1	1	1	1
tr|G3HIM1|G3HIM1_CRIGR	RC[PPa]VYEGADVPSAQFIYLRSGRVQH[Oxi]R		998.842	3	21.0557	TRUE	1	1	1	1	1	0.552172	1	0.217207	1	1	0.942346	1	1	1	0.847624	0.101326	0.396033	1	1	1	1	0.825368	0.934168	1	1	0.886649	1	0.160448	0.964878	0.846672	1	1	1	0.842877	0.287406	1	1	1	1	1	1	1	1
tr|G3HIM1|G3HIM1_CRIGR	VESDLGPK		422.724	2	7.89804	FALSE	1	0.62336	1	0.048913	1	1	0.251795	0.320988	1	1	0.954904	1	1	1	1	0.777093	0.804258	1	1	1	0.615864	1	0.71518	1	1	1	1	0.467301	0.848516	0.367855	1	1	1	0.998204	1	0.194286	1	0.556588	1	1	1	1	1
tr|G3HIM1|G3HIM1_CRIGR	PGLDSEVK		422.724	2	7.73709	TRUE	1	1	1	1	1	1	1	1	1	1	1	1	0.999151	0.154639	0.911474	1	0.787847	0.0218522	0.989597	0.718851	0.464994	1	1	1	0.432326	1	1	0.0710059	1	1	1	1	0.932252	0.555173	0.491803	1	1	0.403331	0.830287	1	0.125163	1	1
tr|G3HIM1|G3HIM1_CRIGR	EHLLMALADLDELLIR		622.345	3	33.7969	FALSE	1	1	1	1	0.391405	1	0.71534	0.800745	1	0.535846	0	0.669445	0.42589	0	0	0.0966045	0	0	0	0	0	0	0	0	0	0	0	0	0	0	0	0	0	0	0	0	0	0	1	0.121641	1	0.298019	0.80709
tr|G3HIM1|G3HIM1_CRIGR	ILLEDLDALAMLLHER		622.345	3	34.7063	TRUE	1	1	1	1	0.459561	1	0.923179	0.605409	0.102343	1	0.452787	0.10839	1	0.747626	1	0.151583	0.0970464	0.674457	0.109275	0.0778968	0.16791	1	1	0.123517	1	0.595432	0.284074	0.827837	0.809969	0.25349	0.358612	0.892918	0.959648	1	1	0.253329	1	1	1	1	1	1	0.567515
tr|G3HIM1|G3HIM1_CRIGR	EHLLM[Oxi]ALADLDELLIR		627.677	3	34.7408	FALSE	1	0.315982	1	1	1	0.580331	1	0	0.0142405	0.084088	0.140609	0.373355	0.496894	0	0.4281	0.874824	0	0	0	0	0.899821	0.937047	0.516129	0	0.0429043	0.0195027	0	0	0	0.227545	0	0.0825147	0	0.0238237	0	0	0	0	1	1	1	1	1
tr|G3HIM1|G3HIM1_CRIGR	ILLEDLDALAM[Oxi]LLHER		627.677	3	34.8217	TRUE	1	0.419355	1	0.405941	0.807146	0.777263	1	0.566119	0.216641	0.143776	0.32798	0.770262	0.423003	0.661271	0.866142	0.680025	0.201097	0.907196	0.509622	1	1	1	1	0.118623	0.601211	1	1	1	0.144292	0.0517404	0.621475	0.544902	1	0.0691057	1	1	0.889536	0.414916	0.464879	1	1	1	1
tr|G3HIM1|G3HIM1_CRIGR	AASISAVSLEVAQ[Dea]PGPSGGPR		976.508	2	16.7311	FALSE	0.174442	0.764706	1	0.811111	1	0	0	0.406349	0.00360685	1	1	0.945763	0.256065	1	0.785714	0.682237	0.318346	1	1	0.0108043	0	1	0	1	0.0037594	0.116253	1	0	0	1	0.109418	1	0	1	0	0.347992	1	0	0.356037	1	1	0.620276	1
tr|G3HIM1|G3HIM1_CRIGR	PGGSPGPQ[Dea]AVELSVASISAAR		976.508	2	15.679	TRUE	1	1	1	1	0.973907	0.50675	0.807775	0.117522	0.108042	1	1	0.0754717	1	0.774286	1	0.972094	0.429399	1	1	0.23422	1	1	1	0.659097	0.336622	1	1	0.418433	1	1	0.664537	1	0.904724	0.180905	0.294848	0.95354	1	1	0.826974	1	1	1	1
tr|G3HIM1|G3HIM1_CRIGR	GGSLPPHAQVHGSR		467.244	3	8.20506	FALSE	1	1	1	0.961064	1	0.975117	1	1	1	1	1	0.896294	1	1	1	1	0.336352	1	1	1	1	1	1	0.447081	0.564788	1	1	1	1	0.809198	1	1	1	1	1	1	1	1	1	1	1	1	1
tr|G3HIM1|G3HIM1_CRIGR	SGHVQAHPPLSGGR		467.244	3	7.71144	TRUE	1	1	1	1	1	1	1	1	0.256927	1	1	1	1	1	1	1	1	1	1	1	1	1	1	1	1	1	1	1	1	0.326644	1	1	1	1	1	1	1	1	1	1	1	1	1
tr|G3HIM1|G3HIM1_CRIGR	VPAGSAAVFPC[PPa]M[Oxi]ASGYPTPAITWSK		866.091	3	21.9265	FALSE	1	1	1	1	0.225564	1	0.707355	0.454165	1	0.457415	0.906313	1	1	0.530051	1	1	1	1	0.833475	1	1	1	0.887962	0.622467	1	1	1	1	0.351164	1	1	0.996737	0.984323	1	0.391844	1	0.469876	0.580454	1	0.864773	0.26026	1	0.0438356
tr|G3HIM1|G3HIM1_CRIGR	SWTIAPTPYGSAM[Oxi]C[PPa]PFVAASGAPVK		866.091	3	21.8866	TRUE	1	1	1	1	1	0.638515	1	1	1	1	1	1	1	0.812394	1	0.941015	0.234381	0.238785	0.935625	0.327219	1	0.627504	1	0.784134	1	1	1	0.928785	0.756458	1	1	1	1	0.221065	1	0.890474	1	1	1	1	1	1	1
tr|G3HIM1|G3HIM1_CRIGR	SKSPAYTLVWTR		704.883	2	14.8882	FALSE	0.807554	1	1	1	1	0.933036	0.741419	0.0888395	0.616418	1	0.881614	1	1	1	1	0.682252	0.649408	1	0	0	0.149666	1	0.698164	1	0.428126	1	0.0419437	1	1	1	0.814007	0.83999	1	1	0.883411	0	0.335552	0.38399	1	0.758075	0.178694	1	1
tr|G3HIM1|G3HIM1_CRIGR	TWVLTYAPSKSR		704.883	2	14.9536	TRUE	1	1	1	1	1	1	1	1	1	1	1	1	1	1	1	1	1	1	0.480568	1	1	0.493972	0.911846	0.986895	1	1	1	1	1	1	1	1	1	0.643494	1	0.791501	1	0.715806	1	1	0.135508	1	1
tr|G3HIM1|G3HIM1_CRIGR	VPSASITWR		508.78	2	12.9215	FALSE	1	1	1	0.951372	1	1	1	0.467797	1	0.989199	1	1	1	0.92213	1	1	1	1	1	1	0.961594	1	0.927987	0.79096	1	0.319296	0.475965	1	0.597829	1	1	1	0.748318	1	1	1	1	1	1	1	1	0.720524	1
tr|G3HIM1|G3HIM1_CRIGR	WTISASPVR		508.78	2	12.6057	TRUE	1	1	1	1	1	1	1	1	1	1	1	1	1	1	1	1	1	1	1	1	1	1	1	1	1	1	1	1	1	0.821769	1	1	1	1	1	1	1	1	1	1	1	1	1
tr|G3HIM1|G3HIM1_CRIGR	GGHLRPGIVQSGSVIR		544.981	3	10.8651	FALSE	1	1	1	1	1	1	1	1	1	1	1	1	1	0.359138	0.918259	1	0.285042	0.789054	1	1	1	0.168282	1	1	1	1	1	1	0.803015	1	0.160175	1	0.771531	0.653243	1	0.382952	1	1	1	1	1	1	1
tr|G3HIM1|G3HIM1_CRIGR	IVSGSQVIGPRLHGGR		544.981	3	10.5911	TRUE	1	0.522562	1	0.74184	1	1	1	0.413631	1	1	0.483192	1	1	1	0.822461	1	0.3	1	1	0.491705	1	1	1	1	0.867411	0.626778	0.710202	0.607002	1	1	0.0392157	1	1	0.445915	0.422371	1	1	1	1	1	1	0.924919	1
tr|G3HIM1|G3HIM1_CRIGR	VLSSSGPLEASVLVSITAPTTNAHVPGGVPPIR		806.698	4	28.975	FALSE	1	1	1	1	0.769871	1	1	1	1	1	1	0.91221	1	0.491664	0.626269	1	0.0452617	1	0.0937056	1	1	1	1	0.0691538	1	1	1	0.593768	0.776323	1	0.907579	0.967787	1	1	0.560397	1	1	1	1	1	1	1	1
tr|G3HIM1|G3HIM1_CRIGR	IPPVGGPVHANTTPATISVLVSAELPGSSSLVR		806.698	4	28.5483	TRUE	1	1	1	1	1	1	1	1	1	1	1	0.748073	1	1	1	0.949672	0.698704	1	0.982081	1	1	1	0.535948	0.457232	1	1	0.763551	0.517764	1	0.508349	1	0.524261	1	1	1	1	1	1	1	1	1	1	1
tr|G3HIM1|G3HIM1_CRIGR	[PGQ]-QVEVIVDTGTVAPGAPR		846.452	2	20.3326	FALSE	1	0	1	1	0.0167364	1	0	0	0.682471	0	0.0548628	0	0.0856031	1	1	1	1	0.138978	0.572436	1	1	1	1	1	1	1	1	0.714131	1	1	0.781762	0.530703	0.544159	0.564501	1	0.300949	0.330165	0.501543	0	0.194946	0	0	0
tr|G3HIM1|G3HIM1_CRIGR	[PGQ]-QPAGPAVTGTDVIVEVR		846.452	2	19.8776	TRUE	1	0.919816	1	1	0.719896	1	1	1	1	1	1	1	1	1	0.622647	1	1	0.633211	0.748172	1	1	1	1	1	0.958911	0.555957	1	1	0.2697	1	0.596884	1	0.341681	1	0.783474	1	0.309241	1	1	1	1	1	1
tr|G3HIM1|G3HIM1_CRIGR	NELLHLELTGPADSGR[Dea]		861.936	2	17.5114	FALSE	1	1	1	1	1	0.47578	0.483258	0.233563	0.197849	0.0427729	0.616758	0.981728	0.673551	0.122558	0.714327	0.953057	0	1	0.328656	0.070901	1	1	1	0.00445434	1	1	1	1	0.338618	0.815582	0.163768	0.163009	0.323816	0.719656	0.598263	1	0.323017	0.303588	1	1	0.988604	1	0.328831
tr|G3HIM1|G3HIM1_CRIGR	GSDAPGTLELHLLENR[Dea]		861.936	2	17.289	TRUE	1	1	1	1	0.996582	0.935664	1	1	0.404563	1	1	0.272844	1	0.620478	0.668816	0.976319	0.462044	0.193715	0.093985	0.784861	0.890021	1	0.265041	1	0.478249	0.161821	0.0929791	0.643396	1	0.926906	0.127547	0.63714	1	0.433887	0.841579	1	0.832744	0.4	1	1	0.578136	1	1
tr|G3HIM1|G3HIM1_CRIGR	SASGTSSVPVR		524.275	2	8.57447	FALSE	1	1	1	1	0.150192	1	0.601253	1	1	1	1	0.0642939	0.0584029	0.981496	1	0	0.112211	1	1	1	1	1	1	0.248207	0.68882	0.0725838	1	1	1	1	1	1	1	1	0.385892	1	0.712415	0.457291	0.392804	1	0.0286169	0.284201	1
tr|G3HIM1|G3HIM1_CRIGR	VPVSSTGSASR		524.275	2	8.58805	TRUE	1	0.201485	1	1	1	1	1	1	1	1	1	0.802168	1	0.691168	1	0.222041	0.155392	0.0332997	1	1	0.615598	1	0.08413	0.736062	1	0.109651	1	0.295311	0.417375	0.74581	1	1	1	1	0.151899	0.934902	1	0.34504	1	1	1	1	0.958007
tr|G3IBK2|G3IBK2_CRIGR	VAQPSITDNKDGTVTVR		600.987	3	9.22778	FALSE	1	0.157835	1	0.0783818	0.216552	0	0.00881834	0	0	0.146906	0	0	0	0	0	0	0.00113507	0	0	0	0	0	0	0	0	0	0	0	0	0	0	0	0	0	0	0	0	0	0.900557	1	0.0264463	0	0.00438596
tr|G3IBK2|G3IBK2_CRIGR	VTVTGDKNDTISPQAVR		600.987	3	10.1836	TRUE	1	1	1	1	1	1	0.999045	0.874477	1	1	1	1	1	0.561657	1	0.32703	1	1	1	1	0.542816	1	1	0.135876	0.646722	1	0.900886	1	1	1	1	1	0.764427	1	0.832873	1	1	1	1	1	1	1	0.96756
tr|G3IBK2|G3IBK2_CRIGR	YNDQHIPGSPFTAR		534.927	3	11.4698	FALSE	1	1	1	0.0512821	1	1	0.698313	0.142634	1	0.618267	0.133547	0	0.148893	0.0985401	0.351515	0.433785	0.0856164	0.200219	0	0.0383387	0	0	0	0	0.00200803	0.168348	0	0.0230769	0	0	0	0.0247934	0	0.264931	0.030839	0	0.423668	0	1	1	1	1	1
tr|G3IBK2|G3IBK2_CRIGR	ATFPSGPIHQDNYR		534.927	3	11.4234	TRUE	1	1	1	0.778923	1	1	1	1	1	1	1	1	1	1	0.456333	1	1	1	1	1	1	0.442777	1	1	1	0.37997	1	0.994166	1	0.777655	0.558101	1	1	1	1	1	1	1	1	1	1	1	1
tr|G3IBK2|G3IBK2_CRIGR	LLGWIQNK		486.287	2	16.4255	FALSE	0.267112	0.803356	1	0	0	0	0	0	0	0	0.380721	0	0	0.0103211	0.0697563	0	0	0.182703	0.909492	0	0.0578919	1	1	0.00551572	0.013369	0	0	1	0	0	0	0	0	0.00691563	0	0	0	0.251656	0.555294	0.252427	0.32186	0	0
tr|G3IBK2|G3IBK2_CRIGR	NQIWGLLK		486.287	2	15.427	TRUE	0.868204	1	1	1	1	1	1	0.912916	1	0.736462	1	1	1	1	1	1	1	1	1	1	1	1	1	1	1	1	1	1	1	1	1	1	1	0.782536	1	1	1	0.738604	1	1	0.369507	1	1
tr|G3IBK2|G3IBK2_CRIGR	AWGPGLEGGVVGK		613.83	2	14.5412	FALSE	0.485753	1	1	1	1	0	0.428571	0	0	1	0	0.262931	0.0289664	0.010274	0.616122	0	0.00222593	0.0216942	1	0.306667	0	0	0	0	0.00200702	0	0	0.0473269	0	0.0227038	0	0	0.00444198	0.0153551	0	0	0.00116891	0.00708144	1	0.76873	1	0.980695	1
tr|G3IBK2|G3IBK2_CRIGR	GVVGGELGPGWAK		613.83	2	14.5486	TRUE	0.195857	1	1	1	1	0.824006	1	1	0.68319	1	1	1	1	1	1	0.399149	1	1	1	1	0.912915	1	1	1	0.853593	0.50142	0.443526	0.73546	1	1	1	0.909964	1	1	1	0.839969	1	0.352653	1	1	1	1	0.950608
tr|G3IBK2|G3IBK2_CRIGR	VTAQGPGLEPSGNIANK		826.934	2	9.47061	FALSE	1	0.113493	1	0.945119	0.474379	0	0.611227	0.318531	0.280753	0.0927573	0.00642055	1	0.386815	0	0.387671	0.0013708	0.255598	0	0	0.585243	0	0	0	0.0749665	0	1	1	0.51979	0.00518672	0	1	0	0	0	0.0315742	0	1	0	1	0.267232	1	0.898074	0.118196
tr|G3IBK2|G3IBK2_CRIGR	NAINGSPELGPGQATVK		826.934	2	10.2104	TRUE	0.887449	1	1	0.327172	0.422709	0.984364	1	1	0.958551	0.542345	1	0.964246	1	1	0.0634456	0.583495	1	0.530769	1	0.344753	0.971494	0.850166	1	0.884265	1	1	0.0392562	1	1	0.652668	1	0.856795	0.955216	0.0897561	1	0.204096	1	0.833623	1	0.383099	1	1	0.058319
tr|G3IBK2|G3IBK2_CRIGR	SPFSVGVSPSLDLSK		760.404	2	20.145	FALSE	0	0	1	0	0.00465658	0.0763766	0	0	0	0	0	0.0693182	0	0.00239234	0	0	0	0	0	0	0	0	0	0	0	0	0	0.0180723	0	0	0	0	0	0	0	0	0	0	1	0.775719	0	0	0
tr|G3IBK2|G3IBK2_CRIGR	SLDLSPSVGVSFPSK		760.404	2	19.7875	TRUE	1	1	1	1	1	1	1	0.462353	1	1	1	1	1	0.686851	1	0.458634	1	1	1	0.602909	1	1	1	1	1	1	1	1	1	1	1	1	0.96281	1	1	0.28685	1	1	1	1	1	1	1
tr|G3IBK2|G3IBK2_CRIGR	AEAGVPAEFSIWTR		767.388	2	21.9233	FALSE	0.97953	0.0348653	1	1	0.0233463	0.0384986	0.355094	1	0.390743	0.201965	0	0.0928225	0	0.0157215	0.959162	0	0	0	0	0.0362667	0	0	0	0	0	0	0	0.989791	0.725339	0	0	0	0	0	0	0	0	0	1	1	0.106242	1	1
tr|G3IBK2|G3IBK2_CRIGR	TWISFEAPVGAEAR		767.388	2	21.6315	TRUE	1	0.307834	1	0.179278	1	1	0.56701	0.901002	1	1	0.197507	1	1	1	1	0.795474	0.401976	1	1	0.448158	1	0.583916	1	1	1	1	1	1	1	1	1	1	1	1	1	1	1	0.333642	0.710843	1	1	1	0.729543
tr|G3IBK2|G3IBK2_CRIGR	LPQLPITNFSR		643.367	2	20.8362	FALSE	0.238179	0	0.567404	1	0	0	0	0	0	0	0	0	0	0	0	0	0	0	0	0	0	0	0	0	0	0.00108108	0	0	0	0	0	0	0	0	0	0	0.00116959	0.0110442	0.0862944	0.2678	0	0	0
tr|G3IBK2|G3IBK2_CRIGR	SFNTIPLQPLR		643.367	2	20.7988	TRUE	0.863714	1	1	1	1	1	1	0.0608955	0.954783	0.700628	1	0.404494	0.490095	0.274046	1	1	1	1	1	1	1	0.987132	1	0.969266	0.961069	1	1	0.514302	1	0.901713	1	1	0.833108	1	1	1	1	1	0.948407	1	1	1	1
tr|G3IBK2|G3IBK2_CRIGR	AYGPGIEPTGNMVK		717.358	2	10.9898	FALSE	1	1	1	1	0.171642	1	1	1	1	1	0.443164	0.532915	0.0426868	1	0.123747	0.0225118	1	0.988619	0	1	0	0	0	0	1	1	0	1	1	0.0218182	1	1	0	0	1	0	1	0.0190658	1	1	0.957198	0	1
tr|G3IBK2|G3IBK2_CRIGR	VMNGTPEIGPGYAK		717.358	2	11.498	TRUE	1	1	1	1	0.926454	1	1	0.270899	0.850994	0.38835	0.740108	0.0847366	1	0.93883	1	1	1	1	1	1	1	1	0.480436	1	1	1	1	0.831647	0.860714	1	0.133084	0.695017	1	1	1	1	1	1	1	1	1	1	1
tr|G3IBK2|G3IBK2_CRIGR	FADQHVPGSPFSVK		505.925	3	13.19	FALSE	1	0.441107	1	0.751317	1	1	1	1	0.88903	0.697932	0.361763	1	0.28214	0.108813	1	0.162801	0.223726	0.0535549	0.247536	0	0	0.0225098	0.103896	0.162826	0.0847843	0	0	0	0.0519031	0.223224	0	0.0446352	0.0724966	1	0.0162991	0.00306122	0.0351229	0.273848	1	1	1	1	1
tr|G3IBK2|G3IBK2_CRIGR	VSFPSGPVHQDAFK		505.925	3	12.0038	TRUE	1	1	1	1	1	1	1	1	1	1	1	1	1	1	1	1	1	1	1	1	1	1	1	0.972575	1	1	1	1	0.751781	1	1	1	1	1	0.525992	1	1	1	1	1	1	1	1
tr|G3IBK2|G3IBK2_CRIGR	TGVAVNKPAEFIVDAK		553.642	3	13.5719	FALSE	1	0.6804	1	1	0.736123	1	1	0.0348162	1	0	0.0278552	1	1	0.894181	0.913415	0	0	0.437403	0	0	0	0	0	0.82496	0.343843	0.0684441	0	0.138408	1	0	1	0.148913	0	0.116152	0.206296	0	0	0	1	1	1	1	1
tr|G3IBK2|G3IBK2_CRIGR	ADVIFEAPKNVAVGTK		553.642	3	13.398	TRUE	1	1	1	1	1	1	1	1	1	1	1	1	1	1	1	1	1	1	1	1	1	1	1	1	1	1	1	1	1	1	1	1	1	1	1	1	1	1	1	1	1	1	1
tr|G3IBK2|G3IBK2_CRIGR	SPFEVYVDKSQGDASK		586.284	3	11.4833	FALSE	1	1	1	1	1	1	1	1	0.421687	0.0275862	1	0.510532	0.35404	1	1	0.276078	0.865029	0.0453012	1	1	0.0378875	0.262362	0.527285	0.00116686	0.542703	0.32717	0.190034	0.634228	0.179913	0.0905495	1	1	0.32487	0.874531	1	0	0.365548	0.30251	1	1	0.333333	1	1
tr|G3IBK2|G3IBK2_CRIGR	SADGQSKDVYVEFPSK		586.284	3	11.3784	TRUE	1	1	1	1	1	0.795041	1	1	1	1	1	1	0.970537	1	1	1	1	1	1	0.30678	0.974403	1	1	1	0.162838	0.141429	1	1	0.858968	1	0.954699	1	1	1	1	0.195	1	1	1	1	1	1	1
tr|G3IBK2|G3IBK2_CRIGR	YGGPYHIGGSPFK		460.563	3	12.063	FALSE	1	1	1	1	1	0.877424	1	0.0369427	0.255169	0.741193	0.64605	1	1	0.0357895	1	0.0388242	0.037464	0.0613442	1	1	0	0	0	0	0.00298359	0.121012	0	0.0151899	0.0204678	0	0.056107	0.185935	0	0.517572	0.0367678	0.0162679	0.184615	0	0.972321	1	1	1	1
tr|G3IBK2|G3IBK2_CRIGR	FPSGGIHYPGGYK		460.563	3	12.0974	TRUE	1	1	1	1	1	0.282842	1	1	1	1	0.534242	1	1	0.487709	1	0.237807	1	1	1	1	1	1	1	1	1	1	1	1	1	1	1	1	1	1	1	1	1	1	1	1	1	1	1
tr|G3IBK2|G3IBK2_CRIGR	VNQPASFAVSLNGAK		751.902	2	13.2328	FALSE	1	0.891137	1	1	1	1	0.973165	0.59075	0.611756	1	0.518759	1	0	1	0.822785	0.601595	1	0.262774	0	1	0	0.0105263	0.031016	0	0.0931099	1	0	1	1	0	0.329492	0.468438	0.0479157	0.214863	0.294482	0.0661578	0.444877	0	1	1	0.841814	1	1
tr|G3IBK2|G3IBK2_CRIGR	AGNLSVAFSAPQNVK		751.902	2	13.7947	TRUE	1	0.128329	1	1	1	1	1	1	1	0.291075	0.985635	1	1	0.639878	1	1	1	1	1	0.965737	1	1	0.737773	0.699164	1	1	1	0.664264	1	0.024628	1	0.544097	1	1	0.587016	1	1	1	1	1	1	0.550781	1
tr|G3IBK2|G3IBK2_CRIGR	TPC[PPa]EEILVK		551.794	2	11.2686	FALSE	1	1	1	1	0.448295	1	1	1	1	1	1	1	1	1	1	1	1	1	1	1	1	0.83728	0.620257	1	1	1	1	1	1	1	0.52285	1	1	0.857066	1	1	1	1	1	1	1	0.760209	0.333915
tr|G3IBK2|G3IBK2_CRIGR	VLIEEC[PPa]PTK		551.794	2	11.3051	TRUE	1	1	1	0.707844	1	1	1	1	0.98617	0.594466	1	0.377583	1	1	0.680515	1	0.88766	1	0.796557	1	1	0.228114	1	1	1	0.457607	1	0.73749	1	1	1	0.852123	1	0.961558	1	1	1	0.92052	1	0.777349	1	1	0.379019
tr|G3IBK2|G3IBK2_CRIGR	TGVELGKPTHFTVNAK		425.485	4	10.0406	FALSE	1	1	1	1	1	1	1	1	0.489493	1	1	1	1	0.557553	1	0.364561	0.305399	1	0.483687	0.117166	0	0.0183381	0.00827912	1	0.120883	1	0.0801158	0.58331	0.269041	0.239259	1	0.670003	0.100393	1	0.605405	0.29535	0.984514	0.666491	1	1	1	1	1
tr|G3IBK2|G3IBK2_CRIGR	ANVTFHTPKGLEVGTK		425.485	4	10.9802	TRUE	1	1	1	1	1	1	1	1	1	1	1	1	1	0.146829	1	1	1	1	1	0.601858	1	1	1	1	0.786072	1	1	1	1	0.854301	1	1	1	1	1	1	1	1	1	1	1	1	1
tr|G3IBK2|G3IBK2_CRIGR	AFGPGLQGGNAGSPAR		728.868	2	9.80535	FALSE	1	0.53662	1	0.0237389	0.0167715	0.147847	0	0	0.0392982	0.0721925	0.0832858	0	0	0	1	0	1	0.109091	0	0	0	0	0	0	0	0	0.262871	0	0	0	0	0	0	0	0.331917	0	0	0	0.223553	0.138298	0	1	0.00228833
tr|G3IBK2|G3IBK2_CRIGR	APSGANGGQLGPGFAR		728.868	2	9.96391	TRUE	1	0.874633	1	0.961941	1	1	0.688616	0.876008	0.672464	0.514333	1	0.10626	1	0.791121	1	1	0.618862	0.162728	1	0.0296053	0.956019	0.90465	1	0.429382	0.153215	0.0651911	1	0.350641	0.0811143	1	1	0.46039	0.153407	1	1	0.741875	0.901209	1	1	0.833922	1	0.164045	1
tr|G3IBK2|G3IBK2_CRIGR	YGGDEIPFSPYR		700.828	2	16.1219	FALSE	1	1	1	0	0	0	0	0	0	1	0.881494	0	0	0	0	0	0	0	0	0	0	0	0	0	0.888191	0	0	0	0.74967	1	0.00720906	0	0	0	0	0.689163	0.338558	0.768839	1	1	0	0	0
tr|G3IBK2|G3IBK2_CRIGR	YPSFPIEDGGYR		700.828	2	17.0145	TRUE	1	0.263311	1	1	1	1	1	0.210526	0.838245	1	1	1	1	1	1	0.383838	1	1	1	0.418427	1	1	0.527942	0.215362	0.139388	1	1	0.54535	1	1	1	0.395709	1	1	1	0.547969	0.92472	0.273937	1	0.853998	0.63567	1	0.924507
tr|G3IBK2|G3IBK2_CRIGR	YGGQPVPNFPSK		645.828	2	11.5903	FALSE	1	0.535511	1	1	1	0.329712	0.10498	1	1	0.617013	0.00500835	0	0	0.0069646	0	0.815327	0.128287	0	0	0.0322407	0.034463	0	0.531762	0	0	1	0.57599	0	0	0.0385728	0	0	0.147965	0.151766	0	0.0662983	1	0	1	1	0.680399	0.334165	0.2775
tr|G3IBK2|G3IBK2_CRIGR	SPFNPVPQGGYK		645.828	2	10.7594	TRUE	1	1	0.916335	1	0.224658	1	1	1	1	1	1	1	0.318009	1	1	1	1	0.514269	0.805842	1	1	1	0.686612	1	1	1	1	1	1	1	0.913923	1	1	1	1	1	1	0.987666	1	1	1	0.665908	1
tr|G3IBK2|G3IBK2_CRIGR	RLTVSSLQESGLK		473.272	3	11.9248	FALSE	1	1	0.972222	0.552975	1	1	0.543307	1	0.160633	1	0	1	1	1	1	1	1	0.597186	1	0.638543	0.0256859	0.0172018	0	0.1419	0.132909	0.836082	0.189793	1	0.556276	0	0.768478	0.109733	0.0888099	0.216238	0.148515	0.0373066	1	0.115239	1	1	1	1	1
tr|G3IBK2|G3IBK2_CRIGR	LGSEQLSSVTLRK		473.272	3	10.9519	TRUE	1	0.913147	1	1	0.779479	1	1	1	0.920088	0.98147	0.876135	1	1	1	1	1	1	1	1	1	1	1	1	0.465015	0.900335	1	1	1	1	0.933508	1	1	1	1	1	1	0.358729	1	1	1	1	0.667046	1
tr|G3IBK2|G3IBK2_CRIGR	TFSVWYVPEVTGTHK		584.298	3	21.0743	FALSE	1	0.968955	1	1	1	0.851233	0	0	0.154108	0.0566974	0.584176	0	0	0	0	0	0	0	0	0	0	0	0.0340245	0	0	0	0	0	0	0	0	0	0	0	0	0	0	0	1	0.936966	1	1	0.263291
tr|G3IBK2|G3IBK2_CRIGR	HTGTVEPVYWVSFTK		584.298	3	20.2882	TRUE	1	1	1	0.648541	1	1	1	0.245902	0.758761	0.555869	0.99808	0.460967	0.290613	0.360876	0.333574	0.865477	0.310083	0.208379	0.569132	1	1	1	1	0.131346	0.971455	0.403351	0.322963	0.11487	0.995893	0.523238	0.77358	0.712769	1	0.760461	0.807195	1	1	1	1	1	1	0.112469	1
tr|G3IBK2|G3IBK2_CRIGR	GAGTGGLGLAVEGPSEAK		785.907	2	13.4942	FALSE	0.38024	0.236686	1	1	0.645604	0.117447	1	0	0.00977995	0.127788	0.657781	1	0.468563	0.021978	0.0180383	0	0	0.0492191	0	0.0195853	0	0	0	0	0.154369	0	0	0	0.276519	0	0.197044	0	0	0.00426743	0	0	0	0.0216267	1	1	0.37766	0.823058	0.481813
tr|G3IBK2|G3IBK2_CRIGR	AESPGEVALGLGGTGAGK		785.907	2	13.8454	TRUE	1	1	1	1	0.184211	1	1	1	0.70936	1	1	1	1	0.559092	1	1	1	1	1	1	1	1	1	1	1	1	1	1	1	1	1	1	1	1	1	1	1	1	1	0.137652	1	1	0.972516
tr|G3IBK2|G3IBK2_CRIGR	EATTEFSVDAR		613.288	2	10.5139	FALSE	1	0.392459	1	1	1	1	0.566882	0.423795	1	0.487473	0.0936266	0.976731	0.0289093	0.753306	0.306618	0.0203471	1	1	0.205724	0.35383	0	0	0	0	0.793706	0.639401	0.0615079	0.839143	0.130813	0.0243902	0.479305	0.244698	0.312281	0.639286	0.176127	0.0275609	0.870708	0.134956	0.745894	0.726018	1	1	0.809524
tr|G3IBK2|G3IBK2_CRIGR	ADVSFETTAER		613.288	2	9.05825	TRUE	1	1	1	1	0.941561	0.380085	1	1	1	1	1	1	1	1	1	1	1	1	1	1	1	1	1	1	1	1	0.310396	1	1	1	1	0.800199	1	1	1	1	0.699281	1	1	1	0.402071	0.572884	1
tr|G3IBK2|G3IBK2_CRIGR	FGGEHVPNSPFQVTALAGDQPTVQTPLR		988.505	3	22.4898	FALSE	1	1	1	1	0.126806	0.668486	0.0452771	0.332209	1	0.174692	0	1	0.00153374	1	0	0	0	0.129473	1	0	0	0	0	0	0	0	0	0	0	0	0.175036	0	0.0394867	0	0	0	0	0.0216777	1	1	1	1	0.196133
tr|G3IBK2|G3IBK2_CRIGR	LPTQVTPQDGALATVQFPSNPVHEGGFR		988.505	3	22.8443	TRUE	0.699374	0.822382	1	0.682489	1	1	1	1	0.52505	0.683128	1	1	1	1	0.706156	0.869884	1	1	1	1	1	0.460111	1	1	0.376058	0.522254	0.988806	0.788118	1	1	0.423648	1	1	0.173069	1	1	0.885228	1	1	0.191981	1	1	0.945324
tr|G3IBK2|G3IBK2_CRIGR	DVDIIDHHDNTYTVK		595.62	3	10.2897	FALSE	1	1	1	0.344464	1	0.982857	0.00733945	1	0.877328	0.728391	1	1	1	0.481238	1	1	1	1	1	0.756974	0.0904884	0.563758	0.492724	0	1	1	0.189954	1	0.80893	0.277378	1	1	0.148178	0.950222	0.357787	0.272392	0.175621	1	1	0.880447	1	1	1
tr|G3IBK2|G3IBK2_CRIGR	VTYTNDHHDIIDVDK		595.62	3	11.0749	TRUE	1	1	1	1	1	1	0.519435	1	1	1	1	1	1	1	1	1	0.842375	1	1	1	1	1	1	1	1	1	1	1	1	1	1	1	1	1	1	1	1	1	1	1	1	1	1
tr|G3IBK2|G3IBK2_CRIGR	DAGEGLLAVQITDPEGKPK		646.677	3	18.0944	FALSE	1	0.0665742	1	0.123188	1	0.616328	0.581058	0.0850588	0	0	0	0	0	0.324108	0.0369231	0	0.0945946	0.0122426	0	0	0	0	0	0	0	0.0304709	0	0.00115607	0	0	0	0	0	0.0654397	0	0	0	0	1	0.58314	1	1	0.002331
tr|G3IBK2|G3IBK2_CRIGR	PKGEPDTIQVALLGEGADK		646.677	3	18.6714	TRUE	1	1	1	1	1	1	1	1	1	1	0.104794	1	1	1	1	0.865156	1	1	1	1	1	0.948495	1	1	1	1	1	0.600509	1	1	1	1	1	1	1	1	1	1	1	1	1	1	1
tr|G3IBK2|G3IBK2_CRIGR	YTPVQQGPVGISVTYGGDNIPK		764.062	3	17.3383	FALSE	1	1	1	1	1	0.787677	1	1	0.00851789	0.0594744	0.992308	0.837113	0.565217	0.150065	0.450065	0.22113	0.718608	0.0896287	0.00128949	0.181818	0	0	0.211088	0	0	0.170478	0	0	0.0449141	0	0.0232333	0.136957	0	0.041387	0	0	0	0	1	1	1	1	0.845172
tr|G3IBK2|G3IBK2_CRIGR	PINDGGYTVSIGVPGQQVPTYK		764.062	3	17.7285	TRUE	1	1	1	1	1	1	1	1	1	1	1	1	1	1	1	1	1	1	1	1	1	1	1	1	1	1	0.961507	1	1	0.596387	1	1	0.525557	0.841791	1	1	0.0761728	1	1	1	1	1	1
tr|G3IBK2|G3IBK2_CRIGR	GTVEPQLEAR		550.291	2	9.3005	FALSE	1	1	1	0.889342	0.754415	1	1	0.582126	1	0.720845	0.616598	0.247602	0.0152355	1	0.114463	0.230769	0.0476858	0.112572	1	0.0472441	0	0.124357	0.585428	0.238525	0.0849305	0.484379	0.443068	0.417947	0	0	0.0524705	0.0769841	0.0411967	1	0.640834	0	0.306806	0.140197	1	0.987456	1	1	1
tr|G3IBK2|G3IBK2_CRIGR	AELQPEVTGR		550.291	2	7.99019	TRUE	1	0.660287	1	1	1	1	1	1	1	1	1	1	1	1	1	1	1	1	1	1	1	1	1	1	1	1	1	1	1	1	1	1	1	1	1	1	1	1	1	1	0.780083	1	1
tr|G3IBK2|G3IBK2_CRIGR	VNQPASFAVSLN[Dea]GAK		752.394	2	14.1748	FALSE	0.860307	1	1	0.898288	1	1	0.84878	1	1	1	0.280795	1	1	1	0.847707	0.981984	1	1	0.153247	0.10084	1	1	1	0.120789	0.318429	1	1	0	0.309578	0.212734	1	0.18568	1	1	1	0.297218	0.0920054	0.216712	1	1	1	1	0.905847
tr|G3IBK2|G3IBK2_CRIGR	AGN[Dea]LSVAFSAPQNVK		752.394	2	14.244	TRUE	1	1	1	1	1	1	1	1	1	0.476884	1	1	1	0.997925	1	1	0.830023	0.836241	1	0.285064	0.968318	0.730757	1	0.893617	0.792905	1	0.520881	1	1	1	1	1	1	1	0.289179	0.83876	1	1	1	1	1	1	1
tr|G3IBK2|G3IBK2_CRIGR	IEC[PPa]DDKGDGSC[PPa]DVR		551.9	3	8.05467	FALSE	1	1	1	1	1	1	1	1	1	1	1	0.863146	1	0.483574	0.397849	1	0.0319303	0.881599	1	0.700237	1	1	0.351689	0.12393	1	0.930266	1	0.466845	0.680886	1	1	0.136049	1	0.68392	1	1	1	1	1	1	0.887257	1	1
tr|G3IBK2|G3IBK2_CRIGR	VDC[PPa]SGDGKDDC[PPa]EIR		551.9	3	7.36281	TRUE	1	1	1	1	1	1	1	0.994076	1	0.652542	1	0.853294	1	0.141115	1	1	1	1	1	0.652174	1	1	1	1	1	1	1	1	0.557969	1	1	1	0.810147	1	1	0.929613	1	1	1	1	1	1	1
tr|G3IBK2|G3IBK2_CRIGR	GVPVPGSPFPLEAVAPTKPSK		692.389	3	20.6667	FALSE	1	1	1	1	0.83147	0.19403	1	0.546436	0.381466	0	0	1	0.0733524	1	0.109614	0	0	0.593552	0	0.998953	0.0165387	0.456909	1	0.735512	0.0754277	0.00313152	1	1	0.104977	0.00115141	0.147081	1	0.123946	0.304685	0	0	0	0.159628	1	1	1	0.510929	1
tr|G3IBK2|G3IBK2_CRIGR	SPKTPAVAELPFPSGPVPVGK		692.389	3	20.8351	TRUE	1	1	1	1	0.430804	1	1	1	1	1	1	1	0.575821	1	1	0.794767	0.756143	1	1	1	1	1	1	0.272856	1	1	1	1	1	1	0.832873	1	1	1	1	1	0.440909	1	1	1	1	1	1
tr|G3IBK2|G3IBK2_CRIGR	LSPFMADIR		525.276	2	17.8703	FALSE	0.352049	1	1	0.983225	1	1	1	0.110397	1	1	1	0.191272	0.255511	0.270539	1	0.574399	1	0.301184	0.541422	0.996335	0	0	0	1	0	0	0.276579	0.294176	0	0.0903905	0.594476	0.0126767	0	0.0935391	0.208278	0.115475	0.324363	0.0166667	1	1	0.842454	0.235632	0
tr|G3IBK2|G3IBK2_CRIGR	IDAMFPSLR		525.276	2	17.2984	TRUE	1	1	1	0.748227	1	1	1	0.802974	1	1	1	0.640156	1	0.616754	0.878009	1	1	0.874486	1	1	1	0.449925	1	0.209982	1	0.93443	1	1	1	0.760367	1	1	1	1	1	1	1	1	1	1	1	0.690623	1
tr|G3IBK2|G3IBK2_CRIGR	FNEEHIPDSPFVVPVASPSGDAR		823.068	3	20.9992	FALSE	1	1	1	1	0.488336	1	0.407795	0.293345	0.0890841	1	0.0717225	0.0110193	0.130435	0.353737	0.105168	0.150758	1	0.188595	0	0	0	1	0	0.0135276	0	0.0597137	0	0.0911681	1	0	0.0738589	0.0162059	0	1	0	0.0373917	0.0830671	0	1	1	1	1	1
tr|G3IBK2|G3IBK2_CRIGR	ADGSPSAVPVVFPSDPIHEENFR		823.068	3	20.7706	TRUE	1	1	1	0.826976	1	1	0.700118	0.370008	0.399823	1	1	1	1	1	0.856131	0.0985782	0.510923	0.0565952	0.819504	1	1	1	1	1	0.707361	1	0.766842	1	1	1	1	1	0.289277	1	1	1	1	0.224022	1	1	1	1	1
tr|G3IBK2|G3IBK2_CRIGR	SPFEVYVDK		542.271	2	13.7458	FALSE	1	1	1	1	1	0.840754	1	1	1	1	1	1	1	1	1	0.885962	1	1	1	0.591532	0.885886	0.225507	1	1	1	1	0.853107	1	0.768706	0.91373	1	1	0.254107	1	1	1	0.235383	1	1	1	1	1	1
tr|G3IBK2|G3IBK2_CRIGR	DVYVEFPSK		542.271	2	13.82	TRUE	1	0.597553	1	0.89237	0.172027	1	1	1	1	1	1	1	1	1	1	1	0.843854	1	1	1	1	1	1	1	1	0.492886	1	0.372078	1	1	1	0.797412	1	1	1	1	1	0.285622	0.821918	1	1	1	0.967149
tr|G3IBK2|G3IBK2_CRIGR	VGSAADIPINISETD[dOx]LSQ[Dea]LTATVVPPSGR		965.177	3	33.0723	FALSE	1	0.886628	1	0.892948	1	0.127168	1	0.876344	0.550215	1	0	0.598521	0.645875	0.646757	0	0.0384398	0.641082	0.262865	0.07393	1	0.00251256	1	0.0193072	0.0427807	0.0030015	0	0	0.00223714	0.508046	0	1	0.186539	1	0.772499	0.124412	1	1	0	1	1	0.941815	1	1
tr|G3IBK2|G3IBK2_CRIGR	GSPPVVTATLQ[Dea]SLD[dOx]TESINIPIDAASGVR		965.177	3	32.9708	TRUE	0.290792	1	1	0.921618	1	1	0.712554	1	0.971221	1	1	0.132801	1	0.454637	0.575702	0.240741	0.178425	1	0.542074	1	1	1	1	0.930531	1	0.536722	1	0.458781	0.306399	0.868984	0.570953	0.787712	1	1	0.239974	1	1	0.927111	0.415584	1	0.878049	1	1
tr|G3IBK2|G3IBK2_CRIGR	EAPQDFFPDR		611.28	2	14.2687	FALSE	0.880779	1	1	0.863636	1	1	1	1	0.195676	1	0.738841	0.406793	0.835913	0.969761	1	0.368974	1	1	0.531978	1	0.0616883	0.626957	0.519059	0.0372366	1	0.683364	0.853348	0.543935	0.0540773	0.0313418	0.152661	0.370325	1	1	0.336861	0.406057	1	1	1	1	0.603559	1	1
tr|G3IBK2|G3IBK2_CRIGR	DPFFDQPAER		611.28	2	15.0393	TRUE	0.68973	0.701734	1	1	1	1	1	1	1	1	1	1	1	1	1	0.361586	1	0.603666	0.959503	1	0.227826	1	1	1	1	1	1	1	1	1	1	1	1	1	0.286339	1	1	0.44341	0.705403	1	1	1	1
tr|G3IBK2|G3IBK2_CRIGR	FGGEHVPN[Dea]SPFQ[Dea]VTALAGDQPTVQTPLR		742.123	4	22.0197	FALSE	1	1	1	1	1	1	1	1	1	1	1	1	1	1	1	1	1	1	1	1	1	0.232773	1	1	1	1	1	1	1	1	1	1	1	0.130103	1	1	1	1	0.835487	1	1	1	1
tr|G3IBK2|G3IBK2_CRIGR	LPTQVTPQDGALATVQ[Dea]FPSN[Dea]PVHEGGFR		742.123	4	22.3174	TRUE	1	1	1	1	1	1	1	1	1	1	1	1	1	1	0.470739	1	1	1	1	1	1	1	1	1	1	1	1	1	1	1	1	1	1	1	0.744522	1	1	1	1	1	1	1	1
tr|G3IBK2|G3IBK2_CRIGR	KTHIQDNHDGTYTVAYVPDVTGR		647.569	4	12.0168	FALSE	1	1	1	1	1	1	1	0.969385	1	1	1	1	0.642233	0.82901	1	0.0905588	0.270289	0	0.114051	1	0.105745	0	0.0839294	0.610496	0.0286583	0.193767	0.0730994	0.0331034	0.455943	0.344005	1	0.0509182	0.0511606	0.880577	0.787771	0.0320954	1	0.0635452	1	1	1	1	1
tr|G3IBK2|G3IBK2_CRIGR	GTVDPVYAVTYTGDHNDQIHTKR		647.569	4	11.7908	TRUE	1	1	1	1	1	1	1	1	1	1	1	1	1	1	1	1	1	1	1	1	1	1	1	1	1	1	1	1	0.578962	1	1	0.789211	1	1	1	1	1	1	1	1	1	1	1
tr|G3IBK2|G3IBK2_CRIGR	GKLDVQFSGLAK		631.859	2	12.7131	FALSE	1	0.951829	1	0.350087	1	0.225413	0.788123	1	1	0.284254	0.559094	0.945465	0.849045	0.973808	1	1	1	1	0.734862	0.705431	0	0.137868	0.00370599	1	0.300152	1	0.0349391	0.734442	1	0.252299	0.590784	1	0.666085	0.841248	0.197966	0.466747	0.598193	1	1	0.461538	1	1	1
tr|G3IBK2|G3IBK2_CRIGR	ALGSFQVDLKGK		631.859	2	12.7049	TRUE	1	0.284102	1	0.647963	0.0425139	0.605426	1	1	1	1	1	0.46684	1	1	0.694663	0.423225	1	1	0.90119	1	0.979931	1	0.360465	0.447705	1	1	1	1	1	0.678984	0.8216	1	0.170076	1	1	1	0.677691	0.048951	0.658696	1	0.590188	0.22333	0.504945
tr|G3IBK2|G3IBK2_CRIGR	LVSNHSLHETTSVFVD[1Me]SLTN		738.706	3	18.5971	FALSE	1	1	1	1	1	1	0.0837404	1	1	1	1	0.25519	1	1	0.742203	0.0778325	1	0.79926	0.0938086	1	0.00618047	1	1	0.630279	0.574682	1	0.307865	1	1	0.169614	0.586036	0.406519	0.0129032	0.102051	0.487819	0.655048	1	1	1	1	1	1	1
tr|G3IBK2|G3IBK2_CRIGR	TLSD[1Me]VFVSTTEHLSHNSVLN		738.706	3	17.9231	TRUE	1	1	1	1	1	1	0.691824	1	1	1	0.473368	0.521307	1	1	1	1	1	1	1	1	1	1	1	1	0.893812	0.583242	1	0.192945	0.865785	1	1	0.797909	1	1	0.608108	1	0.576456	1	1	1	1	1	1
tr|G3IBK2|G3IBK2_CRIGR	FN[dAm]GTHIPGSPFK		642.822	2	17.7079	FALSE	1	0.3213	1	0.991751	0.879573	0.733624	1	1	1	1	1	1	1	0.39138	1	1	1	0.570099	0.740762	1	1	0.7783	0.123636	1	0.982972	1	1	0.957118	1	1	1	0.953752	0.689162	1	1	1	1	1	1	1	1	1	1
tr|G3IBK2|G3IBK2_CRIGR	FPSGPIHTGN[dAm]FK		642.822	2	17.6052	TRUE	1	1	0.671429	0.905168	0.978169	1	1	1	1	1	1	1	1	1	1	1	1	0.0761736	0.3364	1	1	0.226622	0.999467	1	1	1	1	0.259297	0.626274	1	1	1	1	1	1	0.528576	1	1	1	1	1	1	1
tr|G3IBK2|G3IBK2_CRIGR	LDVQFSGLAK		539.301	2	15.435	FALSE	1	0.0362538	1	0.692112	1	1	1	1	1	0.215334	1	0.928551	0.797986	1	1	0.577547	0	0.441277	0.514229	0.0487299	0	0	0.0171331	0.330393	0.146783	0.175862	0.222312	0.594793	0.471038	0.158067	0.230328	0	0.0167715	0.763106	0.393626	0.262106	0.785873	0.352436	1	1	1	0.634377	1
tr|G3IBK2|G3IBK2_CRIGR	ALGSFQVDLK		539.301	2	16.0056	TRUE	1	1	1	1	1	0.892734	1	0.98898	1	1	1	1	1	1	1	0.966848	1	1	1	1	1	1	1	1	0.887385	1	1	1	1	1	1	1	1	0.984504	0.88785	1	0.881491	0.394375	1	1	1	1	0.676131
tr|G3IBK2|G3IBK2_CRIGR	VHSPSGALEEC[PPa]YVTEIDQDKYAVR		695.835	4	18.0529	FALSE	1	1	1	1	1	1	1	0.226152	1	1	1	1	1	0.559018	0.87905	1	1	0.420622	0.0857551	0.380446	0	1	0.232483	1	0.670974	0.032066	0.550678	0.788356	0.829771	0.0584145	0.449927	0.664382	0.8654	1	1	0.4769	0.590154	0.142284	1	1	1	1	1
tr|G3IBK2|G3IBK2_CRIGR	VAYKDQDIETVYC[PPa]EELAGSPSHVR		695.835	4	17.2578	TRUE	1	1	1	1	1	1	1	1	1	1	1	1	1	1	1	1	1	1	1	1	1	1	1	1	1	1	1	1	1	1	1	1	1	1	1	1	1	1	1	1	1	1	1
tr|G3IBK2|G3IBK2_CRIGR	LQVEPAVDTSGVQC[PPa]YGPGIEGQGVFR		926.457	3	21.2209	FALSE	1	0.137278	1	0.710672	0.536561	0	0.343058	0.292704	0.0277372	0.0745672	0.473941	0	0	1	0.914271	0.139451	0	0.172783	0.352	0.0637768	0.74306	0	0.31808	0.0214505	0.00726612	0.00109649	1	0	0	0.210004	0.389861	1	0.324531	1	0	0.131072	0	0	1	0.371075	1	1	0.276942
tr|G3IBK2|G3IBK2_CRIGR	FVGQGEIGPGYC[PPa]QVGSTDVAPEVQLR		926.457	3	21.4476	TRUE	1	1	0.957962	1	1	1	0.41079	0.784264	0.722145	1	0.581501	1	1	1	0.637793	1	1	1	1	1	0.670878	1	1	0.974112	0.756634	0.576775	0.521368	0.630842	1	1	0.808338	1	0.330218	0.443415	0.737904	1	1	0.836192	1	1	1	1	1
tr|G3IBK2|G3IBK2_CRIGR	EGHTFEPAEFIIDTR		587.953	3	19.9654	FALSE	1	0.737486	1	1	1	1	0	0	0.00829187	0	0	0	0.00453858	0	0	0	0.0557587	0	0	0	0	0	0.223309	0	0	0	0	0	0	0	0	0	0	0	0	0	0	0	1	1	1	1	0.216253
tr|G3IBK2|G3IBK2_CRIGR	TDIIFEAPEFTHGER		587.953	3	20.3073	TRUE	1	1	1	1	1	1	1	1	1	1	0.748582	1	1	1	1	1	1	1	1	1	1	1	1	1	1	0.822261	0.803017	0.437443	1	1	1	1	1	1	1	1	1	1	1	1	1	1	1
tr|G3IBK2|G3IBK2_CRIGR	AGNNMLLVGVHGPR		478.926	3	12.917	FALSE	1	1	1	1	1	1	1	1	1	1	1	1	1	1	1	1	0.186992	1	1	1	0	0	0	1	0.381781	0.155798	0.507433	0.0197336	1	1	0.118911	0.0823852	1	0.181362	0.267173	0.0578584	0.368314	1	1	1	1	1	1
tr|G3IBK2|G3IBK2_CRIGR	PGHVGVLLMNNGAR		478.926	3	12.1347	TRUE	1	1	1	1	1	1	1	1	1	0.940032	1	1	1	1	1	1	0.268118	0.992114	1	1	1	0.805684	1	1	0.995822	0.568908	1	1	1	1	1	1	1	0.691594	1	1	1	0.582996	1	1	1	1	0.826352
tr|G3IBK2|G3IBK2_CRIGR	HTAM[Oxi]VSWGGVSIPNSPFR		653.656	3	20.997	FALSE	1	1	1	1	0.850997	0.441176	1	0.905084	1	0.455377	1	0	0.0429836	1	0.402013	0.195781	0.523851	1	1	1	0	1	1	0.968758	0.462267	1	0.167886	0.449804	1	0.0244524	1	1	0.606681	1	0.785623	1	1	0.00616967	1	1	1	1	1
tr|G3IBK2|G3IBK2_CRIGR	FPSNPISVGGWSVM[Oxi]ATHR		653.656	3	20.7835	TRUE	1	1	0.890449	1	1	0.985826	0.0453834	0.881759	0.688571	1	1	1	0.907192	1	1	1	0.622036	1	1	0.614439	1	1	0.638536	1	0.672347	1	1	1	1	0.84239	0.0339761	1	0.80405	0.113709	1	0.430357	1	1	1	1	1	1	1
tr|G3IBK2|G3IBK2_CRIGR	ENGIYLIDVK		582.319	2	16.7285	FALSE	1	1	1	1	0.993823	1	0.711997	1	0.264561	1	1	1	0.423729	0.073501	0.46863	0.0123001	1	0.708757	0.00366972	0.228021	0	0	0.449757	0	0.023622	0	0	0	0.316431	0	0.124242	0.140642	0.00226244	0.0825147	0.0313761	0	1	0.203378	1	1	0.837673	1	1
tr|G3IBK2|G3IBK2_CRIGR	VDILYIGNEK		582.319	2	17.4817	TRUE	1	0.852018	1	0.726069	0.773953	1	1	0.883541	0.973382	1	1	1	0.873975	1	0.5392	1	1	0.637208	0.256651	1	0.203481	0.755051	0.538989	1	0.220361	0.57489	0.797093	1	0.832004	1	0.979152	1	0.532626	0.992795	1	0.75308	1	1	1	1	0.80856	1	1
tr|G3IBK2|G3IBK2_CRIGR	GIEPTGNMVK		523.271	2	9.25762	FALSE	1	1	1	0.476043	0.181552	1	1	0.818713	1	1	1	1	1	0.391531	0.534536	0.437911	1	0.945464	1	0.602536	1	1	0.71147	0.715195	1	1	0.362984	1	0.525626	0.312325	1	0.10566	0.64849	1	1	0.511124	0.130034	1	1	1	1	1	1
tr|G3IBK2|G3IBK2_CRIGR	VMNGTPEIGK		523.271	2	9.08661	TRUE	0.0696517	1	1	1	1	1	1	0.627263	1	1	1	0.458784	1	0.25774	1	0.721587	1	1	1	1	1	1	1	1	1	0.253107	0.396339	0.353506	1	1	1	0.4607	1	1	0.0997749	1	1	1	1	1	0.755556	1	1
tr|G3IBK2|G3IBK2_CRIGR	LYSVSYLLK		543.316	2	18.89	FALSE	1	1	1	0.260355	1	0.329292	1	1	1	1	0.881237	1	1	1	1	0.103335	0.27325	1	0.115612	1	0	0	0.0441252	0	0.604041	0.41968	0	0.150489	0.232526	0.0366795	1	0.173702	0.0243038	1	0.98636	0.0584946	1	0.452395	0.968465	1	1	0.178261	1
tr|G3IBK2|G3IBK2_CRIGR	LLYSVSYLK		543.316	2	20.1705	TRUE	1	0.231003	1	1	1	1	1	0.107609	1	1	1	1	1	0.558638	1	1	0.547992	1	1	1	1	1	1	1	1	1	1	1	0.367487	1	1	1	1	1	1	1	0.970206	0.753897	1	1	1	1	1
tr|G3IBK2|G3IBK2_CRIGR	EGPYSISVLYGEEEVPR		962.47	2	20.1121	FALSE	1	0.482545	1	1	0	0	0	0	0	0	0	0	0	1	0	0	0.0543278	0.0208442	0	0.175176	0	0	0	0.0273141	1	0.00108932	0.0376569	1	0	0	0.0241196	0	0	0	1	0	0	0.214334	1	0.61305	0.0470588	1	0.289587
tr|G3IBK2|G3IBK2_CRIGR	PVEEEGYLVSISYPGER		962.47	2	21.1368	TRUE	1	1	1	1	0.467519	0.932241	1	0.225746	1	0.0589474	1	0.542114	1	1	0.319157	0.112401	0.84751	0.681818	0.899362	1	0.545652	0.346531	0.993597	1	1	1	0.504319	0.480923	1	0.200078	0.698732	0.483834	1	0.312249	0.84552	1	1	1	1	1	1	0.598631	0.654382
tr|G3IBK2|G3IBK2_CRIGR	VTYTPMAPGSYLISIK		870.966	2	22.9841	FALSE	1	0.397976	1	0.935039	0	0.0618744	1	0.425417	0.566692	0.41426	0.00338409	1	0	0.41485	0.778247	0.0559876	1	0	0.0277926	0.964124	0.564158	0.144862	0.522487	0.413197	0.986965	0	0	0	0.0728778	0.205267	0.485409	0	0.0600939	0.102099	0.0302475	0.857734	0	0.212722	1	1	0.32246	0.397218	0.388796
tr|G3IBK2|G3IBK2_CRIGR	ISILYSGPAMPTYTVK		870.966	2	22.8364	TRUE	1	1	1	0.948693	0.640777	1	1	0.518437	1	0.959742	1	1	0.909416	0.0567376	1	0.917035	1	1	0.403663	1	0.589444	1	0.588235	0.214365	0.367634	1	0.134108	1	0.284781	0.674769	0.755049	0.0680272	0.819146	1	0.0698861	0.714169	1	0.154676	1	0.268085	1	0.973276	1
tr|G3IBK2|G3IBK2_CRIGR	GLVEPVDVVDNADGTQTVNYVPSR		848.757	3	19.085	FALSE	1	1	1	1	1	1	1	1	1	0.740741	1	1	1	1	1	1	0.613147	0.756248	1	1	0	0	0.504685	1	1	0.643525	1	0.385338	1	1	1	0.909135	1	1	0.939497	1	1	0.539779	1	1	1	1	1
tr|G3IBK2|G3IBK2_CRIGR	SPVYNVTQTGDANDVVDVPEVLGR		848.757	3	20.6649	TRUE	1	1	1	1	1	1	1	1	1	1	1	1	1	1	1	1	1	1	1	1	1	1	1	1	1	0.510048	1	0.577296	1	1	1	1	0.247794	1	0.90958	1	1	1	1	1	0.501186	1	1
tr|G3IBK2|G3IBK2_CRIGR	C[PPa]SYQPTMEGVHTVHVTFAGVPIPR		675.087	4	20.2735	FALSE	1	1	1	1	1	1	1	1	1	1	1	1	1	1	1	0.776636	0	0.198311	1	0.0295243	0	0	0	0.200669	0.0338983	0.173582	1	1	0.382926	1	1	0.801882	0.554284	1	1	0.276439	0.358219	0.0216369	1	1	1	1	1
tr|G3IBK2|G3IBK2_CRIGR	PIPVGAFTVHVTHVGEMTPQYSC[PPa]R		675.087	4	20.2386	TRUE	1	1	1	1	1	1	0.895039	0.753055	1	1	0.914991	1	1	1	1	0.904033	1	0.359792	1	1	1	1	1	1	1	1	1	1	1	1	1	1	0.748528	1	1	1	0.644915	1	1	1	1	1	1
tr|G3IBK2|G3IBK2_CRIGR	HTAMVSWGGVSIPNSPFR		648.325	3	21.2287	FALSE	1	1	1	0.813541	0.386946	0.329065	1	0.29296	0.170189	0.947607	1	1	1	0.322202	0.365479	0.592164	1	0.0523364	0	0.428473	0.0667744	0	0	0.119354	0.112655	1	0.0260445	0.255464	0.175235	0	0.094174	0.0647511	0	0.760112	0.87234	0.14389	0.416037	0.425719	1	0.880489	1	0.97239	0.897554
tr|G3IBK2|G3IBK2_CRIGR	FPSNPISVGGWSVMATHR		648.325	3	22.374	TRUE	1	0.593264	1	1	1	0.7719	1	0.312661	1	1	1	1	1	1	0.690983	0.0605749	0.379548	0.207726	1	0.980526	1	0.587207	1	1	1	0.20604	1	0.661304	1	0.909426	1	1	0.639151	0.418011	1	1	0.556543	0.607439	0.893173	1	1	1	0.662192
tr|G3IBK2|G3IBK2_CRIGR	C[PPa]SYQPTM[Oxi]EGVHTVHVTFAGVPIPR		679.086	4	18.9438	FALSE	1	1	1	1	1	1	1	1	1	0.890521	1	1	1	1	1	1	0.472024	1	1	1	1	1	1	1	1	1	1	1	0.97346	1	1	1	1	0.874832	1	0.596601	0.93057	1	1	1	1	1	1
tr|G3IBK2|G3IBK2_CRIGR	PIPVGAFTVHVTHVGEM[Oxi]TPQYSC[PPa]R		679.086	4	18.8427	TRUE	1	1	1	1	1	1	1	1	1	1	1	1	0.928676	0.752948	1	1	0.921437	1	1	1	0.762392	0.873543	1	0.524788	1	0.915023	0.975087	1	1	1	0.911707	1	1	1	0.857996	1	1	0.99882	1	1	1	1	1
tr|G3IBK2|G3IBK2_CRIGR	VTYTPM[Oxi]APGSYLISIK		878.963	2	19.8667	FALSE	0.0165289	1	0.402913	0.931222	0.371848	0.478238	0.291909	0	0.612108	0	0.112521	1	0.265549	1	1	1	0.0155763	0.355061	0.246445	1	1	0.981381	0.0439448	0.808647	1	0	1	1	0.0130065	0.992049	0.939299	0.413018	1	0.0969755	0.146411	1	0.855526	1	1	1	1	1	0
tr|G3IBK2|G3IBK2_CRIGR	ISILYSGPAM[Oxi]PTYTVK		878.963	2	20.2221	TRUE	1	1	1	1	0.739517	0.431936	0.921849	0.149667	0.627683	0.0555556	0.787823	0.592518	1	1	0.834659	1	0.891844	0.413531	0.480646	1	1	0.939675	0.824596	0.44375	0.521407	0.298602	0.0475949	0.833593	1	0.732078	0.372531	1	0.785675	0.333572	1	0.467066	1	1	1	1	1	1	1
tr|G3IBK2|G3IBK2_CRIGR	DAGEGGLSLAIEGPSK		750.881	2	16.1752	FALSE	1	1	1	1	0.527318	1	0.846557	1	0.960123	1	1	1	0.0238885	0.412547	1	0.560864	1	1	1	1	1	0.0340847	0.20587	1	1	1	1	0.334524	1	0.105949	1	1	0.021683	1	1	0.0593293	1	0.0326235	0.800738	0.777209	0	1	1
tr|G3IBK2|G3IBK2_CRIGR	SPGEIALSLGGEGADK		750.881	2	16.1551	TRUE	0.280587	1	1	1	1	0.435722	1	0.920163	1	1	0.62043	1	0.369416	0.935321	1	1	1	0.612187	1	0.657839	1	1	1	1	1	0.843524	0.837607	1	1	0.689298	1	0.582994	1	0.347301	0.450144	0.676382	0.838884	1	0.747104	1	0.878788	0.978943	0.596425
tr|G3IBK2|G3IBK2_CRIGR	IPEISIQDMTAQVTSPSGK		668.01	3	22.0887	FALSE	1	1	1	1	1	1	1	1	1	0.714547	1	1	1	0.709299	0.712218	1	1	1	0.138693	0.328577	0.153992	0.870348	1	1	1	0.531092	1	0.0891616	1	0.386499	1	1	1	1	1	1	1	0.310028	1	1	1	1	1
tr|G3IBK2|G3IBK2_CRIGR	GSPSTVQATMDQISIEPIK		668.01	3	22.2264	TRUE	1	1	1	1	1	1	1	1	1	0.830163	0.300388	0.715228	1	1	0.733887	0.679618	0.893852	0.119707	1	0.484021	1	1	1	1	0.217617	0.0937857	1	1	0.233208	1	1	1	1	0.835553	0.0646191	0.860465	0.880171	1	1	1	1	0.966094	0.673179
tr|G3IBK2|G3IBK2_CRIGR	TGVAVN[Dea]KPAEFIVDAK		553.97	3	14.8732	FALSE	1	1	1	1	1	1	1	1	1	1	1	1	0.698779	0.00473093	1	0.681386	1	0.106445	0	1	0.0411429	0	0.426966	0.00545554	1	0.185729	1	0.309878	0.537915	0	0.0322878	0.707013	0.0197095	0.176101	1	0	0.191738	0.266013	1	1	1	1	1
tr|G3IBK2|G3IBK2_CRIGR	ADVIFEAPKN[Dea]VAVGTK		553.97	3	13.8116	TRUE	1	1	1	1	1	1	1	1	1	1	1	1	1	1	1	0.993835	1	1	1	1	1	1	1	1	1	1	1	1	1	1	1	1	1	1	0.868682	1	1	0.510364	1	1	1	1	1
tr|G3IBK2|G3IBK2_CRIGR	[PGE]-EN[Dea]GIYLIDVK		573.806	2	21.9862	FALSE	1	0.568575	1	1	0.427933	0.493919	0.0615154	0.556353	0.130409	0.106436	0.451294	0.119835	0	0.1124	0.155724	0.391149	0.351662	0.563848	0.900083	1	0.820433	0.621751	0.0726041	0.352311	0.127155	0	0.714372	0	0.0789798	0.0244648	0.175162	0	1	0	0.0178655	0.0162524	0	0.0677126	1	0.245847	0.225108	1	0.209097
tr|G3IBK2|G3IBK2_CRIGR	[PGE]-EVDILYIGN[Dea]K		573.806	2	22.955	TRUE	1	1	1	1	0.546082	1	0.526455	1	1	1	1	1	1	0.892391	1	0.993296	1	1	1	1	1	1	0.976919	1	1	0.9258	1	1	1	1	1	1	1	1	1	1	1	1	1	1	1	1	0.54491
tr|G3IBK2|G3IBK2_CRIGR	C[PPa]SGPGLSPGMVR		616.3	2	11.2177	FALSE	1	1	1	1	1	1	1	1	0.781524	1	1	1	0.898351	0.232375	1	1	0.860695	0.822176	1	1	0	0	0.0192635	1	0.268035	1	1	1	0.213092	1	0.145239	1	1	0.027027	0.68177	1	0.825838	0.856296	1	1	1	1	1
tr|G3IBK2|G3IBK2_CRIGR	VMGPSLGPGSC[PPa]R		616.3	2	9.92187	TRUE	1	1	1	1	1	1	1	0.794219	0.643981	1	0.520014	1	1	0.429539	0.750143	1	1	1	1	1	1	1	0.746471	1	1	1	0.942585	0.648287	1	1	0.811072	1	1	1	0.827795	0.281333	1	0.626802	1	1	1	1	1
tr|G3IBK2|G3IBK2_CRIGR	EN[Dea]GIYLIDVK		582.811	2	18.6483	FALSE	1	1	1	0.801127	0.949553	1	1	0.200682	0.00522193	1	0.965922	1	0.163466	1	1	1	0.779759	0.834202	1	0.276547	1	1	1	1	1	0.486131	1	1	1	1	0.876881	1	1	0.989425	0.866204	1	1	1	1	1	0.407155	1	0.00234467
tr|G3IBK2|G3IBK2_CRIGR	VDILYIGN[Dea]EK		582.811	2	18.6016	TRUE	1	1	1	1	1	1	1	0.584886	1	0.351923	1	1	0.393676	0.214143	0.267222	1	1	0.929585	0.382553	0.798982	0.40201	1	1	1	0.948187	1	0.397043	0.620651	1	1	1	1	0.903328	0.122061	1	0.305483	1	0.751215	1	0.270613	1	0.663236	1
tr|G3IBK2|G3IBK2_CRIGR	FN[Dea]GTHIPGSPFK		434.887	3	14.4337	FALSE	1	1	1	1	1	1	1	1	0.380009	0.939463	1	0.369243	0.899011	0.69609	1	1	1	1	1	0.857857	1	0.308859	0.14223	1	0.384236	0.905799	1	0.461217	0.336508	1	0.719266	0.784981	0.353061	1	0.204561	1	0.658294	0.970259	1	1	1	1	1
tr|G3IBK2|G3IBK2_CRIGR	FPSGPIHTGN[Dea]FK		434.887	3	13.9943	TRUE	1	1	1	1	1	1	1	1	1	0.691651	0.226679	0.22133	1	1	1	1	0.38806	1	1	0.981053	1	1	1	1	1	1	0.9163	0.166852	1	1	1	1	1	1	1	1	0.255667	1	1	1	0.714556	1	1
tr|G3IBK2|G3IBK2_CRIGR	GAGSYTIMVLFADQATPTSPIR		766.06	3	27.1238	FALSE	1	1	1	1	1	0.196891	0.98587	0.818462	1	0.899235	0.298002	1	1	0.212545	1	1	1	0.681099	0.138815	1	0.102197	0.144218	0.153177	0.037182	1	0.252535	1	0.00751073	0.216141	1	0.117692	0.23541	0.177637	1	0.0691009	0.066242	0.535847	0.431373	1	1	1	1	1
tr|G3IBK2|G3IBK2_CRIGR	IPSTPTAQDAFLVMITYSGAGR		766.06	3	27.6255	TRUE	1	0.302693	1	1	1	1	1	1	1	0.16308	0.702439	1	1	1	1	1	1	0.929078	1	1	1	0.746904	1	1	1	1	1	1	0.330894	1	1	0.961828	0.882682	0.783791	1	1	1	1	1	1	1	1	1
tr|G3IBK2|G3IBK2_CRIGR	VTYC[PPa]PTEPGN[Dea]YIINIK		632.985	3	19.1867	FALSE	1	1	1	1	1	1	0.0264901	0.356051	0.758597	1	0.302065	1	1	1	1	0.581501	0.939148	0.219804	0.637995	1	0.555155	0.665775	0.567394	0.218395	0.340679	1	0.0259459	1	0.243408	0.060241	1	1	0.0816143	1	0.869027	0.369367	0	1	0.90981	1	1	1	1
tr|G3IBK2|G3IBK2_CRIGR	INIIYN[Dea]GPETPC[PPa]YTVK		632.985	3	19.7143	TRUE	1	1	1	1	0.577906	1	1	1	1	1	1	1	1	0.514858	1	0.40424	0.307285	0.0377734	1	0.0332975	0.860189	1	1	0.614356	1	1	1	1	1	0.54933	1	0.709025	0.38325	1	0.710972	1	1	1	1	0.536349	1	1	1
tr|G3IBK2|G3IBK2_CRIGR	LTVSSLQESGLK		631.354	2	12.778	FALSE	1	0.213472	1	0.653897	0.752	0.296393	0.153656	0.300261	0.682716	0	0	0.209765	0.0928454	0.0166759	0.152091	0.127949	0.0022309	0	0	0.410149	0	0	0	0	0.129879	1	0.00236686	0.0180542	0.133434	0	1	0.0108268	0	1	0	0	0.557998	0	0.663079	1	0.887723	0.949711	0.434546
tr|G3IBK2|G3IBK2_CRIGR	LGSEQLSSVTLK		631.354	2	13.1778	TRUE	1	1	1	1	1	1	1	1	1	0.902026	1	1	1	1	1	1	1	0.245442	1	1	0.704262	1	1	1	1	1	0.606464	1	0.66067	1	0.260324	1	0.840713	1	1	1	0.923638	0.442375	1	1	1	1	1
tr|G3IBK2|G3IBK2_CRIGR	VGSAADIPIN[Dea]ISE[KXX]TDLSQLTATVVPPSGR		737.622	4	31.562	FALSE	1	1	1	1	0.556863	1	0.787834	1	1	1	1	1	0.832972	1	0.626082	0.155821	0.869631	0.557501	0.490934	0.168624	1	1	0.10149	1	0.0763006	0.345105	1	1	0.957691	1	0.93178	0.968559	1	1	0.11949	1	0.402658	1	1	1	1	1	1
tr|G3IBK2|G3IBK2_CRIGR	GSPPVVTATLQSLDTE[KXX]SIN[Dea]IPIDAASGVR		737.622	4	32.0237	TRUE	1	1	0.243902	1	1	1	0.38744	0.826994	1	1	1	0.507559	1	1	0.991444	1	0.710215	0.531638	0.393338	1	1	1	1	1	1	1	1	0.970171	1	1	1	0.766734	0.652822	1	0.75463	1	0.362521	1	1	1	1	1	1
tr|G3IBK2|G3IBK2_CRIGR	DGSC[PPa]GVAYVVQ[Dea]EPGDYEVSVK		1137.02	2	18.9922	FALSE	0.343988	0.542797	0.018018	0.325114	1	1	0.104558	0.62968	0.301744	0.324669	0.0785219	0.702054	0	0.558462	0.0529206	0.0968661	0.322433	0.280521	0.434873	0.467359	0	0.360171	0	0.00343249	0.896038	0.0361827	0.0179071	0.0833333	1	0.243253	0	0.325203	1	0.624361	0	0.887812	0.0991589	0.69572	0.841391	0.0754148	0	1	0
tr|G3IBK2|G3IBK2_CRIGR	VSVEYDGPEQ[Dea]VVYAVGC[PPa]SGDK		1137.02	2	18.262	TRUE	0.568651	0.58976	1	0.434158	0.323331	1	0.221971	0.25034	0.815624	0.33672	0.189917	1	0.400471	0.464	0.225352	0.171848	0.139096	0.283071	0.832245	0.179191	0.732815	0.286061	0.153243	0.267756	0.346793	0.156393	0.385542	1	1	0.894124	0.130484	0.601727	0.157404	0.152513	0.398822	0.139091	0.275458	0.702815	0.566392	0.472537	0.600717	0.529101	0.361143
tr|G3IBK2|G3IBK2_CRIGR	YGGQ[Dea]PVPNFPSK		646.32	2	11.2355	FALSE	0.579394	1	1	1	1	1	0	0.408568	0.72259	0.0804219	0	0.0389294	0.0265076	0.623583	0.282836	0.0629442	0.0319767	0	0.0594159	0.061245	0	0	0	0	0	0.105461	0	0	0	0.0349345	0	0	0.00227531	0.0129366	0	0	0	0	1	1	1	0.823766	0.584571
tr|G3IBK2|G3IBK2_CRIGR	SPFNPVPQ[Dea]GGYK		646.32	2	11.3338	TRUE	1	1	1	1	1	1	1	1	1	0.686989	0.500182	1	1	1	1	0.907829	1	1	1	1	1	0.842201	0.879464	1	1	1	1	1	1	1	1	1	1	1	0.697113	1	1	1	1	1	1	1	1
tr|G3IBK2|G3IBK2_CRIGR	[+1K]-GTGGLGLAVEGPSEAK		785.925	2	13.4942	FALSE	0.243056	0.519006	1	0.351211	0.660956	0.477772	1	0.703058	0.295066	1	1	0.509832	0.52087	0.418367	0	0	0	0.595745	0.00128123	0.0215176	0	0	0	0	0	0	0	0.078138	0.340722	0.937337	0.112665	0	0.00114877	0.10571	0	0	0.0165803	0.114242	1	0.963655	1	1	0.676977
tr|G3IBK2|G3IBK2_CRIGR	[+1K]-AESPGEVALGLGGTGK		785.925	2	13.6165	TRUE	1	1	1	1	0.782895	0.828479	1	1	0.476072	0.487681	1	1	1	1	1	0.354015	1	1	1	1	1	0.49781	0.950837	0.878583	0.928995	0.989268	0.0958254	0.660749	1	1	1	0.763572	0.48448	1	0.663311	1	0.867204	0.999764	1	1	1	1	1
tr|G3IBK2|G3IBK2_CRIGR	VHGPGIQSGTTNKPNK		409.471	4	8.04725	FALSE	1	1	1	1	1	0.636279	1	1	1	1	0.482017	1	0.835959	1	1	1	1	1	0.43232	1	1	1	0.704648	1	1	1	1	0.951327	1	1	0.616721	1	0.289577	1	0.855721	1	1	0.233879	1	1	1	1	1
tr|G3IBK2|G3IBK2_CRIGR	NPKNTTGSQIGPGHVK		409.471	4	7.45417	TRUE	1	1	1	1	1	1	1	0.723612	1	1	1	1	0.953184	1	1	1	1	1	1	1	0.893274	1	1	1	1	0.948409	1	0.83906	1	1	1	1	1	1	1	1	0.963911	1	1	1	1	1	1
sp|G3I8R9|BIP_CRIGR	IINEPTAAAIAYGLDKR		606.004	3	17.8779	FALSE	0.488404	0	1	0	0	0	0	0	0	0	0	0	0	0	0	0	0	0	0	0	0	0	0	0	0	0	0	0	0	0	0	0	0	0	0	0	0	0	0.44385	0	0	0	0
sp|G3I8R9|BIP_CRIGR	KDLGYAIAAATPENIIR		606.004	3	17.3909	TRUE	1	1	1	1	1	1	1	1	1	1	1	1	1	1	1	1	1	1	1	1	1	1	1	1	1	1	1	1	1	1	1	1	1	1	0.388263	1	1	0.76535	1	1	1	1	0.0438757
sp|G3I8R9|BIP_CRIGR	ITPSYVAFTPEGER		783.894	2	15.5196	FALSE	0	0	1	0.865008	0.0696258	0.789189	0.0340909	0	0.164693	0	0	1	1	0	0	0	0	0	0	0	0	0	0	0	0	0	0	0	0	0	0	0	0	0	0	0	0	0	0.744412	0.391829	0	0.466619	0.653501
sp|G3I8R9|BIP_CRIGR	EGEPTFAVYSPTIR		783.894	2	15.5421	TRUE	0.25641	0.672209	1	0.770208	0.0510949	1	1	1	0.0913071	1	0.328825	0.386994	0.789905	1	0.313209	0.410872	0.397523	0.173481	0.0807304	1	1	1	1	1	0.655423	1	1	0.986135	0.017769	0.0936543	1	0.2784	0.298729	0.18159	0.175499	1	1	0.368885	1	0.224745	0.0374415	0.734979	0.446728
sp|G3I8R9|BIP_CRIGR	TWNDPSVQQDIK		715.849	2	11.2374	FALSE	0	0.247059	0.113475	0.181614	0	0	0	0	0	0	0	0	0	0	0	0	0	0	0	0	0	0	0	0	0	0	0	0	0	0	0	0	0	0	0	0	0	0	0.707786	0	0	0	0
sp|G3I8R9|BIP_CRIGR	IDQQVSPDNWTK		715.849	2	10.7987	TRUE	1	1	1	0.375212	0.994844	0.450085	0.435744	1	1	1	0.763364	1	1	0.101093	0.0360825	1	0.727273	1	0.337137	0.862212	0.391287	0.0205479	0.255556	0.0591272	0.891729	0.018664	0.950651	1	0.598999	1	0.313253	0.40971	1	0.112546	1	0.498821	1	0.543298	1	1	1	1	1
sp|G3I8R9|BIP_CRIGR	SQIFSTASDNQPTVTIK		918.971	2	15.0573	FALSE	0	0	0.728499	0	0	0	0	0	0	0	0	0	0	0	0	0	1	0	0	0	0	0	0	0	0	0	0	0	0	0	0	0	0	0	0	0	0	0	0	0	0	0	0.0142712
sp|G3I8R9|BIP_CRIGR	ITVTPQNDSATSFIQSK		918.971	2	15.0769	TRUE	1	0.254122	1	0.781214	0.363205	0.669395	0.937562	0.466817	0.181219	1	0.806964	0.375994	0.0591366	0.579358	1	0.442985	0.140845	0.607153	1	0.131451	1	1	0.140845	0.494499	0.792	0.481471	0.0680809	0.299767	0.992987	1	0.109503	0.799205	0.363575	0.558227	1	0.952096	0.63357	0.202829	0.750965	0.265957	0.330882	1	1
sp|G3I8R9|BIP_CRIGR	DAGTIAGLNVMR		609.319	2	16.4457	FALSE	0	0	1	0	0	0	0	0	0	0	0	0	0	0	0	0	0	0	0	0	0	0	0	0	0	0	0	0	0	0	0	0	0	0	0	0	0	0	0	0	0	0	0
sp|G3I8R9|BIP_CRIGR	MVNLGAITGADR		609.319	2	16.419	TRUE	0.240838	0.0987013	1	0.425121	0.786563	0.113111	0.0442338	0.219718	0.978313	0.390041	0.00955414	0.0318627	0.0277594	0.00250784	0.231816	0.165354	0.224911	0.00122624	0.00248139	0.00258732	0.0049597	0.00606796	0.00374766	0.0214834	0.00300601	0.0139096	0.0379347	0.0378208	0.0652266	0.0011655	0.0111449	0.0187441	0.00115207	0.0571121	0.0109616	0.0171592	0.0205867	0.0010805	0.528764	0.0464396	0.232461	0.00747664	0.0455373
sp|G3I8R9|BIP_CRIGR	KKELEEIVQPIISK		551.998	3	14.443	FALSE	1	1	1	1	0.336347	1	0.972501	0.842741	1	1	0.985403	1	0.289756	0.959535	1	1	1	0.0143885	0.358696	1	0	0	0	0.790097	0.613089	1	0.22285	0	1	1	0	1	0.182677	0	0	0	0	0	1	0.831858	1	1	0.913109
sp|G3I8R9|BIP_CRIGR	SIIPQVIEELEKKK		551.998	3	14.6808	TRUE	1	1	1	1	1	1	1	0.623412	0.830325	1	0.700716	0.428244	1	1	1	1	1	1	1	1	1	0.970673	1	1	1	1	1	1	0.737622	1	0.668084	1	1	1	1	0.968077	1	0.467793	1	1	1	1	0.99021
sp|G3I8R9|BIP_CRIGR	TKPYIQVDIGGGQTK		535.626	3	11.9372	FALSE	1	0.624069	1	1	1	1	1	0	1	0.0276285	0	1	1	0	0.00482509	0.068034	0.0306022	0.229308	0	0	0	0	0	0	0	0	0	0	0	0	0	0	0	0	0	0	0	0	1	1	1	1	1
sp|G3I8R9|BIP_CRIGR	TQGGGIDVQIYPKTK		535.626	3	12.2506	TRUE	1	1	1	1	1	1	1	1	1	1	1	1	1	0.949045	1	1	1	1	0.32282	1	1	1	0.675364	1	1	1	1	1	1	1	1	1	1	1	1	1	1	0.690881	1	1	1	1	1
sp|G3I8R9|BIP_CRIGR	NQLTSNPENTVFDAK		839.408	2	13.1297	FALSE	0	0	0.542443	0	0	0	0	0	0	0	0	0	0	0	0	0	0	0	0	0	0	0	0	0	0	0	0	0	0	0	0	0	0	0	0	0	0	0	0	0	0	0	0
sp|G3I8R9|BIP_CRIGR	ADFVTNEPNSTLQNK		839.408	2	13.3377	TRUE	1	1	0.518359	0.415712	0.897944	0.298625	0.645451	0.0311688	1	0.313086	1	0.269759	0.998586	1	0.331164	0.77055	0.0709849	0.274361	1	0.670461	1	0.132715	1	0.0243902	0.148071	0.868877	1	0.123543	0.0340386	0.440895	0.298976	0.368565	0.432079	0.358722	0.0187178	0.184971	0.151515	0.110199	0.925926	1	1	0.61816	0.719101
sp|G3I8R9|BIP_CRIGR	VTHAVVTVPAYFNDAQR		629.995	3	15.9669	FALSE	0.196154	0	1	0	0	0	0	0	0.01849	0	0	0	0	0	0	0	0	0	0	0	0	0	0	0	0	0	0	0	0	0	0	0	0	0	0	0	0	0	0.78828	0	0.184893	0	0
sp|G3I8R9|BIP_CRIGR	QADNFYAPVTVVAHTVR		629.995	3	15.3109	TRUE	1	0.873101	1	0.970241	1	1	0.778768	1	1	1	0.573132	1	0.783741	1	1	0.966005	1	1	1	0.181443	1	0.456271	1	1	0.575212	1	1	1	1	1	1	1	1	0.504661	1	1	0.910518	1	0.972779	1	1	1	1
sp|G3I8R9|BIP_CRIGR	AKFEELNMDLFR		504.922	3	20.8793	FALSE	1	0.948268	1	1	0.225102	0.0200401	0.0792079	0	0.0143541	0	0	0.00150038	0	0	0	0	0	0	0	0	0	0	0	0	0	0	0	0	0	0	0	0	0	0	0	0	0	0	1	0.545746	1	0.231293	1
sp|G3I8R9|BIP_CRIGR	FLDMNLEEFKAR		504.922	3	20.7056	TRUE	1	1	1	1	1	1	1	0.910422	1	1	1	1	1	0.971113	1	0.294005	0.27084	0.391918	1	1	1	1	1	1	1	1	1	0.672185	1	1	0.147135	0.640725	1	0.479844	0.324291	0.432745	0.370946	0.347799	0.809568	1	1	0.582438	1
sp|G3I8R9|BIP_CRIGR	NQLTSNPENTVFDAKR		611.974	3	11.3932	FALSE	0	0.481226	1	0.00643087	0.016632	0.170047	0	0	0.977108	0	0	0.435508	0	0	0	0	0.0156087	0	0	0.0463158	0	0	0	0	0	0	0	0	0.0223953	0	0	0	0	0	0	0	0	0	0.116009	0.200946	1	0.00673401	0
sp|G3I8R9|BIP_CRIGR	KADFVTNEPNSTLQNR		611.974	3	10.06	TRUE	1	1	1	1	1	1	1	1	1	1	1	1	1	1	1	1	1	1	1	1	0.341129	1	1	1	1	1	1	0.516769	1	1	1	1	1	1	1	1	1	1	1	1	1	1	1
sp|G3I8R9|BIP_CRIGR	VEIIANDQGNR		614.818	2	8.67759	FALSE	0	0	0.456876	0	0	0	0	0	0	0	0	0	0	0	0	0	0	0	0	0	0	0	0	0	0	0	0	0	0	0	0	0	0	0	0	0	0	0	0	0	0	0	0
sp|G3I8R9|BIP_CRIGR	NGQDNAIIEVR		614.818	2	8.43448	TRUE	0.622685	1	1	1	1	1	0.555024	0.281153	0.847812	1	0.590893	0.170535	0.0153846	1	0.624253	0.537116	0.324959	1	1	0.278857	0.120852	0.700359	0.542141	0.079929	1	0.0434976	1	1	0.300065	1	1	0.0256293	1	0.12764	1	0.109134	0.191813	1	0.257353	0.507963	0.599283	0.526946	1
sp|G3I8R9|BIP_CRIGR	DAGTIAGLNVM[Oxi]R		617.316	2	12.0503	FALSE	1	0.00681431	1	0	0	0	0	0	0	0	0	0	0	0.160714	0	0	0	0	0	0.100605	0.189189	0	0.0378947	0	0	0	0.114626	0	0	0	0	0	0	0	0	0	0	0	0.444444	0.392593	0.115334	0.399691	0
sp|G3I8R9|BIP_CRIGR	DM[Oxi]VNLGAITGAR		617.316	2	13.2094	TRUE	1	1	1	1	1	1	1	1	1	0.382463	1	1	1	1	1	1	1	0.438509	1	1	1	1	1	1	1	1	0.659469	1	1	1	1	1	1	1	1	1	1	1	0.0186335	1	0.631433	1	0.777824
sp|G3I8R9|BIP_CRIGR	ITITNDQNR		537.781	2	8.4547	FALSE	1	1	0.369393	0.0316547	0.584173	0.457429	0.920519	1	1	1	0.423182	0.396389	1	1	0	1	1	1	1	1	1	0.240533	1	0.117793	1	1	1	1	0.37531	0.534393	1	1	0	0.527689	0.441679	1	0.257514	0.58	1	0	1	0	0.48954
sp|G3I8R9|BIP_CRIGR	NQDNTITIR		537.781	2	7.96732	TRUE	0.847222	1	1	1	1	1	0.941293	1	1	1	1	1	1	1	1	1	1	1	0.28648	1	1	0.306832	1	1	1	1	1	1	1	0.976864	1	1	0.375	1	1	1	1	0.862562	1	1	1	1	0.961279
sp|G3I8R9|BIP_CRIGR	VYEGERPLTK		596.322	2	8.51842	FALSE	1	1	1	1	0.150077	0	0.424812	0.786503	0.2643	0.656453	0.985923	1	0	0.538682	0.358431	0.477327	0.720812	0.0537037	0.226763	1	0.590652	0.828092	1	1	0.0810707	0	1	1	0	0	1	1	0.392392	0.0578468	0	1	0.262186	1	1	1	1	0.750929	1
sp|G3I8R9|BIP_CRIGR	TLPREGEYVK		596.322	2	7.30705	TRUE	1	1	1	1	0.405963	1	1	1	1	1	1	1	1	0.661266	1	0.742003	0.535325	1	0.258115	0.566814	0.358506	1	1	1	1	1	0.839077	1	1	0.565517	1	1	1	0.509289	1	0.222921	1	1	1	1	1	1	1
sp|G3I8R9|BIP_CRIGR	TFAPEEISAMVLTK		768.903	2	23.7996	FALSE	0	0	1	0	0	0.169914	0.00397614	0	0	0	0	0	0	0	0	0	0	0	0	0	0	0	0	0	0	0	0	0	0	0	0	0	0	0	0	0	0	0	0.825023	0	0	0	0
sp|G3I8R9|BIP_CRIGR	TLVMASIEEPAFTK		768.903	2	22.5707	TRUE	1	1	1	1	0.18958	0.524053	0.250416	1	0.571867	1	1	1	0.945221	0.672048	1	1	1	1	0.523087	0.342837	1	0.696673	1	0.0853122	1	1	1	1	0.435227	0.413883	1	0.81863	1	1	1	1	0.285818	1	1	1	0.473941	1	1
sp|G3I8R9|BIP_CRIGR	DNHLLGTFDLTGIPPAPR		645.343	3	23.8447	FALSE	1	1	1	1	0.468468	0.120301	0	0.0494572	0	0	0.00172117	0.33141	0	0	0	0	0	0	0	0	0.1569	0.0652728	1	0.00337268	0.00290276	0.0501487	0	0	0	0	0	0	0	0.00424028	0.167187	0	0	0	0.264286	1	1	1	0.236447
sp|G3I8R9|BIP_CRIGR	PAPPIGTLDFTGLLHNDR		645.343	3	24.2785	TRUE	1	1	1	1	1	1	1	0.279503	1	0.793807	1	1	1	1	1	0.890817	1	1	1	1	1	1	1	1	1	1	1	0.226653	1	1	0.659188	1	1	0.550706	1	1	0.28436	1	1	1	1	1	1
sp|G3I8R9|BIP_CRIGR	NELESYAYSLK		658.822	2	15.2232	FALSE	0.748286	0	0.899032	0	0	0	0	0.331926	0	0	0	0	0	0	0	0	0	0	0	0	0	0	0	0	0	0	0	0	0	0	0	0	0	0	0	0	0	0	0	0.944034	0	0	0
sp|G3I8R9|BIP_CRIGR	LSYAYSELENK		658.822	2	15.223	TRUE	1	1	1	1	1	0.794543	1	1	0.542587	1	1	1	1	1	0.212242	1	0.00869093	1	0.330749	0.634428	1	1	1	1	1	0.531276	1	1	1	0.0898678	1	1	1	1	0.353225	0.240581	1	0.971211	1	1	1	0.527502	1
sp|G3I8R9|BIP_CRIGR	IEWLESHQDADIEDFKAK		544.265	4	16.5613	FALSE	1	1	1	1	1	0.855216	1	0.0700935	1	0.899302	1	1	0.943407	1	1	0.0447843	1	0.833898	0.260903	1	1	1	0.359869	0.0263558	0.00636943	0.0480687	0.559665	0.0103466	0	0	0	0.0178992	0.0413182	0	0	0	0	0	1	1	1	1	1
sp|G3I8R9|BIP_CRIGR	AKFDEIDADQHSELWEIK		544.265	4	16.0709	TRUE	1	1	1	1	1	1	1	1	1	0.9427	1	1	1	1	1	1	1	1	1	1	0.923259	1	1	1	1	1	1	0.724333	1	1	1	1	1	1	1	1	0.981449	1	1	1	1	1	1
sp|G3I8R9|BIP_CRIGR	ELEEIVQPIISK		699.398	2	19.1926	FALSE	0.111369	0	1	0.415372	0.0307692	0	0	0	0.24924	0	0	0	1	0	0	0	0	0.0446385	0.00368324	0	0	0	0	0	0	0	0	0	0	0	0	0	0	0	0	0	0	0	0.058309	0	0.25355	0.00736648	0
sp|G3I8R9|BIP_CRIGR	SIIPQVIEELEK		699.398	2	18.6983	TRUE	0.334375	1	1	1	1	1	1	1	1	1	1	1	1	1	1	0.134598	1	0.761266	0.633995	0.555982	0.464593	1	1	0.828496	1	1	1	1	1	1	0.62256	1	0.821098	1	0.295539	1	1	0.216327	0.162393	0.693182	1	0.705036	0.422951
sp|G3I8R9|BIP_CRIGR	VLEDSDLKKSDIDEIVLVGGSTR		622.834	4	18.3553	FALSE	1	1	1	1	1	1	0.277005	0	1	0.0464441	0.0420499	1	0	0.40671	0.415144	0.00530504	0	0	0.0406462	0.0647088	0	0.0105696	0.030303	0	0	0.180075	0	0	0	0	0	0	0.0225179	0.076038	0	0	0	0	1	1	1	1	0.288533
sp|G3I8R9|BIP_CRIGR	TSGGVLVIEDIDSKKLDSDELVR		622.834	4	18.3834	TRUE	1	1	1	1	1	1	1	1	0.977348	1	1	1	1	1	1	1	1	1	1	1	1	1	1	1	1	1	1	1	1	1	1	0.779345	1	1	1	1	1	1	1	1	1	1	1
sp|G3I8R9|BIP_CRIGR	NELESYAYSLKNQIGDKEK		558.031	4	16.3909	FALSE	1	1	1	1	1	1	1	1	1	0.0331825	1	1	1	1	1	0.00892857	0.173653	0.975355	0.00603865	0.633374	0.105102	1	0.73152	0.0115183	1	0.672304	0.00349854	1	0.273504	0	0.363081	0	0	0.266718	1	0	0.0427011	0.905004	1	1	1	1	1
sp|G3I8R9|BIP_CRIGR	EKDGIQNKLSYAYSELENK		558.031	4	16.5271	TRUE	1	1	1	1	1	1	1	1	0.741534	1	1	1	0.813008	0.749353	1	1	0.495887	1	1	1	1	1	1	0.840969	0.96886	1	1	0.806494	1	0.736103	1	1	1	1	0.225426	0.936734	1	1	1	1	0.862916	1	1
sp|G3I8R9|BIP_CRIGR	AKFEELNM[Oxi]DLFR		510.254	3	16.6741	FALSE	1	1	1	1	0.944745	0.11614	0.922566	0.0191388	0.118001	0.0426784	0	0.141865	0.640404	0.159829	0	0.289676	0	0.0662192	1	0.361549	0.141199	0.187826	0.22385	0.135296	0	0	0	0	0.0255682	1	0	0	0	0	0	0	0	0	1	1	1	0.13705	1
sp|G3I8R9|BIP_CRIGR	FLDM[Oxi]NLEEFKAR		510.254	3	17.3269	TRUE	1	1	1	1	1	0.641964	1	1	1	1	1	1	1	1	1	1	1	1	1	1	1	1	1	1	1	1	1	1	1	1	1	1	1	1	1	0.911891	0.667248	0.477111	1	1	1	1	1
sp|G3I8R9|BIP_CRIGR	IINEPTAAAIAYGLDK		830.451	2	19.4793	FALSE	0	0	1	0	0.453074	0	0	0	0	0	0	0	0	0	0	0	0	0.0217617	0	0	0	0	0	0	0	0	0	0	0	0	0	0	0	0	0	0	0	0	0.641758	0.409881	0.0109091	0.0966443	0
sp|G3I8R9|BIP_CRIGR	DLGYAIAAATPENIIK		830.451	2	19.4729	TRUE	0.972603	1	1	1	0.247176	1	1	1	1	1	0.634328	1	1	1	0.415282	1	1	1	1	1	0.154286	0.363919	0.383542	1	1	0.885173	1	1	1	0.922633	0.923114	0.828789	1	1	0.364999	1	0.836718	0.535774	0.914557	1	1	0.041979	1
sp|G3I8R9|BIP_CRIGR	LYGSAGPPPTGEEDTSEKDEL		1096.5	2	11.9037	FALSE	0.0324324	0	0.866373	0	0.112286	0	0.118182	0.0112439	0	0	0.115657	0	0	0	0	0	0	0	0	0	0	0	0	0	0	0	0	0	0	0	0.04375	0	0	0	0	0	0	0	0.998689	0.216783	0.881141	0	0.953298
sp|G3I8R9|BIP_CRIGR	EDKESTDEEGTPPPGASGYLL		1096.5	2	11.7194	TRUE	1	0.435816	1	1	1	1	1	0.994643	0.733634	0.202946	0.887083	1	0.719712	0.191848	0.180114	0.344473	0.369318	0.575406	0.341428	0.123941	0.149809	0.601112	0.517585	0.139075	0.220934	0.130639	0.279141	0.190029	0.113671	0.389713	0.235808	0.185999	0.161901	0.144673	0.12945	0.211566	0.16781	0.389439	1	1	1	1	1
sp|G3I8R9|BIP_CRIGR	KSDIDEIVLVGGSTR		530.29	3	14.6829	FALSE	0.117647	1	1	1	1	1	1	0	1	0.00831947	1	1	1	0	1	1	0	0	0	0	0	0	0	1	1	1	0	0	1	0	0	0	0	0.0717534	0	0	0	0	1	1	1	1	1
sp|G3I8R9|BIP_CRIGR	TSGGVLVIEDIDSKR		530.29	3	15.0118	TRUE	1	1	1	1	1	1	1	1	1	1	1	1	1	0.752014	0.944766	1	1	0.554189	1	1	1	1	1	1	0.293325	0.770876	1	1	1	1	1	1	1	1	1	1	1	0.734367	1	1	1	0.419162	1
sp|G3I8R9|BIP_CRIGR	IDTRNELESYAYSLK		601.304	3	16.3955	FALSE	1	0.78125	1	0.987963	1	1	0.0439906	1	0.641993	0.899601	0.0355191	1	1	0	0.0210177	0	0.0502559	0.0142857	0.00601685	0	0	0	0	0.00548847	0	0.00416017	0	0	0	0	0	0	0	0	0	0	0	0	1	1	1	1	1
sp|G3I8R9|BIP_CRIGR	LSYAYSELENRTDIK		601.304	3	16.7649	TRUE	1	1	1	1	1	0.798351	1	0.429231	1	1	1	1	1	1	1	1	1	1	1	1	1	1	1	1	1	0.801208	1	1	1	1	0.636658	1	1	1	0.603947	1	0.765708	1	1	0.67008	1	1	1
sp|G3I8R9|BIP_CRIGR	KSQIFSTASDNQPTVTIK		655.681	3	12.5097	FALSE	1	1	1	1	1	0.326268	1	1	0.916824	1	0.77043	1	1	1	1	1	1	1	0.0368421	0.875242	0.172908	1	0.126354	0.342433	0.127247	0.0320807	0.00353357	0.994413	0.0132181	0.00115607	0.0120907	0.151117	0	0.105412	0	0	0	0.310563	1	1	1	1	0.965371
sp|G3I8R9|BIP_CRIGR	ITVTPQNDSATSFIQSKK		655.681	3	11.1855	TRUE	1	1	1	1	1	0.197183	1	1	1	0.926686	0.910345	0.423826	1	1	1	1	1	1	0.966056	1	1	1	1	0.660045	0.84164	1	1	1	1	1	1	1	1	1	0.641731	1	0.602756	1	1	1	1	1	1
sp|G3I8R9|BIP_CRIGR	SDIDEIVLVGGSTR		730.883	2	18.6224	FALSE	1	0.0733696	0.686411	1	0	0	0	0	0	0.0218239	0.00799361	0	0	0	0	0	0.0616221	0.0285132	0	0	0	0	0	0	0	0	0	0	0	0	0	0	0	0	0	0	0	0	0.192872	0.683797	0.17849	0.00649351	0
sp|G3I8R9|BIP_CRIGR	TSGGVLVIEDIDSR		730.883	2	19.075	TRUE	1	1	1	1	1	1	0.699136	1	1	1	0.399682	1	1	1	1	1	0.664288	1	1	1	1	1	1	0.871018	0.346302	0.945463	1	0.0489939	0.764134	1	0.536572	0.619855	0.555349	1	0.807507	1	1	1	1	1	1	1	1
sp|G3I8R9|BIP_CRIGR	VTHAVVTVPAYFN[Dea]DAQR		630.323	3	15.9469	FALSE	0.788104	0	1	0.569784	0.280026	0.00846561	1	0.247273	0.361237	0.460276	1	1	1	0.742262	0.580724	0.25712	1	1	1	0.613825	1	1	1	0.0145304	0.00289995	1	1	0.573466	1	1	1	1	1	1	1	1	0.908233	0.375754	1	0	0.498024	1	1
sp|G3I8R9|BIP_CRIGR	QADN[Dea]FYAPVTVVAHTVR		630.323	3	15.2632	TRUE	1	1	1	1	0.915066	0.796036	1	1	1	1	0.223573	1	1	1	1	1	1	0.462709	1	1	1	0.978199	1	1	0.881085	1	1	1	0.477166	1	1	0.96897	1	1	0.881164	1	1	1	1	1	1	1	1
sp|G3I8R9|BIP_CRIGR	IDTRNELESYAYSLKNQIGDKEK		543.678	5	17.7805	FALSE	1	1	1	1	1	1	1	1	1	1	1	1	1	1	1	0.257504	1	1	0.221325	1	0.65254	0.740127	1	0.0658737	0.768728	1	0.0455927	1	1	0.285002	1	1	0	1	1	0	0.685747	1	1	1	1	0.879121	0.892734
sp|G3I8R9|BIP_CRIGR	EKDGIQNKLSYAYSELENRTDIK		543.678	5	18.3704	TRUE	1	1	1	1	1	1	1	0.924913	1	1	0.907466	1	1	1	1	1	1	1	1	1	1	1	1	0.991204	1	1	1	1	1	1	1	1	1	1	1	1	1	1	1	1	0.876965	1	1
sp|G3I8R9|BIP_CRIGR	TFAPEEISAM[Oxi]VLTK		776.9	2	19.9792	FALSE	0.794145	0.819959	1	0.592133	0.0981697	0.478587	1	0.0402769	0.0315865	0.300549	0.0599022	0.191933	0.94073	1	0	0.0255665	0.0509495	0.681453	1	1	0.829991	1	0.536076	1	1	0.196688	1	1	1	0.943967	0.969028	0.18611	0.675535	1	1	0.952239	1	0.116541	1	1	1	0.998298	0.0481283
sp|G3I8R9|BIP_CRIGR	TLVM[Oxi]ASIEEPAFTK		776.9	2	19.8423	TRUE	1	1	1	1	1	1	1	1	1	1	1	0.033068	1	0.584424	1	0.828179	0.464296	0.0604693	1	1	1	0.22886	0.325755	1	1	0.708279	1	0.87935	1	1	0.42586	1	0.971355	1	1	1	1	1	1	0.776333	0.705658	1	1
sp|G3I8R9|BIP_CRIGR	KVTHAVVTVPAYFNDAQR		672.694	3	12.9369	FALSE	1	1	1	1	1	0.841174	1	1	1	1	1	1	1	0	1	1	1	0.0226454	0.138754	0.912653	0	0	0.0224215	0.322998	1	1	0	0.031015	0.040107	1	0	0.07499	0.430115	0	0	0	0	0	1	1	1	1	0.538076
sp|G3I8R9|BIP_CRIGR	QADNFYAPVTVVAHTVKR		672.694	3	12.6395	TRUE	1	1	1	1	1	1	1	1	1	0.67997	0.806836	0.76266	1	1	1	1	1	0.721204	1	1	0.707309	0.757318	1	0.867294	1	1	1	1	0.603837	0.45469	0.543717	1	1	1	1	1	0.882916	0.980048	1	1	1	1	1
sp|G3I8R9|BIP_CRIGR	KTKPYIQVDIGGGQTK		578.325	3	10.4982	FALSE	1	1	1	1	0.736437	1	1	1	1	1	1	1	0.185328	1	1	0.401839	0.805397	1	0.328777	0.51653	0.164717	0.626359	1	1	1	0.00108342	0.0268528	1	0.220386	0.126369	0.112621	0.81901	0	1	1	0	0.0519981	0.116008	1	1	1	1	1
sp|G3I8R9|BIP_CRIGR	TQGGGIDVQIYPKTKK		578.325	3	9.91513	TRUE	1	1	1	1	1	0.665146	1	1	1	1	1	1	1	0.446314	1	0.655452	1	0.311006	1	1	1	1	1	1	1	1	1	0.508187	0.959199	1	1	1	1	1	0.288294	0.189587	0.391725	1	1	1	1	1	1
sp|G3I8R9|BIP_CRIGR	IEWLESHQDADIEDFK		658.974	3	18.915	FALSE	1	1	1	1	0.554845	0	0.944262	1	0	0	0.100559	0.21854	1	0.831198	0.0572557	1	0.849196	1	0.00247831	1	1	1	1	0.00116959	1	0	0	1	0.243325	0	0	0	0	0.026605	0	0	0.359482	0	1	1	1	1	1
sp|G3I8R9|BIP_CRIGR	FDEIDADQHSELWEIK		658.974	3	18.5024	TRUE	1	1	1	1	1	1	1	1	1	0.874114	1	1	1	1	1	1	1	1	1	0.105019	1	1	1	1	1	1	1	0.38991	1	1	1	1	1	1	1	1	1	1	1	1	0.745312	1	1
sp|G3I8R9|BIP_CRIGR	MKETAEAYLGKK		456.911	3	9.10504	FALSE	0.69239	1	1	0.893617	1	1	1	1	0.659389	0.529048	1	1	1	1	1	1	0.935046	0.547961	0.146469	0.612446	0.206988	1	0.356204	0	1	0.176815	0.00239378	0.33571	0.0875099	0	0	0.126013	0	0.73771	0.125813	0.00304569	0.0919643	0	1	1	1	1	1
sp|G3I8R9|BIP_CRIGR	KGLYAEATEKMK		456.911	3	8.89728	TRUE	0.693048	1	1	1	0.138148	0.252762	1	1	0.162896	0.536184	1	0.883386	1	1	1	1	1	0.952357	1	0.817978	1	1	0.836158	0.997492	0.833046	1	1	1	1	0.888121	1	0.793318	1	1	0.79705	0.582242	1	0.534258	1	1	1	0.589937	1
sp|G3I8R9|BIP_CRIGR	ELEEIVQ[Dea]PIISK		699.89	2	19.1747	FALSE	0.211111	1	1	0.270955	0.0182927	0	0	0	0.628931	0	0.0354465	0.0110421	0.0277045	0.0166667	0.0360268	0.0794118	0	0	0	0	0.146833	0.0818137	0	0	0	0	0	0	0	0	0.00317292	0	0	0	0	0	0	0	1	1	0.882574	0.606436	0.13985
sp|G3I8R9|BIP_CRIGR	SIIPQ[Dea]VIEELEK		699.89	2	19.2254	TRUE	1	1	0.8125	1	0.827918	0.997199	0.0680977	1	1	1	1	1	0.705572	0.743353	1	0.751862	0.496475	0.463036	0.965238	0.313928	0.984554	1	1	0.31784	0.687129	0.571665	1	1	0.155318	1	0.674993	0.434249	1	1	0.319584	1	1	0.00319659	1	1	1	1	1
sp|G3I8R9|BIP_CRIGR	M[Oxi]KETAEAYLGK		628.813	2	8.92531	FALSE	1	1	1	1	1	1	0.847067	1	1	0.407793	1	0.63182	0.353802	1	1	1	1	0.80916	0.711138	1	0.955137	1	0.828191	1	0.765283	1	0.92994	1	0.669924	1	1	1	1	1	1	0.934636	1	1	1	0.703081	1	1	1
sp|G3I8R9|BIP_CRIGR	GLYAEATEKM[Oxi]K		628.813	2	7.80772	TRUE	1	1	1	1	1	1	0.354807	0.786999	1	0.774991	1	1	0.585077	1	1	1	1	1	1	1	0.998293	1	0.717094	0.998245	1	1	1	0.34	0.812241	1	0.50501	1	1	1	0.853944	0.643889	1	1	1	1	0.60372	1	1
sp|G3I8R9|BIP_CRIGR	LGGK[3Me]LSSEDKETMEK		565.294	3	7.90718	FALSE	1	1	1	1	1	1	1	0.579022	1	1	1	1	1	1	1	1	1	1	1	1	1	1	1	0.465677	1	0.4515	0.252061	0.150376	0	0.0312958	1	0.672455	1	0.06204	0.41173	0	0.88047	1	1	1	1	1	1
sp|G3I8R9|BIP_CRIGR	EMTEKDESSLK[3Me]GGLK		565.294	3	8.59365	TRUE	1	1	0.942085	1	1	1	1	1	1	1	1	1	1	1	0.271148	1	1	1	1	1	1	1	1	1	0.203345	0.73866	1	1	0.82213	1	1	0.907648	1	0.67252	0.16487	1	1	1	1	1	1	1	1
sp|G3I8R9|BIP_CRIGR	M[Oxi]KETAEAYLGKK		462.243	3	8.32664	FALSE	1	1	1	1	1	0.452154	0.71345	1	0.219449	1	1	1	1	1	0.817526	1	0.0192308	0.800106	0.550536	0	0.641867	0.704161	1	0.0165119	1	0.244576	0.0800386	0.213551	1	0.0491493	0.321608	0.156228	0.190849	0.457538	0.0644648	0.244575	0.251488	1	1	1	1	0.605651	1
sp|G3I8R9|BIP_CRIGR	KGLYAEATEKM[Oxi]K		462.243	3	7.87735	TRUE	1	1	1	1	1	1	1	1	1	1	1	1	1	1	0.98547	1	1	1	1	1	1	1	0.582295	1	1	1	1	1	1	1	1	1	1	1	1	1	0.891241	1	1	1	1	1	1
sp|G3I8R9|BIP_CRIGR	MKETAEAYLGK		414.213	3	8.85226	FALSE	1	1	1	0.588072	0	0.618353	1	0.320851	0.201493	1	0	0.59002	0.269062	0.193443	0.213018	0	0	0.0412371	0.0205128	0	0.0440927	1	0	0.0703019	0.115244	0.561063	0.0826526	0	0	0	0	0.339225	0	0.0237812	0	0.00306748	0	0.02731	0.662366	1	0.1	1	0
sp|G3I8R9|BIP_CRIGR	GLYAEATEKMK		414.213	3	8.99327	TRUE	1	0.271511	1	1	0.890313	1	1	1	1	1	0.0555205	0.888122	1	1	1	1	1	1	1	1	1	1	1	1	1	1	1	1	1	1	0.195346	1	1	1	1	1	1	1	1	1	0.270916	1	1
sp|G3I8R9|BIP_CRIGR	VMEHFIK		452.241	2	9.68214	FALSE	1	1	1	1	1	1	1	0.967039	1	1	1	1	1	1	1	1	0.628333	1	1	1	1	1	1	1	0.861725	1	1	1	0.213018	0.646973	1	1	1	1	1	1	1	1	1	0.0579268	1	0.0219092	1
sp|G3I8R9|BIP_CRIGR	IFHEMVK		452.241	2	9.68527	TRUE	1	1	1	1	1	1	1	1	1	1	1	1	1	1	1	1	1	1	1	1	0.78851	1	0.128194	0.307057	0.899377	0.910022	1	1	1	1	1	1	1	1	1	1	1	1	1	1	1	0.620565	1
sp|G3I8R9|BIP_CRIGR	IQVDIGGGQTK		558.306	2	10.6805	FALSE	1	0.802714	1	1	1	1	1	1	1	1	1	1	1	1	1	1	1	1	1	1	1	0.483824	1	1	0.750253	1	1	1	1	1	1	1	1	1	1	0.752746	0.893931	0.856154	1	1	1	1	1
sp|G3I8R9|BIP_CRIGR	TQGGGIDVQIK		558.306	2	10.0899	TRUE	0.867052	0.423077	1	1	0.893745	1	1	0.771146	1	1	1	1	1	0.619442	1	1	1	1	0.940311	0.440864	1	1	1	1	1	1	1	0.64172	0.613511	1	0.633883	0.427984	1	0.292628	1	1	1	1	1	1	1	1	1
sp|G3I8R9|BIP_CRIGR	IIN[Dea]EPTAAAIAYGLDKR		606.332	3	18.5127	FALSE	1	0.512518	1	1	0.026949	0.0385356	1	1	1	0.668189	1	1	1	1	1	1	0.842832	1	1	1	1	1	1	1	1	1	1	0.339147	1	1	1	1	1	1	1	1	1	1	1	1	0.736582	1	1
sp|G3I8R9|BIP_CRIGR	KDLGYAIAAATPEN[Dea]IIR		606.332	3	18.8269	TRUE	1	1	1	1	1	1	1	1	1	0.849108	1	1	1	1	1	1	1	1	1	1	1	1	1	1	1	1	1	0.0744147	0.19325	1	1	1	1	1	1	1	1	1	1	1	1	1	1
sp|G3I8R9|BIP_CRIGR	AVEEKIEWLESHQDADIEDFKAK		546.871	5	17.1723	FALSE	1	1	1	1	1	1	1	1	1	1	1	1	1	1	1	1	0.740249	0.221014	1	0.449063	1	1	1	1	0.318017	0.0704671	0.736529	0.00114679	0.109049	0.117345	0.145185	0.111028	0.0642792	0.00423729	0.0836531	0	0.227513	0.211321	1	1	1	1	1
sp|G3I8R9|BIP_CRIGR	AKFDEIDADQHSELWEIKEEVAK		546.871	5	17.5649	TRUE	1	1	1	1	1	1	1	1	1	1	1	1	1	1	0.951931	1	1	1	1	1	1	1	0.786989	1	1	1	1	0.91483	1	1	1	1	1	0.110752	1	1	1	1	1	1	1	1	1
sp|G3I8R9|BIP_CRIGR	IEIESFFEGEDFSETLTR		1075	2	27.7312	FALSE	0.336449	0.937528	1	1	0.0149573	1	0	0	0.77729	0.023166	0.0399734	0	1	0	0	0.198988	0	0	0	0	0	0	0	0	0	0	0	0	0	0	0	0	0	0	0	0	0	0	0.222222	0	0.770784	0.24015	0.0452899
sp|G3I8R9|BIP_CRIGR	TLTESFDEGEFFSEIEIR		1075	2	27.5882	TRUE	1	1	1	1	1	0.196283	1	0.159068	0.658163	0.187431	1	0.094522	0.0921053	0.144411	1	0.552381	0.741233	0.277071	0.899723	1	1	0.841467	0.0855107	1	0.720307	0.055671	0.570605	1	0.918463	0.204572	1	1	0.219178	0.95921	0.380726	0.0919073	0.435631	0.508123	1	1	1	1	1
sp|G3I8R9|BIP_CRIGR	MVNDAEKFAEEDKKLKER		545.781	4	8.48445	FALSE	1	1	1	1	1	1	1	1	1	1	1	1	1	1	1	1	1	1	1	1	0.53474	1	1	0.0924007	0.603783	1	0.220154	1	1	1	0.0324224	1	0.428431	1	1	0.257999	1	1	1	1	1	1	1
sp|G3I8R9|BIP_CRIGR	EKLKKDEEAFKEADNVMR		545.781	4	9.43556	TRUE	1	1	1	1	1	1	1	0.893818	1	1	1	1	1	1	1	1	0.997581	1	1	1	1	1	1	1	1	1	1	1	1	1	1	1	1	1	1	1	1	1	1	1	1	1	1
sp|G3I8R9|BIP_CRIGR	VM[Oxi]EHFIK		460.239	2	8.40296	FALSE	1	1	1	0.735084	1	0.975434	1	0.520917	1	1	1	1	1	1	1	1	1	1	1	0.00851582	1	1	1	0.715353	0.643062	1	1	1	1	0.853147	1	1	1	0.909043	1	1	1	0.180799	1	0.974645	1	0.324643	1
sp|G3I8R9|BIP_CRIGR	IFHEM[Oxi]VK		460.239	2	9.1067	TRUE	1	1	1	0.56336	1	1	1	0.538211	1	1	1	1	1	1	1	1	1	1	1	1	1	1	1	0.864314	1	1	1	1	1	1	1	1	1	1	1	1	1	1	0.491228	1	1	1	1
sp|G3I8R9|BIP_CRIGR	FEELNMDLFR		657.313	2	23.3069	FALSE	1	1	1	1	0.844217	1	0.731446	0.391513	0.185971	1	0.744318	0.174036	1	0.539561	0.82967	0.112349	0.334742	0.474894	0	0	0.175713	0.0256125	0.152439	0.0034463	0.0494728	0.248688	0	0	0	0	0.140364	0	0	0.194821	0	0	0	0	1	1	1	0.639487	1
sp|G3I8R9|BIP_CRIGR	FLDMNLEEFR		657.313	2	23.0516	TRUE	0.497354	1	1	1	0.178072	0.857932	1	0.280423	1	0.61875	0.198466	0.904353	0.874582	0.427553	1	1	0.4752	0.584802	1	0.332117	0.605742	0.44586	0.317926	0.663456	0.689709	1	0.357683	0.0363306	0.778418	0.548112	1	0.715691	0.83216	1	0.760976	0.979018	1	1	0.846154	1	1	1	1
sp|G3I8R9|BIP_CRIGR	NGRVEIIANDQGNR		519.269	3	8.09332	FALSE	1	1	1	1	0.09942	1	1	0.349668	1	1	0.594183	1	0.270578	1	0.161236	0.790102	0.266121	1	0.027942	0.532556	0	1	1	0.306368	0.184656	0.0685532	0	0.370089	0.0426288	0	0.161337	0.00207577	0	0.0276976	0.074883	0	0.00881057	0.0223568	1	1	0.79274	1	1
sp|G3I8R9|BIP_CRIGR	NGQDNAIIEVRGNR		519.269	3	7.86451	TRUE	1	1	1	0.1513	0.97463	0.844088	1	0.619505	0.812355	0.956129	1	1	0.479259	0.512456	0.445386	1	0.177196	1	1	1	0.680159	1	0.56242	1	1	0.305203	1	1	1	1	0.749223	1	1	1	1	1	0.204458	1	1	1	1	0.869356	0.955437
sp|G3I8R9|BIP_CRIGR	N[Dea]QLTSNPENTVFDAK		839.9	2	14.7026	FALSE	1	0.318761	1	1	1	0.319176	1	1	0.198498	0.388915	1	0.3199	1	0.428475	0.616352	1	0.914158	0.769107	1	0.794894	1	1	1	0.377049	0.00202327	0.713057	1	1	0.534811	1	0.600218	0.547514	0	0.924494	0.048273	0.0429146	0.23587	0	0.734774	1	1	1	0.21823
sp|G3I8R9|BIP_CRIGR	ADFVTNEPNSTLQN[Dea]K		839.9	2	15.2998	TRUE	0.836109	0.795334	1	1	1	0.940609	0.929447	0.787322	1	0.783774	0.785824	0.477381	1	1	0.826733	0.522433	1	1	0.0319829	0.782113	0.864586	0.478405	0.727596	0.522975	1	1	0.530452	0.424039	1	1	1	0.124861	0.405692	0.592456	1	1	0.11588	0.699166	0.0913706	1	1	0.89548	1
sp|G3I8R9|BIP_CRIGR	KVTHAVVTVPAYFN[Dea]DAQR		505.018	4	14.4916	FALSE	1	0.910965	1	0.893855	1	1	1	1	1	1	1	1	1	1	0.694282	1	0.386555	0.558506	0.610394	1	0.497417	1	1	0.756963	0.413616	1	0.0269397	0.950578	1	0.487835	0.494111	1	0.0138815	0.378472	1	0.0188324	0.478909	0.139041	1	1	1	0.55814	1
sp|G3I8R9|BIP_CRIGR	QADN[Dea]FYAPVTVVAHTVKR		505.018	4	15.141	TRUE	1	1	1	1	1	1	1	1	1	0.914754	1	1	1	1	1	1	1	1	1	0.928784	1	1	1	0.846861	0.819259	1	0.976171	1	1	1	1	0.584916	1	1	0.982978	1	0.832562	0.949534	1	1	1	0.738197	1
sp|G3I8R9|BIP_CRIGR	VLEDSDLKK		523.79	2	7.96691	FALSE	1	1	1	1	1	1	1	0.566226	1	0.50042	1	1	1	1	1	1	0.416718	1	0.0369198	0.0769605	1	1	1	1	1	1	1	1	1	1	1	1	1	0.793475	1	1	0.791331	1	1	1	1	0.514247	0.151471
sp|G3I8R9|BIP_CRIGR	KLDSDELVK		523.79	2	7.89666	TRUE	1	1	1	0.688776	1	1	1	1	1	0.441911	1	1	1	1	1	1	0.913033	1	1	1	1	1	0.240838	1	0.472253	0.652626	0.281992	1	0.8995	1	0.533296	0.704965	1	1	0.676168	0.0853508	0.399069	1	0.663793	1	0.854645	1	1
sp|G3I8R9|BIP_CRIGR	N[Dea]GRVEIIAN[Dea]DQGNR		519.925	3	9.61485	FALSE	1	1	1	1	1	1	0.713003	0	0.353642	0.901194	0.261766	1	1	0.0166945	1	1	0.332139	0.660509	1	0.394524	0.264199	0	0	0.315214	0.150671	0.0212972	1	0	0.0795082	0.18153	0	0	0.0982887	0	0	0	0.013079	0	1	1	1	0.713502	1
sp|G3I8R9|BIP_CRIGR	NGQDN[Dea]AIIEVRGN[Dea]R		519.925	3	9.63884	TRUE	0.908082	1	1	0.941752	0.526844	1	1	1	0.820547	1	1	0.698986	1	1	1	1	0.785752	1	1	0.935423	1	1	1	1	0.793905	0.489155	1	1	1	1	1	0.132165	0.96304	0.207317	1	1	1	1	1	1	0.687915	1	1
sp|G3I8R9|BIP_CRIGR	TWN[Dea]DPSVQQDIK		716.341	2	12.5335	FALSE	1	1	1	1	0.840063	0.499474	1	1	0.954111	0.366886	0	0.0745687	1	1	0.256312	1	0.169925	1	0.532152	0.130031	1	1	1	1	1	1	1	1	1	0.401443	0.00419287	0.0010582	1	1	1	1	1	0.687451	1	1	0.457516	1	1
sp|G3I8R9|BIP_CRIGR	IDQQVSPDN[Dea]WTK		716.341	2	12.0754	TRUE	1	1	1	0.666667	1	0.0587156	0.0313015	1	1	0.384937	1	0.878586	1	1	0.489861	0.194421	0.123894	0.993351	0.151844	1	1	0.998294	1	0.495267	0.254328	1	1	1	0.204857	1	0.822609	1	1	1	1	0.382445	1	1	1	1	0.43507	1	1
sp|G3I8R9|BIP_CRIGR	IINEPTAAAIAY		623.838	2	16.807	FALSE	0.343032	1	1	1	1	1	1	1	1	0.749555	1	1	1	1	1	1	1	0.708047	1	1	0.187755	0.100239	0.178344	1	1	0.516366	0	1	1	0.333448	0.510699	0.629322	1	0.807587	0.0178992	0.0249307	1	0.684142	1	1	1	1	0.81636
sp|G3I8R9|BIP_CRIGR	AIAAATPENIIY		623.838	2	16.4241	TRUE	1	1	1	1	1	0.944527	1	1	1	0.581977	1	1	1	1	0.579525	1	1	1	0.514399	1	1	1	1	1	0.142306	1	1	0.125097	1	0.0568235	1	0.238189	1	1	1	0.242236	0.25641	0.492542	1	1	0.809936	1	1
sp|G3I8R9|BIP_CRIGR	STASDNQPTVTIK		681.349	2	9.42399	FALSE	1	1	1	1	1	1	1	1	1	1	1	1	1	1	1	1	1	1	0.503329	1	0.385787	1	0.585273	1	1	1	1	1	1	1	0.590947	1	1	0.793256	1	1	1	1	1	1	1	1	0.64522
sp|G3I8R9|BIP_CRIGR	ITVTPQNDSATSK		681.349	2	8.83204	TRUE	1	1	1	1	1	1	1	1	1	1	1	1	1	1	0.768927	1	1	1	1	0.921324	0.246022	1	0.885984	1	1	1	1	1	1	0.985887	1	1	1	1	1	1	1	1	1	1	1	1	1
sp|G3I8R9|BIP_CRIGR	IIN[Dea]EPTAAAIAYGLDK		830.943	2	19.4793	FALSE	0.147826	0	1	0.0488467	0	0.00436681	0	0.28257	0	0	0.802322	0	0.00158856	0	0	0	0.162844	1	0	0.239336	0	0	0	0	0	0	0	0	0.0132248	0	0	0	0	0	0	0	0	0	0.206061	1	0.244399	0.119617	1
sp|G3I8R9|BIP_CRIGR	DLGYAIAAATPEN[Dea]IIK		830.943	2	19.2511	TRUE	1	1	1	1	0.487552	1	1	0.84	0.376184	1	0.253738	0.551366	0.649699	1	0.89992	1	1	0.615122	0.0509165	1	0.085595	1	1	1	1	1	1	1	1	1	0.603001	1	1	1	0.726706	0.160059	0.780284	1	1	1	1	1	1
sp|G3I8R9|BIP_CRIGR	FEELNM[Oxi]DLFR		665.311	2	18.1903	FALSE	1	1	1	1	1	1	0.712446	1	0.361566	0.404382	0.49781	0.121864	0.136986	0.799546	1	0.739013	1	0.789376	1	1	1	1	1	0.248478	1	0.663668	1	1	1	1	1	0.0644901	1	1	1	0.721063	1	0.115559	1	1	1	1	1
sp|G3I8R9|BIP_CRIGR	FLDM[Oxi]NLEEFR		665.311	2	18.2694	TRUE	1	1	0.876877	0.795662	1	1	0.753296	1	0.622074	1	0.707064	0.49564	0.932864	0.832174	1	1	0.344473	1	0.664222	1	1	1	0.935835	1	1	0.210526	0.825688	0.693042	0.695933	0.71905	0.147656	0.997441	0.580645	1	0.721601	0.935403	0.821087	0.671924	1	1	0.906106	1	1
sp|G3I8R9|BIP_CRIGR	N[Dea]ELESYAYSLK		659.314	2	17.8989	FALSE	1	1	1	1	0.90078	1	1	1	1	1	1	1	0.256158	1	1	1	0.182021	1	1	1	0.93015	0.569919	0.663409	1	0.931468	0.443079	0.928552	0.548535	1	1	0.33023	0.840069	1	1	0.489681	1	1	1	1	1	1	0.903286	1
sp|G3I8R9|BIP_CRIGR	LSYAYSELEN[Dea]K		659.314	2	17.925	TRUE	1	0.49813	1	1	1	0.663317	1	1	1	1	1	0.941043	1	0.871074	1	1	0.739639	1	1	1	1	0.472068	0.870634	1	1	0.773537	1	1	1	0.193044	1	1	1	1	1	1	1	0.638852	1	1	1	1	1
sp|G3I8R9|BIP_CRIGR	NTVVPTKK		443.771	2	7.9476	FALSE	1	1	1	1	1	1	1	1	1	1	1	1	1	1	1	1	0.667581	1	1	0.746536	1	1	0.338028	1	0.344725	1	1	1	1	1	0.844789	1	1	1	1	0.491861	0.44026	1	1	1	1	0.612048	0.933772
sp|G3I8R9|BIP_CRIGR	KTPVVTNK		443.771	2	7.68023	TRUE	1	1	1	1	1	1	1	1	1	0.0493111	0.985075	0.113365	1	0.382384	1	1	1	1	0.695104	1	0.513196	1	0.0814176	0.743358	0.771974	1	1	0.594166	1	0.812449	1	1	1	1	0.717668	1	1	0.938159	1	1	0.835288	0.829196	0.331389
sp|G3I8R9|BIP_CRIGR	LYGSAGPPPTGEEDTSEK		917.921	2	8.39497	FALSE	1	0.926606	1	0.878149	0.319657	1	0.687847	0.469127	0.566923	1	0.72128	0.629375	0.104589	0.150797	1	0.037415	0.49677	1	0	0.128489	0.408602	0.872978	0.864031	0.402711	0.308207	0.353486	0.23506	0	1	0.0236626	0.941546	0.263871	0.0167452	0.00944032	0.114766	0	0.792558	0.155172	0.030303	1	0.880128	1	0.489518
sp|G3I8R9|BIP_CRIGR	ESTDEEGTPPPGASGYLK		917.921	2	7.65817	TRUE	1	1	1	1	0.753367	1	1	1	1	0.645833	0.45122	0.158198	0.436668	0.116652	0.160101	0.861434	0.509621	0.88491	0.63864	0.530347	0.558559	1	0.767123	0.769481	0.649351	0.1457	0.956475	0.557405	0.310223	1	0.0754248	0.0727127	1	1	0.460613	0.557565	0.504702	0.503226	1	1	0.897409	1	1
tr|G3HCL6|G3HCL6_CRIGR	TGIPIVTSPYEIHFTK		601.661	3	21.1437	FALSE	0.12362	0.565834	1	0.809391	0.0709343	0	0.252193	0	0	0.00834028	0.151654	0	0	0	0.0220507	0	0	0	0.0815739	0.0479917	1	0.0841076	1	0.00967222	0	0.0458676	0	0	0	0.0455408	0	0	0.0981595	0.077	0	0	0	0	1	0.68	0.975633	1	0.00236407
tr|G3HCL6|G3HCL6_CRIGR	TFHIEYPSTVIPIGTK		601.661	3	21.0858	TRUE	1	1	1	1	1	1	0.9198	0.837181	0.961692	1	1	0.663868	0.820193	1	1	0.886332	0.440206	1	1	1	1	1	1	1	1	1	1	1	1	1	1	1	1	0.703576	1	1	0.961086	1	1	1	1	1	1
tr|G3HCL6|G3HCL6_CRIGR	TVLTSATGHLSSITIK		543.645	3	16.9604	FALSE	1	0.993121	1	1	0.0215054	0.160956	0.323439	0	1	1	0.230483	0	0	0.0951075	0	0	0	0	0.0037037	0	1	1	1	0.12898	0	0	0.00237248	0.392035	0	1	0.265359	0.191641	1	0.35427	0.356412	1	1	1	1	0.750168	1	1	0.115445
tr|G3HCL6|G3HCL6_CRIGR	ITISSLHGTASTLVTK		543.645	3	16.42	TRUE	1	0.384083	1	1	1	1	1	0.610708	0.825	1	1	1	1	0.864477	1	0.81907	1	1	1	1	1	1	1	1	1	0.661367	1	1	1	1	1	1	1	1	1	1	1	0.799197	1	1	1	0.887731	1
tr|G3HCL6|G3HCL6_CRIGR	TVIVTIETPDGVPIKR		580.008	3	17.5566	FALSE	1	0.594175	1	1	0.0305635	0.00229358	0.00735971	0	0	0.0332577	0	0	0	0	0	0	0	0	0	0	0.553468	0.0475185	1	0.0371457	0	0	0	0	0	0.126316	0	0.0230947	1	0	0	0.288911	0	0.00707071	1	0.951681	1	0.633628	0.234211
tr|G3HCL6|G3HCL6_CRIGR	KIPVGDPTEITVIVTR		580.008	3	17.4994	TRUE	1	1	1	1	1	0.992264	1	0.179222	0.304286	1	1	1	1	1	0.540273	1	0.266848	1	0.0454311	1	1	1	1	1	0.0330789	0.36319	1	0.346735	1	1	1	1	0.00445186	0.629718	0.853088	1	1	1	1	1	1	1	0.63129
tr|G3HCL6|G3HCL6_CRIGR	RVPVVTQGSDAQALTQDDGVAK		752.392	3	11.7947	FALSE	1	0.229312	1	0.75814	0	0.859172	0	0	0.0170675	0	0	0.00149031	0	0	0	0	0	0	0	0	0	0	0	0	0	0.0516511	0	0	0	0	0	0.188821	0	0.0640496	0	0	0.221209	0	0.11165	0.127072	0.609309	0.0621469	0
tr|G3HCL6|G3HCL6_CRIGR	AVGDDQTLAQADSGQTVVPVRK		752.392	3	11.3993	TRUE	1	0.782937	1	1	1	1	1	1	1	1	1	1	1	1	1	1	1	0.925963	1	1	1	1	0.772767	1	1	1	1	1	1	1	1	1	1	1	1	0.465228	1	1	1	1	1	1	0.87325
tr|G3HCL6|G3HCL6_CRIGR	LSVNTPNNR		507.77	2	7.96501	FALSE	0.440967	0.949821	1	0.759582	0.00883978	0.827475	0.408571	0.209632	0.339187	1	0.760951	1	1	0.197137	0.655264	0.523557	1	1	0.576825	0.28289	1	1	1	1	1	0.697613	1	0.0985182	1	1	0.875617	0.281699	0.611461	1	0.21157	0.90213	1	0.823617	1	1	1	1	1
tr|G3HCL6|G3HCL6_CRIGR	NNPTNVSLR		507.77	2	7.85289	TRUE	1	1	1	1	0.426009	1	1	0.236915	0.0420757	1	1	0.980892	1	0.0240569	0.43268	1	1	1	0.360347	0.533031	1	1	1	1	1	0.43772	1	1	1	0.677662	1	1	1	0.473958	0.208777	1	1	1	1	1	1	1	1
tr|G3HCL6|G3HCL6_CRIGR	FLNTATER		476.248	2	9.12278	FALSE	1	1	1	1	0.692545	1	1	0.175334	0.767978	1	0.965941	1	0.332779	1	1	1	0.918798	0.856329	0.680581	0.0130874	1	1	0.136042	1	1	1	0.0189944	0.676219	1	1	1	0.652554	1	1	1	0.824052	0.715179	0.556983	1	1	0.914082	1	1
tr|G3HCL6|G3HCL6_CRIGR	ETATNLFR		476.248	2	7.93761	TRUE	0.154506	1	1	1	1	1	0.52381	1	1	1	1	1	1	1	0.497154	1	1	0.348799	1	1	1	1	0.705812	1	1	0.796073	0.294945	0.522245	1	1	1	1	1	1	1	1	1	1	1	1	1	1	1
tr|G3HCL6|G3HCL6_CRIGR	AC[PPa]EPGVDYVYK		657.805	2	10.6993	FALSE	1	1	1	1	0.065371	1	0.773015	1	0	1	0.143231	0.00713267	0.467766	0.0210061	1	0.275754	0.0116897	0.014333	0	1	1	0.315287	0.126297	0.164173	1	1	0.441379	0.0189905	0.247645	0.479271	1	1	1	0.967341	0	0.398013	0.353836	0.100674	0.612613	0.426378	0.915443	1	1
tr|G3HCL6|G3HCL6_CRIGR	YVYDVGPEC[PPa]AK		657.805	2	10.0884	TRUE	1	1	1	1	1	1	0.894879	1	1	0.635449	1	1	0.650368	1	1	1	1	1	1	1	1	1	1	1	1	1	1	1	1	1	1	1	1	1	1	1	1	1	1	1	1	1	1
tr|G3HCL6|G3HCL6_CRIGR	VSIDPAPETAK		564.301	2	8.98254	FALSE	0.53	0.570093	1	1	0.408909	1	1	1	0.709905	1	1	0.408635	1	1	1	1	0.180804	0.970045	0.88129	0.88086	0.0333333	0.589591	1	1	1	0.202821	1	0.419375	0.316399	0.0775124	0.936304	0.733402	0.826688	0.563433	1	1	0.597285	0.0356824	1	1	1	1	1
tr|G3HCL6|G3HCL6_CRIGR	ATEPAPDISVK		564.301	2	8.5866	TRUE	1	1	1	1	1	1	1	1	1	1	1	1	1	1	1	1	1	1	0.986096	1	0.429985	1	0.363372	1	1	1	0.885483	0.628044	1	1	1	1	1	1	1	1	1	0.990995	1	1	1	1	1
tr|G3HCL6|G3HCL6_CRIGR	LEEPYLTK		496.769	2	10.3109	FALSE	0.703934	1	0.530526	1	1	1	1	1	1	1	1	1	1	0.101495	1	1	0.0653829	1	1	0.992402	1	1	0.37702	1	0.846323	1	1	1	1	1	0.583608	0.444057	1	0.876639	0.774144	0.914185	1	1	1	1	1	1	1
tr|G3HCL6|G3HCL6_CRIGR	TLYPEELK		496.769	2	10.1654	TRUE	1	1	1	1	1	1	0.977104	1	1	1	1	1	1	1	0.386387	1	1	1	1	1	0.431507	0.319747	1	1	0.690347	1	0.960969	1	1	0.97635	0.344551	1	1	1	0.455827	1	1	1	1	0.508787	1	0.948307	1
tr|G3HCL6|G3HCL6_CRIGR	VHQFFNVGLIQPGSVK		590.661	3	20.5136	FALSE	1	0.750137	1	1	1	1	0.176577	0	0.0278592	1	0	0.0123035	0.0227273	0	0	0.948233	0.0321794	0	1	0.30792	1	1	1	0.981294	0	0	1	0	0.0130785	1	0.211585	0.00105708	0.870356	0.00425532	1	1	0.183115	0	1	1	1	0.372204	1
tr|G3HCL6|G3HCL6_CRIGR	VSGPQILGVNFFQHVK		590.661	3	20.6908	TRUE	1	1	1	1	1	0.920227	1	1	1	1	1	1	1	0.769934	1	1	1	0.247639	1	0.559516	1	1	1	1	1	1	1	0.906533	1	0.624042	1	1	1	0.179229	1	0.393392	1	0.539718	1	1	1	1	1
tr|G3HCL6|G3HCL6_CRIGR	SSVAVPYVIVPLK		686.416	2	22.9741	FALSE	0.840731	1	1	0.767898	1	0.150729	0.076259	0	0	0	0.00501253	0.0283426	1	1	0	0	0.346376	0	1	1	1	0.901567	1	0	0	0	0.301689	1	0	0.0533209	0.591009	1	0	0	0.141991	0	0	0	1	0.011194	1	0.757895	0
tr|G3HCL6|G3HCL6_CRIGR	LPVIVYPVAVSSK		686.416	2	23.2474	TRUE	1	1	1	1	0.941945	1	0.114024	0.376776	1	1	0.584873	1	1	1	1	1	1	1	0.345408	1	1	0.592179	0.430877	1	1	1	1	1	1	1	1	1	1	0.527087	1	1	0.898024	1	1	1	1	1	1
tr|G3HCL6|G3HCL6_CRIGR	GGVQKVDIPAADLSDQVPDTDSETR		871.759	3	15.3292	FALSE	1	1	1	0.597527	0.763697	0.42368	0.480978	0	0	0	0.270463	0	0	0	0	0	0	0	0	0	1	1	0.499158	0	0	0	0.619408	0.0222222	0	1	0.125615	0.046492	0	1	1	1	0	0.114698	1	0.938992	0.926074	0.00723327	0.00636267
tr|G3HCL6|G3HCL6_CRIGR	TESDTDPVQDSLDAAPIDVKQVGGR		871.759	3	16.844	TRUE	1	1	1	0.966398	1	1	1	1	0.631968	0.73574	0.984701	1	0.453655	0.280395	0.820215	1	1	0.702093	1	0.425268	1	1	1	1	1	0.789407	1	1	1	0.897517	0.697859	1	1	1	1	1	1	0.665259	1	1	1	1	1
tr|G3HCL6|G3HCL6_CRIGR	LVAYYTLIGASGR		692.385	2	19.8513	FALSE	0.865004	1	0.448598	1	0.616901	1	0.324131	1	0.689483	0	0.327952	0	0.173828	0	0.055666	1	0	0.849792	0.226854	0	1	0.88473	1	1	0	0	0	0.183799	0.0241896	0.280588	0.409919	1	0.0888889	0.0207317	0.0551277	0	0.290182	0.649179	0.229249	0.491554	1	1	0.514168
tr|G3HCL6|G3HCL6_CRIGR	GSAGILTYYAVLR		692.385	2	19.6455	TRUE	0.834798	1	1	1	0.736034	1	1	0.926787	0.826044	1	1	1	0.950553	1	1	1	0.594488	0.599369	1	1	0.545125	0.791641	1	1	0.283421	1	1	1	1	0.709272	0.444444	1	0.646316	1	0.467162	0.204802	1	1	1	1	1	1	1
tr|G3HCL6|G3HCL6_CRIGR	AGEYIEASYLNLK		735.877	2	18.6317	FALSE	1	1	1	0.70182	1	0	0	0.723556	0.0316547	0.456323	0.683344	0.153105	0.0724971	0.0636183	0	0.28014	0	0	1	0.0195066	1	1	0.136564	0	0	0	1	0	0.896241	0.383825	0.982775	0	1	0.122006	0	1	0.644725	0.212183	1	0.114286	1	0.118906	0.048474
tr|G3HCL6|G3HCL6_CRIGR	LNLYSAEIYEGAK		735.877	2	19.0377	TRUE	1	1	1	1	0.586769	0.468132	0.0208696	1	0.281128	1	0.655541	1	0.125976	1	1	0.681846	1	0.928571	0.120799	1	0.115768	0.680907	1	0.562574	1	0.448527	0.205833	1	1	0.61029	1	0.519553	1	1	1	0.514436	1	0.496625	1	1	0.973231	1	0.791997
tr|G3HCL6|G3HCL6_CRIGR	VM[Oxi]IEDGLGEAVLKR		515.948	3	16.5098	FALSE	1	1	1	1	1	1	1	1	1	1	1	1	1	0.00699301	1	1	1	0.0825728	1	0.905866	1	0.740363	1	1	1	1	0.322222	1	1	1	0.486424	0.946399	1	0.176791	1	0.0107474	0.0960854	1	1	1	1	1	1
tr|G3HCL6|G3HCL6_CRIGR	KLVAEGLGDEIM[Oxi]VR		515.948	3	16.1543	TRUE	1	1	1	1	1	0.329487	1	1	1	0.698036	1	1	1	1	1	1	1	1	1	1	0.813475	1	1	1	1	1	1	1	0.750198	1	1	1	1	1	0.743034	0.59677	0.717774	1	1	1	1	1	1
tr|G3HCL6|G3HCL6_CRIGR	YYQIIEIPAK		619.345	2	17.9517	FALSE	1	1	1	0.0702211	0.00472813	0.238764	0	0.040025	0	0.103556	0.29183	0.00292398	0.020202	0.0347918	0	1	0	0	1	0.0214326	1	0.272136	1	0.823311	0.518417	0.884682	1	0.00114548	0	1	0.325407	0.341373	0.36867	0.00686813	0	0.858915	1	1	1	0.123077	0.225053	1	0.545636
tr|G3HCL6|G3HCL6_CRIGR	APIEIIQYYK		619.345	2	17.7955	TRUE	0.865306	1	1	1	1	0.910748	1	1	1	1	1	1	1	1	1	1	1	1	1	1	1	1	0.71501	1	1	1	1	1	1	1	1	1	1	0.841477	1	1	1	1	1	1	1	1	0.680513
tr|G3HCL6|G3HCL6_CRIGR	VDIPAADLSDQVPDTDSETR		715.338	3	16.5088	FALSE	1	0.904031	1	0.0805031	0.335337	1	0.248751	0.0288336	0.0097561	0.0128411	0.539149	0.0207927	1	1	0.0105263	0.0365088	0.0452403	0	0	0.229784	1	1	1	1	0.00550711	0.0530526	1	0.247593	0	0.373869	0	0.031929	1	0.496618	0.140765	0.0746018	1	0.231621	1	0.950734	0.62166	0.408848	0.330222
tr|G3HCL6|G3HCL6_CRIGR	TESDTDPVQDSLDAAPIDVR		715.338	3	16.082	TRUE	1	0.585556	1	1	0.424719	1	0.80246	0.254069	1	1	1	1	0.917975	1	1	1	1	1	1	1	1	1	1	1	1	1	1	1	0.711528	1	0.982288	1	0.866239	1	1	1	1	1	1	1	1	1	0.961729
tr|G3HCL6|G3HCL6_CRIGR	VGLVAVDK		400.747	2	10.0429	FALSE	1	1	1	0.17667	0.180352	1	1	0.462179	0.770325	1	0.215399	0.465479	0.59151	0.287656	0.572824	0.917634	0.304521	0.0417881	0.0663695	0.132806	1	1	0.639628	1	0.840167	1	0.654736	0.2134	0.506183	0.489097	0.510857	1	1	1	1	1	0.470213	1	0.851171	1	1	0.786482	1
tr|G3HCL6|G3HCL6_CRIGR	DVAVLGVK		400.747	2	9.19925	TRUE	1	1	1	1	0.963855	1	1	1	1	1	1	1	0.159091	1	1	1	1	1	1	1	1	1	1	1	1	1	1	0.964522	1	1	1	1	1	1	1	1	0.961351	1	1	1	0.471068	0.820202	1
tr|G3HCL6|G3HCL6_CRIGR	TVAIHTLDPEHLGK		510.947	3	12.3992	FALSE	1	0	1	1	1	1	1	1	1	1	0.278638	1	0.781389	1	1	1	0.554039	1	1	1	1	1	1	1	1	1	0.0383618	1	1	0.899499	1	0.938389	1	1	0.357572	1	0.818356	1	1	1	1	1	1
tr|G3HCL6|G3HCL6_CRIGR	GLHEPDLTHIAVTK		510.947	3	12.3215	TRUE	1	1	1	1	1	1	1	1	1	1	1	1	1	1	1	1	1	1	1	1	1	1	1	1	1	1	1	1	1	1	0.893314	1	1	0.723575	1	1	0.619301	1	1	1	1	1	1
tr|G3HCL6|G3HCL6_CRIGR	LHWEAGSLLR		591.325	2	16.5149	FALSE	1	1	1	1	1	1	1	1	1	1	0.869412	0	0.75243	0	0.0880853	0.585885	0.339878	0.0556823	1	0.223207	0.172589	0.10716	1	0.371542	0.815053	0.309592	0	0.938907	0.382808	0.846133	0.90918	0.926155	1	0.00431034	0.943934	0.825405	1	0.0766096	1	1	1	1	0.599536
tr|G3HCL6|G3HCL6_CRIGR	LLSGAEWHLR		591.325	2	15.8335	TRUE	1	0.958868	1	1	1	1	0.308091	1	1	1	1	0.701077	0.0540865	0.753882	0.705199	0.431058	0.465075	0.588982	1	0.360962	1	0.77247	1	1	0.165541	0.913255	0.378282	0.415129	1	0.854917	1	1	1	0.381415	1	0.91469	0.948777	1	1	1	1	0.730707	1
tr|G3HCL6|G3HCL6_CRIGR	[PGQ]-QVLLDGVRPSNADALVGK		918.005	2	20.8405	FALSE	1	0.655027	1	1	0.717927	1	0.991043	0.754088	0.0897598	0.0231481	1	0.112324	0.0455385	0.0102623	0.162365	1	0	0.223908	0.0253583	0.510036	1	1	1	0	0.00903751	0.580681	1	0.487633	0.187924	0.995396	0.106709	0.830837	0.263273	0.300296	0.199528	0.612348	0.280394	1	1	1	0.923308	0.509911	1
tr|G3HCL6|G3HCL6_CRIGR	[PGQ]-QGVLADANSPRVGDLLVK		918.005	2	21.5813	TRUE	1	0.568966	1	0.815308	0.503318	1	1	1	1	0.97856	1	1	1	1	1	0.629256	1	1	1	1	1	1	0.379656	1	0.957217	1	1	1	1	0.308829	0.403235	0.320577	0.569764	0.567878	1	1	0.892706	1	1	1	1	1	1
tr|G3HCL6|G3HCL6_CRIGR	IHYYTYLVMNK		722.868	2	14.9015	FALSE	1	1	1	1	1	1	0.896065	1	1	1	1	1	1	1	1	1	1	1	1	0.63382	1	1	1	1	1	0.76295	1	1	0.872507	1	1	0.996746	1	1	1	1	0.93808	1	1	1	0.908905	0.175439	1
tr|G3HCL6|G3HCL6_CRIGR	NMVLYTYYHIK		722.868	2	13.8849	TRUE	1	1	1	0.231335	1	1	1	0.420889	0.10468	1	1	0.920617	1	0.760264	1	0.99786	1	0.654709	0.046344	0.563094	1	1	0.728457	1	0.786877	0.817771	0.153374	1	1	0.477837	0.485549	0.244285	0.69741	1	0.838919	0.477185	0.690153	1	1	1	0.762813	1	0.826406
tr|G3HCL6|G3HCL6_CRIGR	AVLFNYR		441.745	2	13.5337	FALSE	1	1	0.609346	0.893293	0.0509091	1	0.614368	1	0	0.395413	0.360561	0.0015083	0.325815	0	0.166529	0.456671	0	0.0350701	0.265425	0.100746	1	0.873694	0.174583	0.314061	0.00726282	0.418867	0.631842	0	0	0.444232	0	1	0.595655	0.0638517	0	0.130754	0.503137	0.787282	1	0.462081	0.76987	0.933213	1
tr|G3HCL6|G3HCL6_CRIGR	YNFLVAR		441.745	2	12.3763	TRUE	0.530973	1	1	0.235781	1	0.739619	0.631363	1	1	0.0701754	0.584379	0.208955	0.720367	0.481396	0.513836	1	0.808919	0.528994	1	0.935135	0.250856	0.420933	0.237999	1	0.394448	1	1	0.796437	1	1	1	0.876852	1	1	0.388856	1	1	0.423032	0.974212	0.48855	1	1	1
tr|G3HCL6|G3HCL6_CRIGR	FYYIDDPK		530.753	2	12.8328	FALSE	0.971081	0.349823	1	1	1	1	0.824991	0.247498	1	1	0.170974	1	1	0.100772	1	1	0.255686	1	0.830682	0.751298	0.863139	1	1	0.605386	0.153479	1	0.619647	0.107851	1	0.777317	1	1	1	1	0.615011	1	1	0.147529	1	1	0.662634	1	0.913728
tr|G3HCL6|G3HCL6_CRIGR	PDDIYYFK		530.753	2	11.4125	TRUE	1	1	1	1	1	1	1	1	1	1	1	1	0.308149	0.124113	1	0.890196	1	0.852468	0.370956	0.956963	1	1	1	1	0.841149	1	0.637014	1	0.754021	0.60355	1	0.629491	0.0357498	1	0.456716	1	1	1	1	1	1	1	1
tr|G3HCL6|G3HCL6_CRIGR	RQESLELIK		558.325	2	10.2176	FALSE	1	0.48494	1	0.255193	1	1	1	1	0.895589	1	1	1	1	1	1	1	1	1	1	0.901177	1	0.754574	0.927773	1	1	1	0.408836	1	0.642016	0.325372	1	0.529772	0.249176	0.488199	1	1	1	0.356248	1	1	1	1	1
tr|G3HCL6|G3HCL6_CRIGR	ILELSEQRK		558.325	2	9.78036	TRUE	1	1	1	1	1	1	1	1	0.793832	1	1	1	0.706658	1	1	0.466644	1	0.926236	1	0.784738	1	1	1	0.825489	1	0.507928	1	1	1	1	0.882266	0.800894	1	0.88806	1	1	1	1	1	1	0.986184	1	0.373726
tr|G3HCL6|G3HCL6_CRIGR	ILLQGTPVVQMTEDAVDGER		724.372	3	23.6388	FALSE	1	1	1	1	0.822204	1	0.428904	0.0585424	0.049896	0.0709505	0.0108949	0.0683761	0.00721501	0	0.00251414	0.0224586	0	0	0	0	0	0.407039	0.177948	0	0	0	0	0.0348464	0.0256532	0.0243655	0.253642	1	0	1	0.155789	0.0170213	0.352127	0.552329	1	0.697674	1	1	1
tr|G3HCL6|G3HCL6_CRIGR	EGDVADETMQVVPTGQLLIR		724.372	3	24.128	TRUE	1	1	1	1	1	1	1	1	1	0.364068	1	0.931289	1	1	0.260638	1	1	1	1	1	1	1	0.764156	1	1	1	1	1	1	1	1	1	1	1	0.838629	1	0.688042	1	1	1	1	1	1
tr|G3HCL6|G3HCL6_CRIGR	ILLQGTPVVQM[Oxi]TEDAVDGER		729.704	3	19.8473	FALSE	1	1	1	1	0.200991	1	0.0206897	1	1	1	0.321642	0.49036	0.996888	1	0.524375	0.446133	0.859466	1	0.312009	0.462777	0.684577	1	1	1	0.549315	0.367971	1	0.091758	1	1	1	0.781932	0.457457	0.977755	1	1	1	1	1	1	1	1	0.416529
tr|G3HCL6|G3HCL6_CRIGR	EGDVADETM[Oxi]QVVPTGQLLIR		729.704	3	20.5252	TRUE	1	1	1	0.670157	1	1	1	1	1	1	1	1	0.96	1	1	1	0.581356	0.387242	1	1	1	1	1	1	1	1	1	1	0.488656	1	1	1	0.849367	0.469935	1	1	1	1	1	1	1	1	1
tr|G3HCL6|G3HCL6_CRIGR	FFKPAMPFDLMVFVTNPDGSPAR		862.096	3	31.0033	FALSE	1	1	1	0.0184615	1	1	0.872802	0.784015	1	1	0.482044	0.839659	1	1	1	1	0.00968263	0.226864	1	0.853889	0.311147	0.0969755	0.797476	0.00117786	0.538961	0.0755014	0.0421161	0	0.22069	0.019088	0.516515	0.253082	0.832251	0.360965	0.108068	0	0.517779	1	0.827288	0.832349	1	1	1
tr|G3HCL6|G3HCL6_CRIGR	APSGDPNTVFVMLDFPMAPKFFR		862.096	3	30.9336	TRUE	1	1	1	0.950677	0.827309	1	1	0.268402	1	1	1	0.4	1	1	0.999224	0.274725	1	0.984127	1	0.860472	0.928614	1	0.308912	1	0.755623	0.831208	1	1	0.604393	1	1	1	0.593778	0.39631	0.155844	1	0.476615	1	0.994681	1	1	1	1
tr|G3HCL6|G3HCL6_CRIGR	SDM[Oxi]DEDIIPEEDIVSR		939.917	2	17.7515	FALSE	1	1	1	1	1	0	0.38666	1	0.0713342	1	0.213371	0.364881	0.221504	1	0.384298	0.695837	0.909272	1	0.68951	0.304896	1	1	0.78316	0.914153	0.90182	0.0443656	0.815774	0.487934	0.994926	0.484355	0.560513	1	1	0.912883	0.393859	0.186013	0.143033	0.353229	1	0.275	0.958212	1	0.39128
tr|G3HCL6|G3HCL6_CRIGR	SVIDEEPIIDEDM[Oxi]DSR		939.917	2	17.5954	TRUE	1	1	0.706897	1	1	1	1	1	1	0.520695	1	0.169668	0.986529	1	1	0.291826	0.556186	0.825098	1	1	1	0.718841	1	0.984841	0.830504	0.233422	0.313784	0.865488	0.0519481	1	0.627674	1	1	0.311014	1	1	0.851742	0.871039	1	1	1	1	0.965322
tr|G3HCL6|G3HCL6_CRIGR	SDMDEDIIPEEDIVSR		931.92	2	19.0132	FALSE	1	0.91126	1	1	0.444687	0.941133	0.919027	1	1	0.133492	1	0.984505	0	1	1	0.0204204	1	0.308938	0.15338	0	1	1	1	0.360438	0.533767	0.241266	0.345481	0.0759916	1	0	1	1	0	1	0.295011	0.102789	1	1	1	0.353846	0.27112	0.0961282	0.145833
tr|G3HCL6|G3HCL6_CRIGR	SVIDEEPIIDEDMDSR		931.92	2	18.2351	TRUE	1	0.648943	1	1	1	1	1	1	0.917402	1	0.0478036	0.861817	0.153463	1	1	0.531436	0.0584208	0.380123	0.0309333	0.246952	0.869828	1	0.0304513	0.978486	0.195924	0.579511	1	1	1	0.761746	0.26378	1	1	1	0.174423	0.314767	1	0.902976	1	0.348837	0.888423	1	1
tr|G3HCL6|G3HCL6_CRIGR	[Frm]-GSDAQALTQDDGVAK		752.35	2	11.3927	FALSE	1	0.292409	1	0.0125196	0.306542	1	0.00393701	0	0	0	0	0	0	0	0	0	0	0	0	0	0	0	0	0	0	0.0478632	0	0.818277	0	0	0.0518909	0	0.00875274	0	0	0.0169571	0	0	0.0906801	0.69356	0	0.128355	0
tr|G3HCL6|G3HCL6_CRIGR	[Frm]-AVGDDQTLAQADSGK		752.35	2	11.2233	TRUE	0.864865	1	0.38481	1	1	1	1	0.808524	1	1	1	0.518677	0.627852	1	1	0.641002	1	0.106711	1	0.732771	0.402628	1	1	1	0.387714	1	0.911546	1	0.501875	0.830485	1	0.965404	1	1	1	1	1	0.48268	1	0.959375	1	1	0.913858
tr|G3HCL6|G3HCL6_CRIGR	VELLHNPAFC[PPa]SLATAK		595.65	3	18.5776	FALSE	1	1	1	1	1	1	1	0.203178	0.0710526	1	1	0.220536	1	0.530429	1	1	0.795514	0	1	0.676435	1	1	1	1	0.286155	0.0230326	1	0.486741	0.165996	0.557634	0.85151	0.424492	1	0.84896	1	1	0.614472	0.775945	1	1	1	0.880839	0.327059
tr|G3HCL6|G3HCL6_CRIGR	ATALSC[PPa]FAPNHLLEVK		595.65	3	18.3476	TRUE	1	1	1	1	1	1	1	1	1	1	1	1	1	1	1	1	1	1	1	0.870914	1	1	1	1	1	1	1	1	0.505899	1	1	1	1	1	0.964853	1	0.976342	1	0.746615	1	1	1	0.914414
tr|G3HCL6|G3HCL6_CRIGR	EPGQDLVVLSLPITPDFIPSFR		814.109	3	34.1535	FALSE	0.869128	1	1	0.489264	0.965297	1	0.493261	0.304894	0.837209	0.3567	0.122294	0.0538957	0.13429	0	0	0.0448087	0	0.00351494	0	0	0.365796	0	0.270376	0	0	0	0	0.103503	0.0579957	0	0.0280374	0	0.0224949	0.0544662	0	0	1	0.0554371	1	1	1	0.902863	1
tr|G3HCL6|G3HCL6_CRIGR	FSPIFDPTIPLSLVVLDQGPER		814.109	3	34.72	TRUE	1	0.473068	1	0.254545	1	1	0.981338	1	1	0.987568	1	1	1	0.921674	0.0680077	0.668317	0.597417	1	1	0.10316	0.709234	0.134073	1	0.424281	0.319277	1	1	0.752665	1	0.397238	1	0.263956	0.771872	0.448333	1	0.658193	0.657702	0.824408	1	0.79824	1	0.600746	0.663989
tr|G3HCL6|G3HCL6_CRIGR	VM[Oxi]IEDGLGEAVLK		695.368	2	17.2044	FALSE	1	1	1	0.333035	1	1	1	1	1	1	1	1	1	1	0.345617	1	1	1	0.77479	1	0.198747	1	0.473846	1	1	0.426588	1	1	1	1	1	0.807122	1	0.986061	1	1	1	0.61016	0.549528	1	1	1	1
tr|G3HCL6|G3HCL6_CRIGR	LVAEGLGDEIM[Oxi]VK		695.368	2	18.4808	TRUE	1	1	1	0.220807	1	1	1	0.740549	0.0447866	0.607704	0.417351	0.319468	1	1	1	1	1	1	1	1	0.475196	0.801983	0.445913	1	1	0.799698	1	1	1	1	1	1	1	1	0.977426	1	0.148726	0.928073	1	1	1	0.619363	1
tr|G3HCL6|G3HCL6_CRIGR	EYVLPSFEVLVEPAEK		924.985	2	27.6162	FALSE	0.686957	1	1	1	0.218207	0.131687	1	1	1	0.0344054	0.012112	0.415455	0.684123	1	0.58627	0.343865	0.238212	0.705495	1	0.0621866	1	1	0.497808	1	1	0.930559	1	0.809623	0.560563	1	0.62039	0.0895407	0.363882	1	1	0.477976	0.0826446	0.986477	1	1	1	0.67833	1
tr|G3HCL6|G3HCL6_CRIGR	EAPEVLVEFSPLVYEK		924.985	2	27.2465	TRUE	1	0.750688	1	1	0.943779	1	0.253863	0.645946	1	1	0.973787	0.473412	0.525454	1	1	1	1	0.79704	0.80778	1	0.644595	1	1	1	0.852132	1	0.488755	0.34107	1	1	0.201886	0.209115	0.25348	0.0535812	1	1	0.436789	1	1	1	1	1	0.174592
tr|G3HCL6|G3HCL6_CRIGR	SGSDEVQAGQER		631.784	2	7.12626	FALSE	1	1	1	1	1	0.928758	1	1	1	1	1	1	1	1	1	1	1	0.118223	0.367435	1	1	1	1	1	1	1	1	0.68223	0.240489	1	1	1	0.678406	0.777933	0.692591	1	1	0.631832	1	1	0.595101	1	1
tr|G3HCL6|G3HCL6_CRIGR	EQGAQVEDSGSR		631.784	2	7.75198	TRUE	1	1	1	1	0.519454	1	1	1	1	0.731743	1	1	1	1	1	0.645181	1	1	1	0.259043	1	0.405675	1	0.440965	1	1	1	1	0.156054	1	1	1	1	1	1	1	1	1	1	1	1	1	1
tr|G3HCL6|G3HCL6_CRIGR	ILLQGTPVVQ[Dea]MTEDAVDGER		724.7	3	23.6388	FALSE	1	1	1	1	0.886364	0.990463	0.614622	0.270125	1	0.0642955	0	0.187064	0	0	0	0.0657895	0	0	0.025	0	0	0.319588	0	0	0	0.253024	0.183976	0.520803	0.308586	0	0.11592	1	0	1	0.136396	1	0.313978	0.318324	1	1	1	1	1
tr|G3HCL6|G3HCL6_CRIGR	EGDVADETMQ[Dea]VVPTGQLLIR		724.7	3	24.128	TRUE	1	1	1	1	1	1	1	1	1	1	1	1	1	0.685086	1	1	0.863441	1	0.14223	1	1	1	1	1	1	1	1	1	1	1	1	1	1	1	1	1	0.907422	1	1	1	1	1	1
tr|G3HCL6|G3HCL6_CRIGR	VFSLAANLIAIDSQVLC[PPa]GAVK		735.077	3	35.6239	FALSE	1	1	1	1	1	1	0.566151	0.972032	0.329161	1	1	0.666667	0.629114	0.756679	0.518472	0.518297	0.169989	0.458867	0.849986	1	1	1	0.00250313	0.648064	0.879845	0.786203	1	0.829484	0.957733	0.391834	0.719749	0.806914	1	0.484299	0.268562	0.734661	0.197828	0.798193	1	1	1	1	0.890173
tr|G3HCL6|G3HCL6_CRIGR	VAGC[PPa]LVQSDIAILNAALSFVK		735.077	3	36.3086	TRUE	1	1	1	1	1	1	1	1	1	1	1	1	1	1	1	1	1	0.638897	0.33922	0.189267	1	1	1	1	0.267579	1	1	0.862423	0.514449	1	1	1	1	0.700751	1	0.912307	1	1	1	1	1	1	1
tr|G3HCL6|G3HCL6_CRIGR	ISLAHSLTR		499.293	2	9.77182	FALSE	1	1	1	0.978048	1	1	0.913102	0.629642	0.545597	1	1	1	1	1	1	0.171774	0.797917	1	0.468792	1	1	1	1	1	0.603308	1	1	1	1	1	1	0.823414	1	0.774302	1	0.954557	0.677494	1	1	1	0.752856	0.548534	1
tr|G3HCL6|G3HCL6_CRIGR	TLSHALSIR		499.293	2	10.0799	TRUE	1	1	1	1	1	0.622243	1	1	1	1	1	1	1	1	1	1	1	1	1	0.84437	1	1	1	1	1	0.487847	1	1	1	1	1	1	1	1	1	1	1	0.243594	1	1	1	1	0.972593
tr|G3HCL6|G3HCL6_CRIGR	DSITTWEILAVSLSDKK		636.01	3	27.3429	FALSE	1	1	1	1	1	1	1	1	0.755039	1	0.193828	1	1	0.0386423	0.758503	1	0	0	0.452624	0.0362473	1	1	1	0.442915	0.0851866	0	1	0.0971888	0.0889595	0.6657	0.124384	0.0894027	1	0.723002	1	0.132257	1	0.336621	1	1	1	1	0.689564
tr|G3HCL6|G3HCL6_CRIGR	KDSLSVALIEWTTISDK		636.01	3	27.3855	TRUE	1	1	1	1	1	1	1	1	0.399824	1	1	1	0.731246	0.244436	0.970029	1	1	1	0.164736	1	1	0.847826	1	0.640755	0.396646	1	1	0.992708	0.376587	0.513897	1	1	1	1	1	0.541618	1	1	1	1	1	1	1
tr|G3HCL6|G3HCL6_CRIGR	DNRQPAPGQQM[Oxi]TLR		543.271	3	7.9143	FALSE	1	1	1	1	1	0.846307	1	0.0112281	1	1	1	1	1	1	1	1	0.0549702	0.294458	1	1	1	1	1	1	0.530579	0.655659	1	1	1	1	0.361188	1	1	1	1	1	1	1	1	1	1	1	1
tr|G3HCL6|G3HCL6_CRIGR	LTM[Oxi]QQGPAPQRNDR		543.271	3	8.03746	TRUE	1	1	1	1	0.596575	1	0.89741	1	1	1	0.79004	1	1	1	1	1	1	1	1	1	0.240484	0.289399	1	1	1	1	1	1	0.853708	1	1	1	1	1	1	1	1	1	1	1	1	1	1
tr|G3HCL6|G3HCL6_CRIGR	LVTTELSDDFDEYIM[Oxi]TIEQVIK		873.431	3	38.5607	FALSE	1	1	1	1	1	1	0.748382	1	1	1	1	0.667095	1	0.244055	0.0351421	0.348113	0.887437	0.512943	0.605429	0.233611	0.0108761	0.819018	0.1233	0.624023	0.551557	1	0.315789	0.75	0.356156	0.537569	0.936047	0.508703	1	0.416695	0.16684	0.0437305	0.185171	0.566304	0.829787	1	1	0.191693	1
tr|G3HCL6|G3HCL6_CRIGR	IVQEITM[Oxi]IYEDFDDSLETTVLK		873.431	3	38.8304	TRUE	1	1	1	1	1	1	1	1	1	1	0.874009	1	0.118573	0.309111	0.743348	0.681454	0.587937	0.22583	0.209485	0.899973	0.220369	1	0.255066	0.974905	0.0548166	0.947191	1	0.335388	1	0.352462	1	0.65644	0.0679211	0.167164	0.726187	0.26761	0.989122	0.867618	0.25603	1	1	0.229637	0.430366
tr|G3HCL6|G3HCL6_CRIGR	LVTTELSDDFDEYIMTIEQVIK		868.1	3	38.589	FALSE	0.692308	1	1	1	0.852344	1	1	1	0.456229	1	0.673712	0.77437	1	0.161359	0.0537313	0.0345622	0.471743	0.0208551	0.127429	0.11982	0.123092	1	0.12135	0.249821	0.1404	0	0	0	0	0.0815778	0	0.03125	0.114091	0.0275862	0	0.208113	0.0608654	0	1	0.99851	1	1	0.732818
tr|G3HCL6|G3HCL6_CRIGR	IVQEITMIYEDFDDSLETTVLK		868.1	3	38.1911	TRUE	0.996266	0.632035	1	1	0.47463	1	1	1	1	1	1	1	0.983616	0.305185	1	0.106343	0.746095	0.557406	0.421089	0.580503	0.09826	0.54888	0.475572	0.132	0.73861	0.567568	0.971597	0.315651	0.401838	0.264674	0.374241	0.713805	0.954133	1	0.425867	0.0663547	0.78118	1	1	1	1	1	1
tr|G3HCL6|G3HCL6_CRIGR	EVVADSVWVDVK		673.354	2	17.6427	FALSE	1	0.302412	1	0.754079	0.103704	0.217518	1	1	0.87717	0.554256	1	0.0609896	0.0783646	0.509715	1	0.254358	0.30442	0.35128	0.16531	0.613776	0.863733	0.559094	0.70267	1	1	0.429035	0.631183	0.763472	0.192976	1	0.594639	0.800099	0.794626	1	0.665078	0.289006	0.772448	0.883028	0.318699	1	0.837054	0.962115	0.806291
tr|G3HCL6|G3HCL6_CRIGR	VDVWVSDAVVEK		673.354	2	18.0348	TRUE	1	1	1	1	1	1	0.625822	1	0.927591	1	1	0.948081	0.839765	0.376272	0.863204	1	1	1	1	1	1	1	1	1	1	0.189116	0.775534	0.224017	1	0.243343	0.509008	1	0.65615	0.904371	1	1	1	1	0.88477	1	1	1	0.910869
tr|G3HQM6|G3HQM6_CRIGR	SILFVPTSAPR		594.343	2	18.0273	FALSE	0	0	0.982587	0	0	0	0	0	0	0	0	0	0	0	0	0	0	0	0	0	0	1	0	0	0	0	0	0	0	0	0	0	0	0	0	0	0	0	0	0	0	0	0
tr|G3HQM6|G3HQM6_CRIGR	PASTPVFLISR		594.343	2	18.7791	TRUE	1	1	1	1	0.940792	0.473856	0.101093	1	0.343015	1	1	1	0.226103	1	1	1	1	0.142346	1	1	1	0.155971	1	1	1	0.215075	1	0.389408	1	1	1	1	1	0.245628	0.442452	0.969817	1	1	1	0.770833	1	1	0.122196
tr|G3HQM6|G3HQM6_CRIGR	GVVDSDDLPLNVSR		743.381	2	16.3378	FALSE	0	0	0.115108	0	0	0	0	0	0	0	0	0	0	0	0	0	0	0	0	0	0	0	0	0	0	0	0	0	0	0	0	0	0	0	0	0	0	0	0	0	0.0261438	0	0
tr|G3HQM6|G3HQM6_CRIGR	SVNLPLDDSDVVGR		743.381	2	17.1066	TRUE	1	1	0.580517	0.105651	1	1	1	0.509919	1	1	0.207718	1	1	1	1	0.0685139	1	1	1	1	0.332659	1	0.213552	1	1	1	1	0.71022	1	1	1	1	1	1	1	1	1	1	1	0.628485	0.858547	1	1
tr|G3HQM6|G3HQM6_CRIGR	FAFQAEVNR		541.275	2	12.4418	FALSE	0.0169972	0.0485021	0.455814	0.326568	1	0.092901	0.027234	0	0.13192	0	0.0554505	0	0	0.0574018	0	0	0	0.0538783	0	0.0193512	0	0	0	0	0	0	0	0	0	0	0	0	0	0.00424628	0	0	0	0	1	0.843458	0.585932	0.0993464	0.0598802
tr|G3HQM6|G3HQM6_CRIGR	NVEAQFAFR		541.275	2	12.4557	TRUE	1	1	1	0.656539	1	1	0.780325	1	1	1	1	1	1	1	1	1	1	1	0.852883	1	0.862793	0.648448	0.609246	1	1	1	1	0.416846	0.317613	0.879425	0.196617	1	1	1	1	1	0.292364	1	1	1	0.00735294	1	0.683422
tr|G3HQM6|G3HQM6_CRIGR	NLLHVTDTGVGMTR		505.265	3	13.8066	FALSE	1	1	1	1	1	1	1	0.382567	1	0.0594333	1	1	0.992009	0.53939	0.639194	0.510724	0.128185	0.13749	0.0454076	0.0265193	0.203827	1	0.966056	1	0.171985	0.0589681	0	0.00330579	0.014881	0	0.0010989	0	0	0.0642154	0	0	0	0	1	0.787879	1	0.966899	1
tr|G3HQM6|G3HQM6_CRIGR	TMGVGTDTVHLLNR		505.265	3	12.6508	TRUE	0.73003	1	1	0.945684	1	1	1	0.965003	1	1	1	1	1	1	1	1	1	1	1	1	1	1	0.915338	1	1	1	1	1	1	1	1	0.354531	1	1	1	1	0.814125	0.95893	1	0.331688	1	1	1
tr|G3HQM6|G3HQM6_CRIGR	ELISNASDALDK		638.325	2	11.7475	FALSE	0	0	1	0.447244	0.0108342	0	0	0	0.100248	0	0.885456	0	0	0	0.00711322	0	0	0	0	0	0	0	0	0	0	0	0	0	0	0	0	0	0	0	0	0	0	0	0	0.958704	1	0	0.04947
tr|G3HQM6|G3HQM6_CRIGR	DLADSANSILEK		638.325	2	11.56	TRUE	0.902087	0.0228758	1	1	1	1	0.0157618	0.160081	1	1	0.382186	0.231244	0.75413	0.495754	0.00253165	0.131948	0.00440529	0.969031	0.992802	0.91483	0.908983	0.660188	0.427014	0.953524	0.415762	0.593359	1	0.691108	0.17662	1	1	0.480704	1	0.962098	0.0316599	0.392145	0.604192	0.131257	1	1	0.714738	0.448175	1
tr|G3HQM6|G3HQM6_CRIGR	EAESSPFVER		575.772	2	9.1756	FALSE	1	0.232143	1	0.331532	1	0.166275	1	0.0693241	0.59388	1	0.230698	0.0318432	0	0.193177	0.353945	0.0596708	1	0.411635	1	1	1	0.512283	1	0	0	1	1	0	0	1	1	0.997208	0	0	0.207818	0	0	1	1	1	0.0141844	1	1
tr|G3HQM6|G3HQM6_CRIGR	EVFPSSEAER		575.772	2	9.59368	TRUE	1	0.782003	1	1	1	1	1	1	0.488613	0.0478955	0.570425	1	1	1	1	0.772687	1	0.370586	1	1	1	1	1	1	1	1	0.541734	1	1	1	0.521739	1	1	1	0.549335	1	1	1	1	1	1	1	1
tr|G3HQM6|G3HQM6_CRIGR	FQSSHHSTDITSLDQYVER		563.266	4	14.4247	FALSE	1	1	1	1	0.626281	1	0.0037594	0.00853485	0.708861	0	0	0	0.0176871	0.0733945	0	0	0	0.126869	0	0.0471204	0.024619	0	0.0340426	0	0	0.0297674	0.0456853	0.00330033	0	0	0.00215401	0	0	0.0195241	0	0	0	0	1	1	1	1	1
tr|G3HQM6|G3HQM6_CRIGR	EVYQDLSTIDTSHHSSQFR		563.266	4	14.2464	TRUE	1	1	1	1	1	1	1	1	1	1	1	1	1	1	1	1	1	1	1	1	1	1	1	1	1	1	1	1	1	1	1	0.773347	1	1	1	1	1	1	1	1	1	1	1
tr|G3HQM6|G3HQM6_CRIGR	TETVEEPLEEDEAAKEEK		692.655	3	8.91158	FALSE	1	1	1	0.5821	1	1	1	1	0.413252	0.683364	1	1	1	1	0.586238	1	1	1	0.206697	1	1	1	1	0.421885	1	1	1	1	1	0.8523	1	0.372418	1	0.0680894	0.276382	0.519919	1	0.110764	1	1	1	1	0.247074
tr|G3HQM6|G3HQM6_CRIGR	EEKAAEDEELPEEVTETK		692.655	3	9.92299	TRUE	1	1	1	1	1	1	1	0.766379	0.815232	1	1	1	1	1	0.81069	1	1	1	1	1	0.785354	1	1	1	1	1	1	1	1	1	1	1	1	1	0.951555	1	1	1	1	0.977688	1	1	0.660403
tr|G3HQM6|G3HQM6_CRIGR	NLLHVTDTGVGM[Oxi]TR		510.596	3	11.3442	FALSE	0.778626	0.252918	1	0.832515	1	0.424419	0.649372	0.0663507	0.355149	0.421288	0.462642	0.99531	0.77632	0.208116	0.961046	0.353543	0.554641	0.863859	1	0.800904	1	1	1	0.310593	0.130156	0.237199	0.670762	1	0.491299	0.0482498	0	0.181129	0.404778	1	0.167245	0.00695825	1	0	1	1	1	1	1
tr|G3HQM6|G3HQM6_CRIGR	TM[Oxi]GVGTDTVHLLNR		510.596	3	11.2647	TRUE	1	1	1	1	1	1	1	1	1	1	1	1	1	0.448183	1	1	0.375039	0.892465	1	0.975958	1	1	1	1	1	1	1	1	1	1	0.427725	1	0.158087	1	0.512633	1	1	1	1	1	1	1	1
tr|G3HQM6|G3HQM6_CRIGR	EESDDEAAVEEEEEEKKPK		555.747	4	7.29182	FALSE	1	1	1	1	1	1	1	1	1	1	0.706416	1	1	1	1	1	0.313403	1	1	1	0.645728	1	1	1	1	0.94129	1	0.943815	0.228767	0.357724	0.674277	0.184192	0.0638003	0.401898	0.160391	1	0.410544	0.370236	1	1	1	1	1
tr|G3HQM6|G3HQM6_CRIGR	PKKEEEEEEVAAEDDSEEK		555.747	4	8.14091	TRUE	1	1	1	1	1	0.385123	1	1	1	1	1	1	1	1	1	1	1	0.763003	1	1	1	1	1	1	1	1	1	0.80733	1	1	1	0.770086	1	1	0.00407539	1	1	1	1	1	1	1	1
tr|G3HQM6|G3HQM6_CRIGR	GLFDEYGSK		508.24	2	12.6894	FALSE	1	0.957099	1	0.378378	1	1	1	0.105492	1	1	1	1	0	0	0	0.248804	0	0	0	0.0393199	0.0165582	1	1	0.00860678	0.121519	0.141277	0.0965909	0	0.0364631	0	0.00420831	0	0	0	0	0.0107369	0	0	1	1	1	0.00384615	1
tr|G3HQM6|G3HQM6_CRIGR	SGYEDFLGK		508.24	2	12.4794	TRUE	0.161157	0.811203	1	1	1	1	0.988439	1	1	0.947232	0.850089	1	1	1	1	1	1	1	1	1	0.347756	1	0.758419	1	1	1	1	1	1	1	1	1	1	1	1	1	0.405316	1	1	1	1	1	1
tr|G3HQM6|G3HQM6_CRIGR	IYFMAGSSR		516.253	2	11.9275	FALSE	1	1	1	1	1	0.782282	1	0.226362	1	1	0.292213	1	0.283239	0	1	0.0733036	0	0	0.149826	0	0	0	0	0	0	0	0	0	0	0	0	0	0	0	0	0	0	0	1	0.863218	1	0.163677	1
tr|G3HQM6|G3HQM6_CRIGR	SSGAMFYIR		516.253	2	11.7832	TRUE	1	1	1	1	1	1	1	0.837477	1	1	1	1	1	1	0.228036	1	0.187338	1	0.295368	0.313191	1	1	1	0.576401	0.405514	0.274245	1	0.768823	0.0680958	0.0330739	1	0.854984	0.828819	1	0.192845	0.549899	0.314542	1	1	1	1	1	1
tr|G3HQM6|G3HQM6_CRIGR	EEASDYLELDTIK		763.367	2	18.9515	FALSE	1	0.393162	0.38191	0.569575	1	0.17638	0.128866	0.382686	0.833333	1	0	0.49492	1	1	0.287202	1	0.542392	0.420755	1	0.199838	0.195516	0.661977	1	1	0.148532	0.3378	1	0.0142349	0.292667	0.24705	0.569052	0.143983	0.0555817	0.134641	0	0.148092	0.782972	0.211176	1	0.632054	0	0.272646	0.00426439
tr|G3HQM6|G3HQM6_CRIGR	ITDLELYDSAEEK		763.367	2	18.2683	TRUE	1	1	0.99505	0.776565	1	1	0.987155	1	1	1	0.488758	0.75805	0.493411	0.858326	0.640593	1	1	1	1	0.743286	1	0.220238	0.940666	0.229281	0.430308	1	1	0.744261	1	1	1	1	1	1	1	1	0.323728	1	1	0.872666	0.260521	1	0.992308
tr|G3HQM6|G3HQM6_CRIGR	SGTSEFLNK		491.746	2	8.69812	FALSE	1	1	1	1	1	0.330134	0.950262	0.796631	1	0.437115	1	0.561126	1	0.813063	1	1	1	0.743492	0.947569	0.694387	0.432535	1	1	0.708692	1	1	1	1	0.737427	0.626435	1	0.797011	1	0.419604	0.562225	1	1	1	1	0.195181	0.862595	0.366265	1
tr|G3HQM6|G3HQM6_CRIGR	NLFESTGSK		491.746	2	8.6386	TRUE	1	1	1	1	0.804551	0.995795	0.904459	1	1	1	1	1	1	1	1	1	1	1	1	1	1	1	1	1	1	1	0.967552	0.886697	1	1	1	1	1	0.826099	1	1	1	1	1	1	1	1	0.598971
tr|G3HQM6|G3HQM6_CRIGR	EEEAIQLDGLNASQIR		893.453	2	18.2459	FALSE	0.980363	0.137931	1	0.256256	0	0.20354	0.312855	0.332772	0	0	0.0853242	0.00577617	1	1	0.0264971	0.00772201	0.73757	0.152276	0	0.0769231	0	0.783615	1	0	1	0	0.0102857	0.195769	0	0	1	0.0204937	0	0	0	0	0.358291	0	0.958986	0.943536	0.0142096	0.202689	1
tr|G3HQM6|G3HQM6_CRIGR	IQSANLGDLQIAEEER		893.453	2	17.8977	TRUE	1	0.692398	1	1	1	1	1	1	1	1	0.598686	1	0.163627	0.767468	1	1	0.17965	1	0.379384	0.986877	1	0.8312	1	0.833333	1	0.726003	1	0.065504	0.881612	1	0.209246	0.393198	1	0.652831	1	1	1	1	1	0.903014	1	0.570881	0.837957
tr|G3HQM6|G3HQM6_CRIGR	EATEKEFEPLLNWMK		622.31	3	24.6875	FALSE	1	1	1	1	0.0250723	1	0.189573	0	0.415371	0.495784	0.0399467	0.0899729	0	0.0837209	0.19282	0.0393701	0	0	0	0.00377596	0	0.0115808	0	0	0	0.0453554	0	0	0	0	0	0	0	0	0	0	0	0	1	1	1	0.880114	0.520759
tr|G3HQM6|G3HQM6_CRIGR	MWNLLPEFEKETAEK		622.31	3	24.0882	TRUE	1	1	1	1	1	1	1	0.536957	1	1	1	1	1	1	1	1	1	1	1	1	1	1	1	1	1	1	0.0893112	1	1	1	0.432208	1	1	1	0.715252	1	1	1	1	1	1	1	1
tr|G3HQM6|G3HQM6_CRIGR	SGYLLPDTK		497.266	2	10.4806	FALSE	1	1	1	1	1	1	0.104069	1	1	1	1	1	0.442846	1	1	1	1	1	1	1	0.192187	0.520144	0	1	0.508911	1	1	1	1	1	1	1	1	0.681434	1	1	1	0.129224	1	1	1	1	0.670227
tr|G3HQM6|G3HQM6_CRIGR	TDPLLYGSK		497.266	2	11.2817	TRUE	1	1	1	0.769053	1	0.715103	1	0.590957	1	1	0.00648298	1	0.223041	1	1	1	1	1	0.911448	1	1	1	0.73414	1	1	1	1	1	1	1	1	1	1	1	1	1	0.702378	1	1	0.660728	1	0.780412	0.60491
tr|G3HQM6|G3HQM6_CRIGR	TETVEEPLEEDEAAK		845.389	2	10.323	FALSE	1	0.912232	1	1	1	0.593057	0.806626	0.829	0.249874	0.678235	0.298701	0.307113	0.975216	0.451158	0.0807512	1	0.605212	1	0.843326	0.814732	1	0.285368	0.31796	1	0.99303	0.176369	0.736748	0.40751	1	0.719209	0.0759389	0.27776	0.22712	0.169996	0.633976	1	0.0850294	0.455069	1	1	0.913618	1	1
tr|G3HQM6|G3HQM6_CRIGR	AAEDEELPEEVTETK		845.389	2	9.92557	TRUE	1	1	1	1	0.385064	1	0.972833	0.558939	1	1	0.940574	0.33182	0.571229	0.398483	0.418188	0.816244	1	1	0.862272	0.904514	1	0.615385	0.660135	1	1	0.500284	0.493132	0.6013	0.125523	0.4764	0.18331	1	1	0.611094	0.872556	0.321059	0.792453	1	0.985155	1	1	0.435294	1
tr|G3HQM6|G3HQM6_CRIGR	IYFM[Oxi]AGSSR		524.25	2	9.9892	FALSE	1	0.550171	1	1	1	1	1	0.761356	1	1	1	1	1	0.323314	1	1	1	1	1	0.83506	1	1	0.633676	1	1	0.282971	1	1	0.681953	0.934066	0.476246	0.204164	0.440965	1	0.887853	1	0.458869	0.058277	1	1	1	1	1
tr|G3HQM6|G3HQM6_CRIGR	SSGAM[Oxi]FYIR		524.25	2	9.71031	TRUE	1	1	1	0.377834	1	0.012474	0.466848	1	1	1	1	1	1	0.115916	1	1	0.259348	1	1	0.986611	0.897375	1	1	1	1	0.447944	1	1	0.894684	1	0.32792	1	1	1	0.977906	1	1	1	1	1	1	0.897882	1
tr|G3HQM6|G3HQM6_CRIGR	LTESPC[PPa]ALVASQYGWSGNMER		790.7	3	19.6899	FALSE	1	1	1	1	0.946991	1	0.77381	1	0.219207	0.4	1	0.0738668	0.411098	0	0.0060024	0.571149	0.0239641	0	1	0.332725	1	0	0	0.413594	0	0.00211752	0.0369783	0	0	1	0	0	1	0	0	0.412689	0.0477118	0	1	1	1	1	1
tr|G3HQM6|G3HQM6_CRIGR	EMNGSWGYQSAVLAC[PPa]PSETLR		790.7	3	20.1587	TRUE	0.600237	1	1	1	1	1	1	1	1	1	1	0.976164	1	1	1	1	0.54561	1	1	0.398739	1	0.862639	0.456432	1	0.513395	1	1	0.281662	0.287484	0.96388	1	1	1	0.253956	1	0.966081	1	1	0.97493	1	1	1	1
tr|G3HQM6|G3HQM6_CRIGR	RVFITDDFHDMMPK		584.613	3	18.3708	FALSE	1	1	1	1	0.870299	0.870854	1	1	1	0.877016	1	0.880485	1	0	1	0.0708229	0.397896	0.0869191	0.159483	0	0.115653	0.0627895	0.566292	0	0	0.231586	0	0	0.0186549	0	0	0.220007	0	0	0	0	0	0	1	1	0.687294	1	1
tr|G3HQM6|G3HQM6_CRIGR	PMMDHFDDTIFVRK		584.613	3	18.9516	TRUE	1	1	1	1	1	0.923716	1	1	1	1	1	1	0.472295	1	1	1	1	1	1	1	1	1	1	1	1	1	1	0.793917	1	1	1	1	1	0.641498	1	1	0.968335	1	1	1	1	1	1
tr|G3HQM6|G3HQM6_CRIGR	EGVKFDESEK		584.28	2	8.63731	FALSE	1	1	1	1	1	1	1	1	1	1	1	1	1	1	1	0.167462	1	0.48253	1	0.182566	1	0.183958	1	0.479314	0.94126	0.184552	1	1	1	0.652478	0.560268	0.924105	1	0.597736	1	1	0.971487	1	1	1	1	1	1
tr|G3HQM6|G3HQM6_CRIGR	ESEDFKVGEK		584.28	2	7.87679	TRUE	1	0.883382	1	0.431562	1	1	0.608153	0.316423	0.829669	1	1	1	0.381673	0.0349022	0.062653	0.181042	0.780373	0.207073	1	0.370318	1	1	0.335312	1	1	0.698479	0.255002	0.176059	1	0.80308	0.573086	0.868402	0.0856378	0.0271868	0.331613	1	1	0.271275	1	1	1	1	1
tr|G3HQM6|G3HQM6_CRIGR	LISLTDENALAGNEELTVK		677.36	3	20.2125	FALSE	1	1	1	0.702635	0.192391	0.752356	0.170732	0	0.232463	0	0	0.264832	0	1	1	0	0.0328027	1	0	1	1	1	1	0	0.131775	1	0	0.176901	0.0603998	0.0688389	0.175099	0.203367	0	1	0.0537241	0	0	0	1	1	1	1	1
tr|G3HQM6|G3HQM6_CRIGR	VTLEENGALANEDTLSILK		677.36	3	20.6619	TRUE	1	1	1	1	0.935472	1	1	1	0.940994	1	1	0.808511	0.948226	0.395566	0.52144	1	1	0.975598	1	1	0.628395	0.956999	1	0.911294	1	1	0.646001	1	0.811316	0.481156	1	0.892166	0.249173	1	1	0.910746	1	1	1	1	1	1	1
tr|G3HQM6|G3HQM6_CRIGR	DDEVDVDGTVEEDLGK		867.881	2	15.9553	FALSE	1	1	1	0.992198	0.0523466	0.429971	1	0.0263505	1	1	0.0120573	0.56312	0	1	0.1191	0.35148	0.346487	0.0663975	0.222758	0.596459	0.0909561	1	1	0.010543	0.0916542	0	1	0.203849	0	1	0.43208	0.0775316	0	0.0227818	0.017094	0	0.114507	0.11496	0.834798	1	0.122919	1	0.328446
tr|G3HQM6|G3HQM6_CRIGR	GLDEEVTGDVDVEDDK		867.881	2	15.9927	TRUE	0.401163	1	0.390625	1	1	0.650991	1	1	0.293587	0.608491	0.93128	1	0.827994	0.995332	0.465639	1	0.0641663	1	0.293333	1	0.38785	1	1	1	0.821728	1	0.621145	0.0207203	1	0.661047	0.887192	1	0.628707	0.544081	0.626882	0.0776294	0.676539	0.623599	1	1	0.909555	1	0.254851
tr|G3HQM6|G3HQM6_CRIGR	TVWDWELMNDIKPIWQRPSK		636.328	4	27.1909	FALSE	1	1	1	1	1	1	1	1	1	1	0.979967	1	0.683897	1	0.749215	0.93956	0	0	0.012813	0	0	0	0	0	0	0	0	0	0	0	0	0	0	0	0.0118636	0	0	0	1	1	1	0.509589	1
tr|G3HQM6|G3HQM6_CRIGR	SPRQWIPKIDNMLEWDWVTK		636.328	4	27.508	TRUE	0.744828	1	1	1	0.497431	1	1	1	1	0.933898	0.708779	1	1	1	1	1	0.442969	0.720109	1	1	1	0.764299	1	1	0.989537	1	1	0.288577	1	1	0.727937	0.798806	0.32964	1	1	1	0.672093	1	1	1	1	1	0.365812
tr|G3HQM6|G3HQM6_CRIGR	TDDEVVQREEEAIQLDGLNASQIR		910.118	3	20.9098	FALSE	1	1	1	1	1	1	0.0312757	0.351284	0.358413	0	0.1436	0.734351	0.0582986	0.201299	0.204491	0	1	1	0.104388	0.189189	0	1	1	0	1	0	0.0124717	0	0	0	0.014985	0	0.0512334	0	0.0742188	0	0	0	1	1	1	1	1
tr|G3HQM6|G3HQM6_CRIGR	IQSANLGDLQIAEEERQVVEDDTR		910.118	3	20.8506	TRUE	1	0.438638	1	1	1	1	1	1	0.347305	1	0.924528	0.946328	0.913742	1	1	1	0.664654	1	1	1	0.782554	1	0.692377	0.902123	0.86325	0.102234	1	1	1	1	0.638538	0.627114	0.385671	0.820765	1	1	0.39521	1	1	1	1	1	1
tr|G3HQM6|G3HQM6_CRIGR	EGSRTDDEVVQREEEAIQLDGLNASQIR		790.139	4	18.5557	FALSE	1	1	1	1	1	1	1	1	1	1	1	1	0.749188	0	1	0.0214413	0.193667	0	0.29376	0	0	0	0.00369686	0	0	0.169386	0	0.0717905	0.034023	0	0.0272556	0	0	0.471433	0.0483535	0	0.0255102	0.0164809	1	1	1	1	1
tr|G3HQM6|G3HQM6_CRIGR	IQSANLGDLQIAEEERQVVEDDTRSGER		790.139	4	19.4248	TRUE	1	1	1	1	1	1	1	1	1	1	1	1	1	1	1	1	1	1	1	1	0.993732	1	1	1	1	1	1	1	1	1	1	1	1	1	1	0.649653	1	1	1	1	1	1	1
tr|G3HQM6|G3HQM6_CRIGR	YSQFINFPIYVWSSK		939.975	2	28.7627	FALSE	1	1	1	1	0.583935	0.464502	0.201856	0.186824	0.220611	0.304239	0	0.0555877	0.0472441	0.143541	0.0218579	0	0.0509731	1	0.0620931	0.36669	0	0	1	0	0	0	1	0	0	0	0	0	0.0643974	0	0	0	0	0	1	1	1	0.454874	1
tr|G3HQM6|G3HQM6_CRIGR	SSWVYIPFNIFQSYK		939.975	2	29.8275	TRUE	1	0.231306	1	1	0.708205	0.197932	1	1	0.843689	0.670209	0.520548	1	0.48003	0.792496	0.460746	0.0939147	1	0.430586	0.572619	0.175861	1	0.321203	1	1	0.194591	0.787051	1	0.580792	1	1	0.450514	0.764587	1	0.860221	1	0.30483	0.160098	1	1	1	0.125	0.908751	1
tr|G3HQM6|G3HQM6_CRIGR	KYSQFINFPIYVWSSK		669.684	3	25.8338	FALSE	1	1	1	1	1	1	1	0.108954	1	0.719273	0.403968	0.121989	0.469929	1	1	0.21476	0	0.0893997	0	0.250879	0	0	0	0	0	0	0.493472	0	0	0	0	0	0	0	0	0	0	0	1	1	1	1	1
tr|G3HQM6|G3HQM6_CRIGR	SSWVYIPFNIFQSYKK		669.684	3	26.1961	TRUE	1	1	1	1	1	1	1	1	0.183014	1	1	1	1	1	1	1	1	1	1	1	1	1	1	1	1	1	1	1	1	1	1	1	1	1	1	0.917611	1	1	0.687307	1	1	1	1
tr|G3HQM6|G3HQM6_CRIGR	GTTITLVLK		473.303	2	16.4973	FALSE	1	1	1	0.497338	1	0.253968	0.686709	0.510279	0.0821566	0	0.282322	0.298194	0.32455	1	1	1	0.906773	0.625566	1	1	0	1	0.418227	0.0676108	1	0.221629	0.270186	0.736617	0.044287	0.350543	0.3298	0	0.215185	0.204314	0	0.0852809	0.383608	0.170438	1	1	0.138786	1	0.778197
tr|G3HQM6|G3HQM6_CRIGR	LVLTITTGK		473.303	2	16.4976	TRUE	1	1	1	0.575499	1	1	1	0.260243	1	0.995882	1	1	1	0.733624	0.878853	1	0.944855	1	1	0.941779	0.565404	0.905127	0.94175	0.248567	0.545111	1	0.544571	1	1	1	0.558659	0.782238	0.59257	1	1	1	0.796235	0.180862	1	1	1	1	0.196268
tr|G3HQM6|G3HQM6_CRIGR	LTESPC[PPa]ALVASQYGWSGNM[Oxi]ER		796.032	3	18.0971	FALSE	0.863673	0.795778	1	1	0.773123	0.786489	1	0.280779	0.0198625	1	0.581996	1	1	0.459947	1	0.216818	1	1	1	0.761987	1	1	0.731087	1	0.480642	0.00314136	1	0.0104987	1	1	0.19254	0.115888	0.825863	1	1	0.417152	0.342005	0	1	1	1	1	1
tr|G3HQM6|G3HQM6_CRIGR	EM[Oxi]NGSWGYQSAVLAC[PPa]PSETLR		796.032	3	17.8284	TRUE	1	0.95602	1	1	1	1	1	1	1	1	1	1	0.793321	1	1	1	1	1	0.496311	1	1	1	1	1	1	1	1	0.294	1	1	1	1	1	1	1	0.42639	1	1	1	0.799499	1	0.91987	1
tr|G3HQM6|G3HQM6_CRIGR	KEAESSPFVER		639.82	2	9.04198	FALSE	1	0.232373	1	0.653439	1	1	0.170628	1	1	1	1	0.746066	0.210033	1	1	1	1	0.24219	0.314884	1	0.312398	1	0.479918	1	0.959887	1	0.990948	0.781828	0.181622	1	1	1	1	0.807914	0.284105	1	0.492909	1	1	1	1	1	1
tr|G3HQM6|G3HQM6_CRIGR	EVFPSSEAEKR		639.82	2	9.07325	TRUE	1	1	1	1	1	1	1	1	1	0.267765	1	1	0.788261	1	1	1	1	0.519858	0.596313	0.64199	1	0.595122	1	1	0.788288	1	1	1	1	0.56173	1	1	0.992558	0.13695	0.124773	1	1	1	1	1	1	1	1
tr|G3HQM6|G3HQM6_CRIGR	EFEPLLNWMK		653.829	2	25.9813	FALSE	1	1	1	0.342806	0.911982	1	0.890546	1	0.420146	1	0.0822857	0.0133156	1	1	0.17459	0	0.672494	1	0	0.0332084	0.686281	1	0.160451	0	1	0	0.830049	0	0	0	0.0169492	0	0	0.0432133	0	0	0	0	0.449032	0.830077	0.321495	1	0.714533
tr|G3HQM6|G3HQM6_CRIGR	MWNLLPEFEK		653.829	2	25.7454	TRUE	1	1	1	1	1	1	1	1	1	0.0632302	0.297521	1	1	0.998444	1	0.53417	0.806954	0.837282	0.616834	0.78886	1	0.334517	1	0.0428016	0.717464	0.881556	0.01359	0.730013	0.55521	0.377837	1	0.925573	0.446179	1	0.723261	0.0615648	0.97762	0.60429	0.972384	1	1	1	1
tr|G3HQM6|G3HQM6_CRIGR	TVWDWELM[Oxi]NDIKPIWQRPSK		640.327	4	24.0689	FALSE	1	0.0759837	1	1	1	1	1	0.982077	1	1	1	1	1	0.409433	0.961277	1	0.0191726	0.277663	1	1	1	0.7875	1	1	0.912566	0.357998	0.903458	0.872449	0.32441	0.903056	0.0357962	0.00208333	0.208702	0.14711	0.513612	0.173119	0.410679	0.0173997	1	1	1	1	0.945023
tr|G3HQM6|G3HQM6_CRIGR	SPRQWIPKIDNM[Oxi]LEWDWVTK		640.327	4	24.1299	TRUE	1	1	1	1	1	1	1	1	1	1	1	1	1	1	1	1	1	1	0.749708	1	1	1	1	1	1	1	1	1	1	1	1	1	0.617542	1	1	1	1	1	1	1	1	1	1
tr|G3HQM6|G3HQM6_CRIGR	TFEINPR		438.732	2	9.74997	FALSE	1	1	1	1	0.914917	1	0.33401	1	0.666667	1	1	0.235812	1	1	0.98937	0.784108	0.440411	0.927522	0.468346	1	0	1	0.555268	1	1	1	0.892094	0.200643	1	0.490519	0.718258	0.636073	0	0.916337	0.0516605	0.384856	0.0468521	0.00712106	0.684046	1	1	1	1
tr|G3HQM6|G3HQM6_CRIGR	PNIEFTR		438.732	2	9.20895	TRUE	0.271973	0.400673	1	1	1	1	1	0.876941	1	0.922926	1	0.264313	0.670227	0.347267	0.797762	1	1	0.479493	0.814265	0.257588	1	0.445111	1	1	1	1	1	1	1	1	1	1	1	1	0.938667	1	1	1	1	1	0.361836	1	1
tr|G3HQM6|G3HQM6_CRIGR	ELISN[Dea]ASDALDKIR		515.942	3	19.1464	FALSE	1	1	1	1	1	1	1	0.643461	1	0.148703	0.711854	0.436529	0.469228	0.877232	0.571254	1	0.163172	0.571096	1	0.167791	1	1	0.97993	1	1	1	0.677083	1	0.896016	1	1	1	1	0.727689	0	0.910516	0.185098	0.106007	1	1	1	1	1
tr|G3HQM6|G3HQM6_CRIGR	IKDLADSAN[Dea]SILER		515.942	3	18.0776	TRUE	1	1	0.92876	1	1	1	1	1	1	1	1	1	1	1	1	1	1	1	1	1	1	1	1	1	0.782565	1	1	1	1	1	1	1	1	1	1	1	1	0.80612	0.975543	1	1	1	1
tr|G3HQM6|G3HQM6_CRIGR	LISLTDEN[Dea]ALAGNEELTVK		677.688	3	20.2125	FALSE	1	1	1	1	0.494347	1	0.943768	1	0.477537	0	0	0.0387409	0.217693	1	0.164657	0.143113	0.635053	0.338289	0.238794	1	0.349219	0.640757	1	0	0	0.238865	0	0.41989	0.0752066	0	0.31349	0.166667	0.00115141	0.172923	0	0.0171429	0.117194	0	1	1	1	1	0.291845
tr|G3HQM6|G3HQM6_CRIGR	VTLEENGALAN[Dea]EDTLSILK		677.688	3	20.7352	TRUE	1	0.86716	1	1	1	1	0.971151	1	0.718772	1	1	1	1	1	1	1	1	1	1	1	0.933921	0.345747	0.826296	0.568802	1	1	1	1	1	1	0.895332	0.0408518	1	1	0.659224	1	1	1	1	1	1	1	1
tr|G3HQM6|G3HQM6_CRIGR	DISTNYYASQK		645.304	2	8.56974	FALSE	1	0.854156	1	0.874346	0.256242	1	1	1	1	1	0.278884	0.740328	1	1	1	1	1	1	0.830489	0.611881	0.0520776	0.245338	0.00253646	1	1	1	1	1	1	1	1	1	0.225976	1	1	1	0.900526	1	1	1	0.903392	1	1
tr|G3HQM6|G3HQM6_CRIGR	QSAYYNTSIDK		645.304	2	8.9316	TRUE	1	1	1	1	1	1	0.527986	0.908558	1	1	0.569923	1	0.628105	1	1	0.0384833	1	0.68456	1	0.705708	0.601615	1	0.614899	0.694367	1	0.799195	0.88685	0.84425	1	0.426589	1	0.347424	1	0.434263	0.0328305	1	0.129739	1	1	1	1	1	1
tr|G3HQM6|G3HQM6_CRIGR	ILFVPTSAPR		550.827	2	16.242	FALSE	1	0.536447	1	1	0.980077	1	1	1	1	1	1	1	1	1	0.743854	1	1	1	1	1	1	1	1	1	1	1	1	1	1	1	1	1	1	1	0.927078	0.619742	1	0.859186	0.91811	0.866781	1	1	1
tr|G3HQM6|G3HQM6_CRIGR	PASTPVFLIR		550.827	2	16.2685	TRUE	0.96086	1	1	1	1	1	0.51878	1	1	1	1	1	1	0.764032	1	1	1	1	1	0.785775	0.656145	1	1	0.432841	1	1	0.839977	1	1	0.0729262	1	0.746994	1	0.403794	0.378684	1	1	0.551989	1	1	1	1	1
tr|G3HQM6|G3HQM6_CRIGR	EGSRTDDEVVQREEEAIQ[Dea]LDGLNASQIR		790.385	4	20.2812	FALSE	1	1	1	1	1	1	1	0.429066	1	1	1	1	0.64475	0.135325	1	0	0.0641373	0.474114	0	0.00853659	0	0.00124922	0.0104773	0	0	0.0787524	0.0034965	0	0.204785	0	0	0.116772	0	0.708525	0.0353906	0	0.143092	0	1	1	1	1	1
tr|G3HQM6|G3HQM6_CRIGR	IQSANLGDLQ[Dea]IAEEERQVVEDDTRSGER		790.385	4	19.825	TRUE	1	1	1	1	1	1	1	1	1	1	1	1	1	1	1	1	1	1	1	1	1	0.853703	1	1	1	1	1	1	1	1	0.830862	1	1	1	1	1	1	1	1	1	1	1	1
tr|G3HQM6|G3HQM6_CRIGR	VKEDEDDKTVLDLAVVLFETATLR		680.615	4	36.7999	FALSE	1	0.791932	1	1	1	0.270748	0.646341	1	0.750515	1	0.143975	1	0.986552	0.453387	0.914848	1	0.310686	0.180592	0.876392	1	0.0144578	0	0	0.686483	0.0184778	0.028169	1	0.863298	0.110727	0.315863	1	0.996977	0.876333	1	0.238574	0	0.357266	0	1	1	0.687003	1	1
tr|G3HQM6|G3HQM6_CRIGR	LTATEFLVVALDLVTKDDEDEKVR		680.615	4	36.019	TRUE	1	0.335125	1	1	1	0.724244	0.786029	1	1	0.945937	1	1	0.859241	1	1	1	0.698353	1	0.742673	1	1	1	0.832014	0.374877	1	1	1	0.71641	0.665033	0.632785	0.283505	1	1	0.355055	1	0.678581	1	1	1	1	1	1	0.956522
tr|G3HQM6|G3HQM6_CRIGR	DDEVDVDGT[Dhy]VEEDLGK		858.876	2	14.0844	FALSE	1	1	1	0.672739	0.994136	0.17018	0.515556	1	1	0.62466	0.134879	0.535789	1	0.194183	0.869306	0.288692	0.543224	0.573252	0	1	0.585227	0.740929	1	0.469683	1	0.405979	0.364156	1	0.174039	0.230655	1	1	0.233234	0.401762	0.313209	0.0887261	0.729226	0.635275	0.297162	1	1	0.278863	1
tr|G3HQM6|G3HQM6_CRIGR	GLDEEVT[Dhy]GDVDVEDDK		858.876	2	14.6473	TRUE	1	1	1	1	1	1	1	1	1	0.664627	0.502366	0.86365	1	1	0.413977	1	0.746624	0.791104	0.607379	0.957822	0.411652	1	0.815595	0.692587	1	0.54191	0.290076	1	1	0.79239	0.829857	0.300823	0.506169	1	1	1	0.72588	0.733333	1	1	1	0.501035	0.552541
tr|G3HQM6|G3HQM6_CRIGR	DDEVDVDGTVEEDLGKSR		659.968	3	14.0372	FALSE	1	1	1	0.58151	1	1	1	1	1	0.125908	1	1	0.148744	1	1	0.249702	1	0.933738	0	1	0	1	1	0.0105208	0.0739875	0.982532	0	0.911145	1	0.206605	0.551203	1	0.0455206	1	1	0.780384	0	1	1	1	0.373214	1	1
tr|G3HQM6|G3HQM6_CRIGR	SKGLDEEVTGDVDVEDDR		659.968	3	14.5906	TRUE	1	0.91407	1	1	1	1	1	1	1	1	1	0.643229	1	1	1	1	1	0.879713	1	1	1	1	0.435844	1	1	1	1	0.990032	0.0281955	1	1	1	1	0.713464	1	1	0.298258	1	1	1	1	1	1
tr|G3HNJ3|G3HNJ3_CRIGR	C[PPa]QEILSVDC[PPa]SANNPAQAHLR		771.035	3	13.6713	FALSE	0	0	1	0	0	0	0	0	0	0	0	0	0	0	0	0	0	0	0	0	0	0	0	0	0	0	0	0	0	0	0	0	0	0	0	0	0	0	0.840067	0	0	0	0
tr|G3HNJ3|G3HNJ3_CRIGR	LHAQAPNNASC[PPa]DVSLIEQC[PPa]R		771.035	3	12.974	TRUE	1	0.882812	1	0.878274	1	1	1	1	0.91024	0.590891	1	1	1	0.330794	0.958366	0.756837	1	1	0.558065	0.963002	1	1	1	0.360862	0.18315	0.960346	0.909241	0.70079	1	1	0.54418	1	1	0.858605	0.521544	1	1	1	1	1	0.63048	1	1
tr|G3HNJ3|G3HNJ3_CRIGR	KSLLNSLEEAK		616.348	2	12.018	FALSE	1	0.947511	1	1	1	1	1	0.76574	1	0.458946	1	1	0	0	1	0	0.768379	0	0	0.129204	0.0952381	0	0.781277	0.0353982	0.0725146	0.00313808	0	0	0	0.0753518	0	0	0.0709413	0	0	0	0	0.0174081	1	1	0.646937	0.331943	0.166428
tr|G3HNJ3|G3HNJ3_CRIGR	AEELSNLLSKK		616.348	2	13.4367	TRUE	0.876221	1	1	1	1	1	1	0.89702	1	0.952535	1	1	0.466041	1	0.794291	1	1	0.388568	1	1	1	1	1	1	1	1	1	1	0.676956	1	1	0.958756	1	1	0.412317	0.693363	0.879508	1	1	1	1	1	1
tr|G3HNJ3|G3HNJ3_CRIGR	FFTHEPQDTHYFSPFGFPHR		499.633	5	19.0487	FALSE	1	1	1	1	0.862654	1	1	1	1	1	1	1	0.718689	1	0	0.0463862	0	0	0	0	0	0.0578811	0.059	0	0	0	0	0	0	0	0	0	0	0	0	0	0	0	1	1	1	0.988034	1
tr|G3HNJ3|G3HNJ3_CRIGR	HPFGFPSFYHTDQPEHTFFR		499.633	5	19.9865	TRUE	1	1	1	1	1	1	0.996493	1	1	1	1	0.76327	1	0.09375	1	1	1	1	1	1	1	1	1	1	1	1	0.953388	0.886191	1	0.979969	1	1	1	1	0.724299	1	1	1	1	1	1	1	1
tr|G3HNJ3|G3HNJ3_CRIGR	ASGIMDMLFQDR		692.323	2	24.946	FALSE	0	0.142357	1	0.0801001	0	0	0	0	0	0	0	0	0	0	0	0	0	0	0	0	0	0	0	0	0	0	0	0	0	0	0	0	0	0	0	0	0	0	0.534629	0	0	0	0
tr|G3HNJ3|G3HNJ3_CRIGR	DQFLMDMIGSAR		692.323	2	23.8489	TRUE	1	0.775488	1	1	0.0169133	0.343965	0.130937	0.276814	1	0.551557	0.0696165	0.630029	0.12153	0.877501	1	0.0214669	1	0.910524	0.674962	0.248428	1	1	0.144737	0.383257	1	1	1	1	1	0.209721	0.0021575	1	0.353741	1	0.332119	0.697127	0.155855	0.16328	0.594037	0.856813	0.161905	1	1
tr|G3HNJ3|G3HNJ3_CRIGR	SLLNSLEEAK		552.301	2	16.1545	FALSE	0	0	1	0	0	0	0	0	0	0	0	0	0	0	0	0	0	0	0	0	0	0	0	0	0	0	0	0	0	0	0	0	0	0	0	0	0	0	0	0	0	0	0
tr|G3HNJ3|G3HNJ3_CRIGR	AEELSNLLSK		552.301	2	15.2123	TRUE	1	1	1	1	0.90301	1	1	1	1	1	0.957107	1	1	1	1	1	1	1	1	1	1	1	0.861236	0.589789	0.769231	1	1	0.310436	1	1	1	1	0.594986	1	1	1	1	0.968802	1	1	1	1	1
tr|G3HNJ3|G3HNJ3_CRIGR	YINKEIQNAVQGVK		535.298	3	12.4298	FALSE	0.312796	0	0.928947	0.0437158	0.0923594	1	0.029654	0	1	0.0232198	0.547076	1	0	0	0	0.0462863	0	0.0525082	0	0.104581	0	0	0.0679468	0	0	0.734452	0	0	0	0	0	0.186047	0	0.281627	0	0	0	0.0508621	1	0	1	0	0
tr|G3HNJ3|G3HNJ3_CRIGR	VGQVANQIEKNIYK		535.298	3	11.7633	TRUE	1	1	1	1	1	1	1	0.597981	1	1	1	0.563699	1	1	1	1	0.448722	1	0.133806	1	1	1	1	1	0.321493	1	1	0.454573	1	1	0.892822	1	1	1	1	1	1	1	1	1	1	1	0.948617
tr|G3HNJ3|G3HNJ3_CRIGR	PITVVLPEEVSKDNPK		588.996	3	15.8517	FALSE	0	0	1	1	0.427772	0.776233	0.436263	0	0.634021	0	0.00341297	1	0.0324886	0	1	0	0	0	0	0	0	0	1	0	0	0	0	0	0	0	0	0.0145278	0	0	0	0	0	0	1	1	1	0.608642	1
tr|G3HNJ3|G3HNJ3_CRIGR	PNDKSVEEPLVVTIPK		588.996	3	14.413	TRUE	1	1	1	1	0.426891	0.494715	1	1	1	0.860441	1	1	1	0.173585	0.534992	1	1	1	1	1	1	1	1	0.921891	0.881627	1	1	0.361146	0.633745	1	0.866419	1	1	0.303321	1	0.357166	1	0.64172	1	1	1	1	0.183972
tr|G3HNJ3|G3HNJ3_CRIGR	LTQQYNELLHSL		729.883	2	21.1	FALSE	1	1	1	1	0.362884	1	1	1	1	1	1	0.435839	1	1	1	1	0.246282	1	1	1	1	1	1	0.837945	0.956767	1	1	0.707065	0.0860558	0.887885	1	1	0.983016	0.746184	1	1	1	1	0.953243	1	1	1	1
tr|G3HNJ3|G3HNJ3_CRIGR	SHLLENYQQTLL		729.883	2	21.5204	TRUE	1	1	1	1	1	1	1	1	1	0.213275	1	0.561813	0.655738	1	1	1	0.620363	1	1	1	1	1	1	0.0960961	1	1	1	1	1	1	0.581818	0.901904	0.727067	1	1	0.313776	1	1	1	1	1	1	1
tr|G3HNJ3|G3HNJ3_CRIGR	LFDSDPITVVLPEEVSKDNPK		781.409	3	23.3881	FALSE	0	0	0	0	0	0	0	0	0	0	0	0	0	0	0	0	0	0	0	0	0	0	0	0	0	0	0	0	0	0	0	0	0	0	0	0	0	0	0	0	0.0345369	0	0
tr|G3HNJ3|G3HNJ3_CRIGR	PNDKSVEEPLVVTIPDSDFLK		781.409	3	23.5039	TRUE	1	1	1	0.428341	1	0.475933	1	1	1	0.596921	1	1	0.353181	1	0.303387	1	1	0.677034	1	1	0.87846	1	1	0.0463768	0.0133749	1	1	1	0.247055	1	0.114175	0.0313901	1	1	0.571507	0.347466	1	1	1	0.625471	1	1	0.29878
tr|G3HNJ3|G3HNJ3_CRIGR	EQEVSDNELKEMSTQGSR		689.648	3	9.89117	FALSE	0	0	1	0	0.234186	0.669691	0	0	0.431925	0	0	0	0.0059657	0	0	0	0	0	0	0	0	0	0	0	0	0	0	0	0	0	0	0	0	0	0	0	0	0	0	0	1	0	0
tr|G3HNJ3|G3HNJ3_CRIGR	SGQTSMEKLENDSVEQER		689.648	3	9.79751	TRUE	0.45035	1	1	1	0.710469	1	1	0.0151934	1	0.492399	1	1	1	1	0.810028	1	1	1	1	1	1	1	1	1	1	1	1	1	1	1	1	1	1	1	1	1	1	1	0.626533	1	1	1	1
tr|G3HNJ3|G3HNJ3_CRIGR	ASGIMDMLFQ[Dea]DR		692.815	2	24.9436	FALSE	0.311111	1	1	1	0	1	1	1	1	0.365693	0.285213	1	1	1	1	1	1	1	1	1	1	1	1	1	1	1	1	1	1	1	1	1	1	1	1	1	1	1	1	1	1	1	1
tr|G3HNJ3|G3HNJ3_CRIGR	DQ[Dea]FLMDMIGSAR		692.815	2	24.0674	TRUE	1	1	1	1	1	1	0.242762	1	1	1	1	1	1	1	1	1	1	0.901172	0.590038	1	1	0.156863	1	0.587302	0.468428	0.743122	0.143236	1	0.841808	1	1	1	1	1	1	0.62318	0.529941	1	1	1	1	0.484806	1
tr|G3HNJ3|G3HNJ3_CRIGR	PAFQFPDK		475.243	2	13.1893	FALSE	1	1	1	0.0438957	1	1	0	0.48245	1	0.167887	0.77182	0.364739	0	0	1	0.785777	1	0.0573248	0.218419	0.00381194	0.380282	1	0.405962	0	0	0	0	0	0	0.218264	0	0	0	0	0	0	1	0	1	0.247807	1	0.527224	1
tr|G3HNJ3|G3HNJ3_CRIGR	DPFQFAPK		475.243	2	12.1785	TRUE	1	1	0.949936	0.626604	1	0.878505	1	1	1	1	1	1	1	0.384911	1	1	1	1	1	1	1	1	1	1	1	1	1	1	1	1	0.696457	1	1	1	1	1	0.80802	1	1	1	0.72818	0.43956	1
tr|G3HNJ3|G3HNJ3_CRIGR	KSLLNSLEEAKK		453.933	3	10.5282	FALSE	1	1	1	1	1	1	0.00558659	0	0.810631	1	0.0553459	0.481087	0.342646	0	0.0332295	0	0	0	0.0360169	0	0	0.00722892	0	0	0	0	0	0	0	0	0	0	0	0	0	0	0	0	1	1	1	1	0
tr|G3HNJ3|G3HNJ3_CRIGR	KAEELSNLLSKK		453.933	3	11.4125	TRUE	1	1	1	1	1	1	1	1	1	1	1	1	1	1	0.965823	1	1	1	0.865864	1	1	1	1	1	0.884429	1	1	1	1	1	1	1	1	1	1	1	1	1	1	1	1	1	1
tr|G3HNJ3|G3HNJ3_CRIGR	FFTHEPQDT		561.249	2	8.82613	FALSE	1	1	1	0.972642	1	0.296005	1	1	0.695282	0.830631	1	1	0.164289	0.398346	0.236618	0	0.281387	0.0621342	1	0.249216	0.182732	1	0.123356	0	0.150878	0.0321543	0.183439	0	0	0	0	0	0	0	0	0	0.0166407	0	1	1	0.0343214	1	1
tr|G3HNJ3|G3HNJ3_CRIGR	DQPEHTFFT		561.249	2	8.09615	TRUE	1	1	1	0.824765	1	1	1	0.486969	0.00533808	0.690167	0.0925508	1	1	1	1	1	1	1	1	1	0.0120627	1	0.366075	1	1	1	1	1	1	1	0.738374	0.168691	1	0.15096	0.0937264	1	1	1	1	1	1	1	1
tr|G3HNJ3|G3HNJ3_CRIGR	LFDSDPITVVLPEEVSK		944.501	2	25.3904	FALSE	1	0.0036036	0	0.27122	0	0	0	0	0	0	0	0	0	0	0	0	0	0	0	0	0	0	1	0.791185	0	0	0	0	0	0	0	0	0	0	0	0	0	0	0.851913	0.0725076	0.0391566	0.356564	0.00230415
tr|G3HNJ3|G3HNJ3_CRIGR	SVEEPLVVTIPDSDFLK		944.501	2	24.6047	TRUE	1	1	1	0.806723	0.834859	0.599424	0.305455	0.683267	0.745085	0.545676	1	0.0936995	0.220785	1	1	1	0.813472	1	0.498492	0.250587	1	0.164529	1	0.370175	1	0.510614	1	0.132251	0.120168	1	0.765025	1	1	0.805945	1	0.0927206	0.979914	0.242424	1	1	1	1	0.334109
tr|G3HNJ3|G3HNJ3_CRIGR	KKEDALDDTRDTEMK		598.956	3	7.57381	FALSE	1	0.919466	1	1	1	1	0.170836	1	0.91617	1	1	1	0.922986	1	0.387363	1	1	1	0.552683	0.65279	0.617515	1	1	0.0710112	0.145353	0.0574713	0	0.785696	1	0.230912	0.562604	1	1	0.110075	1	0	1	1	1	1	1	1	1
tr|G3HNJ3|G3HNJ3_CRIGR	METDRTDDLADEKKK		598.956	3	7.75031	TRUE	1	1	1	1	1	0.636575	0.516215	1	1	1	1	0.568112	1	1	1	0.406923	1	0.828325	1	1	0.0200118	1	0.542792	1	1	0.327797	0.708976	1	0.380687	1	1	1	0.884339	1	1	0.377903	0.639339	1	1	1	1	1	1
tr|G3HNJ3|G3HNJ3_CRIGR	QQSQVLDAMQDSFTR		877.412	2	17.4797	FALSE	1	0	0.608031	0	0	0	0	0	0	0	1	0	0	0	0	0	0	0	0	0	0	0	0	0	0	0	0	0	0	0	0	0	0	0	0	0	0	0	0.578397	0	0	0	0
tr|G3HNJ3|G3HNJ3_CRIGR	TFSDQMADLVQSQQR		877.412	2	16.412	TRUE	1	0.628642	1	1	0.65877	1	0.440662	0.261926	1	1	0.766157	1	0.921713	1	0.231218	0.079803	1	0.0811164	0.114964	1	1	1	0.52171	0.194538	1	0.730421	0.654321	1	0.820791	0.450525	0.814213	1	0.670339	1	0.0294388	1	0.758042	0.517857	1	1	0.88382	0.481139	1
tr|G3HNJ3|G3HNJ3_CRIGR	ASGIM[Oxi]DMLFQDR		700.321	2	18.4684	FALSE	0.62037	0.541063	1	0.58848	1	0	0.319959	0.111349	1	0.454031	0.155086	0	0	0.025974	0	0.0147059	0.0677664	0	0	0.796946	0.83482	0	0.00722022	0.119884	0	0	0	1	0	1	0.00108225	0	0	0.183479	0	0	1	0	1	1	0	0.58191	0.20467
tr|G3HNJ3|G3HNJ3_CRIGR	DQFLMDM[Oxi]IGSAR		700.321	2	19.2439	TRUE	1	0.920018	1	1	1	1	0.639082	0.866806	0.87905	1	1	0.406649	0.1417	1	1	1	0.978113	0.417271	0.58613	1	1	1	0.214374	0.973343	1	0.781107	0.16275	1	0.959707	1	0.928797	1	1	1	0.385528	1	1	0.349938	1	1	1	0.732652	0.952177
tr|G3HNJ3|G3HNJ3_CRIGR	LFDSDPITVVLPEEVSKDNPKFMDTVAEK		816.665	4	25.2794	FALSE	1	1	1	1	1	1	1	0.142857	1	0.506889	0.416275	0.664516	1	0.3989	1	0	0	0	0	0	0	0.161491	0.167886	0	0	0.0297398	0	0.0324074	0.0131181	0	0	0.00106667	0	0	0.159107	0	0	0	1	1	1	1	1
tr|G3HNJ3|G3HNJ3_CRIGR	EAVTDMFKPNDKSVEEPLVVTIPDSDFLK		816.665	4	25.7321	TRUE	1	1	1	1	1	0.785476	1	1	1	1	1	0.485579	0.847102	1	0.607229	0.901699	1	1	1	1	1	1	0.113	1	1	1	1	1	1	1	1	0.927943	1	1	0.780077	1	1	1	1	1	1	1	1
tr|G3HNJ3|G3HNJ3_CRIGR	QQSQVLDAM[Oxi]QDSFTR		885.41	2	11.6902	FALSE	1	0.136364	0.981179	0	0	0	0.113232	0	0.390027	0.300451	0	0	0.0426065	1	0	0.513351	0	0.120843	1	0.487384	1	0.154879	0	0.0823009	0.137712	0	0.295711	0	0	0	0	0	0	0	0	0	0	0	1	0.608696	1	1	0.112076
tr|G3HNJ3|G3HNJ3_CRIGR	TFSDQM[Oxi]ADLVQSQQR		885.41	2	11.6349	TRUE	0.869707	0.940264	1	1	1	1	1	0.61326	1	1	1	1	0.618803	1	1	1	0.336999	0.310438	0.229508	0.738577	0.562073	0.755205	0.516622	0.776337	1	0.850449	0.613046	1	0.518286	0.965215	0.769982	1	0.784238	0.977743	0.637216	1	0.260644	0.132544	1	0.735616	0.577259	1	0.585249
tr|G3HNJ3|G3HNJ3_CRIGR	LFDSDPITVVLPEEV		836.938	2	30.17	FALSE	1	0.987002	1	1	0.41113	1	0.49009	0.755527	0.0520548	0	0	0	0	0	0	0	0	0	0	0	0	0.0644501	0.348273	0	0	0	0	0	0	0	0	0	0	0	0	0	0	0	0.393491	1	1	0.472857	0.00224215
tr|G3HNJ3|G3HNJ3_CRIGR	EEPLVVTIPDSDFLV		836.938	2	29.8297	TRUE	1	0.666667	1	1	0.843354	1	1	0.856714	0.419647	0.549067	0.443335	0.670087	1	0.953618	0.561425	0.502523	1	0.435978	0.312757	1	0.944574	0.594274	0.541069	0.683146	0.873362	0.209326	1	1	1	0.617699	0.656684	1	0.652237	1	0.285267	0.68369	0.415653	0.790534	1	1	1	0.904494	1
tr|G3HNJ3|G3HNJ3_CRIGR	FFTHEPQ[Dea]DTHYFSPFGFPHR		624.536	4	18.9746	FALSE	1	1	1	0.668857	1	1	1	0.51393	1	1	0.962507	1	1	0.134505	1	1	1	0.536398	1	1	0.634196	1	1	1	1	1	1	1	1	0.218017	0.941034	0.42832	0.651843	1	0.418741	1	1	1	1	1	1	1	1
tr|G3HNJ3|G3HNJ3_CRIGR	HPFGFPSFYHTDQ[Dea]PEHTFFR		624.536	4	19.7728	TRUE	1	1	1	1	1	1	1	1	1	1	1	1	1	1	1	1	1	1	1	1	1	1	1	1	1	1	1	1	1	1	1	0.742109	1	1	1	1	1	1	1	1	1	1	0.740077
tr|G3HNJ3|G3HNJ3_CRIGR	ASGIM[Oxi]DM[Oxi]LFQDR		708.318	2	14.5635	FALSE	1	0.501862	0.231707	0	1	0.209831	1	0.446825	0.115502	0.35653	0.503817	0.531989	0.353371	0.51565	0	1	1	0.474371	0.592994	0.0702275	1	1	1	1	0.49463	0	0.337482	0.594396	0.501441	0.272826	0.0249042	0	0.233631	0.170267	0.742975	0.15482	0.699454	0.320549	0.614689	1	0.129442	0.105395	0.225017
tr|G3HNJ3|G3HNJ3_CRIGR	DQFLM[Oxi]DM[Oxi]IGSAR		708.318	2	14.1261	TRUE	1	0.85187	1	1	0.868897	1	1	1	0.567463	1	1	1	1	1	1	1	1	1	1	1	1	1	0.897756	1	1	1	1	1	0.806544	1	1	1	0.953838	1	1	1	1	1	0.852843	1	1	0.655568	1
tr|G3HNJ3|G3HNJ3_CRIGR	TQQYNELLHSLQTK		568.297	3	15.9928	FALSE	1	1	1	1	1	1	1	0.818966	1	1	0.612737	1	1	1	1	1	1	1	1	1	1	1	1	0.840442	1	1	0.747038	0.62577	0.671006	1	1	0.727601	1	1	1	1	1	1	1	0.82994	0.608943	1	1
tr|G3HNJ3|G3HNJ3_CRIGR	TQLSHLLENYQQTK		568.297	3	15.9928	TRUE	1	1	1	1	1	1	0.943968	1	0.829172	1	1	1	1	1	1	1	1	1	1	1	1	0.829774	1	1	1	1	1	1	1	1	1	1	1	1	1	0.829548	1	1	1	1	1	1	1
tr|G3HNJ3|G3HNJ3_CRIGR	KEDALDDTRDTEMK		556.258	3	7.86046	FALSE	1	1	1	0.874486	0.974287	1	1	1	1	1	1	0.510029	0.776358	1	0.00492611	0.809469	1	0.142289	0.16179	1	1	0.957048	1	1	1	0.557559	0	0	0.0249281	0	0.298212	0.672809	0.01875	0.362238	0.208139	0.285051	1	0.0540309	0.857616	1	1	1	0.949031
tr|G3HNJ3|G3HNJ3_CRIGR	METDRTDDLADEKK		556.258	3	8.63109	TRUE	1	1	1	0.49733	1	0.749141	1	1	1	1	0.67876	1	1	1	0.613165	0.5984	0.648842	1	0.170721	0.662658	1	1	1	1	1	1	1	1	0.379449	1	1	1	1	0.855601	1	1	1	1	1	1	1	1	1
tr|G3HNJ3|G3HNJ3_CRIGR	EDALDDTRDTEMK		769.836	2	8.81201	FALSE	1	1	1	1	1	1	0.792865	0.691546	1	1	0.794109	1	1	0.645903	0.787539	0.647096	0.241307	0.744715	1	1	1	0.0772704	0	1	0.0302376	1	0.243478	1	1	0.122777	0.164314	0	1	1	1	0.0214552	0.105172	1	0.684703	0.680636	0.517829	1	1
tr|G3HNJ3|G3HNJ3_CRIGR	METDRTDDLADEK		769.836	2	8.98061	TRUE	1	1	1	1	0.0984153	1	1	0.398885	1	1	1	0.545706	1	1	1	0.450656	1	0.453317	0.735821	0.275888	1	1	0.458779	0.216832	0.0646688	0.41946	0.50664	0.7978	0.0557701	0.706823	0.198949	1	0.0235054	1	1	0.856033	1	1	0.455598	1	0.467808	0.450766	0.643636
tr|G3HNJ3|G3HNJ3_CRIGR	C[PPa]QEILSVD[Oxi]C[PPa]SANNPAQAHLR		776.367	3	13.2937	FALSE	1	1	1	1	0.773632	1	1	0.711809	1	1	1	1	0.777066	0.119217	1	1	1	1	0.513737	0.407808	0.365863	1	1	0.739297	0.127097	0.0615136	1	0.736673	0.0796061	0.183327	1	0.00511771	0.572741	0.241433	0.286606	0.794797	1	0.489992	1	0.418478	1	1	0.675532
tr|G3HNJ3|G3HNJ3_CRIGR	LHAQAPNNASC[PPa]D[Oxi]VSLIEQC[PPa]R		776.367	3	13.0501	TRUE	1	1	1	1	1	1	1	0.710776	0.409091	1	1	1	1	1	0.701775	0.55143	1	1	1	1	0.637415	1	0.77871	0.398835	1	1	0.424095	1	1	0.479422	1	0.526609	0.62028	1	1	1	1	1	1	1	1	1	1
tr|G3HNJ3|G3HNJ3_CRIGR	ASGIMDMLFQDRF		765.858	2	28.6559	FALSE	1	1	1	0.230608	0.898464	1	0.044164	0.567047	0.00688468	0.120732	0.115594	0.734453	0.395422	0	0.143161	1	0.254056	0.659574	0	0.00502513	0	0	0.370799	0	0.0159222	0.3912	0	0	0	0	0	0	0	0	0	0	0	0	1	1	0.650783	1	1
tr|G3HNJ3|G3HNJ3_CRIGR	RDQFLMDMIGSAF		765.858	2	29.0856	TRUE	1	1	1	1	0.0671378	0.604673	0.751135	0.291356	0.769492	0.886736	1	1	1	0.835879	0.530128	1	0.476275	0.607703	1	1	0.942999	1	1	0.66289	1	1	0.797443	1	1	0.838884	1	0.647356	0.0187696	1	1	1	1	0.0239631	1	0.324378	0.0527086	0.999575	1
tr|G3HNJ3|G3HNJ3_CRIGR	IDSLM[Oxi]ESDR		541.245	2	8.1119	FALSE	1	1	1	1	0.679733	0.655647	0.202443	1	1	1	1	1	1	0.220016	1	1	1	1	1	0.588051	0.366008	1	1	1	0.334828	1	1	0.929724	1	1	0.795507	1	0.2622	1	1	1	1	1	1	1	1	1	1
tr|G3HNJ3|G3HNJ3_CRIGR	DSEM[Oxi]LSDIR		541.245	2	8.13458	TRUE	1	1	1	1	1	0.896104	1	1	1	1	1	0.958228	0.413739	1	1	1	0.559841	1	1	1	1	1	1	1	1	1	1	0.31631	1	1	1	1	1	1	1	1	1	1	1	1	1	1	1
tr|G3HNJ3|G3HNJ3_CRIGR	IDSLMESDR		533.248	2	8.96206	FALSE	0.0166205	1	1	1	1	0.339646	1	0.411325	1	1	0.372909	1	0.914812	1	0.632331	1	1	1	1	1	1	1	1	1	0.970037	0.827327	1	0.894272	1	1	1	1	0.639953	1	0.128058	0.429268	1	0.33775	1	1	0.880812	0.863923	0.0570934
tr|G3HNJ3|G3HNJ3_CRIGR	DSEMLSDIR		533.248	2	9.79368	TRUE	1	0.859553	1	1	0.852242	1	1	1	1	1	1	1	1	1	1	1	1	1	0.835838	0.0176574	1	1	1	1	1	0.665785	1	1	1	0.851991	1	1	1	1	1	1	1	0.325249	1	1	1	0.95837	1
tr|G3HNJ3|G3HNJ3_CRIGR	LFDSDPITVVLPEEVSKDNPKFM[Oxi]DTVAEK		820.664	4	23.9406	FALSE	1	1	1	1	1	1	1	0.800992	1	1	1	1	1	0.478146	0.114973	0.457947	0.542131	0.087069	0.668898	0.726954	1	1	1	0.0480307	0	1	0.0791888	1	1	0.333677	0.0989315	0.696694	0.404912	0.00145666	0.267004	0.0454141	0.174507	0.322641	1	1	1	1	1
tr|G3HNJ3|G3HNJ3_CRIGR	EAVTDM[Oxi]FKPNDKSVEEPLVVTIPDSDFLK		820.664	4	24.0275	TRUE	1	1	1	1	1	1	1	1	1	1	1	1	1	1	0.843716	1	1	1	1	0.617178	1	0.654594	0.651277	1	0.658202	1	0.845782	1	1	1	1	1	1	1	1	1	1	0.246174	1	1	1	1	1
tr|G3HNJ3|G3HNJ3_CRIGR	PITVVLPEEVSK		655.882	2	17.7933	FALSE	1	0.0485714	1	0.107317	0.0148305	0.269755	0.00397219	0.352503	0.182813	0.00835422	0.0280505	0	0	0.178408	0.0424242	0.375136	0.137633	1	0	0.380716	0.157547	0.790393	0.562701	0	1	0.0272813	0	0	0	0	0	0	0	0	0	0	0	0	1	0.389149	0	0.759308	1
tr|G3HNJ3|G3HNJ3_CRIGR	SVEEPLVVTIPK		655.882	2	18.104	TRUE	1	1	1	0.588727	0.834928	1	1	1	1	0.778836	0.568917	1	1	1	1	1	0.9055	1	1	1	1	1	1	1	1	0.588364	0.965073	1	0.758166	0.367374	0.219479	1	0.823593	0.850891	1	1	0.958237	1	1	1	1	1	1
tr|G3HNJ3|G3HNJ3_CRIGR	EDALDDTRDTEM[Oxi]K		777.833	2	8.13099	FALSE	1	1	1	1	1	1	1	1	1	1	1	0.255522	1	1	1	0.566025	0.58432	0.935525	0.247634	0.705223	0.942207	0.729073	1	1	1	1	1	1	0.716274	0.809093	1	0.176288	0.690245	1	0.662065	0.189451	1	0.0676289	0.901587	1	1	1	0.155311
tr|G3HNJ3|G3HNJ3_CRIGR	EM[Oxi]ETDRTDDLADK		777.833	2	8.47046	TRUE	0.32126	0.10567	1	1	1	0.0781528	1	1	1	1	1	1	0.277487	1	1	0.688494	1	0.461492	1	0.563729	0.166122	0.795893	1	1	1	0.467765	0.878103	0.525429	1	1	0.373139	0.744234	1	1	0.552106	1	1	0.0744681	1	1	1	1	1
tr|G3HNJ3|G3HNJ3_CRIGR	[PGQ]-QQSQVLDAMQDSFTR		868.899	2	21.7701	FALSE	0	0.00682594	1	0	0	0.165485	0	0	0	0.265085	0.075846	0	0	0	0	0.571615	0	0	0	0	0	0	0	0	0	0	0	0	0	0	0	0	0	0	0	0	0	0	0	0.00395257	0.0812325	0.328033	0
tr|G3HNJ3|G3HNJ3_CRIGR	[PGQ]-QTFSDQMADLVQSQR		868.899	2	21.9274	TRUE	1	1	1	0.556522	0.872602	1	1	1	1	1	1	1	1	1	0.861572	1	0.997097	0.646266	1	1	0.761752	1	0.872941	1	1	1	1	0.774279	0.724175	0.985626	0.61668	0.982481	0.44878	0.876037	1	1	1	0.563181	0.0632184	1	1	1	0.761181
tr|G3HNJ3|G3HNJ3_CRIGR	SLLN[Dea]SLEEAK		552.793	2	12.6638	FALSE	1	1	1	1	1	1	0.754061	1	1	1	1	1	0.928089	1	0.388111	0.965742	0.90732	1	1	1	0.127764	0.0656234	0.456492	0.562835	1	1	0.924554	1	0.739878	0.771278	1	0.240419	0.888357	0.418901	1	0.739446	0.684805	0.889484	1	0.287487	0.911959	1	0.528782
tr|G3HNJ3|G3HNJ3_CRIGR	AEELSN[Dea]LLSK		552.793	2	12.8245	TRUE	1	1	1	1	1	0.481799	1	1	1	1	1	1	1	1	1	0.853652	1	0.968531	1	1	1	0.203346	1	1	1	1	1	1	1	1	0.903337	1	0.793085	1	1	0.312135	1	0.490704	0.147826	0.768125	1	1	1
tr|G3HNJ3|G3HNJ3_CRIGR	KSLLN[Dea]SLEEAK		616.84	2	10.3218	FALSE	0.794063	1	1	1	1	1	0.970502	0.270536	1	1	0.125469	1	1	1	1	0.969106	0.751323	0.83355	0.332841	0.455833	1	1	1	1	0.689353	1	1	0.116078	0.568054	0.96447	0.956417	0.348443	1	0.705272	0.698113	0.371186	1	0.210852	1	1	1	1	1
tr|G3HNJ3|G3HNJ3_CRIGR	AEELSN[Dea]LLSKK		616.84	2	10.4898	TRUE	1	1	1	1	1	1	1	1	1	1	1	0.92851	1	1	1	1	1	0.535535	1	1	1	0.390583	0.611638	1	1	1	1	0.109437	0.639803	1	0.284149	1	1	1	0.981775	1	1	1	1	1	1	1	1
tr|G3HNJ3|G3HNJ3_CRIGR	[PGQ]-QQSQVLDAM[Oxi]QDSFTR		876.896	2	13.9096	FALSE	0.240708	0.136954	0.122034	1	1	0.156074	0.269397	0	0	1	0.419166	1	0.222222	0.00697674	0	0.0681022	1	0.0045977	0.0558092	0.954266	1	1	1	1	0.0496137	0.0298507	1	0.732546	0.45433	0	0.26352	0	0.122363	1	0.0630487	1	0.729844	0.0598651	1	1	0.674217	0.931581	0
tr|G3HNJ3|G3HNJ3_CRIGR	[PGQ]-QTFSDQM[Oxi]ADLVQSQR		876.896	2	13.6625	TRUE	1	1	1	1	0.686144	1	0.687228	1	0.273128	1	0.725765	0.246611	1	0.562264	1	1	0.633537	1	0.762402	1	1	0.688052	1	1	0.628004	1	0.930194	0.97066	0.373176	1	1	1	0.826913	1	1	0.454628	1	0.139671	1	1	1	1	0.353617
tr|G3HNJ3|G3HNJ3_CRIGR	IDSLMESDRQQSQVLDAMQDSFTR		934.101	3	20.6742	FALSE	1	0.803141	1	1	1	1	1	0.787072	1	0.440931	0.979955	0.398289	0.427861	0	0.0351967	0.227365	0.187269	0.0368342	0	0	0.114573	0	0.643785	0.00117925	0	0	0.124774	0.0590022	0	0.17492	0	0.00207039	0	0	0	0	0	0	1	1	1	1	0.325444
tr|G3HNJ3|G3HNJ3_CRIGR	TFSDQMADLVQSQQRDSEMLSDIR		934.101	3	21.6473	TRUE	1	1	1	1	1	1	1	0.620879	1	1	1	0.918286	1	1	1	1	1	1	1	0.629811	1	0.769956	1	1	1	0.805025	0.860524	1	1	1	1	1	0.8469	1	1	1	0.447539	1	1	1	1	1	1
tr|G3HNJ3|G3HNJ3_CRIGR	PITVVLPEEV		548.318	2	22.9796	FALSE	1	1	1	0.355976	0.584734	1	0.0842105	0	0.502867	0	0.241096	0.0366972	0	0	0.00484848	0	0.00225734	0.00348635	0	0.00847971	0.820688	0.606416	0.839255	0	0	0	0	0	0	0	0	0.00309278	0	0	0.0155491	0	0	0	0.260073	1	1	1	1
tr|G3HNJ3|G3HNJ3_CRIGR	EEPLVVTIPV		548.318	2	23.043	TRUE	0.169072	1	1	1	1	0.327343	1	0.982685	1	1	1	1	1	0.975661	1	1	1	1	1	1	1	0.599722	0.803546	0.748906	1	1	0.537284	1	1	0.969915	1	1	1	1	1	1	1	1	0.307438	1	1	1	0.89958
tr|G3HNJ3|G3HNJ3_CRIGR	[PGQ]-QQAMDVQFHRPAFQFPDK		725.014	3	19.7572	FALSE	1	0.960035	1	1	1	1	1	1	1	1	1	1	1	1	1	1	1	1	0.709774	1	1	1	1	0.0635652	0.337608	1	1	1	0.830975	1	1	0.968985	0.369646	1	0.17208	0.241713	0.105263	0.465596	1	1	1	1	1
tr|G3HNJ3|G3HNJ3_CRIGR	[PGQ]-QDPFQFAPRHFQVDMAQK		725.014	3	18.2054	TRUE	1	1	1	1	1	1	1	1	1	1	1	0.79178	1	0.805202	1	1	1	1	1	1	1	1	1	0.692049	1	1	1	1	1	1	1	1	1	1	1	1	1	0.927592	1	1	1	1	1
tr|G3HNJ3|G3HNJ3_CRIGR	FMDTVAEKALQEYR		567.615	3	17.5066	FALSE	1	1	1	1	0.897791	1	1	0.915719	1	0.18843	0.330523	1	1	0.200568	1	1	0.406163	1	0	0	0.975596	1	0.83404	0	0	0.601084	0	0.15994	1	0.0823266	0	0.0408163	0	0	0.783363	0	0	0.356206	0.971595	1	0.877098	1	0.294261
tr|G3HNJ3|G3HNJ3_CRIGR	YEQLAKEAVTDMFR		567.615	3	17.5231	TRUE	1	1	1	1	1	1	1	1	1	0.766726	1	0.203111	1	0.961244	0.64199	1	1	1	0.928101	1	1	1	1	1	1	0.851806	1	1	1	1	1	0.869291	1	1	1	1	1	1	1	0.307071	1	1	0.559921
tr|G3HNJ3|G3HNJ3_CRIGR	IDSLM[Oxi]ESDRQQSQ[Dea]VLDAMQDSFTR		939.76	3	20.2822	FALSE	1	1	1	1	1	1	1	0.484328	1	0	0.519293	1	0.0797305	0.786792	0	1	1	0.100211	1	0.765835	1	0.454207	0.772225	1	0	0.527793	0.0544081	1	0.836887	1	0.109162	0	1	1	0.0489221	0.429137	0	0.0348993	1	1	0.990566	1	1
tr|G3HNJ3|G3HNJ3_CRIGR	TFSDQMADLVQ[Dea]SQQRDSEM[Oxi]LSDIR		939.76	3	19.2555	TRUE	1	1	1	1	1	1	1	1	1	1	0.277728	1	1	0.899703	0.821488	1	1	1	1	1	1	1	1	1	0.73944	1	0.0505561	0.749867	1	0.543293	1	1	1	0.878675	1	0.404209	0.966803	1	1	1	0.988582	1	1
tr|G3HNJ3|G3HNJ3_CRIGR	FTHEPQDTHYFSPFGFPHR		470.219	5	17.2554	FALSE	1	1	1	1	1	1	1	1	1	1	1	1	1	1	0.529632	1	1	1	0.813695	1	1	0.920431	1	0.482083	1	1	1	0.121401	1	1	0.137416	0.549972	1	1	1	1	1	1	1	1	1	1	1
tr|G3HNJ3|G3HNJ3_CRIGR	HPFGFPSFYHTDQPEHTFR		470.219	5	16.7575	TRUE	1	1	1	1	1	1	0.708643	1	1	1	1	1	1	1	1	1	1	1	1	1	1	0.993453	1	1	1	1	1	1	1	1	1	1	1	1	1	1	1	0.787497	1	1	1	1	1
tr|G3HNJ3|G3HNJ3_CRIGR	LT[-2H]QQ[Dea]YNELLHSLQTK		907.968	2	28.3557	FALSE	0.773077	0.817571	1	1	0.229308	0.978815	1	0.605746	1	0.167698	1	1	1	1	1	0.117321	0.286098	1	1	0.277545	0.410885	1	0.516772	1	1	1	1	1	1	0.717324	0.336634	0	0.253655	0.114702	0	1	0	0.0158259	0.449315	0.453167	1	1	1
tr|G3HNJ3|G3HNJ3_CRIGR	TQLSHLLENYQ[Dea]QT[-2H]LK		907.968	2	28.3579	TRUE	1	1	0.958974	1	0.84434	1	1	0.622603	1	1	0.605726	0.146484	1	0.975954	1	0.581666	0.131694	1	1	1	0.372441	1	1	1	0.194123	0.0387039	1	1	1	0.890244	1	0.0599589	0.967459	1	0.657804	0.432268	1	1	1	0.579193	0.990521	0.0769231	0.619705
tr|G3HNJ3|G3HNJ3_CRIGR	NELLHSLQTK		591.828	2	10.6503	FALSE	1	1	1	1	1	0.473341	1	0.556472	1	1	1	0.956497	1	1	1	1	1	1	1	1	0.521199	1	1	1	1	1	0.461223	0.333983	1	1	1	1	1	0.610067	0.713207	0.412415	1	0.889645	1	1	1	1	1
tr|G3HNJ3|G3HNJ3_CRIGR	TQLSHLLENK		591.828	2	9.82202	TRUE	0.980273	0.943362	1	1	1	0.365099	0.366045	1	1	1	1	1	1	0.204049	1	1	1	0.822513	1	1	1	1	1	1	0.546778	1	1	1	1	1	1	1	1	0.670578	0.354217	1	1	1	1	1	1	1	1
tr|G3HNJ3|G3HNJ3_CRIGR	C[PPa]QEILSVDC[PPa]SAN[Dea]NPAQAHLR		771.363	3	13.6713	FALSE	1	0	1	0.0184332	0	0.00226244	0	0	0	0	0	0	0	0	0	0	0	0	0	0	0	0	0	0	0	0	0	0	0	0	0	0	0	0.113501	0	0	0	0	1	0	0	0.00679117	0
tr|G3HNJ3|G3HNJ3_CRIGR	LHAQAPNN[Dea]ASC[PPa]DVSLIEQC[PPa]R		771.363	3	13.391	TRUE	1	1	1	1	1	1	1	0.963282	1	1	0.963025	0.955056	0.852941	0.0279871	0.375522	1	0.627506	0.802639	1	0.470942	1	0.636179	1	1	0.410095	0.295165	0.932203	0.819202	0.248489	0.647558	0.591943	0.0764331	0.676683	0.390378	0.126491	0.365591	0.95875	0.509804	1	1	1	1	0.564002
tr|G3HNJ3|G3HNJ3_CRIGR	ASGIMDM[Oxi]LFQDRF		773.855	2	26.4974	FALSE	1	1	1	1	0.504082	0.473282	1	1	1	0.479966	0.135861	1	1	1	0.235157	0.203688	1	1	0.218978	0.942095	1	0.740694	1	0.96464	0.361821	0.455998	1	0.11478	0.104483	0.946382	0.141054	1	0.857834	0.466929	1	0.331729	1	0.667193	0.113208	1	1	0.511596	1
tr|G3HNJ3|G3HNJ3_CRIGR	RDQFLM[Oxi]DMIGSAF		773.855	2	25.5376	TRUE	1	1	1	1	0.969975	1	0.736159	1	1	0.0889175	0.203162	1	1	1	1	1	0.980087	1	0.696096	1	0.373281	0.578541	0.43317	1	0.647273	1	0.673626	0.957629	1	1	0.40395	0.538803	0.104121	1	0.7029	1	0.855756	1	1	0.876061	0.834908	1	1
tr|G3HNJ3|G3HNJ3_CRIGR	[PGQ]-QQSQ[Dea]VLDAMQDSFTR		869.391	2	21.7735	FALSE	0	0.111252	0.649541	0	0.0166147	0.340239	0.027027	0	0.0576408	0	0.0398406	0.0548105	0	0	0	1	0	0	0	0	0	0	0	0	0	0	0	0	0	0	0	0	0	0	0	0	0	0	0.316832	0.396694	0.136986	1	0
tr|G3HNJ3|G3HNJ3_CRIGR	[PGQ]-QTFSDQMADLVQ[Dea]SQR		869.391	2	21.1872	TRUE	1	1	1	1	1	0.981389	1	1	0.578048	0.877688	0.431721	0.907842	1	0.420408	0.216791	1	0.543795	1	1	0.726211	0.991145	1	0.810826	0.973083	0.984845	0.0289991	1	1	1	1	1	0.844216	1	0.483139	1	0.439054	0.0235777	0.671399	1	1	0.725796	0.646207	1
tr|G3HNJ3|G3HNJ3_CRIGR	ASGIMDMLFQD[Dhy]R		683.318	2	25.4066	FALSE	1	1	1	0.521033	1	0.542169	0.82416	0.1491	1	0.310293	0.0422721	0.19325	0.466617	0	0	0	0	0.0143251	0.00128783	0	0	0.332281	1	0	0	0	0	0	0	0	0.024821	0	0	0	0	0	0	0	0.646288	1	0.438944	0.880305	1
tr|G3HNJ3|G3HNJ3_CRIGR	AD[Dhy]QFLMDMIGSR		683.318	2	25.102	TRUE	1	1	1	1	0.735897	1	0.528867	0.147423	0.518399	0.385509	1	1	1	1	1	1	1	1	1	1	1	1	1	1	1	1	1	0.956863	1	0.873932	1	1	1	1	1	1	0.86629	0.834121	1	1	1	0.898824	1
tr|G3HNJ3|G3HNJ3_CRIGR	C[PPa]QEILSVDC[PPa]SAN[Dea]N[Oxi]PAQAHLR		776.695	3	12.8556	FALSE	1	1	1	1	1	1	1	1	0.554648	1	0.47398	1	1	0.461333	1	0.0539397	0.166477	0.808947	0.664634	1	1	1	1	1	0.74232	0.130545	1	0.0417592	1	0.808976	0.31768	0.219934	1	1	0	0.0852459	0.795568	0.2661	1	1	1	0.826455	1
tr|G3HNJ3|G3HNJ3_CRIGR	LHAQAPN[Oxi]N[Dea]ASC[PPa]DVSLIEQC[PPa]R		776.695	3	13.3932	TRUE	1	1	1	1	1	1	1	1	1	1	1	1	1	1	1	0.265459	1	1	1	1	1	1	1	1	1	1	1	1	1	1	1	1	0.71295	1	1	0.994089	1	1	1	1	1	1	0.929308
tr|G3HNJ3|G3HNJ3_CRIGR	ELLHSLQTK		534.806	2	9.47792	FALSE	1	1	1	1	1	1	1	1	0.547096	1	1	0.702276	1	0.880131	0.0160275	1	1	1	1	1	1	1	1	0.547962	1	0.918853	0.189916	1	0.39705	1	0.853865	1	1	1	1	0.570449	1	0.695539	1	1	1	1	1
tr|G3HNJ3|G3HNJ3_CRIGR	TQLSHLLEK		534.806	2	9.88643	TRUE	1	1	1	1	1	1	1	0.0959735	1	0.636223	1	1	1	0.976744	1	1	1	0.183315	1	1	1	1	1	0.740335	1	1	1	1	1	1	0.850362	1	1	1	1	1	1	1	1	1	1	0.997871	1
tr|G3HNJ3|G3HNJ3_CRIGR	LFDSDPITVVLPEEVSKDN		706.36	3	25.2372	FALSE	1	1	1	1	1	0.526854	1	1	1	1	1	0.374204	1	1	1	1	1	0.0744351	0.851435	1	1	1	0.456807	1	0.0850583	1	0.924342	1	0.32291	1	0.102241	0.809571	0.599578	1	0.318043	1	0.283631	1	1	1	1	1	1
tr|G3HNJ3|G3HNJ3_CRIGR	DKSVEEPLVVTIPDSDFLN		706.36	3	25.3068	TRUE	1	1	1	1	0.849197	1	0.885491	1	1	1	1	0.753686	0.794581	1	0.608434	1	1	1	0.623393	1	0.816085	1	0.248303	1	1	1	1	1	0.250754	1	0.916138	1	0.618495	1	1	1	1	1	1	1	1	1	0.694396
tr|G3HNJ3|G3HNJ3_CRIGR	LFDSDPITVVLPE[NaX]EV		847.929	2	29.3179	FALSE	1	1	1	1	0.57529	1	1	0.252832	1	0.672224	0.0186514	0.561512	0.510959	0.295489	0.00941176	0.289565	1	1	0.394625	0.0983146	0.41163	0.134624	0.098085	0.0625	1	0	1	1	1	0.697195	0.00722022	0	0.667054	1	0.0119166	0.16636	0.242402	0.068078	0	1	1	0.738874	1
tr|G3HNJ3|G3HNJ3_CRIGR	EE[NaX]PLVVTIPDSDFLV		847.929	2	30.4269	TRUE	1	1	1	0.311321	0.261326	1	0.720804	1	0.423358	0.544715	0.194081	0.222916	0.782194	0.777048	0.176615	1	1	0.573418	0.679782	0.906165	0.37037	0.450673	0.231955	1	1	0.89298	0.222492	0.642837	1	0.932461	0.367907	0.508989	1	1	0.258251	0.806656	0.623853	0.620395	1	1	1	0.0915209	0.934162
tr|G3HNJ3|G3HNJ3_CRIGR	AFPEVC[PPa]N[Dea]ETMMALWEEC[PPa]KPC[PPa]LK		929.417	3	26.1966	FALSE	0.795993	0.618479	1	0.809816	1	1	1	1	0.970927	1	0.722684	0.615436	1	1	0.761473	0.812914	1	1	1	1	1	0.968058	1	1	1	0.941801	1	1	1	1	1	1	1	0.630383	0.99833	1	1	0.186014	1	1	1	1	1
tr|G3HNJ3|G3HNJ3_CRIGR	LC[PPa]PKC[PPa]EEWLAMMTEN[Dea]C[PPa]VEPFAK		929.417	3	26.5361	TRUE	1	1	0.692174	1	1	1	1	0.515705	1	1	1	0.199908	0.922304	1	0.0757935	0.0881783	0.312603	0.22415	0.753505	0.377399	1	0.424518	1	1	1	0.349707	1	0.669806	1	1	1	1	0.641765	1	0.145856	1	0.557086	1	1	1	1	0.823884	1
tr|G3HNJ3|G3HNJ3_CRIGR	QELN[Dea]DSLQMAER		717.83	2	11.8202	FALSE	1	1	1	1	1	1	1	1	1	1	0.815062	1	1	1	1	1	1	1	1	1	1	1	1	1	1	1	1	1	0.551783	1	1	0.372573	0.370745	0.140212	1	0.396643	1	1	1	0.727273	0.650815	1	0.928861
tr|G3HNJ3|G3HNJ3_CRIGR	EAMQLSDN[Dea]LEQR		717.83	2	12.422	TRUE	1	1	1	1	1	0.83293	1	0.462585	0.511571	1	1	0.741886	0.511994	1	0.918546	0.640351	0.587373	1	0.166167	0.0275938	1	1	0.203811	0.0481696	1	1	1	1	0.858676	1	0.246575	0.670529	0.344521	0.0454294	0.0196353	0.376493	0.862988	1	1	1	0.884097	0.981553	1
tr|G3HNJ3|G3HNJ3_CRIGR	[PGQ]-QELN[Dea]DSLQMAER		709.317	2	15.6919	FALSE	1	1	1	1	1	1	1	1	1	1	1	1	1	1	1	1	1	1	1	1	1	0.237317	1	1	1	1	1	1	1	1	1	1	1	1	0.826996	0.43105	1	1	1	1	1	1	1
tr|G3HNJ3|G3HNJ3_CRIGR	[PGQ]-QEAMQLSDN[Dea]LER		709.317	2	16.2015	TRUE	1	1	1	1	1	1	1	1	0.902919	1	1	0.988671	1	1	0.313941	1	1	0.979856	1	0.651556	1	0.285483	0.676372	1	0.564404	1	0.434119	1	0.864934	1	1	0.598434	1	1	1	0.493054	1	0.989334	1	1	1	1	0.525026
tr|G3HNJ3|G3HNJ3_CRIGR	FDSDPITVVLPEEV		780.396	2	27.4623	FALSE	1	0.858701	1	0.416938	1	1	1	1	0.889806	0.725953	1	1	0.942515	1	1	0.987104	1	0.550572	1	1	1	1	1	1	1	0.743445	1	1	1	1	1	1	1	1	1	0.730458	1	1	1	1	1	0.687676	1
tr|G3HNJ3|G3HNJ3_CRIGR	EEPLVVTIPDSDFV		780.396	2	26.5574	TRUE	1	0.83822	1	1	1	0.61211	1	1	1	1	0.867236	0.575017	1	1	0.921813	0.667698	0.288016	1	0.0330138	1	0.310584	0.789638	1	1	1	1	1	0.405806	0.12276	0.80985	1	0.606093	1	0.716829	0.547474	0.42831	0.0858563	0.891964	1	1	1	0.555699	1
tr|G3HNJ3|G3HNJ3_CRIGR	Q[Dea]ELN[Dea]DSLQMAER		718.322	2	12.2673	FALSE	1	1	1	1	1	1	1	1	1	1	0.77019	1	1	0.98283	1	1	1	1	1	1	1	1	1	1	1	1	1	1	0.330579	1	1	1	0.35358	0.0268222	1	0.166483	1	0.471025	1	0.659779	1	1	0.932551
tr|G3HNJ3|G3HNJ3_CRIGR	EAMQLSDN[Dea]LEQ[Dea]R		718.322	2	11.2094	TRUE	0.81362	0.72	1	1	1	1	1	1	0.764786	1	0.492658	1	0.833695	0.643009	0.616951	1	0.622978	1	1	1	1	0.959931	1	0.623046	0.565856	1	1	1	0.26454	1	1	1	1	0.931514	1	0.945791	1	1	1	1	1	0.877277	0.807234
tr|G3HNJ3|G3HNJ3_CRIGR	[PGQ]-QELNDSLQMAER		708.825	2	15.3594	FALSE	1	1	1	1	1	1	1	1	1	1	1	1	1	1	1	0.580039	0.839107	1	0.864184	1	0.702525	0.911481	1	1	1	1	0.697237	0.281567	1	0.550487	1	0.272669	0.54049	1	0.0984592	1	1	1	1	1	0.803488	1	0.936865
tr|G3HNJ3|G3HNJ3_CRIGR	[PGQ]-QEAMQLSDNLER		708.825	2	16.0892	TRUE	1	1	1	1	1	0.904871	1	0.617657	1	1	0.986791	0.337032	1	0.553729	0.592368	0.932012	1	1	0.727811	1	1	1	0.664225	1	0.595677	1	1	1	1	1	1	1	1	1	0.698454	1	1	1	1	1	0.404092	1	1
tr|G3HSL4|G3HSL4_CRIGR	VFSGVVSTGLK		547.316	2	14.138	FALSE	1	1	1	1	0.020141	0.0481036	0.0727273	0	0.202343	1	0	0.143842	0	0	0.077322	0	0.113254	0	0	0.00378788	0	0	0	0	0	0.0442478	0	0.075188	0.0295749	0	0	0.0312082	0	0	0.151302	0	0.0120284	0	1	1	1	0	0
tr|G3HSL4|G3HSL4_CRIGR	LGTSVVGSFVK		547.316	2	12.7553	TRUE	0.924748	0.567184	0.824074	1	1	0.766426	1	0.104803	1	1	1	1	1	0.571518	1	1	0.973421	1	1	1	0.929835	1	1	0.00967742	1	0.668958	0.851873	0.443233	1	1	1	1	0.469184	1	1	1	1	0.936915	0.974359	1	1	1	0.521472
tr|G3HSL4|G3HSL4_CRIGR	GGGQIIPTAR		485.277	2	9.77122	FALSE	0.621653	0.0616246	1	0.226455	0	0	0	0	0.0367751	0.0783013	0	0	0	0.0855019	0	0	0	0	0	0	0	0	0	0	0	0	0.0400822	0	0	0	0	0	0	0	0	0	0	0	1	0.917073	0	0.178067	0.078203
tr|G3HSL4|G3HSL4_CRIGR	ATPIIQGGGR		485.277	2	9.72617	TRUE	1	1	1	0.724096	1	1	1	0.600139	1	1	1	1	1	1	0.438642	0.162872	0.334845	1	0.205491	1	1	0.473937	1	0.876205	1	1	1	1	1	0.0172507	1	1	0.684648	1	0.92607	1	1	1	0.820513	1	0.925388	1	0.791163
tr|G3HSL4|G3HSL4_CRIGR	GHVFEESQVAGTPMFVVK		654.664	3	17.819	FALSE	1	1	1	1	0	0.814454	0.0793763	0.545193	0	0	0	0	0	0	0.0104895	0	0	0	0	0	0	0	0	0	0	0	0	0	0	0	0	0	0	0	0	0	0	0	0.828844	1	1	0.524832	0.164125
tr|G3HSL4|G3HSL4_CRIGR	VVFMPTGAVQSEEFVHGK		654.664	3	18.0554	TRUE	1	1	1	1	0.494835	1	1	1	1	1	1	1	1	1	0.77392	1	1	0.94239	1	1	0.142166	1	1	1	1	1	0.446508	0.554535	1	0.521578	0.6	0.992306	0.265892	1	0.183499	0.438581	0.477735	1	0.863036	1	1	1	1
tr|G3HSL4|G3HSL4_CRIGR	ETVSEESNVLC[PPa]LSK		804.893	2	13.9683	FALSE	0.977238	0	1	0	0	0	0.130602	0	0	0	0	0	0	0.0259039	0	0	0	0	0	0	0	0	0	0	0	0	0.533724	0	0	0	0.0188305	0	0.0840411	0.0495322	0	0	0	0	0.659459	0.0407524	0.0143627	0.079235	0
tr|G3HSL4|G3HSL4_CRIGR	SLC[PPa]LVNSEESVTEK		804.893	2	13.905	TRUE	1	0.177489	1	1	1	1	1	0.161453	1	1	1	0.0746518	1	0.690575	1	0.425131	0.826839	1	0.954521	1	1	0.985408	1	1	0.58929	1	1	1	1	1	0.776265	1	1	0.0433093	0.929769	0.955053	1	1	1	0.395221	1	1	1
tr|G3HSL4|G3HSL4_CRIGR	EGALC[PPa]EENMR		611.763	2	8.29649	FALSE	1	0.387597	1	1	1	1	1	0.141962	0.413703	1	0.251366	0.0123796	0.296581	1	0.0303665	1	0	0.10775	0.806295	0.559133	0	0	0.594732	0.732325	0.248502	0	0	1	0	1	1	0.909004	1	0.229158	0.0335689	0.249057	0.0865255	1	1	1	0.774155	0.385937	0
tr|G3HSL4|G3HSL4_CRIGR	MNEEC[PPa]LAGER		611.763	2	7.72236	TRUE	1	1	1	1	0.0622776	1	1	0.0230352	1	1	0.645791	0.316403	1	1	1	1	1	0.0182796	0.138877	0.573144	1	1	0.877477	1	0.00727603	0.767193	1	1	1	0.00564016	0.640688	0.583446	1	0.995368	0.998568	1	1	1	1	0.574103	0.968269	0.1875	0.218667
tr|G3HSL4|G3HSL4_CRIGR	GHVFEESQVAGTPM[Oxi]FVVK		659.996	3	15.6648	FALSE	1	0.670232	1	0.579096	0.801626	0.0105597	0.00377715	0.615067	0	0	0	0.0123457	0.0202156	0.177183	0.0729858	0.0665994	0	0	0.946166	0.168138	0.123457	0.12605	0.00371747	0.432483	0	0	0.0732422	0	0	0.581721	0	0	0.330453	0.0286697	0	0	0.0422189	0	1	1	1	0.977644	0.0713073
tr|G3HSL4|G3HSL4_CRIGR	VVFM[Oxi]PTGAVQSEEFVHGK		659.996	3	15.3812	TRUE	1	1	1	1	1	1	1	1	1	1	1	1	1	1	1	1	1	1	1	1	1	1	1	1	1	1	0.914349	1	1	1	1	1	0.81786	1	1	1	1	1	1	1	1	0.653625	1
tr|G3HSL4|G3HSL4_CRIGR	GEGQLGPAER		507.254	2	7.68082	FALSE	1	1	1	1	1	1	0.922259	0.0238885	0.749657	1	1	0.92562	1	1	0.759989	1	0.370347	0.0572207	0.49144	0.393961	1	1	1	1	1	0.0906646	0.746967	0.489556	1	0.0760525	1	0.099393	0.178359	0.894205	0.162839	1	0.679223	1	1	1	1	0.285714	1
tr|G3HSL4|G3HSL4_CRIGR	EAPGLQGEGR		507.254	2	7.7328	TRUE	1	1	1	0.84222	1	0.620009	1	1	1	1	1	1	1	0.655649	1	1	1	1	1	1	1	1	1	1	1	1	1	1	0.910496	1	1	1	1	1	1	1	1	0.245509	1	1	1	1	1
tr|G3HSL4|G3HSL4_CRIGR	VFDAIMNFR		556.781	2	19.9205	FALSE	1	0.214944	1	1	0	0	0	0	0	0	0	0	0	0	0	0	0	0	1	0	0	0	0	0	0	0	0.0379147	0	0	0.272727	0	0	0.081651	0	0	0	0	0	0.443005	0	0	0.142365	0
tr|G3HSL4|G3HSL4_CRIGR	FNMIADFVR		556.781	2	20.7967	TRUE	1	1	1	1	1	0.955823	1	1	1	1	0.9471	0.206615	0.745366	0.405618	1	0.833429	0.902726	0.0855661	1	1	0.600351	1	0.161318	0.384188	1	0.157746	1	0.932804	0.80914	0.304379	0.212058	0.142084	0.683319	0.00821355	0.00902256	0.953043	0.58482	1	1	0.596006	1	1	0.912913
tr|G3HSL4|G3HSL4_CRIGR	YEWDVAEAR		569.762	2	12.446	FALSE	0.181102	0.657485	1	0.477658	0.387209	1	1	0.036802	0.017134	1	1	0	0	0.64277	0.386942	0.689086	0.619805	0.517507	0.468633	1	0	0	0	1	1	0.529742	1	0.726293	0.385564	0.873698	0.543154	0.0424242	0.953344	1	0	1	1	0.734177	1	1	0.17341	0.880725	0
tr|G3HSL4|G3HSL4_CRIGR	AEAVDWEYR		569.762	2	0	TRUE	1	0.393133	1	1	1	1	1	0.556989	1	1	0.983588	0.00297177	1	1	1	1	0.407635	1	1	1	0.876918	1	0.426056	0.802892	1	0.595814	1	1	1	0.621056	0.270833	1	1	1	0.0673534	0.924975	1	0.0466755	1	0.769432	1	1	0.471658
tr|G3HSL4|G3HSL4_CRIGR	EGIPALDNFLDKL		722.888	2	30.8382	FALSE	0.385757	1	1	0	0	0.176245	0	0	0	0.765852	0	0	0	0	0	0	0	0	0	0	0	0	0	0	0	0	0	0	0	0	0	0	0	0	0	0	0	0	1	1	1	0.0994764	0.735897
tr|G3HSL4|G3HSL4_CRIGR	KDLFNDLAPIGEL		722.888	2	30.6624	TRUE	1	0.547325	1	0.746445	1	1	1	1	0.735895	1	0.559802	0.192022	1	0.404933	0.122431	1	0.353468	1	0.0350505	0.512011	1	1	0.615967	1	1	0.49929	0.847246	0.736334	0.813586	0.842931	1	1	0.688844	0.0371204	1	1	0.624852	0.257725	1	1	1	1	0.857595
tr|G3HSL4|G3HSL4_CRIGR	ARPFPDGLAEDIDKGEVSAR		536.525	4	15.7105	FALSE	1	1	1	1	0.00484262	0.537223	0.026556	0	0	0	0.0355434	0.00701262	0	0	0.00486618	0	0	0	0	0.0294438	0	1	0	0	0	0	0	0	0	0	0	0.0952744	0	0.358596	0	0	0	0	1	0.910284	1	1	0
tr|G3HSL4|G3HSL4_CRIGR	ASVEGKDIDEALGDPFPRAR		536.525	4	16.3231	TRUE	1	1	1	1	0.653285	1	1	1	1	0.804333	1	1	0.90882	0.507143	1	1	1	1	1	1	1	1	1	1	1	0.732111	1	1	1	1	1	1	1	1	1	1	0.680765	1	1	0.980253	1	1	1
tr|G3HSL4|G3HSL4_CRIGR	FSVSPVVR		445.758	2	11.9763	FALSE	0.228571	0.0383481	1	0	0	0	0	0	0	0	0	0	0	0	0	0	0	0	0	0	0	0	0	0	0	0	0	0	0	0	0	0	0	0.0165394	0	0	0	0	0.447439	0	0	0	0.00221976
tr|G3HSL4|G3HSL4_CRIGR	VVPSVSFR		445.758	2	11.492	TRUE	1	1	1	0.264966	1	0.952868	1	1	1	1	1	1	1	1	1	1	1	0.582491	0.888087	0.40822	1	1	0.182203	1	0.931403	0.474215	1	1	1	1	0.707522	1	1	1	1	0.674003	1	1	1	1	0.58798	1	1
tr|G3HSL4|G3HSL4_CRIGR	IMGPNYTPGK		539.273	2	9.01883	FALSE	1	0.363002	1	1	1	1	1	0.357791	0.876448	0.745448	0.753222	1	0.863678	0.975431	0.805912	1	0.210336	1	0.149761	1	0	0	0	0.582524	0.409977	0.729387	0	0.0940795	1	1	1	0.582155	1	1	1	0.397766	0.926994	0.277382	1	0.890969	1	0.118501	0.205198
tr|G3HSL4|G3HSL4_CRIGR	GPTYNPGMIK		539.273	2	9.13571	TRUE	1	1	1	1	1	1	1	0.635374	1	0.892595	1	0.404955	1	0.238619	0.885892	1	1	1	1	1	0.725796	1	1	0.693252	1	1	0.54728	0.954601	1	1	1	1	1	1	1	1	1	1	1	1	1	0.442491	0.862544
tr|G3HSL4|G3HSL4_CRIGR	SDPVVSYR		461.735	2	8.46958	FALSE	0	0.922299	0.834862	0.177215	0.174298	0.724803	1	0.495182	0.172566	1	0	0.0898755	0.671557	0.126661	1	0.45348	1	0.451752	1	1	1	1	1	0.00553097	1	1	1	0.129307	1	1	1	1	1	1	0.475433	0.410114	0.702749	1	1	0.0108696	1	0.201454	1
tr|G3HSL4|G3HSL4_CRIGR	YSVVPDSR		461.735	2	8.1362	TRUE	1	1	0.651934	0.812882	1	1	0.992005	1	1	1	1	1	1	1	1	1	1	1	1	1	1	1	1	0.332769	0.994891	1	1	1	0.967317	1	1	0.657324	1	0.532273	0.825605	0.469638	1	0.178044	0.290102	1	1	1	1
tr|G3HSL4|G3HSL4_CRIGR	IM[Oxi]GPNYTPGK		547.271	2	9.04058	FALSE	1	1	0.502165	1	0.963147	1	0.42976	0.591116	0.961739	1	1	0.664088	1	1	0.429747	1	0.161167	0.824882	1	1	0.257544	0	0	1	0.0847522	0.53083	1	1	1	1	0.935273	1	0.523406	1	1	1	1	0.889321	1	1	1	1	0.337391
tr|G3HSL4|G3HSL4_CRIGR	GPTYNPGM[Oxi]IK		547.271	2	9.03306	TRUE	1	1	1	0.333333	1	1	1	0.109485	1	1	1	1	1	0.0742885	0.346085	0.00398406	1	1	1	0.917391	1	0.645052	1	0.889639	0.830792	1	1	1	1	1	1	0.884578	0.541563	0.28238	1	1	1	0.679077	0.975645	1	1	0.981537	0.538886
tr|G3HSL4|G3HSL4_CRIGR	KIWC[PPa]FGPDGTGPNILTDITK		749.721	3	25.0454	FALSE	1	0.886199	1	1	0.779156	1	1	0.902827	1	1	0.284963	0.976085	1	1	1	0.873485	0.979602	0.905622	0.968867	0.907357	1	0	0	0.467428	0.00287908	0.0650864	0.519566	0.00323974	0.93511	0.303073	1	0	1	1	0.0302198	0	0.329933	0.0598399	1	1	1	0.928734	1
tr|G3HSL4|G3HSL4_CRIGR	TIDTLINPGTGDPGFC[PPa]WIKK		749.721	3	25.2361	TRUE	1	1	1	1	1	1	0.788101	0.982636	1	1	0.852819	1	0.954347	1	1	0.726891	1	1	0.494465	1	0.754414	1	0.63217	0.332316	0.66977	1	1	0.0880296	1	1	1	1	1	1	1	0.869072	0.927386	0.976954	1	1	1	1	1
tr|G3HSL4|G3HSL4_CRIGR	YLAEKYEWDVAEAR		581.618	3	15.2548	FALSE	1	0.15855	1	1	0.660658	0.414277	0.0326264	0	0.174393	0.17284	0.0445026	0.0261845	0	0	0.178484	0	0	0	0	0	0	0	0.00609385	0	0	0	0	0	0.134983	0	0	0.00206932	0	0	0	0	0	0	1	1	1	0.157658	1
tr|G3HSL4|G3HSL4_CRIGR	AEAVDWEYKEALYR		581.618	3	14.5231	TRUE	1	1	1	0.244856	1	1	1	1	1	0.735283	1	0.454749	1	1	1	1	0.957311	0.216157	1	1	1	1	1	1	1	0.776704	1	1	1	1	1	1	1	1	1	1	1	0.153458	1	1	1	1	1
tr|G3HSL4|G3HSL4_CRIGR	YVEPIEDVPC[PPa]GNIVGLVGVDQFLVK		925.154	3	31.0589	FALSE	0.961656	1	1	1	0.757983	0.895682	0.306175	0	0.0199693	0.0288535	0	0	0.00999286	0	0	0	0	0	0.132976	1	0	0	0	0.03	1	0.446324	0.61373	1	0	0	0	0	1	0	0	0	0.908853	0.0845411	1	1	1	0.751848	0
tr|G3HSL4|G3HSL4_CRIGR	VLFQDVGVLGVINGC[PPa]PVDEIPEVYK		925.154	3	31.2033	TRUE	1	1	1	0.912456	0.945848	1	1	1	0.747934	1	1	1	1	1	1	0.375407	1	1	0.860752	0.278075	0.43686	1	0.642946	0.990184	0.604932	0.134581	0.455106	0.821075	0.421595	0.463198	1	1	0.739888	1	0.510974	1	1	0.518271	1	1	0.76859	1	1
tr|G3HSL4|G3HSL4_CRIGR	AYLPVNESFGFTADLR		900.452	2	24.1849	FALSE	0.0520833	0.395922	1	0.835068	0	0.134316	0.994895	0	0.272149	0	0	0	1	0	0	0.0454054	0	0	0	0.0214811	0	0	0	0	0	0	0	0	0	0	0	0	0	0	0	0	0	0	0	1	1	0.42952	0.861757
tr|G3HSL4|G3HSL4_CRIGR	LDATFGFSENVPLYAR		900.452	2	24.2056	TRUE	1	1	1	1	1	1	0.496409	1	1	1	0.795706	1	0.0314548	0.982821	1	0.339345	1	1	1	1	1	0.555122	0.438871	1	0.502336	0.239023	0.386114	1	0.823347	1	1	0.416421	0.766194	0.900848	1	0.730997	1	0.0833671	1	0.377358	1	0.657865	1
tr|G3HSL4|G3HSL4_CRIGR	KEDLYLKPIQR		468.273	3	10.1101	FALSE	1	1	1	0.545055	1	1	1	1	1	0.119585	1	1	1	1	0.344109	0.106294	1	0.984897	0.34225	0.542285	0.135676	0.13913	1	0.606025	0.045864	0.26087	0.477894	0.480638	0.248826	1	1	0	0.29109	0.727897	0.130794	1	0.0995595	0.112578	1	1	1	1	1
tr|G3HSL4|G3HSL4_CRIGR	QIPKLYLDEKR		468.273	3	10.4852	TRUE	1	0.153494	1	1	0.762662	1	1	1	1	1	1	1	1	1	1	1	1	1	1	0.825245	1	1	0.748383	1	1	1	0.94671	1	1	0.673611	1	1	1	1	1	1	0.528864	1	1	1	1	1	1
tr|G3HSL4|G3HSL4_CRIGR	VFDAIM[Oxi]NFR		564.779	2	16.0514	FALSE	1	0.511456	1	0	0.475539	0	0	1	0	0.0372578	0	0	0.527886	1	0	0.0929564	0.24758	0.252095	1	0.331387	1	1	0.00713012	1	0.0706159	0	1	0.0266286	0.255177	0.718485	0.0323176	0.0170455	1	0.532192	1	1	0.39294	0.100634	1	0.017331	0	1	0
tr|G3HSL4|G3HSL4_CRIGR	FNM[Oxi]IADFVR		564.779	2	16.0257	TRUE	1	0.873405	1	0.951737	0.0709957	1	1	0.862286	0.953438	1	1	1	1	1	1	1	0.522596	1	1	1	1	0.457885	1	0.247126	1	1	1	0.131528	1	0.691401	1	1	0.754749	1	1	0.145897	1	1	0.395864	0.992032	0.478508	1	0.550223
tr|G3HSL4|G3HSL4_CRIGR	TGTITTFEHAHNMR		539.26	3	8.99563	FALSE	1	1	1	1	1	1	1	1	1	1	1	1	1	1	1	1	1	1	1	1	0.26109	0	0	1	0.0413907	1	1	1	1	1	0.489914	1	1	1	1	1	1	1	1	1	1	1	1
tr|G3HSL4|G3HSL4_CRIGR	MNHAHEFTTITGTR		539.26	3	8.85978	TRUE	1	1	1	1	1	1	1	0.57792	1	1	1	1	1	1	1	1	1	1	1	0.395789	1	1	1	1	0.67871	1	1	1	1	1	0.155873	1	0.894305	1	1	1	1	0.624666	1	1	1	1	0.817661
tr|G3HSL4|G3HSL4_CRIGR	GVQYLNEIK		532.293	2	12.844	FALSE	1	1	1	1	0.368452	1	0.74848	1	1	1	0.451539	1	1	1	1	1	1	1	1	1	1	1	0.355734	1	1	0.827534	1	0.949778	1	0.746719	0.874568	1	1	1	1	1	1	1	1	1	1	1	1
[truncated: 9,505 more rows]
[truncated: 53 more columns]

## Sheet: Ions
Protein	Peptide	Precursor MZ	Precursor Charge	RT	Fragment MZ	Fragment Charge	Ion Type	Residue	20190204_Schulz_Luci_1 (20190204_Schulz_Luci_1.wiff (sample 1))	20190204_Schulz_Luci_2 (20190204_Schulz_Luci_2.wiff (sample 1))	20190204_Schulz_Luci_3 (20190204_Schulz_Luci_3.wiff (sample 1))	20190204_Schulz_Luci_4 (20190204_Schulz_Luci_4.wiff (sample 1))	20190204_Schulz_Luci_5 (20190204_Schulz_Luci_5.wiff (sample 1))	20190204_Schulz_Luci_6 (20190204_Schulz_Luci_6.wiff (sample 1))	20190204_Schulz_Luci_7 (20190204_Schulz_Luci_7.wiff (sample 1))	20190204_Schulz_Luci_8 (20190204_Schulz_Luci_8.wiff (sample 1))	20190204_Schulz_Luci_9 (20190204_Schulz_Luci_9.wiff (sample 1))	20190204_Schulz_Luci_10 (20190204_Schulz_Luci_10.wiff (sample 1))	20190204_Schulz_Luci_11 (20190204_Schulz_Luci_11.wiff (sample 1))	20190204_Schulz_Luci_12 (20190204_Schulz_Luci_12.wiff (sample 1))	20190204_Schulz_Luci_13 (20190204_Schulz_Luci_13.wiff (sample 1))	20190204_Schulz_Luci_14 (20190204_Schulz_Luci_14.wiff (sample 1))	20190204_Schulz_Luci_15 (20190204_Schulz_Luci_15.wiff (sample 1))	20190204_Schulz_Luci_16 (20190204_Schulz_Luci_16.wiff (sample 1))	20190204_Schulz_Luci_17 (20190204_Schulz_Luci_17.wiff (sample 1))	20190204_Schulz_Luci_18 (20190204_Schulz_Luci_18.wiff (sample 1))	20190204_Schulz_Luci_19 (20190204_Schulz_Luci_19.wiff (sample 1))	20190204_Schulz_Luci_20 (20190204_Schulz_Luci_20.wiff (sample 1))	20190204_Schulz_Luci_22 (20190204_Schulz_Luci_22.wiff (sample 1))	20190204_Schulz_Luci_23 (20190204_Schulz_Luci_23.wiff (sample 1))	20190204_Schulz_Luci_24 (20190204_Schulz_Luci_24.wiff (sample 1))	20190204_Schulz_Luci_25 (20190204_Schulz_Luci_25.wiff (sample 1))	20190204_Schulz_Luci_26 (20190204_Schulz_Luci_26.wiff (sample 1))	20190204_Schulz_Luci_27 (20190204_Schulz_Luci_27.wiff (sample 1))	20190204_Schulz_Luci_28 (20190204_Schulz_Luci_28.wiff (sample 1))	20190204_Schulz_Luci_29 (20190204_Schulz_Luci_29.wiff (sample 1))	20190204_Schulz_Luci_30 (20190204_Schulz_Luci_30.wiff (sample 1))	20190204_Schulz_Luci_31 (20190204_Schulz_Luci_31.wiff (sample 1))	20190204_Schulz_Luci_32 (20190204_Schulz_Luci_32.wiff (sample 1))	20190204_Schulz_Luci_33 (20190204_Schulz_Luci_33.wiff (sample 1))	20190204_Schulz_Luci_34 (20190204_Schulz_Luci_34.wiff (sample 1))	20190204_Schulz_Luci_35 (20190204_Schulz_Luci_35.wiff (sample 1))	20190204_Schulz_Luci_36 (20190204_Schulz_Luci_36.wiff (sample 1))	20190204_Schulz_Luci_37 (20190204_Schulz_Luci_37v2.wiff (sample 1))	20190204_Schulz_Luci_38 (20190204_Schulz_Luci_38.wiff (sample 1))	20190204_Schulz_Luci_39 (20190204_Schulz_Luci_39.wiff (sample 1))	20190204_Schulz_Luci_40 (20190204_Schulz_Luci_40.wiff (sample 1))	20190204_Schulz_Luci_41 (20190204_Schulz_Luci_41.wiff (sample 1))	20190204_Schulz_Luci_42 (20190204_Schulz_Luci_42.wiff (sample 1))
[truncated: 28,953 more rows]
[truncated: 55 more columns]

[truncated: 4 more sheets: Peptides, Proteins, Protein FDR filtered, Protein quant]
