# Supplementary material for: Coagulation factor IX analysis in bioreactor cell culture supernatant predicts quality of the purified product
Source: Commun Biol. 2021 Mar 23;4:390. doi: 10.1038/s42003-021-01903-x (PMC7988164; doi:10.1038/s42003-021-01903-x)
Supplement: Supplementary file 21 — Supplementary Data S18 [file 42003_2021_1903_MOESM21_ESM.xlsx]

## Sheet: Notes
Notes
Digestion with Trypsin +/- PNGase F
This Supplementary Table contains all the PSMs identified by Byonic (Spectra Tab from the excel report).
The search conditions are exemplified by the tab containing the summary tab of this excel report.
T = Trypsin
P = PNGase G
Criteria for selection of PSMs for quantification
1) PSMs were of interest based on the PTMs
2) The highest score of all the PSMs was chosen, unless the fragment ions were better in a similarly scored peptide.
3) The Acquisition time of the PSM chosen was in agreement with the majority of all the psms for the same peptide.
4) For a psm to be included we used the following criteria: coverage from both sides of the peptide, presence of appropriate Y and oxonium ions if a glycan was assigned.
5) For some peptides multiple charge states were observed. In some cases the fragmentation pattern and fragment intensity was better for one charge state compared to the others. We did not always include all charge states identified. In some cases it was necessary to include more than 1 charge state due to overlapping m/z and RT in a particular SWATH windown.
6) Only completely cleaved products were included (with the exception of the first GLA peptide in which peptides with 1 or 2 missed cleavages were also included).
The tab Selected PSMs includes the PSMs selected from Byonic searches containing the PTMs of interest.

## Sheet: Selected PSMs
	Site	Query #:z	Protein Rank	Peptide < ProteinMetrics Confidential >	Glycans NHFAGNa	Modification Type(s)	Observed m/z	z	Observed (M+H)	Calc. mass (M+H)	Off-by-x error	Mass error (ppm)	Starting position	Cleavage	Score	Delta	Delta Mod	|Log Prob|	# of unique peptides	Protein Name	Protein DB number	Comment	Scan #	Scan Time
H2a	E7E8E15	03287:3	1	K.RYNSGKLEEFVQGNLER.E			680.35	3	2039.04	2039.03	0	2.6	46	Specific	458.04	452.53	452.53	7.06	180	>sp|P00740-6|FA9_HUMAN Coagulation factor IX OS=Homo sapiens variant 2 G 44 V GN=F9 PE=1 SV=2	117	sample=1 period=1 cycle=1022 experiment=7	sample=1 period=1 cycle=1022 experiment=7	15.4833
H2a	E7E8E15	03294:4	1	K.RYNSGKLEEFVQGNLER.E			510.51	4	2039.02	2039.03	0	-6	46	Specific	401.18	327.15	327.15	6.06	180	>sp|P00740-6|FA9_HUMAN Coagulation factor IX OS=Homo sapiens variant 2 G 44 V GN=F9 PE=1 SV=2	117	sample=1 period=1 cycle=1023 experiment=5	sample=1 period=1 cycle=1023 experiment=5	15.5101
H2a	E7E8E15	03875:3	1	K.RYNSGKLE[+43.990]EFVQGNLER.E		E[+44]	695.014	3	2083.03	2083.02	0	3.7	46	Specific	751.6	649.09	0	12.13	180	>sp|P00740-6|FA9_HUMAN Coagulation factor IX OS=Homo sapiens variant 2 G 44 V GN=F9 PE=1 SV=2	117	sample=1 period=1 cycle=1097 experiment=4	sample=1 period=1 cycle=1097 experiment=4	17.7447
H2a	E7E8E15	03879:4	1	K.RYNSGKLEEFVQGNLE[+43.990]R.E		E[+44]	521.512	4	2083.03	2083.02	0	2.4	46	Specific	480.99	473.61	8.41	7.66	180	>sp|P00740-6|FA9_HUMAN Coagulation factor IX OS=Homo sapiens variant 2 G 44 V GN=F9 PE=1 SV=2	117	sample=1 period=1 cycle=1098 experiment=4	sample=1 period=1 cycle=1098 experiment=4	17.7675
H2a	E7E8E15	04096:3	1	K.RYNSGKLEE[+43.990]FVQGNLE[+43.990]R.E		E[+44]*2	709.682	3	2127.03	2127.01	0	9.7	46	Specific	764.6	764.6	1.2	11.68	180	>sp|P00740-6|FA9_HUMAN Coagulation factor IX OS=Homo sapiens variant 2 G 44 V GN=F9 PE=1 SV=2	117	sample=1 period=1 cycle=1125 experiment=6	sample=1 period=1 cycle=1125 experiment=6	18.5876
H2a	E7E8E15	04071:4	1	K.RYNSGKLEE[+43.990]FVQGNLE[+43.990]R.E		E[+44]*2	532.513	4	2127.03	2127.01	0	8.4	46	Specific	561.82	561.82	1.2	8.05	180	>sp|P00740-6|FA9_HUMAN Coagulation factor IX OS=Homo sapiens variant 2 G 44 V GN=F9 PE=1 SV=2	117	sample=1 period=1 cycle=1122 experiment=5	sample=1 period=1 cycle=1122 experiment=5	18.4935
H2aTP	E7E8E15	03200:3	1	R.YNSGKLEEFVQGNLER.E			628.321	3	1882.95	1882.93	0	10.7	47	Specific	670.08	670.08	670.08	10.5	105	>sp|P00740-6|FA9_HUMAN Coagulation factor IX OS=Homo sapiens variant 2 G 44 V GN=F9 PE=1 SV=2	117	sample=1 period=1 cycle=1076 experiment=2	sample=1 period=1 cycle=1076 experiment=2	17.2101
H2a	E7E8E15	04335:3	1	R.YNSGKLE[+43.990]EFVQGNLER.E		E[+44]	642.975	3	1926.91	1926.92	0	-5	47	Specific	717.17	644.34	4.35	12.43	180	>sp|P00740-6|FA9_HUMAN Coagulation factor IX OS=Homo sapiens variant 2 G 44 V GN=F9 PE=1 SV=2	117	sample=1 period=1 cycle=1157 experiment=4	sample=1 period=1 cycle=1157 experiment=4	19.5317
H2a	E7E8E15	04449:3	1	R.YNSGKLEE[+43.990]FVQGNLE[+43.990]R.E		E[+44]*2	657.65	3	1970.94	1970.91	0	13.4	47	Specific	711.95	607.66	1.2	11.43	180	>sp|P00740-6|FA9_HUMAN Coagulation factor IX OS=Homo sapiens variant 2 G 44 V GN=F9 PE=1 SV=2	117	sample=1 period=1 cycle=1172 experiment=4	sample=1 period=1 cycle=1172 experiment=4	19.98
H2a	E7E8E15	01941:2	1	K.LEEFVQGNLER.E			667.337	2	1333.67	1333.67	0	-6.6	52	Specific	746.52	422.82	422.82	10.65	180	>sp|P00740-6|FA9_HUMAN Coagulation factor IX OS=Homo sapiens variant 2 G 44 V GN=F9 PE=1 SV=2	117	sample=1 period=1 cycle=924 experiment=12	sample=1 period=1 cycle=924 experiment=12	12.6125
H2aTP	E7E8E15	02349:2	1	K.LEE[+43.990]FVQGNLER.E		E[+44]	689.341	2	1377.67	1377.66	0	7.3	52	Specific	712.96	586.36	12.05	11.53	105	>sp|P00740-6|FA9_HUMAN Coagulation factor IX OS=Homo sapiens variant 2 G 44 V GN=F9 PE=1 SV=2	117	sample=1 period=1 cycle=978 experiment=12	sample=1 period=1 cycle=978 experiment=12	14.2685
H2a	E7E8E15	02946:2	1	K.LE[+43.990]E[+43.990]FVQGNLER.E		E[+44]*2	711.326	2	1421.64	1421.65	0	-6.8	52	Specific	393.61	352.53	352.53	4.88	180	>sp|P00740-6|FA9_HUMAN Coagulation factor IX OS=Homo sapiens variant 2 G 44 V GN=F9 PE=1 SV=2	117	sample=1 period=1 cycle=996 experiment=11	sample=1 period=1 cycle=996 experiment=11	14.7095
H2a	E26E27E30E33E36	03245:3	1	K.C[+71.037]SFEEAREVFENTER.T		C[+71]	639.621	3	1916.85	1916.84	0	2.6	69	Specific	569.96	476.32	476.32	8.58	180	>sp|P00740-6|FA9_HUMAN Coagulation factor IX OS=Homo sapiens variant 2 G 44 V GN=F9 PE=1 SV=2	117	sample=1 period=1 cycle=1018 experiment=8	sample=1 period=1 cycle=1018 experiment=8	15.363
H2a	E26E27E30E33E36	04396:3	1	K.C[+71.037]SFEEARE[+43.990]VFENTER.T		C[+71], E[+44]	654.291	3	1960.86	1960.83	0	12.9	69	Specific	409.14	393.67	1.2	6.05	180	>sp|P00740-6|FA9_HUMAN Coagulation factor IX OS=Homo sapiens variant 2 G 44 V GN=F9 PE=1 SV=2	117	sample=1 period=1 cycle=1164 experiment=3	sample=1 period=1 cycle=1164 experiment=3	19.7385
H1a	T39E40	01097:2	1	R.TTEFWK.Q			406.198	2	811.389	811.399	0	-11.3	84	Specific	439.92	352.92	352.92	4.68	116	>sp|P00740-6|FA9_HUMAN Coagulation factor IX OS=Homo sapiens variant 2 G 44 V GN=F9 PE=1 SV=2	117	sample=1 period=1 cycle=851 experiment=3	sample=1 period=1 cycle=851 experiment=3	10.5657
H1a	T39E40	01689:2	1	R.TTE[+43.990]FWK.Q		E[+44]	428.194	2	855.38	855.388	0	-9.1	84	Specific	371.06	286.07	286.07	3.95	116	>sp|P00740-6|FA9_HUMAN Coagulation factor IX OS=Homo sapiens variant 2 G 44 V GN=F9 PE=1 SV=2	117	sample=1 period=1 cycle=908 experiment=4	sample=1 period=1 cycle=908 experiment=4	12.1879
H2a	T39E40	01125:2	1	R.T[+656.228]TEFWK.Q	HexNAc(1)Hex(1)NeuAc(1)	T[+656]	734.326	2	1467.64	1467.63	0	12.1	84	Specific	286.65	161.06	0	2.4	180	>sp|P00740-6|FA9_HUMAN Coagulation factor IX OS=Homo sapiens variant 2 G 44 V GN=F9 PE=1 SV=2	117	sample=1 period=1 cycle=856 experiment=18	sample=1 period=1 cycle=856 experiment=18	10.6689
H2a	T39E40	01552:2	1	R.TT[+947.323]EFWK.Q	HexNAc(1)Hex(1)NeuAc(2)	T[+947]	879.861	2	1758.71	1758.72	0	-3.8	84	Specific	442.58	168.63	0	4.9	180	>sp|P00740-6|FA9_HUMAN Coagulation factor IX OS=Homo sapiens variant 2 G 44 V GN=F9 PE=1 SV=2	117	sample=1 period=1 cycle=899 experiment=20	sample=1 period=1 cycle=899 experiment=20	11.8918
H1a	Y45S53S61	00437:3	1	K.QYVDGDQC[+71.037]ES[+426.137]NPC[+71.037]LNGGS[+802.286]C[+71.037]K.D	Hex(1)Pent(2),HexNAc(1)Hex(1)Fuc(1)NeuAc(1)	C[+71]*3, S[+426][+802]	1186.81	3	3558.42	3558.37	0	13.8	90	Specific	293.17	104.43	10.76	2.81	116	>sp|P00740-6|FA9_HUMAN Coagulation factor IX OS=Homo sapiens variant 2 G 44 V GN=F9 PE=1 SV=2	117	sample=1 period=1 cycle=785 experiment=15	sample=1 period=1 cycle=785 experiment=15	8.6731
H1a	D64	04768:2	1	K.DDINSYEC[+71.037]WC[+71.037]PFGFEGK.N		C[+71]*2	1076.45	2	2151.89	2151.88	0	4.4	110	Specific	906.41	784.43	784.43	16.03	116	>sp|P00740-6|FA9_HUMAN Coagulation factor IX OS=Homo sapiens variant 2 G 44 V GN=F9 PE=1 SV=2	117	sample=1 period=1 cycle=1299 experiment=3	sample=1 period=1 cycle=1299 experiment=3	23.6513
H1aTP	D64	04364:3	1	K.DDINSYEC[+71.037]WC[+71.037]PFGFEGK.N		C[+71]*2	717.97	3	2151.9	2151.88	0	7.7	110	Specific	847.08	847.08	847.08	13.05	86	>sp|P00740-6|FA9_HUMAN Coagulation factor IX OS=Homo sapiens variant 2 G 44 V GN=F9 PE=1 SV=2	117	sample=1 period=1 cycle=1296 experiment=5	sample=1 period=1 cycle=1296 experiment=5	23.5914
H1a	D64	04892:2	1	K.DD[+15.995]INSYEC[+71.037]WC[+71.037]PFGFEGK.N		C[+71]*2, D[+16]	1084.45	2	2167.88	2167.87	0	4.5	110	Specific	880.17	775.32	0.55	15.03	116	>sp|P00740-6|FA9_HUMAN Coagulation factor IX OS=Homo sapiens variant 2 G 44 V GN=F9 PE=1 SV=2	117	sample=1 period=1 cycle=1338 experiment=4	sample=1 period=1 cycle=1338 experiment=4	24.7948
H1aTP	D64	04467:3	1	K.D[+15.995]DINSYEC[+71.037]WC[+71.037]PFGFEGK.N		C[+71]*2, D[+16]	723.303	3	2167.9	2167.87	0	10.3	110	Specific	804.87	791.83	2.67	13.28	86	>sp|P00740-6|FA9_HUMAN Coagulation factor IX OS=Homo sapiens variant 2 G 44 V GN=F9 PE=1 SV=2	117	sample=1 period=1 cycle=1333 experiment=3	sample=1 period=1 cycle=1333 experiment=3	24.7041
H1a	D85	01403:2	1	K.NC[+71.037]ELDVTC[+71.037]NIK.N		C[+71]*2	697.328	2	1393.65	1393.64	0	2.9	127	Specific	817.15	805.69	805.69	13.51	116	>sp|P00740-6|FA9_HUMAN Coagulation factor IX OS=Homo sapiens variant 2 G 44 V GN=F9 PE=1 SV=2	117	sample=1 period=1 cycle=881 experiment=7	sample=1 period=1 cycle=881 experiment=7	11.4301
H1aTP	D85	01301:3	1	K.NC[+71.037]ELDVTC[+71.037]NIK.N		C[+71]*2	465.222	3	1393.65	1393.64	0	4.7	127	Specific	495.57	488.52	488.52	6.69	86	>sp|P00740-6|FA9_HUMAN Coagulation factor IX OS=Homo sapiens variant 2 G 44 V GN=F9 PE=1 SV=2	117	sample=1 period=1 cycle=880 experiment=3	sample=1 period=1 cycle=880 experiment=3	11.4276
H1a	D85	01185:2	1	K.NC[+71.037]ELD[+15.995]VTC[+71.037]NIK.N		C[+71]*2, D[+16]	705.326	2	1409.64	1409.64	0	3.6	127	Specific	590.92	559.25	559.25	8.08	116	>sp|P00740-6|FA9_HUMAN Coagulation factor IX OS=Homo sapiens variant 2 G 44 V GN=F9 PE=1 SV=2	117	sample=1 period=1 cycle=860 experiment=7	sample=1 period=1 cycle=860 experiment=7	10.8341
H1a	D104	00084:3	1	K.NSADNKVVC[+71.037]SC[+71.037]TEGYR.L		C[+71]*2	629.955	3	1887.85	1887.83	0	9.4	147	Specific	883.24	848.05	848.05	15.11	116	>sp|P00740-6|FA9_HUMAN Coagulation factor IX OS=Homo sapiens variant 2 G 44 V GN=F9 PE=1 SV=2	117	sample=1 period=1 cycle=750 experiment=11	sample=1 period=1 cycle=750 experiment=11	7.6723
H2a	D104	00063:2	1	K.NSADNKVVC[+71.037]SC[+71.037]TEGYR.L		C[+71]*2	944.408	2	1887.81	1887.83	0	-12.9	147	Specific	767.6	602.76	602.76	11.83	180	>sp|P00740-6|FA9_HUMAN Coagulation factor IX OS=Homo sapiens variant 2 G 44 V GN=F9 PE=1 SV=2	117	sample=1 period=1 cycle=755 experiment=15	sample=1 period=1 cycle=755 experiment=15	7.7326
H1a	D104	00110:3	1	K.NSAD[+15.995]NKVVC[+71.037]SC[+71.037]TEGYR.L		C[+71]*2, D[+16]	635.288	3	1903.85	1903.83	0	11.7	147	Specific	523.85	478.1	478.1	7.18	116	>sp|P00740-6|FA9_HUMAN Coagulation factor IX OS=Homo sapiens variant 2 G 44 V GN=F9 PE=1 SV=2	117	sample=1 period=1 cycle=752 experiment=5	sample=1 period=1 cycle=752 experiment=5	7.7241
H1a	S141	00269:3	1	R.VSVSQTS[+963.318]KLTR.A	HexNAc(1)Hex(1)NeuAc(1)NeuGc(1)	S[+963]	723.679	3	2169.02	2169	0	8.7	181	Specific	348.35	205.84	0	5.34	116	>sp|P00740-6|FA9_HUMAN Coagulation factor IX OS=Homo sapiens variant 2 G 44 V GN=F9 PE=1 SV=2	117	sample=1 period=1 cycle=768 experiment=20	sample=1 period=1 cycle=768 experiment=20	8.1881
H1a	S141	00283:3	1	R.VSVSQTS[+947.323]KLTR.A	HexNAc(1)Hex(1)NeuAc(2)	S[+947]	718.348	3	2153.03	2153.01	0	9.9	181	Specific	720.35	433.35	1.2	12.06	116	>sp|P00740-6|FA9_HUMAN Coagulation factor IX OS=Homo sapiens variant 2 G 44 V GN=F9 PE=1 SV=2	117	sample=1 period=1 cycle=769 experiment=15	sample=1 period=1 cycle=769 experiment=15	8.2172
H1a	S141	00108:3	1	R.VSVSQTS[+656.228]KLTR.A	HexNAc(1)Hex(1)NeuAc(1)	S[+656]	621.309	3	1861.91	1861.91	0	-0.3	181	Specific	638.57	558.53	0	9.8	116	>sp|P00740-6|FA9_HUMAN Coagulation factor IX OS=Homo sapiens variant 2 G 44 V GN=F9 PE=1 SV=2	117	sample=1 period=1 cycle=752 experiment=3	sample=1 period=1 cycle=752 experiment=3	7.7191
H1aTP	S141	00102:2	1	R.VSVS[+656.228]QTSKLTR.A	HexNAc(1)Hex(1)NeuAc(1)	S[+656]	931.471	2	1861.94	1861.91	0	12.3	181	Specific	302.69	65.68	0	2.6	86	>sp|P00740-6|FA9_HUMAN Coagulation factor IX OS=Homo sapiens variant 2 G 44 V GN=F9 PE=1 SV=2	117	sample=1 period=1 cycle=750 experiment=15	sample=1 period=1 cycle=750 experiment=15	7.7025
FIXa	S141	00052:3	1	R.VSVSQTSKLTR.A			402.561	3	1205.67	1205.68	0	-13.2	181	Specific	413.28	413.28	413.28	8.7	94	>sp|P00740-6|FA9_HUMAN Coagulation factor IX OS=Homo sapiens variant 2 G 44 V GN=F9 PE=1 SV=2	117	sample=1 period=1 cycle=754 experiment=4	sample=1 period=1 cycle=754 experiment=4	7.7461
FIXa	S141	00065:2	1	R.VSVSQTSKLTR.A			603.338	2	1205.67	1205.68	0	-13.2	181	Specific	563.2	563.2	563.2	10.27	94	>sp|P00740-6|FA9_HUMAN Coagulation factor IX OS=Homo sapiens variant 2 G 44 V GN=F9 PE=1 SV=2	117	sample=1 period=1 cycle=755 experiment=8	sample=1 period=1 cycle=755 experiment=8	7.7811
H1aTP	D203	01492:2	1	K.VDAFC[+71.037]GGSIVNEK.W		C[+71]	705.344	2	1409.68	1409.67	0	5.8	248	Specific	939.22	835.54	835.54	16.1	86	>sp|P00740-6|FA9_HUMAN Coagulation factor IX OS=Homo sapiens variant 2 G 44 V GN=F9 PE=1 SV=2	117	sample=1 period=1 cycle=898 experiment=6	sample=1 period=1 cycle=898 experiment=6	11.9433
FIXaTP	D203	01291:2	1	K.VD[+15.995]AFC[+71.037]GGSIVNEK.W		C[+71], D[+16]	713.33	2	1425.65	1425.67	0	-11.3	248	Specific	462.22	406.54	406.54	7.24	67	>sp|P00740-6|FA9_HUMAN Coagulation factor IX OS=Homo sapiens variant 2 G 44 V GN=F9 PE=1 SV=2	117	sample=1 period=1 cycle=887 experiment=7	sample=1 period=1 cycle=887 experiment=7	11.4842
FIXa	N258	00185:4	1	R.IIPHHN[+2204.772]YNAAINK.Y	HexNAc(4)Hex(5)NeuAc(2)	N[+2205]	928.14	4	3709.54	3709.57	0	-9.4	299	Specific	480.24	372.12	14.08	9.02	94	>sp|P00740-6|FA9_HUMAN Coagulation factor IX OS=Homo sapiens variant 2 G 44 V GN=F9 PE=1 SV=2	117	sample=1 period=1 cycle=766 experiment=11	sample=1 period=1 cycle=766 experiment=11	8.0997
H1a	N258	00063:2	1	R.IIPHHNYNAAINK.Y			752.9	2	1504.79	1504.8	0	-6.6	299	Specific	639.72	603.43	603.43	8.66	116	>sp|P00740-6|FA9_HUMAN Coagulation factor IX OS=Homo sapiens variant 2 G 44 V GN=F9 PE=1 SV=2	117	sample=1 period=1 cycle=748 experiment=11	sample=1 period=1 cycle=748 experiment=11	7.6171
H1aTP	N258	00041:3	1	R.IIPHHNYNAAINK.Y			502.275	3	1504.81	1504.8	0	6.3	299	Specific	480.27	480.27	480.27	6.45	86	>sp|P00740-6|FA9_HUMAN Coagulation factor IX OS=Homo sapiens variant 2 G 44 V GN=F9 PE=1 SV=2	117	sample=1 period=1 cycle=745 experiment=6	sample=1 period=1 cycle=745 experiment=6	7.552

## Sheet: Summary
Summary:
	1) Input data file: D:\Luci\FIX\20190204_Schulz_Luci_Exp21\20190204_Schulz_Luci_FIXa_DDA.wiff
	2) Protein database: D:\Luci\PD Databases and search templates\20190214_rFIXH1H2merged_focused_with_decoys_FIX-3-6_PNGaseF.fasta
	3) Parameter file: D:\Luci\FIX\20190204_Schulz_Luci_Exp21\20190214_Byonic\20190215_Co4Ra2NeuGcOglyLacNAc_20190204_Schulz_Luci_FIXa_DDA.wiff_Byonic\objs\params.prf
	4) Date/Time: 15 February 2019 10:52:58 PM
	5) RunTime: 7 hours, 24 minutes, 28 seconds; on 6 cores
Summary Statistics:
	1) Reporting 20 forward and 16 reverse proteins
	2) 126 unique forward peptides
	3) 1647 spectra matched to forward peptides
	4) Estimated spectrum-level FDR on true proteins is 0.0%
Recorded protein search configuration:
Num	Rule	Value
0	Protein database	D:\Luci\PD Databases and search templates\20190214_rFIXH1H2merged_focused_with_decoys_FIX-3-6_PNGaseF.fasta
1	Spectrum-level FDR	Auto cut
2	Cleavage residues	RK
3	Digest cutter	C-terminal cutter
4	Peptide termini	Fully specific
5	Maximum number of missed cleavages	2
6	Fragmentation type	QTOF / HCD
7	Precursor tolerance	15.0 ppm
8	Fragment tolerance	40.0 ppm
9	Charges applied to charge-unassigned spectra:	1,2,3
10	Precursor mass max	10000.0
11	N-glycan search	None
12	O-glycan search	None
13	Off by x isotopes	-2,-1,0,+1,+2
14	Contaminants added	false
15	Decoys added	false
16	%Additional parameters:
17	Disulfide Enable	false
18	Trisulfide Enable	false
19	DSS Crosslink Enable	false
20	Custom Crosslink Enable	false
21	Wildcard Enable	0
22	Combyne cut off score	Auto
23	Protein FDR cutoff	1%
24	Focused DB created	false
25	Export mzIdentML	false
26	Score version	2
27	precursor_assignment_flags	2
28	po_NumberMonosReturn	1
29	Lock mass list	None
30	%Modification searches:
31	common_modifications_max	4
32	rare_modifications_max	2
33	%Fixed and variable modifications:
34	Propionamide / +71.037114 @ C | fixed
35	Oxidation / +15.994915 @ D, M | common1
36	Deamidated / +0.984016 @ N | common2
37	Carboxy / +43.989829 @ E | common4
38	Phospho / +79.966331 @ S, T | common2
39	Sulfo / +79.956815 @ S, T, Y | rare1
40	% Custom modification text below
41	HexNAc(4)Hex(5)NeuAc(2) @ N | rare1
42	HexNAc(4)Hex(5)NeuAc(1)NeuGc(1) @ N | rare1
43	%Glycan modifications:
44	[file:///D:\Luci\Byonic PTM databases and search templates\GlycanDatabases\N-glycan 50-57 common biantennary combined and LacNAc extensions.txt] @ NGlycan | rare1
45	HexNAc(1)Hex(1)NeuAc(1) @ OGlycan | rare1
46	HexNAc(1)Hex(1)NeuAc(2) @ OGlycan | rare1
47	Hex(1)Pent(1) @ OGlycan | rare2
48	Hex(1)Pent(2) @ OGlycan | rare2
49	HexNAc(1)Hex(1)Fuc(1)NeuAc(1) @ OGlycan | rare2
50	HexNAc(1)Hex(1)NeuGc(1) @ OGlycan | rare1
51	HexNAc(1)Hex(1)NeuAc(1)NeuGc(1) @ OGlycan | rare1
52	HexNAc(1)Hex(1)NeuGc(2) @ OGlycan | rare1
53	HexNAc(1)Hex(1)Fuc(1)NeuGc(1) @ OGlycan | rare1
54	Hex(2)Pent(2) @ OGlycan | rare1
55	Hex(2)Pent(2)NeuAc(1) @ OGlycan | rare1
56	% Custom modification text below
57	Show all N-glycopeptides	0
58	%Addition parameters:
59	Product Version	PMI-Byonic-Com:v2.13.17
60	Registered to	Benjamin Schulz University of Queensland, School of Chemistry and Molecualr Biosciences

## Sheet: pdFIX-T
Query #:z	Protein Rank	Peptide < ProteinMetrics Confidential >	Glycans NHFAGNa	Modification Type(s)	Observed m/z	z	Observed (M+H)	Calc. mass (M+H)	Off-by-x error	Mass error (ppm)	Starting position	Cleavage	Score	Delta	Delta Mod	|Log Prob|	# of unique peptides	Protein Name	Protein DB number	Comment	Scan #	Scan Time
03551:3	1	R.YNSGKLEEFVQGNLER.E			628.31	3	1882.92	1882.93	0	-7.3	47	Specific	301.87	301.87	301.87	5.56	94	>sp|P00740-6|FA9_HUMAN Coagulation factor IX OS=Homo sapiens variant 2 G 44 V GN=F9 PE=1 SV=2	117	sample=1 period=1 cycle=1084 experiment=3	sample=1 period=1 cycle=1084 experiment=3	17.344
03548:3	1	R.YNSGKLEEFVQGNLER.E			628.31	3	1882.91	1882.93	0	-7.8	47	Specific	454.3	454.3	454.3	8.34	94	>sp|P00740-6|FA9_HUMAN Coagulation factor IX OS=Homo sapiens variant 2 G 44 V GN=F9 PE=1 SV=2	117	sample=1 period=1 cycle=1083 experiment=5	sample=1 period=1 cycle=1083 experiment=5	17.3232
03110:2	1	R.TTE[+43.990]FWK.Q		E[+44]	428.192	2	855.377	855.388	0	-13	84	Specific	113.59	113.59	113.59	3.79	94	>sp|P00740-6|FA9_HUMAN Coagulation factor IX OS=Homo sapiens variant 2 G 44 V GN=F9 PE=1 SV=2	117	sample=1 period=1 cycle=1022 experiment=2	sample=1 period=1 cycle=1022 experiment=2	15.4966
03075:2	1	R.TTE[+43.990]FWK.Q		E[+44]	428.191	2	855.375	855.388	0	-15	84	Specific	146.09	146.09	146.09	4.46	94	>sp|P00740-6|FA9_HUMAN Coagulation factor IX OS=Homo sapiens variant 2 G 44 V GN=F9 PE=1 SV=2	117	sample=1 period=1 cycle=1018 experiment=2	sample=1 period=1 cycle=1018 experiment=2	15.3778
02880:2	1	R.TTE[+43.990]FWK.Q		E[+44]	428.193	2	855.378	855.388	0	-11.7	84	Specific	150.18	150.18	150.18	4.04	94	>sp|P00740-6|FA9_HUMAN Coagulation factor IX OS=Homo sapiens variant 2 G 44 V GN=F9 PE=1 SV=2	117	sample=1 period=1 cycle=1001 experiment=2	sample=1 period=1 cycle=1001 experiment=2	14.8713
02123:2	1	R.TTE[+43.990]FWK.Q		E[+44]	428.195	2	855.382	855.388	0	-7.4	84	Specific	218.99	218.99	218.99	3.83	94	>sp|P00740-6|FA9_HUMAN Coagulation factor IX OS=Homo sapiens variant 2 G 44 V GN=F9 PE=1 SV=2	117	sample=1 period=1 cycle=949 experiment=2	sample=1 period=1 cycle=949 experiment=2	13.3567
02310:2	1	R.TTE[+43.990]FWK.Q		E[+44]	428.192	2	855.377	855.388	0	-13.1	84	Specific	275.66	250.45	250.45	5.14	94	>sp|P00740-6|FA9_HUMAN Coagulation factor IX OS=Homo sapiens variant 2 G 44 V GN=F9 PE=1 SV=2	117	sample=1 period=1 cycle=962 experiment=3	sample=1 period=1 cycle=962 experiment=3	13.7278
02114:2	1	R.TTE[+43.990]FWK.Q		E[+44]	428.196	2	855.385	855.388	0	-3.9	84	Specific	282.27	223.34	223.34	4.06	94	>sp|P00740-6|FA9_HUMAN Coagulation factor IX OS=Homo sapiens variant 2 G 44 V GN=F9 PE=1 SV=2	117	sample=1 period=1 cycle=948 experiment=3	sample=1 period=1 cycle=948 experiment=3	13.3309
02159:2	1	R.TTE[+43.990]FWK.Q		E[+44]	428.194	2	855.38	855.388	0	-9.7	84	Specific	287.49	256.77	256.77	5.25	94	>sp|P00740-6|FA9_HUMAN Coagulation factor IX OS=Homo sapiens variant 2 G 44 V GN=F9 PE=1 SV=2	117	sample=1 period=1 cycle=952 experiment=3	sample=1 period=1 cycle=952 experiment=3	13.4426
01584:2	1	R.TTE[+43.990]FWK.Q		E[+44]	428.194	2	855.38	855.388	0	-9.1	84	Specific	303.33	242.78	242.78	5	94	>sp|P00740-6|FA9_HUMAN Coagulation factor IX OS=Homo sapiens variant 2 G 44 V GN=F9 PE=1 SV=2	117	sample=1 period=1 cycle=906 experiment=3	sample=1 period=1 cycle=906 experiment=3	12.1342
01814:2	1	R.TTE[+43.990]FWK.Q		E[+44]	428.192	2	855.376	855.388	0	-13.9	84	Specific	336.01	277.27	277.27	5.81	94	>sp|P00740-6|FA9_HUMAN Coagulation factor IX OS=Homo sapiens variant 2 G 44 V GN=F9 PE=1 SV=2	117	sample=1 period=1 cycle=927 experiment=4	sample=1 period=1 cycle=927 experiment=4	12.7305
01636:2	1	R.TTE[+43.990]FWK.Q		E[+44]	428.192	2	855.376	855.388	0	-14.4	84	Specific	340.74	291.21	291.21	5.98	94	>sp|P00740-6|FA9_HUMAN Coagulation factor IX OS=Homo sapiens variant 2 G 44 V GN=F9 PE=1 SV=2	117	sample=1 period=1 cycle=912 experiment=3	sample=1 period=1 cycle=912 experiment=3	12.3056
01862:2	1	R.TTE[+43.990]FWK.Q		E[+44]	428.192	2	855.376	855.388	0	-14.1	84	Specific	342.59	262.72	262.72	5.81	94	>sp|P00740-6|FA9_HUMAN Coagulation factor IX OS=Homo sapiens variant 2 G 44 V GN=F9 PE=1 SV=2	117	sample=1 period=1 cycle=930 experiment=3	sample=1 period=1 cycle=930 experiment=3	12.8155
01652:2	1	R.TTE[+43.990]FWK.Q		E[+44]	428.192	2	855.376	855.388	0	-13.9	84	Specific	345.28	277.77	277.77	5.81	94	>sp|P00740-6|FA9_HUMAN Coagulation factor IX OS=Homo sapiens variant 2 G 44 V GN=F9 PE=1 SV=2	117	sample=1 period=1 cycle=914 experiment=3	sample=1 period=1 cycle=914 experiment=3	12.3622
04500:7	1	R.TTEFWKQYVDGDQC[+71.037]E[+43.990]SN[+2220.767]PC[+71.037]LNGGSC[+71.037]KDDINS[+294.095]YE[+43.990]C[+71.037]WC[+71.037]PFGFEGK.N	HexNAc(4)Hex(5)NeuAc(1)NeuGc(1),Hex(1)Pent(1)	C[+71]*5, E[+44]*2, N[+2221], S[+294]	1123.44	7	7858.04	7858.03	0	1.4	84	Specific	274.09	274.09	1.2	3.51	94	>sp|P00740-6|FA9_HUMAN Coagulation factor IX OS=Homo sapiens variant 2 G 44 V GN=F9 PE=1 SV=2	117	sample=1 period=1 cycle=1261 experiment=4	sample=1 period=1 cycle=1261 experiment=4	22.5133
04561:5	1	R.T[+79.966]T[+79.966]EFWKQYVDGDQC[+71.037]ES[+294.095]NPC[+71.037]LN[+0.984]GGSC[+71.037]KDDIN[+0.984]SYEC[+71.037]WC[+71.037]PFGFEGK.N	Hex(1)Pent(1)	C[+71]*5, N[+1]*2, S[+294], T[+80]*2	1143.04	5	5711.17	5711.19	0	-3.3	84	Specific	158.48	158.48	0	2.48	94	>sp|P00740-6|FA9_HUMAN Coagulation factor IX OS=Homo sapiens variant 2 G 44 V GN=F9 PE=1 SV=2	117	sample=1 period=1 cycle=1269 experiment=11	sample=1 period=1 cycle=1269 experiment=11	22.7425
00481:3	1	K.QYVDGDQC[+71.037]ES[+294.095]NPC[+71.037]LNGGS[+802.286]C[+71.037]K.D	Hex(1)Pent(1),HexNAc(1)Hex(1)Fuc(1)NeuAc(1)	C[+71]*3, S[+294][+802]	1142.77	3	3426.28	3426.33	0	-13.9	90	Specific	460.95	277.3	6.62	8.75	94	>sp|P00740-6|FA9_HUMAN Coagulation factor IX OS=Homo sapiens variant 2 G 44 V GN=F9 PE=1 SV=2	117	sample=1 period=1 cycle=793 experiment=4	sample=1 period=1 cycle=793 experiment=4	8.8764
00506:4	1	K.QYVDGDQC[+71.037]ES[+294.095]NPC[+71.037]LN[+0.984]GGS[+802.286]C[+71.037]K.D	Hex(1)Pent(1),HexNAc(1)Hex(1)Fuc(1)NeuAc(1)	C[+71]*3, N[+1], S[+294][+802]	857.587	4	3427.33	3427.31	0	4.1	90	Specific	467.63	447.62	8.7	8.42	94	>sp|P00740-6|FA9_HUMAN Coagulation factor IX OS=Homo sapiens variant 2 G 44 V GN=F9 PE=1 SV=2	117	sample=1 period=1 cycle=797 experiment=8	sample=1 period=1 cycle=797 experiment=8	8.9899
04587:5	1	K.QYVDGDQC[+71.037]ESNPC[+71.037]LNGGS[+802.286]C[+71.037]KDDINS[+294.095]YEC[+71.037]WC[+71.037]PFGFEGK.N	HexNAc(1)Hex(1)Fuc(1)NeuAc(1),Hex(1)Pent(1)	C[+71]*5, S[+294][+802]	1112.84	5	5560.15	5559.19	1	-6.8	90	Specific	1008.12	1008.12	0	18.79	94	>sp|P00740-6|FA9_HUMAN Coagulation factor IX OS=Homo sapiens variant 2 G 44 V GN=F9 PE=1 SV=2	117	sample=1 period=1 cycle=1272 experiment=8	sample=1 period=1 cycle=1272 experiment=8	22.8266
04534:5	1	K.QYVDGDQC[+71.037]ESNPC[+71.037]LNGGS[+802.286]C[+71.037]KDDINS[+426.137]YEC[+71.037]WC[+71.037]PFGFEGK.N	HexNAc(1)Hex(1)Fuc(1)NeuAc(1),Hex(1)Pent(2)	C[+71]*5, S[+426][+802]	1139.26	5	5692.27	5691.23	1	6.1	90	Specific	1049.66	1049.66	0	17.22	94	>sp|P00740-6|FA9_HUMAN Coagulation factor IX OS=Homo sapiens variant 2 G 44 V GN=F9 PE=1 SV=2	117	sample=1 period=1 cycle=1266 experiment=8	sample=1 period=1 cycle=1266 experiment=8	22.6562
04588:5	1	K.QYVDGDQC[+71.037]ES[+426.137]N[+0.984]PC[+71.037]LNGGSC[+71.037]KDDINS[+802.286]YEC[+71.037]WC[+71.037]PFGFEGK.N	Hex(1)Pent(2),HexNAc(1)Hex(1)Fuc(1)NeuAc(1)	C[+71]*5, N[+1], S[+426][+802]	1139.23	5	5692.14	5692.22	0	-13.9	90	Specific	640.9	640.9	0	11.77	94	>sp|P00740-6|FA9_HUMAN Coagulation factor IX OS=Homo sapiens variant 2 G 44 V GN=F9 PE=1 SV=2	117	sample=1 period=1 cycle=1272 experiment=9	sample=1 period=1 cycle=1272 experiment=9	22.8291
04605:5	1	K.QYVDGDQC[+71.037]ESNPC[+71.037]LNGGS[+294.095]C[+71.037]KD[+15.995]DINS[+802.286]YEC[+71.037]WC[+71.037]PFGFEGK.N	Hex(1)Pent(1),HexNAc(1)Hex(1)Fuc(1)NeuAc(1)	C[+71]*5, D[+16], S[+294][+802]	1116.04	5	5576.16	5575.18	1	-5	90	Specific	886.58	886.58	0	15.13	94	>sp|P00740-6|FA9_HUMAN Coagulation factor IX OS=Homo sapiens variant 2 G 44 V GN=F9 PE=1 SV=2	117	sample=1 period=1 cycle=1274 experiment=10	sample=1 period=1 cycle=1274 experiment=10	22.8853
04527:5	1	K.QYVDGDQC[+71.037]ESNPC[+71.037]LNGGS[+294.095]C[+71.037]KD[+15.995]DINS[+802.286]YEC[+71.037]WC[+71.037]PFGFEGK.N	Hex(1)Pent(1),HexNAc(1)Hex(1)Fuc(1)NeuAc(1)	C[+71]*5, D[+16], S[+294][+802]	1116.03	5	5576.13	5575.18	1	-9.6	90	Specific	897.55	897.55	0	16.16	94	>sp|P00740-6|FA9_HUMAN Coagulation factor IX OS=Homo sapiens variant 2 G 44 V GN=F9 PE=1 SV=2	117	sample=1 period=1 cycle=1265 experiment=9	sample=1 period=1 cycle=1265 experiment=9	22.6275
04511:5	1	K.QYVDGDQC[+71.037]ESNPC[+71.037]LNGGS[+294.095]C[+71.037]KDD[+15.995]INS[+802.286]YEC[+71.037]WC[+71.037]PFGFEGK.N	Hex(1)Pent(1),HexNAc(1)Hex(1)Fuc(1)NeuAc(1)	C[+71]*5, D[+16], S[+294][+802]	1116.04	5	5576.15	5575.18	1	-6.2	90	Specific	898.73	898.73	0	15.79	94	>sp|P00740-6|FA9_HUMAN Coagulation factor IX OS=Homo sapiens variant 2 G 44 V GN=F9 PE=1 SV=2	117	sample=1 period=1 cycle=1263 experiment=6	sample=1 period=1 cycle=1263 experiment=6	22.5703
04595:5	1	K.QYVDGDQC[+71.037]E[+43.990]S[+79.966]NPC[+71.037]LNGGS[+79.966]C[+71.037]KDDINS[+947.323]YEC[+71.037]WC[+71.037]PFGFEGK.N	HexNAc(1)Hex(1)NeuAc(2)	C[+71]*5, E[+44], S[+80]*2[+947]	1123.61	5	5614.03	5614.05	0	-4.4	90	Specific	441.37	441.37	6.09	7.21	94	>sp|P00740-6|FA9_HUMAN Coagulation factor IX OS=Homo sapiens variant 2 G 44 V GN=F9 PE=1 SV=2	117	sample=1 period=1 cycle=1273 experiment=8	sample=1 period=1 cycle=1273 experiment=8	22.8555
04551:5	1	K.QYVDGDQC[+71.037]ES[+79.966]NPC[+71.037]LNGGS[+79.957]C[+71.037]KDDINS[+947.323]YE[+43.990]C[+71.037]WC[+71.037]PFGFEGK.N	HexNAc(1)Hex(1)NeuAc(2)	C[+71]*5, E[+44], S[+80]*2[+947]	1123.61	5	5614.01	5614.04	0	-6.4	90	Specific	550.07	550.07	0	8.83	94	>sp|P00740-6|FA9_HUMAN Coagulation factor IX OS=Homo sapiens variant 2 G 44 V GN=F9 PE=1 SV=2	117	sample=1 period=1 cycle=1268 experiment=9	sample=1 period=1 cycle=1268 experiment=9	22.7137
04543:5	1	K.QYVDGDQC[+71.037]E[+43.990]S[+79.966]NPC[+71.037]LNGGS[+79.966]C[+71.037]KDDINS[+963.318]YEC[+71.037]WC[+71.037]PFGFEGK.N	HexNAc(1)Hex(1)NeuAc(1)NeuGc(1)	C[+71]*5, E[+44], S[+80]*2[+963]	1127.01	5	5631.03	5630.05	1	-3.8	90	Specific	553.67	553.67	2.16	8.16	94	>sp|P00740-6|FA9_HUMAN Coagulation factor IX OS=Homo sapiens variant 2 G 44 V GN=F9 PE=1 SV=2	117	sample=1 period=1 cycle=1267 experiment=10	sample=1 period=1 cycle=1267 experiment=10	22.6849
04604:5	1	K.QYVDGDQC[+71.037]E[+43.990]SNPC[+71.037]LNGGSC[+71.037]KDDINS[+963.318]YE[+43.990]C[+71.037]WC[+71.037]PFGFE[+43.990]GK.N	HexNAc(1)Hex(1)NeuAc(1)NeuGc(1)	C[+71]*5, E[+44]*3, S[+963]	1112.63	5	5559.11	5558.1	1	1.8	90	Specific	897.12	897.12	1.2	14.8	94	>sp|P00740-6|FA9_HUMAN Coagulation factor IX OS=Homo sapiens variant 2 G 44 V GN=F9 PE=1 SV=2	117	sample=1 period=1 cycle=1274 experiment=9	sample=1 period=1 cycle=1274 experiment=9	22.8837
04606:5	1	K.QYVDGDQC[+71.037]E[+43.990]S[+79.966]NPC[+71.037]LNGGS[+656.228]C[+71.037]KDDINS[+426.137]YE[+43.990]C[+71.037]WC[+71.037]PFGFEGK.N	HexNAc(1)Hex(1)NeuAc(1),Hex(1)Pent(2)	C[+71]*5, E[+44]*2, S[+80][+426][+656]	1143.24	5	5712.18	5713.12	-1	11	90	Specific	517.2	114.21	0	3.87	94	>sp|P00740-6|FA9_HUMAN Coagulation factor IX OS=Homo sapiens variant 2 G 44 V GN=F9 PE=1 SV=2	117	sample=1 period=1 cycle=1274 experiment=11	sample=1 period=1 cycle=1274 experiment=11	22.887
04611:5	1	K.QYVDGDQC[+71.037]ES[+79.966]N[+0.984]PC[+71.037]LNGGS[+79.957]C[+71.037]KDDINS[+947.323]YE[+43.990]C[+71.037]WC[+71.037]PFGFEGK.N	HexNAc(1)Hex(1)NeuAc(2)	C[+71]*5, E[+44], N[+1], S[+80]*2[+947]	1124.01	5	5616.01	5615.03	1	-4.5	90	Specific	552.14	552.14	0	8.16	94	>sp|P00740-6|FA9_HUMAN Coagulation factor IX OS=Homo sapiens variant 2 G 44 V GN=F9 PE=1 SV=2	117	sample=1 period=1 cycle=1275 experiment=6	sample=1 period=1 cycle=1275 experiment=6	22.916
04596:5	1	K.QYVDGDQC[+71.037]E[+43.990]S[+79.966]NPC[+71.037]LN[+0.984]GGS[+294.095]C[+71.037]KDDIN[+0.984]S[+879.286]YEC[+71.037]WC[+71.037]PFGFEGK.N	Hex(1)Pent(1),Hex(2)Pent(2)NeuAc(1)	C[+71]*5, E[+44], N[+1]*2, S[+80][+294][+879]	1153.43	5	5763.11	5762.11	1	-0.9	90	Specific	200.82	200.82	0	3.8	94	>sp|P00740-6|FA9_HUMAN Coagulation factor IX OS=Homo sapiens variant 2 G 44 V GN=F9 PE=1 SV=2	117	sample=1 period=1 cycle=1273 experiment=9	sample=1 period=1 cycle=1273 experiment=9	22.858
04570:5	1	K.QYVDGDQC[+71.037]E[+43.990]S[+672.223]NPC[+71.037]LNGGS[+79.966]C[+71.037]KDD[+15.995]INS[+426.137]YE[+43.990]C[+71.037]WC[+71.037]PFGFEGK.N	HexNAc(1)Hex(1)NeuGc(1),Hex(1)Pent(2)	C[+71]*5, D[+16], E[+44]*2, S[+80][+426][+672]	1150.02	5	5746.06	5745.11	1	-9.3	90	Specific	294.38	294.38	0	6.03	94	>sp|P00740-6|FA9_HUMAN Coagulation factor IX OS=Homo sapiens variant 2 G 44 V GN=F9 PE=1 SV=2	117	sample=1 period=1 cycle=1270 experiment=10	sample=1 period=1 cycle=1270 experiment=10	22.7714
04569:5	1	K.QYVDGDQC[+71.037]ES[+879.286]NPC[+71.037]LN[+0.984]GGS[+79.966]C[+71.037]KDDINS[+79.966]Y[+79.957]E[+43.990]C[+71.037]WC[+71.037]PFGFEGK.N	Hex(2)Pent(2)NeuAc(1)	C[+71]*5, E[+44], N[+1], S[+80]*2[+879], Y[+80]	1126.4	5	5627.98	5626.96	1	2.5	90	Specific	333.49	333.49	0	5.16	94	>sp|P00740-6|FA9_HUMAN Coagulation factor IX OS=Homo sapiens variant 2 G 44 V GN=F9 PE=1 SV=2	117	sample=1 period=1 cycle=1270 experiment=9	sample=1 period=1 cycle=1270 experiment=9	22.7689
04820:3	1	K.DDINSYEC[+71.037]WC[+71.037]PFGFEGK.N		C[+71]*2	717.961	3	2151.87	2151.88	0	-4.3	110	Specific	472.99	472.99	472.99	7.59	94	>sp|P00740-6|FA9_HUMAN Coagulation factor IX OS=Homo sapiens variant 2 G 44 V GN=F9 PE=1 SV=2	117	sample=1 period=1 cycle=1310 experiment=4	sample=1 period=1 cycle=1310 experiment=4	23.9302
04817:2	1	K.DDINSYEC[+71.037]WC[+71.037]PFGFEGK.N		C[+71]*2	1076.44	2	2151.87	2151.88	0	-3.7	110	Specific	507.03	497.89	497.89	7.87	94	>sp|P00740-6|FA9_HUMAN Coagulation factor IX OS=Homo sapiens variant 2 G 44 V GN=F9 PE=1 SV=2	117	sample=1 period=1 cycle=1309 experiment=6	sample=1 period=1 cycle=1309 experiment=6	23.9075
04812:2	1	K.DDINSYEC[+71.037]WC[+71.037]PFGFEGK.N		C[+71]*2	1076.44	2	2151.87	2151.88	0	-4.7	110	Specific	664.14	640.93	640.93	11.51	94	>sp|P00740-6|FA9_HUMAN Coagulation factor IX OS=Homo sapiens variant 2 G 44 V GN=F9 PE=1 SV=2	117	sample=1 period=1 cycle=1308 experiment=7	sample=1 period=1 cycle=1308 experiment=7	23.8783
04805:3	1	K.DDINSYEC[+71.037]WC[+71.037]PFGFEGK.N		C[+71]*2	717.955	3	2151.85	2151.88	0	-13.8	110	Specific	667.99	622.27	622.27	13.15	94	>sp|P00740-6|FA9_HUMAN Coagulation factor IX OS=Homo sapiens variant 2 G 44 V GN=F9 PE=1 SV=2	117	sample=1 period=1 cycle=1307 experiment=6	sample=1 period=1 cycle=1307 experiment=6	23.8459
04789:3	1	K.DDINSYEC[+71.037]WC[+71.037]PFGFEGK.N		C[+71]*2	717.961	3	2151.87	2151.88	0	-4.8	110	Specific	668.22	645.66	645.66	11.51	94	>sp|P00740-6|FA9_HUMAN Coagulation factor IX OS=Homo sapiens variant 2 G 44 V GN=F9 PE=1 SV=2	117	sample=1 period=1 cycle=1304 experiment=6	sample=1 period=1 cycle=1304 experiment=6	23.7554
04775:3	1	K.DDINSYEC[+71.037]WC[+71.037]PFGFEGK.N		C[+71]*2	717.962	3	2151.87	2151.88	0	-2.6	110	Specific	723.79	715.15	715.15	12.34	94	>sp|P00740-6|FA9_HUMAN Coagulation factor IX OS=Homo sapiens variant 2 G 44 V GN=F9 PE=1 SV=2	117	sample=1 period=1 cycle=1302 experiment=5	sample=1 period=1 cycle=1302 experiment=5	23.6984
04800:2	1	K.DDINSYEC[+71.037]WC[+71.037]PFGFEGK.N		C[+71]*2	1076.43	2	2151.85	2151.88	0	-14.4	110	Specific	735.11	681.55	681.55	14.15	94	>sp|P00740-6|FA9_HUMAN Coagulation factor IX OS=Homo sapiens variant 2 G 44 V GN=F9 PE=1 SV=2	117	sample=1 period=1 cycle=1306 experiment=5	sample=1 period=1 cycle=1306 experiment=5	23.8203
04795:3	1	K.DDINSYEC[+71.037]WC[+71.037]PFGFEGK.N		C[+71]*2	717.959	3	2151.86	2151.88	0	-8	110	Specific	737.51	702.03	702.03	13.17	94	>sp|P00740-6|FA9_HUMAN Coagulation factor IX OS=Homo sapiens variant 2 G 44 V GN=F9 PE=1 SV=2	117	sample=1 period=1 cycle=1305 experiment=4	sample=1 period=1 cycle=1305 experiment=4	23.7873
04783:2	1	K.DDINSYEC[+71.037]WC[+71.037]PFGFEGK.N		C[+71]*2	1076.43	2	2151.85	2151.88	0	-12.2	110	Specific	799.75	754.9	754.9	15.15	94	>sp|P00740-6|FA9_HUMAN Coagulation factor IX OS=Homo sapiens variant 2 G 44 V GN=F9 PE=1 SV=2	117	sample=1 period=1 cycle=1303 experiment=6	sample=1 period=1 cycle=1303 experiment=6	23.731
04728:3	1	K.D[+15.995]DINSYEC[+71.037]WC[+71.037]PFGFEGK.N		C[+71]*2, D[+16]	723.293	3	2167.87	2167.87	0	-3.5	110	Specific	30.22	30.22	0	2.12	94	>sp|P00740-6|FA9_HUMAN Coagulation factor IX OS=Homo sapiens variant 2 G 44 V GN=F9 PE=1 SV=2	117	sample=1 period=1 cycle=1296 experiment=11	sample=1 period=1 cycle=1296 experiment=11	23.528
04716:3	1	K.DD[+15.995]INSYEC[+71.037]WC[+71.037]PFGFEGK.N		C[+71]*2, D[+16]	723.292	3	2167.86	2167.87	0	-5.5	110	Specific	215.56	215.56	0	3.7	94	>sp|P00740-6|FA9_HUMAN Coagulation factor IX OS=Homo sapiens variant 2 G 44 V GN=F9 PE=1 SV=2	117	sample=1 period=1 cycle=1295 experiment=6	sample=1 period=1 cycle=1295 experiment=6	23.5008
04918:3	1	K.DD[+15.995]INSYEC[+71.037]WC[+71.037]PFGFEGK.N		C[+71]*2, D[+16]	723.288	3	2167.85	2167.87	0	-11.3	110	Specific	511.58	511.58	1.97	8.73	94	>sp|P00740-6|FA9_HUMAN Coagulation factor IX OS=Homo sapiens variant 2 G 44 V GN=F9 PE=1 SV=2	117	sample=1 period=1 cycle=1340 experiment=3	sample=1 period=1 cycle=1340 experiment=3	24.8378
01938:3	1	K.NC[+71.037]ELDVTC[+71.037]NIK.N		C[+71]*2	465.226	3	1393.66	1393.64	0	12.7	127	Specific	161.9	132.08	132.08	1.57	94	>sp|P00740-6|FA9_HUMAN Coagulation factor IX OS=Homo sapiens variant 2 G 44 V GN=F9 PE=1 SV=2	117	sample=1 period=1 cycle=935 experiment=5	sample=1 period=1 cycle=935 experiment=5	12.9607
01564:3	1	K.NC[+71.037]ELDVTC[+71.037]NIK.N		C[+71]*2	465.219	3	1393.64	1393.64	0	-1.4	127	Specific	168.71	138.7	138.7	3.4	94	>sp|P00740-6|FA9_HUMAN Coagulation factor IX OS=Homo sapiens variant 2 G 44 V GN=F9 PE=1 SV=2	117	sample=1 period=1 cycle=904 experiment=4	sample=1 period=1 cycle=904 experiment=4	12.0784
01706:3	1	K.NC[+71.037]ELDVTC[+71.037]NIK.N		C[+71]*2	465.221	3	1393.65	1393.64	0	3.7	127	Specific	182.26	134.48	134.48	1.83	94	>sp|P00740-6|FA9_HUMAN Coagulation factor IX OS=Homo sapiens variant 2 G 44 V GN=F9 PE=1 SV=2	117	sample=1 period=1 cycle=919 experiment=5	sample=1 period=1 cycle=919 experiment=5	12.5056
01546:3	1	K.NC[+71.037]ELDVTC[+71.037]NIK.N		C[+71]*2	465.216	3	1393.63	1393.64	0	-8.3	127	Specific	295.87	233.92	233.92	4.59	94	>sp|P00740-6|FA9_HUMAN Coagulation factor IX OS=Homo sapiens variant 2 G 44 V GN=F9 PE=1 SV=2	117	sample=1 period=1 cycle=902 experiment=3	sample=1 period=1 cycle=902 experiment=3	12.0242
01526:3	1	K.NC[+71.037]ELDVTC[+71.037]NIK.N		C[+71]*2	465.218	3	1393.64	1393.64	0	-4.2	127	Specific	296.46	296.46	296.46	4.37	94	>sp|P00740-6|FA9_HUMAN Coagulation factor IX OS=Homo sapiens variant 2 G 44 V GN=F9 PE=1 SV=2	117	sample=1 period=1 cycle=899 experiment=3	sample=1 period=1 cycle=899 experiment=3	11.9392
01539:3	1	K.NC[+71.037]ELDVTC[+71.037]NIK.N		C[+71]*2	465.216	3	1393.63	1393.64	0	-7.8	127	Specific	299.93	269.62	269.62	4.95	94	>sp|P00740-6|FA9_HUMAN Coagulation factor IX OS=Homo sapiens variant 2 G 44 V GN=F9 PE=1 SV=2	117	sample=1 period=1 cycle=901 experiment=3	sample=1 period=1 cycle=901 experiment=3	11.995
01518:3	1	K.NC[+71.037]ELDVTC[+71.037]NIK.N		C[+71]*2	465.216	3	1393.63	1393.64	0	-7.6	127	Specific	312.41	217.2	217.2	4.59	94	>sp|P00740-6|FA9_HUMAN Coagulation factor IX OS=Homo sapiens variant 2 G 44 V GN=F9 PE=1 SV=2	117	sample=1 period=1 cycle=898 experiment=5	sample=1 period=1 cycle=898 experiment=5	11.9126
01497:3	1	K.NC[+71.037]ELDVTC[+71.037]NIK.N		C[+71]*2	465.216	3	1393.63	1393.64	0	-9.2	127	Specific	328.42	245.21	245.21	5.02	94	>sp|P00740-6|FA9_HUMAN Coagulation factor IX OS=Homo sapiens variant 2 G 44 V GN=F9 PE=1 SV=2	117	sample=1 period=1 cycle=896 experiment=2	sample=1 period=1 cycle=896 experiment=2	11.8509
03684:2	1	K.NC[+71.037]ELDVTC[+71.037]NIK.N		C[+71]*2	697.318	2	1393.63	1393.64	0	-11.7	127	Specific	342.96	306.93	306.93	5.94	94	>sp|P00740-6|FA9_HUMAN Coagulation factor IX OS=Homo sapiens variant 2 G 44 V GN=F9 PE=1 SV=2	117	sample=1 period=1 cycle=1106 experiment=7	sample=1 period=1 cycle=1106 experiment=7	18.0113
03519:2	1	K.NC[+71.037]ELDVTC[+71.037]NIK.N		C[+71]*2	697.32	2	1393.63	1393.64	0	-8.9	127	Specific	372.07	372.07	372.07	7.38	94	>sp|P00740-6|FA9_HUMAN Coagulation factor IX OS=Homo sapiens variant 2 G 44 V GN=F9 PE=1 SV=2	117	sample=1 period=1 cycle=1078 experiment=4	sample=1 period=1 cycle=1078 experiment=4	17.1679
03702:2	1	K.NC[+71.037]ELDVTC[+71.037]NIK.N		C[+71]*2	697.318	2	1393.63	1393.64	0	-11.5	127	Specific	372.36	305.37	305.37	5.54	94	>sp|P00740-6|FA9_HUMAN Coagulation factor IX OS=Homo sapiens variant 2 G 44 V GN=F9 PE=1 SV=2	117	sample=1 period=1 cycle=1109 experiment=7	sample=1 period=1 cycle=1109 experiment=7	18.1008
02724:2	1	K.NC[+71.037]ELDVTC[+71.037]NIK.N		C[+71]*2	697.316	2	1393.62	1393.64	0	-14.8	127	Specific	376.4	277.56	277.56	6.66	94	>sp|P00740-6|FA9_HUMAN Coagulation factor IX OS=Homo sapiens variant 2 G 44 V GN=F9 PE=1 SV=2	117	sample=1 period=1 cycle=991 experiment=9	sample=1 period=1 cycle=991 experiment=9	14.5831
01313:2	1	K.NC[+71.037]ELDVTC[+71.037]NIK.N		C[+71]*2	697.316	2	1393.63	1393.64	0	-14.1	127	Specific	378.5	315.04	315.04	6.27	94	>sp|P00740-6|FA9_HUMAN Coagulation factor IX OS=Homo sapiens variant 2 G 44 V GN=F9 PE=1 SV=2	117	sample=1 period=1 cycle=876 experiment=14	sample=1 period=1 cycle=876 experiment=14	11.2846
03588:2	1	K.NC[+71.037]ELDVTC[+71.037]NIK.N		C[+71]*2	697.316	2	1393.62	1393.64	0	-15	127	Specific	379.09	330.06	330.06	7.07	94	>sp|P00740-6|FA9_HUMAN Coagulation factor IX OS=Homo sapiens variant 2 G 44 V GN=F9 PE=1 SV=2	117	sample=1 period=1 cycle=1090 experiment=6	sample=1 period=1 cycle=1090 experiment=6	17.5278
01488:3	1	K.NC[+71.037]ELDVTC[+71.037]NIK.N		C[+71]*2	465.214	3	1393.63	1393.64	0	-11.6	127	Specific	379.18	323.68	323.68	6.05	94	>sp|P00740-6|FA9_HUMAN Coagulation factor IX OS=Homo sapiens variant 2 G 44 V GN=F9 PE=1 SV=2	117	sample=1 period=1 cycle=895 experiment=3	sample=1 period=1 cycle=895 experiment=3	11.8242
03669:2	1	K.NC[+71.037]ELDVTC[+71.037]NIK.N		C[+71]*2	697.32	2	1393.63	1393.64	0	-9.3	127	Specific	384.86	349.13	349.13	6.23	94	>sp|P00740-6|FA9_HUMAN Coagulation factor IX OS=Homo sapiens variant 2 G 44 V GN=F9 PE=1 SV=2	117	sample=1 period=1 cycle=1103 experiment=7	sample=1 period=1 cycle=1103 experiment=7	17.9244
03308:2	1	K.NC[+71.037]ELDVTC[+71.037]NIK.N		C[+71]*2	697.316	2	1393.62	1393.64	0	-14.8	127	Specific	393.24	275.89	275.89	6.48	94	>sp|P00740-6|FA9_HUMAN Coagulation factor IX OS=Homo sapiens variant 2 G 44 V GN=F9 PE=1 SV=2	117	sample=1 period=1 cycle=1042 experiment=9	sample=1 period=1 cycle=1042 experiment=9	16.0944
01476:3	1	K.NC[+71.037]ELDVTC[+71.037]NIK.N		C[+71]*2	465.215	3	1393.63	1393.64	0	-10.1	127	Specific	401.7	383.39	383.39	7.79	94	>sp|P00740-6|FA9_HUMAN Coagulation factor IX OS=Homo sapiens variant 2 G 44 V GN=F9 PE=1 SV=2	117	sample=1 period=1 cycle=893 experiment=2	sample=1 period=1 cycle=893 experiment=2	11.7667
03636:2	1	K.NC[+71.037]ELDVTC[+71.037]NIK.N		C[+71]*2	697.316	2	1393.62	1393.64	0	-14.9	127	Specific	422.89	304.77	304.77	6.86	94	>sp|P00740-6|FA9_HUMAN Coagulation factor IX OS=Homo sapiens variant 2 G 44 V GN=F9 PE=1 SV=2	117	sample=1 period=1 cycle=1098 experiment=7	sample=1 period=1 cycle=1098 experiment=7	17.775
02474:2	1	K.NC[+71.037]ELDVTC[+71.037]NIK.N		C[+71]*2	697.316	2	1393.63	1393.64	0	-14.3	127	Specific	425.1	339.56	339.56	7.05	94	>sp|P00740-6|FA9_HUMAN Coagulation factor IX OS=Homo sapiens variant 2 G 44 V GN=F9 PE=1 SV=2	117	sample=1 period=1 cycle=973 experiment=9	sample=1 period=1 cycle=973 experiment=9	14.0502
03527:2	1	K.NC[+71.037]ELDVTC[+71.037]NIK.N		C[+71]*2	697.32	2	1393.63	1393.64	0	-9.1	127	Specific	425.16	425.16	425.16	7.96	94	>sp|P00740-6|FA9_HUMAN Coagulation factor IX OS=Homo sapiens variant 2 G 44 V GN=F9 PE=1 SV=2	117	sample=1 period=1 cycle=1079 experiment=6	sample=1 period=1 cycle=1079 experiment=6	17.2037
03248:2	1	K.NC[+71.037]ELDVTC[+71.037]NIK.N		C[+71]*2	697.319	2	1393.63	1393.64	0	-9.7	127	Specific	425.81	345.29	345.29	6.44	94	>sp|P00740-6|FA9_HUMAN Coagulation factor IX OS=Homo sapiens variant 2 G 44 V GN=F9 PE=1 SV=2	117	sample=1 period=1 cycle=1036 experiment=8	sample=1 period=1 cycle=1036 experiment=8	15.9178
03469:2	1	K.NC[+71.037]ELDVTC[+71.037]NIK.N		C[+71]*2	697.317	2	1393.63	1393.64	0	-12.7	127	Specific	436.68	318.01	318.01	6.86	94	>sp|P00740-6|FA9_HUMAN Coagulation factor IX OS=Homo sapiens variant 2 G 44 V GN=F9 PE=1 SV=2	117	sample=1 period=1 cycle=1067 experiment=9	sample=1 period=1 cycle=1067 experiment=9	16.845
01466:3	1	K.NC[+71.037]ELDVTC[+71.037]NIK.N		C[+71]*2	465.217	3	1393.64	1393.64	0	-6.7	127	Specific	437.86	368.55	368.55	7.59	94	>sp|P00740-6|FA9_HUMAN Coagulation factor IX OS=Homo sapiens variant 2 G 44 V GN=F9 PE=1 SV=2	117	sample=1 period=1 cycle=892 experiment=2	sample=1 period=1 cycle=892 experiment=2	11.7376
01396:3	1	K.NC[+71.037]ELDVTC[+71.037]NIK.N		C[+71]*2	465.215	3	1393.63	1393.64	0	-9.9	127	Specific	439.16	434.7	434.7	7.79	94	>sp|P00740-6|FA9_HUMAN Coagulation factor IX OS=Homo sapiens variant 2 G 44 V GN=F9 PE=1 SV=2	117	sample=1 period=1 cycle=884 experiment=4	sample=1 period=1 cycle=884 experiment=4	11.5113
01456:3	1	K.NC[+71.037]ELDVTC[+71.037]NIK.N		C[+71]*2	465.213	3	1393.62	1393.64	0	-14.8	127	Specific	441.08	403.65	403.65	8.45	94	>sp|P00740-6|FA9_HUMAN Coagulation factor IX OS=Homo sapiens variant 2 G 44 V GN=F9 PE=1 SV=2	117	sample=1 period=1 cycle=890 experiment=2	sample=1 period=1 cycle=890 experiment=2	11.6836
03398:2	1	K.NC[+71.037]ELDVTC[+71.037]NIK.N		C[+71]*2	697.319	2	1393.63	1393.64	0	-10.3	127	Specific	444.79	444.79	444.79	7.85	94	>sp|P00740-6|FA9_HUMAN Coagulation factor IX OS=Homo sapiens variant 2 G 44 V GN=F9 PE=1 SV=2	117	sample=1 period=1 cycle=1054 experiment=3	sample=1 period=1 cycle=1054 experiment=3	16.4479
02325:2	1	K.NC[+71.037]ELDVTC[+71.037]NIK.N		C[+71]*2	697.32	2	1393.63	1393.64	0	-9.2	127	Specific	453.16	426.83	426.83	7.85	94	>sp|P00740-6|FA9_HUMAN Coagulation factor IX OS=Homo sapiens variant 2 G 44 V GN=F9 PE=1 SV=2	117	sample=1 period=1 cycle=962 experiment=18	sample=1 period=1 cycle=962 experiment=18	13.7403
03444:2	1	K.NC[+71.037]ELDVTC[+71.037]NIK.N		C[+71]*2	697.319	2	1393.63	1393.64	0	-9.6	127	Specific	461.81	461.81	461.81	8.02	94	>sp|P00740-6|FA9_HUMAN Coagulation factor IX OS=Homo sapiens variant 2 G 44 V GN=F9 PE=1 SV=2	117	sample=1 period=1 cycle=1063 experiment=5	sample=1 period=1 cycle=1063 experiment=5	16.7214
02893:2	1	K.NC[+71.037]ELDVTC[+71.037]NIK.N		C[+71]*2	697.317	2	1393.63	1393.64	0	-13.4	127	Specific	467.09	321.13	321.13	6.92	94	>sp|P00740-6|FA9_HUMAN Coagulation factor IX OS=Homo sapiens variant 2 G 44 V GN=F9 PE=1 SV=2	117	sample=1 period=1 cycle=1001 experiment=15	sample=1 period=1 cycle=1001 experiment=15	14.8838
03511:2	1	K.NC[+71.037]ELDVTC[+71.037]NIK.N		C[+71]*2	697.318	2	1393.63	1393.64	0	-12.3	127	Specific	467.28	331.99	331.99	7.29	94	>sp|P00740-6|FA9_HUMAN Coagulation factor IX OS=Homo sapiens variant 2 G 44 V GN=F9 PE=1 SV=2	117	sample=1 period=1 cycle=1076 experiment=6	sample=1 period=1 cycle=1076 experiment=6	17.1139
02912:2	1	K.NC[+71.037]ELDVTC[+71.037]NIK.N		C[+71]*2	697.318	2	1393.63	1393.64	0	-11.1	127	Specific	470.43	401.53	401.53	8.02	94	>sp|P00740-6|FA9_HUMAN Coagulation factor IX OS=Homo sapiens variant 2 G 44 V GN=F9 PE=1 SV=2	117	sample=1 period=1 cycle=1003 experiment=4	sample=1 period=1 cycle=1003 experiment=4	14.934
01447:3	1	K.NC[+71.037]ELDVTC[+71.037]NIK.N		C[+71]*2	465.215	3	1393.63	1393.64	0	-9.9	127	Specific	470.68	470.68	470.68	8.03	94	>sp|P00740-6|FA9_HUMAN Coagulation factor IX OS=Homo sapiens variant 2 G 44 V GN=F9 PE=1 SV=2	117	sample=1 period=1 cycle=889 experiment=2	sample=1 period=1 cycle=889 experiment=2	11.6528
03475:2	1	K.NC[+71.037]ELDVTC[+71.037]NIK.N		C[+71]*2	697.319	2	1393.63	1393.64	0	-10.6	127	Specific	473.98	433.75	433.75	8.02	94	>sp|P00740-6|FA9_HUMAN Coagulation factor IX OS=Homo sapiens variant 2 G 44 V GN=F9 PE=1 SV=2	117	sample=1 period=1 cycle=1069 experiment=3	sample=1 period=1 cycle=1069 experiment=3	16.8988
03432:2	1	K.NC[+71.037]ELDVTC[+71.037]NIK.N		C[+71]*2	697.317	2	1393.63	1393.64	0	-13.2	127	Specific	483.8	423.33	423.33	8.97	94	>sp|P00740-6|FA9_HUMAN Coagulation factor IX OS=Homo sapiens variant 2 G 44 V GN=F9 PE=1 SV=2	117	sample=1 period=1 cycle=1060 experiment=5	sample=1 period=1 cycle=1060 experiment=5	16.6319
01669:2	1	K.NC[+71.037]ELDVTC[+71.037]NIK.N		C[+71]*2	697.318	2	1393.63	1393.64	0	-12	127	Specific	487.22	332.14	332.14	7.01	94	>sp|P00740-6|FA9_HUMAN Coagulation factor IX OS=Homo sapiens variant 2 G 44 V GN=F9 PE=1 SV=2	117	sample=1 period=1 cycle=915 experiment=10	sample=1 period=1 cycle=915 experiment=10	12.4039
02275:2	1	K.NC[+71.037]ELDVTC[+71.037]NIK.N		C[+71]*2	697.321	2	1393.63	1393.64	0	-8	127	Specific	492.21	489.24	489.24	7.76	94	>sp|P00740-6|FA9_HUMAN Coagulation factor IX OS=Homo sapiens variant 2 G 44 V GN=F9 PE=1 SV=2	117	sample=1 period=1 cycle=959 experiment=18	sample=1 period=1 cycle=959 experiment=18	13.6546
02250:2	1	K.NC[+71.037]ELDVTC[+71.037]NIK.N		C[+71]*2	697.321	2	1393.63	1393.64	0	-7.2	127	Specific	495.44	451.36	451.36	7.99	94	>sp|P00740-6|FA9_HUMAN Coagulation factor IX OS=Homo sapiens variant 2 G 44 V GN=F9 PE=1 SV=2	117	sample=1 period=1 cycle=958 experiment=10	sample=1 period=1 cycle=958 experiment=10	13.6193
02985:2	1	K.NC[+71.037]ELDVTC[+71.037]NIK.N		C[+71]*2	697.316	2	1393.62	1393.64	0	-14.4	127	Specific	497.02	462.43	462.43	8.97	94	>sp|P00740-6|FA9_HUMAN Coagulation factor IX OS=Homo sapiens variant 2 G 44 V GN=F9 PE=1 SV=2	117	sample=1 period=1 cycle=1009 experiment=9	sample=1 period=1 cycle=1009 experiment=9	15.1143
01641:2	1	K.NC[+71.037]ELDVTC[+71.037]NIK.N		C[+71]*2	697.316	2	1393.62	1393.64	0	-14.5	127	Specific	498.37	373.24	373.24	8.74	94	>sp|P00740-6|FA9_HUMAN Coagulation factor IX OS=Homo sapiens variant 2 G 44 V GN=F9 PE=1 SV=2	117	sample=1 period=1 cycle=912 experiment=8	sample=1 period=1 cycle=912 experiment=8	12.314
02392:2	1	K.NC[+71.037]ELDVTC[+71.037]NIK.N		C[+71]*2	697.32	2	1393.63	1393.64	0	-9.3	127	Specific	500	444.94	444.94	8.13	94	>sp|P00740-6|FA9_HUMAN Coagulation factor IX OS=Homo sapiens variant 2 G 44 V GN=F9 PE=1 SV=2	117	sample=1 period=1 cycle=967 experiment=13	sample=1 period=1 cycle=967 experiment=13	13.8798
03189:2	1	K.NC[+71.037]ELDVTC[+71.037]NIK.N		C[+71]*2	697.318	2	1393.63	1393.64	0	-11.7	127	Specific	500.09	500.09	500.09	8.31	94	>sp|P00740-6|FA9_HUMAN Coagulation factor IX OS=Homo sapiens variant 2 G 44 V GN=F9 PE=1 SV=2	117	sample=1 period=1 cycle=1030 experiment=10	sample=1 period=1 cycle=1030 experiment=10	15.7431
03280:2	1	K.NC[+71.037]ELDVTC[+71.037]NIK.N		C[+71]*2	697.319	2	1393.63	1393.64	0	-10.2	127	Specific	505.38	456.59	456.59	8.36	94	>sp|P00740-6|FA9_HUMAN Coagulation factor IX OS=Homo sapiens variant 2 G 44 V GN=F9 PE=1 SV=2	117	sample=1 period=1 cycle=1039 experiment=11	sample=1 period=1 cycle=1039 experiment=11	16.0069
03335:2	1	K.NC[+71.037]ELDVTC[+71.037]NIK.N		C[+71]*2	697.319	2	1393.63	1393.64	0	-10.5	127	Specific	506.03	479.35	479.35	8.31	94	>sp|P00740-6|FA9_HUMAN Coagulation factor IX OS=Homo sapiens variant 2 G 44 V GN=F9 PE=1 SV=2	117	sample=1 period=1 cycle=1045 experiment=8	sample=1 period=1 cycle=1045 experiment=8	16.1838
01437:3	1	K.NC[+71.037]ELDVTC[+71.037]NIK.N		C[+71]*2	465.214	3	1393.63	1393.64	0	-13.3	127	Specific	510.24	436.23	436.23	8.92	94	>sp|P00740-6|FA9_HUMAN Coagulation factor IX OS=Homo sapiens variant 2 G 44 V GN=F9 PE=1 SV=2	117	sample=1 period=1 cycle=887 experiment=2	sample=1 period=1 cycle=887 experiment=2	11.5969
03427:2	1	K.NC[+71.037]ELDVTC[+71.037]NIK.N		C[+71]*2	697.317	2	1393.63	1393.64	0	-12.9	127	Specific	516.98	423.13	423.13	8.74	94	>sp|P00740-6|FA9_HUMAN Coagulation factor IX OS=Homo sapiens variant 2 G 44 V GN=F9 PE=1 SV=2	117	sample=1 period=1 cycle=1059 experiment=4	sample=1 period=1 cycle=1059 experiment=4	16.6046
02187:2	1	K.NC[+71.037]ELDVTC[+71.037]NIK.N		C[+71]*2	697.32	2	1393.63	1393.64	0	-8.8	127	Specific	521.23	491.18	491.18	8.12	94	>sp|P00740-6|FA9_HUMAN Coagulation factor IX OS=Homo sapiens variant 2 G 44 V GN=F9 PE=1 SV=2	117	sample=1 period=1 cycle=953 experiment=15	sample=1 period=1 cycle=953 experiment=15	13.4827
02369:2	1	K.NC[+71.037]ELDVTC[+71.037]NIK.N		C[+71]*2	697.317	2	1393.63	1393.64	0	-13.6	127	Specific	534.18	427.95	427.95	8.92	94	>sp|P00740-6|FA9_HUMAN Coagulation factor IX OS=Homo sapiens variant 2 G 44 V GN=F9 PE=1 SV=2	117	sample=1 period=1 cycle=965 experiment=15	sample=1 period=1 cycle=965 experiment=15	13.8256
03408:2	1	K.NC[+71.037]ELDVTC[+71.037]NIK.N		C[+71]*2	697.319	2	1393.63	1393.64	0	-10.5	127	Specific	535.44	475.56	475.56	8.54	94	>sp|P00740-6|FA9_HUMAN Coagulation factor IX OS=Homo sapiens variant 2 G 44 V GN=F9 PE=1 SV=2	117	sample=1 period=1 cycle=1055 experiment=7	sample=1 period=1 cycle=1055 experiment=7	16.4895
01901:2	1	K.NC[+71.037]ELDVTC[+71.037]NIK.N		C[+71]*2	697.317	2	1393.63	1393.64	0	-13.8	127	Specific	539.28	396.3	396.3	9.1	94	>sp|P00740-6|FA9_HUMAN Coagulation factor IX OS=Homo sapiens variant 2 G 44 V GN=F9 PE=1 SV=2	117	sample=1 period=1 cycle=932 experiment=11	sample=1 period=1 cycle=932 experiment=11	12.8796
03438:2	1	K.NC[+71.037]ELDVTC[+71.037]NIK.N		C[+71]*2	697.32	2	1393.63	1393.64	0	-9.1	127	Specific	548.69	538.49	538.49	8.54	94	>sp|P00740-6|FA9_HUMAN Coagulation factor IX OS=Homo sapiens variant 2 G 44 V GN=F9 PE=1 SV=2	117	sample=1 period=1 cycle=1061 experiment=5	sample=1 period=1 cycle=1061 experiment=5	16.6685
03417:2	1	K.NC[+71.037]ELDVTC[+71.037]NIK.N		C[+71]*2	697.322	2	1393.64	1393.64	0	-6	127	Specific	566.22	512.2	512.2	8.65	94	>sp|P00740-6|FA9_HUMAN Coagulation factor IX OS=Homo sapiens variant 2 G 44 V GN=F9 PE=1 SV=2	117	sample=1 period=1 cycle=1057 experiment=4	sample=1 period=1 cycle=1057 experiment=4	16.5424
02516:2	1	K.NC[+71.037]ELDVTC[+71.037]NIK.N		C[+71]*2	697.316	2	1393.63	1393.64	0	-14	127	Specific	570.56	482.72	482.72	9.88	94	>sp|P00740-6|FA9_HUMAN Coagulation factor IX OS=Homo sapiens variant 2 G 44 V GN=F9 PE=1 SV=2	117	sample=1 period=1 cycle=976 experiment=10	sample=1 period=1 cycle=976 experiment=10	14.1389
01324:2	1	K.NC[+71.037]ELDVTC[+71.037]NIK.N		C[+71]*2	697.317	2	1393.63	1393.64	0	-12.8	127	Specific	574.13	454.07	454.07	10.06	94	>sp|P00740-6|FA9_HUMAN Coagulation factor IX OS=Homo sapiens variant 2 G 44 V GN=F9 PE=1 SV=2	117	sample=1 period=1 cycle=877 experiment=10	sample=1 period=1 cycle=877 experiment=10	11.3137
01736:2	1	K.NC[+71.037]ELDVTC[+71.037]NIK.N		C[+71]*2	697.316	2	1393.62	1393.64	0	-14.7	127	Specific	579.31	486.54	486.54	10.06	94	>sp|P00740-6|FA9_HUMAN Coagulation factor IX OS=Homo sapiens variant 2 G 44 V GN=F9 PE=1 SV=2	117	sample=1 period=1 cycle=921 experiment=11	sample=1 period=1 cycle=921 experiment=11	12.5706
02168:2	1	K.NC[+71.037]ELDVTC[+71.037]NIK.N		C[+71]*2	697.324	2	1393.64	1393.64	0	-3.7	127	Specific	584.42	529.74	529.74	8.47	94	>sp|P00740-6|FA9_HUMAN Coagulation factor IX OS=Homo sapiens variant 2 G 44 V GN=F9 PE=1 SV=2	117	sample=1 period=1 cycle=952 experiment=12	sample=1 period=1 cycle=952 experiment=12	13.4501
03202:2	1	K.NC[+71.037]ELDVTC[+71.037]NIK.N		C[+71]*2	697.316	2	1393.62	1393.64	0	-14.8	127	Specific	587.69	485.92	485.92	10.77	94	>sp|P00740-6|FA9_HUMAN Coagulation factor IX OS=Homo sapiens variant 2 G 44 V GN=F9 PE=1 SV=2	117	sample=1 period=1 cycle=1031 experiment=9	sample=1 period=1 cycle=1031 experiment=9	15.7769
01617:2	1	K.NC[+71.037]ELDVTC[+71.037]NIK.N		C[+71]*2	697.319	2	1393.63	1393.64	0	-10.8	127	Specific	598.53	504.84	504.84	9.28	94	>sp|P00740-6|FA9_HUMAN Coagulation factor IX OS=Homo sapiens variant 2 G 44 V GN=F9 PE=1 SV=2	117	sample=1 period=1 cycle=909 experiment=8	sample=1 period=1 cycle=909 experiment=8	12.2317
02062:2	1	K.NC[+71.037]ELDVTC[+71.037]NIK.N		C[+71]*2	697.321	2	1393.63	1393.64	0	-7.9	127	Specific	617.24	485.52	485.52	10.08	94	>sp|P00740-6|FA9_HUMAN Coagulation factor IX OS=Homo sapiens variant 2 G 44 V GN=F9 PE=1 SV=2	117	sample=1 period=1 cycle=943 experiment=5	sample=1 period=1 cycle=943 experiment=5	13.1911
01343:2	1	K.NC[+71.037]ELDVTC[+71.037]NIK.N		C[+71]*2	697.317	2	1393.63	1393.64	0	-13.3	127	Specific	628.14	528.06	528.06	10.88	94	>sp|P00740-6|FA9_HUMAN Coagulation factor IX OS=Homo sapiens variant 2 G 44 V GN=F9 PE=1 SV=2	117	sample=1 period=1 cycle=879 experiment=9	sample=1 period=1 cycle=879 experiment=9	11.3759
01534:2	1	K.NC[+71.037]ELDVTC[+71.037]NIK.N		C[+71]*2	697.317	2	1393.63	1393.64	0	-12.9	127	Specific	649.3	544.45	544.45	11.06	94	>sp|P00740-6|FA9_HUMAN Coagulation factor IX OS=Homo sapiens variant 2 G 44 V GN=F9 PE=1 SV=2	117	sample=1 period=1 cycle=900 experiment=5	sample=1 period=1 cycle=900 experiment=5	11.9717
01559:2	1	K.NC[+71.037]ELDVTC[+71.037]NIK.N		C[+71]*2	697.317	2	1393.63	1393.64	0	-12.9	127	Specific	649.68	556.08	556.08	11.11	94	>sp|P00740-6|FA9_HUMAN Coagulation factor IX OS=Homo sapiens variant 2 G 44 V GN=F9 PE=1 SV=2	117	sample=1 period=1 cycle=903 experiment=10	sample=1 period=1 cycle=903 experiment=10	12.0609
01510:2	1	K.NC[+71.037]ELDVTC[+71.037]NIK.N		C[+71]*2	697.316	2	1393.62	1393.64	0	-14.3	127	Specific	666.79	547.31	547.31	12.06	94	>sp|P00740-6|FA9_HUMAN Coagulation factor IX OS=Homo sapiens variant 2 G 44 V GN=F9 PE=1 SV=2	117	sample=1 period=1 cycle=897 experiment=8	sample=1 period=1 cycle=897 experiment=8	11.8877
01484:2	1	K.NC[+71.037]ELDVTC[+71.037]NIK.N		C[+71]*2	697.317	2	1393.63	1393.64	0	-12.7	127	Specific	683.89	596.78	596.78	12.06	94	>sp|P00740-6|FA9_HUMAN Coagulation factor IX OS=Homo sapiens variant 2 G 44 V GN=F9 PE=1 SV=2	117	sample=1 period=1 cycle=894 experiment=4	sample=1 period=1 cycle=894 experiment=4	11.8026
01432:2	1	K.NC[+71.037]ELDVTC[+71.037]NIK.N		C[+71]*2	697.319	2	1393.63	1393.64	0	-10.3	127	Specific	690.33	606.69	606.69	11.51	94	>sp|P00740-6|FA9_HUMAN Coagulation factor IX OS=Homo sapiens variant 2 G 44 V GN=F9 PE=1 SV=2	117	sample=1 period=1 cycle=886 experiment=10	sample=1 period=1 cycle=886 experiment=10	11.5761
01446:2	1	K.NC[+71.037]ELDVTC[+71.037]NIK.N		C[+71]*2	697.318	2	1393.63	1393.64	0	-11.3	127	Specific	697.85	621.22	621.22	11.46	94	>sp|P00740-6|FA9_HUMAN Coagulation factor IX OS=Homo sapiens variant 2 G 44 V GN=F9 PE=1 SV=2	117	sample=1 period=1 cycle=888 experiment=5	sample=1 period=1 cycle=888 experiment=5	11.6394
01462:2	1	K.NC[+71.037]ELDVTC[+71.037]NIK.N		C[+71]*2	697.318	2	1393.63	1393.64	0	-11.5	127	Specific	703.68	615.09	615.09	12.51	94	>sp|P00740-6|FA9_HUMAN Coagulation factor IX OS=Homo sapiens variant 2 G 44 V GN=F9 PE=1 SV=2	117	sample=1 period=1 cycle=891 experiment=4	sample=1 period=1 cycle=891 experiment=4	11.7153
01391:2	1	K.NC[+71.037]ELDVTC[+71.037]NIK.N		C[+71]*2	697.318	2	1393.63	1393.64	0	-12.2	127	Specific	711.06	607.16	607.16	13.06	94	>sp|P00740-6|FA9_HUMAN Coagulation factor IX OS=Homo sapiens variant 2 G 44 V GN=F9 PE=1 SV=2	117	sample=1 period=1 cycle=883 experiment=13	sample=1 period=1 cycle=883 experiment=13	11.4921
01418:2	1	K.NC[+71.037]ELDVTC[+71.037]NIK.N		C[+71]*2	697.318	2	1393.63	1393.64	0	-11.8	127	Specific	714.25	612.74	612.74	12.51	94	>sp|P00740-6|FA9_HUMAN Coagulation factor IX OS=Homo sapiens variant 2 G 44 V GN=F9 PE=1 SV=2	117	sample=1 period=1 cycle=885 experiment=14	sample=1 period=1 cycle=885 experiment=14	11.5485
01356:3	1	K.NC[+71.037]ELD[+15.995]VTC[+71.037]NIK.N		C[+71]*2, D[+16]	470.546	3	1409.62	1409.64	0	-12.1	127	Specific	23	23	23	3.4	94	>sp|P00740-6|FA9_HUMAN Coagulation factor IX OS=Homo sapiens variant 2 G 44 V GN=F9 PE=1 SV=2	117	sample=1 period=1 cycle=881 experiment=4	sample=1 period=1 cycle=881 experiment=4	11.4215
01186:3	1	K.NC[+71.037]ELD[+15.995]VTC[+71.037]NIK.N		C[+71]*2, D[+16]	470.546	3	1409.62	1409.64	0	-10.8	127	Specific	46.89	46.89	46.89	3.39	94	>sp|P00740-6|FA9_HUMAN Coagulation factor IX OS=Homo sapiens variant 2 G 44 V GN=F9 PE=1 SV=2	117	sample=1 period=1 cycle=867 experiment=9	sample=1 period=1 cycle=867 experiment=9	11.0143
01289:3	1	K.NC[+71.037]ELD[+15.995]VTC[+71.037]NIK.N		C[+71]*2, D[+16]	470.545	3	1409.62	1409.64	0	-13.1	127	Specific	159.97	159.97	159.97	4.63	94	>sp|P00740-6|FA9_HUMAN Coagulation factor IX OS=Homo sapiens variant 2 G 44 V GN=F9 PE=1 SV=2	117	sample=1 period=1 cycle=875 experiment=4	sample=1 period=1 cycle=875 experiment=4	11.2448
01338:3	1	K.NC[+71.037]ELD[+15.995]VTC[+71.037]NIK.N		C[+71]*2, D[+16]	470.545	3	1409.62	1409.64	0	-13.3	127	Specific	172.31	172.31	172.31	4.63	94	>sp|P00740-6|FA9_HUMAN Coagulation factor IX OS=Homo sapiens variant 2 G 44 V GN=F9 PE=1 SV=2	117	sample=1 period=1 cycle=879 experiment=4	sample=1 period=1 cycle=879 experiment=4	11.3643
01223:3	1	K.NC[+71.037]ELD[+15.995]VTC[+71.037]NIK.N		C[+71]*2, D[+16]	470.545	3	1409.62	1409.64	0	-13.6	127	Specific	185.06	150.55	150.55	4.52	94	>sp|P00740-6|FA9_HUMAN Coagulation factor IX OS=Homo sapiens variant 2 G 44 V GN=F9 PE=1 SV=2	117	sample=1 period=1 cycle=870 experiment=7	sample=1 period=1 cycle=870 experiment=7	11.1046
01306:3	1	K.NC[+71.037]ELD[+15.995]VTC[+71.037]NIK.N		C[+71]*2, D[+16]	470.547	3	1409.63	1409.64	0	-9.7	127	Specific	199.49	199.49	199.49	4.77	94	>sp|P00740-6|FA9_HUMAN Coagulation factor IX OS=Homo sapiens variant 2 G 44 V GN=F9 PE=1 SV=2	117	sample=1 period=1 cycle=876 experiment=7	sample=1 period=1 cycle=876 experiment=7	11.2762
02950:2	1	K.NC[+71.037]ELD[+15.995]VTC[+71.037]NIK.N		C[+71]*2, D[+16]	705.327	2	1409.65	1409.64	0	4.9	127	Specific	235.39	184.88	184.88	2.03	94	>sp|P00740-6|FA9_HUMAN Coagulation factor IX OS=Homo sapiens variant 2 G 44 V GN=F9 PE=1 SV=2	117	sample=1 period=1 cycle=1006 experiment=9	sample=1 period=1 cycle=1006 experiment=9	15.028
01549:2	1	K.NC[+71.037]ELD[+15.995]VTC[+71.037]NIK.N		C[+71]*2, D[+16]	705.328	2	1409.65	1409.64	0	6.5	127	Specific	254.19	169.17	169.17	2.14	94	>sp|P00740-6|FA9_HUMAN Coagulation factor IX OS=Homo sapiens variant 2 G 44 V GN=F9 PE=1 SV=2	117	sample=1 period=1 cycle=902 experiment=6	sample=1 period=1 cycle=902 experiment=6	12.0326
01968:2	1	K.NC[+71.037]ELDVTC[+71.037]N[+0.984]IK.N		C[+71]*2, N[+1]	697.812	2	1394.62	1394.63	0	-9.2	127	Specific	267.98	267.98	4.65	5.12	94	>sp|P00740-6|FA9_HUMAN Coagulation factor IX OS=Homo sapiens variant 2 G 44 V GN=F9 PE=1 SV=2	117	sample=1 period=1 cycle=936 experiment=17	sample=1 period=1 cycle=936 experiment=17	12.9996
01542:2	1	K.NC[+71.037]ELD[+15.995]VTC[+71.037]NIK.N		C[+71]*2, D[+16]	705.328	2	1409.65	1409.64	0	6.7	127	Specific	304.56	248.61	248.61	3.38	94	>sp|P00740-6|FA9_HUMAN Coagulation factor IX OS=Homo sapiens variant 2 G 44 V GN=F9 PE=1 SV=2	117	sample=1 period=1 cycle=901 experiment=6	sample=1 period=1 cycle=901 experiment=6	12.0025
01679:2	1	K.N[+0.984]C[+71.037]ELDVTC[+71.037]NIK.N		C[+71]*2, N[+1]	697.817	2	1394.63	1394.63	0	-1.3	127	Specific	305.13	217.35	38.46	3.89	94	>sp|P00740-6|FA9_HUMAN Coagulation factor IX OS=Homo sapiens variant 2 G 44 V GN=F9 PE=1 SV=2	117	sample=1 period=1 cycle=916 experiment=11	sample=1 period=1 cycle=916 experiment=11	12.4323
01116:2	1	K.NC[+71.037]ELD[+15.995]VTC[+71.037]NIK.N		C[+71]*2, D[+16]	705.314	2	1409.62	1409.64	0	-14	127	Specific	315.52	203.64	203.64	5.54	94	>sp|P00740-6|FA9_HUMAN Coagulation factor IX OS=Homo sapiens variant 2 G 44 V GN=F9 PE=1 SV=2	117	sample=1 period=1 cycle=859 experiment=9	sample=1 period=1 cycle=859 experiment=9	10.7838
01511:2	1	K.NC[+71.037]ELD[+15.995]VTC[+71.037]NIK.N		C[+71]*2, D[+16]	705.322	2	1409.64	1409.64	0	-2.1	127	Specific	346.2	267.58	267.58	3.77	94	>sp|P00740-6|FA9_HUMAN Coagulation factor IX OS=Homo sapiens variant 2 G 44 V GN=F9 PE=1 SV=2	117	sample=1 period=1 cycle=897 experiment=9	sample=1 period=1 cycle=897 experiment=9	11.8894
01150:2	1	K.NC[+71.037]ELD[+15.995]VTC[+71.037]NIK.N		C[+71]*2, D[+16]	705.314	2	1409.62	1409.64	0	-13.9	127	Specific	347.07	317.9	317.9	6.04	94	>sp|P00740-6|FA9_HUMAN Coagulation factor IX OS=Homo sapiens variant 2 G 44 V GN=F9 PE=1 SV=2	117	sample=1 period=1 cycle=863 experiment=10	sample=1 period=1 cycle=863 experiment=10	10.9039
01124:2	1	K.NC[+71.037]ELD[+15.995]VTC[+71.037]NIK.N		C[+71]*2, D[+16]	705.314	2	1409.62	1409.64	0	-13.5	127	Specific	359.06	262.68	262.68	5.87	94	>sp|P00740-6|FA9_HUMAN Coagulation factor IX OS=Homo sapiens variant 2 G 44 V GN=F9 PE=1 SV=2	117	sample=1 period=1 cycle=860 experiment=9	sample=1 period=1 cycle=860 experiment=9	10.8138
01522:2	1	K.NC[+71.037]ELD[+15.995]VTC[+71.037]NIK.N		C[+71]*2, D[+16]	705.328	2	1409.65	1409.64	0	5.8	127	Specific	376.48	270.21	270.21	3.71	94	>sp|P00740-6|FA9_HUMAN Coagulation factor IX OS=Homo sapiens variant 2 G 44 V GN=F9 PE=1 SV=2	117	sample=1 period=1 cycle=898 experiment=9	sample=1 period=1 cycle=898 experiment=9	11.9193
01529:2	1	K.NC[+71.037]ELD[+15.995]VTC[+71.037]NIK.N		C[+71]*2, D[+16]	705.325	2	1409.64	1409.64	0	2.3	127	Specific	381.38	258.86	258.86	4.1	94	>sp|P00740-6|FA9_HUMAN Coagulation factor IX OS=Homo sapiens variant 2 G 44 V GN=F9 PE=1 SV=2	117	sample=1 period=1 cycle=899 experiment=6	sample=1 period=1 cycle=899 experiment=6	11.9476
01169:2	1	K.NC[+71.037]ELD[+15.995]VTC[+71.037]NIK.N		C[+71]*2, D[+16]	705.314	2	1409.62	1409.64	0	-13.6	127	Specific	388.51	232.59	232.59	5.85	94	>sp|P00740-6|FA9_HUMAN Coagulation factor IX OS=Homo sapiens variant 2 G 44 V GN=F9 PE=1 SV=2	117	sample=1 period=1 cycle=865 experiment=11	sample=1 period=1 cycle=865 experiment=11	10.9641
01493:2	1	K.NC[+71.037]ELD[+15.995]VTC[+71.037]NIK.N		C[+71]*2, D[+16]	705.323	2	1409.64	1409.64	0	-0.7	127	Specific	415.06	301.9	301.9	4.57	94	>sp|P00740-6|FA9_HUMAN Coagulation factor IX OS=Homo sapiens variant 2 G 44 V GN=F9 PE=1 SV=2	117	sample=1 period=1 cycle=895 experiment=8	sample=1 period=1 cycle=895 experiment=8	11.8326
01351:2	1	K.NC[+71.037]ELD[+15.995]VTC[+71.037]NIK.N		C[+71]*2, D[+16]	705.315	2	1409.62	1409.64	0	-12.6	127	Specific	434.15	310.53	310.53	6.48	94	>sp|P00740-6|FA9_HUMAN Coagulation factor IX OS=Homo sapiens variant 2 G 44 V GN=F9 PE=1 SV=2	117	sample=1 period=1 cycle=880 experiment=9	sample=1 period=1 cycle=880 experiment=9	11.4024
01392:2	1	K.NC[+71.037]ELD[+15.995]VTC[+71.037]NIK.N		C[+71]*2, D[+16]	705.315	2	1409.62	1409.64	0	-11.9	127	Specific	446.79	321.33	321.33	6.54	94	>sp|P00740-6|FA9_HUMAN Coagulation factor IX OS=Homo sapiens variant 2 G 44 V GN=F9 PE=1 SV=2	117	sample=1 period=1 cycle=883 experiment=14	sample=1 period=1 cycle=883 experiment=14	11.4938
01433:2	1	K.NC[+71.037]ELD[+15.995]VTC[+71.037]NIK.N		C[+71]*2, D[+16]	705.318	2	1409.63	1409.64	0	-7.5	127	Specific	476.76	425.89	425.89	7.65	94	>sp|P00740-6|FA9_HUMAN Coagulation factor IX OS=Homo sapiens variant 2 G 44 V GN=F9 PE=1 SV=2	117	sample=1 period=1 cycle=886 experiment=11	sample=1 period=1 cycle=886 experiment=11	11.5777
01206:2	1	K.NC[+71.037]ELD[+15.995]VTC[+71.037]NIK.N		C[+71]*2, D[+16]	705.314	2	1409.62	1409.64	0	-14	127	Specific	480.15	425.41	425.41	8.74	94	>sp|P00740-6|FA9_HUMAN Coagulation factor IX OS=Homo sapiens variant 2 G 44 V GN=F9 PE=1 SV=2	117	sample=1 period=1 cycle=868 experiment=14	sample=1 period=1 cycle=868 experiment=14	11.0527
01217:2	1	K.NC[+71.037]ELD[+15.995]VTC[+71.037]NIK.N		C[+71]*2, D[+16]	705.314	2	1409.62	1409.64	0	-13.5	127	Specific	509.73	388.42	388.42	8.74	94	>sp|P00740-6|FA9_HUMAN Coagulation factor IX OS=Homo sapiens variant 2 G 44 V GN=F9 PE=1 SV=2	117	sample=1 period=1 cycle=869 experiment=11	sample=1 period=1 cycle=869 experiment=11	11.0846
01284:2	1	K.NC[+71.037]ELD[+15.995]VTC[+71.037]NIK.N		C[+71]*2, D[+16]	705.314	2	1409.62	1409.64	0	-14.2	127	Specific	535.43	483.43	483.43	8.54	94	>sp|P00740-6|FA9_HUMAN Coagulation factor IX OS=Homo sapiens variant 2 G 44 V GN=F9 PE=1 SV=2	117	sample=1 period=1 cycle=874 experiment=14	sample=1 period=1 cycle=874 experiment=14	11.2268
01325:2	1	K.NC[+71.037]ELD[+15.995]VTC[+71.037]NIK.N		C[+71]*2, D[+16]	705.316	2	1409.62	1409.64	0	-11.1	127	Specific	539.46	359.16	359.16	6.59	94	>sp|P00740-6|FA9_HUMAN Coagulation factor IX OS=Homo sapiens variant 2 G 44 V GN=F9 PE=1 SV=2	117	sample=1 period=1 cycle=877 experiment=11	sample=1 period=1 cycle=877 experiment=11	11.3154
01255:2	1	K.NC[+71.037]ELD[+15.995]VTC[+71.037]NIK.N		C[+71]*2, D[+16]	705.313	2	1409.62	1409.64	0	-14.5	127	Specific	543.64	376.68	376.68	8.92	94	>sp|P00740-6|FA9_HUMAN Coagulation factor IX OS=Homo sapiens variant 2 G 44 V GN=F9 PE=1 SV=2	117	sample=1 period=1 cycle=872 experiment=12	sample=1 period=1 cycle=872 experiment=12	11.1691
02004:2	1	K.N[+0.984]C[+71.037]ELDVTC[+71.037]NIK.N		C[+71]*2, N[+1]	697.81	2	1394.61	1394.63	0	-11.6	127	Specific	559.88	455.51	334.67	8.54	94	>sp|P00740-6|FA9_HUMAN Coagulation factor IX OS=Homo sapiens variant 2 G 44 V GN=F9 PE=1 SV=2	117	sample=1 period=1 cycle=938 experiment=14	sample=1 period=1 cycle=938 experiment=14	13.0552
01243:2	1	K.NC[+71.037]ELD[+15.995]VTC[+71.037]NIK.N		C[+71]*2, D[+16]	705.315	2	1409.62	1409.64	0	-12.1	127	Specific	574.55	442.51	442.51	9.88	94	>sp|P00740-6|FA9_HUMAN Coagulation factor IX OS=Homo sapiens variant 2 G 44 V GN=F9 PE=1 SV=2	117	sample=1 period=1 cycle=871 experiment=15	sample=1 period=1 cycle=871 experiment=15	11.142
01988:2	1	K.N[+0.984]C[+71.037]ELDVTC[+71.037]NIK.N		C[+71]*2, N[+1]	697.81	2	1394.61	1394.63	0	-11.7	127	Specific	608.07	545.27	326.28	10.46	94	>sp|P00740-6|FA9_HUMAN Coagulation factor IX OS=Homo sapiens variant 2 G 44 V GN=F9 PE=1 SV=2	117	sample=1 period=1 cycle=937 experiment=18	sample=1 period=1 cycle=937 experiment=18	13.0296
00918:2	1	K.NC[+71.037]ELDVTC[+71.037]NIKN[+0.984]GR.C		C[+71]*2, N[+1]	861.39	2	1721.77	1721.79	0	-12.5	127	Specific	235.33	231.31	24.72	5.21	94	>sp|P00740-6|FA9_HUMAN Coagulation factor IX OS=Homo sapiens variant 2 G 44 V GN=F9 PE=1 SV=2	117	sample=1 period=1 cycle=840 experiment=12	sample=1 period=1 cycle=840 experiment=12	10.2277
01309:3	1	K.NC[+71.037]ELDVTC[+71.037]NIKN[+0.984]GR.C		C[+71]*2, N[+1]	574.598	3	1721.78	1721.79	0	-8.5	127	Specific	319.17	299.52	38.17	5.56	94	>sp|P00740-6|FA9_HUMAN Coagulation factor IX OS=Homo sapiens variant 2 G 44 V GN=F9 PE=1 SV=2	117	sample=1 period=1 cycle=876 experiment=10	sample=1 period=1 cycle=876 experiment=10	11.2788
00886:2	1	K.NC[+71.037]ELDVTC[+71.037]NIKN[+0.984]GR.C		C[+71]*2, N[+1]	861.389	2	1721.77	1721.79	0	-14.4	127	Specific	470.51	390.98	60.94	9.15	94	>sp|P00740-6|FA9_HUMAN Coagulation factor IX OS=Homo sapiens variant 2 G 44 V GN=F9 PE=1 SV=2	117	sample=1 period=1 cycle=837 experiment=11	sample=1 period=1 cycle=837 experiment=11	10.1404
00863:3	1	K.NC[+71.037]ELDVTC[+71.037]NIKN[+0.984]GR.C		C[+71]*2, N[+1]	574.597	3	1721.78	1721.79	0	-11.2	127	Specific	587.45	513.72	55.36	9.91	94	>sp|P00740-6|FA9_HUMAN Coagulation factor IX OS=Homo sapiens variant 2 G 44 V GN=F9 PE=1 SV=2	117	sample=1 period=1 cycle=835 experiment=7	sample=1 period=1 cycle=835 experiment=7	10.0755
00925:3	1	K.NC[+71.037]ELDVTC[+71.037]NIKN[+0.984]GR.C		C[+71]*2, N[+1]	574.597	3	1721.78	1721.79	0	-11.2	127	Specific	591.77	518.89	54.78	9.91	94	>sp|P00740-6|FA9_HUMAN Coagulation factor IX OS=Homo sapiens variant 2 G 44 V GN=F9 PE=1 SV=2	117	sample=1 period=1 cycle=841 experiment=8	sample=1 period=1 cycle=841 experiment=8	10.257
00959:3	1	K.NC[+71.037]ELDVTC[+71.037]NIKN[+0.984]GR.C		C[+71]*2, N[+1]	574.598	3	1721.78	1721.79	0	-9	127	Specific	592.62	592.62	59.05	9.96	94	>sp|P00740-6|FA9_HUMAN Coagulation factor IX OS=Homo sapiens variant 2 G 44 V GN=F9 PE=1 SV=2	117	sample=1 period=1 cycle=845 experiment=9	sample=1 period=1 cycle=845 experiment=9	10.3702
00982:3	1	K.NC[+71.037]ELDVTC[+71.037]NIKN[+0.984]GR.C		C[+71]*2, N[+1]	574.596	3	1721.77	1721.79	0	-12.1	127	Specific	613.33	582.12	30.13	11.74	94	>sp|P00740-6|FA9_HUMAN Coagulation factor IX OS=Homo sapiens variant 2 G 44 V GN=F9 PE=1 SV=2	117	sample=1 period=1 cycle=847 experiment=8	sample=1 period=1 cycle=847 experiment=8	10.4283
00950:3	1	K.NC[+71.037]ELDVTC[+71.037]NIKN[+0.984]GR.C		C[+71]*2, N[+1]	574.596	3	1721.77	1721.79	0	-12.1	127	Specific	668.66	554.82	43.42	12.57	94	>sp|P00740-6|FA9_HUMAN Coagulation factor IX OS=Homo sapiens variant 2 G 44 V GN=F9 PE=1 SV=2	117	sample=1 period=1 cycle=844 experiment=9	sample=1 period=1 cycle=844 experiment=9	10.3432
00873:3	1	K.NC[+71.037]ELDVTC[+71.037]NIKN[+0.984]GR.C		C[+71]*2, N[+1]	574.597	3	1721.78	1721.79	0	-10.4	127	Specific	696.47	624.94	70.69	12.14	94	>sp|P00740-6|FA9_HUMAN Coagulation factor IX OS=Homo sapiens variant 2 G 44 V GN=F9 PE=1 SV=2	117	sample=1 period=1 cycle=836 experiment=7	sample=1 period=1 cycle=836 experiment=7	10.1046
00894:3	1	K.NC[+71.037]ELDVTC[+71.037]NIKN[+0.984]GR.C		C[+71]*2, N[+1]	574.597	3	1721.78	1721.79	0	-10.1	127	Specific	698.84	617.63	58.21	12.14	94	>sp|P00740-6|FA9_HUMAN Coagulation factor IX OS=Homo sapiens variant 2 G 44 V GN=F9 PE=1 SV=2	117	sample=1 period=1 cycle=838 experiment=7	sample=1 period=1 cycle=838 experiment=7	10.1627
00700:3	1	K.N[+0.984]C[+71.037]ELD[+15.995]VTC[+71.037]NIKNGR.C		C[+71]*2, D[+16], N[+1]	579.93	3	1737.78	1737.79	0	-8.3	127	Specific	102.73	102.73	102.73	3.44	94	>sp|P00740-6|FA9_HUMAN Coagulation factor IX OS=Homo sapiens variant 2 G 44 V GN=F9 PE=1 SV=2	117	sample=1 period=1 cycle=820 experiment=7	sample=1 period=1 cycle=820 experiment=7	9.6396
00895:3	1	K.NC[+71.037]ELD[+15.995]VTC[+71.037]N[+0.984]IKNGR.C		C[+71]*2, D[+16], N[+1]	579.931	3	1737.78	1737.79	0	-6.1	127	Specific	132.94	132.94	6.48	3.44	94	>sp|P00740-6|FA9_HUMAN Coagulation factor IX OS=Homo sapiens variant 2 G 44 V GN=F9 PE=1 SV=2	117	sample=1 period=1 cycle=838 experiment=8	sample=1 period=1 cycle=838 experiment=8	10.1644
00708:3	1	K.N[+0.984]C[+71.037]ELD[+15.995]VTC[+71.037]NIKNGR.C		C[+71]*2, D[+16], N[+1]	579.931	3	1737.78	1737.79	0	-6.5	127	Specific	173.65	173.65	119.35	3.83	94	>sp|P00740-6|FA9_HUMAN Coagulation factor IX OS=Homo sapiens variant 2 G 44 V GN=F9 PE=1 SV=2	117	sample=1 period=1 cycle=821 experiment=6	sample=1 period=1 cycle=821 experiment=6	9.6667
00864:3	1	K.NC[+71.037]ELD[+15.995]VTC[+71.037]NIKN[+0.984]GR.C		C[+71]*2, D[+16], N[+1]	579.927	3	1737.77	1737.79	0	-13.7	127	Specific	205.87	185.68	62.99	5.14	94	>sp|P00740-6|FA9_HUMAN Coagulation factor IX OS=Homo sapiens variant 2 G 44 V GN=F9 PE=1 SV=2	117	sample=1 period=1 cycle=835 experiment=8	sample=1 period=1 cycle=835 experiment=8	10.0771
00845:3	1	K.NC[+71.037]ELD[+15.995]VTC[+71.037]NIKN[+0.984]GR.C		C[+71]*2, D[+16], N[+1]	579.93	3	1737.78	1737.79	0	-7.8	127	Specific	243.59	243.59	61.75	4.95	94	>sp|P00740-6|FA9_HUMAN Coagulation factor IX OS=Homo sapiens variant 2 G 44 V GN=F9 PE=1 SV=2	117	sample=1 period=1 cycle=833 experiment=7	sample=1 period=1 cycle=833 experiment=7	10.0171
00730:3	1	K.NC[+71.037]ELD[+15.995]VTC[+71.037]NIKN[+0.984]GR.C		C[+71]*2, D[+16], N[+1]	579.927	3	1737.77	1737.79	0	-13.7	127	Specific	384.43	333.43	32.51	6.91	94	>sp|P00740-6|FA9_HUMAN Coagulation factor IX OS=Homo sapiens variant 2 G 44 V GN=F9 PE=1 SV=2	117	sample=1 period=1 cycle=823 experiment=7	sample=1 period=1 cycle=823 experiment=7	9.7261
00742:3	1	K.NC[+71.037]ELD[+15.995]VTC[+71.037]NIKN[+0.984]GR.C		C[+71]*2, D[+16], N[+1]	579.928	3	1737.77	1737.79	0	-12.1	127	Specific	477.03	367.97	21.43	8.91	94	>sp|P00740-6|FA9_HUMAN Coagulation factor IX OS=Homo sapiens variant 2 G 44 V GN=F9 PE=1 SV=2	117	sample=1 period=1 cycle=824 experiment=10	sample=1 period=1 cycle=824 experiment=10	9.755
01571:4	1	K.NC[+71.037]ELDVTC[+71.037]NIKN[+0.984]GRC[+71.037]EQFC[+71.037]K.N		C[+71]*4, N[+1]	651.287	4	2602.13	2602.15	0	-9.2	127	Specific	415.17	415.17	38.37	8.17	94	>sp|P00740-6|FA9_HUMAN Coagulation factor IX OS=Homo sapiens variant 2 G 44 V GN=F9 PE=1 SV=2	117	sample=1 period=1 cycle=904 experiment=11	sample=1 period=1 cycle=904 experiment=11	12.0843
01558:4	1	K.N[+0.984]C[+71.037]ELDVTC[+71.037]NIKN[+0.984]GRC[+71.037]EQFC[+71.037]K.N		C[+71]*4, N[+1]*2	651.536	4	2603.12	2603.14	0	-5.4	127	Specific	308.78	308.78	10.82	4.85	94	>sp|P00740-6|FA9_HUMAN Coagulation factor IX OS=Homo sapiens variant 2 G 44 V GN=F9 PE=1 SV=2	117	sample=1 period=1 cycle=903 experiment=9	sample=1 period=1 cycle=903 experiment=9	12.0593
00471:4	1	R.C[+71.037]EQFC[+71.037]KNSADNKVVC[+71.037]SC[+71.037]TEGYR.L		C[+71]*4	692.801	4	2768.18	2768.19	0	-3.4	141	Specific	578.51	452.47	452.47	8.53	94	>sp|P00740-6|FA9_HUMAN Coagulation factor IX OS=Homo sapiens variant 2 G 44 V GN=F9 PE=1 SV=2	117	sample=1 period=1 cycle=791 experiment=6	sample=1 period=1 cycle=791 experiment=6	8.82
00459:4	1	R.C[+71.037]EQFC[+71.037]KNSADNKVVC[+71.037]SC[+71.037]TEGYR.L		C[+71]*4	692.793	4	2768.15	2768.19	0	-13.5	141	Specific	707.86	637.29	637.29	13.4	94	>sp|P00740-6|FA9_HUMAN Coagulation factor IX OS=Homo sapiens variant 2 G 44 V GN=F9 PE=1 SV=2	117	sample=1 period=1 cycle=789 experiment=5	sample=1 period=1 cycle=789 experiment=5	8.7603
00555:4	1	R.C[+71.037]EQFC[+71.037]KN[+0.984]SADNKVVC[+71.037]SC[+71.037]TEGYR.L		C[+71]*4, N[+1]	693.04	4	2769.14	2769.17	0	-12.6	141	Specific	567.63	490.06	45.98	10.22	94	>sp|P00740-6|FA9_HUMAN Coagulation factor IX OS=Homo sapiens variant 2 G 44 V GN=F9 PE=1 SV=2	117	sample=1 period=1 cycle=803 experiment=5	sample=1 period=1 cycle=803 experiment=5	9.1601
00544:4	1	R.C[+71.037]EQFC[+71.037]KN[+0.984]SADNKVVC[+71.037]SC[+71.037]TEGYR.L		C[+71]*4, N[+1]	693.057	4	2769.21	2769.17	0	12.4	141	Specific	669.37	647.58	59.48	9.77	94	>sp|P00740-6|FA9_HUMAN Coagulation factor IX OS=Homo sapiens variant 2 G 44 V GN=F9 PE=1 SV=2	117	sample=1 period=1 cycle=801 experiment=9	sample=1 period=1 cycle=801 experiment=9	9.1036
00973:3	1	K.NSADNKVVC[+71.037]SC[+71.037]TEGYR.L		C[+71]*2	629.942	3	1887.81	1887.83	0	-11.2	147	Specific	284.69	284.69	284.69	6.14	94	>sp|P00740-6|FA9_HUMAN Coagulation factor IX OS=Homo sapiens variant 2 G 44 V GN=F9 PE=1 SV=2	117	sample=1 period=1 cycle=846 experiment=10	sample=1 period=1 cycle=846 experiment=10	10.4011
01063:3	1	K.NSADNKVVC[+71.037]SC[+71.037]TEGYR.L		C[+71]*2	629.944	3	1887.82	1887.83	0	-7.9	147	Specific	322.54	322.54	322.54	5.64	94	>sp|P00740-6|FA9_HUMAN Coagulation factor IX OS=Homo sapiens variant 2 G 44 V GN=F9 PE=1 SV=2	117	sample=1 period=1 cycle=854 experiment=11	sample=1 period=1 cycle=854 experiment=11	10.6357
01050:3	1	K.NSADNKVVC[+71.037]SC[+71.037]TEGYR.L		C[+71]*2	629.942	3	1887.81	1887.83	0	-11.5	147	Specific	340.42	340.42	340.42	6.81	94	>sp|P00740-6|FA9_HUMAN Coagulation factor IX OS=Homo sapiens variant 2 G 44 V GN=F9 PE=1 SV=2	117	sample=1 period=1 cycle=853 experiment=12	sample=1 period=1 cycle=853 experiment=12	10.6016
00712:3	1	K.NSADNKVVC[+71.037]SC[+71.037]TEGYR.L		C[+71]*2	629.94	3	1887.81	1887.83	0	-14.2	147	Specific	432.11	405.84	405.84	9.02	94	>sp|P00740-6|FA9_HUMAN Coagulation factor IX OS=Homo sapiens variant 2 G 44 V GN=F9 PE=1 SV=2	117	sample=1 period=1 cycle=821 experiment=10	sample=1 period=1 cycle=821 experiment=10	9.6734
00637:3	1	K.NSADNKVVC[+71.037]SC[+71.037]TEGYR.L		C[+71]*2	629.94	3	1887.81	1887.83	0	-13.6	147	Specific	444.93	426.75	426.75	8.91	94	>sp|P00740-6|FA9_HUMAN Coagulation factor IX OS=Homo sapiens variant 2 G 44 V GN=F9 PE=1 SV=2	117	sample=1 period=1 cycle=814 experiment=8	sample=1 period=1 cycle=814 experiment=8	9.4706
00513:3	1	K.NSADNKVVC[+71.037]SC[+71.037]TEGYR.L		C[+71]*2	629.941	3	1887.81	1887.83	0	-13.1	147	Specific	465.33	442.51	442.51	9.08	94	>sp|P00740-6|FA9_HUMAN Coagulation factor IX OS=Homo sapiens variant 2 G 44 V GN=F9 PE=1 SV=2	117	sample=1 period=1 cycle=798 experiment=8	sample=1 period=1 cycle=798 experiment=8	9.0132
00523:3	1	K.NSADNKVVC[+71.037]SC[+71.037]TEGYR.L		C[+71]*2	629.94	3	1887.81	1887.83	0	-13.6	147	Specific	468.07	457.31	457.31	9.08	94	>sp|P00740-6|FA9_HUMAN Coagulation factor IX OS=Homo sapiens variant 2 G 44 V GN=F9 PE=1 SV=2	117	sample=1 period=1 cycle=799 experiment=8	sample=1 period=1 cycle=799 experiment=8	9.0417
00150:2	1	K.NSADNKVVC[+71.037]SC[+71.037]TEGYR.L		C[+71]*2	944.406	2	1887.81	1887.83	0	-14.4	147	Specific	470.71	413.68	413.68	8.6	94	>sp|P00740-6|FA9_HUMAN Coagulation factor IX OS=Homo sapiens variant 2 G 44 V GN=F9 PE=1 SV=2	117	sample=1 period=1 cycle=763 experiment=9	sample=1 period=1 cycle=763 experiment=9	8.0137
00195:3	1	K.NSADNKVVC[+71.037]SC[+71.037]TEGYR.L		C[+71]*2	629.941	3	1887.81	1887.83	0	-13	147	Specific	579.43	524.86	524.86	10.57	94	>sp|P00740-6|FA9_HUMAN Coagulation factor IX OS=Homo sapiens variant 2 G 44 V GN=F9 PE=1 SV=2	117	sample=1 period=1 cycle=767 experiment=11	sample=1 period=1 cycle=767 experiment=11	8.1234
00368:3	1	K.NSADNKVVC[+71.037]SC[+71.037]TEGYR.L		C[+71]*2	629.94	3	1887.8	1887.83	0	-14.7	147	Specific	592.49	571.41	571.41	10.57	94	>sp|P00740-6|FA9_HUMAN Coagulation factor IX OS=Homo sapiens variant 2 G 44 V GN=F9 PE=1 SV=2	117	sample=1 period=1 cycle=779 experiment=11	sample=1 period=1 cycle=779 experiment=11	8.471
00669:3	1	K.NSADNKVVC[+71.037]SC[+71.037]TEGYR.L		C[+71]*2	629.94	3	1887.8	1887.83	0	-14.6	147	Specific	604.88	566.51	566.51	11.51	94	>sp|P00740-6|FA9_HUMAN Coagulation factor IX OS=Homo sapiens variant 2 G 44 V GN=F9 PE=1 SV=2	117	sample=1 period=1 cycle=817 experiment=7	sample=1 period=1 cycle=817 experiment=7	9.5545
00231:3	1	K.NSADNKVVC[+71.037]SC[+71.037]TEGYR.L		C[+71]*2	629.94	3	1887.8	1887.83	0	-14.7	147	Specific	624.02	571.69	571.69	11.51	94	>sp|P00740-6|FA9_HUMAN Coagulation factor IX OS=Homo sapiens variant 2 G 44 V GN=F9 PE=1 SV=2	117	sample=1 period=1 cycle=770 experiment=10	sample=1 period=1 cycle=770 experiment=10	8.2065
00274:3	1	K.NSADNKVVC[+71.037]SC[+71.037]TEGYR.L		C[+71]*2	629.941	3	1887.81	1887.83	0	-13.2	147	Specific	627.08	589.11	589.11	11.51	94	>sp|P00740-6|FA9_HUMAN Coagulation factor IX OS=Homo sapiens variant 2 G 44 V GN=F9 PE=1 SV=2	117	sample=1 period=1 cycle=773 experiment=12	sample=1 period=1 cycle=773 experiment=12	8.2969
00162:3	1	K.NSADNKVVC[+71.037]SC[+71.037]TEGYR.L		C[+71]*2	629.94	3	1887.81	1887.83	0	-14.2	147	Specific	679.64	590.82	590.82	12.74	94	>sp|P00740-6|FA9_HUMAN Coagulation factor IX OS=Homo sapiens variant 2 G 44 V GN=F9 PE=1 SV=2	117	sample=1 period=1 cycle=764 experiment=13	sample=1 period=1 cycle=764 experiment=13	8.039
00131:3	1	K.NSADNKVVC[+71.037]SC[+71.037]TEGYR.L		C[+71]*2	629.943	3	1887.81	1887.83	0	-9.5	147	Specific	709.59	629.25	629.25	12.96	94	>sp|P00740-6|FA9_HUMAN Coagulation factor IX OS=Homo sapiens variant 2 G 44 V GN=F9 PE=1 SV=2	117	sample=1 period=1 cycle=761 experiment=14	sample=1 period=1 cycle=761 experiment=14	7.9549
00118:2	1	K.NSADNKVVC[+71.037]SC[+71.037]TEGYR.L		C[+71]*2	944.406	2	1887.8	1887.83	0	-14.9	147	Specific	710.45	584.14	584.14	13.81	94	>sp|P00740-6|FA9_HUMAN Coagulation factor IX OS=Homo sapiens variant 2 G 44 V GN=F9 PE=1 SV=2	117	sample=1 period=1 cycle=760 experiment=13	sample=1 period=1 cycle=760 experiment=13	7.9281
00103:3	1	K.NSADNKVVC[+71.037]SC[+71.037]TEGYR.L		C[+71]*2	629.943	3	1887.81	1887.83	0	-9.6	147	Specific	734.06	656.36	656.36	12.96	94	>sp|P00740-6|FA9_HUMAN Coagulation factor IX OS=Homo sapiens variant 2 G 44 V GN=F9 PE=1 SV=2	117	sample=1 period=1 cycle=759 experiment=11	sample=1 period=1 cycle=759 experiment=11	7.8979
00014:3	1	K.NSAD[+15.995]NKVVC[+71.037]SC[+71.037]TEGYR.L		C[+71]*2, D[+16]	635.272	3	1903.8	1903.83	0	-14.2	147	Specific	181.63	170.4	170.4	4.46	94	>sp|P00740-6|FA9_HUMAN Coagulation factor IX OS=Homo sapiens variant 2 G 44 V GN=F9 PE=1 SV=2	117	sample=1 period=1 cycle=750 experiment=5	sample=1 period=1 cycle=750 experiment=5	7.641
00047:3	1	K.NSAD[+15.995]NKVVC[+71.037]SC[+71.037]TEGYR.L		C[+71]*2, D[+16]	635.275	3	1903.81	1903.83	0	-9.4	147	Specific	274.84	155.45	155.45	5.13	94	>sp|P00740-6|FA9_HUMAN Coagulation factor IX OS=Homo sapiens variant 2 G 44 V GN=F9 PE=1 SV=2	117	sample=1 period=1 cycle=753 experiment=15	sample=1 period=1 cycle=753 experiment=15	7.726
00116:3	1	K.NSAD[+15.995]NKVVC[+71.037]SC[+71.037]TEGYR.L		C[+71]*2, D[+16]	635.275	3	1903.81	1903.83	0	-9.2	147	Specific	293.98	293.98	293.98	5.93	94	>sp|P00740-6|FA9_HUMAN Coagulation factor IX OS=Homo sapiens variant 2 G 44 V GN=F9 PE=1 SV=2	117	sample=1 period=1 cycle=760 experiment=11	sample=1 period=1 cycle=760 experiment=11	7.9247
00058:3	1	K.NSAD[+15.995]NKVVC[+71.037]SC[+71.037]TEGYR.L		C[+71]*2, D[+16]	635.272	3	1903.8	1903.83	0	-13.6	147	Specific	330.89	252.75	252.75	6.32	94	>sp|P00740-6|FA9_HUMAN Coagulation factor IX OS=Homo sapiens variant 2 G 44 V GN=F9 PE=1 SV=2	117	sample=1 period=1 cycle=754 experiment=10	sample=1 period=1 cycle=754 experiment=10	7.7578
00075:3	1	K.NSAD[+15.995]NKVVC[+71.037]SC[+71.037]TEGYR.L		C[+71]*2, D[+16]	635.274	3	1903.81	1903.83	0	-11	147	Specific	359.96	282.21	282.21	5.72	94	>sp|P00740-6|FA9_HUMAN Coagulation factor IX OS=Homo sapiens variant 2 G 44 V GN=F9 PE=1 SV=2	117	sample=1 period=1 cycle=756 experiment=8	sample=1 period=1 cycle=756 experiment=8	7.8144
00326:2	1	K.N[+0.984]SADNKVVC[+71.037]SC[+71.037]TEGYR.L		C[+71]*2, N[+1]	944.901	2	1888.79	1888.82	0	-11.9	147	Specific	424.79	424.79	97.99	9.14	94	>sp|P00740-6|FA9_HUMAN Coagulation factor IX OS=Homo sapiens variant 2 G 44 V GN=F9 PE=1 SV=2	117	sample=1 period=1 cycle=776 experiment=17	sample=1 period=1 cycle=776 experiment=17	8.3897
00455:4	1	K.N[+0.984]SADNKVVC[+71.037]S[+879.286]C[+71.037]TEGYR.L	Hex(2)Pent(2)NeuAc(1)	C[+71]*2, N[+1], S[+879]	692.789	4	2768.13	2768.1	0	11.3	147	Specific	350.69	248.55	2.4	3.71	94	>sp|P00740-6|FA9_HUMAN Coagulation factor IX OS=Homo sapiens variant 2 G 44 V GN=F9 PE=1 SV=2	117	sample=1 period=1 cycle=788 experiment=10	sample=1 period=1 cycle=788 experiment=10	8.7355
00524:4	1	K.N[+0.984]SADN[+0.984]KVVC[+71.037]S[+879.286]C[+71.037]TEGYR.L	Hex(2)Pent(2)NeuAc(1)	C[+71]*2, N[+1]*2, S[+879]	693.037	4	2769.12	2769.09	0	14	147	Specific	309.07	175.79	2.4	3.67	94	>sp|P00740-6|FA9_HUMAN Coagulation factor IX OS=Homo sapiens variant 2 G 44 V GN=F9 PE=1 SV=2	117	sample=1 period=1 cycle=799 experiment=9	sample=1 period=1 cycle=799 experiment=9	9.0442
00599:4	1	K.NSADNKVVC[+71.037]SC[+71.037]TEGYRLAENQK.S		C[+71]*2	643.548	4	2571.17	2571.19	0	-8.4	147	Specific	386.75	386.75	386.75	7.32	94	>sp|P00740-6|FA9_HUMAN Coagulation factor IX OS=Homo sapiens variant 2 G 44 V GN=F9 PE=1 SV=2	117	sample=1 period=1 cycle=810 experiment=5	sample=1 period=1 cycle=810 experiment=5	9.3485
00583:4	1	K.NSADNKVVC[+71.037]SC[+71.037]TEGYRLAENQK.S		C[+71]*2	643.552	4	2571.19	2571.19	0	-2.4	147	Specific	618.56	618.56	618.56	10.07	94	>sp|P00740-6|FA9_HUMAN Coagulation factor IX OS=Homo sapiens variant 2 G 44 V GN=F9 PE=1 SV=2	117	sample=1 period=1 cycle=808 experiment=7	sample=1 period=1 cycle=808 experiment=7	9.2949
00575:4	1	K.NSADNKVVC[+71.037]SC[+71.037]TEGYRLAENQK.S		C[+71]*2	643.55	4	2571.18	2571.19	0	-5	147	Specific	673.33	646.49	646.49	11.25	94	>sp|P00740-6|FA9_HUMAN Coagulation factor IX OS=Homo sapiens variant 2 G 44 V GN=F9 PE=1 SV=2	117	sample=1 period=1 cycle=807 experiment=5	sample=1 period=1 cycle=807 experiment=5	9.2665
00071:3	1	K.VVC[+71.037]SC[+71.037]TEGYR.L		C[+71]*2	420.19	3	1258.56	1258.56	0	0.3	153	Specific	137.59	137.59	137.59	1.92	94	>sp|P00740-6|FA9_HUMAN Coagulation factor IX OS=Homo sapiens variant 2 G 44 V GN=F9 PE=1 SV=2	117	sample=1 period=1 cycle=756 experiment=4	sample=1 period=1 cycle=756 experiment=4	7.8044
00038:3	1	K.VVC[+71.037]SC[+71.037]TEGYR.L		C[+71]*2	420.187	3	1258.55	1258.56	0	-7.1	153	Specific	155.5	140.92	140.92	3.53	94	>sp|P00740-6|FA9_HUMAN Coagulation factor IX OS=Homo sapiens variant 2 G 44 V GN=F9 PE=1 SV=2	117	sample=1 period=1 cycle=753 experiment=6	sample=1 period=1 cycle=753 experiment=6	7.7168
00053:3	1	K.VVC[+71.037]SC[+71.037]TEGYR.L		C[+71]*2	420.196	3	1258.57	1258.56	0	14	153	Specific	176.22	176.22	176.22	2.93	94	>sp|P00740-6|FA9_HUMAN Coagulation factor IX OS=Homo sapiens variant 2 G 44 V GN=F9 PE=1 SV=2	117	sample=1 period=1 cycle=754 experiment=5	sample=1 period=1 cycle=754 experiment=5	7.7478
01348:2	1	K.VVC[+71.037]SC[+71.037]TEGYR.L		C[+71]*2	629.774	2	1258.54	1258.56	0	-11.6	153	Specific	204.6	182.16	182.16	3.78	94	>sp|P00740-6|FA9_HUMAN Coagulation factor IX OS=Homo sapiens variant 2 G 44 V GN=F9 PE=1 SV=2	117	sample=1 period=1 cycle=880 experiment=6	sample=1 period=1 cycle=880 experiment=6	11.3974
00453:2	1	K.VVC[+71.037]SC[+71.037]TEGYR.L		C[+71]*2	629.777	2	1258.55	1258.56	0	-7	153	Specific	359.96	293.12	293.12	5.07	94	>sp|P00740-6|FA9_HUMAN Coagulation factor IX OS=Homo sapiens variant 2 G 44 V GN=F9 PE=1 SV=2	117	sample=1 period=1 cycle=788 experiment=8	sample=1 period=1 cycle=788 experiment=8	8.7305
00013:2	1	K.VVC[+71.037]SC[+71.037]TEGYR.L		C[+71]*2	629.772	2	1258.54	1258.56	0	-14.9	153	Specific	492.57	457.95	457.95	8.74	94	>sp|P00740-6|FA9_HUMAN Coagulation factor IX OS=Homo sapiens variant 2 G 44 V GN=F9 PE=1 SV=2	117	sample=1 period=1 cycle=750 experiment=4	sample=1 period=1 cycle=750 experiment=4	7.6376
00010:2	1	K.VVC[+71.037]SC[+71.037]TEGYR.L		C[+71]*2	629.773	2	1258.54	1258.56	0	-13.5	153	Specific	502.27	412.83	412.83	8.74	94	>sp|P00740-6|FA9_HUMAN Coagulation factor IX OS=Homo sapiens variant 2 G 44 V GN=F9 PE=1 SV=2	117	sample=1 period=1 cycle=749 experiment=4	sample=1 period=1 cycle=749 experiment=4	7.6152
00352:3	1	K.VVC[+71.037]S[+588.190]C[+71.037]TEGYR.L	Hex(2)Pent(2)	C[+71]*2, S[+588]	616.254	3	1846.75	1846.75	0	0.1	153	Specific	141.56	131.85	4	3.39	94	>sp|P00740-6|FA9_HUMAN Coagulation factor IX OS=Homo sapiens variant 2 G 44 V GN=F9 PE=1 SV=2	117	sample=1 period=1 cycle=778 experiment=14	sample=1 period=1 cycle=778 experiment=14	8.4425
00477:3	1	K.VVC[+71.037]SC[+71.037]TEGYRLAENQK.S		C[+71]*2	647.969	3	1941.89	1941.92	0	-11.8	153	Specific	307.31	307.31	307.31	6.42	94	>sp|P00740-6|FA9_HUMAN Coagulation factor IX OS=Homo sapiens variant 2 G 44 V GN=F9 PE=1 SV=2	117	sample=1 period=1 cycle=792 experiment=7	sample=1 period=1 cycle=792 experiment=7	8.8457
01735:3	1	R.LAENQKSC[+71.037]EPAVPFPC[+71.037]GR.V		C[+71]*2	696.673	3	2088	2088	0	1.4	163	Specific	566.75	566.75	566.75	9.5	94	>sp|P00740-6|FA9_HUMAN Coagulation factor IX OS=Homo sapiens variant 2 G 44 V GN=F9 PE=1 SV=2	117	sample=1 period=1 cycle=921 experiment=10	sample=1 period=1 cycle=921 experiment=10	12.5689
01640:3	1	R.LAENQKSC[+71.037]EPAVPFPC[+71.037]GR.V		C[+71]*2	696.661	3	2087.97	2088	0	-14.6	163	Specific	604.61	599.37	599.37	12.25	94	>sp|P00740-6|FA9_HUMAN Coagulation factor IX OS=Homo sapiens variant 2 G 44 V GN=F9 PE=1 SV=2	117	sample=1 period=1 cycle=912 experiment=7	sample=1 period=1 cycle=912 experiment=7	12.3123
03235:3	1	K.SC[+71.037]EPAVPFPC[+71.037]GR.V		C[+71]*2	468.883	3	1404.63	1404.64	0	-4.2	169	Specific	138.69	138.69	138.69	3.52	94	>sp|P00740-6|FA9_HUMAN Coagulation factor IX OS=Homo sapiens variant 2 G 44 V GN=F9 PE=1 SV=2	117	sample=1 period=1 cycle=1035 experiment=3	sample=1 period=1 cycle=1035 experiment=3	15.8823
03254:3	1	K.SC[+71.037]EPAVPFPC[+71.037]GR.V		C[+71]*2	468.881	3	1404.63	1404.64	0	-7.6	169	Specific	141.07	141.07	141.07	3.53	94	>sp|P00740-6|FA9_HUMAN Coagulation factor IX OS=Homo sapiens variant 2 G 44 V GN=F9 PE=1 SV=2	117	sample=1 period=1 cycle=1037 experiment=3	sample=1 period=1 cycle=1037 experiment=3	15.9401
03024:3	1	K.SC[+71.037]EPAVPFPC[+71.037]GR.V		C[+71]*2	468.878	3	1404.62	1404.64	0	-13.9	169	Specific	152.55	152.55	152.55	4.63	94	>sp|P00740-6|FA9_HUMAN Coagulation factor IX OS=Homo sapiens variant 2 G 44 V GN=F9 PE=1 SV=2	117	sample=1 period=1 cycle=1013 experiment=4	sample=1 period=1 cycle=1013 experiment=4	15.2295
03149:3	1	K.SC[+71.037]EPAVPFPC[+71.037]GR.V		C[+71]*2	468.879	3	1404.62	1404.64	0	-12.7	169	Specific	157.33	157.33	157.33	5	94	>sp|P00740-6|FA9_HUMAN Coagulation factor IX OS=Homo sapiens variant 2 G 44 V GN=F9 PE=1 SV=2	117	sample=1 period=1 cycle=1026 experiment=3	sample=1 period=1 cycle=1026 experiment=3	15.6193
03055:3	1	K.SC[+71.037]EPAVPFPC[+71.037]GR.V		C[+71]*2	468.878	3	1404.62	1404.64	0	-13.5	169	Specific	160.36	160.36	160.36	5	94	>sp|P00740-6|FA9_HUMAN Coagulation factor IX OS=Homo sapiens variant 2 G 44 V GN=F9 PE=1 SV=2	117	sample=1 period=1 cycle=1016 experiment=4	sample=1 period=1 cycle=1016 experiment=4	15.319
03111:3	1	K.SC[+71.037]EPAVPFPC[+71.037]GR.V		C[+71]*2	468.88	3	1404.62	1404.64	0	-10.8	169	Specific	166.88	166.88	166.88	4	94	>sp|P00740-6|FA9_HUMAN Coagulation factor IX OS=Homo sapiens variant 2 G 44 V GN=F9 PE=1 SV=2	117	sample=1 period=1 cycle=1022 experiment=3	sample=1 period=1 cycle=1022 experiment=3	15.4975
03293:3	1	K.SC[+71.037]EPAVPFPC[+71.037]GR.V		C[+71]*2	468.88	3	1404.63	1404.64	0	-9.6	169	Specific	193.51	193.51	193.51	4.6	94	>sp|P00740-6|FA9_HUMAN Coagulation factor IX OS=Homo sapiens variant 2 G 44 V GN=F9 PE=1 SV=2	117	sample=1 period=1 cycle=1041 experiment=3	sample=1 period=1 cycle=1041 experiment=3	16.058
02882:3	1	K.SC[+71.037]EPAVPFPC[+71.037]GR.V		C[+71]*2	468.879	3	1404.62	1404.64	0	-11.4	169	Specific	198.97	198.97	198.97	4.6	94	>sp|P00740-6|FA9_HUMAN Coagulation factor IX OS=Homo sapiens variant 2 G 44 V GN=F9 PE=1 SV=2	117	sample=1 period=1 cycle=1001 experiment=4	sample=1 period=1 cycle=1001 experiment=4	14.873
03085:3	1	K.SC[+71.037]EPAVPFPC[+71.037]GR.V		C[+71]*2	468.881	3	1404.63	1404.64	0	-8.9	169	Specific	223.87	223.87	223.87	4.27	94	>sp|P00740-6|FA9_HUMAN Coagulation factor IX OS=Homo sapiens variant 2 G 44 V GN=F9 PE=1 SV=2	117	sample=1 period=1 cycle=1019 experiment=3	sample=1 period=1 cycle=1019 experiment=3	15.4076
02898:3	1	K.SC[+71.037]EPAVPFPC[+71.037]GR.V		C[+71]*2	468.878	3	1404.62	1404.64	0	-13.8	169	Specific	226.9	174.77	174.77	5.19	94	>sp|P00740-6|FA9_HUMAN Coagulation factor IX OS=Homo sapiens variant 2 G 44 V GN=F9 PE=1 SV=2	117	sample=1 period=1 cycle=1002 experiment=4	sample=1 period=1 cycle=1002 experiment=4	14.9022
03005:3	1	K.SC[+71.037]EPAVPFPC[+71.037]GR.V		C[+71]*2	468.878	3	1404.62	1404.64	0	-13.9	169	Specific	232.95	205.75	205.75	4.82	94	>sp|P00740-6|FA9_HUMAN Coagulation factor IX OS=Homo sapiens variant 2 G 44 V GN=F9 PE=1 SV=2	117	sample=1 period=1 cycle=1011 experiment=4	sample=1 period=1 cycle=1011 experiment=4	15.1707
03141:3	1	K.SC[+71.037]EPAVPFPC[+71.037]GR.V		C[+71]*2	468.88	3	1404.62	1404.64	0	-10.9	169	Specific	234.38	230.12	230.12	4.6	94	>sp|P00740-6|FA9_HUMAN Coagulation factor IX OS=Homo sapiens variant 2 G 44 V GN=F9 PE=1 SV=2	117	sample=1 period=1 cycle=1025 experiment=3	sample=1 period=1 cycle=1025 experiment=3	15.5892
02993:3	1	K.SC[+71.037]EPAVPFPC[+71.037]GR.V		C[+71]*2	468.879	3	1404.62	1404.64	0	-12.3	169	Specific	235.83	235.83	235.83	5.36	94	>sp|P00740-6|FA9_HUMAN Coagulation factor IX OS=Homo sapiens variant 2 G 44 V GN=F9 PE=1 SV=2	117	sample=1 period=1 cycle=1010 experiment=3	sample=1 period=1 cycle=1010 experiment=3	15.1392
03067:3	1	K.SC[+71.037]EPAVPFPC[+71.037]GR.V		C[+71]*2	468.88	3	1404.62	1404.64	0	-11.3	169	Specific	263.23	263.23	263.23	5.62	94	>sp|P00740-6|FA9_HUMAN Coagulation factor IX OS=Homo sapiens variant 2 G 44 V GN=F9 PE=1 SV=2	117	sample=1 period=1 cycle=1017 experiment=3	sample=1 period=1 cycle=1017 experiment=3	15.3497
03039:3	1	K.SC[+71.037]EPAVPFPC[+71.037]GR.V		C[+71]*2	468.88	3	1404.62	1404.64	0	-11	169	Specific	264.95	264.95	264.95	5.8	94	>sp|P00740-6|FA9_HUMAN Coagulation factor IX OS=Homo sapiens variant 2 G 44 V GN=F9 PE=1 SV=2	117	sample=1 period=1 cycle=1014 experiment=6	sample=1 period=1 cycle=1014 experiment=6	15.2652
03176:3	1	K.SC[+71.037]EPAVPFPC[+71.037]GR.V		C[+71]*2	468.88	3	1404.62	1404.64	0	-11.2	169	Specific	267.59	267.59	267.59	5.62	94	>sp|P00740-6|FA9_HUMAN Coagulation factor IX OS=Homo sapiens variant 2 G 44 V GN=F9 PE=1 SV=2	117	sample=1 period=1 cycle=1029 experiment=3	sample=1 period=1 cycle=1029 experiment=3	15.7108
02830:3	1	K.SC[+71.037]EPAVPFPC[+71.037]GR.V		C[+71]*2	468.879	3	1404.62	1404.64	0	-13.2	169	Specific	273.86	245.9	245.9	6.15	94	>sp|P00740-6|FA9_HUMAN Coagulation factor IX OS=Homo sapiens variant 2 G 44 V GN=F9 PE=1 SV=2	117	sample=1 period=1 cycle=998 experiment=4	sample=1 period=1 cycle=998 experiment=4	14.7853
03096:3	1	K.SC[+71.037]EPAVPFPC[+71.037]GR.V		C[+71]*2	468.878	3	1404.62	1404.64	0	-13.5	169	Specific	286.47	286.47	286.47	6.3	94	>sp|P00740-6|FA9_HUMAN Coagulation factor IX OS=Homo sapiens variant 2 G 44 V GN=F9 PE=1 SV=2	117	sample=1 period=1 cycle=1020 experiment=3	sample=1 period=1 cycle=1020 experiment=3	15.4425
02782:3	1	K.SC[+71.037]EPAVPFPC[+71.037]GR.V		C[+71]*2	468.879	3	1404.62	1404.64	0	-12.8	169	Specific	292.14	292.14	292.14	6.47	94	>sp|P00740-6|FA9_HUMAN Coagulation factor IX OS=Homo sapiens variant 2 G 44 V GN=F9 PE=1 SV=2	117	sample=1 period=1 cycle=995 experiment=4	sample=1 period=1 cycle=995 experiment=4	14.6966
02800:3	1	K.SC[+71.037]EPAVPFPC[+71.037]GR.V		C[+71]*2	468.88	3	1404.62	1404.64	0	-11	169	Specific	304.14	304.14	304.14	6.04	94	>sp|P00740-6|FA9_HUMAN Coagulation factor IX OS=Homo sapiens variant 2 G 44 V GN=F9 PE=1 SV=2	117	sample=1 period=1 cycle=996 experiment=4	sample=1 period=1 cycle=996 experiment=4	14.726
01975:3	1	K.SC[+71.037]EPAVPFPC[+71.037]GR.V		C[+71]*2	468.878	3	1404.62	1404.64	0	-13.7	169	Specific	310.3	309.44	309.44	6.09	94	>sp|P00740-6|FA9_HUMAN Coagulation factor IX OS=Homo sapiens variant 2 G 44 V GN=F9 PE=1 SV=2	117	sample=1 period=1 cycle=937 experiment=5	sample=1 period=1 cycle=937 experiment=5	13.0187
03123:3	1	K.SC[+71.037]EPAVPFPC[+71.037]GR.V		C[+71]*2	468.879	3	1404.62	1404.64	0	-12.5	169	Specific	327.04	327.04	327.04	6.73	94	>sp|P00740-6|FA9_HUMAN Coagulation factor IX OS=Homo sapiens variant 2 G 44 V GN=F9 PE=1 SV=2	117	sample=1 period=1 cycle=1023 experiment=4	sample=1 period=1 cycle=1023 experiment=4	15.5308
02541:3	1	K.SC[+71.037]EPAVPFPC[+71.037]GR.V		C[+71]*2	468.88	3	1404.63	1404.64	0	-10.5	169	Specific	329.37	318.02	318.02	5.94	94	>sp|P00740-6|FA9_HUMAN Coagulation factor IX OS=Homo sapiens variant 2 G 44 V GN=F9 PE=1 SV=2	117	sample=1 period=1 cycle=978 experiment=4	sample=1 period=1 cycle=978 experiment=4	14.1953
02601:3	1	K.SC[+71.037]EPAVPFPC[+71.037]GR.V		C[+71]*2	468.878	3	1404.62	1404.64	0	-14.6	169	Specific	330.3	330.3	330.3	6.91	94	>sp|P00740-6|FA9_HUMAN Coagulation factor IX OS=Homo sapiens variant 2 G 44 V GN=F9 PE=1 SV=2	117	sample=1 period=1 cycle=983 experiment=4	sample=1 period=1 cycle=983 experiment=4	14.3412
02615:3	1	K.SC[+71.037]EPAVPFPC[+71.037]GR.V		C[+71]*2	468.878	3	1404.62	1404.64	0	-13.8	169	Specific	333.49	333.49	333.49	6.73	94	>sp|P00740-6|FA9_HUMAN Coagulation factor IX OS=Homo sapiens variant 2 G 44 V GN=F9 PE=1 SV=2	117	sample=1 period=1 cycle=984 experiment=6	sample=1 period=1 cycle=984 experiment=6	14.3734
02754:3	1	K.SC[+71.037]EPAVPFPC[+71.037]GR.V		C[+71]*2	468.879	3	1404.62	1404.64	0	-12.7	169	Specific	338.29	338.29	338.29	6.96	94	>sp|P00740-6|FA9_HUMAN Coagulation factor IX OS=Homo sapiens variant 2 G 44 V GN=F9 PE=1 SV=2	117	sample=1 period=1 cycle=993 experiment=5	sample=1 period=1 cycle=993 experiment=5	14.6387
02922:3	1	K.SC[+71.037]EPAVPFPC[+71.037]GR.V		C[+71]*2	468.881	3	1404.63	1404.64	0	-7.6	169	Specific	349.3	334.32	334.32	5.93	94	>sp|P00740-6|FA9_HUMAN Coagulation factor IX OS=Homo sapiens variant 2 G 44 V GN=F9 PE=1 SV=2	117	sample=1 period=1 cycle=1004 experiment=4	sample=1 period=1 cycle=1004 experiment=4	14.961
02496:3	1	K.SC[+71.037]EPAVPFPC[+71.037]GR.V		C[+71]*2	468.879	3	1404.62	1404.64	0	-12.8	169	Specific	352.16	321.49	321.49	6.77	94	>sp|P00740-6|FA9_HUMAN Coagulation factor IX OS=Homo sapiens variant 2 G 44 V GN=F9 PE=1 SV=2	117	sample=1 period=1 cycle=975 experiment=4	sample=1 period=1 cycle=975 experiment=4	14.1045
02935:3	1	K.SC[+71.037]EPAVPFPC[+71.037]GR.V		C[+71]*2	468.878	3	1404.62	1404.64	0	-14.5	169	Specific	352.23	352.23	352.23	6.73	94	>sp|P00740-6|FA9_HUMAN Coagulation factor IX OS=Homo sapiens variant 2 G 44 V GN=F9 PE=1 SV=2	117	sample=1 period=1 cycle=1005 experiment=4	sample=1 period=1 cycle=1005 experiment=4	14.9932
02401:3	1	K.SC[+71.037]EPAVPFPC[+71.037]GR.V		C[+71]*2	468.878	3	1404.62	1404.64	0	-13.7	169	Specific	353.92	349.98	349.98	6.73	94	>sp|P00740-6|FA9_HUMAN Coagulation factor IX OS=Homo sapiens variant 2 G 44 V GN=F9 PE=1 SV=2	117	sample=1 period=1 cycle=968 experiment=4	sample=1 period=1 cycle=968 experiment=4	13.901
04516:2	1	K.SC[+71.037]EPAVPFPC[+71.037]GR.V		C[+71]*2	702.816	2	1404.62	1404.64	0	-10.7	169	Specific	371.75	371.75	371.75	7.98	94	>sp|P00740-6|FA9_HUMAN Coagulation factor IX OS=Homo sapiens variant 2 G 44 V GN=F9 PE=1 SV=2	117	sample=1 period=1 cycle=1264 experiment=6	sample=1 period=1 cycle=1264 experiment=6	22.5913
02331:3	1	K.SC[+71.037]EPAVPFPC[+71.037]GR.V		C[+71]*2	468.878	3	1404.62	1404.64	0	-13.6	169	Specific	374.63	365.49	365.49	7.8	94	>sp|P00740-6|FA9_HUMAN Coagulation factor IX OS=Homo sapiens variant 2 G 44 V GN=F9 PE=1 SV=2	117	sample=1 period=1 cycle=963 experiment=4	sample=1 period=1 cycle=963 experiment=4	13.7573
04524:2	1	K.SC[+71.037]EPAVPFPC[+71.037]GR.V		C[+71]*2	702.816	2	1404.63	1404.64	0	-10.3	169	Specific	381.3	381.3	381.3	7.75	94	>sp|P00740-6|FA9_HUMAN Coagulation factor IX OS=Homo sapiens variant 2 G 44 V GN=F9 PE=1 SV=2	117	sample=1 period=1 cycle=1265 experiment=6	sample=1 period=1 cycle=1265 experiment=6	22.6199
02971:3	1	K.SC[+71.037]EPAVPFPC[+71.037]GR.V		C[+71]*2	468.88	3	1404.62	1404.64	0	-11.2	169	Specific	387.01	387.01	387.01	7.75	94	>sp|P00740-6|FA9_HUMAN Coagulation factor IX OS=Homo sapiens variant 2 G 44 V GN=F9 PE=1 SV=2	117	sample=1 period=1 cycle=1008 experiment=4	sample=1 period=1 cycle=1008 experiment=4	15.0827
02150:3	1	K.SC[+71.037]EPAVPFPC[+71.037]GR.V		C[+71]*2	468.879	3	1404.62	1404.64	0	-13.2	169	Specific	395.49	395.49	395.49	8.18	94	>sp|P00740-6|FA9_HUMAN Coagulation factor IX OS=Homo sapiens variant 2 G 44 V GN=F9 PE=1 SV=2	117	sample=1 period=1 cycle=951 experiment=5	sample=1 period=1 cycle=951 experiment=5	13.4176
02562:3	1	K.SC[+71.037]EPAVPFPC[+71.037]GR.V		C[+71]*2	468.878	3	1404.62	1404.64	0	-14.4	169	Specific	398.17	398.17	398.17	8.41	94	>sp|P00740-6|FA9_HUMAN Coagulation factor IX OS=Homo sapiens variant 2 G 44 V GN=F9 PE=1 SV=2	117	sample=1 period=1 cycle=980 experiment=3	sample=1 period=1 cycle=980 experiment=3	14.2513
02357:3	1	K.SC[+71.037]EPAVPFPC[+71.037]GR.V		C[+71]*2	468.878	3	1404.62	1404.64	0	-14.5	169	Specific	410.62	401.8	401.8	8.57	94	>sp|P00740-6|FA9_HUMAN Coagulation factor IX OS=Homo sapiens variant 2 G 44 V GN=F9 PE=1 SV=2	117	sample=1 period=1 cycle=965 experiment=3	sample=1 period=1 cycle=965 experiment=3	13.8139
02576:3	1	K.SC[+71.037]EPAVPFPC[+71.037]GR.V		C[+71]*2	468.878	3	1404.62	1404.64	0	-13.8	169	Specific	413.91	413.91	413.91	8.39	94	>sp|P00740-6|FA9_HUMAN Coagulation factor IX OS=Homo sapiens variant 2 G 44 V GN=F9 PE=1 SV=2	117	sample=1 period=1 cycle=981 experiment=4	sample=1 period=1 cycle=981 experiment=4	14.286
02311:3	1	K.SC[+71.037]EPAVPFPC[+71.037]GR.V		C[+71]*2	468.878	3	1404.62	1404.64	0	-14	169	Specific	417.59	407.13	407.13	8.39	94	>sp|P00740-6|FA9_HUMAN Coagulation factor IX OS=Homo sapiens variant 2 G 44 V GN=F9 PE=1 SV=2	117	sample=1 period=1 cycle=962 experiment=4	sample=1 period=1 cycle=962 experiment=4	13.7286
04594:2	1	K.SC[+71.037]EPAVPFPC[+71.037]GR.V		C[+71]*2	702.82	2	1404.63	1404.64	0	-5.2	169	Specific	423.03	423.03	423.03	7.64	94	>sp|P00740-6|FA9_HUMAN Coagulation factor IX OS=Homo sapiens variant 2 G 44 V GN=F9 PE=1 SV=2	117	sample=1 period=1 cycle=1273 experiment=7	sample=1 period=1 cycle=1273 experiment=7	22.853
02083:3	1	K.SC[+71.037]EPAVPFPC[+71.037]GR.V		C[+71]*2	468.879	3	1404.62	1404.64	0	-11.7	169	Specific	428.13	408.43	408.43	7.96	94	>sp|P00740-6|FA9_HUMAN Coagulation factor IX OS=Homo sapiens variant 2 G 44 V GN=F9 PE=1 SV=2	117	sample=1 period=1 cycle=945 experiment=3	sample=1 period=1 cycle=945 experiment=3	13.2461
04035:2	1	K.SC[+71.037]EPAVPFPC[+71.037]GR.V		C[+71]*2	702.818	2	1404.63	1404.64	0	-8.1	169	Specific	428.42	428.42	428.42	7.64	94	>sp|P00740-6|FA9_HUMAN Coagulation factor IX OS=Homo sapiens variant 2 G 44 V GN=F9 PE=1 SV=2	117	sample=1 period=1 cycle=1180 experiment=5	sample=1 period=1 cycle=1180 experiment=5	20.1419
04073:2	1	K.SC[+71.037]EPAVPFPC[+71.037]GR.V		C[+71]*2	702.815	2	1404.62	1404.64	0	-12.3	169	Specific	457.07	428.31	428.31	8.63	94	>sp|P00740-6|FA9_HUMAN Coagulation factor IX OS=Homo sapiens variant 2 G 44 V GN=F9 PE=1 SV=2	117	sample=1 period=1 cycle=1188 experiment=4	sample=1 period=1 cycle=1188 experiment=4	20.3773
03834:2	1	K.SC[+71.037]EPAVPFPC[+71.037]GR.V		C[+71]*2	702.815	2	1404.62	1404.64	0	-12.2	169	Specific	462.19	373.11	373.11	8.63	94	>sp|P00740-6|FA9_HUMAN Coagulation factor IX OS=Homo sapiens variant 2 G 44 V GN=F9 PE=1 SV=2	117	sample=1 period=1 cycle=1135 experiment=5	sample=1 period=1 cycle=1135 experiment=5	18.8754
02102:3	1	K.SC[+71.037]EPAVPFPC[+71.037]GR.V		C[+71]*2	468.878	3	1404.62	1404.64	0	-14.6	169	Specific	466.07	466.07	466.07	8.63	94	>sp|P00740-6|FA9_HUMAN Coagulation factor IX OS=Homo sapiens variant 2 G 44 V GN=F9 PE=1 SV=2	117	sample=1 period=1 cycle=947 experiment=2	sample=1 period=1 cycle=947 experiment=2	13.3002
04247:2	1	K.SC[+71.037]EPAVPFPC[+71.037]GR.V		C[+71]*2	702.817	2	1404.63	1404.64	0	-9.7	169	Specific	489.34	467.65	467.65	8.36	94	>sp|P00740-6|FA9_HUMAN Coagulation factor IX OS=Homo sapiens variant 2 G 44 V GN=F9 PE=1 SV=2	117	sample=1 period=1 cycle=1211 experiment=9	sample=1 period=1 cycle=1211 experiment=9	21.0364
02192:3	1	K.SC[+71.037]EPAVPFPC[+71.037]GR.V		C[+71]*2	468.878	3	1404.62	1404.64	0	-13.9	169	Specific	529.03	529.03	529.03	9.15	94	>sp|P00740-6|FA9_HUMAN Coagulation factor IX OS=Homo sapiens variant 2 G 44 V GN=F9 PE=1 SV=2	117	sample=1 period=1 cycle=954 experiment=4	sample=1 period=1 cycle=954 experiment=4	13.5029
03336:2	1	K.SC[+71.037]EPAVPFPC[+71.037]GR.V		C[+71]*2	702.813	2	1404.62	1404.64	0	-14.4	169	Specific	530.81	351.91	351.91	7.58	94	>sp|P00740-6|FA9_HUMAN Coagulation factor IX OS=Homo sapiens variant 2 G 44 V GN=F9 PE=1 SV=2	117	sample=1 period=1 cycle=1045 experiment=9	sample=1 period=1 cycle=1045 experiment=9	16.1855
04057:2	1	K.SC[+71.037]EPAVPFPC[+71.037]GR.V		C[+71]*2	702.814	2	1404.62	1404.64	0	-13	169	Specific	533.29	466.18	466.18	9.15	94	>sp|P00740-6|FA9_HUMAN Coagulation factor IX OS=Homo sapiens variant 2 G 44 V GN=F9 PE=1 SV=2	117	sample=1 period=1 cycle=1184 experiment=5	sample=1 period=1 cycle=1184 experiment=5	20.2617
04001:2	1	K.SC[+71.037]EPAVPFPC[+71.037]GR.V		C[+71]*2	702.829	2	1404.65	1404.64	0	8.1	169	Specific	536.7	521.97	521.97	6.78	94	>sp|P00740-6|FA9_HUMAN Coagulation factor IX OS=Homo sapiens variant 2 G 44 V GN=F9 PE=1 SV=2	117	sample=1 period=1 cycle=1174 experiment=5	sample=1 period=1 cycle=1174 experiment=5	19.9742
04070:2	1	K.SC[+71.037]EPAVPFPC[+71.037]GR.V		C[+71]*2	702.817	2	1404.63	1404.64	0	-8.8	169	Specific	542.28	325.64	325.64	7	94	>sp|P00740-6|FA9_HUMAN Coagulation factor IX OS=Homo sapiens variant 2 G 44 V GN=F9 PE=1 SV=2	117	sample=1 period=1 cycle=1187 experiment=5	sample=1 period=1 cycle=1187 experiment=5	20.3523
03795:2	1	K.SC[+71.037]EPAVPFPC[+71.037]GR.V		C[+71]*2	702.814	2	1404.62	1404.64	0	-13.1	169	Specific	552.04	354.21	354.21	7.75	94	>sp|P00740-6|FA9_HUMAN Coagulation factor IX OS=Homo sapiens variant 2 G 44 V GN=F9 PE=1 SV=2	117	sample=1 period=1 cycle=1126 experiment=6	sample=1 period=1 cycle=1126 experiment=6	18.607
03819:2	1	K.SC[+71.037]EPAVPFPC[+71.037]GR.V		C[+71]*2	702.813	2	1404.62	1404.64	0	-14.8	169	Specific	559.99	356.99	356.99	7.8	94	>sp|P00740-6|FA9_HUMAN Coagulation factor IX OS=Homo sapiens variant 2 G 44 V GN=F9 PE=1 SV=2	117	sample=1 period=1 cycle=1132 experiment=4	sample=1 period=1 cycle=1132 experiment=4	18.785
03982:2	1	K.SC[+71.037]EPAVPFPC[+71.037]GR.V		C[+71]*2	702.822	2	1404.64	1404.64	0	-2.5	169	Specific	565.1	460.69	460.69	8.48	94	>sp|P00740-6|FA9_HUMAN Coagulation factor IX OS=Homo sapiens variant 2 G 44 V GN=F9 PE=1 SV=2	117	sample=1 period=1 cycle=1171 experiment=6	sample=1 period=1 cycle=1171 experiment=6	19.889
03903:2	1	K.SC[+71.037]EPAVPFPC[+71.037]GR.V		C[+71]*2	702.821	2	1404.63	1404.64	0	-3.7	169	Specific	571.64	546.41	546.41	8.65	94	>sp|P00740-6|FA9_HUMAN Coagulation factor IX OS=Homo sapiens variant 2 G 44 V GN=F9 PE=1 SV=2	117	sample=1 period=1 cycle=1146 experiment=9	sample=1 period=1 cycle=1146 experiment=9	19.2035
03889:2	1	K.SC[+71.037]EPAVPFPC[+71.037]GR.V		C[+71]*2	702.815	2	1404.62	1404.64	0	-11.6	169	Specific	574.86	504.95	504.95	9.51	94	>sp|P00740-6|FA9_HUMAN Coagulation factor IX OS=Homo sapiens variant 2 G 44 V GN=F9 PE=1 SV=2	117	sample=1 period=1 cycle=1144 experiment=4	sample=1 period=1 cycle=1144 experiment=4	19.143
03470:2	1	K.SC[+71.037]EPAVPFPC[+71.037]GR.V		C[+71]*2	702.815	2	1404.62	1404.64	0	-12.7	169	Specific	578.43	345.11	345.11	8.77	94	>sp|P00740-6|FA9_HUMAN Coagulation factor IX OS=Homo sapiens variant 2 G 44 V GN=F9 PE=1 SV=2	117	sample=1 period=1 cycle=1067 experiment=10	sample=1 period=1 cycle=1067 experiment=10	16.8475
03418:2	1	K.SC[+71.037]EPAVPFPC[+71.037]GR.V		C[+71]*2	702.815	2	1404.62	1404.64	0	-12.2	169	Specific	584.87	373.97	373.97	10.11	94	>sp|P00740-6|FA9_HUMAN Coagulation factor IX OS=Homo sapiens variant 2 G 44 V GN=F9 PE=1 SV=2	117	sample=1 period=1 cycle=1057 experiment=5	sample=1 period=1 cycle=1057 experiment=5	16.5458
03873:2	1	K.SC[+71.037]EPAVPFPC[+71.037]GR.V		C[+71]*2	702.817	2	1404.63	1404.64	0	-9.9	169	Specific	587.88	530.21	530.21	10.17	94	>sp|P00740-6|FA9_HUMAN Coagulation factor IX OS=Homo sapiens variant 2 G 44 V GN=F9 PE=1 SV=2	117	sample=1 period=1 cycle=1141 experiment=5	sample=1 period=1 cycle=1141 experiment=5	19.0586
03433:2	1	K.SC[+71.037]EPAVPFPC[+71.037]GR.V		C[+71]*2	702.816	2	1404.62	1404.64	0	-10.5	169	Specific	603.56	535.13	535.13	10.68	94	>sp|P00740-6|FA9_HUMAN Coagulation factor IX OS=Homo sapiens variant 2 G 44 V GN=F9 PE=1 SV=2	117	sample=1 period=1 cycle=1060 experiment=6	sample=1 period=1 cycle=1060 experiment=6	16.6353
04010:2	1	K.SC[+71.037]EPAVPFPC[+71.037]GR.V		C[+71]*2	702.816	2	1404.63	1404.64	0	-10.4	169	Specific	604.93	353.8	353.8	9.16	94	>sp|P00740-6|FA9_HUMAN Coagulation factor IX OS=Homo sapiens variant 2 G 44 V GN=F9 PE=1 SV=2	117	sample=1 period=1 cycle=1176 experiment=3	sample=1 period=1 cycle=1176 experiment=3	20.0346
02685:2	1	K.SC[+71.037]EPAVPFPC[+71.037]GR.V		C[+71]*2	702.815	2	1404.62	1404.64	0	-12.7	169	Specific	605.38	566.34	566.34	11.11	94	>sp|P00740-6|FA9_HUMAN Coagulation factor IX OS=Homo sapiens variant 2 G 44 V GN=F9 PE=1 SV=2	117	sample=1 period=1 cycle=988 experiment=14	sample=1 period=1 cycle=988 experiment=14	14.4981
03536:2	1	K.SC[+71.037]EPAVPFPC[+71.037]GR.V		C[+71]*2	702.813	2	1404.62	1404.64	0	-14.7	169	Specific	621.71	398.13	398.13	11.29	94	>sp|P00740-6|FA9_HUMAN Coagulation factor IX OS=Homo sapiens variant 2 G 44 V GN=F9 PE=1 SV=2	117	sample=1 period=1 cycle=1081 experiment=7	sample=1 period=1 cycle=1081 experiment=7	17.2616
03801:2	1	K.SC[+71.037]EPAVPFPC[+71.037]GR.V		C[+71]*2	702.814	2	1404.62	1404.64	0	-13.4	169	Specific	622.99	419.91	419.91	11.77	94	>sp|P00740-6|FA9_HUMAN Coagulation factor IX OS=Homo sapiens variant 2 G 44 V GN=F9 PE=1 SV=2	117	sample=1 period=1 cycle=1127 experiment=6	sample=1 period=1 cycle=1127 experiment=6	18.6401
02823:2	1	K.SC[+71.037]EPAVPFPC[+71.037]GR.V		C[+71]*2	702.814	2	1404.62	1404.64	0	-13.2	169	Specific	626.1	569.87	569.87	11.11	94	>sp|P00740-6|FA9_HUMAN Coagulation factor IX OS=Homo sapiens variant 2 G 44 V GN=F9 PE=1 SV=2	117	sample=1 period=1 cycle=997 experiment=11	sample=1 period=1 cycle=997 experiment=11	14.7632
03520:2	1	K.SC[+71.037]EPAVPFPC[+71.037]GR.V		C[+71]*2	702.814	2	1404.62	1404.64	0	-13.3	169	Specific	627.85	450.19	450.19	11.11	94	>sp|P00740-6|FA9_HUMAN Coagulation factor IX OS=Homo sapiens variant 2 G 44 V GN=F9 PE=1 SV=2	117	sample=1 period=1 cycle=1078 experiment=5	sample=1 period=1 cycle=1078 experiment=5	17.1704
03390:2	1	K.SC[+71.037]EPAVPFPC[+71.037]GR.V		C[+71]*2	702.815	2	1404.62	1404.64	0	-11.8	169	Specific	632.41	632.41	632.41	10.68	94	>sp|P00740-6|FA9_HUMAN Coagulation factor IX OS=Homo sapiens variant 2 G 44 V GN=F9 PE=1 SV=2	117	sample=1 period=1 cycle=1052 experiment=7	sample=1 period=1 cycle=1052 experiment=7	16.3999
03413:2	1	K.SC[+71.037]EPAVPFPC[+71.037]GR.V		C[+71]*2	702.815	2	1404.62	1404.64	0	-12	169	Specific	638.82	560.17	560.17	11.29	94	>sp|P00740-6|FA9_HUMAN Coagulation factor IX OS=Homo sapiens variant 2 G 44 V GN=F9 PE=1 SV=2	117	sample=1 period=1 cycle=1056 experiment=6	sample=1 period=1 cycle=1056 experiment=6	16.516
03491:2	1	K.SC[+71.037]EPAVPFPC[+71.037]GR.V		C[+71]*2	702.813	2	1404.62	1404.64	0	-14.7	169	Specific	642.64	618.19	618.19	11.11	94	>sp|P00740-6|FA9_HUMAN Coagulation factor IX OS=Homo sapiens variant 2 G 44 V GN=F9 PE=1 SV=2	117	sample=1 period=1 cycle=1072 experiment=7	sample=1 period=1 cycle=1072 experiment=7	16.9947
03383:2	1	K.SC[+71.037]EPAVPFPC[+71.037]GR.V		C[+71]*2	702.814	2	1404.62	1404.64	0	-13.4	169	Specific	642.79	582.95	582.95	11.29	94	>sp|P00740-6|FA9_HUMAN Coagulation factor IX OS=Homo sapiens variant 2 G 44 V GN=F9 PE=1 SV=2	117	sample=1 period=1 cycle=1051 experiment=9	sample=1 period=1 cycle=1051 experiment=9	16.3675
03428:2	1	K.SC[+71.037]EPAVPFPC[+71.037]GR.V		C[+71]*2	702.817	2	1404.63	1404.64	0	-9.1	169	Specific	642.94	534.5	534.5	10.68	94	>sp|P00740-6|FA9_HUMAN Coagulation factor IX OS=Homo sapiens variant 2 G 44 V GN=F9 PE=1 SV=2	117	sample=1 period=1 cycle=1059 experiment=5	sample=1 period=1 cycle=1059 experiment=5	16.6088
03746:2	1	K.SC[+71.037]EPAVPFPC[+71.037]GR.V		C[+71]*2	702.813	2	1404.62	1404.64	0	-14.9	169	Specific	647.67	390.68	390.68	11.29	94	>sp|P00740-6|FA9_HUMAN Coagulation factor IX OS=Homo sapiens variant 2 G 44 V GN=F9 PE=1 SV=2	117	sample=1 period=1 cycle=1117 experiment=3	sample=1 period=1 cycle=1117 experiment=3	18.3418
03399:2	1	K.SC[+71.037]EPAVPFPC[+71.037]GR.V		C[+71]*2	702.815	2	1404.62	1404.64	0	-11.7	169	Specific	649.72	604.3	604.3	10.51	94	>sp|P00740-6|FA9_HUMAN Coagulation factor IX OS=Homo sapiens variant 2 G 44 V GN=F9 PE=1 SV=2	117	sample=1 period=1 cycle=1054 experiment=4	sample=1 period=1 cycle=1054 experiment=4	16.4504
03048:2	1	K.SC[+71.037]EPAVPFPC[+71.037]GR.V		C[+71]*2	702.816	2	1404.62	1404.64	0	-11.2	169	Specific	650.03	449.58	449.58	11.51	94	>sp|P00740-6|FA9_HUMAN Coagulation factor IX OS=Homo sapiens variant 2 G 44 V GN=F9 PE=1 SV=2	117	sample=1 period=1 cycle=1015 experiment=6	sample=1 period=1 cycle=1015 experiment=6	15.2951
02913:2	1	K.SC[+71.037]EPAVPFPC[+71.037]GR.V		C[+71]*2	702.814	2	1404.62	1404.64	0	-13.7	169	Specific	653.02	617.03	617.03	12.29	94	>sp|P00740-6|FA9_HUMAN Coagulation factor IX OS=Homo sapiens variant 2 G 44 V GN=F9 PE=1 SV=2	117	sample=1 period=1 cycle=1003 experiment=5	sample=1 period=1 cycle=1003 experiment=5	14.9357
02652:2	1	K.SC[+71.037]EPAVPFPC[+71.037]GR.V		C[+71]*2	702.814	2	1404.62	1404.64	0	-13.1	169	Specific	653.88	582.12	582.12	12.29	94	>sp|P00740-6|FA9_HUMAN Coagulation factor IX OS=Homo sapiens variant 2 G 44 V GN=F9 PE=1 SV=2	117	sample=1 period=1 cycle=986 experiment=15	sample=1 period=1 cycle=986 experiment=15	14.4395
03190:2	1	K.SC[+71.037]EPAVPFPC[+71.037]GR.V		C[+71]*2	702.813	2	1404.62	1404.64	0	-14.6	169	Specific	655.67	606.92	606.92	12.29	94	>sp|P00740-6|FA9_HUMAN Coagulation factor IX OS=Homo sapiens variant 2 G 44 V GN=F9 PE=1 SV=2	117	sample=1 period=1 cycle=1030 experiment=11	sample=1 period=1 cycle=1030 experiment=11	15.7447
02874:2	1	K.SC[+71.037]EPAVPFPC[+71.037]GR.V		C[+71]*2	702.814	2	1404.62	1404.64	0	-13.6	169	Specific	658.09	598.26	598.26	12.29	94	>sp|P00740-6|FA9_HUMAN Coagulation factor IX OS=Homo sapiens variant 2 G 44 V GN=F9 PE=1 SV=2	117	sample=1 period=1 cycle=1000 experiment=12	sample=1 period=1 cycle=1000 experiment=12	14.8506
03220:2	1	K.SC[+71.037]EPAVPFPC[+71.037]GR.V		C[+71]*2	702.815	2	1404.62	1404.64	0	-12.3	169	Specific	658.77	621.63	621.63	12.11	94	>sp|P00740-6|FA9_HUMAN Coagulation factor IX OS=Homo sapiens variant 2 G 44 V GN=F9 PE=1 SV=2	117	sample=1 period=1 cycle=1033 experiment=9	sample=1 period=1 cycle=1033 experiment=9	15.8329
03460:2	1	K.SC[+71.037]EPAVPFPC[+71.037]GR.V		C[+71]*2	702.813	2	1404.62	1404.64	0	-14.9	169	Specific	659.66	447.23	447.23	12.29	94	>sp|P00740-6|FA9_HUMAN Coagulation factor IX OS=Homo sapiens variant 2 G 44 V GN=F9 PE=1 SV=2	117	sample=1 period=1 cycle=1066 experiment=9	sample=1 period=1 cycle=1066 experiment=9	16.8151
03777:2	1	K.SC[+71.037]EPAVPFPC[+71.037]GR.V		C[+71]*2	702.813	2	1404.62	1404.64	0	-14.6	169	Specific	666.88	422.93	422.93	12.77	94	>sp|P00740-6|FA9_HUMAN Coagulation factor IX OS=Homo sapiens variant 2 G 44 V GN=F9 PE=1 SV=2	117	sample=1 period=1 cycle=1123 experiment=3	sample=1 period=1 cycle=1123 experiment=3	18.515
02433:2	1	K.SC[+71.037]EPAVPFPC[+71.037]GR.V		C[+71]*2	702.815	2	1404.62	1404.64	0	-12.8	169	Specific	669.8	631.24	631.24	12.29	94	>sp|P00740-6|FA9_HUMAN Coagulation factor IX OS=Homo sapiens variant 2 G 44 V GN=F9 PE=1 SV=2	117	sample=1 period=1 cycle=970 experiment=8	sample=1 period=1 cycle=970 experiment=8	13.9647
03162:2	1	K.SC[+71.037]EPAVPFPC[+71.037]GR.V		C[+71]*2	702.816	2	1404.63	1404.64	0	-10.4	169	Specific	670.9	610.5	610.5	12.17	94	>sp|P00740-6|FA9_HUMAN Coagulation factor IX OS=Homo sapiens variant 2 G 44 V GN=F9 PE=1 SV=2	117	sample=1 period=1 cycle=1027 experiment=8	sample=1 period=1 cycle=1027 experiment=8	15.6577
03081:2	1	K.SC[+71.037]EPAVPFPC[+71.037]GR.V		C[+71]*2	702.813	2	1404.62	1404.64	0	-14.3	169	Specific	677.7	633.14	633.14	12.77	94	>sp|P00740-6|FA9_HUMAN Coagulation factor IX OS=Homo sapiens variant 2 G 44 V GN=F9 PE=1 SV=2	117	sample=1 period=1 cycle=1018 experiment=8	sample=1 period=1 cycle=1018 experiment=8	15.3878
03137:2	1	K.SC[+71.037]EPAVPFPC[+71.037]GR.V		C[+71]*2	702.815	2	1404.62	1404.64	0	-12	169	Specific	679.64	661.99	661.99	12.77	94	>sp|P00740-6|FA9_HUMAN Coagulation factor IX OS=Homo sapiens variant 2 G 44 V GN=F9 PE=1 SV=2	117	sample=1 period=1 cycle=1024 experiment=8	sample=1 period=1 cycle=1024 experiment=8	15.5675
03017:2	1	K.SC[+71.037]EPAVPFPC[+71.037]GR.V		C[+71]*2	702.814	2	1404.62	1404.64	0	-13.4	169	Specific	680.53	621.73	621.73	12.29	94	>sp|P00740-6|FA9_HUMAN Coagulation factor IX OS=Homo sapiens variant 2 G 44 V GN=F9 PE=1 SV=2	117	sample=1 period=1 cycle=1012 experiment=5	sample=1 period=1 cycle=1012 experiment=5	15.2039
02634:2	1	K.SC[+71.037]EPAVPFPC[+71.037]GR.V		C[+71]*2	702.816	2	1404.62	1404.64	0	-11	169	Specific	682.73	600.97	600.97	11.51	94	>sp|P00740-6|FA9_HUMAN Coagulation factor IX OS=Homo sapiens variant 2 G 44 V GN=F9 PE=1 SV=2	117	sample=1 period=1 cycle=985 experiment=13	sample=1 period=1 cycle=985 experiment=13	14.408
02772:2	1	K.SC[+71.037]EPAVPFPC[+71.037]GR.V		C[+71]*2	702.814	2	1404.62	1404.64	0	-12.9	169	Specific	689.86	491.75	491.75	12.29	94	>sp|P00740-6|FA9_HUMAN Coagulation factor IX OS=Homo sapiens variant 2 G 44 V GN=F9 PE=1 SV=2	117	sample=1 period=1 cycle=994 experiment=11	sample=1 period=1 cycle=994 experiment=11	14.673
02556:2	1	K.SC[+71.037]EPAVPFPC[+71.037]GR.V		C[+71]*2	702.816	2	1404.62	1404.64	0	-11.3	169	Specific	690.06	658.6	658.6	11.68	94	>sp|P00740-6|FA9_HUMAN Coagulation factor IX OS=Homo sapiens variant 2 G 44 V GN=F9 PE=1 SV=2	117	sample=1 period=1 cycle=979 experiment=11	sample=1 period=1 cycle=979 experiment=11	14.23
02986:2	1	K.SC[+71.037]EPAVPFPC[+71.037]GR.V		C[+71]*2	702.816	2	1404.62	1404.64	0	-11	169	Specific	693.73	626.34	626.34	12.17	94	>sp|P00740-6|FA9_HUMAN Coagulation factor IX OS=Homo sapiens variant 2 G 44 V GN=F9 PE=1 SV=2	117	sample=1 period=1 cycle=1009 experiment=10	sample=1 period=1 cycle=1009 experiment=10	15.116
02475:2	1	K.SC[+71.037]EPAVPFPC[+71.037]GR.V		C[+71]*2	702.815	2	1404.62	1404.64	0	-11.7	169	Specific	698.12	606.04	606.04	11.68	94	>sp|P00740-6|FA9_HUMAN Coagulation factor IX OS=Homo sapiens variant 2 G 44 V GN=F9 PE=1 SV=2	117	sample=1 period=1 cycle=973 experiment=10	sample=1 period=1 cycle=973 experiment=10	14.0518
03291:2	1	K.SC[+71.037]EPAVPFPC[+71.037]GR.V		C[+71]*2	702.814	2	1404.62	1404.64	0	-13	169	Specific	699.01	613.37	613.37	12.11	94	>sp|P00740-6|FA9_HUMAN Coagulation factor IX OS=Homo sapiens variant 2 G 44 V GN=F9 PE=1 SV=2	117	sample=1 period=1 cycle=1040 experiment=9	sample=1 period=1 cycle=1040 experiment=9	16.0416
03318:2	1	K.SC[+71.037]EPAVPFPC[+71.037]GR.V		C[+71]*2	702.814	2	1404.62	1404.64	0	-13.3	169	Specific	702.47	488.03	488.03	13.29	94	>sp|P00740-6|FA9_HUMAN Coagulation factor IX OS=Homo sapiens variant 2 G 44 V GN=F9 PE=1 SV=2	117	sample=1 period=1 cycle=1043 experiment=7	sample=1 period=1 cycle=1043 experiment=7	16.1309
02252:2	1	K.SC[+71.037]EPAVPFPC[+71.037]GR.V		C[+71]*2	702.816	2	1404.62	1404.64	0	-11.2	169	Specific	704.76	680.08	680.08	12.68	94	>sp|P00740-6|FA9_HUMAN Coagulation factor IX OS=Homo sapiens variant 2 G 44 V GN=F9 PE=1 SV=2	117	sample=1 period=1 cycle=958 experiment=12	sample=1 period=1 cycle=958 experiment=12	13.621
03281:2	1	K.SC[+71.037]EPAVPFPC[+71.037]GR.V		C[+71]*2	702.814	2	1404.62	1404.64	0	-13	169	Specific	710.21	437.78	437.78	13.29	94	>sp|P00740-6|FA9_HUMAN Coagulation factor IX OS=Homo sapiens variant 2 G 44 V GN=F9 PE=1 SV=2	117	sample=1 period=1 cycle=1039 experiment=12	sample=1 period=1 cycle=1039 experiment=12	16.0086
02005:2	1	K.SC[+71.037]EPAVPFPC[+71.037]GR.V		C[+71]*2	702.814	2	1404.62	1404.64	0	-13.6	169	Specific	713.45	672.82	672.82	13.11	94	>sp|P00740-6|FA9_HUMAN Coagulation factor IX OS=Homo sapiens variant 2 G 44 V GN=F9 PE=1 SV=2	117	sample=1 period=1 cycle=938 experiment=15	sample=1 period=1 cycle=938 experiment=15	13.0561
02034:2	1	K.SC[+71.037]EPAVPFPC[+71.037]GR.V		C[+71]*2	702.816	2	1404.63	1404.64	0	-10.4	169	Specific	716.88	491.89	491.89	12.68	94	>sp|P00740-6|FA9_HUMAN Coagulation factor IX OS=Homo sapiens variant 2 G 44 V GN=F9 PE=1 SV=2	117	sample=1 period=1 cycle=940 experiment=10	sample=1 period=1 cycle=940 experiment=10	13.1144
02393:2	1	K.SC[+71.037]EPAVPFPC[+71.037]GR.V		C[+71]*2	702.815	2	1404.62	1404.64	0	-11.5	169	Specific	718.59	662.5	662.5	13.17	94	>sp|P00740-6|FA9_HUMAN Coagulation factor IX OS=Homo sapiens variant 2 G 44 V GN=F9 PE=1 SV=2	117	sample=1 period=1 cycle=967 experiment=14	sample=1 period=1 cycle=967 experiment=14	13.8806
02594:2	1	K.SC[+71.037]EPAVPFPC[+71.037]GR.V		C[+71]*2	702.814	2	1404.62	1404.64	0	-13.2	169	Specific	719.13	702.31	702.31	13.29	94	>sp|P00740-6|FA9_HUMAN Coagulation factor IX OS=Homo sapiens variant 2 G 44 V GN=F9 PE=1 SV=2	117	sample=1 period=1 cycle=982 experiment=15	sample=1 period=1 cycle=982 experiment=15	14.3207
03761:2	1	K.SC[+71.037]EPAVPFPC[+71.037]GR.V		C[+71]*2	702.814	2	1404.62	1404.64	0	-12.9	169	Specific	725.2	612.23	612.23	13.29	94	>sp|P00740-6|FA9_HUMAN Coagulation factor IX OS=Homo sapiens variant 2 G 44 V GN=F9 PE=1 SV=2	117	sample=1 period=1 cycle=1120 experiment=3	sample=1 period=1 cycle=1120 experiment=3	18.4255
02725:2	1	K.SC[+71.037]EPAVPFPC[+71.037]GR.V		C[+71]*2	702.816	2	1404.62	1404.64	0	-11.4	169	Specific	729.12	648.63	648.63	12.68	94	>sp|P00740-6|FA9_HUMAN Coagulation factor IX OS=Homo sapiens variant 2 G 44 V GN=F9 PE=1 SV=2	117	sample=1 period=1 cycle=991 experiment=10	sample=1 period=1 cycle=991 experiment=10	14.584
02302:2	1	K.SC[+71.037]EPAVPFPC[+71.037]GR.V		C[+71]*2	702.815	2	1404.62	1404.64	0	-12	169	Specific	743.19	683.09	683.09	13.29	94	>sp|P00740-6|FA9_HUMAN Coagulation factor IX OS=Homo sapiens variant 2 G 44 V GN=F9 PE=1 SV=2	117	sample=1 period=1 cycle=961 experiment=11	sample=1 period=1 cycle=961 experiment=11	13.7059
02170:2	1	K.SC[+71.037]EPAVPFPC[+71.037]GR.V		C[+71]*2	702.816	2	1404.62	1404.64	0	-11.4	169	Specific	746.85	506.58	506.58	12.68	94	>sp|P00740-6|FA9_HUMAN Coagulation factor IX OS=Homo sapiens variant 2 G 44 V GN=F9 PE=1 SV=2	117	sample=1 period=1 cycle=952 experiment=14	sample=1 period=1 cycle=952 experiment=14	13.4527
02023:2	1	K.SC[+71.037]EPAVPFPC[+71.037]GR.V		C[+71]*2	702.815	2	1404.62	1404.64	0	-12.2	169	Specific	746.98	500.74	500.74	13.29	94	>sp|P00740-6|FA9_HUMAN Coagulation factor IX OS=Homo sapiens variant 2 G 44 V GN=F9 PE=1 SV=2	117	sample=1 period=1 cycle=939 experiment=13	sample=1 period=1 cycle=939 experiment=13	13.0861
02517:2	1	K.SC[+71.037]EPAVPFPC[+71.037]GR.V		C[+71]*2	702.814	2	1404.62	1404.64	0	-13.3	169	Specific	753.61	706.02	706.02	14.77	94	>sp|P00740-6|FA9_HUMAN Coagulation factor IX OS=Homo sapiens variant 2 G 44 V GN=F9 PE=1 SV=2	117	sample=1 period=1 cycle=976 experiment=11	sample=1 period=1 cycle=976 experiment=11	14.1397
02129:2	1	K.SC[+71.037]EPAVPFPC[+71.037]GR.V		C[+71]*2	702.816	2	1404.62	1404.64	0	-11.5	169	Specific	753.84	510.7	510.7	13.68	94	>sp|P00740-6|FA9_HUMAN Coagulation factor IX OS=Homo sapiens variant 2 G 44 V GN=F9 PE=1 SV=2	117	sample=1 period=1 cycle=949 experiment=8	sample=1 period=1 cycle=949 experiment=8	13.3659
02064:2	1	K.SC[+71.037]EPAVPFPC[+71.037]GR.V		C[+71]*2	702.816	2	1404.62	1404.64	0	-10.8	169	Specific	754.75	512.92	512.92	13.68	94	>sp|P00740-6|FA9_HUMAN Coagulation factor IX OS=Homo sapiens variant 2 G 44 V GN=F9 PE=1 SV=2	117	sample=1 period=1 cycle=943 experiment=7	sample=1 period=1 cycle=943 experiment=7	13.1944
02046:2	1	K.SC[+71.037]EPAVPFPC[+71.037]GR.V		C[+71]*2	702.815	2	1404.62	1404.64	0	-12.4	169	Specific	755.09	527.77	527.77	14.29	94	>sp|P00740-6|FA9_HUMAN Coagulation factor IX OS=Homo sapiens variant 2 G 44 V GN=F9 PE=1 SV=2	117	sample=1 period=1 cycle=941 experiment=11	sample=1 period=1 cycle=941 experiment=11	13.1428
02097:2	1	K.SC[+71.037]EPAVPFPC[+71.037]GR.V		C[+71]*2	702.815	2	1404.62	1404.64	0	-12	169	Specific	756.32	531.24	531.24	14.29	94	>sp|P00740-6|FA9_HUMAN Coagulation factor IX OS=Homo sapiens variant 2 G 44 V GN=F9 PE=1 SV=2	117	sample=1 period=1 cycle=946 experiment=8	sample=1 period=1 cycle=946 experiment=8	13.2811
02208:2	1	K.SC[+71.037]EPAVPFPC[+71.037]GR.V		C[+71]*2	702.816	2	1404.62	1404.64	0	-11.3	169	Specific	758.99	529.94	529.94	14.17	94	>sp|P00740-6|FA9_HUMAN Coagulation factor IX OS=Homo sapiens variant 2 G 44 V GN=F9 PE=1 SV=2	117	sample=1 period=1 cycle=955 experiment=11	sample=1 period=1 cycle=955 experiment=11	13.5363
02949:2	1	K.SC[+71.037]EPAVPFPC[+71.037]GR.V		C[+71]*2	702.816	2	1404.62	1404.64	0	-10.8	169	Specific	763.85	509.9	509.9	13.68	94	>sp|P00740-6|FA9_HUMAN Coagulation factor IX OS=Homo sapiens variant 2 G 44 V GN=F9 PE=1 SV=2	117	sample=1 period=1 cycle=1006 experiment=8	sample=1 period=1 cycle=1006 experiment=8	15.0263
03107:2	1	K.SC[+71.037]EPAVPFPC[+71.037]GR.V		C[+71]*2	702.816	2	1404.62	1404.64	0	-11.4	169	Specific	783.24	708.11	708.11	14.17	94	>sp|P00740-6|FA9_HUMAN Coagulation factor IX OS=Homo sapiens variant 2 G 44 V GN=F9 PE=1 SV=2	117	sample=1 period=1 cycle=1021 experiment=9	sample=1 period=1 cycle=1021 experiment=9	15.4792
02351:2	1	K.SC[+71.037]EPAVPFPC[+71.037]GR.V		C[+71]*2	702.815	2	1404.62	1404.64	0	-12.5	169	Specific	800.87	547.59	547.59	15.77	94	>sp|P00740-6|FA9_HUMAN Coagulation factor IX OS=Homo sapiens variant 2 G 44 V GN=F9 PE=1 SV=2	117	sample=1 period=1 cycle=964 experiment=11	sample=1 period=1 cycle=964 experiment=11	13.7935
00296:3	1	R.VSVSQTSKLTR.A			402.561	3	1205.67	1205.68	0	-13.6	181	Specific	238.67	238.67	238.67	5.44	94	>sp|P00740-6|FA9_HUMAN Coagulation factor IX OS=Homo sapiens variant 2 G 44 V GN=F9 PE=1 SV=2	117	sample=1 period=1 cycle=775 experiment=2	sample=1 period=1 cycle=775 experiment=2	8.3445
00052:3	1	R.VSVSQTSKLTR.A			402.561	3	1205.67	1205.68	0	-13.2	181	Specific	413.28	413.28	413.28	8.7	94	>sp|P00740-6|FA9_HUMAN Coagulation factor IX OS=Homo sapiens variant 2 G 44 V GN=F9 PE=1 SV=2	117	sample=1 period=1 cycle=754 experiment=4	sample=1 period=1 cycle=754 experiment=4	7.7461
00080:2	1	R.VSVSQTSKLTR.A			603.337	2	1205.67	1205.68	0	-14.6	181	Specific	556.13	556.13	556.13	9.3	94	>sp|P00740-6|FA9_HUMAN Coagulation factor IX OS=Homo sapiens variant 2 G 44 V GN=F9 PE=1 SV=2	117	sample=1 period=1 cycle=757 experiment=6	sample=1 period=1 cycle=757 experiment=6	7.8394
00065:2	1	R.VSVSQTSKLTR.A			603.338	2	1205.67	1205.68	0	-13.2	181	Specific	563.2	563.2	563.2	10.27	94	>sp|P00740-6|FA9_HUMAN Coagulation factor IX OS=Homo sapiens variant 2 G 44 V GN=F9 PE=1 SV=2	117	sample=1 period=1 cycle=755 experiment=8	sample=1 period=1 cycle=755 experiment=8	7.7811
00172:3	1	R.VSVS[+656.228]QTSKLTR.A	HexNAc(1)Hex(1)NeuAc(1)	S[+656]	621.308	3	1861.91	1861.91	0	-2.2	181	Specific	328.24	319.85	0	5.71	94	>sp|P00740-6|FA9_HUMAN Coagulation factor IX OS=Homo sapiens variant 2 G 44 V GN=F9 PE=1 SV=2	117	sample=1 period=1 cycle=765 experiment=9	sample=1 period=1 cycle=765 experiment=9	8.0659
00138:3	1	R.VSVSQTSKLT[+656.228]R.A	HexNAc(1)Hex(1)NeuAc(1)	T[+656]	621.303	3	1861.9	1861.91	0	-9.3	181	Specific	539.06	425.89	2.59	9.29	94	>sp|P00740-6|FA9_HUMAN Coagulation factor IX OS=Homo sapiens variant 2 G 44 V GN=F9 PE=1 SV=2	117	sample=1 period=1 cycle=762 experiment=7	sample=1 period=1 cycle=762 experiment=7	7.9784
00102:3	1	R.VSVSQTS[+656.228]KLTR.A	HexNAc(1)Hex(1)NeuAc(1)	S[+656]	621.303	3	1861.89	1861.91	0	-10.5	181	Specific	550.31	550.31	0.44	9.29	94	>sp|P00740-6|FA9_HUMAN Coagulation factor IX OS=Homo sapiens variant 2 G 44 V GN=F9 PE=1 SV=2	117	sample=1 period=1 cycle=759 experiment=10	sample=1 period=1 cycle=759 experiment=10	7.8962
00338:3	1	R.VSVSQTS[+947.323]KLTR.A	HexNAc(1)Hex(1)NeuAc(2)	S[+947]	718.334	3	2152.99	2153.01	0	-9.3	181	Specific	592.75	553.5	2.65	10.25	94	>sp|P00740-6|FA9_HUMAN Coagulation factor IX OS=Homo sapiens variant 2 G 44 V GN=F9 PE=1 SV=2	117	sample=1 period=1 cycle=777 experiment=13	sample=1 period=1 cycle=777 experiment=13	8.4173
00372:3	1	R.VSVSQTS[+947.323]KLTR.A	HexNAc(1)Hex(1)NeuAc(2)	S[+947]	718.336	3	2152.99	2153.01	0	-7.4	181	Specific	683.98	628.29	1.2	11.88	94	>sp|P00740-6|FA9_HUMAN Coagulation factor IX OS=Homo sapiens variant 2 G 44 V GN=F9 PE=1 SV=2	117	sample=1 period=1 cycle=779 experiment=15	sample=1 period=1 cycle=779 experiment=15	8.4777
00325:3	1	R.VSVSQTSKLT[+947.323]R.A	HexNAc(1)Hex(1)NeuAc(2)	T[+947]	718.333	3	2152.99	2153.01	0	-10.6	181	Specific	730.25	625.82	1.18	13.25	94	>sp|P00740-6|FA9_HUMAN Coagulation factor IX OS=Homo sapiens variant 2 G 44 V GN=F9 PE=1 SV=2	117	sample=1 period=1 cycle=776 experiment=16	sample=1 period=1 cycle=776 experiment=16	8.388
04518:2	1	R.VVGGEDAKPGQFPWQVVLNGK.V			1113.07	2	2225.14	2225.17	0	-13	227	Specific	206.77	197.89	197.89	5.58	94	>sp|P00740-6|FA9_HUMAN Coagulation factor IX OS=Homo sapiens variant 2 G 44 V GN=F9 PE=1 SV=2	117	sample=1 period=1 cycle=1264 experiment=8	sample=1 period=1 cycle=1264 experiment=8	22.5964
04600:4	1	R.VVGGEDAKPGQFPWQVVLNGK.V			557.044	4	2225.16	2225.17	0	-7	227	Specific	224.62	224.62	224.62	5.22	94	>sp|P00740-6|FA9_HUMAN Coagulation factor IX OS=Homo sapiens variant 2 G 44 V GN=F9 PE=1 SV=2	117	sample=1 period=1 cycle=1274 experiment=5	sample=1 period=1 cycle=1274 experiment=5	22.877
04568:2	1	R.VVGGEDAKPGQFPWQVVLNGK.V			1113.09	2	2225.18	2225.17	0	3.3	227	Specific	260.13	260.13	260.13	5.09	94	>sp|P00740-6|FA9_HUMAN Coagulation factor IX OS=Homo sapiens variant 2 G 44 V GN=F9 PE=1 SV=2	117	sample=1 period=1 cycle=1270 experiment=8	sample=1 period=1 cycle=1270 experiment=8	22.7664
04560:2	1	R.VVGGEDAKPGQFPWQVVLNGK.V			1113.08	2	2225.16	2225.17	0	-4.3	227	Specific	279.05	222.49	222.49	4.86	94	>sp|P00740-6|FA9_HUMAN Coagulation factor IX OS=Homo sapiens variant 2 G 44 V GN=F9 PE=1 SV=2	117	sample=1 period=1 cycle=1269 experiment=10	sample=1 period=1 cycle=1269 experiment=10	22.7408
04550:2	1	R.VVGGEDAKPGQFPWQVVLNGK.V			1113.08	2	2225.15	2225.17	0	-8.4	227	Specific	312.41	232.59	232.59	5.96	94	>sp|P00740-6|FA9_HUMAN Coagulation factor IX OS=Homo sapiens variant 2 G 44 V GN=F9 PE=1 SV=2	117	sample=1 period=1 cycle=1268 experiment=8	sample=1 period=1 cycle=1268 experiment=8	22.7111
04401:3	1	R.VVGGEDAKPGQFPWQVVLNGK.V			742.389	3	2225.15	2225.17	0	-7.8	227	Specific	495.6	495.6	495.6	9.48	94	>sp|P00740-6|FA9_HUMAN Coagulation factor IX OS=Homo sapiens variant 2 G 44 V GN=F9 PE=1 SV=2	117	sample=1 period=1 cycle=1248 experiment=6	sample=1 period=1 cycle=1248 experiment=6	22.1348
04387:3	1	R.VVGGEDAKPGQFPWQVVLNGK.V			742.388	3	2225.15	2225.17	0	-9.5	227	Specific	520.56	520.56	520.56	10.03	94	>sp|P00740-6|FA9_HUMAN Coagulation factor IX OS=Homo sapiens variant 2 G 44 V GN=F9 PE=1 SV=2	117	sample=1 period=1 cycle=1245 experiment=5	sample=1 period=1 cycle=1245 experiment=5	22.0412
04375:3	1	R.VVGGEDAKPGQFPWQVVLNGK.V			742.389	3	2225.15	2225.17	0	-8.5	227	Specific	552.38	455	455	9.66	94	>sp|P00740-6|FA9_HUMAN Coagulation factor IX OS=Homo sapiens variant 2 G 44 V GN=F9 PE=1 SV=2	117	sample=1 period=1 cycle=1242 experiment=6	sample=1 period=1 cycle=1242 experiment=6	21.9545
04405:3	1	R.VVGGEDAKPGQFPWQVVLNGK.V			742.39	3	2225.16	2225.17	0	-6.5	227	Specific	596.16	596.16	596.16	10.63	94	>sp|P00740-6|FA9_HUMAN Coagulation factor IX OS=Homo sapiens variant 2 G 44 V GN=F9 PE=1 SV=2	117	sample=1 period=1 cycle=1249 experiment=5	sample=1 period=1 cycle=1249 experiment=5	22.1648
04378:3	1	R.VVGGEDAKPGQFPWQVVLNGK.V			742.39	3	2225.15	2225.17	0	-7.4	227	Specific	673.19	673.19	673.19	12.63	94	>sp|P00740-6|FA9_HUMAN Coagulation factor IX OS=Homo sapiens variant 2 G 44 V GN=F9 PE=1 SV=2	117	sample=1 period=1 cycle=1243 experiment=4	sample=1 period=1 cycle=1243 experiment=4	21.9845
04390:3	1	R.VVGGEDAKPGQFPWQVVLNGK.V			742.386	3	2225.14	2225.17	0	-13.1	227	Specific	696.81	661.03	661.03	13.6	94	>sp|P00740-6|FA9_HUMAN Coagulation factor IX OS=Homo sapiens variant 2 G 44 V GN=F9 PE=1 SV=2	117	sample=1 period=1 cycle=1246 experiment=3	sample=1 period=1 cycle=1246 experiment=3	22.0746
04683:3	1	R.VVGGEDAKPGQFPWQVVLNGK.V			742.386	3	2225.14	2225.17	0	-12.3	227	Specific	757.43	757.43	757.43	15.6	94	>sp|P00740-6|FA9_HUMAN Coagulation factor IX OS=Homo sapiens variant 2 G 44 V GN=F9 PE=1 SV=2	117	sample=1 period=1 cycle=1287 experiment=8	sample=1 period=1 cycle=1287 experiment=8	23.2667
04697:3	1	R.VVGGEDAKPGQFPWQVVLNGK.V			742.387	3	2225.15	2225.17	0	-11.4	227	Specific	775.53	775.53	775.53	15	94	>sp|P00740-6|FA9_HUMAN Coagulation factor IX OS=Homo sapiens variant 2 G 44 V GN=F9 PE=1 SV=2	117	sample=1 period=1 cycle=1290 experiment=9	sample=1 period=1 cycle=1290 experiment=9	23.3566
04621:3	1	R.VVGGEDAKPGQFPWQVVLNGK.V			742.387	3	2225.15	2225.17	0	-10.7	227	Specific	834.77	834.77	834.77	16	94	>sp|P00740-6|FA9_HUMAN Coagulation factor IX OS=Homo sapiens variant 2 G 44 V GN=F9 PE=1 SV=2	117	sample=1 period=1 cycle=1277 experiment=8	sample=1 period=1 cycle=1277 experiment=8	22.9718
04603:3	1	R.VVGGEDAKPGQFPWQVVLNGK.V			742.393	3	2225.16	2225.17	0	-3.4	227	Specific	843.75	843.75	843.75	14.96	94	>sp|P00740-6|FA9_HUMAN Coagulation factor IX OS=Homo sapiens variant 2 G 44 V GN=F9 PE=1 SV=2	117	sample=1 period=1 cycle=1274 experiment=8	sample=1 period=1 cycle=1274 experiment=8	22.882
04556:3	1	R.VVGGEDAKPGQFPWQVVLNGK.V			742.394	3	2225.17	2225.17	0	-1.6	227	Specific	850.29	850.29	850.29	15.79	94	>sp|P00740-6|FA9_HUMAN Coagulation factor IX OS=Homo sapiens variant 2 G 44 V GN=F9 PE=1 SV=2	117	sample=1 period=1 cycle=1269 experiment=6	sample=1 period=1 cycle=1269 experiment=6	22.7342
04579:3	1	R.VVGGEDAKPGQFPWQVVLNGK.V			742.393	3	2225.17	2225.17	0	-2.7	227	Specific	869.98	869.98	869.98	15.79	94	>sp|P00740-6|FA9_HUMAN Coagulation factor IX OS=Homo sapiens variant 2 G 44 V GN=F9 PE=1 SV=2	117	sample=1 period=1 cycle=1271 experiment=8	sample=1 period=1 cycle=1271 experiment=8	22.7977
04531:3	1	R.VVGGEDAKPGQFPWQVVLNGK.V			742.389	3	2225.15	2225.17	0	-7.9	227	Specific	897.33	897.33	897.33	16.63	94	>sp|P00740-6|FA9_HUMAN Coagulation factor IX OS=Homo sapiens variant 2 G 44 V GN=F9 PE=1 SV=2	117	sample=1 period=1 cycle=1266 experiment=5	sample=1 period=1 cycle=1266 experiment=5	22.6487
04541:3	1	R.VVGGEDAKPGQFPWQVVLNGK.V			742.393	3	2225.16	2225.17	0	-3.1	227	Specific	897.79	897.79	897.79	15.79	94	>sp|P00740-6|FA9_HUMAN Coagulation factor IX OS=Homo sapiens variant 2 G 44 V GN=F9 PE=1 SV=2	117	sample=1 period=1 cycle=1267 experiment=8	sample=1 period=1 cycle=1267 experiment=8	22.6799
04548:3	1	R.VVGGEDAKPGQFPWQVVLNGK.V			742.393	3	2225.17	2225.17	0	-2.8	227	Specific	931.56	931.56	931.56	16.79	94	>sp|P00740-6|FA9_HUMAN Coagulation factor IX OS=Homo sapiens variant 2 G 44 V GN=F9 PE=1 SV=2	117	sample=1 period=1 cycle=1268 experiment=6	sample=1 period=1 cycle=1268 experiment=6	22.7062
04693:4	1	R.VVGGEDAKPGQFPWQVVLN[+0.984]GK.V		N[+1]	557.291	4	2226.14	2226.16	0	-6.3	227	Specific	20.56	20.56	20.56	3.39	94	>sp|P00740-6|FA9_HUMAN Coagulation factor IX OS=Homo sapiens variant 2 G 44 V GN=F9 PE=1 SV=2	117	sample=1 period=1 cycle=1290 experiment=5	sample=1 period=1 cycle=1290 experiment=5	23.3466
04813:4	1	R.VVGGEDAKPGQFPWQVVLN[+0.984]GK.V		N[+1]	557.298	4	2226.17	2226.16	0	5.7	227	Specific	137.08	137.08	137.08	3.63	94	>sp|P00740-6|FA9_HUMAN Coagulation factor IX OS=Homo sapiens variant 2 G 44 V GN=F9 PE=1 SV=2	117	sample=1 period=1 cycle=1309 experiment=2	sample=1 period=1 cycle=1309 experiment=2	23.8941
04667:4	1	R.VVGGEDAKPGQFPWQVVLN[+0.984]GK.V		N[+1]	557.288	4	2226.13	2226.16	0	-10.8	227	Specific	157.17	157.17	157.17	4.73	94	>sp|P00740-6|FA9_HUMAN Coagulation factor IX OS=Homo sapiens variant 2 G 44 V GN=F9 PE=1 SV=2	117	sample=1 period=1 cycle=1285 experiment=6	sample=1 period=1 cycle=1285 experiment=6	23.2023
04521:4	1	R.VVGGEDAKPGQFPWQVVLN[+0.984]GK.V		N[+1]	557.292	4	2226.15	2226.16	0	-4.5	227	Specific	159.83	159.83	159.83	3.94	94	>sp|P00740-6|FA9_HUMAN Coagulation factor IX OS=Homo sapiens variant 2 G 44 V GN=F9 PE=1 SV=2	117	sample=1 period=1 cycle=1265 experiment=3	sample=1 period=1 cycle=1265 experiment=3	22.6141
04675:4	1	R.VVGGEDAKPGQFPWQVVLN[+0.984]GK.V		N[+1]	557.292	4	2226.15	2226.16	0	-4.5	227	Specific	195.62	195.62	195.62	4.08	94	>sp|P00740-6|FA9_HUMAN Coagulation factor IX OS=Homo sapiens variant 2 G 44 V GN=F9 PE=1 SV=2	117	sample=1 period=1 cycle=1286 experiment=7	sample=1 period=1 cycle=1286 experiment=7	23.2344
04796:2	1	R.VVGGEDAKPGQFPWQVVLN[+0.984]GK.V		N[+1]	1113.57	2	2226.13	2226.16	0	-12.4	227	Specific	199.64	199.64	199.64	5.07	94	>sp|P00740-6|FA9_HUMAN Coagulation factor IX OS=Homo sapiens variant 2 G 44 V GN=F9 PE=1 SV=2	117	sample=1 period=1 cycle=1305 experiment=5	sample=1 period=1 cycle=1305 experiment=5	23.7915
04797:4	1	R.VVGGEDAKPGQFPWQVVLN[+0.984]GK.V		N[+1]	557.295	4	2226.16	2226.16	0	0.7	227	Specific	288.57	288.57	288.57	5.55	94	>sp|P00740-6|FA9_HUMAN Coagulation factor IX OS=Homo sapiens variant 2 G 44 V GN=F9 PE=1 SV=2	117	sample=1 period=1 cycle=1306 experiment=2	sample=1 period=1 cycle=1306 experiment=2	23.8078
04722:4	1	R.VVGGEDAKPGQFPWQVVLN[+0.984]GK.V		N[+1]	557.29	4	2226.14	2226.16	0	-7.7	227	Specific	306.85	306.85	306.85	6.55	94	>sp|P00740-6|FA9_HUMAN Coagulation factor IX OS=Homo sapiens variant 2 G 44 V GN=F9 PE=1 SV=2	117	sample=1 period=1 cycle=1296 experiment=5	sample=1 period=1 cycle=1296 experiment=5	23.5213
04654:4	1	R.VVGGEDAKPGQFPWQVVLN[+0.984]GK.V		N[+1]	557.291	4	2226.14	2226.16	0	-5.7	227	Specific	315.59	315.59	315.59	5.89	94	>sp|P00740-6|FA9_HUMAN Coagulation factor IX OS=Homo sapiens variant 2 G 44 V GN=F9 PE=1 SV=2	117	sample=1 period=1 cycle=1283 experiment=3	sample=1 period=1 cycle=1283 experiment=3	23.1389
04784:2	1	R.VVGGEDAKPGQFPWQVVLN[+0.984]GK.V		N[+1]	1113.57	2	2226.13	2226.16	0	-13.2	227	Specific	325.92	300.09	300.09	7.44	94	>sp|P00740-6|FA9_HUMAN Coagulation factor IX OS=Homo sapiens variant 2 G 44 V GN=F9 PE=1 SV=2	117	sample=1 period=1 cycle=1303 experiment=7	sample=1 period=1 cycle=1303 experiment=7	23.7344
04439:4	1	R.VVGGEDAKPGQFPWQVVLN[+0.984]GK.V		N[+1]	557.291	4	2226.14	2226.16	0	-6	227	Specific	356.45	356.45	356.45	6.1	94	>sp|P00740-6|FA9_HUMAN Coagulation factor IX OS=Homo sapiens variant 2 G 44 V GN=F9 PE=1 SV=2	117	sample=1 period=1 cycle=1254 experiment=2	sample=1 period=1 cycle=1254 experiment=2	22.2986
04714:4	1	R.VVGGEDAKPGQFPWQVVLN[+0.984]GK.V		N[+1]	557.29	4	2226.14	2226.16	0	-7.6	227	Specific	391.55	391.55	391.55	8.26	94	>sp|P00740-6|FA9_HUMAN Coagulation factor IX OS=Homo sapiens variant 2 G 44 V GN=F9 PE=1 SV=2	117	sample=1 period=1 cycle=1295 experiment=4	sample=1 period=1 cycle=1295 experiment=4	23.4958
04741:4	1	R.VVGGEDAKPGQFPWQVVLN[+0.984]GK.V		N[+1]	557.292	4	2226.15	2226.16	0	-4.1	227	Specific	397.82	397.82	397.82	7.55	94	>sp|P00740-6|FA9_HUMAN Coagulation factor IX OS=Homo sapiens variant 2 G 44 V GN=F9 PE=1 SV=2	117	sample=1 period=1 cycle=1298 experiment=3	sample=1 period=1 cycle=1298 experiment=3	23.5785
04778:2	1	R.VVGGEDAKPGQFPWQVVLN[+0.984]GK.V		N[+1]	1113.57	2	2226.13	2226.16	0	-11	227	Specific	397.95	351.73	351.73	7.13	94	>sp|P00740-6|FA9_HUMAN Coagulation factor IX OS=Homo sapiens variant 2 G 44 V GN=F9 PE=1 SV=2	117	sample=1 period=1 cycle=1302 experiment=8	sample=1 period=1 cycle=1302 experiment=8	23.7059
04629:4	1	R.VVGGEDAKPGQFPWQVVLN[+0.984]GK.V		N[+1]	557.291	4	2226.14	2226.16	0	-6.1	227	Specific	450.04	450.04	450.04	8.71	94	>sp|P00740-6|FA9_HUMAN Coagulation factor IX OS=Homo sapiens variant 2 G 44 V GN=F9 PE=1 SV=2	117	sample=1 period=1 cycle=1279 experiment=2	sample=1 period=1 cycle=1279 experiment=2	23.0201
05101:3	1	R.VVGGEDAKPGQFPWQVVLN[+0.984]GK.V		N[+1]	742.715	3	2226.13	2226.16	0	-11.8	227	Specific	480.18	480.18	480.18	9.85	94	>sp|P00740-6|FA9_HUMAN Coagulation factor IX OS=Homo sapiens variant 2 G 44 V GN=F9 PE=1 SV=2	117	sample=1 period=1 cycle=1402 experiment=2	sample=1 period=1 cycle=1402 experiment=2	26.6375
04649:4	1	R.VVGGEDAKPGQFPWQVVLN[+0.984]GK.V		N[+1]	557.289	4	2226.13	2226.16	0	-10.3	227	Specific	482.45	482.45	482.45	9.85	94	>sp|P00740-6|FA9_HUMAN Coagulation factor IX OS=Homo sapiens variant 2 G 44 V GN=F9 PE=1 SV=2	117	sample=1 period=1 cycle=1282 experiment=3	sample=1 period=1 cycle=1282 experiment=3	23.1098
04506:2	1	R.VVGGEDAKPGQFPWQVVLN[+0.984]GK.V		N[+1]	1113.58	2	2226.15	2226.16	0	-2.5	227	Specific	486.2	449.54	449.54	8	94	>sp|P00740-6|FA9_HUMAN Coagulation factor IX OS=Homo sapiens variant 2 G 44 V GN=F9 PE=1 SV=2	117	sample=1 period=1 cycle=1262 experiment=7	sample=1 period=1 cycle=1262 experiment=7	22.5418
04477:2	1	R.VVGGEDAKPGQFPWQVVLN[+0.984]GK.V		N[+1]	1113.57	2	2226.13	2226.16	0	-9.5	227	Specific	497.75	430.34	430.34	9.03	94	>sp|P00740-6|FA9_HUMAN Coagulation factor IX OS=Homo sapiens variant 2 G 44 V GN=F9 PE=1 SV=2	117	sample=1 period=1 cycle=1257 experiment=10	sample=1 period=1 cycle=1257 experiment=10	22.3981
04479:4	1	R.VVGGEDAKPGQFPWQVVLN[+0.984]GK.V		N[+1]	557.292	4	2226.15	2226.16	0	-4.1	227	Specific	518.82	518.82	518.82	8.82	94	>sp|P00740-6|FA9_HUMAN Coagulation factor IX OS=Homo sapiens variant 2 G 44 V GN=F9 PE=1 SV=2	117	sample=1 period=1 cycle=1258 experiment=2	sample=1 period=1 cycle=1258 experiment=2	22.4147
04624:4	1	R.VVGGEDAKPGQFPWQVVLN[+0.984]GK.V		N[+1]	557.29	4	2226.14	2226.16	0	-8	227	Specific	522.94	504.44	504.44	9.66	94	>sp|P00740-6|FA9_HUMAN Coagulation factor IX OS=Homo sapiens variant 2 G 44 V GN=F9 PE=1 SV=2	117	sample=1 period=1 cycle=1278 experiment=3	sample=1 period=1 cycle=1278 experiment=3	22.9918
04485:4	1	R.VVGGEDAKPGQFPWQVVLN[+0.984]GK.V		N[+1]	557.293	4	2226.15	2226.16	0	-2.6	227	Specific	527.92	527.92	527.92	8.83	94	>sp|P00740-6|FA9_HUMAN Coagulation factor IX OS=Homo sapiens variant 2 G 44 V GN=F9 PE=1 SV=2	117	sample=1 period=1 cycle=1259 experiment=3	sample=1 period=1 cycle=1259 experiment=3	22.4447
04498:4	1	R.VVGGEDAKPGQFPWQVVLN[+0.984]GK.V		N[+1]	557.289	4	2226.13	2226.16	0	-9.6	227	Specific	529.06	529.06	529.06	10.03	94	>sp|P00740-6|FA9_HUMAN Coagulation factor IX OS=Homo sapiens variant 2 G 44 V GN=F9 PE=1 SV=2	117	sample=1 period=1 cycle=1261 experiment=2	sample=1 period=1 cycle=1261 experiment=2	22.5016
04512:4	1	R.VVGGEDAKPGQFPWQVVLN[+0.984]GK.V		N[+1]	557.292	4	2226.14	2226.16	0	-4.9	227	Specific	534.79	534.79	534.79	9	94	>sp|P00740-6|FA9_HUMAN Coagulation factor IX OS=Homo sapiens variant 2 G 44 V GN=F9 PE=1 SV=2	117	sample=1 period=1 cycle=1264 experiment=2	sample=1 period=1 cycle=1264 experiment=2	22.5838
04453:4	1	R.VVGGEDAKPGQFPWQVVLN[+0.984]GK.V		N[+1]	557.289	4	2226.13	2226.16	0	-9.3	227	Specific	562.11	562.11	562.11	11	94	>sp|P00740-6|FA9_HUMAN Coagulation factor IX OS=Homo sapiens variant 2 G 44 V GN=F9 PE=1 SV=2	117	sample=1 period=1 cycle=1255 experiment=3	sample=1 period=1 cycle=1255 experiment=3	22.3294
04427:4	1	R.VVGGEDAKPGQFPWQVVLN[+0.984]GK.V		N[+1]	557.292	4	2226.15	2226.16	0	-4.6	227	Specific	566.06	566.06	566.06	9.96	94	>sp|P00740-6|FA9_HUMAN Coagulation factor IX OS=Homo sapiens variant 2 G 44 V GN=F9 PE=1 SV=2	117	sample=1 period=1 cycle=1253 experiment=4	sample=1 period=1 cycle=1253 experiment=4	22.2714
04739:2	1	R.VVGGEDAKPGQFPWQVVLN[+0.984]GK.V		N[+1]	1113.57	2	2226.13	2226.16	0	-11.4	227	Specific	567.29	567.29	567.29	10.35	94	>sp|P00740-6|FA9_HUMAN Coagulation factor IX OS=Homo sapiens variant 2 G 44 V GN=F9 PE=1 SV=2	117	sample=1 period=1 cycle=1297 experiment=8	sample=1 period=1 cycle=1297 experiment=8	23.5634
05107:3	1	R.VVGGEDAKPGQFPWQVVLN[+0.984]GK.V		N[+1]	742.713	3	2226.12	2226.16	0	-14.3	227	Specific	569.33	487.41	487.41	11.6	94	>sp|P00740-6|FA9_HUMAN Coagulation factor IX OS=Homo sapiens variant 2 G 44 V GN=F9 PE=1 SV=2	117	sample=1 period=1 cycle=1404 experiment=4	sample=1 period=1 cycle=1404 experiment=4	26.7055
04710:4	1	R.VVGGEDAKPGQFPWQVVLN[+0.984]GK.V		N[+1]	557.291	4	2226.14	2226.16	0	-5.3	227	Specific	570.77	570.77	570.77	9.96	94	>sp|P00740-6|FA9_HUMAN Coagulation factor IX OS=Homo sapiens variant 2 G 44 V GN=F9 PE=1 SV=2	117	sample=1 period=1 cycle=1294 experiment=4	sample=1 period=1 cycle=1294 experiment=4	23.4727
04732:2	1	R.VVGGEDAKPGQFPWQVVLN[+0.984]GK.V		N[+1]	1113.57	2	2226.13	2226.16	0	-9.8	227	Specific	585.67	545.28	545.28	10.35	94	>sp|P00740-6|FA9_HUMAN Coagulation factor IX OS=Homo sapiens variant 2 G 44 V GN=F9 PE=1 SV=2	117	sample=1 period=1 cycle=1296 experiment=15	sample=1 period=1 cycle=1296 experiment=15	23.5347
05160:3	1	R.VVGGEDAKPGQFPWQVVLN[+0.984]GK.V		N[+1]	742.714	3	2226.13	2226.16	0	-12.9	227	Specific	589.63	562.85	562.85	11.6	94	>sp|P00740-6|FA9_HUMAN Coagulation factor IX OS=Homo sapiens variant 2 G 44 V GN=F9 PE=1 SV=2	117	sample=1 period=1 cycle=1451 experiment=2	sample=1 period=1 cycle=1451 experiment=2	27.829
05112:3	1	R.VVGGEDAKPGQFPWQVVLN[+0.984]GK.V		N[+1]	742.716	3	2226.14	2226.16	0	-9.1	227	Specific	595.2	563.19	563.19	10.51	94	>sp|P00740-6|FA9_HUMAN Coagulation factor IX OS=Homo sapiens variant 2 G 44 V GN=F9 PE=1 SV=2	117	sample=1 period=1 cycle=1406 experiment=3	sample=1 period=1 cycle=1406 experiment=3	26.7641
05135:3	1	R.VVGGEDAKPGQFPWQVVLN[+0.984]GK.V		N[+1]	742.716	3	2226.13	2226.16	0	-9.7	227	Specific	601.97	601.97	601.97	12	94	>sp|P00740-6|FA9_HUMAN Coagulation factor IX OS=Homo sapiens variant 2 G 44 V GN=F9 PE=1 SV=2	117	sample=1 period=1 cycle=1420 experiment=3	sample=1 period=1 cycle=1420 experiment=3	27.1475
04956:3	1	R.VVGGEDAKPGQFPWQVVLN[+0.984]GK.V		N[+1]	742.716	3	2226.13	2226.16	0	-9.8	227	Specific	607.2	552.32	552.32	12	94	>sp|P00740-6|FA9_HUMAN Coagulation factor IX OS=Homo sapiens variant 2 G 44 V GN=F9 PE=1 SV=2	117	sample=1 period=1 cycle=1356 experiment=3	sample=1 period=1 cycle=1356 experiment=3	25.3242
05046:3	1	R.VVGGEDAKPGQFPWQVVLN[+0.984]GK.V		N[+1]	742.717	3	2226.14	2226.16	0	-8.9	227	Specific	647.19	580.34	580.34	11.63	94	>sp|P00740-6|FA9_HUMAN Coagulation factor IX OS=Homo sapiens variant 2 G 44 V GN=F9 PE=1 SV=2	117	sample=1 period=1 cycle=1381 experiment=4	sample=1 period=1 cycle=1381 experiment=4	26.0184
04468:2	1	R.VVGGEDAKPGQFPWQVVLN[+0.984]GK.V		N[+1]	1113.57	2	2226.14	2226.16	0	-8	227	Specific	652.61	584.08	584.08	11.81	94	>sp|P00740-6|FA9_HUMAN Coagulation factor IX OS=Homo sapiens variant 2 G 44 V GN=F9 PE=1 SV=2	117	sample=1 period=1 cycle=1256 experiment=8	sample=1 period=1 cycle=1256 experiment=8	22.3713
04942:3	1	R.VVGGEDAKPGQFPWQVVLN[+0.984]GK.V		N[+1]	742.715	3	2226.13	2226.16	0	-11.2	227	Specific	659.75	636.22	636.22	13	94	>sp|P00740-6|FA9_HUMAN Coagulation factor IX OS=Homo sapiens variant 2 G 44 V GN=F9 PE=1 SV=2	117	sample=1 period=1 cycle=1350 experiment=5	sample=1 period=1 cycle=1350 experiment=5	25.1481
04963:3	1	R.VVGGEDAKPGQFPWQVVLN[+0.984]GK.V		N[+1]	742.714	3	2226.13	2226.16	0	-12	227	Specific	663.43	622.3	622.3	13.6	94	>sp|P00740-6|FA9_HUMAN Coagulation factor IX OS=Homo sapiens variant 2 G 44 V GN=F9 PE=1 SV=2	117	sample=1 period=1 cycle=1361 experiment=3	sample=1 period=1 cycle=1361 experiment=3	25.4368
05094:3	1	R.VVGGEDAKPGQFPWQVVLN[+0.984]GK.V		N[+1]	742.713	3	2226.13	2226.16	0	-13.5	227	Specific	666.2	649.24	649.24	13.6	94	>sp|P00740-6|FA9_HUMAN Coagulation factor IX OS=Homo sapiens variant 2 G 44 V GN=F9 PE=1 SV=2	117	sample=1 period=1 cycle=1398 experiment=3	sample=1 period=1 cycle=1398 experiment=3	26.5284
05082:3	1	R.VVGGEDAKPGQFPWQVVLN[+0.984]GK.V		N[+1]	742.717	3	2226.14	2226.16	0	-8.7	227	Specific	667.63	623.21	623.21	12.63	94	>sp|P00740-6|FA9_HUMAN Coagulation factor IX OS=Homo sapiens variant 2 G 44 V GN=F9 PE=1 SV=2	117	sample=1 period=1 cycle=1392 experiment=3	sample=1 period=1 cycle=1392 experiment=3	26.3403
05021:3	1	R.VVGGEDAKPGQFPWQVVLN[+0.984]GK.V		N[+1]	742.716	3	2226.13	2226.16	0	-10	227	Specific	690.68	651	651	13	94	>sp|P00740-6|FA9_HUMAN Coagulation factor IX OS=Homo sapiens variant 2 G 44 V GN=F9 PE=1 SV=2	117	sample=1 period=1 cycle=1374 experiment=5	sample=1 period=1 cycle=1374 experiment=5	25.8116
04979:3	1	R.VVGGEDAKPGQFPWQVVLN[+0.984]GK.V		N[+1]	742.716	3	2226.13	2226.16	0	-9.1	227	Specific	691.27	659.26	659.26	13	94	>sp|P00740-6|FA9_HUMAN Coagulation factor IX OS=Homo sapiens variant 2 G 44 V GN=F9 PE=1 SV=2	117	sample=1 period=1 cycle=1365 experiment=3	sample=1 period=1 cycle=1365 experiment=3	25.5494
04899:3	1	R.VVGGEDAKPGQFPWQVVLN[+0.984]GK.V		N[+1]	742.718	3	2226.14	2226.16	0	-6.5	227	Specific	692.66	690.87	690.87	12.63	94	>sp|P00740-6|FA9_HUMAN Coagulation factor IX OS=Homo sapiens variant 2 G 44 V GN=F9 PE=1 SV=2	117	sample=1 period=1 cycle=1332 experiment=6	sample=1 period=1 cycle=1332 experiment=6	24.5997
05065:3	1	R.VVGGEDAKPGQFPWQVVLN[+0.984]GK.V		N[+1]	742.718	3	2226.14	2226.16	0	-6.7	227	Specific	696.07	696.07	696.07	12.63	94	>sp|P00740-6|FA9_HUMAN Coagulation factor IX OS=Homo sapiens variant 2 G 44 V GN=F9 PE=1 SV=2	117	sample=1 period=1 cycle=1386 experiment=5	sample=1 period=1 cycle=1386 experiment=5	26.1711
05152:3	1	R.VVGGEDAKPGQFPWQVVLN[+0.984]GK.V		N[+1]	742.717	3	2226.14	2226.16	0	-8.6	227	Specific	698.79	685.81	685.81	12.63	94	>sp|P00740-6|FA9_HUMAN Coagulation factor IX OS=Homo sapiens variant 2 G 44 V GN=F9 PE=1 SV=2	117	sample=1 period=1 cycle=1437 experiment=3	sample=1 period=1 cycle=1437 experiment=3	27.5502
04919:3	1	R.VVGGEDAKPGQFPWQVVLN[+0.984]GK.V		N[+1]	742.717	3	2226.14	2226.16	0	-8.5	227	Specific	707.61	707.61	707.61	13.63	94	>sp|P00740-6|FA9_HUMAN Coagulation factor IX OS=Homo sapiens variant 2 G 44 V GN=F9 PE=1 SV=2	117	sample=1 period=1 cycle=1340 experiment=4	sample=1 period=1 cycle=1340 experiment=4	24.8437
04860:3	1	R.VVGGEDAKPGQFPWQVVLN[+0.984]GK.V		N[+1]	742.719	3	2226.14	2226.16	0	-5.5	227	Specific	726.92	694.01	694.01	12.96	94	>sp|P00740-6|FA9_HUMAN Coagulation factor IX OS=Homo sapiens variant 2 G 44 V GN=F9 PE=1 SV=2	117	sample=1 period=1 cycle=1319 experiment=8	sample=1 period=1 cycle=1319 experiment=8	24.2068
05187:3	1	R.VVGGEDAKPGQFPWQVVLN[+0.984]GK.V		N[+1]	742.717	3	2226.14	2226.16	0	-7.8	227	Specific	732.22	732.22	732.22	13.63	94	>sp|P00740-6|FA9_HUMAN Coagulation factor IX OS=Homo sapiens variant 2 G 44 V GN=F9 PE=1 SV=2	117	sample=1 period=1 cycle=1479 experiment=2	sample=1 period=1 cycle=1479 experiment=2	28.5056
05180:3	1	R.VVGGEDAKPGQFPWQVVLN[+0.984]GK.V		N[+1]	742.719	3	2226.14	2226.16	0	-5.2	227	Specific	734.1	734.1	734.1	12.96	94	>sp|P00740-6|FA9_HUMAN Coagulation factor IX OS=Homo sapiens variant 2 G 44 V GN=F9 PE=1 SV=2	117	sample=1 period=1 cycle=1465 experiment=3	sample=1 period=1 cycle=1465 experiment=3	28.2377
05169:3	1	R.VVGGEDAKPGQFPWQVVLN[+0.984]GK.V		N[+1]	742.72	3	2226.14	2226.16	0	-4.8	227	Specific	734.21	715.14	715.14	12.96	94	>sp|P00740-6|FA9_HUMAN Coagulation factor IX OS=Homo sapiens variant 2 G 44 V GN=F9 PE=1 SV=2	117	sample=1 period=1 cycle=1456 experiment=2	sample=1 period=1 cycle=1456 experiment=2	27.9874
04961:3	1	R.VVGGEDAKPGQFPWQVVLN[+0.984]GK.V		N[+1]	742.715	3	2226.13	2226.16	0	-10.8	227	Specific	737.48	693.98	693.98	14	94	>sp|P00740-6|FA9_HUMAN Coagulation factor IX OS=Homo sapiens variant 2 G 44 V GN=F9 PE=1 SV=2	117	sample=1 period=1 cycle=1360 experiment=4	sample=1 period=1 cycle=1360 experiment=4	25.4145
05154:3	1	R.VVGGEDAKPGQFPWQVVLN[+0.984]GK.V		N[+1]	742.718	3	2226.14	2226.16	0	-7	227	Specific	744.6	744.6	744.6	13.63	94	>sp|P00740-6|FA9_HUMAN Coagulation factor IX OS=Homo sapiens variant 2 G 44 V GN=F9 PE=1 SV=2	117	sample=1 period=1 cycle=1441 experiment=2	sample=1 period=1 cycle=1441 experiment=2	27.6319
04950:3	1	R.VVGGEDAKPGQFPWQVVLN[+0.984]GK.V		N[+1]	742.714	3	2226.13	2226.16	0	-12	227	Specific	747.22	581.14	581.14	14.6	94	>sp|P00740-6|FA9_HUMAN Coagulation factor IX OS=Homo sapiens variant 2 G 44 V GN=F9 PE=1 SV=2	117	sample=1 period=1 cycle=1353 experiment=5	sample=1 period=1 cycle=1353 experiment=5	25.2358
04925:3	1	R.VVGGEDAKPGQFPWQVVLN[+0.984]GK.V		N[+1]	742.716	3	2226.13	2226.16	0	-9.4	227	Specific	754.85	754.85	754.85	15	94	>sp|P00740-6|FA9_HUMAN Coagulation factor IX OS=Homo sapiens variant 2 G 44 V GN=F9 PE=1 SV=2	117	sample=1 period=1 cycle=1344 experiment=3	sample=1 period=1 cycle=1344 experiment=3	24.9656
04868:3	1	R.VVGGEDAKPGQFPWQVVLN[+0.984]GK.V		N[+1]	742.717	3	2226.14	2226.16	0	-8.5	227	Specific	756.98	756.98	756.98	14.63	94	>sp|P00740-6|FA9_HUMAN Coagulation factor IX OS=Homo sapiens variant 2 G 44 V GN=F9 PE=1 SV=2	117	sample=1 period=1 cycle=1322 experiment=4	sample=1 period=1 cycle=1322 experiment=4	24.2972
05118:3	1	R.VVGGEDAKPGQFPWQVVLN[+0.984]GK.V		N[+1]	742.716	3	2226.13	2226.16	0	-9.2	227	Specific	757.42	701.02	701.02	15	94	>sp|P00740-6|FA9_HUMAN Coagulation factor IX OS=Homo sapiens variant 2 G 44 V GN=F9 PE=1 SV=2	117	sample=1 period=1 cycle=1408 experiment=3	sample=1 period=1 cycle=1408 experiment=3	26.8303
04662:3	1	R.VVGGEDAKPGQFPWQVVLN[+0.984]GK.V		N[+1]	742.723	3	2226.15	2226.16	0	-0.7	227	Specific	759.82	737.42	737.42	13.79	94	>sp|P00740-6|FA9_HUMAN Coagulation factor IX OS=Homo sapiens variant 2 G 44 V GN=F9 PE=1 SV=2	117	sample=1 period=1 cycle=1284 experiment=6	sample=1 period=1 cycle=1284 experiment=6	23.1781
05183:3	1	R.VVGGEDAKPGQFPWQVVLN[+0.984]GK.V		N[+1]	742.72	3	2226.15	2226.16	0	-4.4	227	Specific	762.78	760.98	760.98	13.96	94	>sp|P00740-6|FA9_HUMAN Coagulation factor IX OS=Homo sapiens variant 2 G 44 V GN=F9 PE=1 SV=2	117	sample=1 period=1 cycle=1470 experiment=3	sample=1 period=1 cycle=1470 experiment=3	28.3303
05087:3	1	R.VVGGEDAKPGQFPWQVVLN[+0.984]GK.V		N[+1]	742.722	3	2226.15	2226.16	0	-2.2	227	Specific	775.31	714.76	714.76	13.79	94	>sp|P00740-6|FA9_HUMAN Coagulation factor IX OS=Homo sapiens variant 2 G 44 V GN=F9 PE=1 SV=2	117	sample=1 period=1 cycle=1394 experiment=3	sample=1 period=1 cycle=1394 experiment=3	26.3997
04835:3	1	R.VVGGEDAKPGQFPWQVVLN[+0.984]GK.V		N[+1]	742.72	3	2226.15	2226.16	0	-4.3	227	Specific	778.15	741.97	741.97	13.96	94	>sp|P00740-6|FA9_HUMAN Coagulation factor IX OS=Homo sapiens variant 2 G 44 V GN=F9 PE=1 SV=2	117	sample=1 period=1 cycle=1313 experiment=5	sample=1 period=1 cycle=1313 experiment=5	24.0232
04906:3	1	R.VVGGEDAKPGQFPWQVVLN[+0.984]GK.V		N[+1]	742.714	3	2226.13	2226.16	0	-12.2	227	Specific	781.53	749.32	749.32	15.6	94	>sp|P00740-6|FA9_HUMAN Coagulation factor IX OS=Homo sapiens variant 2 G 44 V GN=F9 PE=1 SV=2	117	sample=1 period=1 cycle=1334 experiment=4	sample=1 period=1 cycle=1334 experiment=4	24.6607
04929:3	1	R.VVGGEDAKPGQFPWQVVLN[+0.984]GK.V		N[+1]	742.716	3	2226.13	2226.16	0	-9.5	227	Specific	782.97	711.57	711.57	15	94	>sp|P00740-6|FA9_HUMAN Coagulation factor IX OS=Homo sapiens variant 2 G 44 V GN=F9 PE=1 SV=2	117	sample=1 period=1 cycle=1346 experiment=4	sample=1 period=1 cycle=1346 experiment=4	25.0266
05091:3	1	R.VVGGEDAKPGQFPWQVVLN[+0.984]GK.V		N[+1]	742.717	3	2226.14	2226.16	0	-8.8	227	Specific	787.82	787.82	787.82	14.63	94	>sp|P00740-6|FA9_HUMAN Coagulation factor IX OS=Homo sapiens variant 2 G 44 V GN=F9 PE=1 SV=2	117	sample=1 period=1 cycle=1396 experiment=2	sample=1 period=1 cycle=1396 experiment=2	26.4681
04910:3	1	R.VVGGEDAKPGQFPWQVVLN[+0.984]GK.V		N[+1]	742.719	3	2226.14	2226.16	0	-5.7	227	Specific	792.68	792	792	13.96	94	>sp|P00740-6|FA9_HUMAN Coagulation factor IX OS=Homo sapiens variant 2 G 44 V GN=F9 PE=1 SV=2	117	sample=1 period=1 cycle=1335 experiment=5	sample=1 period=1 cycle=1335 experiment=5	24.6912
05150:3	1	R.VVGGEDAKPGQFPWQVVLN[+0.984]GK.V		N[+1]	742.719	3	2226.14	2226.16	0	-6	227	Specific	792.94	763.63	763.63	13.96	94	>sp|P00740-6|FA9_HUMAN Coagulation factor IX OS=Homo sapiens variant 2 G 44 V GN=F9 PE=1 SV=2	117	sample=1 period=1 cycle=1436 experiment=2	sample=1 period=1 cycle=1436 experiment=2	27.5205
04460:3	1	R.VVGGEDAKPGQFPWQVVLN[+0.984]GK.V		N[+1]	742.727	3	2226.17	2226.16	0	4.5	227	Specific	795.14	795.14	795.14	13.57	94	>sp|P00740-6|FA9_HUMAN Coagulation factor IX OS=Homo sapiens variant 2 G 44 V GN=F9 PE=1 SV=2	117	sample=1 period=1 cycle=1255 experiment=10	sample=1 period=1 cycle=1255 experiment=10	22.3411
04921:3	1	R.VVGGEDAKPGQFPWQVVLN[+0.984]GK.V		N[+1]	742.721	3	2226.15	2226.16	0	-3.4	227	Specific	796.83	791.81	791.81	13.96	94	>sp|P00740-6|FA9_HUMAN Coagulation factor IX OS=Homo sapiens variant 2 G 44 V GN=F9 PE=1 SV=2	117	sample=1 period=1 cycle=1341 experiment=3	sample=1 period=1 cycle=1341 experiment=3	24.8741
04730:3	1	R.VVGGEDAKPGQFPWQVVLN[+0.984]GK.V		N[+1]	742.728	3	2226.17	2226.16	0	6.4	227	Specific	803.03	803.03	803.03	14.06	94	>sp|P00740-6|FA9_HUMAN Coagulation factor IX OS=Homo sapiens variant 2 G 44 V GN=F9 PE=1 SV=2	117	sample=1 period=1 cycle=1296 experiment=13	sample=1 period=1 cycle=1296 experiment=13	23.5313
04822:3	1	R.VVGGEDAKPGQFPWQVVLN[+0.984]GK.V		N[+1]	742.721	3	2226.15	2226.16	0	-2.4	227	Specific	803.51	803.51	803.51	14.79	94	>sp|P00740-6|FA9_HUMAN Coagulation factor IX OS=Homo sapiens variant 2 G 44 V GN=F9 PE=1 SV=2	117	sample=1 period=1 cycle=1310 experiment=6	sample=1 period=1 cycle=1310 experiment=6	23.9369
05073:3	1	R.VVGGEDAKPGQFPWQVVLN[+0.984]GK.V		N[+1]	742.714	3	2226.13	2226.16	0	-12.8	227	Specific	808.18	729.23	729.23	16.6	94	>sp|P00740-6|FA9_HUMAN Coagulation factor IX OS=Homo sapiens variant 2 G 44 V GN=F9 PE=1 SV=2	117	sample=1 period=1 cycle=1389 experiment=4	sample=1 period=1 cycle=1389 experiment=4	26.2533
04510:3	1	R.VVGGEDAKPGQFPWQVVLN[+0.984]GK.V		N[+1]	742.723	3	2226.15	2226.16	0	-0.4	227	Specific	812.24	812.24	812.24	14.79	94	>sp|P00740-6|FA9_HUMAN Coagulation factor IX OS=Homo sapiens variant 2 G 44 V GN=F9 PE=1 SV=2	117	sample=1 period=1 cycle=1263 experiment=5	sample=1 period=1 cycle=1263 experiment=5	22.5669
04847:3	1	R.VVGGEDAKPGQFPWQVVLN[+0.984]GK.V		N[+1]	742.719	3	2226.14	2226.16	0	-5.4	227	Specific	814.96	779.97	779.97	14.96	94	>sp|P00740-6|FA9_HUMAN Coagulation factor IX OS=Homo sapiens variant 2 G 44 V GN=F9 PE=1 SV=2	117	sample=1 period=1 cycle=1316 experiment=7	sample=1 period=1 cycle=1316 experiment=7	24.1143
04934:3	1	R.VVGGEDAKPGQFPWQVVLN[+0.984]GK.V		N[+1]	742.713	3	2226.12	2226.16	0	-13.8	227	Specific	825.03	774.88	774.88	16.6	94	>sp|P00740-6|FA9_HUMAN Coagulation factor IX OS=Homo sapiens variant 2 G 44 V GN=F9 PE=1 SV=2	117	sample=1 period=1 cycle=1348 experiment=3	sample=1 period=1 cycle=1348 experiment=3	25.0874
04879:3	1	R.VVGGEDAKPGQFPWQVVLN[+0.984]GK.V		N[+1]	742.719	3	2226.14	2226.16	0	-6.2	227	Specific	825.14	796.06	796.06	15.63	94	>sp|P00740-6|FA9_HUMAN Coagulation factor IX OS=Homo sapiens variant 2 G 44 V GN=F9 PE=1 SV=2	117	sample=1 period=1 cycle=1325 experiment=4	sample=1 period=1 cycle=1325 experiment=4	24.3877
04915:3	1	R.VVGGEDAKPGQFPWQVVLN[+0.984]GK.V		N[+1]	742.721	3	2226.15	2226.16	0	-3.4	227	Specific	829.55	828.7	828.7	14.96	94	>sp|P00740-6|FA9_HUMAN Coagulation factor IX OS=Homo sapiens variant 2 G 44 V GN=F9 PE=1 SV=2	117	sample=1 period=1 cycle=1338 experiment=3	sample=1 period=1 cycle=1338 experiment=3	24.7827
04640:3	1	R.VVGGEDAKPGQFPWQVVLN[+0.984]GK.V		N[+1]	742.723	3	2226.16	2226.16	0	0.1	227	Specific	840.84	828.08	828.08	14.63	94	>sp|P00740-6|FA9_HUMAN Coagulation factor IX OS=Homo sapiens variant 2 G 44 V GN=F9 PE=1 SV=2	117	sample=1 period=1 cycle=1280 experiment=9	sample=1 period=1 cycle=1280 experiment=9	23.0591
04894:3	1	R.VVGGEDAKPGQFPWQVVLN[+0.984]GK.V		N[+1]	742.717	3	2226.14	2226.16	0	-7.8	227	Specific	859.63	833.58	833.58	16.63	94	>sp|P00740-6|FA9_HUMAN Coagulation factor IX OS=Homo sapiens variant 2 G 44 V GN=F9 PE=1 SV=2	117	sample=1 period=1 cycle=1331 experiment=3	sample=1 period=1 cycle=1331 experiment=3	24.5693
04631:3	1	R.VVGGEDAKPGQFPWQVVLN[+0.984]GK.V		N[+1]	742.723	3	2226.16	2226.16	0	0.2	227	Specific	868.42	841.75	841.75	15.63	94	>sp|P00740-6|FA9_HUMAN Coagulation factor IX OS=Homo sapiens variant 2 G 44 V GN=F9 PE=1 SV=2	117	sample=1 period=1 cycle=1279 experiment=4	sample=1 period=1 cycle=1279 experiment=4	23.0285
04701:3	1	R.VVGGEDAKPGQFPWQVVLN[+0.984]GK.V		N[+1]	742.72	3	2226.14	2226.16	0	-4.8	227	Specific	874.76	805.08	805.08	15.96	94	>sp|P00740-6|FA9_HUMAN Coagulation factor IX OS=Homo sapiens variant 2 G 44 V GN=F9 PE=1 SV=2	117	sample=1 period=1 cycle=1292 experiment=4	sample=1 period=1 cycle=1292 experiment=4	23.4168
04646:3	1	R.VVGGEDAKPGQFPWQVVLN[+0.984]GK.V		N[+1]	742.723	3	2226.15	2226.16	0	-0.8	227	Specific	875.86	875.86	875.86	15.79	94	>sp|P00740-6|FA9_HUMAN Coagulation factor IX OS=Homo sapiens variant 2 G 44 V GN=F9 PE=1 SV=2	117	sample=1 period=1 cycle=1281 experiment=6	sample=1 period=1 cycle=1281 experiment=6	23.0874
04707:3	1	R.VVGGEDAKPGQFPWQVVLN[+0.984]GK.V		N[+1]	742.723	3	2226.16	2226.16	0	0	227	Specific	886.05	886.05	886.05	15.63	94	>sp|P00740-6|FA9_HUMAN Coagulation factor IX OS=Homo sapiens variant 2 G 44 V GN=F9 PE=1 SV=2	117	sample=1 period=1 cycle=1293 experiment=7	sample=1 period=1 cycle=1293 experiment=7	23.4469
04886:3	1	R.VVGGEDAKPGQFPWQVVLN[+0.984]GK.V		N[+1]	742.717	3	2226.14	2226.16	0	-8.1	227	Specific	888.22	888.22	888.22	16.63	94	>sp|P00740-6|FA9_HUMAN Coagulation factor IX OS=Homo sapiens variant 2 G 44 V GN=F9 PE=1 SV=2	117	sample=1 period=1 cycle=1328 experiment=3	sample=1 period=1 cycle=1328 experiment=3	24.4783
04762:3	1	R.VVGGEDAKPGQFPWQVVLN[+0.984]GK.V		N[+1]	742.725	3	2226.16	2226.16	0	2	227	Specific	889.58	889.58	889.58	15.63	94	>sp|P00740-6|FA9_HUMAN Coagulation factor IX OS=Homo sapiens variant 2 G 44 V GN=F9 PE=1 SV=2	117	sample=1 period=1 cycle=1300 experiment=4	sample=1 period=1 cycle=1300 experiment=4	23.6422
04418:3	1	R.VVGGEDAKPGQFPWQVVLN[+0.984]GK.V		N[+1]	742.719	3	2226.14	2226.16	0	-5.3	227	Specific	890.85	890.85	890.85	15.96	94	>sp|P00740-6|FA9_HUMAN Coagulation factor IX OS=Homo sapiens variant 2 G 44 V GN=F9 PE=1 SV=2	117	sample=1 period=1 cycle=1251 experiment=6	sample=1 period=1 cycle=1251 experiment=6	22.2216
04958:3	1	R.VVGGEDAKPGQFPWQVVLN[+0.984]GK.V		N[+1]	742.715	3	2226.13	2226.16	0	-11.8	227	Specific	891.84	842.38	842.38	17.6	94	>sp|P00740-6|FA9_HUMAN Coagulation factor IX OS=Homo sapiens variant 2 G 44 V GN=F9 PE=1 SV=2	117	sample=1 period=1 cycle=1359 experiment=2	sample=1 period=1 cycle=1359 experiment=2	25.3839
04758:3	1	R.VVGGEDAKPGQFPWQVVLN[+0.984]GK.V		N[+1]	742.725	3	2226.16	2226.16	0	2.6	227	Specific	896.6	896.6	896.6	15.57	94	>sp|P00740-6|FA9_HUMAN Coagulation factor IX OS=Homo sapiens variant 2 G 44 V GN=F9 PE=1 SV=2	117	sample=1 period=1 cycle=1299 experiment=12	sample=1 period=1 cycle=1299 experiment=12	23.6187
04875:3	1	R.VVGGEDAKPGQFPWQVVLN[+0.984]GK.V		N[+1]	742.721	3	2226.15	2226.16	0	-2.7	227	Specific	900.24	891.63	891.63	16.79	94	>sp|P00740-6|FA9_HUMAN Coagulation factor IX OS=Homo sapiens variant 2 G 44 V GN=F9 PE=1 SV=2	117	sample=1 period=1 cycle=1324 experiment=4	sample=1 period=1 cycle=1324 experiment=4	24.3534
04768:3	1	R.VVGGEDAKPGQFPWQVVLN[+0.984]GK.V		N[+1]	742.724	3	2226.16	2226.16	0	1.2	227	Specific	904.76	904.76	904.76	16.63	94	>sp|P00740-6|FA9_HUMAN Coagulation factor IX OS=Homo sapiens variant 2 G 44 V GN=F9 PE=1 SV=2	117	sample=1 period=1 cycle=1301 experiment=5	sample=1 period=1 cycle=1301 experiment=5	23.6698
04423:3	1	R.VVGGEDAKPGQFPWQVVLN[+0.984]GK.V		N[+1]	742.723	3	2226.15	2226.16	0	-0.4	227	Specific	908.69	908.69	908.69	16.79	94	>sp|P00740-6|FA9_HUMAN Coagulation factor IX OS=Homo sapiens variant 2 G 44 V GN=F9 PE=1 SV=2	117	sample=1 period=1 cycle=1252 experiment=5	sample=1 period=1 cycle=1252 experiment=5	22.2519
04806:3	1	R.VVGGEDAKPGQFPWQVVLN[+0.984]GK.V		N[+1]	742.721	3	2226.15	2226.16	0	-2.4	227	Specific	910.66	862.62	862.62	16.79	94	>sp|P00740-6|FA9_HUMAN Coagulation factor IX OS=Homo sapiens variant 2 G 44 V GN=F9 PE=1 SV=2	117	sample=1 period=1 cycle=1307 experiment=7	sample=1 period=1 cycle=1307 experiment=7	23.8492
04495:3	1	R.VVGGEDAKPGQFPWQVVLN[+0.984]GK.V		N[+1]	742.722	3	2226.15	2226.16	0	-2.1	227	Specific	918.2	916.93	916.93	16.79	94	>sp|P00740-6|FA9_HUMAN Coagulation factor IX OS=Homo sapiens variant 2 G 44 V GN=F9 PE=1 SV=2	117	sample=1 period=1 cycle=1260 experiment=7	sample=1 period=1 cycle=1260 experiment=7	22.4797
04792:3	1	R.VVGGEDAKPGQFPWQVVLN[+0.984]GK.V		N[+1]	742.722	3	2226.15	2226.16	0	-1.9	227	Specific	926.09	917.18	917.18	16.79	94	>sp|P00740-6|FA9_HUMAN Coagulation factor IX OS=Homo sapiens variant 2 G 44 V GN=F9 PE=1 SV=2	117	sample=1 period=1 cycle=1304 experiment=9	sample=1 period=1 cycle=1304 experiment=9	23.763
04473:3	1	R.VVGGEDAKPGQFPWQVVLN[+0.984]GK.V		N[+1]	742.724	3	2226.16	2226.16	0	1.1	227	Specific	944.8	944.8	944.8	16.63	94	>sp|P00740-6|FA9_HUMAN Coagulation factor IX OS=Homo sapiens variant 2 G 44 V GN=F9 PE=1 SV=2	117	sample=1 period=1 cycle=1257 experiment=6	sample=1 period=1 cycle=1257 experiment=6	22.3914
03192:3	1	R.VVGGED[+15.995]AKPGQFPWQVVLN[+0.984]GK.V		D[+16], N[+1]	748.045	3	2242.12	2242.15	0	-13.6	227	Specific	45.56	45.56	45.56	3.39	94	>sp|P00740-6|FA9_HUMAN Coagulation factor IX OS=Homo sapiens variant 2 G 44 V GN=F9 PE=1 SV=2	117	sample=1 period=1 cycle=1030 experiment=13	sample=1 period=1 cycle=1030 experiment=13	15.7481
03283:3	1	R.VVGGED[+15.995]AKPGQFPWQVVLN[+0.984]GK.V		D[+16], N[+1]	748.044	3	2242.12	2242.15	0	-14.1	227	Specific	74.76	74.76	74.76	3.78	94	>sp|P00740-6|FA9_HUMAN Coagulation factor IX OS=Homo sapiens variant 2 G 44 V GN=F9 PE=1 SV=2	117	sample=1 period=1 cycle=1039 experiment=14	sample=1 period=1 cycle=1039 experiment=14	16.0119
04264:3	1	R.VVGGED[+15.995]AKPGQFPWQVVLN[+0.984]GK.V		D[+16], N[+1]	748.049	3	2242.13	2242.15	0	-8.1	227	Specific	84.97	84.97	84.97	3.44	94	>sp|P00740-6|FA9_HUMAN Coagulation factor IX OS=Homo sapiens variant 2 G 44 V GN=F9 PE=1 SV=2	117	sample=1 period=1 cycle=1214 experiment=8	sample=1 period=1 cycle=1214 experiment=8	21.1223
03173:3	1	R.VVGGED[+15.995]AKPGQFPWQVVLN[+0.984]GK.V		D[+16], N[+1]	748.047	3	2242.13	2242.15	0	-10.9	227	Specific	139.73	139.73	139.73	4.25	94	>sp|P00740-6|FA9_HUMAN Coagulation factor IX OS=Homo sapiens variant 2 G 44 V GN=F9 PE=1 SV=2	117	sample=1 period=1 cycle=1028 experiment=10	sample=1 period=1 cycle=1028 experiment=10	15.6911
04302:3	1	R.VVGGED[+15.995]AKPGQFPWQVVLN[+0.984]GK.V		D[+16], N[+1]	748.054	3	2242.15	2242.15	0	-1.8	227	Specific	161.67	161.67	161.67	3.74	94	>sp|P00740-6|FA9_HUMAN Coagulation factor IX OS=Homo sapiens variant 2 G 44 V GN=F9 PE=1 SV=2	117	sample=1 period=1 cycle=1224 experiment=6	sample=1 period=1 cycle=1224 experiment=6	21.4143
03164:3	1	R.VVGGED[+15.995]AKPGQFPWQVVLN[+0.984]GK.V		D[+16], N[+1]	748.046	3	2242.12	2242.15	0	-12.2	227	Specific	168.33	130.42	130.42	4.5	94	>sp|P00740-6|FA9_HUMAN Coagulation factor IX OS=Homo sapiens variant 2 G 44 V GN=F9 PE=1 SV=2	117	sample=1 period=1 cycle=1027 experiment=10	sample=1 period=1 cycle=1027 experiment=10	15.6627
03561:3	1	R.VVGGED[+15.995]AKPGQFPWQVVLN[+0.984]GK.V		D[+16], N[+1]	748.045	3	2242.12	2242.15	0	-13.1	227	Specific	188.48	188.48	188.48	5	94	>sp|P00740-6|FA9_HUMAN Coagulation factor IX OS=Homo sapiens variant 2 G 44 V GN=F9 PE=1 SV=2	117	sample=1 period=1 cycle=1085 experiment=6	sample=1 period=1 cycle=1085 experiment=6	17.3867
03571:3	1	R.VVGGED[+15.995]AKPGQFPWQVVLN[+0.984]GK.V		D[+16], N[+1]	748.05	3	2242.13	2242.15	0	-6.9	227	Specific	191.85	191.85	191.85	4.56	94	>sp|P00740-6|FA9_HUMAN Coagulation factor IX OS=Homo sapiens variant 2 G 44 V GN=F9 PE=1 SV=2	117	sample=1 period=1 cycle=1087 experiment=7	sample=1 period=1 cycle=1087 experiment=7	17.4463
04027:3	1	R.VVGGED[+15.995]AKPGQFPWQVVLN[+0.984]GK.V		D[+16], N[+1]	748.048	3	2242.13	2242.15	0	-8.7	227	Specific	192.65	156.63	156.63	4.38	94	>sp|P00740-6|FA9_HUMAN Coagulation factor IX OS=Homo sapiens variant 2 G 44 V GN=F9 PE=1 SV=2	117	sample=1 period=1 cycle=1178 experiment=10	sample=1 period=1 cycle=1178 experiment=10	20.0919
04017:3	1	R.VVGGED[+15.995]AKPGQFPWQVVLN[+0.984]GK.V		D[+16], N[+1]	748.049	3	2242.13	2242.15	0	-8.2	227	Specific	193.05	151.17	151.17	3.95	94	>sp|P00740-6|FA9_HUMAN Coagulation factor IX OS=Homo sapiens variant 2 G 44 V GN=F9 PE=1 SV=2	117	sample=1 period=1 cycle=1177 experiment=8	sample=1 period=1 cycle=1177 experiment=8	20.0607
03251:3	1	R.VVGGED[+15.995]AKPGQFPWQVVLN[+0.984]GK.V		D[+16], N[+1]	748.046	3	2242.12	2242.15	0	-12.1	227	Specific	199.14	199.14	199.14	5.51	94	>sp|P00740-6|FA9_HUMAN Coagulation factor IX OS=Homo sapiens variant 2 G 44 V GN=F9 PE=1 SV=2	117	sample=1 period=1 cycle=1036 experiment=11	sample=1 period=1 cycle=1036 experiment=11	15.9228
04476:3	1	R.VVGGE[+43.990]DAKPGQFPWQVVLN[+0.984]GK.V		E[+44], N[+1]	757.395	3	2270.17	2270.15	0	11.1	227	Specific	230.18	230.18	230.18	3.55	94	>sp|P00740-6|FA9_HUMAN Coagulation factor IX OS=Homo sapiens variant 2 G 44 V GN=F9 PE=1 SV=2	117	sample=1 period=1 cycle=1257 experiment=9	sample=1 period=1 cycle=1257 experiment=9	22.3964
04045:3	1	R.VVGGED[+15.995]AKPGQFPWQVVLN[+0.984]GK.V		D[+16], N[+1]	748.049	3	2242.13	2242.15	0	-8	227	Specific	241.15	238.84	238.84	5.44	94	>sp|P00740-6|FA9_HUMAN Coagulation factor IX OS=Homo sapiens variant 2 G 44 V GN=F9 PE=1 SV=2	117	sample=1 period=1 cycle=1181 experiment=8	sample=1 period=1 cycle=1181 experiment=8	20.1782
03591:3	1	R.VVGGED[+15.995]AKPGQFPWQVVLN[+0.984]GK.V		D[+16], N[+1]	748.048	3	2242.13	2242.15	0	-10	227	Specific	261.07	261.07	261.07	5.94	94	>sp|P00740-6|FA9_HUMAN Coagulation factor IX OS=Homo sapiens variant 2 G 44 V GN=F9 PE=1 SV=2	117	sample=1 period=1 cycle=1090 experiment=9	sample=1 period=1 cycle=1090 experiment=9	17.5353
05089:4	1	R.VVGGEDAKPGQFPWQVVLNGKVDAFC[+71.037]GGSIVNEK.W		C[+71]	904.7	4	3615.78	3615.83	0	-12.9	227	Specific	1008.96	939.01	939.01	19.07	94	>sp|P00740-6|FA9_HUMAN Coagulation factor IX OS=Homo sapiens variant 2 G 44 V GN=F9 PE=1 SV=2	117	sample=1 period=1 cycle=1394 experiment=5	sample=1 period=1 cycle=1394 experiment=5	26.408
05070:4	1	R.VVGGEDAKPGQFPWQVVLNGKVDAFC[+71.037]GGSIVNEK.W		C[+71]	904.706	4	3615.8	3615.83	0	-6.5	227	Specific	1099.03	1076.98	1076.98	19.09	94	>sp|P00740-6|FA9_HUMAN Coagulation factor IX OS=Homo sapiens variant 2 G 44 V GN=F9 PE=1 SV=2	117	sample=1 period=1 cycle=1388 experiment=4	sample=1 period=1 cycle=1388 experiment=4	26.2303
05075:4	1	R.VVGGEDAKPGQFPWQVVLNGKVDAFC[+71.037]GGSIVNEK.W		C[+71]	904.705	4	3615.8	3615.83	0	-7.4	227	Specific	1149.66	1149.66	1149.66	20.09	94	>sp|P00740-6|FA9_HUMAN Coagulation factor IX OS=Homo sapiens variant 2 G 44 V GN=F9 PE=1 SV=2	117	sample=1 period=1 cycle=1389 experiment=6	sample=1 period=1 cycle=1389 experiment=6	26.26
05080:4	1	R.VVGGEDAKPGQFPWQVVLNGKVDAFC[+71.037]GGSIVNEK.W		C[+71]	904.707	4	3615.8	3615.83	0	-6.1	227	Specific	1172.8	1172.8	1172.8	21.09	94	>sp|P00740-6|FA9_HUMAN Coagulation factor IX OS=Homo sapiens variant 2 G 44 V GN=F9 PE=1 SV=2	117	sample=1 period=1 cycle=1391 experiment=5	sample=1 period=1 cycle=1391 experiment=5	26.3191
05013:5	1	R.VVGGEDAKPGQFPWQVVLN[+0.984]GKVDAFC[+71.037]GGSIVNEK.W		C[+71], N[+1]	724.165	5	3616.8	3616.81	0	-3.7	227	Specific	595.1	595.1	147.95	8.43	94	>sp|P00740-6|FA9_HUMAN Coagulation factor IX OS=Homo sapiens variant 2 G 44 V GN=F9 PE=1 SV=2	117	sample=1 period=1 cycle=1372 experiment=3	sample=1 period=1 cycle=1372 experiment=3	25.7528
04999:5	1	R.VVGGEDAKPGQFPWQVVLN[+0.984]GKVDAFC[+71.037]GGSIVNEK.W		C[+71], N[+1]	724.168	5	3616.81	3616.81	0	0.9	227	Specific	708.25	708.25	307.13	11.1	94	>sp|P00740-6|FA9_HUMAN Coagulation factor IX OS=Homo sapiens variant 2 G 44 V GN=F9 PE=1 SV=2	117	sample=1 period=1 cycle=1369 experiment=2	sample=1 period=1 cycle=1369 experiment=2	25.6632
04970:5	1	R.VVGGEDAKPGQFPWQVVLN[+0.984]GKVDAFC[+71.037]GGSIVNEK.W		C[+71], N[+1]	724.169	5	3616.81	3616.81	0	1.2	227	Specific	759.26	759.26	288.14	12.1	94	>sp|P00740-6|FA9_HUMAN Coagulation factor IX OS=Homo sapiens variant 2 G 44 V GN=F9 PE=1 SV=2	117	sample=1 period=1 cycle=1363 experiment=5	sample=1 period=1 cycle=1363 experiment=5	25.4981
05008:5	1	R.VVGGEDAKPGQFPWQVVLN[+0.984]GKVDAFC[+71.037]GGSIVNEK.W		C[+71], N[+1]	724.167	5	3616.81	3616.81	0	-1.1	227	Specific	797.72	797.72	314.82	12.26	94	>sp|P00740-6|FA9_HUMAN Coagulation factor IX OS=Homo sapiens variant 2 G 44 V GN=F9 PE=1 SV=2	117	sample=1 period=1 cycle=1371 experiment=4	sample=1 period=1 cycle=1371 experiment=4	25.7234
04996:5	1	R.VVGGEDAKPGQFPWQVVLN[+0.984]GKVDAFC[+71.037]GGSIVNEK.W		C[+71], N[+1]	724.166	5	3616.8	3616.81	0	-2.5	227	Specific	836.61	786.49	283.23	13.26	94	>sp|P00740-6|FA9_HUMAN Coagulation factor IX OS=Homo sapiens variant 2 G 44 V GN=F9 PE=1 SV=2	117	sample=1 period=1 cycle=1368 experiment=3	sample=1 period=1 cycle=1368 experiment=3	25.639
04985:5	1	R.VVGGEDAKPGQFPWQVVLN[+0.984]GKVDAFC[+71.037]GGSIVNEK.W		C[+71], N[+1]	724.165	5	3616.8	3616.81	0	-3.4	227	Specific	860.14	860.14	314.38	14.43	94	>sp|P00740-6|FA9_HUMAN Coagulation factor IX OS=Homo sapiens variant 2 G 44 V GN=F9 PE=1 SV=2	117	sample=1 period=1 cycle=1366 experiment=2	sample=1 period=1 cycle=1366 experiment=2	25.577
05103:4	1	R.VVGGEDAKPGQFPWQVVLN[+0.984]GKVDAFC[+71.037]GGSIVNEK.W		C[+71], N[+1]	904.947	4	3616.77	3616.81	0	-12.1	227	Specific	866.27	866.27	261.43	16.07	94	>sp|P00740-6|FA9_HUMAN Coagulation factor IX OS=Homo sapiens variant 2 G 44 V GN=F9 PE=1 SV=2	117	sample=1 period=1 cycle=1402 experiment=4	sample=1 period=1 cycle=1402 experiment=4	26.6492
05138:4	1	R.VVGGEDAKPGQFPWQVVLN[+0.984]GKVDAFC[+71.037]GGSIVNEK.W		C[+71], N[+1]	904.95	4	3616.78	3616.81	0	-8.4	227	Specific	1026.27	1025.95	230.87	18.09	94	>sp|P00740-6|FA9_HUMAN Coagulation factor IX OS=Homo sapiens variant 2 G 44 V GN=F9 PE=1 SV=2	117	sample=1 period=1 cycle=1421 experiment=3	sample=1 period=1 cycle=1421 experiment=3	27.1834
05113:4	1	R.VVGGEDAKPGQFPWQVVLN[+0.984]GKVDAFC[+71.037]GGSIVNEK.W		C[+71], N[+1]	904.954	4	3616.79	3616.81	0	-4.6	227	Specific	1027.91	1004.85	326.46	17.43	94	>sp|P00740-6|FA9_HUMAN Coagulation factor IX OS=Homo sapiens variant 2 G 44 V GN=F9 PE=1 SV=2	117	sample=1 period=1 cycle=1406 experiment=4	sample=1 period=1 cycle=1406 experiment=4	26.7699
05016:4	1	R.VVGGEDAKPGQFPWQVVLN[+0.984]GKVDAFC[+71.037]GGSIVNEK.W		C[+71], N[+1]	904.95	4	3616.78	3616.81	0	-8.8	227	Specific	1038.24	1038.24	269.71	18.09	94	>sp|P00740-6|FA9_HUMAN Coagulation factor IX OS=Homo sapiens variant 2 G 44 V GN=F9 PE=1 SV=2	117	sample=1 period=1 cycle=1373 experiment=2	sample=1 period=1 cycle=1373 experiment=2	25.7812
05129:4	1	R.VVGGEDAKPGQFPWQVVLN[+0.984]GKVDAFC[+71.037]GGSIVNEK.W		C[+71], N[+1]	904.953	4	3616.79	3616.81	0	-5.5	227	Specific	1054.2	979.59	347.78	18.43	94	>sp|P00740-6|FA9_HUMAN Coagulation factor IX OS=Homo sapiens variant 2 G 44 V GN=F9 PE=1 SV=2	117	sample=1 period=1 cycle=1416 experiment=4	sample=1 period=1 cycle=1416 experiment=4	27.0516
04966:4	1	R.VVGGEDAKPGQFPWQVVLN[+0.984]GKVDAFC[+71.037]GGSIVNEK.W		C[+71], N[+1]	904.954	4	3616.8	3616.81	0	-4.1	227	Specific	1054.31	1054.31	275.95	18.43	94	>sp|P00740-6|FA9_HUMAN Coagulation factor IX OS=Homo sapiens variant 2 G 44 V GN=F9 PE=1 SV=2	117	sample=1 period=1 cycle=1362 experiment=2	sample=1 period=1 cycle=1362 experiment=2	25.4755
05056:4	1	R.VVGGEDAKPGQFPWQVVLN[+0.984]GKVDAFC[+71.037]GGSIVNEK.W		C[+71], N[+1]	904.957	4	3616.81	3616.81	0	-1.4	227	Specific	1057.38	1013.09	320.79	18.26	94	>sp|P00740-6|FA9_HUMAN Coagulation factor IX OS=Homo sapiens variant 2 G 44 V GN=F9 PE=1 SV=2	117	sample=1 period=1 cycle=1383 experiment=7	sample=1 period=1 cycle=1383 experiment=7	26.0797
04964:4	1	R.VVGGEDAKPGQFPWQVVLN[+0.984]GKVDAFC[+71.037]GGSIVNEK.W		C[+71], N[+1]	904.953	4	3616.79	3616.81	0	-5.5	227	Specific	1059.94	1059.94	309.55	18.43	94	>sp|P00740-6|FA9_HUMAN Coagulation factor IX OS=Homo sapiens variant 2 G 44 V GN=F9 PE=1 SV=2	117	sample=1 period=1 cycle=1361 experiment=4	sample=1 period=1 cycle=1361 experiment=4	25.441
04977:4	1	R.VVGGEDAKPGQFPWQVVLN[+0.984]GKVDAFC[+71.037]GGSIVNEK.W		C[+71], N[+1]	904.956	4	3616.8	3616.81	0	-2.1	227	Specific	1062.22	1062.22	308.14	18.26	94	>sp|P00740-6|FA9_HUMAN Coagulation factor IX OS=Homo sapiens variant 2 G 44 V GN=F9 PE=1 SV=2	117	sample=1 period=1 cycle=1364 experiment=6	sample=1 period=1 cycle=1364 experiment=6	25.5333
04992:4	1	R.VVGGEDAKPGQFPWQVVLN[+0.984]GKVDAFC[+71.037]GGSIVNEK.W		C[+71], N[+1]	904.96	4	3616.82	3616.81	0	1.6	227	Specific	1079.89	1079.89	307.32	18.1	94	>sp|P00740-6|FA9_HUMAN Coagulation factor IX OS=Homo sapiens variant 2 G 44 V GN=F9 PE=1 SV=2	117	sample=1 period=1 cycle=1367 experiment=4	sample=1 period=1 cycle=1367 experiment=4	25.6122
04981:4	1	R.VVGGEDAKPGQFPWQVVLN[+0.984]GKVDAFC[+71.037]GGSIVNEK.W		C[+71], N[+1]	904.957	4	3616.81	3616.81	0	-1.1	227	Specific	1095.99	1095.99	304.74	18.26	94	>sp|P00740-6|FA9_HUMAN Coagulation factor IX OS=Homo sapiens variant 2 G 44 V GN=F9 PE=1 SV=2	117	sample=1 period=1 cycle=1365 experiment=5	sample=1 period=1 cycle=1365 experiment=5	25.5544
05026:4	1	R.VVGGEDAKPGQFPWQVVLN[+0.984]GKVDAFC[+71.037]GGSIVNEK.W		C[+71], N[+1]	904.954	4	3616.79	3616.81	0	-4.5	227	Specific	1104.35	1104.35	334.91	19.43	94	>sp|P00740-6|FA9_HUMAN Coagulation factor IX OS=Homo sapiens variant 2 G 44 V GN=F9 PE=1 SV=2	117	sample=1 period=1 cycle=1376 experiment=2	sample=1 period=1 cycle=1376 experiment=2	25.8758
05116:4	1	R.VVGGEDAKPGQFPWQVVLN[+0.984]GKVDAFC[+71.037]GGSIVNEK.W		C[+71], N[+1]	904.956	4	3616.8	3616.81	0	-2.5	227	Specific	1114.69	1114.69	318.72	19.26	94	>sp|P00740-6|FA9_HUMAN Coagulation factor IX OS=Homo sapiens variant 2 G 44 V GN=F9 PE=1 SV=2	117	sample=1 period=1 cycle=1407 experiment=4	sample=1 period=1 cycle=1407 experiment=4	26.8001
05048:4	1	R.VVGGEDAKPGQFPWQVVLN[+0.984]GKVDAFC[+71.037]GGSIVNEK.W		C[+71], N[+1]	904.955	4	3616.8	3616.81	0	-2.9	227	Specific	1119.3	1083.48	350.71	19.26	94	>sp|P00740-6|FA9_HUMAN Coagulation factor IX OS=Homo sapiens variant 2 G 44 V GN=F9 PE=1 SV=2	117	sample=1 period=1 cycle=1382 experiment=2	sample=1 period=1 cycle=1382 experiment=2	26.0407
05036:4	1	R.VVGGEDAKPGQFPWQVVLN[+0.984]GKVDAFC[+71.037]GGSIVNEK.W		C[+71], N[+1]	904.953	4	3616.79	3616.81	0	-5.4	227	Specific	1128.67	1028.22	397.81	19.43	94	>sp|P00740-6|FA9_HUMAN Coagulation factor IX OS=Homo sapiens variant 2 G 44 V GN=F9 PE=1 SV=2	117	sample=1 period=1 cycle=1379 experiment=3	sample=1 period=1 cycle=1379 experiment=3	25.9549
05060:4	1	R.VVGGEDAKPGQFPWQVVLN[+0.984]GKVDAFC[+71.037]GGSIVNEK.W		C[+71], N[+1]	904.958	4	3616.81	3616.81	0	-0.4	227	Specific	1140.83	1134.83	319.87	19.26	94	>sp|P00740-6|FA9_HUMAN Coagulation factor IX OS=Homo sapiens variant 2 G 44 V GN=F9 PE=1 SV=2	117	sample=1 period=1 cycle=1385 experiment=3	sample=1 period=1 cycle=1385 experiment=3	26.1357
05042:4	1	R.VVGGEDAKPGQFPWQVVLN[+0.984]GKVDAFC[+71.037]GGSIVNEK.W		C[+71], N[+1]	904.952	4	3616.79	3616.81	0	-7	227	Specific	1148.1	1148.1	338.1	20.09	94	>sp|P00740-6|FA9_HUMAN Coagulation factor IX OS=Homo sapiens variant 2 G 44 V GN=F9 PE=1 SV=2	117	sample=1 period=1 cycle=1380 experiment=5	sample=1 period=1 cycle=1380 experiment=5	25.9895
05004:4	1	R.VVGGEDAKPGQFPWQVVLN[+0.984]GKVDAFC[+71.037]GGSIVNEK.W		C[+71], N[+1]	904.958	4	3616.81	3616.81	0	0	227	Specific	1180.83	1180.2	373.69	20.1	94	>sp|P00740-6|FA9_HUMAN Coagulation factor IX OS=Homo sapiens variant 2 G 44 V GN=F9 PE=1 SV=2	117	sample=1 period=1 cycle=1370 experiment=3	sample=1 period=1 cycle=1370 experiment=3	25.6984
05121:4	1	R.VVGGEDAKPGQFPWQVVLN[+0.984]GKVDAFC[+71.037]GGSIVNEK.W		C[+71], N[+1]	904.956	4	3616.8	3616.81	0	-2.8	227	Specific	1210.52	1180.53	405.71	21.26	94	>sp|P00740-6|FA9_HUMAN Coagulation factor IX OS=Homo sapiens variant 2 G 44 V GN=F9 PE=1 SV=2	117	sample=1 period=1 cycle=1410 experiment=3	sample=1 period=1 cycle=1410 experiment=3	26.8909
05119:4	1	R.VVGGEDAKPGQFPWQVVLN[+0.984]GKVDAFC[+71.037]GGSIVNEK.W		C[+71], N[+1]	904.954	4	3616.79	3616.81	0	-4.3	227	Specific	1220.56	1204.95	329.46	21.43	94	>sp|P00740-6|FA9_HUMAN Coagulation factor IX OS=Homo sapiens variant 2 G 44 V GN=F9 PE=1 SV=2	117	sample=1 period=1 cycle=1409 experiment=2	sample=1 period=1 cycle=1409 experiment=2	26.8606
05124:4	1	R.VVGGEDAKPGQFPWQVVLN[+0.984]GKVDAFC[+71.037]GGSIVNEK.W		C[+71], N[+1]	904.956	4	3616.8	3616.81	0	-1.8	227	Specific	1242.15	1242.15	394.87	21.26	94	>sp|P00740-6|FA9_HUMAN Coagulation factor IX OS=Homo sapiens variant 2 G 44 V GN=F9 PE=1 SV=2	117	sample=1 period=1 cycle=1412 experiment=2	sample=1 period=1 cycle=1412 experiment=2	26.9506
04965:4	1	R.VVGGEDAKPGQFPWQVVLN[+0.984]GKVD[+15.995]AFC[+71.037]GGSIVNEK.W		C[+71], D[+16], N[+1]	908.95	4	3632.78	3632.81	0	-7.7	227	Specific	673.45	668.43	226	11.09	94	>sp|P00740-6|FA9_HUMAN Coagulation factor IX OS=Homo sapiens variant 2 G 44 V GN=F9 PE=1 SV=2	117	sample=1 period=1 cycle=1361 experiment=5	sample=1 period=1 cycle=1361 experiment=5	25.4452
04993:4	1	R.VVGGEDAKPGQFPWQVVLN[+0.984]GKVD[+15.995]AFC[+71.037]GGSIVNEK.W		C[+71], D[+16], N[+1]	908.96	4	3632.82	3632.81	0	3.2	227	Specific	712.25	712.25	148.38	11.03	94	>sp|P00740-6|FA9_HUMAN Coagulation factor IX OS=Homo sapiens variant 2 G 44 V GN=F9 PE=1 SV=2	117	sample=1 period=1 cycle=1367 experiment=5	sample=1 period=1 cycle=1367 experiment=5	25.6155
04951:4	1	R.VVGGEDAKPGQFPWQVVLN[+0.984]GKVD[+15.995]AFC[+71.037]GGSIVNEK.W		C[+71], D[+16], N[+1]	908.947	4	3632.77	3632.81	0	-10.9	227	Specific	889.01	880.74	215.34	15.46	94	>sp|P00740-6|FA9_HUMAN Coagulation factor IX OS=Homo sapiens variant 2 G 44 V GN=F9 PE=1 SV=2	117	sample=1 period=1 cycle=1353 experiment=6	sample=1 period=1 cycle=1353 experiment=6	25.2391
04952:4	1	R.VVGGEDAKPGQFPWQVVLN[+0.984]GKVD[+15.995]AFC[+71.037]GGSIVNEK.W		C[+71], D[+16], N[+1]	908.953	4	3632.79	3632.81	0	-4.6	227	Specific	980.15	980.15	232.76	16.43	94	>sp|P00740-6|FA9_HUMAN Coagulation factor IX OS=Homo sapiens variant 2 G 44 V GN=F9 PE=1 SV=2	117	sample=1 period=1 cycle=1354 experiment=2	sample=1 period=1 cycle=1354 experiment=2	25.2695
04957:4	1	R.VVGGEDAKPGQFPWQVVLN[+0.984]GKVD[+15.995]AFC[+71.037]GGSIVNEK.W		C[+71], D[+16], N[+1]	908.956	4	3632.8	3632.81	0	-1.1	227	Specific	982.62	982.62	256.7	16.26	94	>sp|P00740-6|FA9_HUMAN Coagulation factor IX OS=Homo sapiens variant 2 G 44 V GN=F9 PE=1 SV=2	117	sample=1 period=1 cycle=1356 experiment=4	sample=1 period=1 cycle=1356 experiment=4	25.33
04871:2	1	K.PGQFPWQVVLNGK.V			735.388	2	1469.77	1469.79	0	-14.4	235	Specific	750.43	619.4	619.4	14.77	94	>sp|P00740-6|FA9_HUMAN Coagulation factor IX OS=Homo sapiens variant 2 G 44 V GN=F9 PE=1 SV=2	117	sample=1 period=1 cycle=1323 experiment=4	sample=1 period=1 cycle=1323 experiment=4	24.3233
04842:3	1	K.PGQFPWQVVLN[+0.984]GK.V		N[+1]	490.925	3	1470.76	1470.77	0	-8.9	235	Specific	194.58	194.58	194.58	4.42	94	>sp|P00740-6|FA9_HUMAN Coagulation factor IX OS=Homo sapiens variant 2 G 44 V GN=F9 PE=1 SV=2	117	sample=1 period=1 cycle=1316 experiment=2	sample=1 period=1 cycle=1316 experiment=2	24.1018
04851:2	1	K.PGQFPWQVVLN[+0.984]GK.V		N[+1]	735.886	2	1470.76	1470.77	0	-6.5	235	Specific	309.62	309.62	309.62	5.12	94	>sp|P00740-6|FA9_HUMAN Coagulation factor IX OS=Homo sapiens variant 2 G 44 V GN=F9 PE=1 SV=2	117	sample=1 period=1 cycle=1318 experiment=2	sample=1 period=1 cycle=1318 experiment=2	24.1651
04823:3	1	K.PGQFPWQVVLN[+0.984]GK.V		N[+1]	490.926	3	1470.76	1470.77	0	-7.5	235	Specific	436.35	436.35	436.35	7.82	94	>sp|P00740-6|FA9_HUMAN Coagulation factor IX OS=Homo sapiens variant 2 G 44 V GN=F9 PE=1 SV=2	117	sample=1 period=1 cycle=1311 experiment=2	sample=1 period=1 cycle=1311 experiment=2	23.9533
04960:2	1	K.PGQFPWQVVLN[+0.984]GK.V		N[+1]	735.882	2	1470.76	1470.77	0	-11.8	235	Specific	527.7	407.09	407.09	8.54	94	>sp|P00740-6|FA9_HUMAN Coagulation factor IX OS=Homo sapiens variant 2 G 44 V GN=F9 PE=1 SV=2	117	sample=1 period=1 cycle=1360 experiment=3	sample=1 period=1 cycle=1360 experiment=3	25.4087
04908:2	1	K.PGQFPWQVVLN[+0.984]GK.V		N[+1]	735.884	2	1470.76	1470.77	0	-9.1	235	Specific	562.04	439.35	439.35	9.51	94	>sp|P00740-6|FA9_HUMAN Coagulation factor IX OS=Homo sapiens variant 2 G 44 V GN=F9 PE=1 SV=2	117	sample=1 period=1 cycle=1335 experiment=3	sample=1 period=1 cycle=1335 experiment=3	24.6828
04937:2	1	K.PGQFPWQVVLN[+0.984]GK.V		N[+1]	735.883	2	1470.76	1470.77	0	-10	235	Specific	590.39	553.29	553.29	9.68	94	>sp|P00740-6|FA9_HUMAN Coagulation factor IX OS=Homo sapiens variant 2 G 44 V GN=F9 PE=1 SV=2	117	sample=1 period=1 cycle=1349 experiment=4	sample=1 period=1 cycle=1349 experiment=4	25.1137
04816:2	1	K.PGQFPWQVVLN[+0.984]GK.V		N[+1]	735.888	2	1470.77	1470.77	0	-3.7	235	Specific	650.49	587.7	587.7	11.14	94	>sp|P00740-6|FA9_HUMAN Coagulation factor IX OS=Homo sapiens variant 2 G 44 V GN=F9 PE=1 SV=2	117	sample=1 period=1 cycle=1309 experiment=5	sample=1 period=1 cycle=1309 experiment=5	23.9042
04821:2	1	K.PGQFPWQVVLN[+0.984]GK.V		N[+1]	735.884	2	1470.76	1470.77	0	-9.5	235	Specific	707.06	634.02	634.02	12.68	94	>sp|P00740-6|FA9_HUMAN Coagulation factor IX OS=Homo sapiens variant 2 G 44 V GN=F9 PE=1 SV=2	117	sample=1 period=1 cycle=1310 experiment=5	sample=1 period=1 cycle=1310 experiment=5	23.9335
04945:2	1	K.PGQFPWQVVLN[+0.984]GK.V		N[+1]	735.884	2	1470.76	1470.77	0	-8.7	235	Specific	707.93	643.37	643.37	12.31	94	>sp|P00740-6|FA9_HUMAN Coagulation factor IX OS=Homo sapiens variant 2 G 44 V GN=F9 PE=1 SV=2	117	sample=1 period=1 cycle=1352 experiment=3	sample=1 period=1 cycle=1352 experiment=3	25.203
04830:2	1	K.PGQFPWQVVLN[+0.984]GK.V		N[+1]	735.884	2	1470.76	1470.77	0	-9	235	Specific	708.72	631.49	631.49	12.68	94	>sp|P00740-6|FA9_HUMAN Coagulation factor IX OS=Homo sapiens variant 2 G 44 V GN=F9 PE=1 SV=2	117	sample=1 period=1 cycle=1312 experiment=4	sample=1 period=1 cycle=1312 experiment=4	23.9924
04949:2	1	K.PGQFPWQVVLN[+0.984]GK.V		N[+1]	735.883	2	1470.76	1470.77	0	-10.5	235	Specific	711.75	649.46	649.46	12.68	94	>sp|P00740-6|FA9_HUMAN Coagulation factor IX OS=Homo sapiens variant 2 G 44 V GN=F9 PE=1 SV=2	117	sample=1 period=1 cycle=1353 experiment=4	sample=1 period=1 cycle=1353 experiment=4	25.2325
04941:2	1	K.PGQFPWQVVLN[+0.984]GK.V		N[+1]	735.885	2	1470.76	1470.77	0	-7.5	235	Specific	738.35	650.24	650.24	12.8	94	>sp|P00740-6|FA9_HUMAN Coagulation factor IX OS=Homo sapiens variant 2 G 44 V GN=F9 PE=1 SV=2	117	sample=1 period=1 cycle=1350 experiment=4	sample=1 period=1 cycle=1350 experiment=4	25.144
04954:2	1	K.PGQFPWQVVLN[+0.984]GK.V		N[+1]	735.882	2	1470.76	1470.77	0	-11.1	235	Specific	740.83	663.85	663.85	12.51	94	>sp|P00740-6|FA9_HUMAN Coagulation factor IX OS=Homo sapiens variant 2 G 44 V GN=F9 PE=1 SV=2	117	sample=1 period=1 cycle=1355 experiment=3	sample=1 period=1 cycle=1355 experiment=3	25.2998
04834:2	1	K.PGQFPWQVVLN[+0.984]GK.V		N[+1]	735.884	2	1470.76	1470.77	0	-9.1	235	Specific	743.55	645.53	645.53	13.17	94	>sp|P00740-6|FA9_HUMAN Coagulation factor IX OS=Homo sapiens variant 2 G 44 V GN=F9 PE=1 SV=2	117	sample=1 period=1 cycle=1313 experiment=4	sample=1 period=1 cycle=1313 experiment=4	24.0199
04840:2	1	K.PGQFPWQVVLN[+0.984]GK.V		N[+1]	735.882	2	1470.76	1470.77	0	-11.3	235	Specific	762.94	684.8	684.8	13.51	94	>sp|P00740-6|FA9_HUMAN Coagulation factor IX OS=Homo sapiens variant 2 G 44 V GN=F9 PE=1 SV=2	117	sample=1 period=1 cycle=1315 experiment=2	sample=1 period=1 cycle=1315 experiment=2	24.0783
05123:3	1	K.PGQFPWQVVLN[+0.984]GKVDAFC[+71.037]GGSIVNEK.W		C[+71], N[+1]	954.471	3	2861.4	2861.43	0	-10.3	235	Specific	780.33	780.33	292.52	13.16	94	>sp|P00740-6|FA9_HUMAN Coagulation factor IX OS=Homo sapiens variant 2 G 44 V GN=F9 PE=1 SV=2	117	sample=1 period=1 cycle=1411 experiment=3	sample=1 period=1 cycle=1411 experiment=3	26.921
02358:3	1	K.VDAFC[+71.037]GGSIVNEK.W		C[+71]	470.557	3	1409.66	1409.67	0	-11.3	248	Specific	82.66	82.66	82.66	3.4	94	>sp|P00740-6|FA9_HUMAN Coagulation factor IX OS=Homo sapiens variant 2 G 44 V GN=F9 PE=1 SV=2	117	sample=1 period=1 cycle=965 experiment=4	sample=1 period=1 cycle=965 experiment=4	13.8148
01911:3	1	K.VDAFC[+71.037]GGSIVNEK.W		C[+71]	470.558	3	1409.66	1409.67	0	-10.7	248	Specific	175.93	175.93	175.93	4.77	94	>sp|P00740-6|FA9_HUMAN Coagulation factor IX OS=Homo sapiens variant 2 G 44 V GN=F9 PE=1 SV=2	117	sample=1 period=1 cycle=933 experiment=5	sample=1 period=1 cycle=933 experiment=5	12.9033
01881:3	1	K.VDAFC[+71.037]GGSIVNEK.W		C[+71]	470.556	3	1409.65	1409.67	0	-13.3	248	Specific	191.08	191.08	191.08	4.82	94	>sp|P00740-6|FA9_HUMAN Coagulation factor IX OS=Homo sapiens variant 2 G 44 V GN=F9 PE=1 SV=2	117	sample=1 period=1 cycle=931 experiment=3	sample=1 period=1 cycle=931 experiment=3	12.8442
01864:3	1	K.VDAFC[+71.037]GGSIVNEK.W		C[+71]	470.557	3	1409.66	1409.67	0	-11	248	Specific	209.07	209.07	209.07	4.26	94	>sp|P00740-6|FA9_HUMAN Coagulation factor IX OS=Homo sapiens variant 2 G 44 V GN=F9 PE=1 SV=2	117	sample=1 period=1 cycle=930 experiment=5	sample=1 period=1 cycle=930 experiment=5	12.8172
01956:3	1	K.VDAFC[+71.037]GGSIVNEK.W		C[+71]	470.557	3	1409.66	1409.67	0	-10.9	248	Specific	233.48	233.48	233.48	4.6	94	>sp|P00740-6|FA9_HUMAN Coagulation factor IX OS=Homo sapiens variant 2 G 44 V GN=F9 PE=1 SV=2	117	sample=1 period=1 cycle=936 experiment=5	sample=1 period=1 cycle=936 experiment=5	12.9896
01783:3	1	K.VDAFC[+71.037]GGSIVNEK.W		C[+71]	470.556	3	1409.65	1409.67	0	-13.8	248	Specific	279.6	279.6	279.6	6.22	94	>sp|P00740-6|FA9_HUMAN Coagulation factor IX OS=Homo sapiens variant 2 G 44 V GN=F9 PE=1 SV=2	117	sample=1 period=1 cycle=925 experiment=4	sample=1 period=1 cycle=925 experiment=4	12.6734
01831:3	1	K.VDAFC[+71.037]GGSIVNEK.W		C[+71]	470.558	3	1409.66	1409.67	0	-8.5	248	Specific	313.42	313.42	313.42	5.67	94	>sp|P00740-6|FA9_HUMAN Coagulation factor IX OS=Homo sapiens variant 2 G 44 V GN=F9 PE=1 SV=2	117	sample=1 period=1 cycle=928 experiment=3	sample=1 period=1 cycle=928 experiment=3	12.7582
01693:3	1	K.VDAFC[+71.037]GGSIVNEK.W		C[+71]	470.556	3	1409.65	1409.67	0	-14.6	248	Specific	330.35	330.35	330.35	6.73	94	>sp|P00740-6|FA9_HUMAN Coagulation factor IX OS=Homo sapiens variant 2 G 44 V GN=F9 PE=1 SV=2	117	sample=1 period=1 cycle=918 experiment=4	sample=1 period=1 cycle=918 experiment=4	12.4748
01729:3	1	K.VDAFC[+71.037]GGSIVNEK.W		C[+71]	470.556	3	1409.65	1409.67	0	-13	248	Specific	363.92	363.92	363.92	8.18	94	>sp|P00740-6|FA9_HUMAN Coagulation factor IX OS=Homo sapiens variant 2 G 44 V GN=F9 PE=1 SV=2	117	sample=1 period=1 cycle=921 experiment=4	sample=1 period=1 cycle=921 experiment=4	12.5598
04036:2	1	K.VDAFC[+71.037]GGSIVNEK.W		C[+71]	705.33	2	1409.65	1409.67	0	-13.8	248	Specific	375.74	375.74	375.74	8.18	94	>sp|P00740-6|FA9_HUMAN Coagulation factor IX OS=Homo sapiens variant 2 G 44 V GN=F9 PE=1 SV=2	117	sample=1 period=1 cycle=1180 experiment=6	sample=1 period=1 cycle=1180 experiment=6	20.1444
03983:2	1	K.VDAFC[+71.037]GGSIVNEK.W		C[+71]	705.342	2	1409.68	1409.67	0	2.3	248	Specific	425.62	418.14	418.14	6.6	94	>sp|P00740-6|FA9_HUMAN Coagulation factor IX OS=Homo sapiens variant 2 G 44 V GN=F9 PE=1 SV=2	117	sample=1 period=1 cycle=1171 experiment=7	sample=1 period=1 cycle=1171 experiment=7	19.8924
01707:3	1	K.VDAFC[+71.037]GGSIVNEK.W		C[+71]	470.556	3	1409.65	1409.67	0	-12.9	248	Specific	430.3	428.71	428.71	8.39	94	>sp|P00740-6|FA9_HUMAN Coagulation factor IX OS=Homo sapiens variant 2 G 44 V GN=F9 PE=1 SV=2	117	sample=1 period=1 cycle=919 experiment=6	sample=1 period=1 cycle=919 experiment=6	12.5073
01621:3	1	K.VDAFC[+71.037]GGSIVNEK.W		C[+71]	470.556	3	1409.65	1409.67	0	-13.1	248	Specific	434.33	423.85	423.85	8.39	94	>sp|P00740-6|FA9_HUMAN Coagulation factor IX OS=Homo sapiens variant 2 G 44 V GN=F9 PE=1 SV=2	117	sample=1 period=1 cycle=910 experiment=4	sample=1 period=1 cycle=910 experiment=4	12.2508
04253:2	1	K.VDAFC[+71.037]GGSIVNEK.W		C[+71]	705.347	2	1409.69	1409.67	0	9.9	248	Specific	452.16	452.16	452.16	5.71	94	>sp|P00740-6|FA9_HUMAN Coagulation factor IX OS=Homo sapiens variant 2 G 44 V GN=F9 PE=1 SV=2	117	sample=1 period=1 cycle=1212 experiment=6	sample=1 period=1 cycle=1212 experiment=6	21.0675
01665:3	1	K.VDAFC[+71.037]GGSIVNEK.W		C[+71]	470.559	3	1409.66	1409.67	0	-8	248	Specific	455.84	409.67	409.67	7.66	94	>sp|P00740-6|FA9_HUMAN Coagulation factor IX OS=Homo sapiens variant 2 G 44 V GN=F9 PE=1 SV=2	117	sample=1 period=1 cycle=915 experiment=6	sample=1 period=1 cycle=915 experiment=6	12.3955
04002:2	1	K.VDAFC[+71.037]GGSIVNEK.W		C[+71]	705.339	2	1409.67	1409.67	0	-1.4	248	Specific	465.51	465.51	465.51	6.82	94	>sp|P00740-6|FA9_HUMAN Coagulation factor IX OS=Homo sapiens variant 2 G 44 V GN=F9 PE=1 SV=2	117	sample=1 period=1 cycle=1174 experiment=6	sample=1 period=1 cycle=1174 experiment=6	19.9776
03221:2	1	K.VDAFC[+71.037]GGSIVNEK.W		C[+71]	705.333	2	1409.66	1409.67	0	-10.1	248	Specific	467.72	381.35	381.35	8.08	94	>sp|P00740-6|FA9_HUMAN Coagulation factor IX OS=Homo sapiens variant 2 G 44 V GN=F9 PE=1 SV=2	117	sample=1 period=1 cycle=1033 experiment=10	sample=1 period=1 cycle=1033 experiment=10	15.8345
03556:2	1	K.VDAFC[+71.037]GGSIVNEK.W		C[+71]	705.33	2	1409.65	1409.67	0	-14	248	Specific	471.05	310.3	310.3	6.92	94	>sp|P00740-6|FA9_HUMAN Coagulation factor IX OS=Homo sapiens variant 2 G 44 V GN=F9 PE=1 SV=2	117	sample=1 period=1 cycle=1084 experiment=8	sample=1 period=1 cycle=1084 experiment=8	17.3566
03191:2	1	K.VDAFC[+71.037]GGSIVNEK.W		C[+71]	705.332	2	1409.66	1409.67	0	-11.8	248	Specific	473.04	357.21	357.21	6.5	94	>sp|P00740-6|FA9_HUMAN Coagulation factor IX OS=Homo sapiens variant 2 G 44 V GN=F9 PE=1 SV=2	117	sample=1 period=1 cycle=1030 experiment=12	sample=1 period=1 cycle=1030 experiment=12	15.7464
01613:3	1	K.VDAFC[+71.037]GGSIVNEK.W		C[+71]	470.556	3	1409.65	1409.67	0	-14.2	248	Specific	488.8	473.06	473.06	8.97	94	>sp|P00740-6|FA9_HUMAN Coagulation factor IX OS=Homo sapiens variant 2 G 44 V GN=F9 PE=1 SV=2	117	sample=1 period=1 cycle=909 experiment=4	sample=1 period=1 cycle=909 experiment=4	12.2225
01646:3	1	K.VDAFC[+71.037]GGSIVNEK.W		C[+71]	470.558	3	1409.66	1409.67	0	-8.7	248	Specific	490.37	449.96	449.96	7.99	94	>sp|P00740-6|FA9_HUMAN Coagulation factor IX OS=Homo sapiens variant 2 G 44 V GN=F9 PE=1 SV=2	117	sample=1 period=1 cycle=913 experiment=3	sample=1 period=1 cycle=913 experiment=3	12.3355
01596:3	1	K.VDAFC[+71.037]GGSIVNEK.W		C[+71]	470.556	3	1409.65	1409.67	0	-14.6	248	Specific	509.7	504.66	504.66	8.92	94	>sp|P00740-6|FA9_HUMAN Coagulation factor IX OS=Homo sapiens variant 2 G 44 V GN=F9 PE=1 SV=2	117	sample=1 period=1 cycle=907 experiment=4	sample=1 period=1 cycle=907 experiment=4	12.1659
03590:2	1	K.VDAFC[+71.037]GGSIVNEK.W		C[+71]	705.331	2	1409.66	1409.67	0	-12.4	248	Specific	551.05	490.61	490.61	9.15	94	>sp|P00740-6|FA9_HUMAN Coagulation factor IX OS=Homo sapiens variant 2 G 44 V GN=F9 PE=1 SV=2	117	sample=1 period=1 cycle=1090 experiment=8	sample=1 period=1 cycle=1090 experiment=8	17.5328
03608:2	1	K.VDAFC[+71.037]GGSIVNEK.W		C[+71]	705.331	2	1409.66	1409.67	0	-12.6	248	Specific	555.89	500.94	500.94	9.15	94	>sp|P00740-6|FA9_HUMAN Coagulation factor IX OS=Homo sapiens variant 2 G 44 V GN=F9 PE=1 SV=2	117	sample=1 period=1 cycle=1093 experiment=7	sample=1 period=1 cycle=1093 experiment=7	17.625
03716:2	1	K.VDAFC[+71.037]GGSIVNEK.W		C[+71]	705.33	2	1409.65	1409.67	0	-13.8	248	Specific	562.54	501.89	501.89	10.11	94	>sp|P00740-6|FA9_HUMAN Coagulation factor IX OS=Homo sapiens variant 2 G 44 V GN=F9 PE=1 SV=2	117	sample=1 period=1 cycle=1111 experiment=6	sample=1 period=1 cycle=1111 experiment=6	18.163
03521:2	1	K.VDAFC[+71.037]GGSIVNEK.W		C[+71]	705.332	2	1409.66	1409.67	0	-10.8	248	Specific	584.26	501.61	501.61	9.68	94	>sp|P00740-6|FA9_HUMAN Coagulation factor IX OS=Homo sapiens variant 2 G 44 V GN=F9 PE=1 SV=2	117	sample=1 period=1 cycle=1078 experiment=6	sample=1 period=1 cycle=1078 experiment=6	17.1737
03250:2	1	K.VDAFC[+71.037]GGSIVNEK.W		C[+71]	705.33	2	1409.65	1409.67	0	-14.3	248	Specific	585.76	507.78	507.78	10.06	94	>sp|P00740-6|FA9_HUMAN Coagulation factor IX OS=Homo sapiens variant 2 G 44 V GN=F9 PE=1 SV=2	117	sample=1 period=1 cycle=1036 experiment=10	sample=1 period=1 cycle=1036 experiment=10	15.9212
01589:2	1	K.VDAFC[+71.037]GGSIVNEK.W		C[+71]	705.332	2	1409.66	1409.67	0	-11.9	248	Specific	734.17	653.6	653.6	13.06	94	>sp|P00740-6|FA9_HUMAN Coagulation factor IX OS=Homo sapiens variant 2 G 44 V GN=F9 PE=1 SV=2	117	sample=1 period=1 cycle=906 experiment=8	sample=1 period=1 cycle=906 experiment=8	12.1426
01946:2	1	K.VDAFC[+71.037]GGSIVNEK.W		C[+71]	705.331	2	1409.65	1409.67	0	-13	248	Specific	742.47	676.77	676.77	13.77	94	>sp|P00740-6|FA9_HUMAN Coagulation factor IX OS=Homo sapiens variant 2 G 44 V GN=F9 PE=1 SV=2	117	sample=1 period=1 cycle=935 experiment=13	sample=1 period=1 cycle=935 experiment=13	12.9674
01805:2	1	K.VDAFC[+71.037]GGSIVNEK.W		C[+71]	705.33	2	1409.65	1409.67	0	-14.3	248	Specific	743.74	655.39	655.39	13.11	94	>sp|P00740-6|FA9_HUMAN Coagulation factor IX OS=Homo sapiens variant 2 G 44 V GN=F9 PE=1 SV=2	117	sample=1 period=1 cycle=926 experiment=10	sample=1 period=1 cycle=926 experiment=10	12.707
01761:2	1	K.VDAFC[+71.037]GGSIVNEK.W		C[+71]	705.331	2	1409.65	1409.67	0	-13.1	248	Specific	768.43	734.65	734.65	14.11	94	>sp|P00740-6|FA9_HUMAN Coagulation factor IX OS=Homo sapiens variant 2 G 44 V GN=F9 PE=1 SV=2	117	sample=1 period=1 cycle=923 experiment=13	sample=1 period=1 cycle=923 experiment=13	12.6257
01686:2	1	K.VDAFC[+71.037]GGSIVNEK.W		C[+71]	705.332	2	1409.66	1409.67	0	-10.9	248	Specific	769.21	662.33	662.33	13.51	94	>sp|P00740-6|FA9_HUMAN Coagulation factor IX OS=Homo sapiens variant 2 G 44 V GN=F9 PE=1 SV=2	117	sample=1 period=1 cycle=917 experiment=8	sample=1 period=1 cycle=917 experiment=8	12.4539
01656:2	1	K.VDAFC[+71.037]GGSIVNEK.W		C[+71]	705.33	2	1409.65	1409.67	0	-13.9	248	Specific	773.61	678.15	678.15	14.06	94	>sp|P00740-6|FA9_HUMAN Coagulation factor IX OS=Homo sapiens variant 2 G 44 V GN=F9 PE=1 SV=2	117	sample=1 period=1 cycle=914 experiment=7	sample=1 period=1 cycle=914 experiment=7	12.3689
01608:2	1	K.VDAFC[+71.037]GGSIVNEK.W		C[+71]	705.332	2	1409.66	1409.67	0	-11.3	248	Specific	784.96	692.59	692.59	13.51	94	>sp|P00740-6|FA9_HUMAN Coagulation factor IX OS=Homo sapiens variant 2 G 44 V GN=F9 PE=1 SV=2	117	sample=1 period=1 cycle=908 experiment=6	sample=1 period=1 cycle=908 experiment=6	12.2009
01721:2	1	K.VDAFC[+71.037]GGSIVNEK.W		C[+71]	705.331	2	1409.66	1409.67	0	-12.7	248	Specific	798.2	725.55	725.55	14.11	94	>sp|P00740-6|FA9_HUMAN Coagulation factor IX OS=Homo sapiens variant 2 G 44 V GN=F9 PE=1 SV=2	117	sample=1 period=1 cycle=920 experiment=9	sample=1 period=1 cycle=920 experiment=9	12.5373
01631:2	1	K.VDAFC[+71.037]GGSIVNEK.W		C[+71]	705.332	2	1409.66	1409.67	0	-11.7	248	Specific	814.43	735.77	735.77	14.51	94	>sp|P00740-6|FA9_HUMAN Coagulation factor IX OS=Homo sapiens variant 2 G 44 V GN=F9 PE=1 SV=2	117	sample=1 period=1 cycle=911 experiment=6	sample=1 period=1 cycle=911 experiment=6	12.2832
01580:2	1	K.VDAFC[+71.037]GGSIVNEK.W		C[+71]	705.332	2	1409.66	1409.67	0	-10.7	248	Specific	817.5	731.02	731.02	14.51	94	>sp|P00740-6|FA9_HUMAN Coagulation factor IX OS=Homo sapiens variant 2 G 44 V GN=F9 PE=1 SV=2	117	sample=1 period=1 cycle=905 experiment=5	sample=1 period=1 cycle=905 experiment=5	12.1143
01560:2	1	K.VDAFC[+71.037]GGSIVNEK.W		C[+71]	705.331	2	1409.65	1409.67	0	-13.6	248	Specific	838.47	757.48	757.48	15.11	94	>sp|P00740-6|FA9_HUMAN Coagulation factor IX OS=Homo sapiens variant 2 G 44 V GN=F9 PE=1 SV=2	117	sample=1 period=1 cycle=903 experiment=11	sample=1 period=1 cycle=903 experiment=11	12.0626
01688:2	1	K.VD[+15.995]AFC[+71.037]GGSIVNEK.W		C[+71], D[+16]	713.329	2	1425.65	1425.67	0	-12.1	248	Specific	158.12	158.12	158.12	3.55	94	>sp|P00740-6|FA9_HUMAN Coagulation factor IX OS=Homo sapiens variant 2 G 44 V GN=F9 PE=1 SV=2	117	sample=1 period=1 cycle=917 experiment=10	sample=1 period=1 cycle=917 experiment=10	12.4573
01723:2	1	K.VD[+15.995]AFC[+71.037]GGSIVNEK.W		C[+71], D[+16]	713.332	2	1425.66	1425.67	0	-7	248	Specific	207.28	202.24	202.24	3.41	94	>sp|P00740-6|FA9_HUMAN Coagulation factor IX OS=Homo sapiens variant 2 G 44 V GN=F9 PE=1 SV=2	117	sample=1 period=1 cycle=920 experiment=11	sample=1 period=1 cycle=920 experiment=11	12.5406
01658:2	1	K.VD[+15.995]AFC[+71.037]GGSIVNEK.W		C[+71], D[+16]	713.328	2	1425.65	1425.67	0	-12.9	248	Specific	238.1	238.1	238.1	4.23	94	>sp|P00740-6|FA9_HUMAN Coagulation factor IX OS=Homo sapiens variant 2 G 44 V GN=F9 PE=1 SV=2	117	sample=1 period=1 cycle=914 experiment=9	sample=1 period=1 cycle=914 experiment=9	12.3722
01352:2	1	K.VD[+15.995]AFC[+71.037]GGSIVNEK.W		C[+71], D[+16]	713.327	2	1425.65	1425.67	0	-14.4	248	Specific	255.47	231.77	231.77	4.96	94	>sp|P00740-6|FA9_HUMAN Coagulation factor IX OS=Homo sapiens variant 2 G 44 V GN=F9 PE=1 SV=2	117	sample=1 period=1 cycle=880 experiment=10	sample=1 period=1 cycle=880 experiment=10	11.4041
01609:2	1	K.VD[+15.995]AFC[+71.037]GGSIVNEK.W		C[+71], D[+16]	713.327	2	1425.65	1425.67	0	-14.6	248	Specific	339.2	298.66	298.66	6.04	94	>sp|P00740-6|FA9_HUMAN Coagulation factor IX OS=Homo sapiens variant 2 G 44 V GN=F9 PE=1 SV=2	117	sample=1 period=1 cycle=908 experiment=7	sample=1 period=1 cycle=908 experiment=7	12.2034
01544:2	1	K.VD[+15.995]AFC[+71.037]GGSIVNEK.W		C[+71], D[+16]	713.328	2	1425.65	1425.67	0	-13.2	248	Specific	341.34	277.96	277.96	5.87	94	>sp|P00740-6|FA9_HUMAN Coagulation factor IX OS=Homo sapiens variant 2 G 44 V GN=F9 PE=1 SV=2	117	sample=1 period=1 cycle=901 experiment=8	sample=1 period=1 cycle=901 experiment=8	12.0076
01434:2	1	K.VD[+15.995]AFC[+71.037]GGSIVNEK.W		C[+71], D[+16]	713.329	2	1425.65	1425.67	0	-12.3	248	Specific	354.27	285.38	285.38	5.87	94	>sp|P00740-6|FA9_HUMAN Coagulation factor IX OS=Homo sapiens variant 2 G 44 V GN=F9 PE=1 SV=2	117	sample=1 period=1 cycle=886 experiment=12	sample=1 period=1 cycle=886 experiment=12	11.5794
01573:2	1	K.VD[+15.995]AFC[+71.037]GGSIVNEK.W		C[+71], D[+16]	713.329	2	1425.65	1425.67	0	-11.9	248	Specific	362.94	324.63	324.63	6.33	94	>sp|P00740-6|FA9_HUMAN Coagulation factor IX OS=Homo sapiens variant 2 G 44 V GN=F9 PE=1 SV=2	117	sample=1 period=1 cycle=904 experiment=13	sample=1 period=1 cycle=904 experiment=13	12.0876
01454:2	1	K.VD[+15.995]AFC[+71.037]GGSIVNEK.W		C[+71], D[+16]	713.333	2	1425.66	1425.67	0	-5.8	248	Specific	380.61	321.21	321.21	4.54	94	>sp|P00740-6|FA9_HUMAN Coagulation factor IX OS=Homo sapiens variant 2 G 44 V GN=F9 PE=1 SV=2	117	sample=1 period=1 cycle=889 experiment=9	sample=1 period=1 cycle=889 experiment=9	11.6654
01474:2	1	K.VD[+15.995]AFC[+71.037]GGSIVNEK.W		C[+71], D[+16]	713.327	2	1425.65	1425.67	0	-14.7	248	Specific	390.1	296.18	296.18	6.15	94	>sp|P00740-6|FA9_HUMAN Coagulation factor IX OS=Homo sapiens variant 2 G 44 V GN=F9 PE=1 SV=2	117	sample=1 period=1 cycle=892 experiment=10	sample=1 period=1 cycle=892 experiment=10	11.751
01463:2	1	K.VD[+15.995]AFC[+71.037]GGSIVNEK.W		C[+71], D[+16]	713.327	2	1425.65	1425.67	0	-14.8	248	Specific	419.13	354.87	354.87	6.54	94	>sp|P00740-6|FA9_HUMAN Coagulation factor IX OS=Homo sapiens variant 2 G 44 V GN=F9 PE=1 SV=2	117	sample=1 period=1 cycle=891 experiment=5	sample=1 period=1 cycle=891 experiment=5	11.7178
04980:4	1	K.VDAFC[+71.037]GGSIVNEKWIVTAAHC[+71.037]VETGVK.I		C[+71]*2	744.619	4	2975.45	2975.48	0	-6.9	248	Specific	720.46	667.62	667.62	11.79	94	>sp|P00740-6|FA9_HUMAN Coagulation factor IX OS=Homo sapiens variant 2 G 44 V GN=F9 PE=1 SV=2	117	sample=1 period=1 cycle=1365 experiment=4	sample=1 period=1 cycle=1365 experiment=4	25.5519
04975:4	1	K.VDAFC[+71.037]GGSIVNEKWIVTAAHC[+71.037]VETGVK.I		C[+71]*2	744.623	4	2975.47	2975.48	0	-1.5	248	Specific	805.06	784.54	784.54	12.95	94	>sp|P00740-6|FA9_HUMAN Coagulation factor IX OS=Homo sapiens variant 2 G 44 V GN=F9 PE=1 SV=2	117	sample=1 period=1 cycle=1364 experiment=4	sample=1 period=1 cycle=1364 experiment=4	25.5266
01835:3	1	K.WIVTAAHC[+71.037]VETGVK.I		C[+71]	528.937	3	1584.8	1584.82	0	-14.6	261	Specific	168.79	168.79	168.79	4.87	94	>sp|P00740-6|FA9_HUMAN Coagulation factor IX OS=Homo sapiens variant 2 G 44 V GN=F9 PE=1 SV=2	117	sample=1 period=1 cycle=928 experiment=7	sample=1 period=1 cycle=928 experiment=7	12.7615
04425:3	1	K.WIVTAAHC[+71.037]VETGVK.I		C[+71]	528.941	3	1584.81	1584.82	0	-8	261	Specific	182.21	182.21	182.21	4.26	94	>sp|P00740-6|FA9_HUMAN Coagulation factor IX OS=Homo sapiens variant 2 G 44 V GN=F9 PE=1 SV=2	117	sample=1 period=1 cycle=1253 experiment=2	sample=1 period=1 cycle=1253 experiment=2	22.2697
04818:3	1	K.WIVTAAHC[+71.037]VETGVK.I		C[+71]	528.941	3	1584.81	1584.82	0	-7.6	261	Specific	224.08	224.08	224.08	4.6	94	>sp|P00740-6|FA9_HUMAN Coagulation factor IX OS=Homo sapiens variant 2 G 44 V GN=F9 PE=1 SV=2	117	sample=1 period=1 cycle=1310 experiment=2	sample=1 period=1 cycle=1310 experiment=2	23.9235
04633:3	1	K.WIVTAAHC[+71.037]VETGVK.I		C[+71]	528.947	3	1584.82	1584.82	0	2.9	261	Specific	231.18	231.18	231.18	3.75	94	>sp|P00740-6|FA9_HUMAN Coagulation factor IX OS=Homo sapiens variant 2 G 44 V GN=F9 PE=1 SV=2	117	sample=1 period=1 cycle=1280 experiment=2	sample=1 period=1 cycle=1280 experiment=2	23.0466
01820:3	1	K.WIVTAAHC[+71.037]VETGVK.I		C[+71]	528.938	3	1584.8	1584.82	0	-12.1	261	Specific	240.64	240.64	240.64	6.34	94	>sp|P00740-6|FA9_HUMAN Coagulation factor IX OS=Homo sapiens variant 2 G 44 V GN=F9 PE=1 SV=2	117	sample=1 period=1 cycle=927 experiment=10	sample=1 period=1 cycle=927 experiment=10	12.7355
04801:3	1	K.WIVTAAHC[+71.037]VETGVK.I		C[+71]	528.937	3	1584.8	1584.82	0	-14.7	261	Specific	250.63	250.63	250.63	6.59	94	>sp|P00740-6|FA9_HUMAN Coagulation factor IX OS=Homo sapiens variant 2 G 44 V GN=F9 PE=1 SV=2	117	sample=1 period=1 cycle=1307 experiment=2	sample=1 period=1 cycle=1307 experiment=2	23.835
04126:3	1	K.WIVTAAHC[+71.037]VETGVK.I		C[+71]	528.938	3	1584.8	1584.82	0	-12.8	261	Specific	261.05	261.05	261.05	6.59	94	>sp|P00740-6|FA9_HUMAN Coagulation factor IX OS=Homo sapiens variant 2 G 44 V GN=F9 PE=1 SV=2	117	sample=1 period=1 cycle=1196 experiment=7	sample=1 period=1 cycle=1196 experiment=7	20.6008
04102:3	1	K.WIVTAAHC[+71.037]VETGVK.I		C[+71]	528.942	3	1584.81	1584.82	0	-5.4	261	Specific	261.4	261.4	261.4	4.6	94	>sp|P00740-6|FA9_HUMAN Coagulation factor IX OS=Homo sapiens variant 2 G 44 V GN=F9 PE=1 SV=2	117	sample=1 period=1 cycle=1193 experiment=5	sample=1 period=1 cycle=1193 experiment=5	20.5168
04786:3	1	K.WIVTAAHC[+71.037]VETGVK.I		C[+71]	528.94	3	1584.81	1584.82	0	-9.6	261	Specific	270.88	270.88	270.88	5.61	94	>sp|P00740-6|FA9_HUMAN Coagulation factor IX OS=Homo sapiens variant 2 G 44 V GN=F9 PE=1 SV=2	117	sample=1 period=1 cycle=1304 experiment=3	sample=1 period=1 cycle=1304 experiment=3	23.7496
04243:3	1	K.WIVTAAHC[+71.037]VETGVK.I		C[+71]	528.944	3	1584.82	1584.82	0	-2.5	261	Specific	281.78	281.78	281.78	4.87	94	>sp|P00740-6|FA9_HUMAN Coagulation factor IX OS=Homo sapiens variant 2 G 44 V GN=F9 PE=1 SV=2	117	sample=1 period=1 cycle=1211 experiment=5	sample=1 period=1 cycle=1211 experiment=5	21.0288
04843:3	1	K.WIVTAAHC[+71.037]VETGVK.I		C[+71]	528.94	3	1584.8	1584.82	0	-10	261	Specific	294.21	292.31	292.31	6.23	94	>sp|P00740-6|FA9_HUMAN Coagulation factor IX OS=Homo sapiens variant 2 G 44 V GN=F9 PE=1 SV=2	117	sample=1 period=1 cycle=1316 experiment=3	sample=1 period=1 cycle=1316 experiment=3	24.1043
04258:3	1	K.WIVTAAHC[+71.037]VETGVK.I		C[+71]	528.938	3	1584.8	1584.82	0	-12.9	261	Specific	301.77	267.97	267.97	6.67	94	>sp|P00740-6|FA9_HUMAN Coagulation factor IX OS=Homo sapiens variant 2 G 44 V GN=F9 PE=1 SV=2	117	sample=1 period=1 cycle=1214 experiment=2	sample=1 period=1 cycle=1214 experiment=2	21.1097
04407:3	1	K.WIVTAAHC[+71.037]VETGVK.I		C[+71]	528.941	3	1584.81	1584.82	0	-7.1	261	Specific	306.34	306.34	306.34	6.04	94	>sp|P00740-6|FA9_HUMAN Coagulation factor IX OS=Homo sapiens variant 2 G 44 V GN=F9 PE=1 SV=2	117	sample=1 period=1 cycle=1250 experiment=3	sample=1 period=1 cycle=1250 experiment=3	22.1815
04351:3	1	K.WIVTAAHC[+71.037]VETGVK.I		C[+71]	528.941	3	1584.81	1584.82	0	-8	261	Specific	314.66	314.66	314.66	5.86	94	>sp|P00740-6|FA9_HUMAN Coagulation factor IX OS=Homo sapiens variant 2 G 44 V GN=F9 PE=1 SV=2	117	sample=1 period=1 cycle=1238 experiment=2	sample=1 period=1 cycle=1238 experiment=2	21.8214
01884:3	1	K.WIVTAAHC[+71.037]VETGVK.I		C[+71]	528.94	3	1584.81	1584.82	0	-8.5	261	Specific	315.89	315.89	315.89	6.04	94	>sp|P00740-6|FA9_HUMAN Coagulation factor IX OS=Homo sapiens variant 2 G 44 V GN=F9 PE=1 SV=2	117	sample=1 period=1 cycle=931 experiment=6	sample=1 period=1 cycle=931 experiment=6	12.8476
03109:2	1	K.WIVTAAHC[+71.037]VETGVK.I		C[+71]	792.908	2	1584.81	1584.82	0	-7.9	261	Specific	318.89	318.89	318.89	5.93	94	>sp|P00740-6|FA9_HUMAN Coagulation factor IX OS=Homo sapiens variant 2 G 44 V GN=F9 PE=1 SV=2	117	sample=1 period=1 cycle=1021 experiment=11	sample=1 period=1 cycle=1021 experiment=11	15.4825
04392:3	1	K.WIVTAAHC[+71.037]VETGVK.I		C[+71]	528.94	3	1584.81	1584.82	0	-9.5	261	Specific	322.51	322.51	322.51	6.49	94	>sp|P00740-6|FA9_HUMAN Coagulation factor IX OS=Homo sapiens variant 2 G 44 V GN=F9 PE=1 SV=2	117	sample=1 period=1 cycle=1247 experiment=3	sample=1 period=1 cycle=1247 experiment=3	22.093
04039:3	1	K.WIVTAAHC[+71.037]VETGVK.I		C[+71]	528.94	3	1584.8	1584.82	0	-9.8	261	Specific	330.09	330.09	330.09	6.72	94	>sp|P00740-6|FA9_HUMAN Coagulation factor IX OS=Homo sapiens variant 2 G 44 V GN=F9 PE=1 SV=2	117	sample=1 period=1 cycle=1181 experiment=2	sample=1 period=1 cycle=1181 experiment=2	20.1632
04004:3	1	K.WIVTAAHC[+71.037]VETGVK.I		C[+71]	528.94	3	1584.8	1584.82	0	-10	261	Specific	342.08	342.08	342.08	6.5	94	>sp|P00740-6|FA9_HUMAN Coagulation factor IX OS=Homo sapiens variant 2 G 44 V GN=F9 PE=1 SV=2	117	sample=1 period=1 cycle=1175 experiment=3	sample=1 period=1 cycle=1175 experiment=3	19.9944
04854:3	1	K.WIVTAAHC[+71.037]VETGVK.I		C[+71]	528.94	3	1584.81	1584.82	0	-9.1	261	Specific	345.67	345.67	345.67	6.72	94	>sp|P00740-6|FA9_HUMAN Coagulation factor IX OS=Homo sapiens variant 2 G 44 V GN=F9 PE=1 SV=2	117	sample=1 period=1 cycle=1319 experiment=2	sample=1 period=1 cycle=1319 experiment=2	24.1918
04162:3	1	K.WIVTAAHC[+71.037]VETGVK.I		C[+71]	528.949	3	1584.83	1584.82	0	8.6	261	Specific	350.89	350.89	350.89	4.44	94	>sp|P00740-6|FA9_HUMAN Coagulation factor IX OS=Homo sapiens variant 2 G 44 V GN=F9 PE=1 SV=2	117	sample=1 period=1 cycle=1199 experiment=7	sample=1 period=1 cycle=1199 experiment=7	20.6886
03763:3	1	K.WIVTAAHC[+71.037]VETGVK.I		C[+71]	528.94	3	1584.81	1584.82	0	-9.4	261	Specific	356.38	356.38	356.38	6.5	94	>sp|P00740-6|FA9_HUMAN Coagulation factor IX OS=Homo sapiens variant 2 G 44 V GN=F9 PE=1 SV=2	117	sample=1 period=1 cycle=1121 experiment=2	sample=1 period=1 cycle=1121 experiment=2	18.4462
02953:2	1	K.WIVTAAHC[+71.037]VETGVK.I		C[+71]	792.903	2	1584.8	1584.82	0	-14	261	Specific	358.49	314.99	314.99	7.21	94	>sp|P00740-6|FA9_HUMAN Coagulation factor IX OS=Homo sapiens variant 2 G 44 V GN=F9 PE=1 SV=2	117	sample=1 period=1 cycle=1006 experiment=12	sample=1 period=1 cycle=1006 experiment=12	15.033
04330:3	1	K.WIVTAAHC[+71.037]VETGVK.I		C[+71]	528.941	3	1584.81	1584.82	0	-7.3	261	Specific	358.71	358.71	358.71	6.3	94	>sp|P00740-6|FA9_HUMAN Coagulation factor IX OS=Homo sapiens variant 2 G 44 V GN=F9 PE=1 SV=2	117	sample=1 period=1 cycle=1232 experiment=2	sample=1 period=1 cycle=1232 experiment=2	21.6426
04185:3	1	K.WIVTAAHC[+71.037]VETGVK.I		C[+71]	528.944	3	1584.82	1584.82	0	-1.3	261	Specific	364.21	364.21	364.21	6.74	94	>sp|P00740-6|FA9_HUMAN Coagulation factor IX OS=Homo sapiens variant 2 G 44 V GN=F9 PE=1 SV=2	117	sample=1 period=1 cycle=1202 experiment=6	sample=1 period=1 cycle=1202 experiment=6	20.7761
04294:3	1	K.WIVTAAHC[+71.037]VETGVK.I		C[+71]	528.939	3	1584.8	1584.82	0	-10.6	261	Specific	366.29	366.29	366.29	8.12	94	>sp|P00740-6|FA9_HUMAN Coagulation factor IX OS=Homo sapiens variant 2 G 44 V GN=F9 PE=1 SV=2	117	sample=1 period=1 cycle=1223 experiment=3	sample=1 period=1 cycle=1223 experiment=3	21.378
04366:3	1	K.WIVTAAHC[+71.037]VETGVK.I		C[+71]	528.939	3	1584.8	1584.82	0	-10.4	261	Specific	367.34	367.34	367.34	7.95	94	>sp|P00740-6|FA9_HUMAN Coagulation factor IX OS=Homo sapiens variant 2 G 44 V GN=F9 PE=1 SV=2	117	sample=1 period=1 cycle=1241 experiment=2	sample=1 period=1 cycle=1241 experiment=2	21.9111
03859:3	1	K.WIVTAAHC[+71.037]VETGVK.I		C[+71]	528.939	3	1584.8	1584.82	0	-11.7	261	Specific	370.04	370.04	370.04	8.12	94	>sp|P00740-6|FA9_HUMAN Coagulation factor IX OS=Homo sapiens variant 2 G 44 V GN=F9 PE=1 SV=2	117	sample=1 period=1 cycle=1139 experiment=4	sample=1 period=1 cycle=1139 experiment=4	18.9868
02991:2	1	K.WIVTAAHC[+71.037]VETGVK.I		C[+71]	792.906	2	1584.81	1584.82	0	-9.4	261	Specific	373.93	294.64	294.64	6.66	94	>sp|P00740-6|FA9_HUMAN Coagulation factor IX OS=Homo sapiens variant 2 G 44 V GN=F9 PE=1 SV=2	117	sample=1 period=1 cycle=1009 experiment=15	sample=1 period=1 cycle=1009 experiment=15	15.1243
03223:2	1	K.WIVTAAHC[+71.037]VETGVK.I		C[+71]	792.904	2	1584.8	1584.82	0	-12.1	261	Specific	380.36	380.36	380.36	8.8	94	>sp|P00740-6|FA9_HUMAN Coagulation factor IX OS=Homo sapiens variant 2 G 44 V GN=F9 PE=1 SV=2	117	sample=1 period=1 cycle=1033 experiment=12	sample=1 period=1 cycle=1033 experiment=12	15.8379
03986:3	1	K.WIVTAAHC[+71.037]VETGVK.I		C[+71]	528.938	3	1584.8	1584.82	0	-13	261	Specific	381.85	381.85	381.85	8.55	94	>sp|P00740-6|FA9_HUMAN Coagulation factor IX OS=Homo sapiens variant 2 G 44 V GN=F9 PE=1 SV=2	117	sample=1 period=1 cycle=1172 experiment=4	sample=1 period=1 cycle=1172 experiment=4	19.9091
04082:3	1	K.WIVTAAHC[+71.037]VETGVK.I		C[+71]	528.94	3	1584.8	1584.82	0	-10.1	261	Specific	385.77	363.65	363.65	8.12	94	>sp|P00740-6|FA9_HUMAN Coagulation factor IX OS=Homo sapiens variant 2 G 44 V GN=F9 PE=1 SV=2	117	sample=1 period=1 cycle=1190 experiment=5	sample=1 period=1 cycle=1190 experiment=5	20.4338
04832:3	1	K.WIVTAAHC[+71.037]VETGVK.I		C[+71]	528.94	3	1584.8	1584.82	0	-9.9	261	Specific	389.16	389.16	389.16	8.18	94	>sp|P00740-6|FA9_HUMAN Coagulation factor IX OS=Homo sapiens variant 2 G 44 V GN=F9 PE=1 SV=2	117	sample=1 period=1 cycle=1313 experiment=2	sample=1 period=1 cycle=1313 experiment=2	24.0132
03780:3	1	K.WIVTAAHC[+71.037]VETGVK.I		C[+71]	528.938	3	1584.8	1584.82	0	-13.1	261	Specific	403.89	403.89	403.89	8.99	94	>sp|P00740-6|FA9_HUMAN Coagulation factor IX OS=Homo sapiens variant 2 G 44 V GN=F9 PE=1 SV=2	117	sample=1 period=1 cycle=1124 experiment=3	sample=1 period=1 cycle=1124 experiment=3	18.5374
03130:2	1	K.WIVTAAHC[+71.037]VETGVK.I		C[+71]	792.903	2	1584.8	1584.82	0	-13.7	261	Specific	411.09	411.09	411.09	9.01	94	>sp|P00740-6|FA9_HUMAN Coagulation factor IX OS=Homo sapiens variant 2 G 44 V GN=F9 PE=1 SV=2	117	sample=1 period=1 cycle=1023 experiment=11	sample=1 period=1 cycle=1023 experiment=11	15.5425
03697:3	1	K.WIVTAAHC[+71.037]VETGVK.I		C[+71]	528.939	3	1584.8	1584.82	0	-10.9	261	Specific	415.81	415.81	415.81	8.38	94	>sp|P00740-6|FA9_HUMAN Coagulation factor IX OS=Homo sapiens variant 2 G 44 V GN=F9 PE=1 SV=2	117	sample=1 period=1 cycle=1109 experiment=2	sample=1 period=1 cycle=1109 experiment=2	18.0883
04318:3	1	K.WIVTAAHC[+71.037]VETGVK.I		C[+71]	528.939	3	1584.8	1584.82	0	-11	261	Specific	419.58	314.54	314.54	6.8	94	>sp|P00740-6|FA9_HUMAN Coagulation factor IX OS=Homo sapiens variant 2 G 44 V GN=F9 PE=1 SV=2	117	sample=1 period=1 cycle=1229 experiment=3	sample=1 period=1 cycle=1229 experiment=3	21.5583
03139:2	1	K.WIVTAAHC[+71.037]VETGVK.I		C[+71]	792.906	2	1584.81	1584.82	0	-9.3	261	Specific	421.37	401.33	401.33	8.4	94	>sp|P00740-6|FA9_HUMAN Coagulation factor IX OS=Homo sapiens variant 2 G 44 V GN=F9 PE=1 SV=2	117	sample=1 period=1 cycle=1024 experiment=10	sample=1 period=1 cycle=1024 experiment=10	15.5725
03339:2	1	K.WIVTAAHC[+71.037]VETGVK.I		C[+71]	792.905	2	1584.8	1584.82	0	-10.8	261	Specific	422.81	311.54	311.54	6.87	94	>sp|P00740-6|FA9_HUMAN Coagulation factor IX OS=Homo sapiens variant 2 G 44 V GN=F9 PE=1 SV=2	117	sample=1 period=1 cycle=1045 experiment=12	sample=1 period=1 cycle=1045 experiment=12	16.1905
02762:2	1	K.WIVTAAHC[+71.037]VETGVK.I		C[+71]	792.903	2	1584.8	1584.82	0	-13	261	Specific	424.98	424.98	424.98	9.01	94	>sp|P00740-6|FA9_HUMAN Coagulation factor IX OS=Homo sapiens variant 2 G 44 V GN=F9 PE=1 SV=2	117	sample=1 period=1 cycle=993 experiment=13	sample=1 period=1 cycle=993 experiment=13	14.6521
03074:2	1	K.WIVTAAHC[+71.037]VETGVK.I		C[+71]	792.908	2	1584.81	1584.82	0	-7.9	261	Specific	430.28	430.28	430.28	8.03	94	>sp|P00740-6|FA9_HUMAN Coagulation factor IX OS=Homo sapiens variant 2 G 44 V GN=F9 PE=1 SV=2	117	sample=1 period=1 cycle=1017 experiment=10	sample=1 period=1 cycle=1017 experiment=10	15.3631
04307:3	1	K.WIVTAAHC[+71.037]VETGVK.I		C[+71]	528.941	3	1584.81	1584.82	0	-6.8	261	Specific	436.19	436.19	436.19	8.01	94	>sp|P00740-6|FA9_HUMAN Coagulation factor IX OS=Homo sapiens variant 2 G 44 V GN=F9 PE=1 SV=2	117	sample=1 period=1 cycle=1226 experiment=4	sample=1 period=1 cycle=1226 experiment=4	21.4681
03043:2	1	K.WIVTAAHC[+71.037]VETGVK.I		C[+71]	792.912	2	1584.82	1584.82	0	-2.5	261	Specific	437.67	437.67	437.67	7.25	94	>sp|P00740-6|FA9_HUMAN Coagulation factor IX OS=Homo sapiens variant 2 G 44 V GN=F9 PE=1 SV=2	117	sample=1 period=1 cycle=1014 experiment=10	sample=1 period=1 cycle=1014 experiment=10	15.2735
04272:3	1	K.WIVTAAHC[+71.037]VETGVK.I		C[+71]	528.942	3	1584.81	1584.82	0	-5	261	Specific	442.05	399.89	399.89	7.41	94	>sp|P00740-6|FA9_HUMAN Coagulation factor IX OS=Homo sapiens variant 2 G 44 V GN=F9 PE=1 SV=2	117	sample=1 period=1 cycle=1217 experiment=3	sample=1 period=1 cycle=1217 experiment=3	21.1995
02977:2	1	K.WIVTAAHC[+71.037]VETGVK.I		C[+71]	792.903	2	1584.8	1584.82	0	-14.1	261	Specific	442.89	442.89	442.89	9.07	94	>sp|P00740-6|FA9_HUMAN Coagulation factor IX OS=Homo sapiens variant 2 G 44 V GN=F9 PE=1 SV=2	117	sample=1 period=1 cycle=1008 experiment=10	sample=1 period=1 cycle=1008 experiment=10	15.0944
03747:3	1	K.WIVTAAHC[+71.037]VETGVK.I		C[+71]	528.939	3	1584.8	1584.82	0	-11.3	261	Specific	443.34	443.34	443.34	8.62	94	>sp|P00740-6|FA9_HUMAN Coagulation factor IX OS=Homo sapiens variant 2 G 44 V GN=F9 PE=1 SV=2	117	sample=1 period=1 cycle=1118 experiment=2	sample=1 period=1 cycle=1118 experiment=2	18.3566
01943:3	1	K.WIVTAAHC[+71.037]VETGVK.I		C[+71]	528.942	3	1584.81	1584.82	0	-6.5	261	Specific	445.13	445.13	445.13	8.02	94	>sp|P00740-6|FA9_HUMAN Coagulation factor IX OS=Homo sapiens variant 2 G 44 V GN=F9 PE=1 SV=2	117	sample=1 period=1 cycle=935 experiment=10	sample=1 period=1 cycle=935 experiment=10	12.9649
03466:3	1	K.WIVTAAHC[+71.037]VETGVK.I		C[+71]	528.939	3	1584.8	1584.82	0	-11.4	261	Specific	448.06	448.06	448.06	8.4	94	>sp|P00740-6|FA9_HUMAN Coagulation factor IX OS=Homo sapiens variant 2 G 44 V GN=F9 PE=1 SV=2	117	sample=1 period=1 cycle=1067 experiment=6	sample=1 period=1 cycle=1067 experiment=6	16.8391
04282:3	1	K.WIVTAAHC[+71.037]VETGVK.I		C[+71]	528.94	3	1584.81	1584.82	0	-9.3	261	Specific	448.72	448.72	448.72	8.45	94	>sp|P00740-6|FA9_HUMAN Coagulation factor IX OS=Homo sapiens variant 2 G 44 V GN=F9 PE=1 SV=2	117	sample=1 period=1 cycle=1220 experiment=2	sample=1 period=1 cycle=1220 experiment=2	21.2855
03194:2	1	K.WIVTAAHC[+71.037]VETGVK.I		C[+71]	792.903	2	1584.8	1584.82	0	-13.1	261	Specific	450.97	427.77	427.77	9.07	94	>sp|P00740-6|FA9_HUMAN Coagulation factor IX OS=Homo sapiens variant 2 G 44 V GN=F9 PE=1 SV=2	117	sample=1 period=1 cycle=1030 experiment=15	sample=1 period=1 cycle=1030 experiment=15	15.7514
03846:3	1	K.WIVTAAHC[+71.037]VETGVK.I		C[+71]	528.937	3	1584.8	1584.82	0	-14.7	261	Specific	451	451	451	9.23	94	>sp|P00740-6|FA9_HUMAN Coagulation factor IX OS=Homo sapiens variant 2 G 44 V GN=F9 PE=1 SV=2	117	sample=1 period=1 cycle=1137 experiment=4	sample=1 period=1 cycle=1137 experiment=4	18.9284
03574:3	1	K.WIVTAAHC[+71.037]VETGVK.I		C[+71]	528.938	3	1584.8	1584.82	0	-12.9	261	Specific	453.39	453.39	453.39	9.05	94	>sp|P00740-6|FA9_HUMAN Coagulation factor IX OS=Homo sapiens variant 2 G 44 V GN=F9 PE=1 SV=2	117	sample=1 period=1 cycle=1088 experiment=4	sample=1 period=1 cycle=1088 experiment=4	17.4642
04379:3	1	K.WIVTAAHC[+71.037]VETGVK.I		C[+71]	528.939	3	1584.8	1584.82	0	-11	261	Specific	456.08	456.08	456.08	8.62	94	>sp|P00740-6|FA9_HUMAN Coagulation factor IX OS=Homo sapiens variant 2 G 44 V GN=F9 PE=1 SV=2	117	sample=1 period=1 cycle=1244 experiment=2	sample=1 period=1 cycle=1244 experiment=2	22.0013
03585:3	1	K.WIVTAAHC[+71.037]VETGVK.I		C[+71]	528.939	3	1584.8	1584.82	0	-11.2	261	Specific	458.67	458.67	458.67	8.4	94	>sp|P00740-6|FA9_HUMAN Coagulation factor IX OS=Homo sapiens variant 2 G 44 V GN=F9 PE=1 SV=2	117	sample=1 period=1 cycle=1090 experiment=3	sample=1 period=1 cycle=1090 experiment=3	17.5219
04067:3	1	K.WIVTAAHC[+71.037]VETGVK.I		C[+71]	528.938	3	1584.8	1584.82	0	-13.2	261	Specific	469.43	469.43	469.43	9.05	94	>sp|P00740-6|FA9_HUMAN Coagulation factor IX OS=Homo sapiens variant 2 G 44 V GN=F9 PE=1 SV=2	117	sample=1 period=1 cycle=1187 experiment=2	sample=1 period=1 cycle=1187 experiment=2	20.3397
03532:3	1	K.WIVTAAHC[+71.037]VETGVK.I		C[+71]	528.938	3	1584.8	1584.82	0	-14.1	261	Specific	472.03	458.93	458.93	9.05	94	>sp|P00740-6|FA9_HUMAN Coagulation factor IX OS=Homo sapiens variant 2 G 44 V GN=F9 PE=1 SV=2	117	sample=1 period=1 cycle=1081 experiment=3	sample=1 period=1 cycle=1081 experiment=3	17.2533
02862:2	1	K.WIVTAAHC[+71.037]VETGVK.I		C[+71]	792.903	2	1584.8	1584.82	0	-13.5	261	Specific	485.48	470.12	470.12	9.18	94	>sp|P00740-6|FA9_HUMAN Coagulation factor IX OS=Homo sapiens variant 2 G 44 V GN=F9 PE=1 SV=2	117	sample=1 period=1 cycle=999 experiment=18	sample=1 period=1 cycle=999 experiment=18	14.8272
02825:2	1	K.WIVTAAHC[+71.037]VETGVK.I		C[+71]	792.905	2	1584.8	1584.82	0	-10.5	261	Specific	487.01	461.85	461.85	8.57	94	>sp|P00740-6|FA9_HUMAN Coagulation factor IX OS=Homo sapiens variant 2 G 44 V GN=F9 PE=1 SV=2	117	sample=1 period=1 cycle=997 experiment=13	sample=1 period=1 cycle=997 experiment=13	14.7665
04054:3	1	K.WIVTAAHC[+71.037]VETGVK.I		C[+71]	528.939	3	1584.8	1584.82	0	-11.3	261	Specific	488.98	488.98	488.98	8.73	94	>sp|P00740-6|FA9_HUMAN Coagulation factor IX OS=Homo sapiens variant 2 G 44 V GN=F9 PE=1 SV=2	117	sample=1 period=1 cycle=1184 experiment=2	sample=1 period=1 cycle=1184 experiment=2	20.2517
03718:3	1	K.WIVTAAHC[+71.037]VETGVK.I		C[+71]	528.937	3	1584.8	1584.82	0	-14.7	261	Specific	489.11	489.11	489.11	9.51	94	>sp|P00740-6|FA9_HUMAN Coagulation factor IX OS=Homo sapiens variant 2 G 44 V GN=F9 PE=1 SV=2	117	sample=1 period=1 cycle=1112 experiment=3	sample=1 period=1 cycle=1112 experiment=3	18.1811
03099:2	1	K.WIVTAAHC[+71.037]VETGVK.I		C[+71]	792.903	2	1584.8	1584.82	0	-13.3	261	Specific	491.31	491.31	491.31	9.36	94	>sp|P00740-6|FA9_HUMAN Coagulation factor IX OS=Homo sapiens variant 2 G 44 V GN=F9 PE=1 SV=2	117	sample=1 period=1 cycle=1020 experiment=6	sample=1 period=1 cycle=1020 experiment=6	15.4525
02917:2	1	K.WIVTAAHC[+71.037]VETGVK.I		C[+71]	792.902	2	1584.8	1584.82	0	-14.9	261	Specific	492.83	492.83	492.83	9.41	94	>sp|P00740-6|FA9_HUMAN Coagulation factor IX OS=Homo sapiens variant 2 G 44 V GN=F9 PE=1 SV=2	117	sample=1 period=1 cycle=1003 experiment=9	sample=1 period=1 cycle=1003 experiment=9	14.9423
03423:3	1	K.WIVTAAHC[+71.037]VETGVK.I		C[+71]	528.94	3	1584.81	1584.82	0	-8.8	261	Specific	493.41	493.41	493.41	8.36	94	>sp|P00740-6|FA9_HUMAN Coagulation factor IX OS=Homo sapiens variant 2 G 44 V GN=F9 PE=1 SV=2	117	sample=1 period=1 cycle=1058 experiment=5	sample=1 period=1 cycle=1058 experiment=5	16.5755
03808:3	1	K.WIVTAAHC[+71.037]VETGVK.I		C[+71]	528.939	3	1584.8	1584.82	0	-11.7	261	Specific	495.31	483.27	483.27	8.91	94	>sp|P00740-6|FA9_HUMAN Coagulation factor IX OS=Homo sapiens variant 2 G 44 V GN=F9 PE=1 SV=2	117	sample=1 period=1 cycle=1130 experiment=2	sample=1 period=1 cycle=1130 experiment=2	18.7162
03609:3	1	K.WIVTAAHC[+71.037]VETGVK.I		C[+71]	528.94	3	1584.81	1584.82	0	-9.1	261	Specific	495.35	439.42	439.42	8.73	94	>sp|P00740-6|FA9_HUMAN Coagulation factor IX OS=Homo sapiens variant 2 G 44 V GN=F9 PE=1 SV=2	117	sample=1 period=1 cycle=1094 experiment=2	sample=1 period=1 cycle=1094 experiment=2	17.6408
03645:3	1	K.WIVTAAHC[+71.037]VETGVK.I		C[+71]	528.94	3	1584.8	1584.82	0	-10.1	261	Specific	495.87	495.87	495.87	8.73	94	>sp|P00740-6|FA9_HUMAN Coagulation factor IX OS=Homo sapiens variant 2 G 44 V GN=F9 PE=1 SV=2	117	sample=1 period=1 cycle=1100 experiment=2	sample=1 period=1 cycle=1100 experiment=2	17.8207
03625:3	1	K.WIVTAAHC[+71.037]VETGVK.I		C[+71]	528.94	3	1584.81	1584.82	0	-9.4	261	Specific	502.27	502.27	502.27	8.91	94	>sp|P00740-6|FA9_HUMAN Coagulation factor IX OS=Homo sapiens variant 2 G 44 V GN=F9 PE=1 SV=2	117	sample=1 period=1 cycle=1097 experiment=2	sample=1 period=1 cycle=1097 experiment=2	17.7308
03680:3	1	K.WIVTAAHC[+71.037]VETGVK.I		C[+71]	528.941	3	1584.81	1584.82	0	-8.1	261	Specific	509.01	509.01	509.01	9.02	94	>sp|P00740-6|FA9_HUMAN Coagulation factor IX OS=Homo sapiens variant 2 G 44 V GN=F9 PE=1 SV=2	117	sample=1 period=1 cycle=1106 experiment=3	sample=1 period=1 cycle=1106 experiment=3	18.0013
03959:3	1	K.WIVTAAHC[+71.037]VETGVK.I		C[+71]	528.938	3	1584.8	1584.82	0	-12.4	261	Specific	509.84	509.84	509.84	9.34	94	>sp|P00740-6|FA9_HUMAN Coagulation factor IX OS=Homo sapiens variant 2 G 44 V GN=F9 PE=1 SV=2	117	sample=1 period=1 cycle=1166 experiment=2	sample=1 period=1 cycle=1166 experiment=2	19.7395
02777:2	1	K.WIVTAAHC[+71.037]VETGVK.I		C[+71]	792.902	2	1584.8	1584.82	0	-14.4	261	Specific	512.9	441.77	441.77	9.18	94	>sp|P00740-6|FA9_HUMAN Coagulation factor IX OS=Homo sapiens variant 2 G 44 V GN=F9 PE=1 SV=2	117	sample=1 period=1 cycle=994 experiment=16	sample=1 period=1 cycle=994 experiment=16	14.6781
03592:3	1	K.WIVTAAHC[+71.037]VETGVK.I		C[+71]	528.939	3	1584.8	1584.82	0	-11.7	261	Specific	514.05	514.05	514.05	8.73	94	>sp|P00740-6|FA9_HUMAN Coagulation factor IX OS=Homo sapiens variant 2 G 44 V GN=F9 PE=1 SV=2	117	sample=1 period=1 cycle=1091 experiment=2	sample=1 period=1 cycle=1091 experiment=2	17.55
03821:3	1	K.WIVTAAHC[+71.037]VETGVK.I		C[+71]	528.94	3	1584.81	1584.82	0	-9.6	261	Specific	515.96	505.64	505.64	9.39	94	>sp|P00740-6|FA9_HUMAN Coagulation factor IX OS=Homo sapiens variant 2 G 44 V GN=F9 PE=1 SV=2	117	sample=1 period=1 cycle=1133 experiment=2	sample=1 period=1 cycle=1133 experiment=2	18.8056
03736:3	1	K.WIVTAAHC[+71.037]VETGVK.I		C[+71]	528.939	3	1584.8	1584.82	0	-11	261	Specific	516.63	516.63	516.63	8.73	94	>sp|P00740-6|FA9_HUMAN Coagulation factor IX OS=Homo sapiens variant 2 G 44 V GN=F9 PE=1 SV=2	117	sample=1 period=1 cycle=1115 experiment=3	sample=1 period=1 cycle=1115 experiment=3	18.2706
04342:3	1	K.WIVTAAHC[+71.037]VETGVK.I		C[+71]	528.941	3	1584.81	1584.82	0	-7.9	261	Specific	517.36	514.04	514.04	8.54	94	>sp|P00740-6|FA9_HUMAN Coagulation factor IX OS=Homo sapiens variant 2 G 44 V GN=F9 PE=1 SV=2	117	sample=1 period=1 cycle=1235 experiment=2	sample=1 period=1 cycle=1235 experiment=2	21.7326
02941:2	1	K.WIVTAAHC[+71.037]VETGVK.I		C[+71]	792.903	2	1584.8	1584.82	0	-14.1	261	Specific	520.23	467.89	467.89	9.59	94	>sp|P00740-6|FA9_HUMAN Coagulation factor IX OS=Homo sapiens variant 2 G 44 V GN=F9 PE=1 SV=2	117	sample=1 period=1 cycle=1005 experiment=10	sample=1 period=1 cycle=1005 experiment=10	15.0032
03970:3	1	K.WIVTAAHC[+71.037]VETGVK.I		C[+71]	528.942	3	1584.81	1584.82	0	-6.3	261	Specific	521.79	521.79	521.79	9.21	94	>sp|P00740-6|FA9_HUMAN Coagulation factor IX OS=Homo sapiens variant 2 G 44 V GN=F9 PE=1 SV=2	117	sample=1 period=1 cycle=1169 experiment=3	sample=1 period=1 cycle=1169 experiment=3	19.8258
02602:3	1	K.WIVTAAHC[+71.037]VETGVK.I		C[+71]	528.94	3	1584.8	1584.82	0	-10.2	261	Specific	523.77	523.77	523.77	9.09	94	>sp|P00740-6|FA9_HUMAN Coagulation factor IX OS=Homo sapiens variant 2 G 44 V GN=F9 PE=1 SV=2	117	sample=1 period=1 cycle=983 experiment=5	sample=1 period=1 cycle=983 experiment=5	14.342
03804:3	1	K.WIVTAAHC[+71.037]VETGVK.I		C[+71]	528.939	3	1584.8	1584.82	0	-11.5	261	Specific	525.07	438.74	438.74	8.91	94	>sp|P00740-6|FA9_HUMAN Coagulation factor IX OS=Homo sapiens variant 2 G 44 V GN=F9 PE=1 SV=2	117	sample=1 period=1 cycle=1128 experiment=4	sample=1 period=1 cycle=1128 experiment=4	18.6631
03652:3	1	K.WIVTAAHC[+71.037]VETGVK.I		C[+71]	528.94	3	1584.81	1584.82	0	-8.9	261	Specific	526.67	455.55	455.55	8.72	94	>sp|P00740-6|FA9_HUMAN Coagulation factor IX OS=Homo sapiens variant 2 G 44 V GN=F9 PE=1 SV=2	117	sample=1 period=1 cycle=1101 experiment=3	sample=1 period=1 cycle=1101 experiment=3	17.8547
02960:3	1	K.WIVTAAHC[+71.037]VETGVK.I		C[+71]	528.939	3	1584.8	1584.82	0	-10.8	261	Specific	526.86	492.88	492.88	8.91	94	>sp|P00740-6|FA9_HUMAN Coagulation factor IX OS=Homo sapiens variant 2 G 44 V GN=F9 PE=1 SV=2	117	sample=1 period=1 cycle=1007 experiment=7	sample=1 period=1 cycle=1007 experiment=7	15.0528
03508:3	1	K.WIVTAAHC[+71.037]VETGVK.I		C[+71]	528.939	3	1584.8	1584.82	0	-11	261	Specific	535.9	535.9	535.9	9.09	94	>sp|P00740-6|FA9_HUMAN Coagulation factor IX OS=Homo sapiens variant 2 G 44 V GN=F9 PE=1 SV=2	117	sample=1 period=1 cycle=1076 experiment=3	sample=1 period=1 cycle=1076 experiment=3	17.1056
03285:3	1	K.WIVTAAHC[+71.037]VETGVK.I		C[+71]	528.938	3	1584.8	1584.82	0	-13.6	261	Specific	537.06	537.06	537.06	9.7	94	>sp|P00740-6|FA9_HUMAN Coagulation factor IX OS=Homo sapiens variant 2 G 44 V GN=F9 PE=1 SV=2	117	sample=1 period=1 cycle=1040 experiment=3	sample=1 period=1 cycle=1040 experiment=3	16.0282
03168:3	1	K.WIVTAAHC[+71.037]VETGVK.I		C[+71]	528.938	3	1584.8	1584.82	0	-12.2	261	Specific	537.52	537.52	537.52	9.7	94	>sp|P00740-6|FA9_HUMAN Coagulation factor IX OS=Homo sapiens variant 2 G 44 V GN=F9 PE=1 SV=2	117	sample=1 period=1 cycle=1028 experiment=5	sample=1 period=1 cycle=1028 experiment=5	15.6828
02885:3	1	K.WIVTAAHC[+71.037]VETGVK.I		C[+71]	528.94	3	1584.81	1584.82	0	-9.3	261	Specific	538.27	538.27	538.27	9.09	94	>sp|P00740-6|FA9_HUMAN Coagulation factor IX OS=Homo sapiens variant 2 G 44 V GN=F9 PE=1 SV=2	117	sample=1 period=1 cycle=1001 experiment=7	sample=1 period=1 cycle=1001 experiment=7	14.8755
03664:3	1	K.WIVTAAHC[+71.037]VETGVK.I		C[+71]	528.939	3	1584.8	1584.82	0	-11	261	Specific	541.04	541.04	541.04	9.58	94	>sp|P00740-6|FA9_HUMAN Coagulation factor IX OS=Homo sapiens variant 2 G 44 V GN=F9 PE=1 SV=2	117	sample=1 period=1 cycle=1103 experiment=2	sample=1 period=1 cycle=1103 experiment=2	17.9102
03208:3	1	K.WIVTAAHC[+71.037]VETGVK.I		C[+71]	528.938	3	1584.8	1584.82	0	-13.7	261	Specific	541.34	541.34	541.34	10.18	94	>sp|P00740-6|FA9_HUMAN Coagulation factor IX OS=Homo sapiens variant 2 G 44 V GN=F9 PE=1 SV=2	117	sample=1 period=1 cycle=1032 experiment=5	sample=1 period=1 cycle=1032 experiment=5	15.7991
03343:3	1	K.WIVTAAHC[+71.037]VETGVK.I		C[+71]	528.938	3	1584.8	1584.82	0	-12.9	261	Specific	545.59	545.59	545.59	9.7	94	>sp|P00740-6|FA9_HUMAN Coagulation factor IX OS=Homo sapiens variant 2 G 44 V GN=F9 PE=1 SV=2	117	sample=1 period=1 cycle=1046 experiment=5	sample=1 period=1 cycle=1046 experiment=5	16.2102
03314:3	1	K.WIVTAAHC[+71.037]VETGVK.I		C[+71]	528.939	3	1584.8	1584.82	0	-10.9	261	Specific	546.11	519.32	519.32	9.09	94	>sp|P00740-6|FA9_HUMAN Coagulation factor IX OS=Homo sapiens variant 2 G 44 V GN=F9 PE=1 SV=2	117	sample=1 period=1 cycle=1043 experiment=3	sample=1 period=1 cycle=1043 experiment=3	16.1193
02182:3	1	K.WIVTAAHC[+71.037]VETGVK.I		C[+71]	528.941	3	1584.81	1584.82	0	-7.9	261	Specific	546.73	546.73	546.73	8.72	94	>sp|P00740-6|FA9_HUMAN Coagulation factor IX OS=Homo sapiens variant 2 G 44 V GN=F9 PE=1 SV=2	117	sample=1 period=1 cycle=953 experiment=10	sample=1 period=1 cycle=953 experiment=10	13.4769
03494:3	1	K.WIVTAAHC[+71.037]VETGVK.I		C[+71]	528.94	3	1584.8	1584.82	0	-9.7	261	Specific	551.33	551.33	551.33	9.58	94	>sp|P00740-6|FA9_HUMAN Coagulation factor IX OS=Homo sapiens variant 2 G 44 V GN=F9 PE=1 SV=2	117	sample=1 period=1 cycle=1073 experiment=3	sample=1 period=1 cycle=1073 experiment=3	17.0147
03322:3	1	K.WIVTAAHC[+71.037]VETGVK.I		C[+71]	528.94	3	1584.8	1584.82	0	-9.8	261	Specific	554.94	554.94	554.94	9.58	94	>sp|P00740-6|FA9_HUMAN Coagulation factor IX OS=Homo sapiens variant 2 G 44 V GN=F9 PE=1 SV=2	117	sample=1 period=1 cycle=1044 experiment=5	sample=1 period=1 cycle=1044 experiment=5	16.1507
03177:3	1	K.WIVTAAHC[+71.037]VETGVK.I		C[+71]	528.94	3	1584.8	1584.82	0	-10	261	Specific	555.91	555.91	555.91	9.09	94	>sp|P00740-6|FA9_HUMAN Coagulation factor IX OS=Homo sapiens variant 2 G 44 V GN=F9 PE=1 SV=2	117	sample=1 period=1 cycle=1029 experiment=4	sample=1 period=1 cycle=1029 experiment=4	15.7133
03515:3	1	K.WIVTAAHC[+71.037]VETGVK.I		C[+71]	528.938	3	1584.8	1584.82	0	-13.1	261	Specific	556.02	556.02	556.02	9.7	94	>sp|P00740-6|FA9_HUMAN Coagulation factor IX OS=Homo sapiens variant 2 G 44 V GN=F9 PE=1 SV=2	117	sample=1 period=1 cycle=1077 experiment=4	sample=1 period=1 cycle=1077 experiment=4	17.1431
03051:2	1	K.WIVTAAHC[+71.037]VETGVK.I		C[+71]	792.908	2	1584.81	1584.82	0	-6.8	261	Specific	557.99	532.96	532.96	8.56	94	>sp|P00740-6|FA9_HUMAN Coagulation factor IX OS=Homo sapiens variant 2 G 44 V GN=F9 PE=1 SV=2	117	sample=1 period=1 cycle=1015 experiment=9	sample=1 period=1 cycle=1015 experiment=9	15.3009
03088:3	1	K.WIVTAAHC[+71.037]VETGVK.I		C[+71]	528.94	3	1584.81	1584.82	0	-8.9	261	Specific	558.17	518.31	518.31	8.72	94	>sp|P00740-6|FA9_HUMAN Coagulation factor IX OS=Homo sapiens variant 2 G 44 V GN=F9 PE=1 SV=2	117	sample=1 period=1 cycle=1019 experiment=6	sample=1 period=1 cycle=1019 experiment=6	15.4127
03236:3	1	K.WIVTAAHC[+71.037]VETGVK.I		C[+71]	528.938	3	1584.8	1584.82	0	-12.7	261	Specific	559.84	519.21	519.21	9.7	94	>sp|P00740-6|FA9_HUMAN Coagulation factor IX OS=Homo sapiens variant 2 G 44 V GN=F9 PE=1 SV=2	117	sample=1 period=1 cycle=1035 experiment=4	sample=1 period=1 cycle=1035 experiment=4	15.8839
02642:3	1	K.WIVTAAHC[+71.037]VETGVK.I		C[+71]	528.939	3	1584.8	1584.82	0	-10.5	261	Specific	561.4	482.41	482.41	9.88	94	>sp|P00740-6|FA9_HUMAN Coagulation factor IX OS=Homo sapiens variant 2 G 44 V GN=F9 PE=1 SV=2	117	sample=1 period=1 cycle=986 experiment=5	sample=1 period=1 cycle=986 experiment=5	14.4312
02739:3	1	K.WIVTAAHC[+71.037]VETGVK.I		C[+71]	528.939	3	1584.8	1584.82	0	-11.1	261	Specific	561.86	561.86	561.86	10.05	94	>sp|P00740-6|FA9_HUMAN Coagulation factor IX OS=Homo sapiens variant 2 G 44 V GN=F9 PE=1 SV=2	117	sample=1 period=1 cycle=992 experiment=9	sample=1 period=1 cycle=992 experiment=9	14.6127
03457:3	1	K.WIVTAAHC[+71.037]VETGVK.I		C[+71]	528.94	3	1584.8	1584.82	0	-9.8	261	Specific	564.93	564.93	564.93	10.05	94	>sp|P00740-6|FA9_HUMAN Coagulation factor IX OS=Homo sapiens variant 2 G 44 V GN=F9 PE=1 SV=2	117	sample=1 period=1 cycle=1066 experiment=6	sample=1 period=1 cycle=1066 experiment=6	16.8092
03406:3	1	K.WIVTAAHC[+71.037]VETGVK.I		C[+71]	528.939	3	1584.8	1584.82	0	-11.8	261	Specific	567.33	515.37	515.37	10.05	94	>sp|P00740-6|FA9_HUMAN Coagulation factor IX OS=Homo sapiens variant 2 G 44 V GN=F9 PE=1 SV=2	117	sample=1 period=1 cycle=1055 experiment=5	sample=1 period=1 cycle=1055 experiment=5	16.4828
02042:3	1	K.WIVTAAHC[+71.037]VETGVK.I		C[+71]	528.941	3	1584.81	1584.82	0	-8.1	261	Specific	568.14	534.41	534.41	9.51	94	>sp|P00740-6|FA9_HUMAN Coagulation factor IX OS=Homo sapiens variant 2 G 44 V GN=F9 PE=1 SV=2	117	sample=1 period=1 cycle=941 experiment=7	sample=1 period=1 cycle=941 experiment=7	13.1361
02730:2	1	K.WIVTAAHC[+71.037]VETGVK.I		C[+71]	792.905	2	1584.8	1584.82	0	-10.7	261	Specific	568.47	480.88	480.88	9.9	94	>sp|P00740-6|FA9_HUMAN Coagulation factor IX OS=Homo sapiens variant 2 G 44 V GN=F9 PE=1 SV=2	117	sample=1 period=1 cycle=991 experiment=15	sample=1 period=1 cycle=991 experiment=15	14.5915
03524:3	1	K.WIVTAAHC[+71.037]VETGVK.I		C[+71]	528.939	3	1584.8	1584.82	0	-11.8	261	Specific	570.02	570.02	570.02	10.54	94	>sp|P00740-6|FA9_HUMAN Coagulation factor IX OS=Homo sapiens variant 2 G 44 V GN=F9 PE=1 SV=2	117	sample=1 period=1 cycle=1079 experiment=3	sample=1 period=1 cycle=1079 experiment=3	17.1953
03674:3	1	K.WIVTAAHC[+71.037]VETGVK.I		C[+71]	528.939	3	1584.8	1584.82	0	-10.6	261	Specific	571.44	562.51	562.51	10.54	94	>sp|P00740-6|FA9_HUMAN Coagulation factor IX OS=Homo sapiens variant 2 G 44 V GN=F9 PE=1 SV=2	117	sample=1 period=1 cycle=1105 experiment=4	sample=1 period=1 cycle=1105 experiment=4	17.974
03479:3	1	K.WIVTAAHC[+71.037]VETGVK.I		C[+71]	528.939	3	1584.8	1584.82	0	-11	261	Specific	571.5	571.5	571.5	10.05	94	>sp|P00740-6|FA9_HUMAN Coagulation factor IX OS=Homo sapiens variant 2 G 44 V GN=F9 PE=1 SV=2	117	sample=1 period=1 cycle=1070 experiment=3	sample=1 period=1 cycle=1070 experiment=3	16.9289
03540:3	1	K.WIVTAAHC[+71.037]VETGVK.I		C[+71]	528.938	3	1584.8	1584.82	0	-12.1	261	Specific	571.59	571.59	571.59	10.66	94	>sp|P00740-6|FA9_HUMAN Coagulation factor IX OS=Homo sapiens variant 2 G 44 V GN=F9 PE=1 SV=2	117	sample=1 period=1 cycle=1082 experiment=3	sample=1 period=1 cycle=1082 experiment=3	17.2848
03197:3	1	K.WIVTAAHC[+71.037]VETGVK.I		C[+71]	528.937	3	1584.8	1584.82	0	-14.2	261	Specific	572.94	559.22	559.22	10.66	94	>sp|P00740-6|FA9_HUMAN Coagulation factor IX OS=Homo sapiens variant 2 G 44 V GN=F9 PE=1 SV=2	117	sample=1 period=1 cycle=1031 experiment=4	sample=1 period=1 cycle=1031 experiment=4	15.7686
03692:3	1	K.WIVTAAHC[+71.037]VETGVK.I		C[+71]	528.938	3	1584.8	1584.82	0	-13.7	261	Specific	573.18	573.18	573.18	10.66	94	>sp|P00740-6|FA9_HUMAN Coagulation factor IX OS=Homo sapiens variant 2 G 44 V GN=F9 PE=1 SV=2	117	sample=1 period=1 cycle=1108 experiment=5	sample=1 period=1 cycle=1108 experiment=5	18.0635
03484:3	1	K.WIVTAAHC[+71.037]VETGVK.I		C[+71]	528.94	3	1584.81	1584.82	0	-9.5	261	Specific	574.62	562.27	562.27	10.05	94	>sp|P00740-6|FA9_HUMAN Coagulation factor IX OS=Homo sapiens variant 2 G 44 V GN=F9 PE=1 SV=2	117	sample=1 period=1 cycle=1071 experiment=4	sample=1 period=1 cycle=1071 experiment=4	16.963
02565:3	1	K.WIVTAAHC[+71.037]VETGVK.I		C[+71]	528.939	3	1584.8	1584.82	0	-10.2	261	Specific	574.96	574.96	574.96	10.05	94	>sp|P00740-6|FA9_HUMAN Coagulation factor IX OS=Homo sapiens variant 2 G 44 V GN=F9 PE=1 SV=2	117	sample=1 period=1 cycle=980 experiment=6	sample=1 period=1 cycle=980 experiment=6	14.2538
03114:3	1	K.WIVTAAHC[+71.037]VETGVK.I		C[+71]	528.939	3	1584.8	1584.82	0	-10.4	261	Specific	575.15	509.34	509.34	10.05	94	>sp|P00740-6|FA9_HUMAN Coagulation factor IX OS=Homo sapiens variant 2 G 44 V GN=F9 PE=1 SV=2	117	sample=1 period=1 cycle=1022 experiment=6	sample=1 period=1 cycle=1022 experiment=6	15.5025
02997:3	1	K.WIVTAAHC[+71.037]VETGVK.I		C[+71]	528.94	3	1584.8	1584.82	0	-9.9	261	Specific	576.94	576.94	576.94	10.05	94	>sp|P00740-6|FA9_HUMAN Coagulation factor IX OS=Homo sapiens variant 2 G 44 V GN=F9 PE=1 SV=2	117	sample=1 period=1 cycle=1010 experiment=7	sample=1 period=1 cycle=1010 experiment=7	15.1459
03558:3	1	K.WIVTAAHC[+71.037]VETGVK.I		C[+71]	528.938	3	1584.8	1584.82	0	-13.6	261	Specific	582.41	582.41	582.41	11.15	94	>sp|P00740-6|FA9_HUMAN Coagulation factor IX OS=Homo sapiens variant 2 G 44 V GN=F9 PE=1 SV=2	117	sample=1 period=1 cycle=1085 experiment=3	sample=1 period=1 cycle=1085 experiment=3	17.3767
03773:3	1	K.WIVTAAHC[+71.037]VETGVK.I		C[+71]	528.938	3	1584.8	1584.82	0	-12.8	261	Specific	583.74	583.74	583.74	10.66	94	>sp|P00740-6|FA9_HUMAN Coagulation factor IX OS=Homo sapiens variant 2 G 44 V GN=F9 PE=1 SV=2	117	sample=1 period=1 cycle=1122 experiment=4	sample=1 period=1 cycle=1122 experiment=4	18.4844
02900:3	1	K.WIVTAAHC[+71.037]VETGVK.I		C[+71]	528.939	3	1584.8	1584.82	0	-11.3	261	Specific	584.32	584.32	584.32	10.05	94	>sp|P00740-6|FA9_HUMAN Coagulation factor IX OS=Homo sapiens variant 2 G 44 V GN=F9 PE=1 SV=2	117	sample=1 period=1 cycle=1002 experiment=6	sample=1 period=1 cycle=1002 experiment=6	14.9039
03027:3	1	K.WIVTAAHC[+71.037]VETGVK.I		C[+71]	528.94	3	1584.8	1584.82	0	-10.2	261	Specific	585.44	488.62	488.62	10.05	94	>sp|P00740-6|FA9_HUMAN Coagulation factor IX OS=Homo sapiens variant 2 G 44 V GN=F9 PE=1 SV=2	117	sample=1 period=1 cycle=1013 experiment=7	sample=1 period=1 cycle=1013 experiment=7	15.232
02449:3	1	K.WIVTAAHC[+71.037]VETGVK.I		C[+71]	528.94	3	1584.81	1584.82	0	-9.5	261	Specific	585.49	576.91	576.91	10.05	94	>sp|P00740-6|FA9_HUMAN Coagulation factor IX OS=Homo sapiens variant 2 G 44 V GN=F9 PE=1 SV=2	117	sample=1 period=1 cycle=971 experiment=12	sample=1 period=1 cycle=971 experiment=12	13.9945
03021:2	1	K.WIVTAAHC[+71.037]VETGVK.I		C[+71]	792.908	2	1584.81	1584.82	0	-7.3	261	Specific	585.66	585.66	585.66	9.58	94	>sp|P00740-6|FA9_HUMAN Coagulation factor IX OS=Homo sapiens variant 2 G 44 V GN=F9 PE=1 SV=2	117	sample=1 period=1 cycle=1012 experiment=9	sample=1 period=1 cycle=1012 experiment=9	15.2139
01960:3	1	K.WIVTAAHC[+71.037]VETGVK.I		C[+71]	528.939	3	1584.8	1584.82	0	-11.2	261	Specific	589.06	589.06	589.06	10.54	94	>sp|P00740-6|FA9_HUMAN Coagulation factor IX OS=Homo sapiens variant 2 G 44 V GN=F9 PE=1 SV=2	117	sample=1 period=1 cycle=936 experiment=9	sample=1 period=1 cycle=936 experiment=9	12.993
02108:3	1	K.WIVTAAHC[+71.037]VETGVK.I		C[+71]	528.941	3	1584.81	1584.82	0	-7.9	261	Specific	589.42	589.42	589.42	9.68	94	>sp|P00740-6|FA9_HUMAN Coagulation factor IX OS=Homo sapiens variant 2 G 44 V GN=F9 PE=1 SV=2	117	sample=1 period=1 cycle=947 experiment=8	sample=1 period=1 cycle=947 experiment=8	13.3094
03144:3	1	K.WIVTAAHC[+71.037]VETGVK.I		C[+71]	528.94	3	1584.81	1584.82	0	-9.5	261	Specific	590.92	590.92	590.92	10.05	94	>sp|P00740-6|FA9_HUMAN Coagulation factor IX OS=Homo sapiens variant 2 G 44 V GN=F9 PE=1 SV=2	117	sample=1 period=1 cycle=1025 experiment=6	sample=1 period=1 cycle=1025 experiment=6	15.595
03006:3	1	K.WIVTAAHC[+71.037]VETGVK.I		C[+71]	528.94	3	1584.8	1584.82	0	-10.2	261	Specific	592.79	567.96	567.96	10.05	94	>sp|P00740-6|FA9_HUMAN Coagulation factor IX OS=Homo sapiens variant 2 G 44 V GN=F9 PE=1 SV=2	117	sample=1 period=1 cycle=1011 experiment=5	sample=1 period=1 cycle=1011 experiment=5	15.1724
02014:3	1	K.WIVTAAHC[+71.037]VETGVK.I		C[+71]	528.94	3	1584.8	1584.82	0	-9.9	261	Specific	597.35	597.35	597.35	10.05	94	>sp|P00740-6|FA9_HUMAN Coagulation factor IX OS=Homo sapiens variant 2 G 44 V GN=F9 PE=1 SV=2	117	sample=1 period=1 cycle=939 experiment=4	sample=1 period=1 cycle=939 experiment=4	13.0753
03547:3	1	K.WIVTAAHC[+71.037]VETGVK.I		C[+71]	528.939	3	1584.8	1584.82	0	-11.6	261	Specific	598.28	514.15	514.15	10.54	94	>sp|P00740-6|FA9_HUMAN Coagulation factor IX OS=Homo sapiens variant 2 G 44 V GN=F9 PE=1 SV=2	117	sample=1 period=1 cycle=1083 experiment=4	sample=1 period=1 cycle=1083 experiment=4	17.3198
03255:3	1	K.WIVTAAHC[+71.037]VETGVK.I		C[+71]	528.94	3	1584.8	1584.82	0	-10	261	Specific	599.63	599.63	599.63	10.05	94	>sp|P00740-6|FA9_HUMAN Coagulation factor IX OS=Homo sapiens variant 2 G 44 V GN=F9 PE=1 SV=2	117	sample=1 period=1 cycle=1037 experiment=4	sample=1 period=1 cycle=1037 experiment=4	15.9418
02266:3	1	K.WIVTAAHC[+71.037]VETGVK.I		C[+71]	528.94	3	1584.81	1584.82	0	-9.1	261	Specific	602.79	602.79	602.79	11.54	94	>sp|P00740-6|FA9_HUMAN Coagulation factor IX OS=Homo sapiens variant 2 G 44 V GN=F9 PE=1 SV=2	117	sample=1 period=1 cycle=959 experiment=9	sample=1 period=1 cycle=959 experiment=9	13.6471
02696:3	1	K.WIVTAAHC[+71.037]VETGVK.I		C[+71]	528.939	3	1584.8	1584.82	0	-10.8	261	Specific	602.96	593.39	593.39	11.54	94	>sp|P00740-6|FA9_HUMAN Coagulation factor IX OS=Homo sapiens variant 2 G 44 V GN=F9 PE=1 SV=2	117	sample=1 period=1 cycle=989 experiment=7	sample=1 period=1 cycle=989 experiment=7	14.522
02318:3	1	K.WIVTAAHC[+71.037]VETGVK.I		C[+71]	528.94	3	1584.81	1584.82	0	-9.5	261	Specific	604.54	553.92	553.92	11.54	94	>sp|P00740-6|FA9_HUMAN Coagulation factor IX OS=Homo sapiens variant 2 G 44 V GN=F9 PE=1 SV=2	117	sample=1 period=1 cycle=962 experiment=11	sample=1 period=1 cycle=962 experiment=11	13.7345
03387:3	1	K.WIVTAAHC[+71.037]VETGVK.I		C[+71]	528.938	3	1584.8	1584.82	0	-13.1	261	Specific	605.22	550.26	550.26	12.15	94	>sp|P00740-6|FA9_HUMAN Coagulation factor IX OS=Homo sapiens variant 2 G 44 V GN=F9 PE=1 SV=2	117	sample=1 period=1 cycle=1052 experiment=4	sample=1 period=1 cycle=1052 experiment=4	16.3908
02051:3	1	K.WIVTAAHC[+71.037]VETGVK.I		C[+71]	528.94	3	1584.8	1584.82	0	-9.8	261	Specific	607.22	548.31	548.31	11.05	94	>sp|P00740-6|FA9_HUMAN Coagulation factor IX OS=Homo sapiens variant 2 G 44 V GN=F9 PE=1 SV=2	117	sample=1 period=1 cycle=942 experiment=4	sample=1 period=1 cycle=942 experiment=4	13.1628
03411:3	1	K.WIVTAAHC[+71.037]VETGVK.I		C[+71]	528.94	3	1584.8	1584.82	0	-9.7	261	Specific	608.32	575.89	575.89	11.05	94	>sp|P00740-6|FA9_HUMAN Coagulation factor IX OS=Homo sapiens variant 2 G 44 V GN=F9 PE=1 SV=2	117	sample=1 period=1 cycle=1056 experiment=4	sample=1 period=1 cycle=1056 experiment=4	16.5101
03828:3	1	K.WIVTAAHC[+71.037]VETGVK.I		C[+71]	528.938	3	1584.8	1584.82	0	-12.1	261	Specific	608.68	608.68	608.68	12.15	94	>sp|P00740-6|FA9_HUMAN Coagulation factor IX OS=Homo sapiens variant 2 G 44 V GN=F9 PE=1 SV=2	117	sample=1 period=1 cycle=1134 experiment=4	sample=1 period=1 cycle=1134 experiment=4	18.8422
02926:3	1	K.WIVTAAHC[+71.037]VETGVK.I		C[+71]	528.94	3	1584.8	1584.82	0	-9.7	261	Specific	609.24	609.24	609.24	11.54	94	>sp|P00740-6|FA9_HUMAN Coagulation factor IX OS=Homo sapiens variant 2 G 44 V GN=F9 PE=1 SV=2	117	sample=1 period=1 cycle=1004 experiment=8	sample=1 period=1 cycle=1004 experiment=8	14.9652
02076:3	1	K.WIVTAAHC[+71.037]VETGVK.I		C[+71]	528.941	3	1584.81	1584.82	0	-8.5	261	Specific	609.72	548.55	548.55	10.68	94	>sp|P00740-6|FA9_HUMAN Coagulation factor IX OS=Homo sapiens variant 2 G 44 V GN=F9 PE=1 SV=2	117	sample=1 period=1 cycle=944 experiment=8	sample=1 period=1 cycle=944 experiment=8	13.2228
01997:3	1	K.WIVTAAHC[+71.037]VETGVK.I		C[+71]	528.939	3	1584.8	1584.82	0	-10.6	261	Specific	611.73	556.98	556.98	11.54	94	>sp|P00740-6|FA9_HUMAN Coagulation factor IX OS=Homo sapiens variant 2 G 44 V GN=F9 PE=1 SV=2	117	sample=1 period=1 cycle=938 experiment=7	sample=1 period=1 cycle=938 experiment=7	13.0494
03449:3	1	K.WIVTAAHC[+71.037]VETGVK.I		C[+71]	528.939	3	1584.8	1584.82	0	-11.1	261	Specific	616.93	555.23	555.23	11.54	94	>sp|P00740-6|FA9_HUMAN Coagulation factor IX OS=Homo sapiens variant 2 G 44 V GN=F9 PE=1 SV=2	117	sample=1 period=1 cycle=1064 experiment=4	sample=1 period=1 cycle=1064 experiment=4	16.7538
02487:3	1	K.WIVTAAHC[+71.037]VETGVK.I		C[+71]	528.939	3	1584.8	1584.82	0	-11.4	261	Specific	617.7	617.7	617.7	11.54	94	>sp|P00740-6|FA9_HUMAN Coagulation factor IX OS=Homo sapiens variant 2 G 44 V GN=F9 PE=1 SV=2	117	sample=1 period=1 cycle=974 experiment=8	sample=1 period=1 cycle=974 experiment=8	14.0793
02141:3	1	K.WIVTAAHC[+71.037]VETGVK.I		C[+71]	528.94	3	1584.81	1584.82	0	-8.8	261	Specific	617.86	617.86	617.86	10.51	94	>sp|P00740-6|FA9_HUMAN Coagulation factor IX OS=Homo sapiens variant 2 G 44 V GN=F9 PE=1 SV=2	117	sample=1 period=1 cycle=950 experiment=9	sample=1 period=1 cycle=950 experiment=9	13.3926
02833:3	1	K.WIVTAAHC[+71.037]VETGVK.I		C[+71]	528.94	3	1584.8	1584.82	0	-9.8	261	Specific	618.16	554.01	554.01	11.54	94	>sp|P00740-6|FA9_HUMAN Coagulation factor IX OS=Homo sapiens variant 2 G 44 V GN=F9 PE=1 SV=2	117	sample=1 period=1 cycle=998 experiment=7	sample=1 period=1 cycle=998 experiment=7	14.7878
02530:3	1	K.WIVTAAHC[+71.037]VETGVK.I		C[+71]	528.94	3	1584.8	1584.82	0	-9.8	261	Specific	619.63	619.63	619.63	11.54	94	>sp|P00740-6|FA9_HUMAN Coagulation factor IX OS=Homo sapiens variant 2 G 44 V GN=F9 PE=1 SV=2	117	sample=1 period=1 cycle=977 experiment=8	sample=1 period=1 cycle=977 experiment=8	14.1667
03059:3	1	K.WIVTAAHC[+71.037]VETGVK.I		C[+71]	528.939	3	1584.8	1584.82	0	-10.6	261	Specific	621.26	538.84	538.84	11.54	94	>sp|P00740-6|FA9_HUMAN Coagulation factor IX OS=Homo sapiens variant 2 G 44 V GN=F9 PE=1 SV=2	117	sample=1 period=1 cycle=1016 experiment=8	sample=1 period=1 cycle=1016 experiment=8	15.3232
03225:3	1	K.WIVTAAHC[+71.037]VETGVK.I		C[+71]	528.939	3	1584.8	1584.82	0	-10.9	261	Specific	621.34	609.75	609.75	11.54	94	>sp|P00740-6|FA9_HUMAN Coagulation factor IX OS=Homo sapiens variant 2 G 44 V GN=F9 PE=1 SV=2	117	sample=1 period=1 cycle=1034 experiment=3	sample=1 period=1 cycle=1034 experiment=3	15.8534
03797:3	1	K.WIVTAAHC[+71.037]VETGVK.I		C[+71]	528.939	3	1584.8	1584.82	0	-11.3	261	Specific	628.3	559.78	559.78	11.54	94	>sp|P00740-6|FA9_HUMAN Coagulation factor IX OS=Homo sapiens variant 2 G 44 V GN=F9 PE=1 SV=2	117	sample=1 period=1 cycle=1127 experiment=2	sample=1 period=1 cycle=1127 experiment=2	18.6267
02786:3	1	K.WIVTAAHC[+71.037]VETGVK.I		C[+71]	528.94	3	1584.81	1584.82	0	-9.5	261	Specific	635.6	635.6	635.6	11.05	94	>sp|P00740-6|FA9_HUMAN Coagulation factor IX OS=Homo sapiens variant 2 G 44 V GN=F9 PE=1 SV=2	117	sample=1 period=1 cycle=995 experiment=8	sample=1 period=1 cycle=995 experiment=8	14.6999
02221:3	1	K.WIVTAAHC[+71.037]VETGVK.I		C[+71]	528.939	3	1584.8	1584.82	0	-10.3	261	Specific	636.7	636.7	636.7	11.54	94	>sp|P00740-6|FA9_HUMAN Coagulation factor IX OS=Homo sapiens variant 2 G 44 V GN=F9 PE=1 SV=2	117	sample=1 period=1 cycle=956 experiment=10	sample=1 period=1 cycle=956 experiment=10	13.5623
03367:3	1	K.WIVTAAHC[+71.037]VETGVK.I		C[+71]	528.938	3	1584.8	1584.82	0	-13.3	261	Specific	641.01	641.01	641.01	11.66	94	>sp|P00740-6|FA9_HUMAN Coagulation factor IX OS=Homo sapiens variant 2 G 44 V GN=F9 PE=1 SV=2	117	sample=1 period=1 cycle=1049 experiment=4	sample=1 period=1 cycle=1049 experiment=4	16.301
02598:2	1	K.WIVTAAHC[+71.037]VETGVK.I		C[+71]	792.903	2	1584.8	1584.82	0	-13	261	Specific	642.79	582.54	582.54	11.5	94	>sp|P00740-6|FA9_HUMAN Coagulation factor IX OS=Homo sapiens variant 2 G 44 V GN=F9 PE=1 SV=2	117	sample=1 period=1 cycle=982 experiment=19	sample=1 period=1 cycle=982 experiment=19	14.3257
03436:3	1	K.WIVTAAHC[+71.037]VETGVK.I		C[+71]	528.94	3	1584.81	1584.82	0	-9.3	261	Specific	642.93	642.93	642.93	11.54	94	>sp|P00740-6|FA9_HUMAN Coagulation factor IX OS=Homo sapiens variant 2 G 44 V GN=F9 PE=1 SV=2	117	sample=1 period=1 cycle=1061 experiment=3	sample=1 period=1 cycle=1061 experiment=3	16.6601
02408:3	1	K.WIVTAAHC[+71.037]VETGVK.I		C[+71]	528.94	3	1584.8	1584.82	0	-9.8	261	Specific	644.46	564.21	564.21	11.54	94	>sp|P00740-6|FA9_HUMAN Coagulation factor IX OS=Homo sapiens variant 2 G 44 V GN=F9 PE=1 SV=2	117	sample=1 period=1 cycle=968 experiment=11	sample=1 period=1 cycle=968 experiment=11	13.9069
02367:3	1	K.WIVTAAHC[+71.037]VETGVK.I		C[+71]	528.94	3	1584.81	1584.82	0	-9.4	261	Specific	646.68	646.68	646.68	11.54	94	>sp|P00740-6|FA9_HUMAN Coagulation factor IX OS=Homo sapiens variant 2 G 44 V GN=F9 PE=1 SV=2	117	sample=1 period=1 cycle=965 experiment=13	sample=1 period=1 cycle=965 experiment=13	13.8223
02877:2	1	K.WIVTAAHC[+71.037]VETGVK.I		C[+71]	792.905	2	1584.8	1584.82	0	-11.1	261	Specific	651.67	645.19	645.19	11.95	94	>sp|P00740-6|FA9_HUMAN Coagulation factor IX OS=Homo sapiens variant 2 G 44 V GN=F9 PE=1 SV=2	117	sample=1 period=1 cycle=1000 experiment=15	sample=1 period=1 cycle=1000 experiment=15	14.8548
02479:2	1	K.WIVTAAHC[+71.037]VETGVK.I		C[+71]	792.904	2	1584.8	1584.82	0	-11.9	261	Specific	678.78	599.99	599.99	11.95	94	>sp|P00740-6|FA9_HUMAN Coagulation factor IX OS=Homo sapiens variant 2 G 44 V GN=F9 PE=1 SV=2	117	sample=1 period=1 cycle=973 experiment=14	sample=1 period=1 cycle=973 experiment=14	14.0585
02580:2	1	K.WIVTAAHC[+71.037]VETGVK.I		C[+71]	792.903	2	1584.8	1584.82	0	-14.2	261	Specific	688.33	564.74	564.74	12.55	94	>sp|P00740-6|FA9_HUMAN Coagulation factor IX OS=Homo sapiens variant 2 G 44 V GN=F9 PE=1 SV=2	117	sample=1 period=1 cycle=981 experiment=8	sample=1 period=1 cycle=981 experiment=8	14.296
02522:2	1	K.WIVTAAHC[+71.037]VETGVK.I		C[+71]	792.902	2	1584.8	1584.82	0	-14.7	261	Specific	706.25	659.6	659.6	13.55	94	>sp|P00740-6|FA9_HUMAN Coagulation factor IX OS=Homo sapiens variant 2 G 44 V GN=F9 PE=1 SV=2	117	sample=1 period=1 cycle=976 experiment=16	sample=1 period=1 cycle=976 experiment=16	14.1464
02560:2	1	K.WIVTAAHC[+71.037]VETGVK.I		C[+71]	792.902	2	1584.8	1584.82	0	-14.9	261	Specific	759.57	688.62	688.62	15.22	94	>sp|P00740-6|FA9_HUMAN Coagulation factor IX OS=Homo sapiens variant 2 G 44 V GN=F9 PE=1 SV=2	117	sample=1 period=1 cycle=979 experiment=15	sample=1 period=1 cycle=979 experiment=15	14.2367
02465:2	1	K.WIVTAAHC[+71.037]VETGVK.I		C[+71]	792.902	2	1584.8	1584.82	0	-14.5	261	Specific	761.06	652.44	652.44	14.55	94	>sp|P00740-6|FA9_HUMAN Coagulation factor IX OS=Homo sapiens variant 2 G 44 V GN=F9 PE=1 SV=2	117	sample=1 period=1 cycle=972 experiment=11	sample=1 period=1 cycle=972 experiment=11	14.0295
02438:2	1	K.WIVTAAHC[+71.037]VETGVK.I		C[+71]	792.903	2	1584.8	1584.82	0	-13	261	Specific	761.2	669.25	669.25	14.73	94	>sp|P00740-6|FA9_HUMAN Coagulation factor IX OS=Homo sapiens variant 2 G 44 V GN=F9 PE=1 SV=2	117	sample=1 period=1 cycle=970 experiment=13	sample=1 period=1 cycle=970 experiment=13	13.973
02212:2	1	K.WIVTAAHC[+71.037]VETGVK.I		C[+71]	792.903	2	1584.8	1584.82	0	-13.5	261	Specific	774.61	629.69	629.69	14.73	94	>sp|P00740-6|FA9_HUMAN Coagulation factor IX OS=Homo sapiens variant 2 G 44 V GN=F9 PE=1 SV=2	117	sample=1 period=1 cycle=955 experiment=15	sample=1 period=1 cycle=955 experiment=15	13.5429
01991:2	1	K.WIVTAAHC[+71.037]VETGVK.I		C[+71]	792.904	2	1584.8	1584.82	0	-11.8	261	Specific	776.97	711.1	711.1	14.12	94	>sp|P00740-6|FA9_HUMAN Coagulation factor IX OS=Homo sapiens variant 2 G 44 V GN=F9 PE=1 SV=2	117	sample=1 period=1 cycle=937 experiment=21	sample=1 period=1 cycle=937 experiment=21	13.0321
02257:2	1	K.WIVTAAHC[+71.037]VETGVK.I		C[+71]	792.903	2	1584.8	1584.82	0	-13	261	Specific	805.03	652.27	652.27	15.73	94	>sp|P00740-6|FA9_HUMAN Coagulation factor IX OS=Homo sapiens variant 2 G 44 V GN=F9 PE=1 SV=2	117	sample=1 period=1 cycle=958 experiment=17	sample=1 period=1 cycle=958 experiment=17	13.6268
02546:2	1	K.WIVTAAHC[+71.037]VETGVK.I		C[+71]	792.903	2	1584.8	1584.82	0	-13.7	261	Specific	809.15	706.04	706.04	15.73	94	>sp|P00740-6|FA9_HUMAN Coagulation factor IX OS=Homo sapiens variant 2 G 44 V GN=F9 PE=1 SV=2	117	sample=1 period=1 cycle=978 experiment=9	sample=1 period=1 cycle=978 experiment=9	14.207
02198:2	1	K.WIVTAAHC[+71.037]VETGVK.I		C[+71]	792.904	2	1584.8	1584.82	0	-12.4	261	Specific	823.14	645.7	645.7	15.73	94	>sp|P00740-6|FA9_HUMAN Coagulation factor IX OS=Homo sapiens variant 2 G 44 V GN=F9 PE=1 SV=2	117	sample=1 period=1 cycle=954 experiment=10	sample=1 period=1 cycle=954 experiment=10	13.5145
02122:2	1	K.WIVTAAHC[+71.037]VETGVK.I		C[+71]	792.903	2	1584.8	1584.82	0	-13.9	261	Specific	831.16	761.68	761.68	15.73	94	>sp|P00740-6|FA9_HUMAN Coagulation factor IX OS=Homo sapiens variant 2 G 44 V GN=F9 PE=1 SV=2	117	sample=1 period=1 cycle=948 experiment=11	sample=1 period=1 cycle=948 experiment=11	13.3443
02380:2	1	K.WIVTAAHC[+71.037]VETGVK.I		C[+71]	792.902	2	1584.8	1584.82	0	-14.6	261	Specific	831.37	787.74	787.74	15.73	94	>sp|P00740-6|FA9_HUMAN Coagulation factor IX OS=Homo sapiens variant 2 G 44 V GN=F9 PE=1 SV=2	117	sample=1 period=1 cycle=966 experiment=10	sample=1 period=1 cycle=966 experiment=10	13.8577
02240:2	1	K.WIVTAAHC[+71.037]VETGVK.I		C[+71]	792.903	2	1584.8	1584.82	0	-13.5	261	Specific	835.29	666.28	666.28	15.55	94	>sp|P00740-6|FA9_HUMAN Coagulation factor IX OS=Homo sapiens variant 2 G 44 V GN=F9 PE=1 SV=2	117	sample=1 period=1 cycle=957 experiment=11	sample=1 period=1 cycle=957 experiment=11	13.5983
02036:2	1	K.WIVTAAHC[+71.037]VETGVK.I		C[+71]	792.904	2	1584.8	1584.82	0	-12.5	261	Specific	838.3	747.48	747.48	16.22	94	>sp|P00740-6|FA9_HUMAN Coagulation factor IX OS=Homo sapiens variant 2 G 44 V GN=F9 PE=1 SV=2	117	sample=1 period=1 cycle=940 experiment=12	sample=1 period=1 cycle=940 experiment=12	13.1178
02173:2	1	K.WIVTAAHC[+71.037]VETGVK.I		C[+71]	792.902	2	1584.8	1584.82	0	-14.4	261	Specific	841.44	681.99	681.99	15.73	94	>sp|P00740-6|FA9_HUMAN Coagulation factor IX OS=Homo sapiens variant 2 G 44 V GN=F9 PE=1 SV=2	117	sample=1 period=1 cycle=952 experiment=17	sample=1 period=1 cycle=952 experiment=17	13.4576
02133:2	1	K.WIVTAAHC[+71.037]VETGVK.I		C[+71]	792.905	2	1584.8	1584.82	0	-11.5	261	Specific	851.63	798.08	798.08	16.61	94	>sp|P00740-6|FA9_HUMAN Coagulation factor IX OS=Homo sapiens variant 2 G 44 V GN=F9 PE=1 SV=2	117	sample=1 period=1 cycle=949 experiment=12	sample=1 period=1 cycle=949 experiment=12	13.3726
02157:2	1	K.WIVTAAHC[+71.037]VETGVK.I		C[+71]	792.904	2	1584.8	1584.82	0	-12.5	261	Specific	854.42	771.62	771.62	17.22	94	>sp|P00740-6|FA9_HUMAN Coagulation factor IX OS=Homo sapiens variant 2 G 44 V GN=F9 PE=1 SV=2	117	sample=1 period=1 cycle=951 experiment=12	sample=1 period=1 cycle=951 experiment=12	13.4293
02089:2	1	K.WIVTAAHC[+71.037]VETGVK.I		C[+71]	792.902	2	1584.8	1584.82	0	-14.6	261	Specific	854.84	787.1	787.1	16.73	94	>sp|P00740-6|FA9_HUMAN Coagulation factor IX OS=Homo sapiens variant 2 G 44 V GN=F9 PE=1 SV=2	117	sample=1 period=1 cycle=945 experiment=9	sample=1 period=1 cycle=945 experiment=9	13.2569
01411:4	1	K.ITVVAGEHNIEETEHTEQK.R			541.768	4	2164.05	2164.05	0	-0.4	275	Specific	52.18	52.18	52.18	2.19	94	>sp|P00740-6|FA9_HUMAN Coagulation factor IX OS=Homo sapiens variant 2 G 44 V GN=F9 PE=1 SV=2	117	sample=1 period=1 cycle=885 experiment=7	sample=1 period=1 cycle=885 experiment=7	11.5427
01279:4	1	K.ITVVAGEHNIEETEHTEQK.R			541.763	4	2164.03	2164.05	0	-10.7	275	Specific	90.22	90.22	90.22	3.61	94	>sp|P00740-6|FA9_HUMAN Coagulation factor IX OS=Homo sapiens variant 2 G 44 V GN=F9 PE=1 SV=2	117	sample=1 period=1 cycle=874 experiment=9	sample=1 period=1 cycle=874 experiment=9	11.2201
01092:4	1	K.ITVVAGEHNIEETEHTEQK.R			541.764	4	2164.03	2164.05	0	-7.8	275	Specific	126.86	126.86	126.86	3.91	94	>sp|P00740-6|FA9_HUMAN Coagulation factor IX OS=Homo sapiens variant 2 G 44 V GN=F9 PE=1 SV=2	117	sample=1 period=1 cycle=857 experiment=7	sample=1 period=1 cycle=857 experiment=7	10.7175
01214:4	1	K.ITVVAGEHNIEETEHTEQK.R			541.761	4	2164.02	2164.05	0	-13.3	275	Specific	134.03	134.03	134.03	4.28	94	>sp|P00740-6|FA9_HUMAN Coagulation factor IX OS=Homo sapiens variant 2 G 44 V GN=F9 PE=1 SV=2	117	sample=1 period=1 cycle=869 experiment=8	sample=1 period=1 cycle=869 experiment=8	11.0795
01321:4	1	K.ITVVAGEHNIEETEHTEQK.R			541.765	4	2164.04	2164.05	0	-5.6	275	Specific	142.6	142.6	142.6	4.05	94	>sp|P00740-6|FA9_HUMAN Coagulation factor IX OS=Homo sapiens variant 2 G 44 V GN=F9 PE=1 SV=2	117	sample=1 period=1 cycle=877 experiment=7	sample=1 period=1 cycle=877 experiment=7	11.3087
01000:4	1	K.ITVVAGEHNIEETEHTEQK.R			541.763	4	2164.03	2164.05	0	-9.6	275	Specific	169.57	169.57	169.57	5	94	>sp|P00740-6|FA9_HUMAN Coagulation factor IX OS=Homo sapiens variant 2 G 44 V GN=F9 PE=1 SV=2	117	sample=1 period=1 cycle=849 experiment=8	sample=1 period=1 cycle=849 experiment=8	10.481
01347:4	1	K.ITVVAGEHNIEETEHTEQK.R			541.765	4	2164.04	2164.05	0	-5.5	275	Specific	184.62	184.62	184.62	4.32	94	>sp|P00740-6|FA9_HUMAN Coagulation factor IX OS=Homo sapiens variant 2 G 44 V GN=F9 PE=1 SV=2	117	sample=1 period=1 cycle=880 experiment=5	sample=1 period=1 cycle=880 experiment=5	11.3957
01328:4	1	K.ITVVAGEHNIEETEHTEQK.R			541.769	4	2164.05	2164.05	0	1.3	275	Specific	186.62	186.62	186.62	4.04	94	>sp|P00740-6|FA9_HUMAN Coagulation factor IX OS=Homo sapiens variant 2 G 44 V GN=F9 PE=1 SV=2	117	sample=1 period=1 cycle=878 experiment=3	sample=1 period=1 cycle=878 experiment=3	11.3329
01359:4	1	K.ITVVAGEHNIEETEHTEQK.R			541.761	4	2164.02	2164.05	0	-13.4	275	Specific	195.57	195.57	195.57	5.9	94	>sp|P00740-6|FA9_HUMAN Coagulation factor IX OS=Homo sapiens variant 2 G 44 V GN=F9 PE=1 SV=2	117	sample=1 period=1 cycle=881 experiment=7	sample=1 period=1 cycle=881 experiment=7	11.424
01033:4	1	K.ITVVAGEHNIEETEHTEQK.R			541.766	4	2164.04	2164.05	0	-3.8	275	Specific	204.67	204.67	204.67	4.32	94	>sp|P00740-6|FA9_HUMAN Coagulation factor IX OS=Homo sapiens variant 2 G 44 V GN=F9 PE=1 SV=2	117	sample=1 period=1 cycle=852 experiment=7	sample=1 period=1 cycle=852 experiment=7	10.5676
01145:4	1	K.ITVVAGEHNIEETEHTEQK.R			541.761	4	2164.02	2164.05	0	-12.9	275	Specific	206.61	206.61	206.61	5.78	94	>sp|P00740-6|FA9_HUMAN Coagulation factor IX OS=Homo sapiens variant 2 G 44 V GN=F9 PE=1 SV=2	117	sample=1 period=1 cycle=863 experiment=5	sample=1 period=1 cycle=863 experiment=5	10.8938
01058:4	1	K.ITVVAGEHNIEETEHTEQK.R			541.763	4	2164.03	2164.05	0	-10.4	275	Specific	215.6	215.6	215.6	5.3	94	>sp|P00740-6|FA9_HUMAN Coagulation factor IX OS=Homo sapiens variant 2 G 44 V GN=F9 PE=1 SV=2	117	sample=1 period=1 cycle=854 experiment=6	sample=1 period=1 cycle=854 experiment=6	10.6274
01105:4	1	K.ITVVAGEHNIEETEHTEQK.R			541.761	4	2164.02	2164.05	0	-13.8	275	Specific	250.69	250.69	250.69	6.94	94	>sp|P00740-6|FA9_HUMAN Coagulation factor IX OS=Homo sapiens variant 2 G 44 V GN=F9 PE=1 SV=2	117	sample=1 period=1 cycle=858 experiment=10	sample=1 period=1 cycle=858 experiment=10	10.7487
00989:4	1	K.ITVVAGEHNIEETEHTEQK.R			541.765	4	2164.04	2164.05	0	-6.6	275	Specific	256.43	256.43	256.43	5.97	94	>sp|P00740-6|FA9_HUMAN Coagulation factor IX OS=Homo sapiens variant 2 G 44 V GN=F9 PE=1 SV=2	117	sample=1 period=1 cycle=848 experiment=6	sample=1 period=1 cycle=848 experiment=6	10.4539
01023:4	1	K.ITVVAGEHNIEETEHTEQK.R			541.763	4	2164.03	2164.05	0	-9.6	275	Specific	261.78	261.78	261.78	6.34	94	>sp|P00740-6|FA9_HUMAN Coagulation factor IX OS=Homo sapiens variant 2 G 44 V GN=F9 PE=1 SV=2	117	sample=1 period=1 cycle=851 experiment=5	sample=1 period=1 cycle=851 experiment=5	10.5388
01173:4	1	K.ITVVAGEHNIEETEHTEQK.R			541.762	4	2164.03	2164.05	0	-11	275	Specific	269.3	269.3	269.3	6.22	94	>sp|P00740-6|FA9_HUMAN Coagulation factor IX OS=Homo sapiens variant 2 G 44 V GN=F9 PE=1 SV=2	117	sample=1 period=1 cycle=866 experiment=5	sample=1 period=1 cycle=866 experiment=5	10.9867
00957:4	1	K.ITVVAGEHNIEETEHTEQK.R			541.761	4	2164.02	2164.05	0	-13.2	275	Specific	280.5	280.5	280.5	7.02	94	>sp|P00740-6|FA9_HUMAN Coagulation factor IX OS=Homo sapiens variant 2 G 44 V GN=F9 PE=1 SV=2	117	sample=1 period=1 cycle=845 experiment=7	sample=1 period=1 cycle=845 experiment=7	10.3668
00972:4	1	K.ITVVAGEHNIEETEHTEQK.R			541.761	4	2164.02	2164.05	0	-13	275	Specific	287.65	287.65	287.65	7.19	94	>sp|P00740-6|FA9_HUMAN Coagulation factor IX OS=Homo sapiens variant 2 G 44 V GN=F9 PE=1 SV=2	117	sample=1 period=1 cycle=846 experiment=9	sample=1 period=1 cycle=846 experiment=9	10.3994
00739:4	1	K.ITVVAGEHNIEETEHTEQK.R			541.763	4	2164.03	2164.05	0	-10	275	Specific	330.13	330.13	330.13	7.23	94	>sp|P00740-6|FA9_HUMAN Coagulation factor IX OS=Homo sapiens variant 2 G 44 V GN=F9 PE=1 SV=2	117	sample=1 period=1 cycle=824 experiment=7	sample=1 period=1 cycle=824 experiment=7	9.75
00905:4	1	K.ITVVAGEHNIEETEHTEQK.R			541.761	4	2164.02	2164.05	0	-14.4	275	Specific	335.18	335.18	335.18	7.83	94	>sp|P00740-6|FA9_HUMAN Coagulation factor IX OS=Homo sapiens variant 2 G 44 V GN=F9 PE=1 SV=2	117	sample=1 period=1 cycle=839 experiment=8	sample=1 period=1 cycle=839 experiment=8	10.1935
00804:3	1	K.ITVVAGEHNIEETEHTEQK.R			722.011	3	2164.02	2164.05	0	-14.9	275	Specific	336.34	336.34	336.34	7.91	94	>sp|P00740-6|FA9_HUMAN Coagulation factor IX OS=Homo sapiens variant 2 G 44 V GN=F9 PE=1 SV=2	117	sample=1 period=1 cycle=829 experiment=17	sample=1 period=1 cycle=829 experiment=17	9.907
00844:4	1	K.ITVVAGEHNIEETEHTEQK.R			541.761	4	2164.02	2164.05	0	-14.4	275	Specific	376.72	374.98	374.98	9.46	94	>sp|P00740-6|FA9_HUMAN Coagulation factor IX OS=Homo sapiens variant 2 G 44 V GN=F9 PE=1 SV=2	117	sample=1 period=1 cycle=833 experiment=6	sample=1 period=1 cycle=833 experiment=6	10.0155
00768:3	1	K.ITVVAGEHNIEETEHTEQK.R			722.011	3	2164.02	2164.05	0	-14.7	275	Specific	397.28	397.28	397.28	9.36	94	>sp|P00740-6|FA9_HUMAN Coagulation factor IX OS=Homo sapiens variant 2 G 44 V GN=F9 PE=1 SV=2	117	sample=1 period=1 cycle=826 experiment=13	sample=1 period=1 cycle=826 experiment=13	9.8197
00755:3	1	K.ITVVAGEHNIEETEHTEQK.R			722.012	3	2164.02	2164.05	0	-13.9	275	Specific	422.68	422.68	422.68	9.56	94	>sp|P00740-6|FA9_HUMAN Coagulation factor IX OS=Homo sapiens variant 2 G 44 V GN=F9 PE=1 SV=2	117	sample=1 period=1 cycle=825 experiment=10	sample=1 period=1 cycle=825 experiment=10	9.789
00675:4	1	K.ITVVAGEHNIEETEHTEQK.R			541.763	4	2164.03	2164.05	0	-9.2	275	Specific	425.86	425.86	425.86	9.07	94	>sp|P00740-6|FA9_HUMAN Coagulation factor IX OS=Homo sapiens variant 2 G 44 V GN=F9 PE=1 SV=2	117	sample=1 period=1 cycle=818 experiment=5	sample=1 period=1 cycle=818 experiment=5	9.5784
00643:4	1	K.ITVVAGEHNIEETEHTEQK.R			541.764	4	2164.03	2164.05	0	-9	275	Specific	445.94	445.94	445.94	9.18	94	>sp|P00740-6|FA9_HUMAN Coagulation factor IX OS=Homo sapiens variant 2 G 44 V GN=F9 PE=1 SV=2	117	sample=1 period=1 cycle=815 experiment=6	sample=1 period=1 cycle=815 experiment=6	9.4901
00721:3	1	K.ITVVAGEHNIEETEHTEQK.R			722.012	3	2164.02	2164.05	0	-14	275	Specific	450.82	450.82	450.82	9.8	94	>sp|P00740-6|FA9_HUMAN Coagulation factor IX OS=Homo sapiens variant 2 G 44 V GN=F9 PE=1 SV=2	117	sample=1 period=1 cycle=822 experiment=9	sample=1 period=1 cycle=822 experiment=9	9.7014
00003:4	1	K.ITVVAGEHNIEETEHTEQK.R			541.764	4	2164.03	2164.05	0	-7.7	275	Specific	453.4	453.4	453.4	8.99	94	>sp|P00740-6|FA9_HUMAN Coagulation factor IX OS=Homo sapiens variant 2 G 44 V GN=F9 PE=1 SV=2	117	sample=1 period=1 cycle=281 experiment=2	sample=1 period=1 cycle=281 experiment=2	2.8641
00688:4	1	K.ITVVAGEHNIEETEHTEQK.R			541.763	4	2164.03	2164.05	0	-9.1	275	Specific	459.65	459.65	459.65	9.18	94	>sp|P00740-6|FA9_HUMAN Coagulation factor IX OS=Homo sapiens variant 2 G 44 V GN=F9 PE=1 SV=2	117	sample=1 period=1 cycle=819 experiment=8	sample=1 period=1 cycle=819 experiment=8	9.6106
00630:3	1	K.ITVVAGEHNIEETEHTEQK.R			722.013	3	2164.03	2164.05	0	-12.1	275	Specific	474.87	474.87	474.87	10.03	94	>sp|P00740-6|FA9_HUMAN Coagulation factor IX OS=Homo sapiens variant 2 G 44 V GN=F9 PE=1 SV=2	117	sample=1 period=1 cycle=813 experiment=11	sample=1 period=1 cycle=813 experiment=11	9.4443
00661:3	1	K.ITVVAGEHNIEETEHTEQK.R			722.015	3	2164.03	2164.05	0	-10.3	275	Specific	478.67	478.67	478.67	9.2	94	>sp|P00740-6|FA9_HUMAN Coagulation factor IX OS=Homo sapiens variant 2 G 44 V GN=F9 PE=1 SV=2	117	sample=1 period=1 cycle=816 experiment=12	sample=1 period=1 cycle=816 experiment=12	9.5306
00707:4	1	K.ITVVAGEHNIEETEHTEQK.R			541.762	4	2164.03	2164.05	0	-11	275	Specific	481.86	481.86	481.86	9.41	94	>sp|P00740-6|FA9_HUMAN Coagulation factor IX OS=Homo sapiens variant 2 G 44 V GN=F9 PE=1 SV=2	117	sample=1 period=1 cycle=821 experiment=5	sample=1 period=1 cycle=821 experiment=5	9.6651
00502:4	1	K.ITVVAGEHNIEETEHTEQK.R			541.763	4	2164.03	2164.05	0	-10.3	275	Specific	509.67	509.67	509.67	9.46	94	>sp|P00740-6|FA9_HUMAN Coagulation factor IX OS=Homo sapiens variant 2 G 44 V GN=F9 PE=1 SV=2	117	sample=1 period=1 cycle=797 experiment=4	sample=1 period=1 cycle=797 experiment=4	8.9798
00703:3	1	K.ITVVAGEHNIEETEHTEQK.R			722.015	3	2164.03	2164.05	0	-10.3	275	Specific	518.11	518.11	518.11	9.53	94	>sp|P00740-6|FA9_HUMAN Coagulation factor IX OS=Homo sapiens variant 2 G 44 V GN=F9 PE=1 SV=2	117	sample=1 period=1 cycle=820 experiment=10	sample=1 period=1 cycle=820 experiment=10	9.6463
00613:4	1	K.ITVVAGEHNIEETEHTEQK.R			541.764	4	2164.03	2164.05	0	-8.3	275	Specific	526.3	526.3	526.3	9.45	94	>sp|P00740-6|FA9_HUMAN Coagulation factor IX OS=Homo sapiens variant 2 G 44 V GN=F9 PE=1 SV=2	117	sample=1 period=1 cycle=812 experiment=5	sample=1 period=1 cycle=812 experiment=5	9.404
00671:3	1	K.ITVVAGEHNIEETEHTEQK.R			722.014	3	2164.03	2164.05	0	-11.9	275	Specific	526.78	526.78	526.78	10.32	94	>sp|P00740-6|FA9_HUMAN Coagulation factor IX OS=Homo sapiens variant 2 G 44 V GN=F9 PE=1 SV=2	117	sample=1 period=1 cycle=817 experiment=9	sample=1 period=1 cycle=817 experiment=9	9.5595
00786:4	1	K.ITVVAGEHNIEETEHTEQK.R			541.761	4	2164.02	2164.05	0	-13.7	275	Specific	538.48	538.48	538.48	10.25	94	>sp|P00740-6|FA9_HUMAN Coagulation factor IX OS=Homo sapiens variant 2 G 44 V GN=F9 PE=1 SV=2	117	sample=1 period=1 cycle=828 experiment=7	sample=1 period=1 cycle=828 experiment=7	9.8728
00589:4	1	K.ITVVAGEHNIEETEHTEQK.R			541.764	4	2164.03	2164.05	0	-8.7	275	Specific	568.63	568.63	568.63	10.42	94	>sp|P00740-6|FA9_HUMAN Coagulation factor IX OS=Homo sapiens variant 2 G 44 V GN=F9 PE=1 SV=2	117	sample=1 period=1 cycle=809 experiment=4	sample=1 period=1 cycle=809 experiment=4	9.3183
00733:3	1	K.ITVVAGEHNIEETEHTEQK.R			722.012	3	2164.02	2164.05	0	-13.4	275	Specific	573.1	573.1	573.1	11.29	94	>sp|P00740-6|FA9_HUMAN Coagulation factor IX OS=Homo sapiens variant 2 G 44 V GN=F9 PE=1 SV=2	117	sample=1 period=1 cycle=823 experiment=10	sample=1 period=1 cycle=823 experiment=10	9.7327
00552:4	1	K.ITVVAGEHNIEETEHTEQK.R			541.764	4	2164.04	2164.05	0	-7.3	275	Specific	589.62	589.62	589.62	10.42	94	>sp|P00740-6|FA9_HUMAN Coagulation factor IX OS=Homo sapiens variant 2 G 44 V GN=F9 PE=1 SV=2	117	sample=1 period=1 cycle=803 experiment=2	sample=1 period=1 cycle=803 experiment=2	9.1475
00530:4	1	K.ITVVAGEHNIEETEHTEQK.R			541.764	4	2164.03	2164.05	0	-8.3	275	Specific	606	606	606	11.42	94	>sp|P00740-6|FA9_HUMAN Coagulation factor IX OS=Homo sapiens variant 2 G 44 V GN=F9 PE=1 SV=2	117	sample=1 period=1 cycle=800 experiment=6	sample=1 period=1 cycle=800 experiment=6	9.0652
00638:3	1	K.ITVVAGEHNIEETEHTEQK.R			722.018	3	2164.04	2164.05	0	-5.5	275	Specific	611.87	595.89	595.89	10.65	94	>sp|P00740-6|FA9_HUMAN Coagulation factor IX OS=Homo sapiens variant 2 G 44 V GN=F9 PE=1 SV=2	117	sample=1 period=1 cycle=814 experiment=9	sample=1 period=1 cycle=814 experiment=9	9.4731
00566:4	1	K.ITVVAGEHNIEETEHTEQK.R			541.764	4	2164.03	2164.05	0	-8.6	275	Specific	626.56	626.56	626.56	11.42	94	>sp|P00740-6|FA9_HUMAN Coagulation factor IX OS=Homo sapiens variant 2 G 44 V GN=F9 PE=1 SV=2	117	sample=1 period=1 cycle=806 experiment=3	sample=1 period=1 cycle=806 experiment=3	9.2324
00537:4	1	K.ITVVAGEHNIEETEHTEQK.R			541.765	4	2164.04	2164.05	0	-6.9	275	Specific	634.42	634.42	634.42	11.9	94	>sp|P00740-6|FA9_HUMAN Coagulation factor IX OS=Homo sapiens variant 2 G 44 V GN=F9 PE=1 SV=2	117	sample=1 period=1 cycle=801 experiment=2	sample=1 period=1 cycle=801 experiment=2	9.0885
00602:3	1	K.ITVVAGEHNIEETEHTEQK.R			722.013	3	2164.02	2164.05	0	-13.2	275	Specific	679.68	679.68	679.68	13.29	94	>sp|P00740-6|FA9_HUMAN Coagulation factor IX OS=Homo sapiens variant 2 G 44 V GN=F9 PE=1 SV=2	117	sample=1 period=1 cycle=810 experiment=8	sample=1 period=1 cycle=810 experiment=8	9.356
00609:3	1	K.ITVVAGEHNIEETEHTEQK.R			722.016	3	2164.03	2164.05	0	-7.9	275	Specific	698.85	633.01	633.01	12.49	94	>sp|P00740-6|FA9_HUMAN Coagulation factor IX OS=Homo sapiens variant 2 G 44 V GN=F9 PE=1 SV=2	117	sample=1 period=1 cycle=811 experiment=7	sample=1 period=1 cycle=811 experiment=7	9.3871
00586:3	1	K.ITVVAGEHNIEETEHTEQK.R			722.019	3	2164.04	2164.05	0	-3.9	275	Specific	768.37	758.61	758.61	13.82	94	>sp|P00740-6|FA9_HUMAN Coagulation factor IX OS=Homo sapiens variant 2 G 44 V GN=F9 PE=1 SV=2	117	sample=1 period=1 cycle=808 experiment=10	sample=1 period=1 cycle=808 experiment=10	9.3015
00564:3	1	K.ITVVAGEHNIEETEHTEQK.R			722.015	3	2164.03	2164.05	0	-10.1	275	Specific	773.18	748.17	748.17	14.86	94	>sp|P00740-6|FA9_HUMAN Coagulation factor IX OS=Homo sapiens variant 2 G 44 V GN=F9 PE=1 SV=2	117	sample=1 period=1 cycle=805 experiment=6	sample=1 period=1 cycle=805 experiment=6	9.2167
00577:3	1	K.ITVVAGEHNIEETEHTEQK.R			722.019	3	2164.04	2164.05	0	-4.2	275	Specific	822.16	822.16	822.16	15.31	94	>sp|P00740-6|FA9_HUMAN Coagulation factor IX OS=Homo sapiens variant 2 G 44 V GN=F9 PE=1 SV=2	117	sample=1 period=1 cycle=807 experiment=7	sample=1 period=1 cycle=807 experiment=7	9.2732
00559:3	1	K.ITVVAGEHNIEETEHTEQK.R			722.014	3	2164.03	2164.05	0	-10.6	275	Specific	830.78	815.55	815.55	16.34	94	>sp|P00740-6|FA9_HUMAN Coagulation factor IX OS=Homo sapiens variant 2 G 44 V GN=F9 PE=1 SV=2	117	sample=1 period=1 cycle=804 experiment=5	sample=1 period=1 cycle=804 experiment=5	9.1884
00525:3	1	K.ITVVAGEHNIEETEHTEQK.R			722.012	3	2164.02	2164.05	0	-13.8	275	Specific	841.92	841.92	841.92	16.95	94	>sp|P00740-6|FA9_HUMAN Coagulation factor IX OS=Homo sapiens variant 2 G 44 V GN=F9 PE=1 SV=2	117	sample=1 period=1 cycle=799 experiment=10	sample=1 period=1 cycle=799 experiment=10	9.0467
00550:3	1	K.ITVVAGEHNIEETEHTEQK.R			722.013	3	2164.02	2164.05	0	-12.4	275	Specific	857.38	837.27	837.27	17.95	94	>sp|P00740-6|FA9_HUMAN Coagulation factor IX OS=Homo sapiens variant 2 G 44 V GN=F9 PE=1 SV=2	117	sample=1 period=1 cycle=802 experiment=7	sample=1 period=1 cycle=802 experiment=7	9.1294
00626:4	1	K.ITVVAGEHNIEETEHTEQKR.N			580.788	4	2320.13	2320.15	0	-10.6	275	Specific	0.16	0.16	0.16	2.52	94	>sp|P00740-6|FA9_HUMAN Coagulation factor IX OS=Homo sapiens variant 2 G 44 V GN=F9 PE=1 SV=2	117	sample=1 period=1 cycle=813 experiment=7	sample=1 period=1 cycle=813 experiment=7	9.4376
02956:5	1	K.ITVVAGEHNIEETEHTEQKR.N			464.83	5	2320.12	2320.15	0	-13	275	Specific	18.89	18.89	18.89	3.91	94	>sp|P00740-6|FA9_HUMAN Coagulation factor IX OS=Homo sapiens variant 2 G 44 V GN=F9 PE=1 SV=2	117	sample=1 period=1 cycle=1007 experiment=3	sample=1 period=1 cycle=1007 experiment=3	15.0495
02641:5	1	K.ITVVAGEHNIEETEHTEQKR.N			464.834	5	2320.14	2320.15	0	-5.9	275	Specific	26.05	26.05	26.05	3.38	94	>sp|P00740-6|FA9_HUMAN Coagulation factor IX OS=Homo sapiens variant 2 G 44 V GN=F9 PE=1 SV=2	117	sample=1 period=1 cycle=986 experiment=4	sample=1 period=1 cycle=986 experiment=4	14.4304
02693:5	1	K.ITVVAGEHNIEETEHTEQKR.N			464.834	5	2320.14	2320.15	0	-5.3	275	Specific	27.35	27.35	27.35	3.4	94	>sp|P00740-6|FA9_HUMAN Coagulation factor IX OS=Homo sapiens variant 2 G 44 V GN=F9 PE=1 SV=2	117	sample=1 period=1 cycle=989 experiment=4	sample=1 period=1 cycle=989 experiment=4	14.5195
01863:5	1	K.ITVVAGEHNIEETEHTEQKR.N			464.834	5	2320.14	2320.15	0	-4.2	275	Specific	54.67	54.67	54.67	3.38	94	>sp|P00740-6|FA9_HUMAN Coagulation factor IX OS=Homo sapiens variant 2 G 44 V GN=F9 PE=1 SV=2	117	sample=1 period=1 cycle=930 experiment=4	sample=1 period=1 cycle=930 experiment=4	12.8164
02829:5	1	K.ITVVAGEHNIEETEHTEQKR.N			464.832	5	2320.13	2320.15	0	-8.6	275	Specific	65.72	65.72	65.72	4.21	94	>sp|P00740-6|FA9_HUMAN Coagulation factor IX OS=Homo sapiens variant 2 G 44 V GN=F9 PE=1 SV=2	117	sample=1 period=1 cycle=998 experiment=3	sample=1 period=1 cycle=998 experiment=3	14.7845
01937:5	1	K.ITVVAGEHNIEETEHTEQKR.N			464.835	5	2320.15	2320.15	0	-2.6	275	Specific	88.37	88.37	88.37	3.47	94	>sp|P00740-6|FA9_HUMAN Coagulation factor IX OS=Homo sapiens variant 2 G 44 V GN=F9 PE=1 SV=2	117	sample=1 period=1 cycle=935 experiment=4	sample=1 period=1 cycle=935 experiment=4	12.9599
02418:5	1	K.ITVVAGEHNIEETEHTEQKR.N			464.832	5	2320.13	2320.15	0	-8.9	275	Specific	92.39	92.39	92.39	4.38	94	>sp|P00740-6|FA9_HUMAN Coagulation factor IX OS=Homo sapiens variant 2 G 44 V GN=F9 PE=1 SV=2	117	sample=1 period=1 cycle=969 experiment=5	sample=1 period=1 cycle=969 experiment=5	13.9307
02470:5	1	K.ITVVAGEHNIEETEHTEQKR.N			464.833	5	2320.13	2320.15	0	-8	275	Specific	95.28	95.28	95.28	3.79	94	>sp|P00740-6|FA9_HUMAN Coagulation factor IX OS=Homo sapiens variant 2 G 44 V GN=F9 PE=1 SV=2	117	sample=1 period=1 cycle=973 experiment=5	sample=1 period=1 cycle=973 experiment=5	14.0468
02501:4	1	K.ITVVAGEHNIEETEHTEQKR.N			580.787	4	2320.13	2320.15	0	-11.7	275	Specific	99.17	99.17	99.17	4.45	94	>sp|P00740-6|FA9_HUMAN Coagulation factor IX OS=Homo sapiens variant 2 G 44 V GN=F9 PE=1 SV=2	117	sample=1 period=1 cycle=975 experiment=9	sample=1 period=1 cycle=975 experiment=9	14.1087
00362:5	1	K.ITVVAGEHNIEETEHTEQKR.N			464.832	5	2320.13	2320.15	0	-10.1	275	Specific	108.97	108.97	108.97	4.27	94	>sp|P00740-6|FA9_HUMAN Coagulation factor IX OS=Homo sapiens variant 2 G 44 V GN=F9 PE=1 SV=2	117	sample=1 period=1 cycle=779 experiment=5	sample=1 period=1 cycle=779 experiment=5	8.4643
03038:5	1	K.ITVVAGEHNIEETEHTEQKR.N			464.83	5	2320.12	2320.15	0	-14.1	275	Specific	110.23	110.23	110.23	4.96	94	>sp|P00740-6|FA9_HUMAN Coagulation factor IX OS=Homo sapiens variant 2 G 44 V GN=F9 PE=1 SV=2	117	sample=1 period=1 cycle=1014 experiment=5	sample=1 period=1 cycle=1014 experiment=5	15.2635
01782:5	1	K.ITVVAGEHNIEETEHTEQKR.N			464.834	5	2320.14	2320.15	0	-6	275	Specific	124.2	124.2	124.2	3.45	94	>sp|P00740-6|FA9_HUMAN Coagulation factor IX OS=Homo sapiens variant 2 G 44 V GN=F9 PE=1 SV=2	117	sample=1 period=1 cycle=925 experiment=3	sample=1 period=1 cycle=925 experiment=3	12.6726
01305:5	1	K.ITVVAGEHNIEETEHTEQKR.N			464.832	5	2320.13	2320.15	0	-8.6	275	Specific	127.69	127.69	127.69	3.97	94	>sp|P00740-6|FA9_HUMAN Coagulation factor IX OS=Homo sapiens variant 2 G 44 V GN=F9 PE=1 SV=2	117	sample=1 period=1 cycle=876 experiment=6	sample=1 period=1 cycle=876 experiment=6	11.2754
01799:5	1	K.ITVVAGEHNIEETEHTEQKR.N			464.834	5	2320.14	2320.15	0	-5.5	275	Specific	168.4	168.4	168.4	4.22	94	>sp|P00740-6|FA9_HUMAN Coagulation factor IX OS=Homo sapiens variant 2 G 44 V GN=F9 PE=1 SV=2	117	sample=1 period=1 cycle=926 experiment=4	sample=1 period=1 cycle=926 experiment=4	12.702
01245:5	1	K.ITVVAGEHNIEETEHTEQKR.N			464.833	5	2320.14	2320.15	0	-7.2	275	Specific	181.31	181.31	181.31	5.02	94	>sp|P00740-6|FA9_HUMAN Coagulation factor IX OS=Homo sapiens variant 2 G 44 V GN=F9 PE=1 SV=2	117	sample=1 period=1 cycle=872 experiment=2	sample=1 period=1 cycle=872 experiment=2	11.1566
02552:4	1	K.ITVVAGEHNIEETEHTEQKR.N			580.789	4	2320.13	2320.15	0	-8.1	275	Specific	184.41	184.41	184.41	5.87	94	>sp|P00740-6|FA9_HUMAN Coagulation factor IX OS=Homo sapiens variant 2 G 44 V GN=F9 PE=1 SV=2	117	sample=1 period=1 cycle=979 experiment=7	sample=1 period=1 cycle=979 experiment=7	14.225
01288:5	1	K.ITVVAGEHNIEETEHTEQKR.N			464.833	5	2320.13	2320.15	0	-7.9	275	Specific	185.07	185.07	185.07	5.02	94	>sp|P00740-6|FA9_HUMAN Coagulation factor IX OS=Homo sapiens variant 2 G 44 V GN=F9 PE=1 SV=2	117	sample=1 period=1 cycle=875 experiment=3	sample=1 period=1 cycle=875 experiment=3	11.2439
01983:4	1	K.ITVVAGEHNIEETEHTEQKR.N			580.79	4	2320.14	2320.15	0	-7.1	275	Specific	186.76	186.76	186.76	5.09	94	>sp|P00740-6|FA9_HUMAN Coagulation factor IX OS=Homo sapiens variant 2 G 44 V GN=F9 PE=1 SV=2	117	sample=1 period=1 cycle=937 experiment=13	sample=1 period=1 cycle=937 experiment=13	13.0254
00701:4	1	K.ITVVAGEHNIEETEHTEQKR.N			580.788	4	2320.13	2320.15	0	-8.9	275	Specific	204.72	204.72	204.72	5.33	94	>sp|P00740-6|FA9_HUMAN Coagulation factor IX OS=Homo sapiens variant 2 G 44 V GN=F9 PE=1 SV=2	117	sample=1 period=1 cycle=820 experiment=8	sample=1 period=1 cycle=820 experiment=8	9.6412
01822:4	1	K.ITVVAGEHNIEETEHTEQKR.N			580.787	4	2320.13	2320.15	0	-11.4	275	Specific	208.39	208.39	208.39	5.83	94	>sp|P00740-6|FA9_HUMAN Coagulation factor IX OS=Homo sapiens variant 2 G 44 V GN=F9 PE=1 SV=2	117	sample=1 period=1 cycle=927 experiment=12	sample=1 period=1 cycle=927 experiment=12	12.7372
01233:5	1	K.ITVVAGEHNIEETEHTEQKR.N			464.834	5	2320.14	2320.15	0	-5.9	275	Specific	215.57	215.57	215.57	4.75	94	>sp|P00740-6|FA9_HUMAN Coagulation factor IX OS=Homo sapiens variant 2 G 44 V GN=F9 PE=1 SV=2	117	sample=1 period=1 cycle=871 experiment=5	sample=1 period=1 cycle=871 experiment=5	11.1303
02462:4	1	K.ITVVAGEHNIEETEHTEQKR.N			580.788	4	2320.13	2320.15	0	-8.9	275	Specific	217.03	217.03	217.03	5.46	94	>sp|P00740-6|FA9_HUMAN Coagulation factor IX OS=Homo sapiens variant 2 G 44 V GN=F9 PE=1 SV=2	117	sample=1 period=1 cycle=972 experiment=8	sample=1 period=1 cycle=972 experiment=8	14.0244
01898:4	1	K.ITVVAGEHNIEETEHTEQKR.N			580.79	4	2320.14	2320.15	0	-6.4	275	Specific	222.25	222.25	222.25	5.09	94	>sp|P00740-6|FA9_HUMAN Coagulation factor IX OS=Homo sapiens variant 2 G 44 V GN=F9 PE=1 SV=2	117	sample=1 period=1 cycle=932 experiment=8	sample=1 period=1 cycle=932 experiment=8	12.8771
01345:5	1	K.ITVVAGEHNIEETEHTEQKR.N			464.833	5	2320.14	2320.15	0	-7.1	275	Specific	226.44	226.44	226.44	4.9	94	>sp|P00740-6|FA9_HUMAN Coagulation factor IX OS=Homo sapiens variant 2 G 44 V GN=F9 PE=1 SV=2	117	sample=1 period=1 cycle=880 experiment=3	sample=1 period=1 cycle=880 experiment=3	11.3924
01387:4	1	K.ITVVAGEHNIEETEHTEQKR.N			580.787	4	2320.12	2320.15	0	-11.9	275	Specific	261.94	261.94	261.94	7.48	94	>sp|P00740-6|FA9_HUMAN Coagulation factor IX OS=Homo sapiens variant 2 G 44 V GN=F9 PE=1 SV=2	117	sample=1 period=1 cycle=883 experiment=9	sample=1 period=1 cycle=883 experiment=9	11.4854
01318:5	1	K.ITVVAGEHNIEETEHTEQKR.N			464.833	5	2320.13	2320.15	0	-8	275	Specific	289.36	289.36	289.36	6.68	94	>sp|P00740-6|FA9_HUMAN Coagulation factor IX OS=Homo sapiens variant 2 G 44 V GN=F9 PE=1 SV=2	117	sample=1 period=1 cycle=877 experiment=4	sample=1 period=1 cycle=877 experiment=4	11.3037
01197:5	1	K.ITVVAGEHNIEETEHTEQKR.N			464.832	5	2320.13	2320.15	0	-8.7	275	Specific	311.72	311.72	311.72	6.85	94	>sp|P00740-6|FA9_HUMAN Coagulation factor IX OS=Homo sapiens variant 2 G 44 V GN=F9 PE=1 SV=2	117	sample=1 period=1 cycle=868 experiment=5	sample=1 period=1 cycle=868 experiment=5	11.0411
00656:4	1	K.ITVVAGEHNIEETEHTEQKR.N			580.788	4	2320.13	2320.15	0	-9	275	Specific	338.84	338.84	338.84	7.56	94	>sp|P00740-6|FA9_HUMAN Coagulation factor IX OS=Homo sapiens variant 2 G 44 V GN=F9 PE=1 SV=2	117	sample=1 period=1 cycle=816 experiment=7	sample=1 period=1 cycle=816 experiment=7	9.5223
00511:4	1	K.ITVVAGEHNIEETEHTEQKR.N			580.788	4	2320.13	2320.15	0	-9.8	275	Specific	346.96	346.96	346.96	7.56	94	>sp|P00740-6|FA9_HUMAN Coagulation factor IX OS=Homo sapiens variant 2 G 44 V GN=F9 PE=1 SV=2	117	sample=1 period=1 cycle=798 experiment=6	sample=1 period=1 cycle=798 experiment=6	9.0099
01044:5	1	K.ITVVAGEHNIEETEHTEQKR.N			464.831	5	2320.12	2320.15	0	-12	275	Specific	348.17	348.17	348.17	8.09	94	>sp|P00740-6|FA9_HUMAN Coagulation factor IX OS=Homo sapiens variant 2 G 44 V GN=F9 PE=1 SV=2	117	sample=1 period=1 cycle=853 experiment=6	sample=1 period=1 cycle=853 experiment=6	10.5941
01170:5	1	K.ITVVAGEHNIEETEHTEQKR.N			464.831	5	2320.12	2320.15	0	-12	275	Specific	350.2	350.2	350.2	8.09	94	>sp|P00740-6|FA9_HUMAN Coagulation factor IX OS=Homo sapiens variant 2 G 44 V GN=F9 PE=1 SV=2	117	sample=1 period=1 cycle=866 experiment=2	sample=1 period=1 cycle=866 experiment=2	10.9792
00570:4	1	K.ITVVAGEHNIEETEHTEQKR.N			580.787	4	2320.12	2320.15	0	-12.2	275	Specific	353.81	352.76	352.76	8.17	94	>sp|P00740-6|FA9_HUMAN Coagulation factor IX OS=Homo sapiens variant 2 G 44 V GN=F9 PE=1 SV=2	117	sample=1 period=1 cycle=806 experiment=7	sample=1 period=1 cycle=806 experiment=7	9.2424
00759:5	1	K.ITVVAGEHNIEETEHTEQKR.N			464.832	5	2320.13	2320.15	0	-8.3	275	Specific	363.28	363.28	363.28	8.57	94	>sp|P00740-6|FA9_HUMAN Coagulation factor IX OS=Homo sapiens variant 2 G 44 V GN=F9 PE=1 SV=2	117	sample=1 period=1 cycle=826 experiment=4	sample=1 period=1 cycle=826 experiment=4	9.8055
01011:5	1	K.ITVVAGEHNIEETEHTEQKR.N			464.832	5	2320.13	2320.15	0	-9.9	275	Specific	367.56	367.56	367.56	8.76	94	>sp|P00740-6|FA9_HUMAN Coagulation factor IX OS=Homo sapiens variant 2 G 44 V GN=F9 PE=1 SV=2	117	sample=1 period=1 cycle=850 experiment=6	sample=1 period=1 cycle=850 experiment=6	10.5099
01733:4	1	K.ITVVAGEHNIEETEHTEQKR.N			580.788	4	2320.13	2320.15	0	-8.9	275	Specific	368.16	368.16	368.16	9.06	94	>sp|P00740-6|FA9_HUMAN Coagulation factor IX OS=Homo sapiens variant 2 G 44 V GN=F9 PE=1 SV=2	117	sample=1 period=1 cycle=921 experiment=8	sample=1 period=1 cycle=921 experiment=8	12.5656
00826:5	1	K.ITVVAGEHNIEETEHTEQKR.N			464.832	5	2320.13	2320.15	0	-9.5	275	Specific	384.58	384.58	384.58	8.99	94	>sp|P00740-6|FA9_HUMAN Coagulation factor IX OS=Homo sapiens variant 2 G 44 V GN=F9 PE=1 SV=2	117	sample=1 period=1 cycle=832 experiment=4	sample=1 period=1 cycle=832 experiment=4	9.9806
00790:5	1	K.ITVVAGEHNIEETEHTEQKR.N			464.832	5	2320.13	2320.15	0	-9.1	275	Specific	389.6	389.6	389.6	8.94	94	>sp|P00740-6|FA9_HUMAN Coagulation factor IX OS=Homo sapiens variant 2 G 44 V GN=F9 PE=1 SV=2	117	sample=1 period=1 cycle=829 experiment=3	sample=1 period=1 cycle=829 experiment=3	9.8919
00497:4	1	K.ITVVAGEHNIEETEHTEQKR.N			580.789	4	2320.13	2320.15	0	-8.5	275	Specific	394.6	394.6	394.6	8.64	94	>sp|P00740-6|FA9_HUMAN Coagulation factor IX OS=Homo sapiens variant 2 G 44 V GN=F9 PE=1 SV=2	117	sample=1 period=1 cycle=796 experiment=5	sample=1 period=1 cycle=796 experiment=5	8.9548
02335:4	1	K.ITVVAGEHNIEETEHTEQKR.N			580.789	4	2320.13	2320.15	0	-8.7	275	Specific	407.67	407.67	407.67	8.9	94	>sp|P00740-6|FA9_HUMAN Coagulation factor IX OS=Homo sapiens variant 2 G 44 V GN=F9 PE=1 SV=2	117	sample=1 period=1 cycle=963 experiment=8	sample=1 period=1 cycle=963 experiment=8	13.7615
01056:5	1	K.ITVVAGEHNIEETEHTEQKR.N			464.832	5	2320.13	2320.15	0	-10.2	275	Specific	409.63	409.63	409.63	9.2	94	>sp|P00740-6|FA9_HUMAN Coagulation factor IX OS=Homo sapiens variant 2 G 44 V GN=F9 PE=1 SV=2	117	sample=1 period=1 cycle=854 experiment=4	sample=1 period=1 cycle=854 experiment=4	10.6241
01887:4	1	K.ITVVAGEHNIEETEHTEQKR.N			580.785	4	2320.12	2320.15	0	-14.2	275	Specific	410.03	410.03	410.03	9.83	94	>sp|P00740-6|FA9_HUMAN Coagulation factor IX OS=Homo sapiens variant 2 G 44 V GN=F9 PE=1 SV=2	117	sample=1 period=1 cycle=931 experiment=9	sample=1 period=1 cycle=931 experiment=9	12.8526
01210:5	1	K.ITVVAGEHNIEETEHTEQKR.N			464.832	5	2320.13	2320.15	0	-8.5	275	Specific	417.87	417.87	417.87	8.78	94	>sp|P00740-6|FA9_HUMAN Coagulation factor IX OS=Homo sapiens variant 2 G 44 V GN=F9 PE=1 SV=2	117	sample=1 period=1 cycle=869 experiment=4	sample=1 period=1 cycle=869 experiment=4	11.0729
00857:5	1	K.ITVVAGEHNIEETEHTEQKR.N			464.832	5	2320.13	2320.15	0	-10.3	275	Specific	430.5	430.5	430.5	9.15	94	>sp|P00740-6|FA9_HUMAN Coagulation factor IX OS=Homo sapiens variant 2 G 44 V GN=F9 PE=1 SV=2	117	sample=1 period=1 cycle=835 experiment=3	sample=1 period=1 cycle=835 experiment=3	10.0688
00980:5	1	K.ITVVAGEHNIEETEHTEQKR.N			464.832	5	2320.13	2320.15	0	-8.4	275	Specific	431.79	431.79	431.79	8.83	94	>sp|P00740-6|FA9_HUMAN Coagulation factor IX OS=Homo sapiens variant 2 G 44 V GN=F9 PE=1 SV=2	117	sample=1 period=1 cycle=847 experiment=6	sample=1 period=1 cycle=847 experiment=6	10.425
00946:5	1	K.ITVVAGEHNIEETEHTEQKR.N			464.832	5	2320.13	2320.15	0	-10.4	275	Specific	434.26	434.26	434.26	9.2	94	>sp|P00740-6|FA9_HUMAN Coagulation factor IX OS=Homo sapiens variant 2 G 44 V GN=F9 PE=1 SV=2	117	sample=1 period=1 cycle=844 experiment=5	sample=1 period=1 cycle=844 experiment=5	10.3356
00002:5	1	K.ITVVAGEHNIEETEHTEQKR.N			464.832	5	2320.13	2320.15	0	-10.5	275	Specific	444.66	444.66	444.66	9.44	94	>sp|P00740-6|FA9_HUMAN Coagulation factor IX OS=Homo sapiens variant 2 G 44 V GN=F9 PE=1 SV=2	117	sample=1 period=1 cycle=257 experiment=2	sample=1 period=1 cycle=257 experiment=2	2.6056
00920:5	1	K.ITVVAGEHNIEETEHTEQKR.N			464.832	5	2320.13	2320.15	0	-9.4	275	Specific	449.72	449.72	449.72	9.26	94	>sp|P00740-6|FA9_HUMAN Coagulation factor IX OS=Homo sapiens variant 2 G 44 V GN=F9 PE=1 SV=2	117	sample=1 period=1 cycle=841 experiment=3	sample=1 period=1 cycle=841 experiment=3	10.2445
01079:5	1	K.ITVVAGEHNIEETEHTEQKR.N			464.831	5	2320.12	2320.15	0	-12.4	275	Specific	453.91	453.91	453.91	10.04	94	>sp|P00740-6|FA9_HUMAN Coagulation factor IX OS=Homo sapiens variant 2 G 44 V GN=F9 PE=1 SV=2	117	sample=1 period=1 cycle=856 experiment=4	sample=1 period=1 cycle=856 experiment=4	10.6828
00736:5	1	K.ITVVAGEHNIEETEHTEQKR.N			464.833	5	2320.13	2320.15	0	-7.9	275	Specific	455.22	455.22	455.22	8.84	94	>sp|P00740-6|FA9_HUMAN Coagulation factor IX OS=Homo sapiens variant 2 G 44 V GN=F9 PE=1 SV=2	117	sample=1 period=1 cycle=824 experiment=4	sample=1 period=1 cycle=824 experiment=4	9.7474
00475:4	1	K.ITVVAGEHNIEETEHTEQKR.N			580.788	4	2320.13	2320.15	0	-9.2	275	Specific	455.39	455.39	455.39	9.33	94	>sp|P00740-6|FA9_HUMAN Coagulation factor IX OS=Homo sapiens variant 2 G 44 V GN=F9 PE=1 SV=2	117	sample=1 period=1 cycle=792 experiment=5	sample=1 period=1 cycle=792 experiment=5	8.8407
01162:5	1	K.ITVVAGEHNIEETEHTEQKR.N			464.833	5	2320.13	2320.15	0	-7.8	275	Specific	455.98	455.98	455.98	9.07	94	>sp|P00740-6|FA9_HUMAN Coagulation factor IX OS=Homo sapiens variant 2 G 44 V GN=F9 PE=1 SV=2	117	sample=1 period=1 cycle=865 experiment=4	sample=1 period=1 cycle=865 experiment=4	10.9524
00897:4	1	K.ITVVAGEHNIEETEHTEQKR.N			580.787	4	2320.12	2320.15	0	-12.2	275	Specific	460.2	460.2	460.2	9.89	94	>sp|P00740-6|FA9_HUMAN Coagulation factor IX OS=Homo sapiens variant 2 G 44 V GN=F9 PE=1 SV=2	117	sample=1 period=1 cycle=838 experiment=10	sample=1 period=1 cycle=838 experiment=10	10.1677
00001:5	1	K.ITVVAGEHNIEETEHTEQKR.N			464.831	5	2320.13	2320.15	0	-11.2	275	Specific	461.61	452.13	452.13	9.44	94	>sp|P00740-6|FA9_HUMAN Coagulation factor IX OS=Homo sapiens variant 2 G 44 V GN=F9 PE=1 SV=2	117	sample=1 period=1 cycle=256 experiment=2	sample=1 period=1 cycle=256 experiment=2	2.5769
00451:4	1	K.ITVVAGEHNIEETEHTEQKR.N			580.789	4	2320.13	2320.15	0	-8.5	275	Specific	463.91	463.91	463.91	8.91	94	>sp|P00740-6|FA9_HUMAN Coagulation factor IX OS=Homo sapiens variant 2 G 44 V GN=F9 PE=1 SV=2	117	sample=1 period=1 cycle=788 experiment=6	sample=1 period=1 cycle=788 experiment=6	8.7271
00887:5	1	K.ITVVAGEHNIEETEHTEQKR.N			464.832	5	2320.13	2320.15	0	-8.9	275	Specific	464.98	464.98	464.98	9.26	94	>sp|P00740-6|FA9_HUMAN Coagulation factor IX OS=Homo sapiens variant 2 G 44 V GN=F9 PE=1 SV=2	117	sample=1 period=1 cycle=838 experiment=2	sample=1 period=1 cycle=838 experiment=2	10.1544
00468:4	1	K.ITVVAGEHNIEETEHTEQKR.N			580.788	4	2320.13	2320.15	0	-9.4	275	Specific	465.45	465.45	465.45	9.33	94	>sp|P00740-6|FA9_HUMAN Coagulation factor IX OS=Homo sapiens variant 2 G 44 V GN=F9 PE=1 SV=2	117	sample=1 period=1 cycle=791 experiment=3	sample=1 period=1 cycle=791 experiment=3	8.81
01281:4	1	K.ITVVAGEHNIEETEHTEQKR.N			580.787	4	2320.13	2320.15	0	-11.5	275	Specific	471.15	471.15	471.15	9.51	94	>sp|P00740-6|FA9_HUMAN Coagulation factor IX OS=Homo sapiens variant 2 G 44 V GN=F9 PE=1 SV=2	117	sample=1 period=1 cycle=874 experiment=11	sample=1 period=1 cycle=874 experiment=11	11.2218
00927:5	1	K.ITVVAGEHNIEETEHTEQKR.N			464.831	5	2320.13	2320.15	0	-10.6	275	Specific	481.05	481.05	481.05	9.72	94	>sp|P00740-6|FA9_HUMAN Coagulation factor IX OS=Homo sapiens variant 2 G 44 V GN=F9 PE=1 SV=2	117	sample=1 period=1 cycle=842 experiment=3	sample=1 period=1 cycle=842 experiment=3	10.2732
00987:5	1	K.ITVVAGEHNIEETEHTEQKR.N			464.831	5	2320.13	2320.15	0	-11.1	275	Specific	491.64	491.64	491.64	9.72	94	>sp|P00740-6|FA9_HUMAN Coagulation factor IX OS=Homo sapiens variant 2 G 44 V GN=F9 PE=1 SV=2	117	sample=1 period=1 cycle=848 experiment=4	sample=1 period=1 cycle=848 experiment=4	10.4505
01376:4	1	K.ITVVAGEHNIEETEHTEQKR.N			580.788	4	2320.13	2320.15	0	-10.2	275	Specific	492.98	492.98	492.98	10.28	94	>sp|P00740-6|FA9_HUMAN Coagulation factor IX OS=Homo sapiens variant 2 G 44 V GN=F9 PE=1 SV=2	117	sample=1 period=1 cycle=882 experiment=11	sample=1 period=1 cycle=882 experiment=11	11.4605
00971:5	1	K.ITVVAGEHNIEETEHTEQKR.N			464.832	5	2320.13	2320.15	0	-8.3	275	Specific	500.71	500.71	500.71	9.84	94	>sp|P00740-6|FA9_HUMAN Coagulation factor IX OS=Homo sapiens variant 2 G 44 V GN=F9 PE=1 SV=2	117	sample=1 period=1 cycle=846 experiment=8	sample=1 period=1 cycle=846 experiment=8	10.3977
00642:5	1	K.ITVVAGEHNIEETEHTEQKR.N			464.834	5	2320.14	2320.15	0	-6	275	Specific	509.18	509.18	509.18	8.69	94	>sp|P00740-6|FA9_HUMAN Coagulation factor IX OS=Homo sapiens variant 2 G 44 V GN=F9 PE=1 SV=2	117	sample=1 period=1 cycle=815 experiment=5	sample=1 period=1 cycle=815 experiment=5	9.4884
00756:3	1	K.ITVVAGEHNIEETEHTEQKR.N			774.05	3	2320.13	2320.15	0	-8	275	Specific	509.66	509.66	509.66	7.75	94	>sp|P00740-6|FA9_HUMAN Coagulation factor IX OS=Homo sapiens variant 2 G 44 V GN=F9 PE=1 SV=2	117	sample=1 period=1 cycle=825 experiment=11	sample=1 period=1 cycle=825 experiment=11	9.7907
01112:5	1	K.ITVVAGEHNIEETEHTEQKR.N			464.832	5	2320.13	2320.15	0	-9.3	275	Specific	521.36	521.36	521.36	9.91	94	>sp|P00740-6|FA9_HUMAN Coagulation factor IX OS=Homo sapiens variant 2 G 44 V GN=F9 PE=1 SV=2	117	sample=1 period=1 cycle=859 experiment=5	sample=1 period=1 cycle=859 experiment=5	10.7738
00727:5	1	K.ITVVAGEHNIEETEHTEQKR.N			464.832	5	2320.13	2320.15	0	-8.4	275	Specific	526.4	526.4	526.4	9.54	94	>sp|P00740-6|FA9_HUMAN Coagulation factor IX OS=Homo sapiens variant 2 G 44 V GN=F9 PE=1 SV=2	117	sample=1 period=1 cycle=823 experiment=4	sample=1 period=1 cycle=823 experiment=4	9.721
00902:5	1	K.ITVVAGEHNIEETEHTEQKR.N			464.83	5	2320.12	2320.15	0	-12.7	275	Specific	528.23	528.23	528.23	10.51	94	>sp|P00740-6|FA9_HUMAN Coagulation factor IX OS=Homo sapiens variant 2 G 44 V GN=F9 PE=1 SV=2	117	sample=1 period=1 cycle=839 experiment=5	sample=1 period=1 cycle=839 experiment=5	10.1885
00697:5	1	K.ITVVAGEHNIEETEHTEQKR.N			464.832	5	2320.13	2320.15	0	-9.1	275	Specific	534.46	534.46	534.46	9.91	94	>sp|P00740-6|FA9_HUMAN Coagulation factor IX OS=Homo sapiens variant 2 G 44 V GN=F9 PE=1 SV=2	117	sample=1 period=1 cycle=820 experiment=4	sample=1 period=1 cycle=820 experiment=4	9.6346
01137:5	1	K.ITVVAGEHNIEETEHTEQKR.N			464.832	5	2320.13	2320.15	0	-10.2	275	Specific	540.4	540.4	540.4	9.91	94	>sp|P00740-6|FA9_HUMAN Coagulation factor IX OS=Homo sapiens variant 2 G 44 V GN=F9 PE=1 SV=2	117	sample=1 period=1 cycle=862 experiment=4	sample=1 period=1 cycle=862 experiment=4	10.8638
00633:5	1	K.ITVVAGEHNIEETEHTEQKR.N			464.833	5	2320.14	2320.15	0	-7.2	275	Specific	553.11	553.11	553.11	10.02	94	>sp|P00740-6|FA9_HUMAN Coagulation factor IX OS=Homo sapiens variant 2 G 44 V GN=F9 PE=1 SV=2	117	sample=1 period=1 cycle=814 experiment=4	sample=1 period=1 cycle=814 experiment=4	9.4614
01106:4	1	K.ITVVAGEHNIEETEHTEQKR.N			580.788	4	2320.13	2320.15	0	-10.1	275	Specific	561.26	561.26	561.26	11.43	94	>sp|P00740-6|FA9_HUMAN Coagulation factor IX OS=Homo sapiens variant 2 G 44 V GN=F9 PE=1 SV=2	117	sample=1 period=1 cycle=858 experiment=11	sample=1 period=1 cycle=858 experiment=11	10.7504
00421:5	1	K.ITVVAGEHNIEETEHTEQKR.N			464.833	5	2320.14	2320.15	0	-7.2	275	Specific	564.91	564.91	564.91	10.5	94	>sp|P00740-6|FA9_HUMAN Coagulation factor IX OS=Homo sapiens variant 2 G 44 V GN=F9 PE=1 SV=2	117	sample=1 period=1 cycle=784 experiment=3	sample=1 period=1 cycle=784 experiment=3	8.6112
00545:5	1	K.ITVVAGEHNIEETEHTEQKR.N			464.831	5	2320.13	2320.15	0	-10.8	275	Specific	568.47	568.47	568.47	11.36	94	>sp|P00740-6|FA9_HUMAN Coagulation factor IX OS=Homo sapiens variant 2 G 44 V GN=F9 PE=1 SV=2	117	sample=1 period=1 cycle=802 experiment=2	sample=1 period=1 cycle=802 experiment=2	9.1169
01073:4	1	K.ITVVAGEHNIEETEHTEQKR.N			580.788	4	2320.13	2320.15	0	-10.1	275	Specific	570.53	570.53	570.53	11.43	94	>sp|P00740-6|FA9_HUMAN Coagulation factor IX OS=Homo sapiens variant 2 G 44 V GN=F9 PE=1 SV=2	117	sample=1 period=1 cycle=855 experiment=11	sample=1 period=1 cycle=855 experiment=11	10.6601
00722:3	1	K.ITVVAGEHNIEETEHTEQKR.N			774.05	3	2320.14	2320.15	0	-7.1	275	Specific	574.55	558.26	558.26	9.56	94	>sp|P00740-6|FA9_HUMAN Coagulation factor IX OS=Homo sapiens variant 2 G 44 V GN=F9 PE=1 SV=2	117	sample=1 period=1 cycle=822 experiment=10	sample=1 period=1 cycle=822 experiment=10	9.7039
00443:5	1	K.ITVVAGEHNIEETEHTEQKR.N			464.833	5	2320.14	2320.15	0	-6.8	275	Specific	577.28	577.28	577.28	10.5	94	>sp|P00740-6|FA9_HUMAN Coagulation factor IX OS=Homo sapiens variant 2 G 44 V GN=F9 PE=1 SV=2	117	sample=1 period=1 cycle=787 experiment=2	sample=1 period=1 cycle=787 experiment=2	8.6948
00579:5	1	K.ITVVAGEHNIEETEHTEQKR.N			464.834	5	2320.14	2320.15	0	-4.7	275	Specific	593.34	593.34	593.34	10.32	94	>sp|P00740-6|FA9_HUMAN Coagulation factor IX OS=Homo sapiens variant 2 G 44 V GN=F9 PE=1 SV=2	117	sample=1 period=1 cycle=808 experiment=3	sample=1 period=1 cycle=808 experiment=3	9.2882
00812:4	1	K.ITVVAGEHNIEETEHTEQKR.N			580.786	4	2320.12	2320.15	0	-13.7	275	Specific	600.25	600.25	600.25	13.03	94	>sp|P00740-6|FA9_HUMAN Coagulation factor IX OS=Homo sapiens variant 2 G 44 V GN=F9 PE=1 SV=2	117	sample=1 period=1 cycle=830 experiment=9	sample=1 period=1 cycle=830 experiment=9	9.9312
00666:5	1	K.ITVVAGEHNIEETEHTEQKR.N			464.833	5	2320.14	2320.15	0	-6.4	275	Specific	604.3	604.3	604.3	11.99	94	>sp|P00740-6|FA9_HUMAN Coagulation factor IX OS=Homo sapiens variant 2 G 44 V GN=F9 PE=1 SV=2	117	sample=1 period=1 cycle=817 experiment=4	sample=1 period=1 cycle=817 experiment=4	9.5478
01267:4	1	K.ITVVAGEHNIEETEHTEQKR.N			580.79	4	2320.14	2320.15	0	-6.5	275	Specific	605.12	573.5	573.5	12.06	94	>sp|P00740-6|FA9_HUMAN Coagulation factor IX OS=Homo sapiens variant 2 G 44 V GN=F9 PE=1 SV=2	117	sample=1 period=1 cycle=873 experiment=11	sample=1 period=1 cycle=873 experiment=11	11.1945
00388:5	1	K.ITVVAGEHNIEETEHTEQKR.N			464.832	5	2320.13	2320.15	0	-8.6	275	Specific	614.78	614.78	614.78	11.99	94	>sp|P00740-6|FA9_HUMAN Coagulation factor IX OS=Homo sapiens variant 2 G 44 V GN=F9 PE=1 SV=2	117	sample=1 period=1 cycle=781 experiment=5	sample=1 period=1 cycle=781 experiment=5	8.5267
01228:4	1	K.ITVVAGEHNIEETEHTEQKR.N			580.787	4	2320.13	2320.15	0	-11.8	275	Specific	617.34	602.92	602.92	13.03	94	>sp|P00740-6|FA9_HUMAN Coagulation factor IX OS=Homo sapiens variant 2 G 44 V GN=F9 PE=1 SV=2	117	sample=1 period=1 cycle=870 experiment=12	sample=1 period=1 cycle=870 experiment=12	11.113
00560:5	1	K.ITVVAGEHNIEETEHTEQKR.N			464.829	5	2320.12	2320.15	0	-14.8	275	Specific	638.64	598.4	598.4	12.96	94	>sp|P00740-6|FA9_HUMAN Coagulation factor IX OS=Homo sapiens variant 2 G 44 V GN=F9 PE=1 SV=2	117	sample=1 period=1 cycle=805 experiment=2	sample=1 period=1 cycle=805 experiment=2	9.2034
00398:5	1	K.ITVVAGEHNIEETEHTEQKR.N			464.832	5	2320.13	2320.15	0	-9.2	275	Specific	638.73	638.73	638.73	12.36	94	>sp|P00740-6|FA9_HUMAN Coagulation factor IX OS=Homo sapiens variant 2 G 44 V GN=F9 PE=1 SV=2	117	sample=1 period=1 cycle=782 experiment=6	sample=1 period=1 cycle=782 experiment=6	8.554
01360:4	1	K.ITVVAGEHNIEETEHTEQKR.N			580.786	4	2320.12	2320.15	0	-13.6	275	Specific	640.17	640.17	640.17	13.03	94	>sp|P00740-6|FA9_HUMAN Coagulation factor IX OS=Homo sapiens variant 2 G 44 V GN=F9 PE=1 SV=2	117	sample=1 period=1 cycle=881 experiment=8	sample=1 period=1 cycle=881 experiment=8	11.4257
01329:4	1	K.ITVVAGEHNIEETEHTEQKR.N			580.787	4	2320.13	2320.15	0	-11.4	275	Specific	646.27	646.27	646.27	12.43	94	>sp|P00740-6|FA9_HUMAN Coagulation factor IX OS=Homo sapiens variant 2 G 44 V GN=F9 PE=1 SV=2	117	sample=1 period=1 cycle=878 experiment=4	sample=1 period=1 cycle=878 experiment=4	11.3346
01158:4	1	K.ITVVAGEHNIEETEHTEQKR.N			580.789	4	2320.13	2320.15	0	-8.4	275	Specific	646.72	646.72	646.72	12.06	94	>sp|P00740-6|FA9_HUMAN Coagulation factor IX OS=Homo sapiens variant 2 G 44 V GN=F9 PE=1 SV=2	117	sample=1 period=1 cycle=864 experiment=9	sample=1 period=1 cycle=864 experiment=9	10.9315
00494:5	1	K.ITVVAGEHNIEETEHTEQKR.N			464.834	5	2320.14	2320.15	0	-5.5	275	Specific	650.04	650.04	650.04	12.32	94	>sp|P00740-6|FA9_HUMAN Coagulation factor IX OS=Homo sapiens variant 2 G 44 V GN=F9 PE=1 SV=2	117	sample=1 period=1 cycle=796 experiment=2	sample=1 period=1 cycle=796 experiment=2	8.9473
00479:5	1	K.ITVVAGEHNIEETEHTEQKR.N			464.833	5	2320.14	2320.15	0	-7	275	Specific	652.18	652.18	652.18	12.99	94	>sp|P00740-6|FA9_HUMAN Coagulation factor IX OS=Homo sapiens variant 2 G 44 V GN=F9 PE=1 SV=2	117	sample=1 period=1 cycle=793 experiment=2	sample=1 period=1 cycle=793 experiment=2	8.8647
01094:4	1	K.ITVVAGEHNIEETEHTEQKR.N			580.788	4	2320.13	2320.15	0	-10.5	275	Specific	654.91	616.52	616.52	13.43	94	>sp|P00740-6|FA9_HUMAN Coagulation factor IX OS=Homo sapiens variant 2 G 44 V GN=F9 PE=1 SV=2	117	sample=1 period=1 cycle=857 experiment=9	sample=1 period=1 cycle=857 experiment=9	10.7208
00604:5	1	K.ITVVAGEHNIEETEHTEQKR.N			464.833	5	2320.14	2320.15	0	-7.6	275	Specific	662.39	662.39	662.39	12.99	94	>sp|P00740-6|FA9_HUMAN Coagulation factor IX OS=Homo sapiens variant 2 G 44 V GN=F9 PE=1 SV=2	117	sample=1 period=1 cycle=811 experiment=2	sample=1 period=1 cycle=811 experiment=2	9.3728
00518:5	1	K.ITVVAGEHNIEETEHTEQKR.N			464.833	5	2320.14	2320.15	0	-6.9	275	Specific	680.07	680.07	680.07	12.99	94	>sp|P00740-6|FA9_HUMAN Coagulation factor IX OS=Homo sapiens variant 2 G 44 V GN=F9 PE=1 SV=2	117	sample=1 period=1 cycle=799 experiment=3	sample=1 period=1 cycle=799 experiment=3	9.0333
01341:4	1	K.ITVVAGEHNIEETEHTEQKR.N			580.786	4	2320.12	2320.15	0	-13.1	275	Specific	680.37	673.33	673.33	14.03	94	>sp|P00740-6|FA9_HUMAN Coagulation factor IX OS=Homo sapiens variant 2 G 44 V GN=F9 PE=1 SV=2	117	sample=1 period=1 cycle=879 experiment=7	sample=1 period=1 cycle=879 experiment=7	11.3709
01191:4	1	K.ITVVAGEHNIEETEHTEQKR.N			580.787	4	2320.13	2320.15	0	-11.1	275	Specific	687	685.37	685.37	13.43	94	>sp|P00740-6|FA9_HUMAN Coagulation factor IX OS=Homo sapiens variant 2 G 44 V GN=F9 PE=1 SV=2	117	sample=1 period=1 cycle=867 experiment=14	sample=1 period=1 cycle=867 experiment=14	11.021
01123:4	1	K.ITVVAGEHNIEETEHTEQKR.N			580.788	4	2320.13	2320.15	0	-9.3	275	Specific	695.22	649.29	649.29	13.43	94	>sp|P00740-6|FA9_HUMAN Coagulation factor IX OS=Homo sapiens variant 2 G 44 V GN=F9 PE=1 SV=2	117	sample=1 period=1 cycle=860 experiment=8	sample=1 period=1 cycle=860 experiment=8	10.8113
01148:4	1	K.ITVVAGEHNIEETEHTEQKR.N			580.787	4	2320.13	2320.15	0	-11.1	275	Specific	698.07	698.07	698.07	13.43	94	>sp|P00740-6|FA9_HUMAN Coagulation factor IX OS=Homo sapiens variant 2 G 44 V GN=F9 PE=1 SV=2	117	sample=1 period=1 cycle=863 experiment=8	sample=1 period=1 cycle=863 experiment=8	10.8988
00461:5	1	K.ITVVAGEHNIEETEHTEQKR.N			464.832	5	2320.13	2320.15	0	-10	275	Specific	698.72	698.72	698.72	13.36	94	>sp|P00740-6|FA9_HUMAN Coagulation factor IX OS=Homo sapiens variant 2 G 44 V GN=F9 PE=1 SV=2	117	sample=1 period=1 cycle=790 experiment=2	sample=1 period=1 cycle=790 experiment=2	8.7776
00940:4	1	K.ITVVAGEHNIEETEHTEQKR.N			580.787	4	2320.12	2320.15	0	-12.3	275	Specific	717.84	717.84	717.84	15.03	94	>sp|P00740-6|FA9_HUMAN Coagulation factor IX OS=Homo sapiens variant 2 G 44 V GN=F9 PE=1 SV=2	117	sample=1 period=1 cycle=843 experiment=8	sample=1 period=1 cycle=843 experiment=8	10.3111
01024:4	1	K.ITVVAGEHNIEETEHTEQKR.N			580.785	4	2320.12	2320.15	0	-14.8	275	Specific	723.27	704.98	704.98	15.03	94	>sp|P00740-6|FA9_HUMAN Coagulation factor IX OS=Homo sapiens variant 2 G 44 V GN=F9 PE=1 SV=2	117	sample=1 period=1 cycle=851 experiment=6	sample=1 period=1 cycle=851 experiment=6	10.5412
00846:4	1	K.ITVVAGEHNIEETEHTEQKR.N			580.787	4	2320.13	2320.15	0	-11.9	275	Specific	726.5	726.5	726.5	15.03	94	>sp|P00740-6|FA9_HUMAN Coagulation factor IX OS=Homo sapiens variant 2 G 44 V GN=F9 PE=1 SV=2	117	sample=1 period=1 cycle=833 experiment=8	sample=1 period=1 cycle=833 experiment=8	10.0188
00709:4	1	K.ITVVAGEHNIEETEHTEQKR.N			580.789	4	2320.13	2320.15	0	-8.5	275	Specific	728.84	728.84	728.84	14.06	94	>sp|P00740-6|FA9_HUMAN Coagulation factor IX OS=Homo sapiens variant 2 G 44 V GN=F9 PE=1 SV=2	117	sample=1 period=1 cycle=821 experiment=7	sample=1 period=1 cycle=821 experiment=7	9.6684
00603:3	1	K.ITVVAGEHNIEETEHTEQKR.N			774.048	3	2320.13	2320.15	0	-9.8	275	Specific	732.38	698.27	698.27	12.93	94	>sp|P00740-6|FA9_HUMAN Coagulation factor IX OS=Homo sapiens variant 2 G 44 V GN=F9 PE=1 SV=2	117	sample=1 period=1 cycle=810 experiment=9	sample=1 period=1 cycle=810 experiment=9	9.3585
00625:4	1	K.ITVVAGEHNIEETEHTEQKR.N			580.788	4	2320.13	2320.15	0	-10.6	275	Specific	738.32	718.3	718.3	14.43	94	>sp|P00740-6|FA9_HUMAN Coagulation factor IX OS=Homo sapiens variant 2 G 44 V GN=F9 PE=1 SV=2	117	sample=1 period=1 cycle=813 experiment=6	sample=1 period=1 cycle=813 experiment=6	9.436
00450:4	1	K.ITVVAGEHNIEETEHTEQKR.N			580.789	4	2320.13	2320.15	0	-8.5	275	Specific	739.55	739.55	739.55	14.06	94	>sp|P00740-6|FA9_HUMAN Coagulation factor IX OS=Homo sapiens variant 2 G 44 V GN=F9 PE=1 SV=2	117	sample=1 period=1 cycle=788 experiment=5	sample=1 period=1 cycle=788 experiment=5	8.7255
00883:4	1	K.ITVVAGEHNIEETEHTEQKR.N			580.787	4	2320.12	2320.15	0	-12	275	Specific	739.58	739.58	739.58	15.03	94	>sp|P00740-6|FA9_HUMAN Coagulation factor IX OS=Homo sapiens variant 2 G 44 V GN=F9 PE=1 SV=2	117	sample=1 period=1 cycle=837 experiment=8	sample=1 period=1 cycle=837 experiment=8	10.1354
00788:4	1	K.ITVVAGEHNIEETEHTEQKR.N			580.786	4	2320.12	2320.15	0	-13.1	275	Specific	745.49	745.49	745.49	15.03	94	>sp|P00740-6|FA9_HUMAN Coagulation factor IX OS=Homo sapiens variant 2 G 44 V GN=F9 PE=1 SV=2	117	sample=1 period=1 cycle=828 experiment=9	sample=1 period=1 cycle=828 experiment=9	9.8779
01132:4	1	K.ITVVAGEHNIEETEHTEQKR.N			580.789	4	2320.13	2320.15	0	-7.9	275	Specific	753.51	747.11	747.11	15.06	94	>sp|P00740-6|FA9_HUMAN Coagulation factor IX OS=Homo sapiens variant 2 G 44 V GN=F9 PE=1 SV=2	117	sample=1 period=1 cycle=861 experiment=9	sample=1 period=1 cycle=861 experiment=9	10.8405
00874:4	1	K.ITVVAGEHNIEETEHTEQKR.N			580.785	4	2320.12	2320.15	0	-14.1	275	Specific	753.72	753.72	753.72	16.03	94	>sp|P00740-6|FA9_HUMAN Coagulation factor IX OS=Homo sapiens variant 2 G 44 V GN=F9 PE=1 SV=2	117	sample=1 period=1 cycle=836 experiment=8	sample=1 period=1 cycle=836 experiment=8	10.1063
00417:4	1	K.ITVVAGEHNIEETEHTEQKR.N			580.79	4	2320.14	2320.15	0	-5.9	275	Specific	760.67	760.67	760.67	14.39	94	>sp|P00740-6|FA9_HUMAN Coagulation factor IX OS=Homo sapiens variant 2 G 44 V GN=F9 PE=1 SV=2	117	sample=1 period=1 cycle=783 experiment=5	sample=1 period=1 cycle=783 experiment=5	8.588
00777:4	1	K.ITVVAGEHNIEETEHTEQKR.N			580.787	4	2320.13	2320.15	0	-11	275	Specific	766.56	766.56	766.56	15.43	94	>sp|P00740-6|FA9_HUMAN Coagulation factor IX OS=Homo sapiens variant 2 G 44 V GN=F9 PE=1 SV=2	117	sample=1 period=1 cycle=827 experiment=8	sample=1 period=1 cycle=827 experiment=8	9.8437
00430:4	1	K.ITVVAGEHNIEETEHTEQKR.N			580.788	4	2320.13	2320.15	0	-8.9	275	Specific	768.88	760.48	760.48	15.43	94	>sp|P00740-6|FA9_HUMAN Coagulation factor IX OS=Homo sapiens variant 2 G 44 V GN=F9 PE=1 SV=2	117	sample=1 period=1 cycle=785 experiment=6	sample=1 period=1 cycle=785 experiment=6	8.6435
00510:4	1	K.ITVVAGEHNIEETEHTEQKR.N			580.788	4	2320.13	2320.15	0	-9.8	275	Specific	776.2	761.65	761.65	15.43	94	>sp|P00740-6|FA9_HUMAN Coagulation factor IX OS=Homo sapiens variant 2 G 44 V GN=F9 PE=1 SV=2	117	sample=1 period=1 cycle=798 experiment=5	sample=1 period=1 cycle=798 experiment=5	9.0082
00484:4	1	K.ITVVAGEHNIEETEHTEQKR.N			580.789	4	2320.13	2320.15	0	-8.3	275	Specific	776.92	776.92	776.92	15.06	94	>sp|P00740-6|FA9_HUMAN Coagulation factor IX OS=Homo sapiens variant 2 G 44 V GN=F9 PE=1 SV=2	117	sample=1 period=1 cycle=794 experiment=4	sample=1 period=1 cycle=794 experiment=4	8.8955
00655:4	1	K.ITVVAGEHNIEETEHTEQKR.N			580.788	4	2320.13	2320.15	0	-9	275	Specific	785.82	785.82	785.82	15.43	94	>sp|P00740-6|FA9_HUMAN Coagulation factor IX OS=Homo sapiens variant 2 G 44 V GN=F9 PE=1 SV=2	117	sample=1 period=1 cycle=816 experiment=6	sample=1 period=1 cycle=816 experiment=6	9.5206
00690:4	1	K.ITVVAGEHNIEETEHTEQKR.N			580.788	4	2320.13	2320.15	0	-9.6	275	Specific	787.68	786.87	786.87	15.43	94	>sp|P00740-6|FA9_HUMAN Coagulation factor IX OS=Homo sapiens variant 2 G 44 V GN=F9 PE=1 SV=2	117	sample=1 period=1 cycle=819 experiment=10	sample=1 period=1 cycle=819 experiment=10	9.6139
00457:4	1	K.ITVVAGEHNIEETEHTEQKR.N			580.789	4	2320.13	2320.15	0	-8	275	Specific	789.57	788.27	788.27	15.06	94	>sp|P00740-6|FA9_HUMAN Coagulation factor IX OS=Homo sapiens variant 2 G 44 V GN=F9 PE=1 SV=2	117	sample=1 period=1 cycle=789 experiment=3	sample=1 period=1 cycle=789 experiment=3	8.7537
00896:4	1	K.ITVVAGEHNIEETEHTEQKR.N			580.787	4	2320.12	2320.15	0	-12.2	275	Specific	790.8	790.8	790.8	16.03	94	>sp|P00740-6|FA9_HUMAN Coagulation factor IX OS=Homo sapiens variant 2 G 44 V GN=F9 PE=1 SV=2	117	sample=1 period=1 cycle=838 experiment=9	sample=1 period=1 cycle=838 experiment=9	10.1661
00407:4	1	K.ITVVAGEHNIEETEHTEQKR.N			580.788	4	2320.13	2320.15	0	-9.7	275	Specific	799.64	795.7	795.7	15.43	94	>sp|P00740-6|FA9_HUMAN Coagulation factor IX OS=Homo sapiens variant 2 G 44 V GN=F9 PE=1 SV=2	117	sample=1 period=1 cycle=782 experiment=15	sample=1 period=1 cycle=782 experiment=15	8.5615
00436:4	1	K.ITVVAGEHNIEETEHTEQKR.N			580.789	4	2320.13	2320.15	0	-8.3	275	Specific	800.05	776.86	776.86	16.06	94	>sp|P00740-6|FA9_HUMAN Coagulation factor IX OS=Homo sapiens variant 2 G 44 V GN=F9 PE=1 SV=2	117	sample=1 period=1 cycle=786 experiment=4	sample=1 period=1 cycle=786 experiment=4	8.6675
00556:4	1	K.ITVVAGEHNIEETEHTEQKR.N			580.789	4	2320.13	2320.15	0	-8.8	275	Specific	809.4	796.68	796.68	16.06	94	>sp|P00740-6|FA9_HUMAN Coagulation factor IX OS=Homo sapiens variant 2 G 44 V GN=F9 PE=1 SV=2	117	sample=1 period=1 cycle=804 experiment=2	sample=1 period=1 cycle=804 experiment=2	9.1759
00960:4	1	K.ITVVAGEHNIEETEHTEQKR.N			580.787	4	2320.12	2320.15	0	-12	275	Specific	810.89	810.89	810.89	17.03	94	>sp|P00740-6|FA9_HUMAN Coagulation factor IX OS=Homo sapiens variant 2 G 44 V GN=F9 PE=1 SV=2	117	sample=1 period=1 cycle=845 experiment=10	sample=1 period=1 cycle=845 experiment=10	10.3719
00822:4	1	K.ITVVAGEHNIEETEHTEQKR.N			580.788	4	2320.13	2320.15	0	-9.7	275	Specific	813.78	813.78	813.78	16.43	94	>sp|P00740-6|FA9_HUMAN Coagulation factor IX OS=Homo sapiens variant 2 G 44 V GN=F9 PE=1 SV=2	117	sample=1 period=1 cycle=831 experiment=8	sample=1 period=1 cycle=831 experiment=8	9.963
00598:4	1	K.ITVVAGEHNIEETEHTEQKR.N			580.789	4	2320.13	2320.15	0	-8.2	275	Specific	820.97	820.97	820.97	16.06	94	>sp|P00740-6|FA9_HUMAN Coagulation factor IX OS=Homo sapiens variant 2 G 44 V GN=F9 PE=1 SV=2	117	sample=1 period=1 cycle=810 experiment=4	sample=1 period=1 cycle=810 experiment=4	9.3468
00490:4	1	K.ITVVAGEHNIEETEHTEQKR.N			580.788	4	2320.13	2320.15	0	-10.6	275	Specific	822.17	822.17	822.17	16.43	94	>sp|P00740-6|FA9_HUMAN Coagulation factor IX OS=Homo sapiens variant 2 G 44 V GN=F9 PE=1 SV=2	117	sample=1 period=1 cycle=795 experiment=4	sample=1 period=1 cycle=795 experiment=4	8.9239
00591:4	1	K.ITVVAGEHNIEETEHTEQKR.N			580.789	4	2320.13	2320.15	0	-8.4	275	Specific	822.27	813.29	813.29	16.06	94	>sp|P00740-6|FA9_HUMAN Coagulation factor IX OS=Homo sapiens variant 2 G 44 V GN=F9 PE=1 SV=2	117	sample=1 period=1 cycle=809 experiment=6	sample=1 period=1 cycle=809 experiment=6	9.3216
00474:4	1	K.ITVVAGEHNIEETEHTEQKR.N			580.788	4	2320.13	2320.15	0	-9.2	275	Specific	831.18	823.64	823.64	16.43	94	>sp|P00740-6|FA9_HUMAN Coagulation factor IX OS=Homo sapiens variant 2 G 44 V GN=F9 PE=1 SV=2	117	sample=1 period=1 cycle=792 experiment=4	sample=1 period=1 cycle=792 experiment=4	8.8382
00533:4	1	K.ITVVAGEHNIEETEHTEQKR.N			580.788	4	2320.13	2320.15	0	-9.9	275	Specific	833.85	813.73	813.73	16.43	94	>sp|P00740-6|FA9_HUMAN Coagulation factor IX OS=Homo sapiens variant 2 G 44 V GN=F9 PE=1 SV=2	117	sample=1 period=1 cycle=800 experiment=9	sample=1 period=1 cycle=800 experiment=9	9.0702
00503:4	1	K.ITVVAGEHNIEETEHTEQKR.N			580.789	4	2320.13	2320.15	0	-8	275	Specific	836.71	823.8	823.8	16.06	94	>sp|P00740-6|FA9_HUMAN Coagulation factor IX OS=Homo sapiens variant 2 G 44 V GN=F9 PE=1 SV=2	117	sample=1 period=1 cycle=797 experiment=5	sample=1 period=1 cycle=797 experiment=5	8.9823
00540:4	1	K.ITVVAGEHNIEETEHTEQKR.N			580.786	4	2320.12	2320.15	0	-12.9	275	Specific	844.53	813.4	813.4	17.03	94	>sp|P00740-6|FA9_HUMAN Coagulation factor IX OS=Homo sapiens variant 2 G 44 V GN=F9 PE=1 SV=2	117	sample=1 period=1 cycle=801 experiment=5	sample=1 period=1 cycle=801 experiment=5	9.0936
00573:4	1	K.ITVVAGEHNIEETEHTEQKR.N			580.785	4	2320.12	2320.15	0	-14.9	275	Specific	865.13	836.24	836.24	18.03	94	>sp|P00740-6|FA9_HUMAN Coagulation factor IX OS=Homo sapiens variant 2 G 44 V GN=F9 PE=1 SV=2	117	sample=1 period=1 cycle=807 experiment=3	sample=1 period=1 cycle=807 experiment=3	9.2615
00467:4	1	K.ITVVAGEHNIEETEHTEQKR.N			580.788	4	2320.13	2320.15	0	-9.4	275	Specific	882.41	882.41	882.41	17.43	94	>sp|P00740-6|FA9_HUMAN Coagulation factor IX OS=Homo sapiens variant 2 G 44 V GN=F9 PE=1 SV=2	117	sample=1 period=1 cycle=791 experiment=2	sample=1 period=1 cycle=791 experiment=2	8.8066
00676:4	1	K.ITVVAGEHNIEETEHTEQKR.N			580.789	4	2320.13	2320.15	0	-7.9	275	Specific	883.01	846.18	846.18	17.06	94	>sp|P00740-6|FA9_HUMAN Coagulation factor IX OS=Homo sapiens variant 2 G 44 V GN=F9 PE=1 SV=2	117	sample=1 period=1 cycle=818 experiment=6	sample=1 period=1 cycle=818 experiment=6	9.58
00554:4	1	K.ITVVAGEHNIEETEHTEQKR.N			580.788	4	2320.13	2320.15	0	-9	275	Specific	884.44	884.44	884.44	17.43	94	>sp|P00740-6|FA9_HUMAN Coagulation factor IX OS=Homo sapiens variant 2 G 44 V GN=F9 PE=1 SV=2	117	sample=1 period=1 cycle=803 experiment=4	sample=1 period=1 cycle=803 experiment=4	9.1559
00569:4	1	K.ITVVAGEHNIEETEHTEQKR.N			580.787	4	2320.12	2320.15	0	-12.2	275	Specific	889.57	834.79	834.79	18.03	94	>sp|P00740-6|FA9_HUMAN Coagulation factor IX OS=Homo sapiens variant 2 G 44 V GN=F9 PE=1 SV=2	117	sample=1 period=1 cycle=806 experiment=6	sample=1 period=1 cycle=806 experiment=6	9.2399
00627:4	1	K.ITVVAGE[+43.990]HNIEETEHTEQKR.N		E[+44]	591.789	4	2364.13	2364.14	0	-4	275	Specific	265.76	265.76	2.82	6.02	94	>sp|P00740-6|FA9_HUMAN Coagulation factor IX OS=Homo sapiens variant 2 G 44 V GN=F9 PE=1 SV=2	117	sample=1 period=1 cycle=813 experiment=8	sample=1 period=1 cycle=813 experiment=8	9.4393
00606:4	1	K.ITVVAGEHNIEETE[+43.990]HTEQKR.N		E[+44]	591.785	4	2364.12	2364.14	0	-9.7	275	Specific	279.61	279.61	0	6.49	94	>sp|P00740-6|FA9_HUMAN Coagulation factor IX OS=Homo sapiens variant 2 G 44 V GN=F9 PE=1 SV=2	117	sample=1 period=1 cycle=811 experiment=4	sample=1 period=1 cycle=811 experiment=4	9.3779
02524:4	1	R.IIPHHNYNAAINK.Y			376.951	4	1504.78	1504.8	0	-12	299	Specific	32.01	32.01	32.01	3.4	94	>sp|P00740-6|FA9_HUMAN Coagulation factor IX OS=Homo sapiens variant 2 G 44 V GN=F9 PE=1 SV=2	117	sample=1 period=1 cycle=977 experiment=2	sample=1 period=1 cycle=977 experiment=2	14.1616
03321:3	1	R.IIPHHNYNAAINK.Y			502.267	3	1504.78	1504.8	0	-11.3	299	Specific	32.03	32.03	32.03	2.8	94	>sp|P00740-6|FA9_HUMAN Coagulation factor IX OS=Homo sapiens variant 2 G 44 V GN=F9 PE=1 SV=2	117	sample=1 period=1 cycle=1044 experiment=4	sample=1 period=1 cycle=1044 experiment=4	16.1491
03464:3	1	R.IIPHHNYNAAINK.Y			502.268	3	1504.79	1504.8	0	-8	299	Specific	36.48	36.48	36.48	1.95	94	>sp|P00740-6|FA9_HUMAN Coagulation factor IX OS=Homo sapiens variant 2 G 44 V GN=F9 PE=1 SV=2	117	sample=1 period=1 cycle=1067 experiment=4	sample=1 period=1 cycle=1067 experiment=4	16.8358
00682:4	1	R.IIPHHNYNAAINK.Y			376.95	4	1504.78	1504.8	0	-14.9	299	Specific	39.84	39.84	39.84	1.27	94	>sp|P00740-6|FA9_HUMAN Coagulation factor IX OS=Homo sapiens variant 2 G 44 V GN=F9 PE=1 SV=2	117	sample=1 period=1 cycle=819 experiment=2	sample=1 period=1 cycle=819 experiment=2	9.6014
03378:3	1	R.IIPHHNYNAAINK.Y			502.269	3	1504.79	1504.8	0	-6.2	299	Specific	58.53	58.53	58.53	3.39	94	>sp|P00740-6|FA9_HUMAN Coagulation factor IX OS=Homo sapiens variant 2 G 44 V GN=F9 PE=1 SV=2	117	sample=1 period=1 cycle=1051 experiment=4	sample=1 period=1 cycle=1051 experiment=4	16.3583
02980:3	1	R.IIPHHNYNAAINK.Y			502.271	3	1504.8	1504.8	0	-3.1	299	Specific	60.65	60.65	60.65	2.67	94	>sp|P00740-6|FA9_HUMAN Coagulation factor IX OS=Homo sapiens variant 2 G 44 V GN=F9 PE=1 SV=2	117	sample=1 period=1 cycle=1009 experiment=4	sample=1 period=1 cycle=1009 experiment=4	15.1102
01258:4	1	R.IIPHHNYNAAINK.Y			376.952	4	1504.79	1504.8	0	-10.5	299	Specific	62.83	62.83	62.83	2.03	94	>sp|P00740-6|FA9_HUMAN Coagulation factor IX OS=Homo sapiens variant 2 G 44 V GN=F9 PE=1 SV=2	117	sample=1 period=1 cycle=873 experiment=2	sample=1 period=1 cycle=873 experiment=2	11.1854
03014:3	1	R.IIPHHNYNAAINK.Y			502.272	3	1504.8	1504.8	0	-1.4	299	Specific	64.85	64.85	64.85	1.49	94	>sp|P00740-6|FA9_HUMAN Coagulation factor IX OS=Homo sapiens variant 2 G 44 V GN=F9 PE=1 SV=2	117	sample=1 period=1 cycle=1012 experiment=2	sample=1 period=1 cycle=1012 experiment=2	15.1989
02611:4	1	R.IIPHHNYNAAINK.Y			376.953	4	1504.79	1504.8	0	-8.3	299	Specific	64.99	64.99	64.99	3.39	94	>sp|P00740-6|FA9_HUMAN Coagulation factor IX OS=Homo sapiens variant 2 G 44 V GN=F9 PE=1 SV=2	117	sample=1 period=1 cycle=984 experiment=2	sample=1 period=1 cycle=984 experiment=2	14.3692
02801:3	1	R.IIPHHNYNAAINK.Y			502.268	3	1504.79	1504.8	0	-8.1	299	Specific	82.1	82.1	82.1	3.41	94	>sp|P00740-6|FA9_HUMAN Coagulation factor IX OS=Homo sapiens variant 2 G 44 V GN=F9 PE=1 SV=2	117	sample=1 period=1 cycle=996 experiment=5	sample=1 period=1 cycle=996 experiment=5	14.7268
02756:3	1	R.IIPHHNYNAAINK.Y			502.265	3	1504.78	1504.8	0	-13.3	299	Specific	84.19	84.19	84.19	3.48	94	>sp|P00740-6|FA9_HUMAN Coagulation factor IX OS=Homo sapiens variant 2 G 44 V GN=F9 PE=1 SV=2	117	sample=1 period=1 cycle=993 experiment=7	sample=1 period=1 cycle=993 experiment=7	14.6421
00083:4	1	R.IIPHHNYNAAINK.Y			376.951	4	1504.78	1504.8	0	-13.4	299	Specific	88.76	88.76	88.76	3.39	94	>sp|P00740-6|FA9_HUMAN Coagulation factor IX OS=Homo sapiens variant 2 G 44 V GN=F9 PE=1 SV=2	117	sample=1 period=1 cycle=758 experiment=3	sample=1 period=1 cycle=758 experiment=3	7.8561
02899:3	1	R.IIPHHNYNAAINK.Y			502.268	3	1504.79	1504.8	0	-8.9	299	Specific	97.75	97.75	97.75	3.41	94	>sp|P00740-6|FA9_HUMAN Coagulation factor IX OS=Homo sapiens variant 2 G 44 V GN=F9 PE=1 SV=2	117	sample=1 period=1 cycle=1002 experiment=5	sample=1 period=1 cycle=1002 experiment=5	14.9031
03603:3	1	R.IIPHHNYNAAINK.Y			502.265	3	1504.78	1504.8	0	-14	299	Specific	101.14	101.14	101.14	3.96	94	>sp|P00740-6|FA9_HUMAN Coagulation factor IX OS=Homo sapiens variant 2 G 44 V GN=F9 PE=1 SV=2	117	sample=1 period=1 cycle=1093 experiment=2	sample=1 period=1 cycle=1093 experiment=2	17.6108
00077:4	1	R.IIPHHNYNAAINK.Y			376.952	4	1504.78	1504.8	0	-11.9	299	Specific	101.31	101.31	101.31	3.41	94	>sp|P00740-6|FA9_HUMAN Coagulation factor IX OS=Homo sapiens variant 2 G 44 V GN=F9 PE=1 SV=2	117	sample=1 period=1 cycle=757 experiment=3	sample=1 period=1 cycle=757 experiment=3	7.831
00747:4	1	R.IIPHHNYNAAINK.Y			376.951	4	1504.78	1504.8	0	-12.4	299	Specific	102.39	102.39	102.39	3.41	94	>sp|P00740-6|FA9_HUMAN Coagulation factor IX OS=Homo sapiens variant 2 G 44 V GN=F9 PE=1 SV=2	117	sample=1 period=1 cycle=825 experiment=2	sample=1 period=1 cycle=825 experiment=2	9.7757
03331:3	1	R.IIPHHNYNAAINK.Y			502.268	3	1504.79	1504.8	0	-8.1	299	Specific	103.35	103.35	103.35	3.49	94	>sp|P00740-6|FA9_HUMAN Coagulation factor IX OS=Homo sapiens variant 2 G 44 V GN=F9 PE=1 SV=2	117	sample=1 period=1 cycle=1045 experiment=4	sample=1 period=1 cycle=1045 experiment=4	16.1772
01181:4	1	R.IIPHHNYNAAINK.Y			376.952	4	1504.79	1504.8	0	-10.7	299	Specific	108.77	108.77	108.77	3.54	94	>sp|P00740-6|FA9_HUMAN Coagulation factor IX OS=Homo sapiens variant 2 G 44 V GN=F9 PE=1 SV=2	117	sample=1 period=1 cycle=867 experiment=4	sample=1 period=1 cycle=867 experiment=4	11.0101
00715:4	1	R.IIPHHNYNAAINK.Y			376.952	4	1504.78	1504.8	0	-11.4	299	Specific	110.21	110.21	110.21	3.38	94	>sp|P00740-6|FA9_HUMAN Coagulation factor IX OS=Homo sapiens variant 2 G 44 V GN=F9 PE=1 SV=2	117	sample=1 period=1 cycle=822 experiment=3	sample=1 period=1 cycle=822 experiment=3	9.6905
00165:4	1	R.IIPHHNYNAAINK.Y			376.952	4	1504.78	1504.8	0	-11.9	299	Specific	112.99	112.99	112.99	3.41	94	>sp|P00740-6|FA9_HUMAN Coagulation factor IX OS=Homo sapiens variant 2 G 44 V GN=F9 PE=1 SV=2	117	sample=1 period=1 cycle=765 experiment=2	sample=1 period=1 cycle=765 experiment=2	8.055
01098:4	1	R.IIPHHNYNAAINK.Y			376.952	4	1504.79	1504.8	0	-11	299	Specific	113.64	113.64	113.64	3.43	94	>sp|P00740-6|FA9_HUMAN Coagulation factor IX OS=Homo sapiens variant 2 G 44 V GN=F9 PE=1 SV=2	117	sample=1 period=1 cycle=858 experiment=3	sample=1 period=1 cycle=858 experiment=3	10.7387
03076:3	1	R.IIPHHNYNAAINK.Y			502.27	3	1504.8	1504.8	0	-4.3	299	Specific	114.27	114.27	114.27	3.4	94	>sp|P00740-6|FA9_HUMAN Coagulation factor IX OS=Homo sapiens variant 2 G 44 V GN=F9 PE=1 SV=2	117	sample=1 period=1 cycle=1018 experiment=3	sample=1 period=1 cycle=1018 experiment=3	15.3795
00095:4	1	R.IIPHHNYNAAINK.Y			376.951	4	1504.78	1504.8	0	-12.2	299	Specific	114.44	114.44	114.44	3.57	94	>sp|P00740-6|FA9_HUMAN Coagulation factor IX OS=Homo sapiens variant 2 G 44 V GN=F9 PE=1 SV=2	117	sample=1 period=1 cycle=759 experiment=3	sample=1 period=1 cycle=759 experiment=3	7.8845
03044:3	1	R.IIPHHNYNAAINK.Y			502.272	3	1504.8	1504.8	0	0.4	299	Specific	114.58	114.58	114.58	3.39	94	>sp|P00740-6|FA9_HUMAN Coagulation factor IX OS=Homo sapiens variant 2 G 44 V GN=F9 PE=1 SV=2	117	sample=1 period=1 cycle=1015 experiment=2	sample=1 period=1 cycle=1015 experiment=2	15.2884
00151:4	1	R.IIPHHNYNAAINK.Y			376.951	4	1504.78	1504.8	0	-13.2	299	Specific	115.31	115.31	115.31	3.41	94	>sp|P00740-6|FA9_HUMAN Coagulation factor IX OS=Homo sapiens variant 2 G 44 V GN=F9 PE=1 SV=2	117	sample=1 period=1 cycle=764 experiment=2	sample=1 period=1 cycle=764 experiment=2	8.0265
03272:3	1	R.IIPHHNYNAAINK.Y			502.267	3	1504.79	1504.8	0	-11	299	Specific	116.35	116.35	116.35	3.81	94	>sp|P00740-6|FA9_HUMAN Coagulation factor IX OS=Homo sapiens variant 2 G 44 V GN=F9 PE=1 SV=2	117	sample=1 period=1 cycle=1039 experiment=3	sample=1 period=1 cycle=1039 experiment=3	15.9969
00374:4	1	R.IIPHHNYNAAINK.Y			376.951	4	1504.78	1504.8	0	-13.3	299	Specific	120.18	120.18	120.18	3.41	94	>sp|P00740-6|FA9_HUMAN Coagulation factor IX OS=Homo sapiens variant 2 G 44 V GN=F9 PE=1 SV=2	117	sample=1 period=1 cycle=780 experiment=3	sample=1 period=1 cycle=780 experiment=3	8.4921
02406:3	1	R.IIPHHNYNAAINK.Y			502.27	3	1504.8	1504.8	0	-4.6	299	Specific	122.65	122.65	122.65	3.4	94	>sp|P00740-6|FA9_HUMAN Coagulation factor IX OS=Homo sapiens variant 2 G 44 V GN=F9 PE=1 SV=2	117	sample=1 period=1 cycle=968 experiment=9	sample=1 period=1 cycle=968 experiment=9	13.9052
00735:4	1	R.IIPHHNYNAAINK.Y			376.951	4	1504.78	1504.8	0	-13.4	299	Specific	123.46	123.46	123.46	3.57	94	>sp|P00740-6|FA9_HUMAN Coagulation factor IX OS=Homo sapiens variant 2 G 44 V GN=F9 PE=1 SV=2	117	sample=1 period=1 cycle=824 experiment=3	sample=1 period=1 cycle=824 experiment=3	9.7466
00985:4	1	R.IIPHHNYNAAINK.Y			376.951	4	1504.78	1504.8	0	-13.2	299	Specific	124.38	124.38	124.38	3.41	94	>sp|P00740-6|FA9_HUMAN Coagulation factor IX OS=Homo sapiens variant 2 G 44 V GN=F9 PE=1 SV=2	117	sample=1 period=1 cycle=848 experiment=2	sample=1 period=1 cycle=848 experiment=2	10.4472
02588:3	1	R.IIPHHNYNAAINK.Y			502.268	3	1504.79	1504.8	0	-9.2	299	Specific	126.09	126.09	126.09	3.81	94	>sp|P00740-6|FA9_HUMAN Coagulation factor IX OS=Homo sapiens variant 2 G 44 V GN=F9 PE=1 SV=2	117	sample=1 period=1 cycle=982 experiment=9	sample=1 period=1 cycle=982 experiment=9	14.3157
01142:4	1	R.IIPHHNYNAAINK.Y			376.952	4	1504.79	1504.8	0	-9.3	299	Specific	128.06	128.06	128.06	3.43	94	>sp|P00740-6|FA9_HUMAN Coagulation factor IX OS=Homo sapiens variant 2 G 44 V GN=F9 PE=1 SV=2	117	sample=1 period=1 cycle=863 experiment=2	sample=1 period=1 cycle=863 experiment=2	10.8888
03150:3	1	R.IIPHHNYNAAINK.Y			502.265	3	1504.78	1504.8	0	-13.2	299	Specific	131.38	131.38	131.38	3.96	94	>sp|P00740-6|FA9_HUMAN Coagulation factor IX OS=Homo sapiens variant 2 G 44 V GN=F9 PE=1 SV=2	117	sample=1 period=1 cycle=1026 experiment=4	sample=1 period=1 cycle=1026 experiment=4	15.621
00119:4	1	R.IIPHHNYNAAINK.Y			376.951	4	1504.78	1504.8	0	-12.3	299	Specific	132.47	132.47	132.47	3.57	94	>sp|P00740-6|FA9_HUMAN Coagulation factor IX OS=Homo sapiens variant 2 G 44 V GN=F9 PE=1 SV=2	117	sample=1 period=1 cycle=761 experiment=2	sample=1 period=1 cycle=761 experiment=2	7.9407
02679:3	1	R.IIPHHNYNAAINK.Y			502.265	3	1504.78	1504.8	0	-13.4	299	Specific	134.37	134.37	134.37	4.27	94	>sp|P00740-6|FA9_HUMAN Coagulation factor IX OS=Homo sapiens variant 2 G 44 V GN=F9 PE=1 SV=2	117	sample=1 period=1 cycle=988 experiment=8	sample=1 period=1 cycle=988 experiment=8	14.4931
03420:3	1	R.IIPHHNYNAAINK.Y			502.27	3	1504.8	1504.8	0	-4.2	299	Specific	134.97	134.97	134.97	3.4	94	>sp|P00740-6|FA9_HUMAN Coagulation factor IX OS=Homo sapiens variant 2 G 44 V GN=F9 PE=1 SV=2	117	sample=1 period=1 cycle=1058 experiment=2	sample=1 period=1 cycle=1058 experiment=2	16.5655
03302:3	1	R.IIPHHNYNAAINK.Y			502.266	3	1504.78	1504.8	0	-12.5	299	Specific	135.31	135.31	135.31	3.96	94	>sp|P00740-6|FA9_HUMAN Coagulation factor IX OS=Homo sapiens variant 2 G 44 V GN=F9 PE=1 SV=2	117	sample=1 period=1 cycle=1042 experiment=3	sample=1 period=1 cycle=1042 experiment=3	16.0861
03385:3	1	R.IIPHHNYNAAINK.Y			502.269	3	1504.79	1504.8	0	-5.2	299	Specific	135.57	135.57	135.57	3.4	94	>sp|P00740-6|FA9_HUMAN Coagulation factor IX OS=Homo sapiens variant 2 G 44 V GN=F9 PE=1 SV=2	117	sample=1 period=1 cycle=1052 experiment=2	sample=1 period=1 cycle=1052 experiment=2	16.3857
01021:4	1	R.IIPHHNYNAAINK.Y			376.952	4	1504.79	1504.8	0	-10.2	299	Specific	137.95	137.95	137.95	3.67	94	>sp|P00740-6|FA9_HUMAN Coagulation factor IX OS=Homo sapiens variant 2 G 44 V GN=F9 PE=1 SV=2	117	sample=1 period=1 cycle=851 experiment=3	sample=1 period=1 cycle=851 experiment=3	10.5354
00610:4	1	R.IIPHHNYNAAINK.Y			376.952	4	1504.79	1504.8	0	-10.5	299	Specific	138.44	138.44	138.44	3.67	94	>sp|P00740-6|FA9_HUMAN Coagulation factor IX OS=Homo sapiens variant 2 G 44 V GN=F9 PE=1 SV=2	117	sample=1 period=1 cycle=812 experiment=2	sample=1 period=1 cycle=812 experiment=2	9.3998
00500:4	1	R.IIPHHNYNAAINK.Y			376.95	4	1504.78	1504.8	0	-14.4	299	Specific	139.35	131.03	131.03	3.41	94	>sp|P00740-6|FA9_HUMAN Coagulation factor IX OS=Homo sapiens variant 2 G 44 V GN=F9 PE=1 SV=2	117	sample=1 period=1 cycle=797 experiment=2	sample=1 period=1 cycle=797 experiment=2	8.9748
00672:4	1	R.IIPHHNYNAAINK.Y			376.952	4	1504.78	1504.8	0	-11.7	299	Specific	139.87	139.87	139.87	3.67	94	>sp|P00740-6|FA9_HUMAN Coagulation factor IX OS=Homo sapiens variant 2 G 44 V GN=F9 PE=1 SV=2	117	sample=1 period=1 cycle=818 experiment=2	sample=1 period=1 cycle=818 experiment=2	9.5733
03112:3	1	R.IIPHHNYNAAINK.Y			502.265	3	1504.78	1504.8	0	-14.6	299	Specific	142.14	142.14	142.14	4.58	94	>sp|P00740-6|FA9_HUMAN Coagulation factor IX OS=Homo sapiens variant 2 G 44 V GN=F9 PE=1 SV=2	117	sample=1 period=1 cycle=1022 experiment=4	sample=1 period=1 cycle=1022 experiment=4	15.4991
00841:4	1	R.IIPHHNYNAAINK.Y			376.951	4	1504.78	1504.8	0	-12.5	299	Specific	144.51	144.51	144.51	4.07	94	>sp|P00740-6|FA9_HUMAN Coagulation factor IX OS=Homo sapiens variant 2 G 44 V GN=F9 PE=1 SV=2	117	sample=1 period=1 cycle=833 experiment=3	sample=1 period=1 cycle=833 experiment=3	10.0105
03132:3	1	R.IIPHHNYNAAINK.Y			502.268	3	1504.79	1504.8	0	-8.6	299	Specific	145.57	145.57	145.57	3.87	94	>sp|P00740-6|FA9_HUMAN Coagulation factor IX OS=Homo sapiens variant 2 G 44 V GN=F9 PE=1 SV=2	117	sample=1 period=1 cycle=1024 experiment=3	sample=1 period=1 cycle=1024 experiment=3	15.5591
01208:4	1	R.IIPHHNYNAAINK.Y			376.953	4	1504.79	1504.8	0	-8.4	299	Specific	146.45	146.45	146.45	3.75	94	>sp|P00740-6|FA9_HUMAN Coagulation factor IX OS=Homo sapiens variant 2 G 44 V GN=F9 PE=1 SV=2	117	sample=1 period=1 cycle=869 experiment=2	sample=1 period=1 cycle=869 experiment=2	11.0695
00704:4	1	R.IIPHHNYNAAINK.Y			376.951	4	1504.78	1504.8	0	-13.5	299	Specific	146.65	146.65	146.65	4.07	94	>sp|P00740-6|FA9_HUMAN Coagulation factor IX OS=Homo sapiens variant 2 G 44 V GN=F9 PE=1 SV=2	117	sample=1 period=1 cycle=821 experiment=2	sample=1 period=1 cycle=821 experiment=2	9.66
00036:4	1	R.IIPHHNYNAAINK.Y			376.951	4	1504.78	1504.8	0	-12.7	299	Specific	147.43	147.43	147.43	4.07	94	>sp|P00740-6|FA9_HUMAN Coagulation factor IX OS=Homo sapiens variant 2 G 44 V GN=F9 PE=1 SV=2	117	sample=1 period=1 cycle=753 experiment=4	sample=1 period=1 cycle=753 experiment=4	7.7152
00082:4	1	R.IIPHHNYNAAINK.Y			376.951	4	1504.78	1504.8	0	-13.4	299	Specific	149.16	149.16	149.16	4.07	94	>sp|P00740-6|FA9_HUMAN Coagulation factor IX OS=Homo sapiens variant 2 G 44 V GN=F9 PE=1 SV=2	117	sample=1 period=1 cycle=758 experiment=2	sample=1 period=1 cycle=758 experiment=2	7.8552
02923:3	1	R.IIPHHNYNAAINK.Y			502.266	3	1504.78	1504.8	0	-11.5	299	Specific	149.98	149.98	149.98	4.65	94	>sp|P00740-6|FA9_HUMAN Coagulation factor IX OS=Homo sapiens variant 2 G 44 V GN=F9 PE=1 SV=2	117	sample=1 period=1 cycle=1004 experiment=5	sample=1 period=1 cycle=1004 experiment=5	14.9618
00427:4	1	R.IIPHHNYNAAINK.Y			376.951	4	1504.78	1504.8	0	-13.4	299	Specific	150.19	150.19	150.19	4.07	94	>sp|P00740-6|FA9_HUMAN Coagulation factor IX OS=Homo sapiens variant 2 G 44 V GN=F9 PE=1 SV=2	117	sample=1 period=1 cycle=785 experiment=3	sample=1 period=1 cycle=785 experiment=3	8.6377
00133:4	1	R.IIPHHNYNAAINK.Y			376.951	4	1504.78	1504.8	0	-12.8	299	Specific	150.33	150.33	150.33	4.07	94	>sp|P00740-6|FA9_HUMAN Coagulation factor IX OS=Homo sapiens variant 2 G 44 V GN=F9 PE=1 SV=2	117	sample=1 period=1 cycle=762 experiment=2	sample=1 period=1 cycle=762 experiment=2	7.9701
00094:4	1	R.IIPHHNYNAAINK.Y			376.951	4	1504.78	1504.8	0	-12.2	299	Specific	153.27	153.27	153.27	4.07	94	>sp|P00740-6|FA9_HUMAN Coagulation factor IX OS=Homo sapiens variant 2 G 44 V GN=F9 PE=1 SV=2	117	sample=1 period=1 cycle=759 experiment=2	sample=1 period=1 cycle=759 experiment=2	7.8837
00621:4	1	R.IIPHHNYNAAINK.Y			376.951	4	1504.78	1504.8	0	-13.1	299	Specific	153.33	153.33	153.33	3.55	94	>sp|P00740-6|FA9_HUMAN Coagulation factor IX OS=Homo sapiens variant 2 G 44 V GN=F9 PE=1 SV=2	117	sample=1 period=1 cycle=813 experiment=2	sample=1 period=1 cycle=813 experiment=2	9.4293
00278:4	1	R.IIPHHNYNAAINK.Y			376.951	4	1504.78	1504.8	0	-13.9	299	Specific	154.69	138.34	138.34	4.07	94	>sp|P00740-6|FA9_HUMAN Coagulation factor IX OS=Homo sapiens variant 2 G 44 V GN=F9 PE=1 SV=2	117	sample=1 period=1 cycle=774 experiment=2	sample=1 period=1 cycle=774 experiment=2	8.3152
00578:4	1	R.IIPHHNYNAAINK.Y			376.952	4	1504.79	1504.8	0	-9.9	299	Specific	155.32	155.32	155.32	3.67	94	>sp|P00740-6|FA9_HUMAN Coagulation factor IX OS=Homo sapiens variant 2 G 44 V GN=F9 PE=1 SV=2	117	sample=1 period=1 cycle=808 experiment=2	sample=1 period=1 cycle=808 experiment=2	9.2865
00818:4	1	R.IIPHHNYNAAINK.Y			376.951	4	1504.78	1504.8	0	-13.2	299	Specific	155.42	155.42	155.42	4.07	94	>sp|P00740-6|FA9_HUMAN Coagulation factor IX OS=Homo sapiens variant 2 G 44 V GN=F9 PE=1 SV=2	117	sample=1 period=1 cycle=831 experiment=4	sample=1 period=1 cycle=831 experiment=4	9.9538
00651:4	1	R.IIPHHNYNAAINK.Y			376.952	4	1504.79	1504.8	0	-9.8	299	Specific	155.71	155.71	155.71	4	94	>sp|P00740-6|FA9_HUMAN Coagulation factor IX OS=Homo sapiens variant 2 G 44 V GN=F9 PE=1 SV=2	117	sample=1 period=1 cycle=816 experiment=2	sample=1 period=1 cycle=816 experiment=2	9.5148
00472:4	1	R.IIPHHNYNAAINK.Y			376.951	4	1504.78	1504.8	0	-12.7	299	Specific	157.1	157.1	157.1	4.07	94	>sp|P00740-6|FA9_HUMAN Coagulation factor IX OS=Homo sapiens variant 2 G 44 V GN=F9 PE=1 SV=2	117	sample=1 period=1 cycle=792 experiment=2	sample=1 period=1 cycle=792 experiment=2	8.8332
00806:4	1	R.IIPHHNYNAAINK.Y			376.951	4	1504.78	1504.8	0	-13.7	299	Specific	157.34	157.34	157.34	4.52	94	>sp|P00740-6|FA9_HUMAN Coagulation factor IX OS=Homo sapiens variant 2 G 44 V GN=F9 PE=1 SV=2	117	sample=1 period=1 cycle=830 experiment=3	sample=1 period=1 cycle=830 experiment=3	9.9212
00186:4	1	R.IIPHHNYNAAINK.Y			376.951	4	1504.78	1504.8	0	-12.3	299	Specific	157.7	157.7	157.7	4.07	94	>sp|P00740-6|FA9_HUMAN Coagulation factor IX OS=Homo sapiens variant 2 G 44 V GN=F9 PE=1 SV=2	117	sample=1 period=1 cycle=767 experiment=2	sample=1 period=1 cycle=767 experiment=2	8.1125
00050:4	1	R.IIPHHNYNAAINK.Y			376.951	4	1504.78	1504.8	0	-12.4	299	Specific	159.6	159.6	159.6	4.07	94	>sp|P00740-6|FA9_HUMAN Coagulation factor IX OS=Homo sapiens variant 2 G 44 V GN=F9 PE=1 SV=2	117	sample=1 period=1 cycle=754 experiment=2	sample=1 period=1 cycle=754 experiment=2	7.7428
00900:4	1	R.IIPHHNYNAAINK.Y			376.951	4	1504.78	1504.8	0	-13.7	299	Specific	161.27	161.27	161.27	4.07	94	>sp|P00740-6|FA9_HUMAN Coagulation factor IX OS=Homo sapiens variant 2 G 44 V GN=F9 PE=1 SV=2	117	sample=1 period=1 cycle=839 experiment=3	sample=1 period=1 cycle=839 experiment=3	10.1852
00279:4	1	R.IIPHHNYNAAINK.Y			376.951	4	1504.78	1504.8	0	-13.9	299	Specific	163.11	120.59	120.59	3.57	94	>sp|P00740-6|FA9_HUMAN Coagulation factor IX OS=Homo sapiens variant 2 G 44 V GN=F9 PE=1 SV=2	117	sample=1 period=1 cycle=774 experiment=3	sample=1 period=1 cycle=774 experiment=3	8.316
02333:3	1	R.IIPHHNYNAAINK.Y			502.267	3	1504.79	1504.8	0	-10.7	299	Specific	163.57	163.57	163.57	4.49	94	>sp|P00740-6|FA9_HUMAN Coagulation factor IX OS=Homo sapiens variant 2 G 44 V GN=F9 PE=1 SV=2	117	sample=1 period=1 cycle=963 experiment=6	sample=1 period=1 cycle=963 experiment=6	13.759
02364:3	1	R.IIPHHNYNAAINK.Y			502.27	3	1504.8	1504.8	0	-4.1	299	Specific	163.97	163.97	163.97	3.7	94	>sp|P00740-6|FA9_HUMAN Coagulation factor IX OS=Homo sapiens variant 2 G 44 V GN=F9 PE=1 SV=2	117	sample=1 period=1 cycle=965 experiment=10	sample=1 period=1 cycle=965 experiment=10	13.8198
03365:3	1	R.IIPHHNYNAAINK.Y			502.267	3	1504.79	1504.8	0	-10.1	299	Specific	165.09	165.09	165.09	4.65	94	>sp|P00740-6|FA9_HUMAN Coagulation factor IX OS=Homo sapiens variant 2 G 44 V GN=F9 PE=1 SV=2	117	sample=1 period=1 cycle=1049 experiment=2	sample=1 period=1 cycle=1049 experiment=2	16.296
00488:4	1	R.IIPHHNYNAAINK.Y			376.954	4	1504.79	1504.8	0	-5.4	299	Specific	168.17	168.17	168.17	3.41	94	>sp|P00740-6|FA9_HUMAN Coagulation factor IX OS=Homo sapiens variant 2 G 44 V GN=F9 PE=1 SV=2	117	sample=1 period=1 cycle=795 experiment=2	sample=1 period=1 cycle=795 experiment=2	8.9189
00936:4	1	R.IIPHHNYNAAINK.Y			376.95	4	1504.78	1504.8	0	-14.5	299	Specific	171.08	171.08	171.08	4.07	94	>sp|P00740-6|FA9_HUMAN Coagulation factor IX OS=Homo sapiens variant 2 G 44 V GN=F9 PE=1 SV=2	117	sample=1 period=1 cycle=843 experiment=4	sample=1 period=1 cycle=843 experiment=4	10.3044
01055:4	1	R.IIPHHNYNAAINK.Y			376.951	4	1504.78	1504.8	0	-12.2	299	Specific	172.27	172.27	172.27	4.52	94	>sp|P00740-6|FA9_HUMAN Coagulation factor IX OS=Homo sapiens variant 2 G 44 V GN=F9 PE=1 SV=2	117	sample=1 period=1 cycle=854 experiment=3	sample=1 period=1 cycle=854 experiment=3	10.6224
02764:3	1	R.IIPHHNYNAAINK.Y			502.265	3	1504.78	1504.8	0	-14.5	299	Specific	173.33	173.33	173.33	5.24	94	>sp|P00740-6|FA9_HUMAN Coagulation factor IX OS=Homo sapiens variant 2 G 44 V GN=F9 PE=1 SV=2	117	sample=1 period=1 cycle=994 experiment=3	sample=1 period=1 cycle=994 experiment=3	14.6664
00238:4	1	R.IIPHHNYNAAINK.Y			376.951	4	1504.78	1504.8	0	-13.3	299	Specific	174.61	174.61	174.61	4.7	94	>sp|P00740-6|FA9_HUMAN Coagulation factor IX OS=Homo sapiens variant 2 G 44 V GN=F9 PE=1 SV=2	117	sample=1 period=1 cycle=771 experiment=3	sample=1 period=1 cycle=771 experiment=3	8.2288
00782:4	1	R.IIPHHNYNAAINK.Y			376.952	4	1504.79	1504.8	0	-11	299	Specific	175.07	175.07	175.07	3.78	94	>sp|P00740-6|FA9_HUMAN Coagulation factor IX OS=Homo sapiens variant 2 G 44 V GN=F9 PE=1 SV=2	117	sample=1 period=1 cycle=828 experiment=3	sample=1 period=1 cycle=828 experiment=3	9.8645
02448:3	1	R.IIPHHNYNAAINK.Y			502.266	3	1504.78	1504.8	0	-11.7	299	Specific	178.59	178.59	178.59	4.67	94	>sp|P00740-6|FA9_HUMAN Coagulation factor IX OS=Homo sapiens variant 2 G 44 V GN=F9 PE=1 SV=2	117	sample=1 period=1 cycle=971 experiment=11	sample=1 period=1 cycle=971 experiment=11	13.9937
01126:4	1	R.IIPHHNYNAAINK.Y			376.952	4	1504.79	1504.8	0	-11	299	Specific	178.76	174.99	174.99	4.15	94	>sp|P00740-6|FA9_HUMAN Coagulation factor IX OS=Homo sapiens variant 2 G 44 V GN=F9 PE=1 SV=2	117	sample=1 period=1 cycle=861 experiment=3	sample=1 period=1 cycle=861 experiment=3	10.8304
00851:4	1	R.IIPHHNYNAAINK.Y			376.952	4	1504.79	1504.8	0	-9.8	299	Specific	179.47	179.47	179.47	3.78	94	>sp|P00740-6|FA9_HUMAN Coagulation factor IX OS=Homo sapiens variant 2 G 44 V GN=F9 PE=1 SV=2	117	sample=1 period=1 cycle=834 experiment=3	sample=1 period=1 cycle=834 experiment=3	10.0413
03101:3	1	R.IIPHHNYNAAINK.Y			502.271	3	1504.8	1504.8	0	-2.6	299	Specific	179.76	179.76	179.76	3.71	94	>sp|P00740-6|FA9_HUMAN Coagulation factor IX OS=Homo sapiens variant 2 G 44 V GN=F9 PE=1 SV=2	117	sample=1 period=1 cycle=1021 experiment=3	sample=1 period=1 cycle=1021 experiment=3	15.4691
01152:4	1	R.IIPHHNYNAAINK.Y			376.952	4	1504.79	1504.8	0	-9.6	299	Specific	182.95	182.95	182.95	4.15	94	>sp|P00740-6|FA9_HUMAN Coagulation factor IX OS=Homo sapiens variant 2 G 44 V GN=F9 PE=1 SV=2	117	sample=1 period=1 cycle=864 experiment=3	sample=1 period=1 cycle=864 experiment=3	10.9207
03403:3	1	R.IIPHHNYNAAINK.Y			502.267	3	1504.78	1504.8	0	-11.3	299	Specific	184.44	184.44	184.44	4.21	94	>sp|P00740-6|FA9_HUMAN Coagulation factor IX OS=Homo sapiens variant 2 G 44 V GN=F9 PE=1 SV=2	117	sample=1 period=1 cycle=1055 experiment=2	sample=1 period=1 cycle=1055 experiment=2	16.4752
02628:3	1	R.IIPHHNYNAAINK.Y			502.269	3	1504.79	1504.8	0	-6.8	299	Specific	186.53	186.53	186.53	4.53	94	>sp|P00740-6|FA9_HUMAN Coagulation factor IX OS=Homo sapiens variant 2 G 44 V GN=F9 PE=1 SV=2	117	sample=1 period=1 cycle=985 experiment=7	sample=1 period=1 cycle=985 experiment=7	14.403
01505:3	1	R.IIPHHNYNAAINK.Y			502.266	3	1504.78	1504.8	0	-11.7	299	Specific	188	188	188	4.67	94	>sp|P00740-6|FA9_HUMAN Coagulation factor IX OS=Homo sapiens variant 2 G 44 V GN=F9 PE=1 SV=2	117	sample=1 period=1 cycle=897 experiment=3	sample=1 period=1 cycle=897 experiment=3	11.8793
00265:4	1	R.IIPHHNYNAAINK.Y			376.951	4	1504.78	1504.8	0	-13.4	299	Specific	189.23	189.23	189.23	4.23	94	>sp|P00740-6|FA9_HUMAN Coagulation factor IX OS=Homo sapiens variant 2 G 44 V GN=F9 PE=1 SV=2	117	sample=1 period=1 cycle=773 experiment=3	sample=1 period=1 cycle=773 experiment=3	8.2868
00758:4	1	R.IIPHHNYNAAINK.Y			376.951	4	1504.78	1504.8	0	-12.5	299	Specific	189.33	189.33	189.33	4.7	94	>sp|P00740-6|FA9_HUMAN Coagulation factor IX OS=Homo sapiens variant 2 G 44 V GN=F9 PE=1 SV=2	117	sample=1 period=1 cycle=826 experiment=3	sample=1 period=1 cycle=826 experiment=3	9.8047
00312:4	1	R.IIPHHNYNAAINK.Y			376.951	4	1504.78	1504.8	0	-12.4	299	Specific	189.73	189.73	189.73	4.7	94	>sp|P00740-6|FA9_HUMAN Coagulation factor IX OS=Homo sapiens variant 2 G 44 V GN=F9 PE=1 SV=2	117	sample=1 period=1 cycle=776 experiment=3	sample=1 period=1 cycle=776 experiment=3	8.3747
03157:3	1	R.IIPHHNYNAAINK.Y			502.267	3	1504.79	1504.8	0	-10.3	299	Specific	193.03	193.03	193.03	4.32	94	>sp|P00740-6|FA9_HUMAN Coagulation factor IX OS=Homo sapiens variant 2 G 44 V GN=F9 PE=1 SV=2	117	sample=1 period=1 cycle=1027 experiment=3	sample=1 period=1 cycle=1027 experiment=3	15.6493
02994:3	1	R.IIPHHNYNAAINK.Y			502.272	3	1504.8	1504.8	0	0.7	299	Specific	195.08	195.08	195.08	3.72	94	>sp|P00740-6|FA9_HUMAN Coagulation factor IX OS=Homo sapiens variant 2 G 44 V GN=F9 PE=1 SV=2	117	sample=1 period=1 cycle=1010 experiment=4	sample=1 period=1 cycle=1010 experiment=4	15.1409
03357:3	1	R.IIPHHNYNAAINK.Y			502.267	3	1504.79	1504.8	0	-11	299	Specific	196.02	196.02	196.02	4.32	94	>sp|P00740-6|FA9_HUMAN Coagulation factor IX OS=Homo sapiens variant 2 G 44 V GN=F9 PE=1 SV=2	117	sample=1 period=1 cycle=1048 experiment=3	sample=1 period=1 cycle=1048 experiment=3	16.2668
03215:3	1	R.IIPHHNYNAAINK.Y			502.266	3	1504.78	1504.8	0	-11.9	299	Specific	196.28	196.28	196.28	5.26	94	>sp|P00740-6|FA9_HUMAN Coagulation factor IX OS=Homo sapiens variant 2 G 44 V GN=F9 PE=1 SV=2	117	sample=1 period=1 cycle=1033 experiment=4	sample=1 period=1 cycle=1033 experiment=4	15.8245
00414:4	1	R.IIPHHNYNAAINK.Y			376.954	4	1504.79	1504.8	0	-5.4	299	Specific	198.31	198.31	198.31	3.54	94	>sp|P00740-6|FA9_HUMAN Coagulation factor IX OS=Homo sapiens variant 2 G 44 V GN=F9 PE=1 SV=2	117	sample=1 period=1 cycle=783 experiment=2	sample=1 period=1 cycle=783 experiment=2	8.5805
00328:4	1	R.IIPHHNYNAAINK.Y			376.951	4	1504.78	1504.8	0	-13.2	299	Specific	202.4	202.4	202.4	4.7	94	>sp|P00740-6|FA9_HUMAN Coagulation factor IX OS=Homo sapiens variant 2 G 44 V GN=F9 PE=1 SV=2	117	sample=1 period=1 cycle=777 experiment=3	sample=1 period=1 cycle=777 experiment=3	8.404
02264:3	1	R.IIPHHNYNAAINK.Y			502.267	3	1504.79	1504.8	0	-10.8	299	Specific	203.32	203.32	203.32	4.84	94	>sp|P00740-6|FA9_HUMAN Coagulation factor IX OS=Homo sapiens variant 2 G 44 V GN=F9 PE=1 SV=2	117	sample=1 period=1 cycle=959 experiment=7	sample=1 period=1 cycle=959 experiment=7	13.6454
02316:3	1	R.IIPHHNYNAAINK.Y			502.265	3	1504.78	1504.8	0	-14.5	299	Specific	203.68	203.68	203.68	5.26	94	>sp|P00740-6|FA9_HUMAN Coagulation factor IX OS=Homo sapiens variant 2 G 44 V GN=F9 PE=1 SV=2	117	sample=1 period=1 cycle=962 experiment=9	sample=1 period=1 cycle=962 experiment=9	13.7328
02720:3	1	R.IIPHHNYNAAINK.Y			502.267	3	1504.79	1504.8	0	-10	299	Specific	208.53	208.53	208.53	4.84	94	>sp|P00740-6|FA9_HUMAN Coagulation factor IX OS=Homo sapiens variant 2 G 44 V GN=F9 PE=1 SV=2	117	sample=1 period=1 cycle=991 experiment=5	sample=1 period=1 cycle=991 experiment=5	14.5798
01743:3	1	R.IIPHHNYNAAINK.Y			502.267	3	1504.79	1504.8	0	-10.6	299	Specific	209.7	209.7	209.7	4.67	94	>sp|P00740-6|FA9_HUMAN Coagulation factor IX OS=Homo sapiens variant 2 G 44 V GN=F9 PE=1 SV=2	117	sample=1 period=1 cycle=922 experiment=6	sample=1 period=1 cycle=922 experiment=6	12.5923
03086:3	1	R.IIPHHNYNAAINK.Y			502.268	3	1504.79	1504.8	0	-8.4	299	Specific	209.85	209.85	209.85	4.01	94	>sp|P00740-6|FA9_HUMAN Coagulation factor IX OS=Homo sapiens variant 2 G 44 V GN=F9 PE=1 SV=2	117	sample=1 period=1 cycle=1019 experiment=4	sample=1 period=1 cycle=1019 experiment=4	15.4093
00879:4	1	R.IIPHHNYNAAINK.Y			376.952	4	1504.79	1504.8	0	-10.6	299	Specific	216.55	216.55	216.55	4.15	94	>sp|P00740-6|FA9_HUMAN Coagulation factor IX OS=Homo sapiens variant 2 G 44 V GN=F9 PE=1 SV=2	117	sample=1 period=1 cycle=837 experiment=4	sample=1 period=1 cycle=837 experiment=4	10.1287
00572:4	1	R.IIPHHNYNAAINK.Y			376.953	4	1504.79	1504.8	0	-7.3	299	Specific	218.38	218.38	218.38	3.96	94	>sp|P00740-6|FA9_HUMAN Coagulation factor IX OS=Homo sapiens variant 2 G 44 V GN=F9 PE=1 SV=2	117	sample=1 period=1 cycle=807 experiment=2	sample=1 period=1 cycle=807 experiment=2	9.259
02179:3	1	R.IIPHHNYNAAINK.Y			502.269	3	1504.79	1504.8	0	-7.2	299	Specific	224.66	224.66	224.66	4.33	94	>sp|P00740-6|FA9_HUMAN Coagulation factor IX OS=Homo sapiens variant 2 G 44 V GN=F9 PE=1 SV=2	117	sample=1 period=1 cycle=953 experiment=7	sample=1 period=1 cycle=953 experiment=7	13.4744
01385:3	1	R.IIPHHNYNAAINK.Y			502.267	3	1504.79	1504.8	0	-11.2	299	Specific	237.84	237.84	237.84	4.67	94	>sp|P00740-6|FA9_HUMAN Coagulation factor IX OS=Homo sapiens variant 2 G 44 V GN=F9 PE=1 SV=2	117	sample=1 period=1 cycle=883 experiment=7	sample=1 period=1 cycle=883 experiment=7	11.4838
01275:3	1	R.IIPHHNYNAAINK.Y			502.266	3	1504.78	1504.8	0	-11.7	299	Specific	241.52	241.52	241.52	5.61	94	>sp|P00740-6|FA9_HUMAN Coagulation factor IX OS=Homo sapiens variant 2 G 44 V GN=F9 PE=1 SV=2	117	sample=1 period=1 cycle=874 experiment=5	sample=1 period=1 cycle=874 experiment=5	11.2167
03244:3	1	R.IIPHHNYNAAINK.Y			502.265	3	1504.78	1504.8	0	-13.5	299	Specific	242.74	242.74	242.74	5.66	94	>sp|P00740-6|FA9_HUMAN Coagulation factor IX OS=Homo sapiens variant 2 G 44 V GN=F9 PE=1 SV=2	117	sample=1 period=1 cycle=1036 experiment=4	sample=1 period=1 cycle=1036 experiment=4	15.9111
02421:3	1	R.IIPHHNYNAAINK.Y			502.269	3	1504.79	1504.8	0	-6.5	299	Specific	246	246	246	5.24	94	>sp|P00740-6|FA9_HUMAN Coagulation factor IX OS=Homo sapiens variant 2 G 44 V GN=F9 PE=1 SV=2	117	sample=1 period=1 cycle=969 experiment=8	sample=1 period=1 cycle=969 experiment=8	13.9357
03183:3	1	R.IIPHHNYNAAINK.Y			502.267	3	1504.79	1504.8	0	-10.7	299	Specific	248.32	248.32	248.32	6.32	94	>sp|P00740-6|FA9_HUMAN Coagulation factor IX OS=Homo sapiens variant 2 G 44 V GN=F9 PE=1 SV=2	117	sample=1 period=1 cycle=1030 experiment=4	sample=1 period=1 cycle=1030 experiment=4	15.7372
01711:3	1	R.IIPHHNYNAAINK.Y			502.27	3	1504.8	1504.8	0	-3.9	299	Specific	250.89	250.89	250.89	4.32	94	>sp|P00740-6|FA9_HUMAN Coagulation factor IX OS=Homo sapiens variant 2 G 44 V GN=F9 PE=1 SV=2	117	sample=1 period=1 cycle=919 experiment=10	sample=1 period=1 cycle=919 experiment=10	12.514
01235:3	1	R.IIPHHNYNAAINK.Y			502.267	3	1504.78	1504.8	0	-11.3	299	Specific	255.05	255.05	255.05	5.86	94	>sp|P00740-6|FA9_HUMAN Coagulation factor IX OS=Homo sapiens variant 2 G 44 V GN=F9 PE=1 SV=2	117	sample=1 period=1 cycle=871 experiment=7	sample=1 period=1 cycle=871 experiment=7	11.1319
01200:3	1	R.IIPHHNYNAAINK.Y			502.265	3	1504.78	1504.8	0	-13.3	299	Specific	260.17	260.17	260.17	6.29	94	>sp|P00740-6|FA9_HUMAN Coagulation factor IX OS=Homo sapiens variant 2 G 44 V GN=F9 PE=1 SV=2	117	sample=1 period=1 cycle=868 experiment=8	sample=1 period=1 cycle=868 experiment=8	11.0435
01250:3	1	R.IIPHHNYNAAINK.Y			502.266	3	1504.78	1504.8	0	-13.1	299	Specific	263.47	263.47	263.47	6.29	94	>sp|P00740-6|FA9_HUMAN Coagulation factor IX OS=Homo sapiens variant 2 G 44 V GN=F9 PE=1 SV=2	117	sample=1 period=1 cycle=872 experiment=7	sample=1 period=1 cycle=872 experiment=7	11.1608
01788:3	1	R.IIPHHNYNAAINK.Y			502.272	3	1504.8	1504.8	0	0.1	299	Specific	266.42	266.42	266.42	4.58	94	>sp|P00740-6|FA9_HUMAN Coagulation factor IX OS=Homo sapiens variant 2 G 44 V GN=F9 PE=1 SV=2	117	sample=1 period=1 cycle=925 experiment=9	sample=1 period=1 cycle=925 experiment=9	12.6776
02577:3	1	R.IIPHHNYNAAINK.Y			502.267	3	1504.79	1504.8	0	-9.9	299	Specific	266.89	266.89	266.89	5.86	94	>sp|P00740-6|FA9_HUMAN Coagulation factor IX OS=Homo sapiens variant 2 G 44 V GN=F9 PE=1 SV=2	117	sample=1 period=1 cycle=981 experiment=5	sample=1 period=1 cycle=981 experiment=5	14.2885
01554:3	1	R.IIPHHNYNAAINK.Y			502.265	3	1504.78	1504.8	0	-13.2	299	Specific	270.52	270.52	270.52	5.91	94	>sp|P00740-6|FA9_HUMAN Coagulation factor IX OS=Homo sapiens variant 2 G 44 V GN=F9 PE=1 SV=2	117	sample=1 period=1 cycle=903 experiment=5	sample=1 period=1 cycle=903 experiment=5	12.0526
01491:3	1	R.IIPHHNYNAAINK.Y			502.265	3	1504.78	1504.8	0	-14.2	299	Specific	272.05	272.05	272.05	6.47	94	>sp|P00740-6|FA9_HUMAN Coagulation factor IX OS=Homo sapiens variant 2 G 44 V GN=F9 PE=1 SV=2	117	sample=1 period=1 cycle=895 experiment=6	sample=1 period=1 cycle=895 experiment=6	11.8293
01623:3	1	R.IIPHHNYNAAINK.Y			502.267	3	1504.79	1504.8	0	-9.8	299	Specific	276.92	276.92	276.92	5.69	94	>sp|P00740-6|FA9_HUMAN Coagulation factor IX OS=Homo sapiens variant 2 G 44 V GN=F9 PE=1 SV=2	117	sample=1 period=1 cycle=910 experiment=6	sample=1 period=1 cycle=910 experiment=6	12.255
01213:3	1	R.IIPHHNYNAAINK.Y			502.265	3	1504.78	1504.8	0	-15	299	Specific	280.33	280.33	280.33	6.37	94	>sp|P00740-6|FA9_HUMAN Coagulation factor IX OS=Homo sapiens variant 2 G 44 V GN=F9 PE=1 SV=2	117	sample=1 period=1 cycle=869 experiment=7	sample=1 period=1 cycle=869 experiment=7	11.0779
01451:3	1	R.IIPHHNYNAAINK.Y			502.27	3	1504.8	1504.8	0	-4.5	299	Specific	280.69	280.69	280.69	4.92	94	>sp|P00740-6|FA9_HUMAN Coagulation factor IX OS=Homo sapiens variant 2 G 44 V GN=F9 PE=1 SV=2	117	sample=1 period=1 cycle=889 experiment=6	sample=1 period=1 cycle=889 experiment=6	11.6595
01045:3	1	R.IIPHHNYNAAINK.Y			502.265	3	1504.78	1504.8	0	-13.4	299	Specific	282.98	282.98	282.98	6.54	94	>sp|P00740-6|FA9_HUMAN Coagulation factor IX OS=Homo sapiens variant 2 G 44 V GN=F9 PE=1 SV=2	117	sample=1 period=1 cycle=853 experiment=7	sample=1 period=1 cycle=853 experiment=7	10.5949
00792:3	1	R.IIPHHNYNAAINK.Y			502.266	3	1504.78	1504.8	0	-12.7	299	Specific	292.46	292.46	292.46	6.16	94	>sp|P00740-6|FA9_HUMAN Coagulation factor IX OS=Homo sapiens variant 2 G 44 V GN=F9 PE=1 SV=2	117	sample=1 period=1 cycle=829 experiment=5	sample=1 period=1 cycle=829 experiment=5	9.8936
01478:3	1	R.IIPHHNYNAAINK.Y			502.267	3	1504.79	1504.8	0	-9.3	299	Specific	293.33	293.33	293.33	5.93	94	>sp|P00740-6|FA9_HUMAN Coagulation factor IX OS=Homo sapiens variant 2 G 44 V GN=F9 PE=1 SV=2	117	sample=1 period=1 cycle=893 experiment=4	sample=1 period=1 cycle=893 experiment=4	11.7716
02936:3	1	R.IIPHHNYNAAINK.Y			502.271	3	1504.8	1504.8	0	-2.6	299	Specific	300.93	300.93	300.93	5.14	94	>sp|P00740-6|FA9_HUMAN Coagulation factor IX OS=Homo sapiens variant 2 G 44 V GN=F9 PE=1 SV=2	117	sample=1 period=1 cycle=1005 experiment=5	sample=1 period=1 cycle=1005 experiment=5	14.9949
00947:3	1	R.IIPHHNYNAAINK.Y			502.265	3	1504.78	1504.8	0	-14.9	299	Specific	310.55	310.55	310.55	6.54	94	>sp|P00740-6|FA9_HUMAN Coagulation factor IX OS=Homo sapiens variant 2 G 44 V GN=F9 PE=1 SV=2	117	sample=1 period=1 cycle=844 experiment=6	sample=1 period=1 cycle=844 experiment=6	10.3373
01319:3	1	R.IIPHHNYNAAINK.Y			502.265	3	1504.78	1504.8	0	-14.3	299	Specific	313.99	313.99	313.99	6.76	94	>sp|P00740-6|FA9_HUMAN Coagulation factor IX OS=Homo sapiens variant 2 G 44 V GN=F9 PE=1 SV=2	117	sample=1 period=1 cycle=877 experiment=5	sample=1 period=1 cycle=877 experiment=5	11.3054
01346:3	1	R.IIPHHNYNAAINK.Y			502.268	3	1504.79	1504.8	0	-8.3	299	Specific	322.28	322.28	322.28	5.82	94	>sp|P00740-6|FA9_HUMAN Coagulation factor IX OS=Homo sapiens variant 2 G 44 V GN=F9 PE=1 SV=2	117	sample=1 period=1 cycle=880 experiment=4	sample=1 period=1 cycle=880 experiment=4	11.3941
01307:3	1	R.IIPHHNYNAAINK.Y			502.265	3	1504.78	1504.8	0	-14.4	299	Specific	326.68	326.68	326.68	7.03	94	>sp|P00740-6|FA9_HUMAN Coagulation factor IX OS=Homo sapiens variant 2 G 44 V GN=F9 PE=1 SV=2	117	sample=1 period=1 cycle=876 experiment=8	sample=1 period=1 cycle=876 experiment=8	11.2771
00760:3	1	R.IIPHHNYNAAINK.Y			502.265	3	1504.78	1504.8	0	-13.4	299	Specific	332.95	332.95	332.95	6.8	94	>sp|P00740-6|FA9_HUMAN Coagulation factor IX OS=Homo sapiens variant 2 G 44 V GN=F9 PE=1 SV=2	117	sample=1 period=1 cycle=826 experiment=5	sample=1 period=1 cycle=826 experiment=5	9.8063
01113:3	1	R.IIPHHNYNAAINK.Y			502.265	3	1504.78	1504.8	0	-13.4	299	Specific	334.56	334.56	334.56	6.98	94	>sp|P00740-6|FA9_HUMAN Coagulation factor IX OS=Homo sapiens variant 2 G 44 V GN=F9 PE=1 SV=2	117	sample=1 period=1 cycle=859 experiment=6	sample=1 period=1 cycle=859 experiment=6	10.7763
01164:3	1	R.IIPHHNYNAAINK.Y			502.266	3	1504.78	1504.8	0	-12.9	299	Specific	341.18	341.18	341.18	6.98	94	>sp|P00740-6|FA9_HUMAN Coagulation factor IX OS=Homo sapiens variant 2 G 44 V GN=F9 PE=1 SV=2	117	sample=1 period=1 cycle=865 experiment=6	sample=1 period=1 cycle=865 experiment=6	10.9558
00561:3	1	R.IIPHHNYNAAINK.Y			502.266	3	1504.78	1504.8	0	-12.6	299	Specific	342.77	342.77	342.77	6.98	94	>sp|P00740-6|FA9_HUMAN Coagulation factor IX OS=Homo sapiens variant 2 G 44 V GN=F9 PE=1 SV=2	117	sample=1 period=1 cycle=805 experiment=3	sample=1 period=1 cycle=805 experiment=3	9.2067
00025:3	1	R.IIPHHNYNAAINK.Y			502.265	3	1504.78	1504.8	0	-13.7	299	Specific	343.37	343.37	343.37	6.8	94	>sp|P00740-6|FA9_HUMAN Coagulation factor IX OS=Homo sapiens variant 2 G 44 V GN=F9 PE=1 SV=2	117	sample=1 period=1 cycle=752 experiment=3	sample=1 period=1 cycle=752 experiment=3	7.6877
00259:3	1	R.IIPHHNYNAAINK.Y			502.266	3	1504.78	1504.8	0	-12.6	299	Specific	344.3	344.3	344.3	6.98	94	>sp|P00740-6|FA9_HUMAN Coagulation factor IX OS=Homo sapiens variant 2 G 44 V GN=F9 PE=1 SV=2	117	sample=1 period=1 cycle=772 experiment=8	sample=1 period=1 cycle=772 experiment=8	8.2662
01649:3	1	R.IIPHHNYNAAINK.Y			502.27	3	1504.8	1504.8	0	-4.2	299	Specific	345.08	345.08	345.08	5.4	94	>sp|P00740-6|FA9_HUMAN Coagulation factor IX OS=Homo sapiens variant 2 G 44 V GN=F9 PE=1 SV=2	117	sample=1 period=1 cycle=913 experiment=6	sample=1 period=1 cycle=913 experiment=6	12.3439
00827:3	1	R.IIPHHNYNAAINK.Y			502.265	3	1504.78	1504.8	0	-14	299	Specific	352.01	352.01	352.01	6.98	94	>sp|P00740-6|FA9_HUMAN Coagulation factor IX OS=Homo sapiens variant 2 G 44 V GN=F9 PE=1 SV=2	117	sample=1 period=1 cycle=832 experiment=5	sample=1 period=1 cycle=832 experiment=5	9.9814
01521:3	1	R.IIPHHNYNAAINK.Y			502.266	3	1504.78	1504.8	0	-12.7	299	Specific	358.13	358.13	358.13	6.98	94	>sp|P00740-6|FA9_HUMAN Coagulation factor IX OS=Homo sapiens variant 2 G 44 V GN=F9 PE=1 SV=2	117	sample=1 period=1 cycle=898 experiment=8	sample=1 period=1 cycle=898 experiment=8	11.9176
00056:3	1	R.IIPHHNYNAAINK.Y			502.266	3	1504.78	1504.8	0	-13	299	Specific	358.18	358.18	358.18	7.03	94	>sp|P00740-6|FA9_HUMAN Coagulation factor IX OS=Homo sapiens variant 2 G 44 V GN=F9 PE=1 SV=2	117	sample=1 period=1 cycle=754 experiment=8	sample=1 period=1 cycle=754 experiment=8	7.7528
00889:3	1	R.IIPHHNYNAAINK.Y			502.266	3	1504.78	1504.8	0	-11.9	299	Specific	359.69	359.69	359.69	6.98	94	>sp|P00740-6|FA9_HUMAN Coagulation factor IX OS=Homo sapiens variant 2 G 44 V GN=F9 PE=1 SV=2	117	sample=1 period=1 cycle=838 experiment=4	sample=1 period=1 cycle=838 experiment=4	10.1577
00546:3	1	R.IIPHHNYNAAINK.Y			502.268	3	1504.79	1504.8	0	-8.8	299	Specific	362.23	362.23	362.23	6.11	94	>sp|P00740-6|FA9_HUMAN Coagulation factor IX OS=Homo sapiens variant 2 G 44 V GN=F9 PE=1 SV=2	117	sample=1 period=1 cycle=802 experiment=3	sample=1 period=1 cycle=802 experiment=3	9.1194
01138:3	1	R.IIPHHNYNAAINK.Y			502.265	3	1504.78	1504.8	0	-14	299	Specific	367.96	367.96	367.96	8.48	94	>sp|P00740-6|FA9_HUMAN Coagulation factor IX OS=Homo sapiens variant 2 G 44 V GN=F9 PE=1 SV=2	117	sample=1 period=1 cycle=862 experiment=5	sample=1 period=1 cycle=862 experiment=5	10.8663
00698:3	1	R.IIPHHNYNAAINK.Y			502.267	3	1504.79	1504.8	0	-10.7	299	Specific	371.06	371.06	371.06	7.82	94	>sp|P00740-6|FA9_HUMAN Coagulation factor IX OS=Homo sapiens variant 2 G 44 V GN=F9 PE=1 SV=2	117	sample=1 period=1 cycle=820 experiment=5	sample=1 period=1 cycle=820 experiment=5	9.6362
00480:3	1	R.IIPHHNYNAAINK.Y			502.267	3	1504.79	1504.8	0	-11.2	299	Specific	372.5	372.5	372.5	7.82	94	>sp|P00740-6|FA9_HUMAN Coagulation factor IX OS=Homo sapiens variant 2 G 44 V GN=F9 PE=1 SV=2	117	sample=1 period=1 cycle=793 experiment=3	sample=1 period=1 cycle=793 experiment=3	8.8705
00449:3	1	R.IIPHHNYNAAINK.Y			502.265	3	1504.78	1504.8	0	-13.4	299	Specific	374.83	374.83	374.83	8.25	94	>sp|P00740-6|FA9_HUMAN Coagulation factor IX OS=Homo sapiens variant 2 G 44 V GN=F9 PE=1 SV=2	117	sample=1 period=1 cycle=788 experiment=4	sample=1 period=1 cycle=788 experiment=4	8.7238
00858:3	1	R.IIPHHNYNAAINK.Y			502.265	3	1504.78	1504.8	0	-14.5	299	Specific	379.14	379.14	379.14	8.43	94	>sp|P00740-6|FA9_HUMAN Coagulation factor IX OS=Homo sapiens variant 2 G 44 V GN=F9 PE=1 SV=2	117	sample=1 period=1 cycle=835 experiment=4	sample=1 period=1 cycle=835 experiment=4	10.0705
00482:3	1	R.IIPHHNYNAAINK.Y			502.266	3	1504.78	1504.8	0	-12.7	299	Specific	389.82	389.82	389.82	8.43	94	>sp|P00740-6|FA9_HUMAN Coagulation factor IX OS=Homo sapiens variant 2 G 44 V GN=F9 PE=1 SV=2	117	sample=1 period=1 cycle=794 experiment=2	sample=1 period=1 cycle=794 experiment=2	8.8905
01171:3	1	R.IIPHHNYNAAINK.Y			502.265	3	1504.78	1504.8	0	-14.9	299	Specific	390.39	390.39	390.39	8.48	94	>sp|P00740-6|FA9_HUMAN Coagulation factor IX OS=Homo sapiens variant 2 G 44 V GN=F9 PE=1 SV=2	117	sample=1 period=1 cycle=866 experiment=3	sample=1 period=1 cycle=866 experiment=3	10.9817
00635:3	1	R.IIPHHNYNAAINK.Y			502.265	3	1504.78	1504.8	0	-13.2	299	Specific	391.21	391.21	391.21	8.48	94	>sp|P00740-6|FA9_HUMAN Coagulation factor IX OS=Homo sapiens variant 2 G 44 V GN=F9 PE=1 SV=2	117	sample=1 period=1 cycle=814 experiment=6	sample=1 period=1 cycle=814 experiment=6	9.4656
01548:3	1	R.IIPHHNYNAAINK.Y			502.266	3	1504.78	1504.8	0	-13	299	Specific	404.14	404.14	404.14	8.69	94	>sp|P00740-6|FA9_HUMAN Coagulation factor IX OS=Homo sapiens variant 2 G 44 V GN=F9 PE=1 SV=2	117	sample=1 period=1 cycle=902 experiment=5	sample=1 period=1 cycle=902 experiment=5	12.0292
00215:3	1	R.IIPHHNYNAAINK.Y			502.266	3	1504.78	1504.8	0	-11.6	299	Specific	408.84	408.84	408.84	8.08	94	>sp|P00740-6|FA9_HUMAN Coagulation factor IX OS=Homo sapiens variant 2 G 44 V GN=F9 PE=1 SV=2	117	sample=1 period=1 cycle=769 experiment=8	sample=1 period=1 cycle=769 experiment=8	8.1751
00144:3	1	R.IIPHHNYNAAINK.Y			502.265	3	1504.78	1504.8	0	-14.1	299	Specific	411.89	411.89	411.89	8.69	94	>sp|P00740-6|FA9_HUMAN Coagulation factor IX OS=Homo sapiens variant 2 G 44 V GN=F9 PE=1 SV=2	117	sample=1 period=1 cycle=763 experiment=3	sample=1 period=1 cycle=763 experiment=3	8.0003
00402:3	1	R.IIPHHNYNAAINK.Y			502.265	3	1504.78	1504.8	0	-14.1	299	Specific	412.85	405.29	405.29	8.69	94	>sp|P00740-6|FA9_HUMAN Coagulation factor IX OS=Homo sapiens variant 2 G 44 V GN=F9 PE=1 SV=2	117	sample=1 period=1 cycle=782 experiment=10	sample=1 period=1 cycle=782 experiment=10	8.5573
00667:3	1	R.IIPHHNYNAAINK.Y			502.266	3	1504.78	1504.8	0	-11.8	299	Specific	414.81	414.81	414.81	8.87	94	>sp|P00740-6|FA9_HUMAN Coagulation factor IX OS=Homo sapiens variant 2 G 44 V GN=F9 PE=1 SV=2	117	sample=1 period=1 cycle=817 experiment=5	sample=1 period=1 cycle=817 experiment=5	9.5495
00422:3	1	R.IIPHHNYNAAINK.Y			502.267	3	1504.78	1504.8	0	-11.3	299	Specific	415.15	415.15	415.15	8.08	94	>sp|P00740-6|FA9_HUMAN Coagulation factor IX OS=Homo sapiens variant 2 G 44 V GN=F9 PE=1 SV=2	117	sample=1 period=1 cycle=784 experiment=4	sample=1 period=1 cycle=784 experiment=4	8.6137
00728:3	1	R.IIPHHNYNAAINK.Y			502.265	3	1504.78	1504.8	0	-13.9	299	Specific	419.14	409.28	409.28	8.69	94	>sp|P00740-6|FA9_HUMAN Coagulation factor IX OS=Homo sapiens variant 2 G 44 V GN=F9 PE=1 SV=2	117	sample=1 period=1 cycle=823 experiment=5	sample=1 period=1 cycle=823 experiment=5	9.7227
00113:3	1	R.IIPHHNYNAAINK.Y			502.265	3	1504.78	1504.8	0	-15	299	Specific	421.2	421.2	421.2	8.87	94	>sp|P00740-6|FA9_HUMAN Coagulation factor IX OS=Homo sapiens variant 2 G 44 V GN=F9 PE=1 SV=2	117	sample=1 period=1 cycle=760 experiment=8	sample=1 period=1 cycle=760 experiment=8	7.9197
00079:3	1	R.IIPHHNYNAAINK.Y			502.266	3	1504.78	1504.8	0	-12.6	299	Specific	424.96	424.96	424.96	8.69	94	>sp|P00740-6|FA9_HUMAN Coagulation factor IX OS=Homo sapiens variant 2 G 44 V GN=F9 PE=1 SV=2	117	sample=1 period=1 cycle=757 experiment=5	sample=1 period=1 cycle=757 experiment=5	7.8361
00495:3	1	R.IIPHHNYNAAINK.Y			502.266	3	1504.78	1504.8	0	-12.5	299	Specific	426.76	426.76	426.76	8.87	94	>sp|P00740-6|FA9_HUMAN Coagulation factor IX OS=Homo sapiens variant 2 G 44 V GN=F9 PE=1 SV=2	117	sample=1 period=1 cycle=796 experiment=3	sample=1 period=1 cycle=796 experiment=3	8.9498
00345:3	1	R.IIPHHNYNAAINK.Y			502.266	3	1504.78	1504.8	0	-12.5	299	Specific	428.51	428.51	428.51	8.64	94	>sp|P00740-6|FA9_HUMAN Coagulation factor IX OS=Homo sapiens variant 2 G 44 V GN=F9 PE=1 SV=2	117	sample=1 period=1 cycle=778 experiment=7	sample=1 period=1 cycle=778 experiment=7	8.4367
00444:3	1	R.IIPHHNYNAAINK.Y			502.266	3	1504.78	1504.8	0	-13.1	299	Specific	434.4	434.4	434.4	8.87	94	>sp|P00740-6|FA9_HUMAN Coagulation factor IX OS=Homo sapiens variant 2 G 44 V GN=F9 PE=1 SV=2	117	sample=1 period=1 cycle=787 experiment=3	sample=1 period=1 cycle=787 experiment=3	8.699
00300:3	1	R.IIPHHNYNAAINK.Y			502.265	3	1504.78	1504.8	0	-13.8	299	Specific	439.88	439.88	439.88	8.69	94	>sp|P00740-6|FA9_HUMAN Coagulation factor IX OS=Homo sapiens variant 2 G 44 V GN=F9 PE=1 SV=2	117	sample=1 period=1 cycle=775 experiment=6	sample=1 period=1 cycle=775 experiment=6	8.3478
00605:3	1	R.IIPHHNYNAAINK.Y			502.268	3	1504.79	1504.8	0	-8.9	299	Specific	444.93	444.93	444.93	7.95	94	>sp|P00740-6|FA9_HUMAN Coagulation factor IX OS=Homo sapiens variant 2 G 44 V GN=F9 PE=1 SV=2	117	sample=1 period=1 cycle=811 experiment=3	sample=1 period=1 cycle=811 experiment=3	9.3754
00580:3	1	R.IIPHHNYNAAINK.Y			502.266	3	1504.78	1504.8	0	-11.7	299	Specific	444.99	444.99	444.99	8.32	94	>sp|P00740-6|FA9_HUMAN Coagulation factor IX OS=Homo sapiens variant 2 G 44 V GN=F9 PE=1 SV=2	117	sample=1 period=1 cycle=808 experiment=4	sample=1 period=1 cycle=808 experiment=4	9.2898
00389:3	1	R.IIPHHNYNAAINK.Y			502.266	3	1504.78	1504.8	0	-13	299	Specific	450.5	450.5	450.5	8.93	94	>sp|P00740-6|FA9_HUMAN Coagulation factor IX OS=Homo sapiens variant 2 G 44 V GN=F9 PE=1 SV=2	117	sample=1 period=1 cycle=781 experiment=6	sample=1 period=1 cycle=781 experiment=6	8.5283
00774:3	1	R.IIPHHNYNAAINK.Y			502.265	3	1504.78	1504.8	0	-14.4	299	Specific	453.14	453.14	453.14	8.75	94	>sp|P00740-6|FA9_HUMAN Coagulation factor IX OS=Homo sapiens variant 2 G 44 V GN=F9 PE=1 SV=2	117	sample=1 period=1 cycle=827 experiment=5	sample=1 period=1 cycle=827 experiment=5	9.8387
00178:3	1	R.IIPHHNYNAAINK.Y			502.266	3	1504.78	1504.8	0	-12.3	299	Specific	454.23	454.23	454.23	9.41	94	>sp|P00740-6|FA9_HUMAN Coagulation factor IX OS=Homo sapiens variant 2 G 44 V GN=F9 PE=1 SV=2	117	sample=1 period=1 cycle=766 experiment=4	sample=1 period=1 cycle=766 experiment=4	8.088
00954:3	1	R.IIPHHNYNAAINK.Y			502.265	3	1504.78	1504.8	0	-14.2	299	Specific	465.43	465.43	465.43	8.75	94	>sp|P00740-6|FA9_HUMAN Coagulation factor IX OS=Homo sapiens variant 2 G 44 V GN=F9 PE=1 SV=2	117	sample=1 period=1 cycle=845 experiment=4	sample=1 period=1 cycle=845 experiment=4	10.3618
00068:2	1	R.IIPHHNYNAAINK.Y			752.896	2	1504.78	1504.8	0	-11.5	299	Specific	594.14	509.64	509.64	8.08	94	>sp|P00740-6|FA9_HUMAN Coagulation factor IX OS=Homo sapiens variant 2 G 44 V GN=F9 PE=1 SV=2	117	sample=1 period=1 cycle=755 experiment=11	sample=1 period=1 cycle=755 experiment=11	7.7861
00210:4	1	R.IIPHHNYN[+0.984]AAINK.Y		N[+1]	377.203	4	1505.79	1505.79	0	1.9	299	Specific	185.67	185.67	3.32	3.4	94	>sp|P00740-6|FA9_HUMAN Coagulation factor IX OS=Homo sapiens variant 2 G 44 V GN=F9 PE=1 SV=2	117	sample=1 period=1 cycle=769 experiment=3	sample=1 period=1 cycle=769 experiment=3	8.1709
00198:4	1	R.IIPHHN[+2204.772]YNAAINK.Y	HexNAc(4)Hex(5)NeuAc(2)	N[+2205]	928.142	4	3709.55	3709.57	0	-7.8	299	Specific	273.18	131.14	4.4	4.2	94	>sp|P00740-6|FA9_HUMAN Coagulation factor IX OS=Homo sapiens variant 2 G 44 V GN=F9 PE=1 SV=2	117	sample=1 period=1 cycle=767 experiment=14	sample=1 period=1 cycle=767 experiment=14	8.1284
00363:3	1	R.IIPHHN[+0.984]YNAAINK.Y		N[+1]	502.597	3	1505.78	1505.79	0	-6.5	299	Specific	291.13	291.13	63.71	5.56	94	>sp|P00740-6|FA9_HUMAN Coagulation factor IX OS=Homo sapiens variant 2 G 44 V GN=F9 PE=1 SV=2	117	sample=1 period=1 cycle=779 experiment=6	sample=1 period=1 cycle=779 experiment=6	8.4652
00346:3	1	R.IIPHHN[+0.984]YNAAINK.Y		N[+1]	502.597	3	1505.78	1505.79	0	-5.4	299	Specific	406.45	406.45	29.76	7	94	>sp|P00740-6|FA9_HUMAN Coagulation factor IX OS=Homo sapiens variant 2 G 44 V GN=F9 PE=1 SV=2	117	sample=1 period=1 cycle=778 experiment=8	sample=1 period=1 cycle=778 experiment=8	8.4375
00222:4	1	R.IIPHHN[+2204.772]YNAAINK.Y	HexNAc(4)Hex(5)NeuAc(2)	N[+2205]	928.142	4	3709.55	3709.57	0	-7.6	299	Specific	409.18	283.1	13.92	5.89	94	>sp|P00740-6|FA9_HUMAN Coagulation factor IX OS=Homo sapiens variant 2 G 44 V GN=F9 PE=1 SV=2	117	sample=1 period=1 cycle=769 experiment=15	sample=1 period=1 cycle=769 experiment=15	8.186
00185:4	1	R.IIPHHN[+2204.772]YNAAINK.Y	HexNAc(4)Hex(5)NeuAc(2)	N[+2205]	928.14	4	3709.54	3709.57	0	-9.4	299	Specific	480.24	372.12	14.08	9.02	94	>sp|P00740-6|FA9_HUMAN Coagulation factor IX OS=Homo sapiens variant 2 G 44 V GN=F9 PE=1 SV=2	117	sample=1 period=1 cycle=766 experiment=11	sample=1 period=1 cycle=766 experiment=11	8.0997
05270:3	1	K.YNHDIALLELDEPLVLNSYVTPIC[+71.037]IADK.E		C[+71]	1081.55	3	3242.63	3242.67	0	-11.8	312	Specific	881.58	875.07	875.07	15.08	94	>sp|P00740-6|FA9_HUMAN Coagulation factor IX OS=Homo sapiens variant 2 G 44 V GN=F9 PE=1 SV=2	117	sample=1 period=1 cycle=1592 experiment=2	sample=1 period=1 cycle=1592 experiment=2	30.9295
05268:3	1	K.YNHDIALLELDEPLVLNSYVTPIC[+71.037]IADK.E		C[+71]	1081.55	3	3242.63	3242.67	0	-10.6	312	Specific	917.2	860.85	860.85	16.08	94	>sp|P00740-6|FA9_HUMAN Coagulation factor IX OS=Homo sapiens variant 2 G 44 V GN=F9 PE=1 SV=2	117	sample=1 period=1 cycle=1590 experiment=3	sample=1 period=1 cycle=1590 experiment=3	30.8696
05266:3	1	K.YNHDIALLELDEPLVLNSYVTPIC[+71.037]IADK.E		C[+71]	1081.55	3	3242.63	3242.67	0	-9.9	312	Specific	989.49	953.38	953.38	17.08	94	>sp|P00740-6|FA9_HUMAN Coagulation factor IX OS=Homo sapiens variant 2 G 44 V GN=F9 PE=1 SV=2	117	sample=1 period=1 cycle=1589 experiment=2	sample=1 period=1 cycle=1589 experiment=2	30.8391
05310:4	1	K.YNHDIALLELDEPLVLNSYVTPIC[+71.037]IADKEYTNIFLK.F		C[+71]	1063.55	4	4251.16	4251.19	0	-8.1	312	Specific	1032.45	1032.45	256.88	18.79	94	>sp|P00740-6|FA9_HUMAN Coagulation factor IX OS=Homo sapiens variant 2 G 44 V GN=F9 PE=1 SV=2	117	sample=1 period=1 cycle=1870 experiment=2	sample=1 period=1 cycle=1870 experiment=2	34.7157
05311:4	1	K.YNHDIALLELDEPLVLNSYVTPIC[+71.037]IADKEYTNIFLK.F		C[+71]	1063.55	4	4251.18	4251.19	0	-4.3	312	Specific	1121.36	1121.36	256.19	20.13	94	>sp|P00740-6|FA9_HUMAN Coagulation factor IX OS=Homo sapiens variant 2 G 44 V GN=F9 PE=1 SV=2	117	sample=1 period=1 cycle=1871 experiment=2	sample=1 period=1 cycle=1871 experiment=2	34.7463
05312:4	1	K.YNHDIALLELDEPLVLNSYVTPIC[+71.037]IADKEYTNIFLK.F		C[+71]	1063.55	4	4251.18	4251.19	0	-2.5	312	Specific	1210.51	1210.51	347.75	21.95	94	>sp|P00740-6|FA9_HUMAN Coagulation factor IX OS=Homo sapiens variant 2 G 44 V GN=F9 PE=1 SV=2	117	sample=1 period=1 cycle=1875 experiment=2	sample=1 period=1 cycle=1875 experiment=2	34.8099
03546:2	1	K.EYTNIFLK.F			514.27	2	1027.53	1027.55	0	-11.8	340	Specific	219.04	219.04	219.04	4.75	94	>sp|P00740-6|FA9_HUMAN Coagulation factor IX OS=Homo sapiens variant 2 G 44 V GN=F9 PE=1 SV=2	117	sample=1 period=1 cycle=1083 experiment=3	sample=1 period=1 cycle=1083 experiment=3	17.3165
03507:2	1	K.EYTNIFLK.F			514.27	2	1027.53	1027.55	0	-13.1	340	Specific	318.77	318.77	318.77	6.4	94	>sp|P00740-6|FA9_HUMAN Coagulation factor IX OS=Homo sapiens variant 2 G 44 V GN=F9 PE=1 SV=2	117	sample=1 period=1 cycle=1076 experiment=2	sample=1 period=1 cycle=1076 experiment=2	17.103
03514:2	1	K.EYTNIFLK.F			514.269	2	1027.53	1027.55	0	-14.5	340	Specific	324.09	324.09	324.09	6.66	94	>sp|P00740-6|FA9_HUMAN Coagulation factor IX OS=Homo sapiens variant 2 G 44 V GN=F9 PE=1 SV=2	117	sample=1 period=1 cycle=1077 experiment=3	sample=1 period=1 cycle=1077 experiment=3	17.1389
03405:2	1	K.EYTNIFLK.F			514.27	2	1027.53	1027.55	0	-13.1	340	Specific	356.7	356.7	356.7	6.67	94	>sp|P00740-6|FA9_HUMAN Coagulation factor IX OS=Homo sapiens variant 2 G 44 V GN=F9 PE=1 SV=2	117	sample=1 period=1 cycle=1055 experiment=4	sample=1 period=1 cycle=1055 experiment=4	16.4803
03478:2	1	K.EYTNIFLK.F			514.272	2	1027.54	1027.55	0	-8.9	340	Specific	360.63	360.52	360.52	5.98	94	>sp|P00740-6|FA9_HUMAN Coagulation factor IX OS=Homo sapiens variant 2 G 44 V GN=F9 PE=1 SV=2	117	sample=1 period=1 cycle=1070 experiment=2	sample=1 period=1 cycle=1070 experiment=2	16.9247
03332:2	1	K.EYTNIFLK.F			514.27	2	1027.53	1027.55	0	-13.2	340	Specific	368.78	368.78	368.78	8.3	94	>sp|P00740-6|FA9_HUMAN Coagulation factor IX OS=Homo sapiens variant 2 G 44 V GN=F9 PE=1 SV=2	117	sample=1 period=1 cycle=1045 experiment=5	sample=1 period=1 cycle=1045 experiment=5	16.1788
03142:2	1	K.EYTNIFLK.F			514.269	2	1027.53	1027.55	0	-14.3	340	Specific	384.24	380.36	380.36	8.3	94	>sp|P00740-6|FA9_HUMAN Coagulation factor IX OS=Homo sapiens variant 2 G 44 V GN=F9 PE=1 SV=2	117	sample=1 period=1 cycle=1025 experiment=4	sample=1 period=1 cycle=1025 experiment=4	15.5908
03217:2	1	K.EYTNIFLK.F			514.27	2	1027.53	1027.55	0	-12.5	340	Specific	393.74	384.21	384.21	8.3	94	>sp|P00740-6|FA9_HUMAN Coagulation factor IX OS=Homo sapiens variant 2 G 44 V GN=F9 PE=1 SV=2	117	sample=1 period=1 cycle=1033 experiment=6	sample=1 period=1 cycle=1033 experiment=6	15.8278
03274:2	1	K.EYTNIFLK.F			514.27	2	1027.53	1027.55	0	-13	340	Specific	396.18	379.45	379.45	8.3	94	>sp|P00740-6|FA9_HUMAN Coagulation factor IX OS=Homo sapiens variant 2 G 44 V GN=F9 PE=1 SV=2	117	sample=1 period=1 cycle=1039 experiment=5	sample=1 period=1 cycle=1039 experiment=5	15.9986
03303:2	1	K.EYTNIFLK.F			514.269	2	1027.53	1027.55	0	-13.9	340	Specific	400.31	400.31	400.31	8.56	94	>sp|P00740-6|FA9_HUMAN Coagulation factor IX OS=Homo sapiens variant 2 G 44 V GN=F9 PE=1 SV=2	117	sample=1 period=1 cycle=1042 experiment=4	sample=1 period=1 cycle=1042 experiment=4	16.0869
03416:2	1	K.EYTNIFLK.F			514.271	2	1027.54	1027.55	0	-10.4	340	Specific	405.09	382.84	382.84	7.72	94	>sp|P00740-6|FA9_HUMAN Coagulation factor IX OS=Homo sapiens variant 2 G 44 V GN=F9 PE=1 SV=2	117	sample=1 period=1 cycle=1057 experiment=3	sample=1 period=1 cycle=1057 experiment=3	16.5391
03422:2	1	K.EYTNIFLK.F			514.27	2	1027.53	1027.55	0	-13.3	340	Specific	408.47	408.47	408.47	8.5	94	>sp|P00740-6|FA9_HUMAN Coagulation factor IX OS=Homo sapiens variant 2 G 44 V GN=F9 PE=1 SV=2	117	sample=1 period=1 cycle=1058 experiment=4	sample=1 period=1 cycle=1058 experiment=4	16.5722
03167:2	1	K.EYTNIFLK.F			514.269	2	1027.53	1027.55	0	-14.4	340	Specific	418.5	391.37	391.37	8.5	94	>sp|P00740-6|FA9_HUMAN Coagulation factor IX OS=Homo sapiens variant 2 G 44 V GN=F9 PE=1 SV=2	117	sample=1 period=1 cycle=1028 experiment=4	sample=1 period=1 cycle=1028 experiment=4	15.6811
03185:2	1	K.EYTNIFLK.F			514.27	2	1027.53	1027.55	0	-12.1	340	Specific	437.56	437.56	437.56	8.5	94	>sp|P00740-6|FA9_HUMAN Coagulation factor IX OS=Homo sapiens variant 2 G 44 V GN=F9 PE=1 SV=2	117	sample=1 period=1 cycle=1030 experiment=6	sample=1 period=1 cycle=1030 experiment=6	15.7389
03196:2	1	K.EYTNIFLK.F			514.27	2	1027.53	1027.55	0	-11.8	340	Specific	450.62	450.62	450.62	8.01	94	>sp|P00740-6|FA9_HUMAN Coagulation factor IX OS=Homo sapiens variant 2 G 44 V GN=F9 PE=1 SV=2	117	sample=1 period=1 cycle=1031 experiment=3	sample=1 period=1 cycle=1031 experiment=3	15.7669
03159:2	1	K.EYTNIFLK.F			514.27	2	1027.53	1027.55	0	-13.4	340	Specific	471.47	471.47	471.47	8.62	94	>sp|P00740-6|FA9_HUMAN Coagulation factor IX OS=Homo sapiens variant 2 G 44 V GN=F9 PE=1 SV=2	117	sample=1 period=1 cycle=1027 experiment=5	sample=1 period=1 cycle=1027 experiment=5	15.6527
03246:2	1	K.EYTNIFLK.F			514.271	2	1027.53	1027.55	0	-11	340	Specific	484.23	484.23	484.23	8.24	94	>sp|P00740-6|FA9_HUMAN Coagulation factor IX OS=Homo sapiens variant 2 G 44 V GN=F9 PE=1 SV=2	117	sample=1 period=1 cycle=1036 experiment=6	sample=1 period=1 cycle=1036 experiment=6	15.9145
04726:2	1	K.FGSGYVSGWGR.V			586.779	2	1172.55	1172.55	0	1.8	348	Specific	176.59	176.59	176.59	3.46	94	>sp|P00740-6|FA9_HUMAN Coagulation factor IX OS=Homo sapiens variant 2 G 44 V GN=F9 PE=1 SV=2	117	sample=1 period=1 cycle=1296 experiment=9	sample=1 period=1 cycle=1296 experiment=9	23.5247
05019:2	1	K.FGSGYVSGWGR.V			586.776	2	1172.54	1172.55	0	-3.1	348	Specific	218.52	218.52	218.52	3.49	94	>sp|P00740-6|FA9_HUMAN Coagulation factor IX OS=Homo sapiens variant 2 G 44 V GN=F9 PE=1 SV=2	117	sample=1 period=1 cycle=1374 experiment=3	sample=1 period=1 cycle=1374 experiment=3	25.8066
04431:2	1	K.FGSGYVSGWGR.V			586.774	2	1172.54	1172.55	0	-5.8	348	Specific	280.85	280.85	280.85	4.22	94	>sp|P00740-6|FA9_HUMAN Coagulation factor IX OS=Homo sapiens variant 2 G 44 V GN=F9 PE=1 SV=2	117	sample=1 period=1 cycle=1253 experiment=8	sample=1 period=1 cycle=1253 experiment=8	22.2747
04575:2	1	K.FGSGYVSGWGR.V			586.769	2	1172.53	1172.55	0	-14.2	348	Specific	300.67	300.67	300.67	6.08	94	>sp|P00740-6|FA9_HUMAN Coagulation factor IX OS=Homo sapiens variant 2 G 44 V GN=F9 PE=1 SV=2	117	sample=1 period=1 cycle=1271 experiment=4	sample=1 period=1 cycle=1271 experiment=4	22.7885
04538:2	1	K.FGSGYVSGWGR.V			586.77	2	1172.53	1172.55	0	-13	348	Specific	317.96	317.96	317.96	6.08	94	>sp|P00740-6|FA9_HUMAN Coagulation factor IX OS=Homo sapiens variant 2 G 44 V GN=F9 PE=1 SV=2	117	sample=1 period=1 cycle=1267 experiment=5	sample=1 period=1 cycle=1267 experiment=5	22.6749
04694:2	1	K.FGSGYVSGWGR.V			586.774	2	1172.54	1172.55	0	-6.1	348	Specific	341.5	341.5	341.5	4.73	94	>sp|P00740-6|FA9_HUMAN Coagulation factor IX OS=Homo sapiens variant 2 G 44 V GN=F9 PE=1 SV=2	117	sample=1 period=1 cycle=1290 experiment=6	sample=1 period=1 cycle=1290 experiment=6	23.3491
04566:2	1	K.FGSGYVSGWGR.V			586.771	2	1172.54	1172.55	0	-10.8	348	Specific	376.27	376.27	376.27	7.58	94	>sp|P00740-6|FA9_HUMAN Coagulation factor IX OS=Homo sapiens variant 2 G 44 V GN=F9 PE=1 SV=2	117	sample=1 period=1 cycle=1270 experiment=6	sample=1 period=1 cycle=1270 experiment=6	22.763
04245:2	1	K.FGSGYVSGWGR.V			586.77	2	1172.53	1172.55	0	-12.8	348	Specific	397.98	397.98	397.98	7.68	94	>sp|P00740-6|FA9_HUMAN Coagulation factor IX OS=Homo sapiens variant 2 G 44 V GN=F9 PE=1 SV=2	117	sample=1 period=1 cycle=1211 experiment=7	sample=1 period=1 cycle=1211 experiment=7	21.0322
04284:2	1	K.FGSGYVSGWGR.V			586.77	2	1172.53	1172.55	0	-12.8	348	Specific	399.12	399.12	399.12	7.8	94	>sp|P00740-6|FA9_HUMAN Coagulation factor IX OS=Homo sapiens variant 2 G 44 V GN=F9 PE=1 SV=2	117	sample=1 period=1 cycle=1220 experiment=4	sample=1 period=1 cycle=1220 experiment=4	21.2922
04368:2	1	K.FGSGYVSGWGR.V			586.772	2	1172.54	1172.55	0	-10.5	348	Specific	403.44	401.78	401.78	7.28	94	>sp|P00740-6|FA9_HUMAN Coagulation factor IX OS=Homo sapiens variant 2 G 44 V GN=F9 PE=1 SV=2	117	sample=1 period=1 cycle=1241 experiment=4	sample=1 period=1 cycle=1241 experiment=4	21.9178
04409:2	1	K.FGSGYVSGWGR.V			586.77	2	1172.53	1172.55	0	-12.6	348	Specific	410.16	410.16	410.16	7.89	94	>sp|P00740-6|FA9_HUMAN Coagulation factor IX OS=Homo sapiens variant 2 G 44 V GN=F9 PE=1 SV=2	117	sample=1 period=1 cycle=1250 experiment=5	sample=1 period=1 cycle=1250 experiment=5	22.1848
04139:2	1	K.FGSGYVSGWGR.V			586.779	2	1172.55	1172.55	0	1.2	348	Specific	411.03	411.03	411.03	6.04	94	>sp|P00740-6|FA9_HUMAN Coagulation factor IX OS=Homo sapiens variant 2 G 44 V GN=F9 PE=1 SV=2	117	sample=1 period=1 cycle=1197 experiment=5	sample=1 period=1 cycle=1197 experiment=5	20.628
04414:2	1	K.FGSGYVSGWGR.V			586.77	2	1172.53	1172.55	0	-12.4	348	Specific	414.07	388.15	388.15	8.39	94	>sp|P00740-6|FA9_HUMAN Coagulation factor IX OS=Homo sapiens variant 2 G 44 V GN=F9 PE=1 SV=2	117	sample=1 period=1 cycle=1251 experiment=2	sample=1 period=1 cycle=1251 experiment=2	22.2108
04814:2	1	K.FGSGYVSGWGR.V			586.775	2	1172.54	1172.55	0	-4.7	348	Specific	418.34	418.34	418.34	6.75	94	>sp|P00740-6|FA9_HUMAN Coagulation factor IX OS=Homo sapiens variant 2 G 44 V GN=F9 PE=1 SV=2	117	sample=1 period=1 cycle=1309 experiment=3	sample=1 period=1 cycle=1309 experiment=3	23.8975
04333:2	1	K.FGSGYVSGWGR.V			586.77	2	1172.53	1172.55	0	-13.5	348	Specific	429.51	429.51	429.51	8.01	94	>sp|P00740-6|FA9_HUMAN Coagulation factor IX OS=Homo sapiens variant 2 G 44 V GN=F9 PE=1 SV=2	117	sample=1 period=1 cycle=1232 experiment=5	sample=1 period=1 cycle=1232 experiment=5	21.6527
03899:2	1	K.FGSGYVSGWGR.V			586.771	2	1172.53	1172.55	0	-11.7	348	Specific	430.44	430.44	430.44	7.4	94	>sp|P00740-6|FA9_HUMAN Coagulation factor IX OS=Homo sapiens variant 2 G 44 V GN=F9 PE=1 SV=2	117	sample=1 period=1 cycle=1146 experiment=5	sample=1 period=1 cycle=1146 experiment=5	19.196
04296:2	1	K.FGSGYVSGWGR.V			586.773	2	1172.54	1172.55	0	-8.9	348	Specific	435.43	424.32	424.32	7.03	94	>sp|P00740-6|FA9_HUMAN Coagulation factor IX OS=Homo sapiens variant 2 G 44 V GN=F9 PE=1 SV=2	117	sample=1 period=1 cycle=1223 experiment=5	sample=1 period=1 cycle=1223 experiment=5	21.3847
04901:2	1	K.FGSGYVSGWGR.V			586.781	2	1172.55	1172.55	0	5.4	348	Specific	435.98	435.98	435.98	6.36	94	>sp|P00740-6|FA9_HUMAN Coagulation factor IX OS=Homo sapiens variant 2 G 44 V GN=F9 PE=1 SV=2	117	sample=1 period=1 cycle=1333 experiment=3	sample=1 period=1 cycle=1333 experiment=3	24.6218
04041:2	1	K.FGSGYVSGWGR.V			586.772	2	1172.54	1172.55	0	-9.5	348	Specific	438.8	438.8	438.8	7.4	94	>sp|P00740-6|FA9_HUMAN Coagulation factor IX OS=Homo sapiens variant 2 G 44 V GN=F9 PE=1 SV=2	117	sample=1 period=1 cycle=1181 experiment=4	sample=1 period=1 cycle=1181 experiment=4	20.1682
04394:2	1	K.FGSGYVSGWGR.V			586.771	2	1172.54	1172.55	0	-10.8	348	Specific	438.92	438.92	438.92	7.4	94	>sp|P00740-6|FA9_HUMAN Coagulation factor IX OS=Homo sapiens variant 2 G 44 V GN=F9 PE=1 SV=2	117	sample=1 period=1 cycle=1247 experiment=5	sample=1 period=1 cycle=1247 experiment=5	22.098
04358:2	1	K.FGSGYVSGWGR.V			586.774	2	1172.54	1172.55	0	-7.2	348	Specific	439.83	427.8	427.8	7.41	94	>sp|P00740-6|FA9_HUMAN Coagulation factor IX OS=Homo sapiens variant 2 G 44 V GN=F9 PE=1 SV=2	117	sample=1 period=1 cycle=1239 experiment=4	sample=1 period=1 cycle=1239 experiment=4	21.858
04644:2	1	K.FGSGYVSGWGR.V			586.771	2	1172.53	1172.55	0	-11.6	348	Specific	448.68	435.21	435.21	7.47	94	>sp|P00740-6|FA9_HUMAN Coagulation factor IX OS=Homo sapiens variant 2 G 44 V GN=F9 PE=1 SV=2	117	sample=1 period=1 cycle=1281 experiment=4	sample=1 period=1 cycle=1281 experiment=4	23.0816
03988:2	1	K.FGSGYVSGWGR.V			586.774	2	1172.54	1172.55	0	-7.3	348	Specific	448.93	448.93	448.93	7.48	94	>sp|P00740-6|FA9_HUMAN Coagulation factor IX OS=Homo sapiens variant 2 G 44 V GN=F9 PE=1 SV=2	117	sample=1 period=1 cycle=1172 experiment=6	sample=1 period=1 cycle=1172 experiment=6	19.9124
01944:2	1	K.FGSGYVSGWGR.V			586.769	2	1172.53	1172.55	0	-14.9	348	Specific	449.96	449.96	449.96	8.07	94	>sp|P00740-6|FA9_HUMAN Coagulation factor IX OS=Homo sapiens variant 2 G 44 V GN=F9 PE=1 SV=2	117	sample=1 period=1 cycle=935 experiment=11	sample=1 period=1 cycle=935 experiment=11	12.9657
04353:2	1	K.FGSGYVSGWGR.V			586.772	2	1172.54	1172.55	0	-9.3	348	Specific	452.13	452.13	452.13	7.47	94	>sp|P00740-6|FA9_HUMAN Coagulation factor IX OS=Homo sapiens variant 2 G 44 V GN=F9 PE=1 SV=2	117	sample=1 period=1 cycle=1238 experiment=4	sample=1 period=1 cycle=1238 experiment=4	21.8281
04012:2	1	K.FGSGYVSGWGR.V			586.771	2	1172.54	1172.55	0	-11.1	348	Specific	452.82	414.33	414.33	7.47	94	>sp|P00740-6|FA9_HUMAN Coagulation factor IX OS=Homo sapiens variant 2 G 44 V GN=F9 PE=1 SV=2	117	sample=1 period=1 cycle=1177 experiment=3	sample=1 period=1 cycle=1177 experiment=3	20.0499
03665:2	1	K.FGSGYVSGWGR.V			586.769	2	1172.53	1172.55	0	-14.7	348	Specific	463.39	423.97	423.97	8.07	94	>sp|P00740-6|FA9_HUMAN Coagulation factor IX OS=Homo sapiens variant 2 G 44 V GN=F9 PE=1 SV=2	117	sample=1 period=1 cycle=1103 experiment=3	sample=1 period=1 cycle=1103 experiment=3	17.9127
04689:2	1	K.FGSGYVSGWGR.V			586.769	2	1172.53	1172.55	0	-14.7	348	Specific	467.99	467.99	467.99	8.45	94	>sp|P00740-6|FA9_HUMAN Coagulation factor IX OS=Homo sapiens variant 2 G 44 V GN=F9 PE=1 SV=2	117	sample=1 period=1 cycle=1289 experiment=4	sample=1 period=1 cycle=1289 experiment=4	23.3266
04880:2	1	K.FGSGYVSGWGR.V			586.772	2	1172.54	1172.55	0	-9.1	348	Specific	475.75	470.45	470.45	7.85	94	>sp|P00740-6|FA9_HUMAN Coagulation factor IX OS=Homo sapiens variant 2 G 44 V GN=F9 PE=1 SV=2	117	sample=1 period=1 cycle=1326 experiment=2	sample=1 period=1 cycle=1326 experiment=2	24.4062
04275:2	1	K.FGSGYVSGWGR.V			586.769	2	1172.53	1172.55	0	-14.7	348	Specific	478.63	478.63	478.63	8.07	94	>sp|P00740-6|FA9_HUMAN Coagulation factor IX OS=Homo sapiens variant 2 G 44 V GN=F9 PE=1 SV=2	117	sample=1 period=1 cycle=1217 experiment=6	sample=1 period=1 cycle=1217 experiment=6	21.2079
04381:2	1	K.FGSGYVSGWGR.V			586.771	2	1172.54	1172.55	0	-11	348	Specific	483.18	483.18	483.18	8.13	94	>sp|P00740-6|FA9_HUMAN Coagulation factor IX OS=Homo sapiens variant 2 G 44 V GN=F9 PE=1 SV=2	117	sample=1 period=1 cycle=1244 experiment=4	sample=1 period=1 cycle=1244 experiment=4	22.008
04323:2	1	K.FGSGYVSGWGR.V			586.77	2	1172.53	1172.55	0	-12.4	348	Specific	490.25	446.94	446.94	8.36	94	>sp|P00740-6|FA9_HUMAN Coagulation factor IX OS=Homo sapiens variant 2 G 44 V GN=F9 PE=1 SV=2	117	sample=1 period=1 cycle=1230 experiment=4	sample=1 period=1 cycle=1230 experiment=4	21.5897
04108:2	1	K.FGSGYVSGWGR.V			586.778	2	1172.55	1172.55	0	0	348	Specific	495.15	495.15	495.15	6.77	94	>sp|P00740-6|FA9_HUMAN Coagulation factor IX OS=Homo sapiens variant 2 G 44 V GN=F9 PE=1 SV=2	117	sample=1 period=1 cycle=1194 experiment=3	sample=1 period=1 cycle=1194 experiment=3	20.542
03848:2	1	K.FGSGYVSGWGR.V			586.769	2	1172.53	1172.55	0	-14.6	348	Specific	501.32	501.32	501.32	8.74	94	>sp|P00740-6|FA9_HUMAN Coagulation factor IX OS=Homo sapiens variant 2 G 44 V GN=F9 PE=1 SV=2	117	sample=1 period=1 cycle=1137 experiment=6	sample=1 period=1 cycle=1137 experiment=6	18.9334
04344:2	1	K.FGSGYVSGWGR.V			586.772	2	1172.54	1172.55	0	-10.1	348	Specific	502.05	502.05	502.05	8.13	94	>sp|P00740-6|FA9_HUMAN Coagulation factor IX OS=Homo sapiens variant 2 G 44 V GN=F9 PE=1 SV=2	117	sample=1 period=1 cycle=1235 experiment=4	sample=1 period=1 cycle=1235 experiment=4	21.7409
04613:2	1	K.FGSGYVSGWGR.V			586.771	2	1172.53	1172.55	0	-12.3	348	Specific	504.56	504.56	504.56	8.74	94	>sp|P00740-6|FA9_HUMAN Coagulation factor IX OS=Homo sapiens variant 2 G 44 V GN=F9 PE=1 SV=2	117	sample=1 period=1 cycle=1276 experiment=3	sample=1 period=1 cycle=1276 experiment=3	22.9393
04825:2	1	K.FGSGYVSGWGR.V			586.771	2	1172.54	1172.55	0	-10.7	348	Specific	508.76	508.76	508.76	8.31	94	>sp|P00740-6|FA9_HUMAN Coagulation factor IX OS=Homo sapiens variant 2 G 44 V GN=F9 PE=1 SV=2	117	sample=1 period=1 cycle=1311 experiment=4	sample=1 period=1 cycle=1311 experiment=4	23.9599
05025:2	1	K.FGSGYVSGWGR.V			586.77	2	1172.53	1172.55	0	-14	348	Specific	509.99	464.52	464.52	8.91	94	>sp|P00740-6|FA9_HUMAN Coagulation factor IX OS=Homo sapiens variant 2 G 44 V GN=F9 PE=1 SV=2	117	sample=1 period=1 cycle=1375 experiment=3	sample=1 period=1 cycle=1375 experiment=3	25.8471
03258:2	1	K.FGSGYVSGWGR.V			586.77	2	1172.53	1172.55	0	-13.6	348	Specific	510.37	475.02	475.02	8.74	94	>sp|P00740-6|FA9_HUMAN Coagulation factor IX OS=Homo sapiens variant 2 G 44 V GN=F9 PE=1 SV=2	117	sample=1 period=1 cycle=1037 experiment=7	sample=1 period=1 cycle=1037 experiment=7	15.9468
04050:2	1	K.FGSGYVSGWGR.V			586.77	2	1172.53	1172.55	0	-12.6	348	Specific	520.73	517.8	517.8	8.54	94	>sp|P00740-6|FA9_HUMAN Coagulation factor IX OS=Homo sapiens variant 2 G 44 V GN=F9 PE=1 SV=2	117	sample=1 period=1 cycle=1183 experiment=3	sample=1 period=1 cycle=1183 experiment=3	20.226
04309:2	1	K.FGSGYVSGWGR.V			586.771	2	1172.53	1172.55	0	-11.6	348	Specific	525.59	525.59	525.59	7.93	94	>sp|P00740-6|FA9_HUMAN Coagulation factor IX OS=Homo sapiens variant 2 G 44 V GN=F9 PE=1 SV=2	117	sample=1 period=1 cycle=1226 experiment=6	sample=1 period=1 cycle=1226 experiment=6	21.4739
04384:2	1	K.FGSGYVSGWGR.V			586.771	2	1172.53	1172.55	0	-12.1	348	Specific	534.69	534.69	534.69	8.92	94	>sp|P00740-6|FA9_HUMAN Coagulation factor IX OS=Homo sapiens variant 2 G 44 V GN=F9 PE=1 SV=2	117	sample=1 period=1 cycle=1245 experiment=2	sample=1 period=1 cycle=1245 experiment=2	22.0312
03541:2	1	K.FGSGYVSGWGR.V			586.77	2	1172.53	1172.55	0	-13.2	348	Specific	537.83	527.22	527.22	8.54	94	>sp|P00740-6|FA9_HUMAN Coagulation factor IX OS=Homo sapiens variant 2 G 44 V GN=F9 PE=1 SV=2	117	sample=1 period=1 cycle=1082 experiment=4	sample=1 period=1 cycle=1082 experiment=4	17.2873
04315:2	1	K.FGSGYVSGWGR.V			586.772	2	1172.54	1172.55	0	-10.5	348	Specific	545.88	475.79	475.79	8.31	94	>sp|P00740-6|FA9_HUMAN Coagulation factor IX OS=Homo sapiens variant 2 G 44 V GN=F9 PE=1 SV=2	117	sample=1 period=1 cycle=1228 experiment=2	sample=1 period=1 cycle=1228 experiment=2	21.5284
04261:2	1	K.FGSGYVSGWGR.V			586.771	2	1172.54	1172.55	0	-11.4	348	Specific	546.55	537.61	537.61	8.54	94	>sp|P00740-6|FA9_HUMAN Coagulation factor IX OS=Homo sapiens variant 2 G 44 V GN=F9 PE=1 SV=2	117	sample=1 period=1 cycle=1214 experiment=5	sample=1 period=1 cycle=1214 experiment=5	21.1148
03954:2	1	K.FGSGYVSGWGR.V			586.778	2	1172.55	1172.55	0	0	348	Specific	551.28	551.28	551.28	7.13	94	>sp|P00740-6|FA9_HUMAN Coagulation factor IX OS=Homo sapiens variant 2 G 44 V GN=F9 PE=1 SV=2	117	sample=1 period=1 cycle=1163 experiment=3	sample=1 period=1 cycle=1163 experiment=3	19.6752
02837:2	1	K.FGSGYVSGWGR.V			586.77	2	1172.53	1172.55	0	-13.7	348	Specific	552.85	469.27	469.27	8.54	94	>sp|P00740-6|FA9_HUMAN Coagulation factor IX OS=Homo sapiens variant 2 G 44 V GN=F9 PE=1 SV=2	117	sample=1 period=1 cycle=998 experiment=11	sample=1 period=1 cycle=998 experiment=11	14.7912
04063:2	1	K.FGSGYVSGWGR.V			586.772	2	1172.54	1172.55	0	-9.6	348	Specific	571.44	566.41	566.41	9.46	94	>sp|P00740-6|FA9_HUMAN Coagulation factor IX OS=Homo sapiens variant 2 G 44 V GN=F9 PE=1 SV=2	117	sample=1 period=1 cycle=1186 experiment=3	sample=1 period=1 cycle=1186 experiment=3	20.3131
03467:2	1	K.FGSGYVSGWGR.V			586.77	2	1172.53	1172.55	0	-13	348	Specific	572.06	572.06	572.06	9.5	94	>sp|P00740-6|FA9_HUMAN Coagulation factor IX OS=Homo sapiens variant 2 G 44 V GN=F9 PE=1 SV=2	117	sample=1 period=1 cycle=1067 experiment=7	sample=1 period=1 cycle=1067 experiment=7	16.8408
03381:2	1	K.FGSGYVSGWGR.V			586.77	2	1172.53	1172.55	0	-13.4	348	Specific	573.98	561.79	561.79	9.88	94	>sp|P00740-6|FA9_HUMAN Coagulation factor IX OS=Homo sapiens variant 2 G 44 V GN=F9 PE=1 SV=2	117	sample=1 period=1 cycle=1051 experiment=7	sample=1 period=1 cycle=1051 experiment=7	16.3634
04256:2	1	K.FGSGYVSGWGR.V			586.77	2	1172.53	1172.55	0	-13.5	348	Specific	576.03	570.25	570.25	10.06	94	>sp|P00740-6|FA9_HUMAN Coagulation factor IX OS=Homo sapiens variant 2 G 44 V GN=F9 PE=1 SV=2	117	sample=1 period=1 cycle=1213 experiment=4	sample=1 period=1 cycle=1213 experiment=4	21.0919
03943:2	1	K.FGSGYVSGWGR.V			586.778	2	1172.55	1172.55	0	-0.3	348	Specific	580.77	579.4	579.4	8.07	94	>sp|P00740-6|FA9_HUMAN Coagulation factor IX OS=Homo sapiens variant 2 G 44 V GN=F9 PE=1 SV=2	117	sample=1 period=1 cycle=1159 experiment=4	sample=1 period=1 cycle=1159 experiment=4	19.5682
03999:2	1	K.FGSGYVSGWGR.V			586.771	2	1172.54	1172.55	0	-11.1	348	Specific	582.79	514.67	514.67	9.46	94	>sp|P00740-6|FA9_HUMAN Coagulation factor IX OS=Homo sapiens variant 2 G 44 V GN=F9 PE=1 SV=2	117	sample=1 period=1 cycle=1174 experiment=3	sample=1 period=1 cycle=1174 experiment=3	19.9675
04267:2	1	K.FGSGYVSGWGR.V			586.772	2	1172.54	1172.55	0	-10.5	348	Specific	584.06	537.97	537.97	9.28	94	>sp|P00740-6|FA9_HUMAN Coagulation factor IX OS=Homo sapiens variant 2 G 44 V GN=F9 PE=1 SV=2	117	sample=1 period=1 cycle=1215 experiment=3	sample=1 period=1 cycle=1215 experiment=3	21.1476
03559:2	1	K.FGSGYVSGWGR.V			586.77	2	1172.53	1172.55	0	-12.6	348	Specific	592.82	579.37	579.37	9.88	94	>sp|P00740-6|FA9_HUMAN Coagulation factor IX OS=Homo sapiens variant 2 G 44 V GN=F9 PE=1 SV=2	117	sample=1 period=1 cycle=1085 experiment=4	sample=1 period=1 cycle=1085 experiment=4	17.38
03346:2	1	K.FGSGYVSGWGR.V			586.769	2	1172.53	1172.55	0	-14.4	348	Specific	593.5	520.31	520.31	9.88	94	>sp|P00740-6|FA9_HUMAN Coagulation factor IX OS=Homo sapiens variant 2 G 44 V GN=F9 PE=1 SV=2	117	sample=1 period=1 cycle=1046 experiment=8	sample=1 period=1 cycle=1046 experiment=8	16.2177
03829:2	1	K.FGSGYVSGWGR.V			586.77	2	1172.53	1172.55	0	-13	348	Specific	595.22	564.86	564.86	9.5	94	>sp|P00740-6|FA9_HUMAN Coagulation factor IX OS=Homo sapiens variant 2 G 44 V GN=F9 PE=1 SV=2	117	sample=1 period=1 cycle=1134 experiment=5	sample=1 period=1 cycle=1134 experiment=5	18.8456
03323:2	1	K.FGSGYVSGWGR.V			586.77	2	1172.53	1172.55	0	-13.5	348	Specific	599.34	522.05	522.05	9.88	94	>sp|P00740-6|FA9_HUMAN Coagulation factor IX OS=Homo sapiens variant 2 G 44 V GN=F9 PE=1 SV=2	117	sample=1 period=1 cycle=1044 experiment=6	sample=1 period=1 cycle=1044 experiment=6	16.1524
02791:2	1	K.FGSGYVSGWGR.V			586.77	2	1172.53	1172.55	0	-12.7	348	Specific	600.2	600.2	600.2	10.88	94	>sp|P00740-6|FA9_HUMAN Coagulation factor IX OS=Homo sapiens variant 2 G 44 V GN=F9 PE=1 SV=2	117	sample=1 period=1 cycle=995 experiment=13	sample=1 period=1 cycle=995 experiment=13	14.7041
02929:2	1	K.FGSGYVSGWGR.V			586.771	2	1172.54	1172.55	0	-11.4	348	Specific	606.88	536.22	536.22	10.28	94	>sp|P00740-6|FA9_HUMAN Coagulation factor IX OS=Homo sapiens variant 2 G 44 V GN=F9 PE=1 SV=2	117	sample=1 period=1 cycle=1004 experiment=11	sample=1 period=1 cycle=1004 experiment=11	14.9702
03822:2	1	K.FGSGYVSGWGR.V			586.77	2	1172.53	1172.55	0	-14	348	Specific	609.74	580.04	580.04	10.88	94	>sp|P00740-6|FA9_HUMAN Coagulation factor IX OS=Homo sapiens variant 2 G 44 V GN=F9 PE=1 SV=2	117	sample=1 period=1 cycle=1133 experiment=3	sample=1 period=1 cycle=1133 experiment=3	18.809
03238:2	1	K.FGSGYVSGWGR.V			586.769	2	1172.53	1172.55	0	-14.9	348	Specific	611.53	591.48	591.48	10.88	94	>sp|P00740-6|FA9_HUMAN Coagulation factor IX OS=Homo sapiens variant 2 G 44 V GN=F9 PE=1 SV=2	117	sample=1 period=1 cycle=1035 experiment=6	sample=1 period=1 cycle=1035 experiment=6	15.8881
03062:2	1	K.FGSGYVSGWGR.V			586.771	2	1172.54	1172.55	0	-11.3	348	Specific	612.09	568.21	568.21	10.28	94	>sp|P00740-6|FA9_HUMAN Coagulation factor IX OS=Homo sapiens variant 2 G 44 V GN=F9 PE=1 SV=2	117	sample=1 period=1 cycle=1016 experiment=11	sample=1 period=1 cycle=1016 experiment=11	15.3282
03116:2	1	K.FGSGYVSGWGR.V			586.769	2	1172.53	1172.55	0	-14.2	348	Specific	612.39	612.39	612.39	10.88	94	>sp|P00740-6|FA9_HUMAN Coagulation factor IX OS=Homo sapiens variant 2 G 44 V GN=F9 PE=1 SV=2	117	sample=1 period=1 cycle=1022 experiment=8	sample=1 period=1 cycle=1022 experiment=8	15.5058
02699:2	1	K.FGSGYVSGWGR.V			586.769	2	1172.53	1172.55	0	-14.7	348	Specific	614.72	614.72	614.72	11.06	94	>sp|P00740-6|FA9_HUMAN Coagulation factor IX OS=Homo sapiens variant 2 G 44 V GN=F9 PE=1 SV=2	117	sample=1 period=1 cycle=989 experiment=10	sample=1 period=1 cycle=989 experiment=10	14.5253
03509:2	1	K.FGSGYVSGWGR.V			586.769	2	1172.53	1172.55	0	-14.7	348	Specific	616.3	577.37	577.37	10.88	94	>sp|P00740-6|FA9_HUMAN Coagulation factor IX OS=Homo sapiens variant 2 G 44 V GN=F9 PE=1 SV=2	117	sample=1 period=1 cycle=1076 experiment=4	sample=1 period=1 cycle=1076 experiment=4	17.108
03030:2	1	K.FGSGYVSGWGR.V			586.771	2	1172.53	1172.55	0	-11.9	348	Specific	619.78	612.7	612.7	11.06	94	>sp|P00740-6|FA9_HUMAN Coagulation factor IX OS=Homo sapiens variant 2 G 44 V GN=F9 PE=1 SV=2	117	sample=1 period=1 cycle=1013 experiment=10	sample=1 period=1 cycle=1013 experiment=10	15.237
03688:2	1	K.FGSGYVSGWGR.V			586.77	2	1172.53	1172.55	0	-13.2	348	Specific	621.03	599.15	599.15	10.88	94	>sp|P00740-6|FA9_HUMAN Coagulation factor IX OS=Homo sapiens variant 2 G 44 V GN=F9 PE=1 SV=2	117	sample=1 period=1 cycle=1107 experiment=4	sample=1 period=1 cycle=1107 experiment=4	18.0437
02450:2	1	K.FGSGYVSGWGR.V			586.77	2	1172.53	1172.55	0	-13.1	348	Specific	622.5	582.14	582.14	10.88	94	>sp|P00740-6|FA9_HUMAN Coagulation factor IX OS=Homo sapiens variant 2 G 44 V GN=F9 PE=1 SV=2	117	sample=1 period=1 cycle=971 experiment=13	sample=1 period=1 cycle=971 experiment=13	13.9954
03091:2	1	K.FGSGYVSGWGR.V			586.771	2	1172.53	1172.55	0	-12	348	Specific	622.55	555.48	555.48	11.06	94	>sp|P00740-6|FA9_HUMAN Coagulation factor IX OS=Homo sapiens variant 2 G 44 V GN=F9 PE=1 SV=2	117	sample=1 period=1 cycle=1019 experiment=9	sample=1 period=1 cycle=1019 experiment=9	15.4177
03431:2	1	K.FGSGYVSGWGR.V			586.77	2	1172.53	1172.55	0	-13.1	348	Specific	631.9	631.9	631.9	10.88	94	>sp|P00740-6|FA9_HUMAN Coagulation factor IX OS=Homo sapiens variant 2 G 44 V GN=F9 PE=1 SV=2	117	sample=1 period=1 cycle=1060 experiment=4	sample=1 period=1 cycle=1060 experiment=4	16.6294
03315:2	1	K.FGSGYVSGWGR.V			586.769	2	1172.53	1172.55	0	-14.3	348	Specific	636.02	564.43	564.43	11.06	94	>sp|P00740-6|FA9_HUMAN Coagulation factor IX OS=Homo sapiens variant 2 G 44 V GN=F9 PE=1 SV=2	117	sample=1 period=1 cycle=1043 experiment=4	sample=1 period=1 cycle=1043 experiment=4	16.1218
03070:2	1	K.FGSGYVSGWGR.V			586.771	2	1172.53	1172.55	0	-12.2	348	Specific	636.04	565.64	565.64	10.88	94	>sp|P00740-6|FA9_HUMAN Coagulation factor IX OS=Homo sapiens variant 2 G 44 V GN=F9 PE=1 SV=2	117	sample=1 period=1 cycle=1017 experiment=6	sample=1 period=1 cycle=1017 experiment=6	15.3547
03496:2	1	K.FGSGYVSGWGR.V			586.77	2	1172.53	1172.55	0	-12.7	348	Specific	639.76	595.63	595.63	11.06	94	>sp|P00740-6|FA9_HUMAN Coagulation factor IX OS=Homo sapiens variant 2 G 44 V GN=F9 PE=1 SV=2	117	sample=1 period=1 cycle=1073 experiment=5	sample=1 period=1 cycle=1073 experiment=5	17.0197
02409:2	1	K.FGSGYVSGWGR.V			586.77	2	1172.53	1172.55	0	-13.3	348	Specific	642.15	632.71	632.71	10.88	94	>sp|P00740-6|FA9_HUMAN Coagulation factor IX OS=Homo sapiens variant 2 G 44 V GN=F9 PE=1 SV=2	117	sample=1 period=1 cycle=968 experiment=12	sample=1 period=1 cycle=968 experiment=12	13.9077
02590:2	1	K.FGSGYVSGWGR.V			586.771	2	1172.53	1172.55	0	-11.9	348	Specific	646.93	574.36	574.36	11.06	94	>sp|P00740-6|FA9_HUMAN Coagulation factor IX OS=Homo sapiens variant 2 G 44 V GN=F9 PE=1 SV=2	117	sample=1 period=1 cycle=982 experiment=11	sample=1 period=1 cycle=982 experiment=11	14.3174
02744:2	1	K.FGSGYVSGWGR.V			586.769	2	1172.53	1172.55	0	-14.3	348	Specific	655.57	616.18	616.18	11.88	94	>sp|P00740-6|FA9_HUMAN Coagulation factor IX OS=Homo sapiens variant 2 G 44 V GN=F9 PE=1 SV=2	117	sample=1 period=1 cycle=992 experiment=14	sample=1 period=1 cycle=992 experiment=14	14.6169
03000:2	1	K.FGSGYVSGWGR.V			586.771	2	1172.53	1172.55	0	-12.1	348	Specific	656.57	610.52	610.52	11.88	94	>sp|P00740-6|FA9_HUMAN Coagulation factor IX OS=Homo sapiens variant 2 G 44 V GN=F9 PE=1 SV=2	117	sample=1 period=1 cycle=1010 experiment=10	sample=1 period=1 cycle=1010 experiment=10	15.1509
02606:2	1	K.FGSGYVSGWGR.V			586.77	2	1172.53	1172.55	0	-12.6	348	Specific	656.65	610.22	610.22	12.06	94	>sp|P00740-6|FA9_HUMAN Coagulation factor IX OS=Homo sapiens variant 2 G 44 V GN=F9 PE=1 SV=2	117	sample=1 period=1 cycle=983 experiment=9	sample=1 period=1 cycle=983 experiment=9	14.3487
03437:2	1	K.FGSGYVSGWGR.V			586.771	2	1172.53	1172.55	0	-11.8	348	Specific	658.21	588.69	588.69	12.06	94	>sp|P00740-6|FA9_HUMAN Coagulation factor IX OS=Homo sapiens variant 2 G 44 V GN=F9 PE=1 SV=2	117	sample=1 period=1 cycle=1061 experiment=4	sample=1 period=1 cycle=1061 experiment=4	16.6643
03170:2	1	K.FGSGYVSGWGR.V			586.77	2	1172.53	1172.55	0	-13.9	348	Specific	661.09	615.56	615.56	12.06	94	>sp|P00740-6|FA9_HUMAN Coagulation factor IX OS=Homo sapiens variant 2 G 44 V GN=F9 PE=1 SV=2	117	sample=1 period=1 cycle=1028 experiment=7	sample=1 period=1 cycle=1028 experiment=7	15.6861
03480:2	1	K.FGSGYVSGWGR.V			586.77	2	1172.53	1172.55	0	-14	348	Specific	668.4	642.28	642.28	12.06	94	>sp|P00740-6|FA9_HUMAN Coagulation factor IX OS=Homo sapiens variant 2 G 44 V GN=F9 PE=1 SV=2	117	sample=1 period=1 cycle=1070 experiment=4	sample=1 period=1 cycle=1070 experiment=4	16.933
03424:2	1	K.FGSGYVSGWGR.V			586.77	2	1172.53	1172.55	0	-13.4	348	Specific	674.64	653.78	653.78	12.06	94	>sp|P00740-6|FA9_HUMAN Coagulation factor IX OS=Homo sapiens variant 2 G 44 V GN=F9 PE=1 SV=2	117	sample=1 period=1 cycle=1058 experiment=6	sample=1 period=1 cycle=1058 experiment=6	16.5789
03146:2	1	K.FGSGYVSGWGR.V			586.77	2	1172.53	1172.55	0	-12.5	348	Specific	676.2	612.65	612.65	12.06	94	>sp|P00740-6|FA9_HUMAN Coagulation factor IX OS=Homo sapiens variant 2 G 44 V GN=F9 PE=1 SV=2	117	sample=1 period=1 cycle=1025 experiment=8	sample=1 period=1 cycle=1025 experiment=8	15.6
02649:2	1	K.FGSGYVSGWGR.V			586.77	2	1172.53	1172.55	0	-13.1	348	Specific	679.06	627.27	627.27	12.06	94	>sp|P00740-6|FA9_HUMAN Coagulation factor IX OS=Homo sapiens variant 2 G 44 V GN=F9 PE=1 SV=2	117	sample=1 period=1 cycle=986 experiment=12	sample=1 period=1 cycle=986 experiment=12	14.437
03958:2	1	K.FGSGYVSGWGR.V			586.771	2	1172.54	1172.55	0	-10.7	348	Specific	680.5	680.5	680.5	11.46	94	>sp|P00740-6|FA9_HUMAN Coagulation factor IX OS=Homo sapiens variant 2 G 44 V GN=F9 PE=1 SV=2	117	sample=1 period=1 cycle=1165 experiment=2	sample=1 period=1 cycle=1165 experiment=2	19.7229
03393:2	1	K.FGSGYVSGWGR.V			586.769	2	1172.53	1172.55	0	-14.9	348	Specific	680.78	636.57	636.57	12.06	94	>sp|P00740-6|FA9_HUMAN Coagulation factor IX OS=Homo sapiens variant 2 G 44 V GN=F9 PE=1 SV=2	117	sample=1 period=1 cycle=1053 experiment=4	sample=1 period=1 cycle=1053 experiment=4	16.4206
03450:2	1	K.FGSGYVSGWGR.V			586.771	2	1172.53	1172.55	0	-11.8	348	Specific	685.14	646.19	646.19	11.46	94	>sp|P00740-6|FA9_HUMAN Coagulation factor IX OS=Homo sapiens variant 2 G 44 V GN=F9 PE=1 SV=2	117	sample=1 period=1 cycle=1064 experiment=5	sample=1 period=1 cycle=1064 experiment=5	16.7579
02270:2	1	K.FGSGYVSGWGR.V			586.771	2	1172.53	1172.55	0	-12	348	Specific	689.59	678.02	678.02	12.06	94	>sp|P00740-6|FA9_HUMAN Coagulation factor IX OS=Homo sapiens variant 2 G 44 V GN=F9 PE=1 SV=2	117	sample=1 period=1 cycle=959 experiment=13	sample=1 period=1 cycle=959 experiment=13	13.6504
02567:2	1	K.FGSGYVSGWGR.V			586.769	2	1172.53	1172.55	0	-14.5	348	Specific	690.4	671.18	671.18	12.11	94	>sp|P00740-6|FA9_HUMAN Coagulation factor IX OS=Homo sapiens variant 2 G 44 V GN=F9 PE=1 SV=2	117	sample=1 period=1 cycle=980 experiment=8	sample=1 period=1 cycle=980 experiment=8	14.2563
02488:2	1	K.FGSGYVSGWGR.V			586.77	2	1172.53	1172.55	0	-14	348	Specific	691.2	691.2	691.2	12.06	94	>sp|P00740-6|FA9_HUMAN Coagulation factor IX OS=Homo sapiens variant 2 G 44 V GN=F9 PE=1 SV=2	117	sample=1 period=1 cycle=974 experiment=9	sample=1 period=1 cycle=974 experiment=9	14.081
02891:2	1	K.FGSGYVSGWGR.V			586.77	2	1172.53	1172.55	0	-13.7	348	Specific	691.75	691.75	691.75	12.06	94	>sp|P00740-6|FA9_HUMAN Coagulation factor IX OS=Homo sapiens variant 2 G 44 V GN=F9 PE=1 SV=2	117	sample=1 period=1 cycle=1001 experiment=13	sample=1 period=1 cycle=1001 experiment=13	14.8805
02224:2	1	K.FGSGYVSGWGR.V			586.77	2	1172.53	1172.55	0	-13.9	348	Specific	692.59	629.3	629.3	12.06	94	>sp|P00740-6|FA9_HUMAN Coagulation factor IX OS=Homo sapiens variant 2 G 44 V GN=F9 PE=1 SV=2	117	sample=1 period=1 cycle=956 experiment=13	sample=1 period=1 cycle=956 experiment=13	13.5648
02964:2	1	K.FGSGYVSGWGR.V			586.77	2	1172.53	1172.55	0	-12.4	348	Specific	700.2	688.61	688.61	13.11	94	>sp|P00740-6|FA9_HUMAN Coagulation factor IX OS=Homo sapiens variant 2 G 44 V GN=F9 PE=1 SV=2	117	sample=1 period=1 cycle=1007 experiment=11	sample=1 period=1 cycle=1007 experiment=11	15.0579
02368:2	1	K.FGSGYVSGWGR.V			586.771	2	1172.53	1172.55	0	-11.5	348	Specific	702.98	698.35	698.35	12.46	94	>sp|P00740-6|FA9_HUMAN Coagulation factor IX OS=Homo sapiens variant 2 G 44 V GN=F9 PE=1 SV=2	117	sample=1 period=1 cycle=965 experiment=14	sample=1 period=1 cycle=965 experiment=14	13.8239
03407:2	1	K.FGSGYVSGWGR.V			586.769	2	1172.53	1172.55	0	-14.5	348	Specific	710.12	645.07	645.07	13.11	94	>sp|P00740-6|FA9_HUMAN Coagulation factor IX OS=Homo sapiens variant 2 G 44 V GN=F9 PE=1 SV=2	117	sample=1 period=1 cycle=1055 experiment=6	sample=1 period=1 cycle=1055 experiment=6	16.4861
02321:2	1	K.FGSGYVSGWGR.V			586.771	2	1172.53	1172.55	0	-11.7	348	Specific	710.34	710.34	710.34	12.46	94	>sp|P00740-6|FA9_HUMAN Coagulation factor IX OS=Homo sapiens variant 2 G 44 V GN=F9 PE=1 SV=2	117	sample=1 period=1 cycle=962 experiment=14	sample=1 period=1 cycle=962 experiment=14	13.737
02184:2	1	K.FGSGYVSGWGR.V			586.771	2	1172.53	1172.55	0	-11.6	348	Specific	711.86	702.77	702.77	12.46	94	>sp|P00740-6|FA9_HUMAN Coagulation factor IX OS=Homo sapiens variant 2 G 44 V GN=F9 PE=1 SV=2	117	sample=1 period=1 cycle=953 experiment=12	sample=1 period=1 cycle=953 experiment=12	13.4785
02109:2	1	K.FGSGYVSGWGR.V			586.77	2	1172.53	1172.55	0	-13.1	348	Specific	713.25	673.56	673.56	13.06	94	>sp|P00740-6|FA9_HUMAN Coagulation factor IX OS=Homo sapiens variant 2 G 44 V GN=F9 PE=1 SV=2	117	sample=1 period=1 cycle=947 experiment=9	sample=1 period=1 cycle=947 experiment=9	13.3111
02000:2	1	K.FGSGYVSGWGR.V			586.769	2	1172.53	1172.55	0	-14.3	348	Specific	722.41	722.41	722.41	13.06	94	>sp|P00740-6|FA9_HUMAN Coagulation factor IX OS=Homo sapiens variant 2 G 44 V GN=F9 PE=1 SV=2	117	sample=1 period=1 cycle=938 experiment=10	sample=1 period=1 cycle=938 experiment=10	13.0519
03352:2	1	K.FGSGYVSGWGR.V			586.769	2	1172.53	1172.55	0	-15	348	Specific	723.77	723.77	723.77	13.06	94	>sp|P00740-6|FA9_HUMAN Coagulation factor IX OS=Homo sapiens variant 2 G 44 V GN=F9 PE=1 SV=2	117	sample=1 period=1 cycle=1047 experiment=6	sample=1 period=1 cycle=1047 experiment=6	16.2426
[truncated: 478 more rows]

## Sheet: pdFIX-TP
Query #:z	Protein Rank	Peptide < ProteinMetrics Confidential >	Glycans NHFAGNa	Modification Type(s)	Observed m/z	z	Observed (M+H)	Calc. mass (M+H)	Off-by-x error	Mass error (ppm)	Starting position	Cleavage	Score	Delta	Delta Mod	|Log Prob|	# of unique peptides	Protein Name	Protein DB number	Comment	Scan #	Scan Time
[truncated: 1,590 more rows]

[truncated: 4 more sheets: H1-T, H1-TP, H2-T, H2T-P]
