# Supplementary material for: Coagulation factor IX analysis in bioreactor cell culture supernatant predicts quality of the purified product
Source: Commun Biol. 2021 Mar 23;4:390. doi: 10.1038/s42003-021-01903-x (PMC7988164; doi:10.1038/s42003-021-01903-x)
Supplement: Supplementary file 24 — Supplementary Data S21 [file 42003_2021_1903_MOESM24_ESM.xlsx]

## Sheet: Notes
Notes
Digestion with Trypsin
This Supplementary Table contains all the PSMs identified by Byonic (Spectra Tab from the excel report).
The search conditions are exemplified by the tab containing the summary tab of this excel report.
T = Trypsin
Criteria for selection of PSMs for quantification
1) PSMs were of interest based on the PTMs
2) The highest score of all the PSMs was chosen, unless the fragment ions were better in a similarly scored peptide.
3) The Acquisition time of the PSM chosen was in agreement with the majority of all the psms for the same peptide.
4) For a psm to be included we used the following criteria: coverage from both sides of the peptide, presence of appropriate Y and oxonium ions if a glycan was assigned.
5) For some peptides multiple charge states were observed. In some cases the fragmentation pattern and fragment intensity was better for one charge state compared to the others. We did not always include all charge states identified. In some cases it was necessary to include more than 1 charge state due to overlapping m/z and RT in a particular SWATH windown.
6) Only completely cleaved products were included (with the exception of the first GLA peptide in which peptides with 1 or 2 missed cleavages were also included).
The tab Selected PSMs includes the PSMs selected from Byonic searches containing the PTMs of interest.

## Sheet: Selected PSMs
Files	Query #:z	Protein Rank	Peptide < ProteinMetrics Confidential >	Glycans NHFAGNa	Modification Type(s)	Observed m/z	z	Observed (M+H)	Calc. mass (M+H)	Off-by-x error	Mass error (ppm)	Starting position	Cleavage	Score	Delta	Delta Mod	Z-score	|Log Prob|	# of unique peptides	Protein Name	Protein DB number	Comment	Scan #	Scan Time
20190919_Co4Ra2_20190628_Schulz_Luci_GLA_7.1_DDA.wiff_Byonic	06633:2	1	K.[+14.016]LE[+43.990]E[+14.016]FVQGNLE[+14.016]R.E		.[14], E[+14]*2[+44]	710.345	2	1419.68	1419.71	0	-19.9	52	Specific	156.17	156.17	5.9	6.53	1.23	285	>sp|P00740-6|FA9_HUMAN Coagulation factor IX OS=Homo sapiens variant 2 G 44 V GN=F9 PE=1 SV=2	117	sample=1 period=1 cycle=1211 experiment=8	sample=1 period=1 cycle=1211 experiment=8	17.4315
20190919_Co4Ra2_20190628_Schulz_Luci_GLA_7.1_DDA.wiff_Byonic	05856:2	1	K.[+14.016]LE[+43.990]E[+43.990]FVQGNLE[+14.016]R.E		.[14], E[+14][+44]*2	725.349	2	1449.69	1449.69	0	3.7	52	Specific	298.29	298.29	10.79	7.54	4.85	285	>sp|P00740-6|FA9_HUMAN Coagulation factor IX OS=Homo sapiens variant 2 G 44 V GN=F9 PE=1 SV=2	117	sample=1 period=1 cycle=1154 experiment=13	sample=1 period=1 cycle=1154 experiment=13	16.2065
20190919_Co4Ra2_20190628_Schulz_Luci_GLA_7.1_DDA.wiff_Byonic	04150:2	1	K.[+14.016]LE[+43.990]E[+43.990]FVQGNLE[+43.990]R.E		.[14], E[+44]*3	740.339	2	1479.67	1479.66	0	7.5	52	Specific	308.9	222.53	2.2	6.04	4.32	285	>sp|P00740-6|FA9_HUMAN Coagulation factor IX OS=Homo sapiens variant 2 G 44 V GN=F9 PE=1 SV=2	117	sample=1 period=1 cycle=1043 experiment=15	sample=1 period=1 cycle=1043 experiment=15	13.8319
20190919_Co4Ra2_20190628_Schulz_Luci_GLA_7.1_DDA.wiff_Byonic	04742:2	1	K.[+14.016]LE[+43.990]E[+43.990]FVQGNLE[+58.005]R.E		.[14], E[+44]*2[+58]	747.345	2	1493.68	1493.68	0	4.2	52	Specific	296.67	236.56	0.94	6.66	4.57	285	>sp|P00740-6|FA9_HUMAN Coagulation factor IX OS=Homo sapiens variant 2 G 44 V GN=F9 PE=1 SV=2	117	sample=1 period=1 cycle=1079 experiment=14	sample=1 period=1 cycle=1079 experiment=14	14.6088
20190919_Co4Ra2_20190628_Schulz_Luci_GLA_7.1_DDA.wiff_Byonic	06552:2	1	K.[+14.016]LE[+43.990]E[+43.990]FVQGNLE[+72.021]R.E		.[14], E[+44]*2[+72]	754.346	2	1507.69	1507.69	0	-3.9	52	Specific	197.84	93.58	2.57	6.31	1.36	285	>sp|P00740-6|FA9_HUMAN Coagulation factor IX OS=Homo sapiens variant 2 G 44 V GN=F9 PE=1 SV=2	117	sample=1 period=1 cycle=1204 experiment=12	sample=1 period=1 cycle=1204 experiment=12	17.2783
20190919_Co4Ra2_20190628_Schulz_Luci_GLA_7.1_DDA.wiff_Byonic	04860:2	1	K.[+14.016]LE[+43.990]E[+58.005]FVQGN[+0.984]LER.E		.[14], E[+44][+58], N[+1]	725.841	2	1450.68	1450.67	0	4.3	52	Specific	149.03	149.03	3.43	5.41	1.99	285	>sp|P00740-6|FA9_HUMAN Coagulation factor IX OS=Homo sapiens variant 2 G 44 V GN=F9 PE=1 SV=2	117	sample=1 period=1 cycle=1087 experiment=12	sample=1 period=1 cycle=1087 experiment=12	14.7816
20190919_Co4Ra2_20190628_Schulz_Luci_GLA_7.1_DDA.wiff_Byonic	05559:2	1	K.[+14.016]LE[+43.990]E[+58.005]FVQGNLE[+14.016]R.E		.[14], E[+14][+44][+58]	732.358	2	1463.71	1463.7	0	5.5	52	Specific	632.93	632.93	15.24	9.1	8.33	285	>sp|P00740-6|FA9_HUMAN Coagulation factor IX OS=Homo sapiens variant 2 G 44 V GN=F9 PE=1 SV=2	117	sample=1 period=1 cycle=1133 experiment=14	sample=1 period=1 cycle=1133 experiment=14	15.7661
20190919_Co4Ra2_20190628_Schulz_Luci_GLA_6.1_DDA.wiff_Byonic	04757:2	1	K.[+14.016]LE[+43.990]E[+58.005]FVQGNLE[+43.990]R.E		.[14], E[+44]*2[+58]	747.348	2	1493.69	1493.68	0	9.5	52	Specific	451.46	219.27	15.45	8.16	5.56	308	>sp|P00740-6|FA9_HUMAN Coagulation factor IX OS=Homo sapiens variant 2 G 44 V GN=F9 PE=1 SV=2	117	sample=1 period=1 cycle=1050 experiment=13	sample=1 period=1 cycle=1050 experiment=13	14.0704
20190919_Co4Ra2_20190628_Schulz_Luci_GLA_7.1_DDA.wiff_Byonic	07385:2	1	K.[+14.016]LE[+43.990]E[+58.005]FVQGNLE[+58.005]R.E		.[14], E[+44][+58]*2	754.35	2	1507.69	1507.69	0	1.2	52	Specific	178.3	94.43	9.33	5.39	1.27	285	>sp|P00740-6|FA9_HUMAN Coagulation factor IX OS=Homo sapiens variant 2 G 44 V GN=F9 PE=1 SV=2	117	sample=1 period=1 cycle=1279 experiment=8	sample=1 period=1 cycle=1279 experiment=8	18.9493
20190919_Co4Ra2_20190628_Schulz_Luci_GLA_6.1_DDA.wiff_Byonic	07922:2	1	K.[+14.016]LE[+43.990]E[+58.005]FVQGNLE[+72.021]R.E		.[14], E[+44][+58][+72]	761.365	2	1521.72	1521.71	0	10.4	52	Specific	140.46	140.46	12.79	4.53	2.97	308	>sp|P00740-6|FA9_HUMAN Coagulation factor IX OS=Homo sapiens variant 2 G 44 V GN=F9 PE=1 SV=2	117	sample=1 period=1 cycle=1319 experiment=4	sample=1 period=1 cycle=1319 experiment=4	19.8291
20190919_Co4Ra2_20190628_Schulz_Luci_GLA_7.1_DDA.wiff_Byonic	04398:2	1	K.[+14.016]LE[+43.990]E[+58.005]FVQGNLER.E		.[14], E[+44][+58]	725.349	2	1449.69	1449.69	0	3.7	52	Specific	550.81	350.48	4.78	9.3	5.85	285	>sp|P00740-6|FA9_HUMAN Coagulation factor IX OS=Homo sapiens variant 2 G 44 V GN=F9 PE=1 SV=2	117	sample=1 period=1 cycle=1058 experiment=15	sample=1 period=1 cycle=1058 experiment=15	14.1553
20190919_Co4Ra2_20190628_Schulz_Luci_GLA_6.1_DDA.wiff_Byonic	07608:2	1	K.[+14.016]LE[+43.990]E[+72.021]FVQGNLE[+72.021]R.E		.[14], E[+44][+72]*2	768.37	2	1535.73	1535.72	0	6.5	52	Specific	232.05	125.66	18.66	6.14	3.81	308	>sp|P00740-6|FA9_HUMAN Coagulation factor IX OS=Homo sapiens variant 2 G 44 V GN=F9 PE=1 SV=2	117	sample=1 period=1 cycle=1280 experiment=8	sample=1 period=1 cycle=1280 experiment=8	18.9639
20190919_Co4Ra2_20190628_Schulz_Luci_GLA_7.1_DDA.wiff_Byonic	07360:2	1	K.[+14.016]LE[+58.005]E[+43.990]FVQGNLE[+14.016]R.E		.[14], E[+14][+44][+58]	732.345	2	1463.68	1463.7	0	-12.3	52	Specific	223.67	196.14	7.1	5.07	1.32	285	>sp|P00740-6|FA9_HUMAN Coagulation factor IX OS=Homo sapiens variant 2 G 44 V GN=F9 PE=1 SV=2	117	sample=1 period=1 cycle=1276 experiment=10	sample=1 period=1 cycle=1276 experiment=10	18.8833
20190919_Co4Ra2_20190628_Schulz_Luci_GLA_7.1_DDA.wiff_Byonic	06768:2	1	K.[+14.016]LE[+58.005]E[+43.990]FVQGNLE[+72.021]R.E		.[14], E[+44][+58][+72]	761.359	2	1521.71	1521.71	0	2.7	52	Specific	408.04	408.04	6.72	6.72	6.15	285	>sp|P00740-6|FA9_HUMAN Coagulation factor IX OS=Homo sapiens variant 2 G 44 V GN=F9 PE=1 SV=2	117	sample=1 period=1 cycle=1223 experiment=13	sample=1 period=1 cycle=1223 experiment=13	17.6993
20190919_Co4Ra2_20190628_Schulz_Luci_GLA_7.1_DDA.wiff_Byonic	06902:2	1	K.[+14.016]LE[+58.005]E[+58.005]FVQGNLE[+14.016]R.E		.[14], E[+14][+58]*2	739.363	2	1477.72	1477.72	0	1	52	Specific	406.44	406.44	2.44	8.23	6.27	285	>sp|P00740-6|FA9_HUMAN Coagulation factor IX OS=Homo sapiens variant 2 G 44 V GN=F9 PE=1 SV=2	117	sample=1 period=1 cycle=1234 experiment=9	sample=1 period=1 cycle=1234 experiment=9	17.9424
20190919_Co4Ra2_20190628_Schulz_Luci_GLA_6.1_DDA.wiff_Byonic	07825:2	1	K.[+14.016]LE[+58.005]E[+58.005]FVQGNLE[+72.021]R.E		.[14], E[+58]*2[+72]	768.363	2	1535.72	1535.72	0	-1.7	52	Specific	353.16	206.15	23.24	8.33	4.81	308	>sp|P00740-6|FA9_HUMAN Coagulation factor IX OS=Homo sapiens variant 2 G 44 V GN=F9 PE=1 SV=2	117	sample=1 period=1 cycle=1306 experiment=9	sample=1 period=1 cycle=1306 experiment=9	19.5419
20190919_Co4Ra2_20190628_Schulz_Luci_GLA_7.1_DDA.wiff_Byonic	06928:2	1	K.[+14.016]LE[+58.005]E[+72.021]FVQGNLE[+14.016]R.E		.[14], E[+14][+58][+72]	746.369	2	1491.73	1491.73	0	-1	52	Specific	327.71	267.93	20.88	7.91	5.03	285	>sp|P00740-6|FA9_HUMAN Coagulation factor IX OS=Homo sapiens variant 2 G 44 V GN=F9 PE=1 SV=2	117	sample=1 period=1 cycle=1236 experiment=11	sample=1 period=1 cycle=1236 experiment=11	17.989
20190919_Co4Ra2_20190628_Schulz_Luci_GLA_6.1_DDA.wiff_Byonic	07851:2	1	K.[+14.016]LE[+58.005]E[+72.021]FVQGNLE[+72.021]R.E		.[14], E[+58][+72]*2	775.378	2	1549.75	1549.74	0	6.5	52	Specific	312.4	196.32	11.55	7.95	5.53	308	>sp|P00740-6|FA9_HUMAN Coagulation factor IX OS=Homo sapiens variant 2 G 44 V GN=F9 PE=1 SV=2	117	sample=1 period=1 cycle=1309 experiment=8	sample=1 period=1 cycle=1309 experiment=8	19.6094
20190919_Co4Ra2_20190628_Schulz_Luci_GLA_7.1_DDA.wiff_Byonic	06007:2	1	K.[+14.016]LE[+58.005]E[+72.021]FVQGNLER.E		.[14], E[+58][+72]	739.36	2	1477.71	1477.72	0	-2.5	52	Specific	176.19	176.19	0.77	5.17	2.82	285	>sp|P00740-6|FA9_HUMAN Coagulation factor IX OS=Homo sapiens variant 2 G 44 V GN=F9 PE=1 SV=2	117	sample=1 period=1 cycle=1164 experiment=13	sample=1 period=1 cycle=1164 experiment=13	16.4244
20190919_Co4Ra2_20190628_Schulz_Luci_GLA_6.1_DDA.wiff_Byonic	08001:2	1	K.[+14.016]LE[+72.021]E[+72.021]FVQGNLE[+58.005]R.E		.[14], E[+58][+72]*2	775.364	2	1549.72	1549.74	0	-10.5	52	Specific	163.97	113.47	28.46	4.57	1.17	308	>sp|P00740-6|FA9_HUMAN Coagulation factor IX OS=Homo sapiens variant 2 G 44 V GN=F9 PE=1 SV=2	117	sample=1 period=1 cycle=1331 experiment=6	sample=1 period=1 cycle=1331 experiment=6	20.0976
20190919_Co4Ra2_20190628_Schulz_Luci_GLA_7.1_DDA.wiff_Byonic	05599:2	1	K.[+14.016]LEE[+14.016]FVQGNLE[+14.016]R.E		.[14], E[+14]*2	688.367	2	1375.73	1375.72	0	3.5	52	Specific	580.02	450.89	26.4	10.09	7.45	285	>sp|P00740-6|FA9_HUMAN Coagulation factor IX OS=Homo sapiens variant 2 G 44 V GN=F9 PE=1 SV=2	117	sample=1 period=1 cycle=1136 experiment=9	sample=1 period=1 cycle=1136 experiment=9	15.8249
20190919_Co4Ra2_20190628_Schulz_Luci_GLA_7.1_DDA.wiff_Byonic	04899:2	1	K.[+14.016]LEE[+43.990]FVQGNLER.E		.[14], E[+44]	696.34	2	1391.67	1391.68	0	-5.3	52	Specific	328.91	218.95	7.89	7.81	4.79	285	>sp|P00740-6|FA9_HUMAN Coagulation factor IX OS=Homo sapiens variant 2 G 44 V GN=F9 PE=1 SV=2	117	sample=1 period=1 cycle=1090 experiment=10	sample=1 period=1 cycle=1090 experiment=10	14.8454
20190919_Co4Ra2_20190628_Schulz_Luci_GLA_7.1_DDA.wiff_Byonic	06504:2	1	K.[+14.016]LEE[+58.005]FVQGN[+0.984]LE[+14.016]R.E		.[14], E[+14][+58], N[+1]	710.851	2	1420.69	1420.7	0	-0.6	52	Specific	123.18	123.18	5.74	4.75	1.21	285	>sp|P00740-6|FA9_HUMAN Coagulation factor IX OS=Homo sapiens variant 2 G 44 V GN=F9 PE=1 SV=2	117	sample=1 period=1 cycle=1200 experiment=11	sample=1 period=1 cycle=1200 experiment=11	17.1886
20190919_Co4Ra2_20190628_Schulz_Luci_GLA_7.1_DDA.wiff_Byonic	03603:2	1	K.[+14.016]LEE[+58.005]FVQGNLE[+43.990]R.E		.[14], E[+44][+58]	725.345	2	1449.68	1449.69	0	-2.4	52	Specific	167.73	117.88	7.91	5.45	1.24	285	>sp|P00740-6|FA9_HUMAN Coagulation factor IX OS=Homo sapiens variant 2 G 44 V GN=F9 PE=1 SV=2	117	sample=1 period=1 cycle=1011 experiment=18	sample=1 period=1 cycle=1011 experiment=18	13.1611
20190919_Co4Ra2_20190628_Schulz_Luci_GLA_7.1_DDA.wiff_Byonic	00389:2	1	K.C[+71.037]SFE[+43.990]E[+14.016]AR.E		C[+71], E[+14][+44]	485.7	2	970.392	970.394	0	-1.2	69	Specific	214.67	214.67	5.47	6.63	3.53	285	>sp|P00740-6|FA9_HUMAN Coagulation factor IX OS=Homo sapiens variant 2 G 44 V GN=F9 PE=1 SV=2	117	sample=1 period=1 cycle=778 experiment=3	sample=1 period=1 cycle=778 experiment=3	8.0893
20190919_Co4Ra2_20190628_Schulz_Luci_GLA_7.1_DDA.wiff_Byonic	00308:2	1	K.C[+71.037]SFE[+43.990]E[+58.005]AR.E		C[+71], E[+44][+58]	507.698	2	1014.39	1014.38	0	6.1	69	Specific	129.6	129.6	29.77	5.3	2.42	285	>sp|P00740-6|FA9_HUMAN Coagulation factor IX OS=Homo sapiens variant 2 G 44 V GN=F9 PE=1 SV=2	117	sample=1 period=1 cycle=770 experiment=5	sample=1 period=1 cycle=770 experiment=5	7.9163
20190919_Co4Ra2_20190628_Schulz_Luci_GLA_6.1_DDA.wiff_Byonic	00877:2	1	K.C[+71.037]SFE[+43.990]E[+58.005]AR[+28.031].E		C[+71], E[+44][+58], R[+28]	521.713	2	1042.42	1042.41	0	4.5	69	Specific	131.48	96.44	0	3.98	1.95	308	>sp|P00740-6|FA9_HUMAN Coagulation factor IX OS=Homo sapiens variant 2 G 44 V GN=F9 PE=1 SV=2	117	sample=1 period=1 cycle=809 experiment=5	sample=1 period=1 cycle=809 experiment=5	8.847
20190919_Co4Ra2_20190628_Schulz_Luci_GLA_6.1_DDA.wiff_Byonic	00495:2	1	K.C[+71.037]SFE[+43.990]E[+72.021]AR.E		C[+71], E[+44][+72]	514.705	2	1028.4	1028.4	0	3.4	69	Specific	244.36	244.36	8.72	5.04	4.1	308	>sp|P00740-6|FA9_HUMAN Coagulation factor IX OS=Homo sapiens variant 2 G 44 V GN=F9 PE=1 SV=2	117	sample=1 period=1 cycle=782 experiment=4	sample=1 period=1 cycle=782 experiment=4	8.2417
20190919_Co4Ra2_20190628_Schulz_Luci_GLA_7.1_DDA.wiff_Byonic	00467:2	1	K.C[+71.037]SFE[+58.005]E[+14.016]AR.E		C[+71], E[+14][+58]	492.709	2	984.41	984.409	0	1.5	69	Specific	180.2	180.2	8.75	4.95	3.1	285	>sp|P00740-6|FA9_HUMAN Coagulation factor IX OS=Homo sapiens variant 2 G 44 V GN=F9 PE=1 SV=2	117	sample=1 period=1 cycle=785 experiment=4	sample=1 period=1 cycle=785 experiment=4	8.2461
20190919_Co4Ra2_20190628_Schulz_Luci_GLA_6.1_DDA.wiff_Byonic	00472:2	1	K.C[+71.037]SFE[+58.005]E[+58.005]AR.E		C[+71], E[+58]*2	514.705	2	1028.4	1028.4	0	3	69	Specific	262.81	225.24	29.21	5.9	4.33	308	>sp|P00740-6|FA9_HUMAN Coagulation factor IX OS=Homo sapiens variant 2 G 44 V GN=F9 PE=1 SV=2	117	sample=1 period=1 cycle=780 experiment=5	sample=1 period=1 cycle=780 experiment=5	8.1986
20190919_Co4Ra2_20190628_Schulz_Luci_GLA_7.1_DDA.wiff_Byonic	00798:2	1	K.C[+71.037]SFE[+58.005]E[+72.021]AR.E		C[+71], E[+58][+72]	521.712	2	1042.42	1042.41	0	3	69	Specific	186.2	186.2	47.07	5.08	3.1	285	>sp|P00740-6|FA9_HUMAN Coagulation factor IX OS=Homo sapiens variant 2 G 44 V GN=F9 PE=1 SV=2	117	sample=1 period=1 cycle=812 experiment=5	sample=1 period=1 cycle=812 experiment=5	8.853
20190919_Co4Ra2_20190628_Schulz_Luci_GLA_7.1_DDA.wiff_Byonic	00415:2	1	K.C[+71.037]SFE[+72.021]E[+43.990]AR.E		C[+71], E[+44][+72]	514.705	2	1028.4	1028.4	0	3.1	69	Specific	254.88	254.7	8.19	5.84	4.72	285	>sp|P00740-6|FA9_HUMAN Coagulation factor IX OS=Homo sapiens variant 2 G 44 V GN=F9 PE=1 SV=2	117	sample=1 period=1 cycle=780 experiment=5	sample=1 period=1 cycle=780 experiment=5	8.1356
20190919_Co4Ra2_20190628_Schulz_Luci_GLA_6.1_DDA.wiff_Byonic	01235:2	1	K.C[+71.037]SFE[+72.021]E[+58.005]AR.E		C[+71], E[+58][+72]	521.71	2	1042.41	1042.41	0	-2.4	69	Specific	125.9	125.9	39.29	5.68	3.02	308	>sp|P00740-6|FA9_HUMAN Coagulation factor IX OS=Homo sapiens variant 2 G 44 V GN=F9 PE=1 SV=2	117	sample=1 period=1 cycle=837 experiment=5	sample=1 period=1 cycle=837 experiment=5	9.4502
20190919_Co4Ra2_20190628_Schulz_Luci_GLA_7.1_DDA.wiff_Byonic	00713:2	1	K.C[+71.037]SFEE[+72.021]AR.E		C[+71], E[+72]	492.708	2	984.409	984.409	0	0.3	69	Specific	158.04	158.04	15.53	4.22	1.67	285	>sp|P00740-6|FA9_HUMAN Coagulation factor IX OS=Homo sapiens variant 2 G 44 V GN=F9 PE=1 SV=2	117	sample=1 period=1 cycle=805 experiment=6	sample=1 period=1 cycle=805 experiment=6	8.6967
20190919_Co4Ra2_20190628_Schulz_Luci_GLA_7.1_DDA.wiff_Byonic	06164:2	1	K.LE[+14.016]E[+43.990]FVQGNLE[+14.016]R.E		E[+14]*2[+44]	703.351	2	1405.69	1405.7	0	-1.5	52	Specific	461.96	461.96	2.56	11.42	7.46	285	>sp|P00740-6|FA9_HUMAN Coagulation factor IX OS=Homo sapiens variant 2 G 44 V GN=F9 PE=1 SV=2	117	sample=1 period=1 cycle=1175 experiment=11	sample=1 period=1 cycle=1175 experiment=11	16.6604
20190919_Co4Ra2_20190628_Schulz_Luci_GLA_7.1_DDA.wiff_Byonic	05975:2	1	K.LE[+14.016]E[+58.005]FVQGNLE[+14.016]R.E		E[+14]*2[+58]	710.362	2	1419.72	1419.71	0	3.3	52	Specific	592.02	592.02	0.11	10.93	7.47	285	>sp|P00740-6|FA9_HUMAN Coagulation factor IX OS=Homo sapiens variant 2 G 44 V GN=F9 PE=1 SV=2	117	sample=1 period=1 cycle=1162 experiment=10	sample=1 period=1 cycle=1162 experiment=10	16.3798
20190919_Co4Ra2_20190628_Schulz_Luci_GLA_7.1_DDA.wiff_Byonic	04757:2	1	K.LE[+14.016]E[+58.005]FVQGNLER.E		E[+14][+58]	703.351	2	1405.7	1405.7	0	-0.4	52	Specific	480.71	480.71	1.94	8.63	6.61	285	>sp|P00740-6|FA9_HUMAN Coagulation factor IX OS=Homo sapiens variant 2 G 44 V GN=F9 PE=1 SV=2	117	sample=1 period=1 cycle=1080 experiment=13	sample=1 period=1 cycle=1080 experiment=13	14.6302
20190919_Co4Ra2_20190628_Schulz_Luci_GLA_7.1_DDA.wiff_Byonic	04612:2	1	K.LE[+14.016]EFVQGNLE[+14.016]R.E		E[+14]*2	681.352	2	1361.7	1361.71	0	-7.2	52	Specific	424.56	267.08	0	8.24	4.87	285	>sp|P00740-6|FA9_HUMAN Coagulation factor IX OS=Homo sapiens variant 2 G 44 V GN=F9 PE=1 SV=2	117	sample=1 period=1 cycle=1071 experiment=11	sample=1 period=1 cycle=1071 experiment=11	14.4361
20190919_Co4Ra2_20190628_Schulz_Luci_GLA_6.1_DDA.wiff_Byonic	04412:2	1	K.LE[+43.990]E[+58.005]FVQGN[+14.016]LE[+43.990]R.E		E[+44]*2[+58], N[+14]	747.347	2	1493.69	1493.68	0	7.4	52	Specific	235.64	172.63	21.39	6.91	3.97	308	>sp|P00740-6|FA9_HUMAN Coagulation factor IX OS=Homo sapiens variant 2 G 44 V GN=F9 PE=1 SV=2	117	sample=1 period=1 cycle=1030 experiment=17	sample=1 period=1 cycle=1030 experiment=17	13.6392
20190919_Co4Ra2_20190628_Schulz_Luci_GLA_6.1_DDA.wiff_Byonic	04342:2	1	K.LE[+43.990]E[+58.005]FVQGNLE[+58.005]R.E		E[+44][+58]*2	747.347	2	1493.69	1493.68	0	7.3	52	Specific	137.72	90.08	10.93	4.22	1.61	308	>sp|P00740-6|FA9_HUMAN Coagulation factor IX OS=Homo sapiens variant 2 G 44 V GN=F9 PE=1 SV=2	117	sample=1 period=1 cycle=1026 experiment=14	sample=1 period=1 cycle=1026 experiment=14	13.5513
20190919_Co4Ra2_20190628_Schulz_Luci_GLA_7.1_DDA.wiff_Byonic	07873:2	1	K.LE[+43.990]E[+72.021]FVQGNLE[+14.016]R.E		E[+14][+44][+72]	732.341	2	1463.68	1463.7	0	-17.6	52	Specific	206.07	152.53	0	5.86	1.23	285	>sp|P00740-6|FA9_HUMAN Coagulation factor IX OS=Homo sapiens variant 2 G 44 V GN=F9 PE=1 SV=2	117	sample=1 period=1 cycle=1333 experiment=5	sample=1 period=1 cycle=1333 experiment=5	20.1625
20190919_Co4Ra2_20190628_Schulz_Luci_GLA_6.1_DDA.wiff_Byonic	06266:2	1	K.LE[+58.005]E[+14.016]FVQGN[+14.016]LE[+43.990]R.E		E[+14][+44][+58], N[+14]	732.351	2	1463.7	1463.7	0	-3.7	52	Specific	313.74	313.74	12.31	6.88	4.53	308	>sp|P00740-6|FA9_HUMAN Coagulation factor IX OS=Homo sapiens variant 2 G 44 V GN=F9 PE=1 SV=2	117	sample=1 period=1 cycle=1152 experiment=14	sample=1 period=1 cycle=1152 experiment=14	16.2649
20190919_Co4Ra2_20190628_Schulz_Luci_GLA_7.1_DDA.wiff_Byonic	05797:2	1	K.LE[+58.005]E[+14.016]FVQGNLE[+14.016]R.E		E[+14]*2[+58]	710.356	2	1419.71	1419.71	0	-4.3	52	Specific	449.43	449.43	7.09	8.04	6.2	285	>sp|P00740-6|FA9_HUMAN Coagulation factor IX OS=Homo sapiens variant 2 G 44 V GN=F9 PE=1 SV=2	117	sample=1 period=1 cycle=1150 experiment=12	sample=1 period=1 cycle=1150 experiment=12	16.119
20190919_Co4Ra2_20190628_Schulz_Luci_GLA_6.1_DDA.wiff_Byonic	04654:2	1	K.LE[+58.005]E[+14.016]FVQGNLE[+43.990]R.E		E[+14][+44][+58]	725.349	2	1449.69	1449.69	0	3.6	52	Specific	390.34	351.01	57.68	7.51	5.18	308	>sp|P00740-6|FA9_HUMAN Coagulation factor IX OS=Homo sapiens variant 2 G 44 V GN=F9 PE=1 SV=2	117	sample=1 period=1 cycle=1044 experiment=15	sample=1 period=1 cycle=1044 experiment=15	13.9396
20190919_Co4Ra2_20190628_Schulz_Luci_GLA_7.1_DDA.wiff_Byonic	04955:2	1	K.LE[+58.005]E[+14.016]FVQGNLER.E		E[+14][+58]	703.348	2	1405.69	1405.7	0	-4.4	52	Specific	162.96	95.21	17.73	5.1	1.24	285	>sp|P00740-6|FA9_HUMAN Coagulation factor IX OS=Homo sapiens variant 2 G 44 V GN=F9 PE=1 SV=2	117	sample=1 period=1 cycle=1094 experiment=9	sample=1 period=1 cycle=1094 experiment=9	14.9342
20190919_Co4Ra2_20190628_Schulz_Luci_GLA_6.1_DDA.wiff_Byonic	05596:3	1	K.LE[+58.005]E[+43.990]FVQGN[+14.016]LE[+43.990]R.E		E[+44]*2[+58], N[+14]	498.569	3	1493.69	1493.68	0	10.7	52	Specific	144.2	139.33	23.81	7.13	3.35	308	>sp|P00740-6|FA9_HUMAN Coagulation factor IX OS=Homo sapiens variant 2 G 44 V GN=F9 PE=1 SV=2	117	sample=1 period=1 cycle=1105 experiment=3	sample=1 period=1 cycle=1105 experiment=3	15.2648
20190919_Co4Ra2_20190628_Schulz_Luci_GLA_7.1_DDA.wiff_Byonic	05069:2	1	K.LE[+58.005]E[+43.990]FVQGN[+14.016]LE[+43.990]R.E		E[+44]*2[+58], N[+14]	747.344	2	1493.68	1493.68	0	3.5	52	Specific	515.57	427.87	26.47	8.86	6.51	285	>sp|P00740-6|FA9_HUMAN Coagulation factor IX OS=Homo sapiens variant 2 G 44 V GN=F9 PE=1 SV=2	117	sample=1 period=1 cycle=1102 experiment=14	sample=1 period=1 cycle=1102 experiment=14	15.1124
20190919_Co4Ra2_20190628_Schulz_Luci_GLA_7.1_DDA.wiff_Byonic	06587:2	1	K.LE[+58.005]E[+43.990]FVQGN[+14.016]LE[+58.005]R.E		E[+44][+58]*2, N[+14]	754.35	2	1507.69	1507.69	0	1.1	52	Specific	322.37	322.37	7.51	5.91	5.23	285	>sp|P00740-6|FA9_HUMAN Coagulation factor IX OS=Homo sapiens variant 2 G 44 V GN=F9 PE=1 SV=2	117	sample=1 period=1 cycle=1207 experiment=10	sample=1 period=1 cycle=1207 experiment=10	17.3439
20190919_Co4Ra2_20190628_Schulz_Luci_GLA_7.1_DDA.wiff_Byonic	05459:2	1	K.LE[+58.005]E[+43.990]FVQGNLE[+14.016]R.E		E[+14][+44][+58]	725.348	2	1449.69	1449.69	0	2	52	Specific	569.73	569.73	50.8	9.18	7.43	285	>sp|P00740-6|FA9_HUMAN Coagulation factor IX OS=Homo sapiens variant 2 G 44 V GN=F9 PE=1 SV=2	117	sample=1 period=1 cycle=1127 experiment=15	sample=1 period=1 cycle=1127 experiment=15	15.6425
20190919_Co4Ra2_20190628_Schulz_Luci_GLA_7.1_DDA.wiff_Byonic	04165:2	1	K.LE[+58.005]E[+43.990]FVQGNLE[+43.990]R.E		E[+44]*2[+58]	740.333	2	1479.66	1479.66	0	-1.2	52	Specific	313.3	255.06	43.66	7.04	4.68	285	>sp|P00740-6|FA9_HUMAN Coagulation factor IX OS=Homo sapiens variant 2 G 44 V GN=F9 PE=1 SV=2	117	sample=1 period=1 cycle=1044 experiment=15	sample=1 period=1 cycle=1044 experiment=15	13.8534
20190919_Co4Ra2_20190628_Schulz_Luci_GLA_7.1_DDA.wiff_Byonic	05144:2	1	K.LE[+58.005]E[+43.990]FVQGNLE[+43.990]R[+14.016].E		E[+44]*2[+58], R[+14]	747.345	2	1493.68	1493.68	0	4.2	52	Specific	504.31	379.58	12.07	7.83	6.23	285	>sp|P00740-6|FA9_HUMAN Coagulation factor IX OS=Homo sapiens variant 2 G 44 V GN=F9 PE=1 SV=2	117	sample=1 period=1 cycle=1107 experiment=15	sample=1 period=1 cycle=1107 experiment=15	15.2208
20190919_Co4Ra2_20190628_Schulz_Luci_GLA_6.1_DDA.wiff_Byonic	05414:2	1	K.LE[+58.005]E[+43.990]FVQGNLE[+58.005]R.E		E[+44][+58]*2	747.346	2	1493.69	1493.68	0	6.8	52	Specific	500.96	218.46	71.6	8.52	5.94	308	>sp|P00740-6|FA9_HUMAN Coagulation factor IX OS=Homo sapiens variant 2 G 44 V GN=F9 PE=1 SV=2	117	sample=1 period=1 cycle=1092 experiment=14	sample=1 period=1 cycle=1092 experiment=14	14.9903
20190919_Co4Ra2_20190628_Schulz_Luci_GLA_7.1_DDA.wiff_Byonic	06636:2	1	K.LE[+58.005]E[+43.990]FVQGNLE[+72.021]R.E		E[+44][+58][+72]	754.351	2	1507.69	1507.69	0	2.6	52	Specific	275.06	213.88	3.15	6.88	4.49	285	>sp|P00740-6|FA9_HUMAN Coagulation factor IX OS=Homo sapiens variant 2 G 44 V GN=F9 PE=1 SV=2	117	sample=1 period=1 cycle=1211 experiment=11	sample=1 period=1 cycle=1211 experiment=11	17.4332
20190919_Co4Ra2_20190628_Schulz_Luci_GLA_7.1_DDA.wiff_Byonic	04134:2	1	K.LE[+58.005]E[+43.990]FVQGNLER.E		E[+44][+58]	718.336	2	1435.66	1435.67	0	-3.8	52	Specific	445.27	372.23	15.65	8.6	6.48	285	>sp|P00740-6|FA9_HUMAN Coagulation factor IX OS=Homo sapiens variant 2 G 44 V GN=F9 PE=1 SV=2	117	sample=1 period=1 cycle=1042 experiment=15	sample=1 period=1 cycle=1042 experiment=15	13.8109
20190919_Co4Ra2_20190628_Schulz_Luci_GLA_7.1_DDA.wiff_Byonic	06006:2	1	K.LE[+58.005]E[+58.005]FVQ[+0.984]GNLE[+14.016]R.E		E[+14][+58]*2, Q[+1]	732.855	2	1464.7	1464.69	0	12.2	52	Specific	199.71	102.04	22.79	5.1	1.03	285	>sp|P00740-6|FA9_HUMAN Coagulation factor IX OS=Homo sapiens variant 2 G 44 V GN=F9 PE=1 SV=2	117	sample=1 period=1 cycle=1164 experiment=12	sample=1 period=1 cycle=1164 experiment=12	16.4236
20190919_Co4Ra2_20190628_Schulz_Luci_GLA_7.1_DDA.wiff_Byonic	05705:2	1	K.LE[+58.005]E[+58.005]FVQ[+0.984]GNLE[+58.005]R.E		E[+58]*3, Q[+1]	754.848	2	1508.69	1508.67	0	9.5	52	Specific	177.96	89.18	3.64	4.37	1.21	285	>sp|P00740-6|FA9_HUMAN Coagulation factor IX OS=Homo sapiens variant 2 G 44 V GN=F9 PE=1 SV=2	117	sample=1 period=1 cycle=1143 experiment=16	sample=1 period=1 cycle=1143 experiment=16	15.973
20190919_Co4Ra2_20190628_Schulz_Luci_GLA_6.1_DDA.wiff_Byonic	07314:2	1	K.LE[+58.005]E[+58.005]FVQ[+0.984]GNLE[+72.021]R.E		E[+58]*2[+72], Q[+1]	761.854	2	1522.7	1522.69	0	6.8	52	Specific	150.27	138.75	34.34	5.46	3.4	308	>sp|P00740-6|FA9_HUMAN Coagulation factor IX OS=Homo sapiens variant 2 G 44 V GN=F9 PE=1 SV=2	117	sample=1 period=1 cycle=1247 experiment=10	sample=1 period=1 cycle=1247 experiment=10	18.2483
20190919_Co4Ra2_20190628_Schulz_Luci_GLA_7.1_DDA.wiff_Byonic	04727:2	1	K.LE[+58.005]E[+58.005]FVQGN[+0.984]LER.E		E[+58]*2, N[+1]	725.837	2	1450.67	1450.67	0	-1.4	52	Specific	154.15	95.69	14.64	5.33	1.24	285	>sp|P00740-6|FA9_HUMAN Coagulation factor IX OS=Homo sapiens variant 2 G 44 V GN=F9 PE=1 SV=2	117	sample=1 period=1 cycle=1078 experiment=14	sample=1 period=1 cycle=1078 experiment=14	14.5879
20190919_Co4Ra2_20190628_Schulz_Luci_GLA_7.1_DDA.wiff_Byonic	05560:2	1	K.LE[+58.005]E[+58.005]FVQGN[+14.016]LE[+43.990]R.E		E[+44][+58]*2, N[+14]	754.35	2	1507.69	1507.69	0	0.5	52	Specific	577.34	438.2	36.75	9.48	7.55	285	>sp|P00740-6|FA9_HUMAN Coagulation factor IX OS=Homo sapiens variant 2 G 44 V GN=F9 PE=1 SV=2	117	sample=1 period=1 cycle=1133 experiment=15	sample=1 period=1 cycle=1133 experiment=15	15.7665
20190919_Co4Ra2_20190628_Schulz_Luci_GLA_6.1_DDA.wiff_Byonic	07513:2	1	K.LE[+58.005]E[+58.005]FVQGN[+14.016]LE[+58.005]R.E		E[+58]*3, N[+14]	761.359	2	1521.71	1521.71	0	3.1	52	Specific	240.64	240.64	0.13	4.87	3.77	308	>sp|P00740-6|FA9_HUMAN Coagulation factor IX OS=Homo sapiens variant 2 G 44 V GN=F9 PE=1 SV=2	117	sample=1 period=1 cycle=1267 experiment=8	sample=1 period=1 cycle=1267 experiment=8	18.676
20190919_Co4Ra2_20190628_Schulz_Luci_GLA_7.1_DDA.wiff_Byonic	05645:2	1	K.LE[+58.005]E[+58.005]FVQGNLE[+14.016]R.E		E[+14][+58]*2	732.359	2	1463.71	1463.7	0	5.8	52	Specific	679.28	679.28	49.52	10.2	9.45	285	>sp|P00740-6|FA9_HUMAN Coagulation factor IX OS=Homo sapiens variant 2 G 44 V GN=F9 PE=1 SV=2	117	sample=1 period=1 cycle=1139 experiment=13	sample=1 period=1 cycle=1139 experiment=13	15.8884
20190919_Co4Ra2_20190628_Schulz_Luci_GLA_7.1_DDA.wiff_Byonic	04383:2	1	K.LE[+58.005]E[+58.005]FVQGNLE[+43.990]R.E		E[+44][+58]*2	747.345	2	1493.68	1493.68	0	4.5	52	Specific	586.29	345.63	100.58	9.04	6.56	285	>sp|P00740-6|FA9_HUMAN Coagulation factor IX OS=Homo sapiens variant 2 G 44 V GN=F9 PE=1 SV=2	117	sample=1 period=1 cycle=1057 experiment=16	sample=1 period=1 cycle=1057 experiment=16	14.1348
20190919_Co4Ra2_20190628_Schulz_Luci_GLA_7.1_DDA.wiff_Byonic	05210:2	1	K.LE[+58.005]E[+58.005]FVQGNLE[+43.990]R[+14.016].E		E[+44][+58]*2, R[+14]	754.352	2	1507.7	1507.69	0	3.9	52	Specific	647.55	525.13	30.72	8.75	8.33	285	>sp|P00740-6|FA9_HUMAN Coagulation factor IX OS=Homo sapiens variant 2 G 44 V GN=F9 PE=1 SV=2	117	sample=1 period=1 cycle=1111 experiment=17	sample=1 period=1 cycle=1111 experiment=17	15.3051
20190919_Co4Ra2_20190628_Schulz_Luci_GLA_6.1_DDA.wiff_Byonic	06144:2	1	K.LE[+58.005]E[+58.005]FVQGNLE[+58.005]R.E		E[+58]*3	754.356	2	1507.7	1507.69	0	9	52	Specific	442.4	168.36	20.96	7.38	5.08	308	>sp|P00740-6|FA9_HUMAN Coagulation factor IX OS=Homo sapiens variant 2 G 44 V GN=F9 PE=1 SV=2	117	sample=1 period=1 cycle=1142 experiment=13	sample=1 period=1 cycle=1142 experiment=13	16.0482
20190919_Co4Ra2_20190628_Schulz_Luci_GLA_6.1_DDA.wiff_Byonic	06926:2	1	K.LE[+58.005]E[+58.005]FVQGNLE[+72.021]R.E		E[+58]*2[+72]	761.363	2	1521.72	1521.71	0	8	52	Specific	523.02	523.02	28.28	8.04	7.26	308	>sp|P00740-6|FA9_HUMAN Coagulation factor IX OS=Homo sapiens variant 2 G 44 V GN=F9 PE=1 SV=2	117	sample=1 period=1 cycle=1210 experiment=8	sample=1 period=1 cycle=1210 experiment=8	17.4604
20190919_Co4Ra2_20190628_Schulz_Luci_GLA_7.1_DDA.wiff_Byonic	04214:2	1	K.LE[+58.005]E[+58.005]FVQGNLER.E		E[+58]*2	725.349	2	1449.69	1449.69	0	4.2	52	Specific	609.42	413.93	83.03	9.76	8.45	285	>sp|P00740-6|FA9_HUMAN Coagulation factor IX OS=Homo sapiens variant 2 G 44 V GN=F9 PE=1 SV=2	117	sample=1 period=1 cycle=1047 experiment=16	sample=1 period=1 cycle=1047 experiment=16	13.9166
20190919_Co4Ra2_20190628_Schulz_Luci_GLA_7.1_DDA.wiff_Byonic	07087:2	1	K.LE[+58.005]E[+72.021]FVQGN[+0.984]LE[+14.016]R.E		E[+14][+58][+72], N[+1]	739.859	2	1478.71	1478.7	0	6.6	52	Specific	108.87	108.87	11.37	4.47	1.21	285	>sp|P00740-6|FA9_HUMAN Coagulation factor IX OS=Homo sapiens variant 2 G 44 V GN=F9 PE=1 SV=2	117	sample=1 period=1 cycle=1251 experiment=10	sample=1 period=1 cycle=1251 experiment=10	18.3248
20190919_Co4Ra2_20190628_Schulz_Luci_GLA_6.1_DDA.wiff_Byonic	06756:2	1	K.LE[+58.005]E[+72.021]FVQGN[+14.016]LE[+43.990]R.E		E[+44][+58][+72], N[+14]	761.36	2	1521.71	1521.71	0	4.3	52	Specific	579.31	360.83	16.53	8.65	8.06	308	>sp|P00740-6|FA9_HUMAN Coagulation factor IX OS=Homo sapiens variant 2 G 44 V GN=F9 PE=1 SV=2	117	sample=1 period=1 cycle=1195 experiment=9	sample=1 period=1 cycle=1195 experiment=9	17.1535
20190919_Co4Ra2_20190628_Schulz_Luci_GLA_7.1_DDA.wiff_Byonic	06658:2	1	K.LE[+58.005]E[+72.021]FVQGNLE[+14.016]R.E		E[+14][+58][+72]	739.364	2	1477.72	1477.72	0	2.2	52	Specific	492.08	370.83	42.2	9.44	6.73	285	>sp|P00740-6|FA9_HUMAN Coagulation factor IX OS=Homo sapiens variant 2 G 44 V GN=F9 PE=1 SV=2	117	sample=1 period=1 cycle=1213 experiment=11	sample=1 period=1 cycle=1213 experiment=11	17.4773
20190919_Co4Ra2_20190628_Schulz_Luci_GLA_6.1_DDA.wiff_Byonic	06610:2	1	K.LE[+58.005]E[+72.021]FVQGNLE[+43.990]R[+14.016].E		E[+44][+58][+72], R[+14]	761.36	2	1521.71	1521.71	0	4.1	52	Specific	537.36	272.19	6.02	8.71	6.22	308	>sp|P00740-6|FA9_HUMAN Coagulation factor IX OS=Homo sapiens variant 2 G 44 V GN=F9 PE=1 SV=2	117	sample=1 period=1 cycle=1180 experiment=6	sample=1 period=1 cycle=1180 experiment=6	16.8542
20190919_Co4Ra2_20190628_Schulz_Luci_GLA_7.1_DDA.wiff_Byonic	06930:2	1	K.LE[+58.005]E[+72.021]FVQGNLE[+58.005]R.E		E[+58]*2[+72]	761.355	2	1521.7	1521.71	0	-2.4	52	Specific	237.68	237.68	11.59	5.98	3.26	285	>sp|P00740-6|FA9_HUMAN Coagulation factor IX OS=Homo sapiens variant 2 G 44 V GN=F9 PE=1 SV=2	117	sample=1 period=1 cycle=1236 experiment=13	sample=1 period=1 cycle=1236 experiment=13	17.9898
20190919_Co4Ra2_20190628_Schulz_Luci_GLA_6.1_DDA.wiff_Byonic	07647:2	1	K.LE[+58.005]E[+72.021]FVQGNLE[+72.021]R.E		E[+58][+72]*2	768.369	2	1535.73	1535.72	0	5.3	52	Specific	445.25	236.36	54.77	8.44	5.88	308	>sp|P00740-6|FA9_HUMAN Coagulation factor IX OS=Homo sapiens variant 2 G 44 V GN=F9 PE=1 SV=2	117	sample=1 period=1 cycle=1285 experiment=6	sample=1 period=1 cycle=1285 experiment=6	19.0748
20190919_Co4Ra2_20190628_Schulz_Luci_GLA_7.1_DDA.wiff_Byonic	06332:2	1	K.LE[+58.005]EFVQGN[+14.016]LE[+43.990]R.E		E[+44][+58], N[+14]	725.348	2	1449.69	1449.69	0	2.3	52	Specific	122.62	122.62	6.03	4.1	1.21	285	>sp|P00740-6|FA9_HUMAN Coagulation factor IX OS=Homo sapiens variant 2 G 44 V GN=F9 PE=1 SV=2	117	sample=1 period=1 cycle=1187 experiment=10	sample=1 period=1 cycle=1187 experiment=10	16.9099
20190919_Co4Ra2_20190628_Schulz_Luci_GLA_7.1_DDA.wiff_Byonic	02967:2	1	K.LE[+58.005]EFVQGNLER.E		E[+58]	696.337	2	1391.67	1391.68	0	-10.2	52	Specific	412.78	327.03	9.56	7.45	4.63	285	>sp|P00740-6|FA9_HUMAN Coagulation factor IX OS=Homo sapiens variant 2 G 44 V GN=F9 PE=1 SV=2	117	sample=1 period=1 cycle=972 experiment=10	sample=1 period=1 cycle=972 experiment=10	12.3132
20190919_Co4Ra2_20190628_Schulz_Luci_GLA_7.1_DDA.wiff_Byonic	07005:2	1	K.LE[+72.021]E[+43.990]FVQ[+0.984]GNLE[+72.021]R.E		E[+44][+72]*2, Q[+1]	761.85	2	1522.69	1522.69	0	1.8	52	Specific	129.35	129.35	5.06	5.1	2.09	285	>sp|P00740-6|FA9_HUMAN Coagulation factor IX OS=Homo sapiens variant 2 G 44 V GN=F9 PE=1 SV=2	117	sample=1 period=1 cycle=1243 experiment=11	sample=1 period=1 cycle=1243 experiment=11	18.1461
20190919_Co4Ra2_20190628_Schulz_Luci_GLA_7.1_DDA.wiff_Byonic	07055:2	1	K.LE[+72.021]E[+43.990]FVQGN[+14.016]LE[+43.990]R.E		E[+44]*2[+72], N[+14]	754.35	2	1507.69	1507.69	0	1.4	52	Specific	305.56	240.9	9.45	6.65	4.67	285	>sp|P00740-6|FA9_HUMAN Coagulation factor IX OS=Homo sapiens variant 2 G 44 V GN=F9 PE=1 SV=2	117	sample=1 period=1 cycle=1248 experiment=9	sample=1 period=1 cycle=1248 experiment=9	18.2565
20190919_Co4Ra2_20190628_Schulz_Luci_GLA_7.1_DDA.wiff_Byonic	07133:2	1	K.LE[+72.021]E[+43.990]FVQGNLE[+14.016]R.E		E[+14][+44][+72]	732.35	2	1463.69	1463.7	0	-5.3	52	Specific	380.72	380.72	23.72	8.54	6.21	285	>sp|P00740-6|FA9_HUMAN Coagulation factor IX OS=Homo sapiens variant 2 G 44 V GN=F9 PE=1 SV=2	117	sample=1 period=1 cycle=1256 experiment=9	sample=1 period=1 cycle=1256 experiment=9	18.435
20190919_Co4Ra2_20190628_Schulz_Luci_GLA_6.1_DDA.wiff_Byonic	07228:2	1	K.LE[+72.021]E[+43.990]FVQGNLE[+43.990]R[+14.016].E		E[+44]*2[+72], R[+14]	754.352	2	1507.7	1507.69	0	3.8	52	Specific	192.66	162.26	21.1	5.81	3.09	308	>sp|P00740-6|FA9_HUMAN Coagulation factor IX OS=Homo sapiens variant 2 G 44 V GN=F9 PE=1 SV=2	117	sample=1 period=1 cycle=1238 experiment=10	sample=1 period=1 cycle=1238 experiment=10	18.0537
20190919_Co4Ra2_20190628_Schulz_Luci_GLA_7.1_DDA.wiff_Byonic	06845:2	1	K.LE[+72.021]E[+43.990]FVQGNLE[+58.005]R.E		E[+44][+58][+72]	754.348	2	1507.69	1507.69	0	-2	52	Specific	263.36	154.86	0.14	5.32	3.25	285	>sp|P00740-6|FA9_HUMAN Coagulation factor IX OS=Homo sapiens variant 2 G 44 V GN=F9 PE=1 SV=2	117	sample=1 period=1 cycle=1229 experiment=12	sample=1 period=1 cycle=1229 experiment=12	17.8317
20190919_Co4Ra2_20190628_Schulz_Luci_GLA_7.1_DDA.wiff_Byonic	06659:2	1	K.LE[+72.021]E[+43.990]FVQGNLE[+72.021]R.E		E[+44][+72]*2	761.359	2	1521.71	1521.71	0	2.8	52	Specific	496.06	496.06	1.26	7.78	6.33	285	>sp|P00740-6|FA9_HUMAN Coagulation factor IX OS=Homo sapiens variant 2 G 44 V GN=F9 PE=1 SV=2	117	sample=1 period=1 cycle=1213 experiment=12	sample=1 period=1 cycle=1213 experiment=12	17.4777
20190919_Co4Ra2_20190628_Schulz_Luci_GLA_7.1_DDA.wiff_Byonic	06050:2	1	K.LE[+72.021]E[+43.990]FVQGNLER.E		E[+44][+72]	725.347	2	1449.69	1449.69	0	0.5	52	Specific	346.35	202.24	3.69	6.97	4.68	285	>sp|P00740-6|FA9_HUMAN Coagulation factor IX OS=Homo sapiens variant 2 G 44 V GN=F9 PE=1 SV=2	117	sample=1 period=1 cycle=1167 experiment=14	sample=1 period=1 cycle=1167 experiment=14	16.4888
20190919_Co4Ra2_20190628_Schulz_Luci_GLA_6.1_DDA.wiff_Byonic	06119:2	1	K.LE[+72.021]E[+58.005]FVQGN[+14.016]LE[+43.990]R.E		E[+44][+58][+72], N[+14]	761.353	2	1521.7	1521.71	0	-5	52	Specific	194	144.42	14.94	6.46	2.98	308	>sp|P00740-6|FA9_HUMAN Coagulation factor IX OS=Homo sapiens variant 2 G 44 V GN=F9 PE=1 SV=2	117	sample=1 period=1 cycle=1140 experiment=11	sample=1 period=1 cycle=1140 experiment=11	16.0047
20190919_Co4Ra2_20190628_Schulz_Luci_GLA_7.1_DDA.wiff_Byonic	06927:2	1	K.LE[+72.021]E[+58.005]FVQGNLE[+14.016]R.E		E[+14][+58][+72]	739.362	2	1477.72	1477.72	0	-0.3	52	Specific	452.3	452.3	1.2	7.36	6.2	285	>sp|P00740-6|FA9_HUMAN Coagulation factor IX OS=Homo sapiens variant 2 G 44 V GN=F9 PE=1 SV=2	117	sample=1 period=1 cycle=1236 experiment=10	sample=1 period=1 cycle=1236 experiment=10	17.9881
20190919_Co4Ra2_20190628_Schulz_Luci_GLA_6.1_DDA.wiff_Byonic	06070:2	1	K.LE[+72.021]E[+58.005]FVQGNLE[+43.990]R[+14.016].E		E[+44][+58][+72], R[+14]	761.354	2	1521.7	1521.71	0	-4.5	52	Specific	193.91	131.63	8.01	6	2.84	308	>sp|P00740-6|FA9_HUMAN Coagulation factor IX OS=Homo sapiens variant 2 G 44 V GN=F9 PE=1 SV=2	117	sample=1 period=1 cycle=1136 experiment=13	sample=1 period=1 cycle=1136 experiment=13	15.9208
20190919_Co4Ra2_20190628_Schulz_Luci_GLA_6.1_DDA.wiff_Byonic	06043:2	1	K.LE[+72.021]E[+58.005]FVQGNLE[+58.005]R.E		E[+58]*2[+72]	761.345	2	1521.68	1521.71	0	-16.1	52	Specific	228.23	154.15	1.2	6.21	2.37	308	>sp|P00740-6|FA9_HUMAN Coagulation factor IX OS=Homo sapiens variant 2 G 44 V GN=F9 PE=1 SV=2	117	sample=1 period=1 cycle=1134 experiment=15	sample=1 period=1 cycle=1134 experiment=15	15.8795
20190919_Co4Ra2_20190628_Schulz_Luci_GLA_6.1_DDA.wiff_Byonic	07773:2	1	K.LE[+72.021]E[+58.005]FVQGNLE[+72.021]R.E		E[+58][+72]*2	768.365	2	1535.72	1535.72	0	0.7	52	Specific	343.79	205.85	1.2	6.32	4.69	308	>sp|P00740-6|FA9_HUMAN Coagulation factor IX OS=Homo sapiens variant 2 G 44 V GN=F9 PE=1 SV=2	117	sample=1 period=1 cycle=1300 experiment=11	sample=1 period=1 cycle=1300 experiment=11	19.4091
20190919_Co4Ra2_20190628_Schulz_Luci_GLA_7.1_DDA.wiff_Byonic	06713:2	1	K.LE[+72.021]E[+72.021]FVQGN[+14.016]LE[+43.990]R.E		E[+44][+72]*2, N[+14]	768.364	2	1535.72	1535.72	0	-0.9	52	Specific	309.7	220.33	38.62	6.77	4.65	285	>sp|P00740-6|FA9_HUMAN Coagulation factor IX OS=Homo sapiens variant 2 G 44 V GN=F9 PE=1 SV=2	117	sample=1 period=1 cycle=1218 experiment=12	sample=1 period=1 cycle=1218 experiment=12	17.5884
20190919_Co4Ra2_20190628_Schulz_Luci_GLA_7.1_DDA.wiff_Byonic	06990:2	1	K.LE[+72.021]E[+72.021]FVQGNLE[+14.016]R.E		E[+14][+72]*2	746.37	2	1491.73	1491.73	0	0.2	52	Specific	392.73	348.45	21.64	9.06	5.76	285	>sp|P00740-6|FA9_HUMAN Coagulation factor IX OS=Homo sapiens variant 2 G 44 V GN=F9 PE=1 SV=2	117	sample=1 period=1 cycle=1242 experiment=7	sample=1 period=1 cycle=1242 experiment=7	18.12
20190919_Co4Ra2_20190628_Schulz_Luci_GLA_7.1_DDA.wiff_Byonic	06806:2	1	K.LE[+72.021]E[+72.021]FVQGNLE[+43.990]R[+14.016].E		E[+44][+72]*2, R[+14]	768.366	2	1535.73	1535.72	0	2.1	52	Specific	352.67	334.57	10.12	8.38	5.44	285	>sp|P00740-6|FA9_HUMAN Coagulation factor IX OS=Homo sapiens variant 2 G 44 V GN=F9 PE=1 SV=2	117	sample=1 period=1 cycle=1226 experiment=13	sample=1 period=1 cycle=1226 experiment=13	17.7662
20190919_Co4Ra2_20190628_Schulz_Luci_GLA_6.1_DDA.wiff_Byonic	07081:2	1	K.LE[+72.021]E[+72.021]FVQGNLE[+58.005]R.E		E[+58][+72]*2	768.372	2	1535.74	1535.72	0	9.2	52	Specific	182.34	14.18	7.03	5.32	1.7	308	>sp|P00740-6|FA9_HUMAN Coagulation factor IX OS=Homo sapiens variant 2 G 44 V GN=F9 PE=1 SV=2	117	sample=1 period=1 cycle=1225 experiment=10	sample=1 period=1 cycle=1225 experiment=10	17.7749
20190919_Co4Ra2_20190628_Schulz_Luci_GLA_7.1_DDA.wiff_Byonic	07673:2	1	K.LE[+72.021]E[+72.021]FVQGNLE[+72.021]R.E		E[+72]*3	775.376	2	1549.74	1549.74	0	4.5	52	Specific	397.96	258.42	2.81	8.35	5.08	285	>sp|P00740-6|FA9_HUMAN Coagulation factor IX OS=Homo sapiens variant 2 G 44 V GN=F9 PE=1 SV=2	117	sample=1 period=1 cycle=1308 experiment=10	sample=1 period=1 cycle=1308 experiment=10	19.6053
20190919_Co4Ra2_20190628_Schulz_Luci_GLA_7.1_DDA.wiff_Byonic	03410:2	1	K.LEE[+14.016]FVQGNLER.E		E[+14]	674.338	2	1347.67	1347.69	0	-16.2	52	Specific	327.26	189.65	70.18	7.22	3.49	285	>sp|P00740-6|FA9_HUMAN Coagulation factor IX OS=Homo sapiens variant 2 G 44 V GN=F9 PE=1 SV=2	117	sample=1 period=1 cycle=1000 experiment=10	sample=1 period=1 cycle=1000 experiment=10	12.9255
20190919_Co4Ra2_20190628_Schulz_Luci_GLA_7.1_DDA.wiff_Byonic	04440:2	1	K.LEE[+43.990]FVQGNLE[+14.016]R.E		E[+14][+44]	696.343	2	1391.68	1391.68	0	-1.3	52	Specific	390.51	266.94	12.8	7.49	4.95	285	>sp|P00740-6|FA9_HUMAN Coagulation factor IX OS=Homo sapiens variant 2 G 44 V GN=F9 PE=1 SV=2	117	sample=1 period=1 cycle=1061 experiment=7	sample=1 period=1 cycle=1061 experiment=7	14.2179
20190919_Co4Ra2_20190628_Schulz_Luci_GLA_7.1_DDA.wiff_Byonic	04475:2	1	K.LEE[+58.005]FVQGNLE[+14.016]R.E		E[+14][+58]	703.348	2	1405.69	1405.7	0	-5.3	52	Specific	405.75	405.75	4.89	6.6	5.73	285	>sp|P00740-6|FA9_HUMAN Coagulation factor IX OS=Homo sapiens variant 2 G 44 V GN=F9 PE=1 SV=2	117	sample=1 period=1 cycle=1063 experiment=11	sample=1 period=1 cycle=1063 experiment=11	14.2625
20190919_Co4Ra2_20190628_Schulz_Luci_GLA_7.1_DDA.wiff_Byonic	04614:2	1	K.LEE[+72.021]FVQGNLER.E		E[+72]	703.349	2	1405.69	1405.7	0	-3.9	52	Specific	398.7	398.7	11.34	7.21	6.02	285	>sp|P00740-6|FA9_HUMAN Coagulation factor IX OS=Homo sapiens variant 2 G 44 V GN=F9 PE=1 SV=2	117	sample=1 period=1 cycle=1071 experiment=13	sample=1 period=1 cycle=1071 experiment=13	14.4369
20190919_Co4Ra2_20190628_Schulz_Luci_GLA_7.1_DDA.wiff_Byonic	01918:2	1	R.[+14.016]T[+656.228]TEFWK.Q	HexNAc(1)Hex(1)NeuAc(1)	.[14], T[+656]	741.325	2	1481.64	1481.64	0	0.3	84	Specific	455.43	206.22	2	10.81	5.95	285	>sp|P00740-6|FA9_HUMAN Coagulation factor IX OS=Homo sapiens variant 2 G 44 V GN=F9 PE=1 SV=2	117	sample=1 period=1 cycle=902 experiment=14	sample=1 period=1 cycle=902 experiment=14	10.8044
20190919_Co4Ra2_20190628_Schulz_Luci_GLA_7.1_DDA.wiff_Byonic	01083:2	1	R.[+14.016]T[+656.228]TEFWK[+14.016].Q	HexNAc(1)Hex(1)NeuAc(1)	.[14], K[+14], T[+656]	748.333	2	1495.66	1495.66	0	0.4	84	Specific	189.37	120.64	2	5.42	1.55	285	>sp|P00740-6|FA9_HUMAN Coagulation factor IX OS=Homo sapiens variant 2 G 44 V GN=F9 PE=1 SV=2	117	sample=1 period=1 cycle=841 experiment=11	sample=1 period=1 cycle=841 experiment=11	9.4808
20190919_Co4Ra2_20190628_Schulz_Luci_GLA_7.1_DDA.wiff_Byonic	03041:2	1	R.[+14.016]T[+947.323]TEFWK.Q	HexNAc(1)Hex(1)NeuAc(2)	.[14], T[+947]	886.874	2	1772.74	1772.74	0	2.5	84	Specific	418.16	140.82	2	11.09	5.11	285	>sp|P00740-6|FA9_HUMAN Coagulation factor IX OS=Homo sapiens variant 2 G 44 V GN=F9 PE=1 SV=2	117	sample=1 period=1 cycle=976 experiment=16	sample=1 period=1 cycle=976 experiment=16	12.4032
20190919_Co4Ra2_20190628_Schulz_Luci_GLA_7.1_DDA.wiff_Byonic	01873:2	1	R.[+14.016]T[+947.323]TEFWK[+14.016].Q	HexNAc(1)Hex(1)NeuAc(2)	.[14], K[+14], T[+947]	893.882	2	1786.76	1786.75	0	1.9	84	Specific	204.63	46.67	2	7.48	1.5	285	>sp|P00740-6|FA9_HUMAN Coagulation factor IX OS=Homo sapiens variant 2 G 44 V GN=F9 PE=1 SV=2	117	sample=1 period=1 cycle=899 experiment=19	sample=1 period=1 cycle=899 experiment=19	10.7418
20190919_Co4Ra2_20190628_Schulz_Luci_GLA_6.1_DDA.wiff_Byonic	03112:2	1	R.[+14.016]TTE[+43.990]FWK.Q		.[14], E[+44]	435.206	2	869.404	869.404	0	0.1	84	Specific	190.99	190.99	19.29	6.74	3.71	308	>sp|P00740-6|FA9_HUMAN Coagulation factor IX OS=Homo sapiens variant 2 G 44 V GN=F9 PE=1 SV=2	117	sample=1 period=1 cycle=956 experiment=3	sample=1 period=1 cycle=956 experiment=3	12.0352
20190919_Co4Ra2_20190628_Schulz_Luci_GLA_6.1_DDA.wiff_Byonic	01811:2	1	R.[+14.016]TTEFWK.Q		.[+14]	413.212	2	825.418	825.414	0	4.1	84	Specific	254.93	154.88	7.95	5.32	3.53	285	>sp|P00740-6|FA9_HUMAN Coagulation factor IX OS=Homo sapiens variant 2 G 44 V GN=F9 PE=1 SV=2	117	sample=1 period=1 cycle=896 experiment=2	sample=1 period=1 cycle=896 experiment=2	10.672
20190919_Co4Ra2_20190628_Schulz_Luci_GLA_7.1_DDA.wiff_Byonic	02768:2	1	R.E[-18.011]VFE[+14.016]NTE[+14.016]R.T		E[-18][+14]*2	517.256	2	1033.5	1033.49	0	8.8	76	Specific	289.25	287.19	17.28	9.66	5.43	285	>sp|P00740-6|FA9_HUMAN Coagulation factor IX OS=Homo sapiens variant 2 G 44 V GN=F9 PE=1 SV=2	117	sample=1 period=1 cycle=959 experiment=5	sample=1 period=1 cycle=959 experiment=5	12.0261
20190919_Co4Ra2_20190628_Schulz_Luci_GLA_7.1_DDA.wiff_Byonic	02489:2	1	R.E[-18.011]VFE[+43.990]N[+14.016]TE[+43.990]R.T		E[-18][+44]*2, N[+14]	554.229	2	1107.45	1107.46	0	-7.5	76	Specific	164.19	141.43	45.87	5.44	2.07	285	>sp|P00740-6|FA9_HUMAN Coagulation factor IX OS=Homo sapiens variant 2 G 44 V GN=F9 PE=1 SV=2	117	sample=1 period=1 cycle=938 experiment=5	sample=1 period=1 cycle=938 experiment=5	11.5667
20190919_Co4Ra2_20190628_Schulz_Luci_GLA_6.1_DDA.wiff_Byonic	02632:2	1	R.E[-18.011]VFE[+43.990]N[+14.016]TE[+58.005]R.T		E[-18][+44][+58], N[+14]	561.243	2	1121.48	1121.47	0	4.2	76	Specific	159.53	39.56	14.06	3.88	0.9	308	>sp|P00740-6|FA9_HUMAN Coagulation factor IX OS=Homo sapiens variant 2 G 44 V GN=F9 PE=1 SV=2	117	sample=1 period=1 cycle=925 experiment=5	sample=1 period=1 cycle=925 experiment=5	11.3615
20190919_Co4Ra2_20190628_Schulz_Luci_GLA_6.1_DDA.wiff_Byonic	02427:2	1	R.E[-18.011]VFE[+43.990]NTE[+43.990]R[+14.016].T		E[-18][+44]*2, R[+14]	554.235	2	1107.46	1107.46	0	3.9	76	Specific	214.44	208.26	3.34	7.15	3.87	308	>sp|P00740-6|FA9_HUMAN Coagulation factor IX OS=Homo sapiens variant 2 G 44 V GN=F9 PE=1 SV=2	117	sample=1 period=1 cycle=914 experiment=4	sample=1 period=1 cycle=914 experiment=4	11.124
20190919_Co4Ra2_20190628_Schulz_Luci_GLA_7.1_DDA.wiff_Byonic	02121:2	1	R.E[-18.011]VFE[+43.990]NTE[+58.005]R.T		E[-18][+44][+58]	554.235	2	1107.46	1107.46	0	3.4	76	Specific	143.18	105.43	105.43	4.5	1.22	285	>sp|P00740-6|FA9_HUMAN Coagulation factor IX OS=Homo sapiens variant 2 G 44 V GN=F9 PE=1 SV=2	117	sample=1 period=1 cycle=915 experiment=9	sample=1 period=1 cycle=915 experiment=9	11.078
20190919_Co4Ra2_20190628_Schulz_Luci_GLA_7.1_DDA.wiff_Byonic	02461:2	1	R.E[-18.011]VFE[+58.005]N[+14.016]TE[+43.990]R.T		E[-18][+44][+58], N[+14]	561.242	2	1121.48	1121.47	0	2.9	76	Specific	232.21	160.59	13.85	4.67	1.67	285	>sp|P00740-6|FA9_HUMAN Coagulation factor IX OS=Homo sapiens variant 2 G 44 V GN=F9 PE=1 SV=2	117	sample=1 period=1 cycle=936 experiment=5	sample=1 period=1 cycle=936 experiment=5	11.5237
20190919_Co4Ra2_20190628_Schulz_Luci_GLA_7.1_DDA.wiff_Byonic	02571:2	1	R.E[-18.011]VFE[+58.005]NTE[+14.016]R.T		E[-18][+14][+58]	539.247	2	1077.49	1077.48	0	2	76	Specific	166.96	136.73	35.1	6.48	2.98	285	>sp|P00740-6|FA9_HUMAN Coagulation factor IX OS=Homo sapiens variant 2 G 44 V GN=F9 PE=1 SV=2	117	sample=1 period=1 cycle=944 experiment=6	sample=1 period=1 cycle=944 experiment=6	11.6965
20190919_Co4Ra2_20190628_Schulz_Luci_GLA_6.1_DDA.wiff_Byonic	01490:2	1	R.E[-18.011]VFE[+58.005]NTE[+43.990]R.T		E[-18][+44][+58]	554.235	2	1107.46	1107.46	0	3.7	76	Specific	225.26	210.05	210.05	6.19	3.8	308	>sp|P00740-6|FA9_HUMAN Coagulation factor IX OS=Homo sapiens variant 2 G 44 V GN=F9 PE=1 SV=2	117	sample=1 period=1 cycle=856 experiment=5	sample=1 period=1 cycle=856 experiment=5	9.8711
20190919_Co4Ra2_20190628_Schulz_Luci_GLA_7.1_DDA.wiff_Byonic	02558:2	1	R.E[-18.011]VFE[+58.005]NTE[+43.990]R[+14.016].T		E[-18][+44][+58], R[+14]	561.242	2	1121.48	1121.47	0	2.2	76	Specific	294.51	173.32	50.28	6.1	4.66	285	>sp|P00740-6|FA9_HUMAN Coagulation factor IX OS=Homo sapiens variant 2 G 44 V GN=F9 PE=1 SV=2	117	sample=1 period=1 cycle=943 experiment=6	sample=1 period=1 cycle=943 experiment=6	11.6751
20190919_Co4Ra2_20190628_Schulz_Luci_GLA_7.1_DDA.wiff_Byonic	03609:2	1	R.E[-18.011]VFE[+72.021]N[+14.016]TE[+43.990]R.T		E[-18][+44][+72], N[+14]	568.251	2	1135.49	1135.49	0	4.1	76	Specific	113.87	70.82	50.79	4.22	1.21	285	>sp|P00740-6|FA9_HUMAN Coagulation factor IX OS=Homo sapiens variant 2 G 44 V GN=F9 PE=1 SV=2	117	sample=1 period=1 cycle=1012 experiment=6	sample=1 period=1 cycle=1012 experiment=6	13.1756
20190919_Co4Ra2_20190628_Schulz_Luci_GLA_7.1_DDA.wiff_Byonic	02387:2	1	R.E[-18.011]VFE[+72.021]NTE[+43.990]R.T		E[-18][+44][+72]	561.242	2	1121.48	1121.47	0	2.3	76	Specific	258.02	179.92	179.92	5.98	4.38	285	>sp|P00740-6|FA9_HUMAN Coagulation factor IX OS=Homo sapiens variant 2 G 44 V GN=F9 PE=1 SV=2	117	sample=1 period=1 cycle=931 experiment=8	sample=1 period=1 cycle=931 experiment=8	11.4201
20190919_Co4Ra2_20190628_Schulz_Luci_GLA_6.1_DDA.wiff_Byonic	04215:2	1	R.E[-18.011]VFE[+72.021]NTE[+43.990]R[+14.016].T		E[-18][+44][+72], R[+14]	568.25	2	1135.49	1135.49	0	1.9	76	Specific	129.26	129.26	32.31	5.28	2.97	308	>sp|P00740-6|FA9_HUMAN Coagulation factor IX OS=Homo sapiens variant 2 G 44 V GN=F9 PE=1 SV=2	117	sample=1 period=1 cycle=1019 experiment=5	sample=1 period=1 cycle=1019 experiment=5	13.3948
20190919_Co4Ra2_20190628_Schulz_Luci_GLA_7.1_DDA.wiff_Byonic	03297:2	1	R.E[-18.011]VFE[+72.021]NTER.T		E[-18][+72]	539.249	2	1077.49	1077.48	0	5.1	76	Specific	123.83	108.18	0.94	5.16	1.38	285	>sp|P00740-6|FA9_HUMAN Coagulation factor IX OS=Homo sapiens variant 2 G 44 V GN=F9 PE=1 SV=2	117	sample=1 period=1 cycle=993 experiment=5	sample=1 period=1 cycle=993 experiment=5	12.7692
20190919_Co4Ra2_20190628_Schulz_Luci_GLA_7.1_DDA.wiff_Byonic	01658:2	1	R.E[-18.011]VFENTE[+14.016]R.T		E[-18][+14]	510.242	2	1019.48	1019.48	0	-2.2	76	Specific	171.51	171.51	17.93	5.63	3.01	285	>sp|P00740-6|FA9_HUMAN Coagulation factor IX OS=Homo sapiens variant 2 G 44 V GN=F9 PE=1 SV=2	117	sample=1 period=1 cycle=886 experiment=5	sample=1 period=1 cycle=886 experiment=5	10.4676
20190919_Co4Ra2_20190628_Schulz_Luci_GLA_6.1_DDA.wiff_Byonic	02039:2	1	R.E[+43.990]VFE[+14.016]N[+14.016]TE[+43.990]R.T		E[+14][+44]*2, N[+14]	570.25	2	1139.49	1139.49	0	6	76	Specific	150.87	150.87	26.37	5.61	3.66	308	>sp|P00740-6|FA9_HUMAN Coagulation factor IX OS=Homo sapiens variant 2 G 44 V GN=F9 PE=1 SV=2	117	sample=1 period=1 cycle=891 experiment=6	sample=1 period=1 cycle=891 experiment=6	10.6307
20190919_Co4Ra2_20190628_Schulz_Luci_GLA_7.1_DDA.wiff_Byonic	01844:2	1	R.E[+43.990]VFE[+58.005]NTE[+14.016]R.T		E[+14][+44][+58]	570.255	2	1139.5	1139.48	0	15.3	76	Specific	174.46	174.46	31.65	4.76	1.22	285	>sp|P00740-6|FA9_HUMAN Coagulation factor IX OS=Homo sapiens variant 2 G 44 V GN=F9 PE=1 SV=2	117	sample=1 period=1 cycle=898 experiment=8	sample=1 period=1 cycle=898 experiment=8	10.716
20190919_Co4Ra2_20190628_Schulz_Luci_GLA_7.1_DDA.wiff_Byonic	01950:2	1	R.TT[+656.228]E[+14.016]FWK.Q	HexNAc(1)Hex(1)NeuAc(1)	E[+14], T[+656]	741.326	2	1481.64	1481.64	0	1.7	84	Specific	461.7	201.44	0	12.07	6.47	285	>sp|P00740-6|FA9_HUMAN Coagulation factor IX OS=Homo sapiens variant 2 G 44 V GN=F9 PE=1 SV=2	117	sample=1 period=1 cycle=904 experiment=18	sample=1 period=1 cycle=904 experiment=18	10.8454
20190919_Co4Ra2_20190628_Schulz_Luci_GLA_7.1_DDA.wiff_Byonic	01040:2	1	R.TT[+656.228]EFWK.Q	HexNAc(1)Hex(1)NeuAc(1)	T[+656]	734.314	2	1467.62	1467.63	0	-3.5	84	Specific	325.71	147.77	0	13.15	5.77	285	>sp|P00740-6|FA9_HUMAN Coagulation factor IX OS=Homo sapiens variant 2 G 44 V GN=F9 PE=1 SV=2	117	sample=1 period=1 cycle=837 experiment=8	sample=1 period=1 cycle=837 experiment=8	9.391
20190919_Co4Ra2_20190628_Schulz_Luci_GLA_7.1_DDA.wiff_Byonic	03009:2	1	R.TT[+947.323]E[+14.016]FWK.Q	HexNAc(1)Hex(1)NeuAc(2)	E[+14], T[+947]	886.873	2	1772.74	1772.74	0	0.6	84	Specific	432.41	153.36	0	11.31	5.95	285	>sp|P00740-6|FA9_HUMAN Coagulation factor IX OS=Homo sapiens variant 2 G 44 V GN=F9 PE=1 SV=2	117	sample=1 period=1 cycle=974 experiment=16	sample=1 period=1 cycle=974 experiment=16	12.3599
20190919_Co4Ra2_20190628_Schulz_Luci_GLA_6.1_DDA.wiff_Byonic	01844:2	1	R.TTE[+14.016]FWK.Q		E[+14]	413.212	2	825.417	825.414	0	3.6	84	Specific	377.04	230.01	58.04	7.83	5.56	308	>sp|P00740-6|FA9_HUMAN Coagulation factor IX OS=Homo sapiens variant 2 G 44 V GN=F9 PE=1 SV=2	117	sample=1 period=1 cycle=879 experiment=5	sample=1 period=1 cycle=879 experiment=5	10.3752
20190919_Co4Ra2_20190628_Schulz_Luci_GLA_6.1_DDA.wiff_Byonic	02068:2	1	R.TTE[+43.990]FWK.Q		E[+44]	428.196	2	855.384	855.388	0	-5	84	Specific	303.56	243.79	243.79	6.58	4.59	308	>sp|P00740-6|FA9_HUMAN Coagulation factor IX OS=Homo sapiens variant 2 G 44 V GN=F9 PE=1 SV=2	117	sample=1 period=1 cycle=893 experiment=3	sample=1 period=1 cycle=893 experiment=3	10.6714
20190919_Co4Ra2_20190628_Schulz_Luci_GLA_6.1_DDA.wiff_Byonic	02357:2	1	R.TTE[+58.005]FWK.Q		E[+58]	435.207	2	869.406	869.404	0	2.6	84	Specific	319.76	213.26	112.9	6.59	4.96	308	>sp|P00740-6|FA9_HUMAN Coagulation factor IX OS=Homo sapiens variant 2 G 44 V GN=F9 PE=1 SV=2	117	sample=1 period=1 cycle=910 experiment=3	sample=1 period=1 cycle=910 experiment=3	11.0387
20190919_Co4Ra2_20190628_Schulz_Luci_GLA_7.1_DDA.wiff_Byonic	02515:2	1	R.TTE[+72.021]FWK.Q		E[+72]	442.213	2	883.419	883.419	0	-0.7	84	Specific	245.89	239.05	115.86	6.91	4.67	285	>sp|P00740-6|FA9_HUMAN Coagulation factor IX OS=Homo sapiens variant 2 G 44 V GN=F9 PE=1 SV=2	117	sample=1 period=1 cycle=940 experiment=4	sample=1 period=1 cycle=940 experiment=4	11.609
20190919_Co4Ra2_20190628_Schulz_Luci_GLA_7.1_DDA.wiff_Byonic	01143:2	1	R.TTEFWK.Q			406.204	2	811.401	811.399	0	3.5	84	Specific	394.58	245.88	245.88	6.53	5.17	285	>sp|P00740-6|FA9_HUMAN Coagulation factor IX OS=Homo sapiens variant 2 G 44 V GN=F9 PE=1 SV=2	117	sample=1 period=1 cycle=847 experiment=3	sample=1 period=1 cycle=847 experiment=3	9.6062

## Sheet: Summary
Summary:
	1) Input data file: E:\Luci\FIX\20190628_Schulz_Luci_GLA_23d\20190628_Schulz_Luci_GLA_6.1_DDA.wiff
	2) Protein database: D:\Luci\PD Databases and search templates\20190214_rFIXH1H2merged_focused_with_decoys_FIX-3-6_PNGaseF.fasta
	3) Parameter file: E:\Luci\FIX\20190628_Schulz_Luci_GLA_23d\Byonic results\CHO DB\20190919_Co4Ra2_20190628_Schulz_Luci_GLA_6.1_DDA.wiff_Byonic\objs\params.prf
	4) Date/Time: 19 September 2019 8:52:27 PM
	5) RunTime: 38 minutes, 22 seconds; on 7 cores
Summary Statistics:
	1) Reporting 34 forward and 20 reverse proteins
	2) 422 unique forward peptides
	3) 2835 spectra matched to forward peptides
	4) Estimated spectrum-level FDR on true proteins is 0.3%
Recorded protein search configuration:
Num	Rule	Value
0	Protein database	D:\Luci\PD Databases and search templates\20190214_rFIXH1H2merged_focused_with_decoys_FIX-3-6_PNGaseF.fasta
1	Spectrum-level FDR	Auto cut
2	Cleavage residues	RK
3	Digest cutter	C-terminal cutter
4	Peptide termini	Fully specific
5	Maximum number of missed cleavages	2
6	Fragmentation type	QTOF / HCD
7	Precursor tolerance	20.0 ppm
8	Fragment tolerance	40.0 ppm
9	Charges applied to charge-unassigned spectra:	1,2,3
10	Precursor mass max	10000.0
11	N-glycan search	None
12	O-glycan search	None
13	Off by x isotopes	-2,-1,0,+1,+2
14	Contaminants added	false
15	Decoys added	false
16	%Additional parameters:
17	Disulfide Enable	false
18	Trisulfide Enable	false
19	DSS Crosslink Enable	false
20	Custom Crosslink Enable	false
21	Wildcard Enable	0
22	Combyne cut off score	Auto
23	Protein FDR cutoff	1%
24	Focused DB created	false
25	Export mzIdentML	false
26	Score version	2
27	precursor_assignment_flags	2
28	po_NumberMonosReturn	1
29	Lock mass list	None
30	%Modification searches:
31	common_modifications_max	4
32	rare_modifications_max	2
33	%Fixed and variable modifications:
34	Propionamide / +71.037114 @ C | fixed
35	Oxidation / +15.994915 @ M, P | rare1
36	Carboxy / +43.989829 @ E | common4
37	Methyl / +14.015650 @ NTerm, E, H, K, N, R | common4
38	Deamidated / +0.984016 @ N, Q | rare1
39	Glu->pyro-Glu / -18.010565 @ NTerm E | rare1
40	Gln->pyro-Glu / -17.026549 @ NTerm Q | rare1
41	MethylCarboxy / +58.0054 @ E | common4
42	DiMethylCarboxy / +72.02105 @ E | common4
43	Dimethyl / +28.031300 @ K, R | rare1
44	% Custom modification text below
45	%Glycan modifications:
46	HexNAc(1)Hex(1)NeuAc(1) @ OGlycan | rare1
47	HexNAc(1)Hex(1)NeuAc(2) @ OGlycan | rare1
48	% Custom modification text below
49	Show all N-glycopeptides	0
50	%Addition parameters:
51	Product Version	PMI-Byonic-Com:v3.5.0
52	Registered to	Ben Schulz The University of Queensland
53	Debug	On

## Sheet: H1-T
Query #:z	Protein Rank	Peptide < ProteinMetrics Confidential >	Glycans NHFAGNa	Modification Type(s)	Observed m/z	z	Observed (M+H)	Calc. mass (M+H)	Off-by-x error	Mass error (ppm)	Starting position	Cleavage	Score	Delta	Delta Mod	Z-score	|Log Prob|	# of unique peptides	Protein Name	Protein DB number	Comment	Scan #	Scan Time
07683:3	1	R.YNSGKLE[+58.005]E[+58.005]FVQGNLE[+58.005]R.E		E[+58]*3	686.329	3	2056.97	2056.95	0	13	47	Specific	50.6	50.6	35.24	4.79	0.91	308	>sp|P00740-6|FA9_HUMAN Coagulation factor IX OS=Homo sapiens variant 2 G 44 V GN=F9 PE=1 SV=2	117	sample=1 period=1 cycle=1291 experiment=8	sample=1 period=1 cycle=1291 experiment=8	19.207
07695:3	1	R.YNSGKLE[+58.005]E[+58.005]FVQGNLE[+58.005]R.E		E[+58]*3	686.328	3	2056.97	2056.95	0	11.8	47	Specific	95.86	95.86	36.77	5.42	2.23	308	>sp|P00740-6|FA9_HUMAN Coagulation factor IX OS=Homo sapiens variant 2 G 44 V GN=F9 PE=1 SV=2	117	sample=1 period=1 cycle=1292 experiment=11	sample=1 period=1 cycle=1292 experiment=11	19.2305
07620:3	1	R.YNSGKLE[+43.990]E[+72.021]FVQGNLE[+58.005]R.E		E[+44][+58][+72]	686.324	3	2056.96	2056.95	0	5.8	47	Specific	128.25	128.25	11.36	5.05	2.96	308	>sp|P00740-6|FA9_HUMAN Coagulation factor IX OS=Homo sapiens variant 2 G 44 V GN=F9 PE=1 SV=2	117	sample=1 period=1 cycle=1282 experiment=5	sample=1 period=1 cycle=1282 experiment=5	19.0041
07467:3	1	R.YNSGKLE[+43.990]E[+58.005]FVQGN[+14.016]LE[+43.990]R.E		E[+44]*2[+58], N[+14]	681.655	3	2042.95	2042.93	0	9.8	47	Specific	57.08	57.08	7.17	4.48	1.49	308	>sp|P00740-6|FA9_HUMAN Coagulation factor IX OS=Homo sapiens variant 2 G 44 V GN=F9 PE=1 SV=2	117	sample=1 period=1 cycle=1262 experiment=10	sample=1 period=1 cycle=1262 experiment=10	18.567
07917:3	1	R.YNSGKLE[+58.005]E[+58.005]FVQGNLE[+43.990]R[+14.016].E		E[+44][+58]*2, R[+14]	686.323	3	2056.95	2056.95	0	4.2	47	Specific	95.9	95.9	2.85	5.09	2.16	308	>sp|P00740-6|FA9_HUMAN Coagulation factor IX OS=Homo sapiens variant 2 G 44 V GN=F9 PE=1 SV=2	117	sample=1 period=1 cycle=1318 experiment=5	sample=1 period=1 cycle=1318 experiment=5	19.807
07841:3	1	R.YNSGKLE[+43.990]E[+72.021]FVQGNLE[+43.990]R[+14.016].E		E[+44]*2[+72], R[+14]	686.328	3	2056.97	2056.95	0	11.4	47	Specific	96.67	96.67	7.76	4.72	1.98	308	>sp|P00740-6|FA9_HUMAN Coagulation factor IX OS=Homo sapiens variant 2 G 44 V GN=F9 PE=1 SV=2	117	sample=1 period=1 cycle=1308 experiment=6	sample=1 period=1 cycle=1308 experiment=6	19.5844
07651:3	1	R.YNSGKLE[+58.005]E[+58.005]FVQGN[+14.016]LE[+43.990]R.E		E[+44][+58]*2, N[+14]	686.327	3	2056.97	2056.95	0	10	47	Specific	102.18	95.25	20	4.26	0.95	308	>sp|P00740-6|FA9_HUMAN Coagulation factor IX OS=Homo sapiens variant 2 G 44 V GN=F9 PE=1 SV=2	117	sample=1 period=1 cycle=1286 experiment=5	sample=1 period=1 cycle=1286 experiment=5	19.0936
07759:3	1	R.YNSGKLE[+72.021]E[+43.990]FVQGN[+14.016]LE[+43.990]R.E		E[+44]*2[+72], N[+14]	686.327	3	2056.97	2056.95	0	10.5	47	Specific	125.83	125.83	5.03	4.73	2.86	308	>sp|P00740-6|FA9_HUMAN Coagulation factor IX OS=Homo sapiens variant 2 G 44 V GN=F9 PE=1 SV=2	117	sample=1 period=1 cycle=1299 experiment=7	sample=1 period=1 cycle=1299 experiment=7	19.3831
07797:3	1	R.YNSGKLE[+72.021]E[+43.990]FVQGN[+14.016]LE[+43.990]R.E		E[+44]*2[+72], N[+14]	686.327	3	2056.97	2056.95	0	10.7	47	Specific	131.45	125.2	2.82	4.34	1.91	308	>sp|P00740-6|FA9_HUMAN Coagulation factor IX OS=Homo sapiens variant 2 G 44 V GN=F9 PE=1 SV=2	117	sample=1 period=1 cycle=1303 experiment=8	sample=1 period=1 cycle=1303 experiment=8	19.4735
07804:3	1	R.YNSGKLE[+58.005]E[+58.005]FVQGN[+14.016]LE[+43.990]R.E		E[+44][+58]*2, N[+14]	686.325	3	2056.96	2056.95	0	7.5	47	Specific	133.23	133.23	8.36	5.49	3.15	308	>sp|P00740-6|FA9_HUMAN Coagulation factor IX OS=Homo sapiens variant 2 G 44 V GN=F9 PE=1 SV=2	117	sample=1 period=1 cycle=1304 experiment=5	sample=1 period=1 cycle=1304 experiment=5	19.4931
07732:3	1	R.YNSGKLE[+43.990]E[+72.021]FVQGNLE[+43.990]R[+14.016].E		E[+44]*2[+72], R[+14]	686.327	3	2056.97	2056.95	0	10.4	47	Specific	159.09	159.09	1.13	6.09	2.99	308	>sp|P00740-6|FA9_HUMAN Coagulation factor IX OS=Homo sapiens variant 2 G 44 V GN=F9 PE=1 SV=2	117	sample=1 period=1 cycle=1296 experiment=10	sample=1 period=1 cycle=1296 experiment=10	19.3187
07659:3	1	R.YNSGKLE[+43.990]E[+72.021]FVQGNLE[+43.990]R[+14.016].E		E[+44]*2[+72], R[+14]	686.327	3	2056.97	2056.95	0	9.9	47	Specific	174.31	174.31	5.24	4.92	2.91	308	>sp|P00740-6|FA9_HUMAN Coagulation factor IX OS=Homo sapiens variant 2 G 44 V GN=F9 PE=1 SV=2	117	sample=1 period=1 cycle=1287 experiment=6	sample=1 period=1 cycle=1287 experiment=6	19.1175
05123:2	1	K.[+14.016]LEE[+58.005]FVQGNLER.E		.[14], E[+58]	703.339	2	1405.67	1405.7	0	-17.8	52	Specific	212.55	212.55	18.87	5.05	1.95	308	>sp|P00740-6|FA9_HUMAN Coagulation factor IX OS=Homo sapiens variant 2 G 44 V GN=F9 PE=1 SV=2	117	sample=1 period=1 cycle=1073 experiment=10	sample=1 period=1 cycle=1073 experiment=10	14.5719
05026:2	1	K.[+14.016]LEE[+58.005]FVQGNLER.E		.[14], E[+58]	703.341	2	1405.67	1405.7	0	-15.1	52	Specific	256.68	256.68	18.8	4.84	2.96	308	>sp|P00740-6|FA9_HUMAN Coagulation factor IX OS=Homo sapiens variant 2 G 44 V GN=F9 PE=1 SV=2	117	sample=1 period=1 cycle=1067 experiment=8	sample=1 period=1 cycle=1067 experiment=8	14.4394
05684:2	1	K.[+14.016]LE[+43.990]E[+58.005]FVQGNLER.E		.[14], E[+44][+58]	725.339	2	1449.67	1449.69	0	-10.3	52	Specific	63	63	38.94	5.02	0.73	308	>sp|P00740-6|FA9_HUMAN Coagulation factor IX OS=Homo sapiens variant 2 G 44 V GN=F9 PE=1 SV=2	117	sample=1 period=1 cycle=1110 experiment=12	sample=1 period=1 cycle=1110 experiment=12	15.3757
05486:2	1	K.LE[+58.005]E[+58.005]FVQGNLER.E		E[+58]*2	725.345	2	1449.68	1449.69	0	-2	52	Specific	146.68	91.78	29.79	6.18	2.75	308	>sp|P00740-6|FA9_HUMAN Coagulation factor IX OS=Homo sapiens variant 2 G 44 V GN=F9 PE=1 SV=2	117	sample=1 period=1 cycle=1097 experiment=12	sample=1 period=1 cycle=1097 experiment=12	15.0994
05261:2	1	K.[+14.016]LE[+43.990]E[+58.005]FVQGNLER.E		.[14], E[+44][+58]	725.346	2	1449.69	1449.69	0	-0.3	52	Specific	155.34	104.99	10.61	5.8	2.02	308	>sp|P00740-6|FA9_HUMAN Coagulation factor IX OS=Homo sapiens variant 2 G 44 V GN=F9 PE=1 SV=2	117	sample=1 period=1 cycle=1082 experiment=15	sample=1 period=1 cycle=1082 experiment=15	14.7701
05606:2	1	K.LE[+58.005]E[+58.005]FVQGNLER.E		E[+58]*2	725.341	2	1449.67	1449.69	0	-7.6	52	Specific	159.95	124.57	49.75	5.07	1.99	308	>sp|P00740-6|FA9_HUMAN Coagulation factor IX OS=Homo sapiens variant 2 G 44 V GN=F9 PE=1 SV=2	117	sample=1 period=1 cycle=1105 experiment=13	sample=1 period=1 cycle=1105 experiment=13	15.2698
04441:2	1	K.LE[+58.005]E[+58.005]FVQGNLER.E		E[+58]*2	725.345	2	1449.68	1449.69	0	-2.6	52	Specific	176.68	169.29	55.79	6.62	3.19	308	>sp|P00740-6|FA9_HUMAN Coagulation factor IX OS=Homo sapiens variant 2 G 44 V GN=F9 PE=1 SV=2	117	sample=1 period=1 cycle=1032 experiment=13	sample=1 period=1 cycle=1032 experiment=13	13.6792
06353:2	1	K.[+14.016]LEE[+58.005]FVQGNLE[+14.016]R.E		.[14], E[+14][+58]	710.351	2	1419.69	1419.71	0	-11.5	52	Specific	185.3	185.3	2.71	7.8	2.96	308	>sp|P00740-6|FA9_HUMAN Coagulation factor IX OS=Homo sapiens variant 2 G 44 V GN=F9 PE=1 SV=2	117	sample=1 period=1 cycle=1159 experiment=11	sample=1 period=1 cycle=1159 experiment=11	16.4175
04948:2	1	K.[+14.016]LE[+43.990]E[+58.005]FVQGNLER.E		.[14], E[+44][+58]	725.351	2	1449.69	1449.69	0	6.1	52	Specific	189.45	86.97	35.36	5.48	2.92	308	>sp|P00740-6|FA9_HUMAN Coagulation factor IX OS=Homo sapiens variant 2 G 44 V GN=F9 PE=1 SV=2	117	sample=1 period=1 cycle=1062 experiment=16	sample=1 period=1 cycle=1062 experiment=16	14.3323
05413:2	1	K.LE[+58.005]E[+58.005]FVQGNLER.E		E[+58]*2	725.346	2	1449.68	1449.69	0	-0.6	52	Specific	205.08	99.8	5.97	5.77	2.02	308	>sp|P00740-6|FA9_HUMAN Coagulation factor IX OS=Homo sapiens variant 2 G 44 V GN=F9 PE=1 SV=2	117	sample=1 period=1 cycle=1092 experiment=13	sample=1 period=1 cycle=1092 experiment=13	14.9899
04500:2	1	K.LE[+58.005]E[+58.005]FVQGNLER.E		E[+58]*2	725.35	2	1449.69	1449.69	0	5.3	52	Specific	208.49	48.65	48.65	6.73	2.91	308	>sp|P00740-6|FA9_HUMAN Coagulation factor IX OS=Homo sapiens variant 2 G 44 V GN=F9 PE=1 SV=2	117	sample=1 period=1 cycle=1035 experiment=16	sample=1 period=1 cycle=1035 experiment=16	13.7457
04426:2	1	K.LE[+58.005]E[+58.005]FVQGNLER.E		E[+58]*2	725.344	2	1449.68	1449.69	0	-3	52	Specific	213.37	96.15	19.53	5.05	1.91	308	>sp|P00740-6|FA9_HUMAN Coagulation factor IX OS=Homo sapiens variant 2 G 44 V GN=F9 PE=1 SV=2	117	sample=1 period=1 cycle=1031 experiment=15	sample=1 period=1 cycle=1031 experiment=15	13.6594
05324:2	1	K.LE[+58.005]E[+58.005]FVQGNLER.E		E[+58]*2	725.346	2	1449.69	1449.69	0	-0.2	52	Specific	217.91	127.2	29.66	6.28	3.09	308	>sp|P00740-6|FA9_HUMAN Coagulation factor IX OS=Homo sapiens variant 2 G 44 V GN=F9 PE=1 SV=2	117	sample=1 period=1 cycle=1086 experiment=13	sample=1 period=1 cycle=1086 experiment=13	14.8581
04464:2	1	K.LE[+58.005]E[+58.005]FVQGNLER.E		E[+58]*2	725.351	2	1449.69	1449.69	0	5.8	52	Specific	238.49	172.94	38.62	6.86	3.97	308	>sp|P00740-6|FA9_HUMAN Coagulation factor IX OS=Homo sapiens variant 2 G 44 V GN=F9 PE=1 SV=2	117	sample=1 period=1 cycle=1033 experiment=17	sample=1 period=1 cycle=1033 experiment=17	13.7023
06453:2	1	K.[+14.016]LEE[+58.005]FVQGNLE[+14.016]R.E		.[14], E[+14][+58]	710.356	2	1419.7	1419.71	0	-4.5	52	Specific	241.76	241.76	9.84	7.08	4.15	308	>sp|P00740-6|FA9_HUMAN Coagulation factor IX OS=Homo sapiens variant 2 G 44 V GN=F9 PE=1 SV=2	117	sample=1 period=1 cycle=1167 experiment=14	sample=1 period=1 cycle=1167 experiment=14	16.5925
04898:2	1	K.LE[+58.005]E[+58.005]FVQGNLER.E		E[+58]*2	725.349	2	1449.69	1449.69	0	3.6	52	Specific	245.85	245.85	22.7	5.29	3.77	308	>sp|P00740-6|FA9_HUMAN Coagulation factor IX OS=Homo sapiens variant 2 G 44 V GN=F9 PE=1 SV=2	117	sample=1 period=1 cycle=1059 experiment=15	sample=1 period=1 cycle=1059 experiment=15	14.2667
04482:2	1	K.LE[+58.005]E[+58.005]FVQGNLER.E		E[+58]*2	725.351	2	1449.69	1449.69	0	6.3	52	Specific	311.01	198.72	63.17	8.67	5.53	308	>sp|P00740-6|FA9_HUMAN Coagulation factor IX OS=Homo sapiens variant 2 G 44 V GN=F9 PE=1 SV=2	117	sample=1 period=1 cycle=1034 experiment=16	sample=1 period=1 cycle=1034 experiment=16	13.7238
04552:2	1	K.LE[+58.005]E[+58.005]FVQGNLER.E		E[+58]*2	725.35	2	1449.69	1449.69	0	4.4	52	Specific	312.18	238.3	18.59	6.9	5.25	308	>sp|P00740-6|FA9_HUMAN Coagulation factor IX OS=Homo sapiens variant 2 G 44 V GN=F9 PE=1 SV=2	117	sample=1 period=1 cycle=1038 experiment=16	sample=1 period=1 cycle=1038 experiment=16	13.811
04772:2	1	K.LE[+58.005]E[+58.005]FVQGNLER.E		E[+58]*2	725.348	2	1449.69	1449.69	0	1.7	52	Specific	312.26	199.09	24.3	6.85	4.47	308	>sp|P00740-6|FA9_HUMAN Coagulation factor IX OS=Homo sapiens variant 2 G 44 V GN=F9 PE=1 SV=2	117	sample=1 period=1 cycle=1051 experiment=13	sample=1 period=1 cycle=1051 experiment=13	14.0917
04832:2	1	K.LE[+58.005]E[+58.005]FVQGNLER.E		E[+58]*2	725.35	2	1449.69	1449.69	0	5.3	52	Specific	332.52	149.2	68.31	7.06	5.09	308	>sp|P00740-6|FA9_HUMAN Coagulation factor IX OS=Homo sapiens variant 2 G 44 V GN=F9 PE=1 SV=2	117	sample=1 period=1 cycle=1055 experiment=11	sample=1 period=1 cycle=1055 experiment=11	14.1789
04727:2	1	K.LE[+58.005]E[+58.005]FVQGNLER.E		E[+58]*2	725.348	2	1449.69	1449.69	0	2.2	52	Specific	347.55	262.05	38.16	8.13	5.26	308	>sp|P00740-6|FA9_HUMAN Coagulation factor IX OS=Homo sapiens variant 2 G 44 V GN=F9 PE=1 SV=2	117	sample=1 period=1 cycle=1048 experiment=15	sample=1 period=1 cycle=1048 experiment=15	14.0274
04516:2	1	K.LE[+58.005]E[+58.005]FVQGNLER.E		E[+58]*2	725.349	2	1449.69	1449.69	0	3.3	52	Specific	351	275.82	30.79	7.77	4.92	308	>sp|P00740-6|FA9_HUMAN Coagulation factor IX OS=Homo sapiens variant 2 G 44 V GN=F9 PE=1 SV=2	117	sample=1 period=1 cycle=1036 experiment=15	sample=1 period=1 cycle=1036 experiment=15	13.7668
04533:2	1	K.LE[+58.005]E[+58.005]FVQGNLER.E		E[+58]*2	725.351	2	1449.69	1449.69	0	6.5	52	Specific	411.71	192.34	52.04	8.28	5.68	308	>sp|P00740-6|FA9_HUMAN Coagulation factor IX OS=Homo sapiens variant 2 G 44 V GN=F9 PE=1 SV=2	117	sample=1 period=1 cycle=1037 experiment=13	sample=1 period=1 cycle=1037 experiment=13	13.7872
04584:2	1	K.LE[+58.005]E[+58.005]FVQGNLER.E		E[+58]*2	725.346	2	1449.69	1449.69	0	-0.2	52	Specific	413.83	313.57	48.84	7.24	4.76	308	>sp|P00740-6|FA9_HUMAN Coagulation factor IX OS=Homo sapiens variant 2 G 44 V GN=F9 PE=1 SV=2	117	sample=1 period=1 cycle=1040 experiment=16	sample=1 period=1 cycle=1040 experiment=16	13.8531
04618:2	1	K.LE[+58.005]E[+58.005]FVQGNLER.E		E[+58]*2	725.348	2	1449.69	1449.69	0	2	52	Specific	472.18	472.18	63.73	8.24	6.43	308	>sp|P00740-6|FA9_HUMAN Coagulation factor IX OS=Homo sapiens variant 2 G 44 V GN=F9 PE=1 SV=2	117	sample=1 period=1 cycle=1042 experiment=11	sample=1 period=1 cycle=1042 experiment=11	13.8953
05670:2	1	K.LE[+58.005]E[+58.005]FVQGNLE[+14.016]R.E		E[+14][+58]*2	732.357	2	1463.71	1463.7	0	4.1	52	Specific	15.08	15.08	0	3.99	0.52	308	>sp|P00740-6|FA9_HUMAN Coagulation factor IX OS=Homo sapiens variant 2 G 44 V GN=F9 PE=1 SV=2	117	sample=1 period=1 cycle=1109 experiment=12	sample=1 period=1 cycle=1109 experiment=12	15.3534
05198:2	1	K.LE[+58.005]E[+58.005]FVQ[+0.984]GNLER.E		E[+58]*2, Q[+1]	725.839	2	1450.67	1450.67	0	1	52	Specific	49.86	45.05	7.87	3.93	0.5	308	>sp|P00740-6|FA9_HUMAN Coagulation factor IX OS=Homo sapiens variant 2 G 44 V GN=F9 PE=1 SV=2	117	sample=1 period=1 cycle=1078 experiment=12	sample=1 period=1 cycle=1078 experiment=12	14.6815
08116:2	1	K.LE[+58.005]E[+58.005]FVQGNLE[+58.005]R.E		E[+58]*3	754.354	2	1507.7	1507.69	0	6.2	52	Specific	99.67	73.88	33.02	4.72	2.05	308	>sp|P00740-6|FA9_HUMAN Coagulation factor IX OS=Homo sapiens variant 2 G 44 V GN=F9 PE=1 SV=2	117	sample=1 period=1 cycle=1345 experiment=11	sample=1 period=1 cycle=1345 experiment=11	20.4037
07937:2	1	K.LE[+72.021]E[+58.005]FVQGNLE[+72.021]R.E		E[+58][+72]*2	768.362	2	1535.72	1535.72	0	-4	52	Specific	102.82	102.82	0.25	6.65	2.2	308	>sp|P00740-6|FA9_HUMAN Coagulation factor IX OS=Homo sapiens variant 2 G 44 V GN=F9 PE=1 SV=2	117	sample=1 period=1 cycle=1322 experiment=7	sample=1 period=1 cycle=1322 experiment=7	19.8981
07957:2	1	K.[+14.016]LE[+72.021]E[+72.021]FVQGNLE[+58.005]R.E		.[14], E[+58][+72]*2	775.367	2	1549.73	1549.74	0	-6.9	52	Specific	103.19	86.23	7.73	4.66	1.51	308	>sp|P00740-6|FA9_HUMAN Coagulation factor IX OS=Homo sapiens variant 2 G 44 V GN=F9 PE=1 SV=2	117	sample=1 period=1 cycle=1325 experiment=8	sample=1 period=1 cycle=1325 experiment=8	19.9629
05934:3	1	K.LE[+58.005]E[+58.005]FVQGNLE[+14.016]R.E		E[+14][+58]*2	488.575	3	1463.71	1463.7	0	6.5	52	Specific	105.01	105.01	15.42	6.79	2.99	308	>sp|P00740-6|FA9_HUMAN Coagulation factor IX OS=Homo sapiens variant 2 G 44 V GN=F9 PE=1 SV=2	117	sample=1 period=1 cycle=1127 experiment=2	sample=1 period=1 cycle=1127 experiment=2	15.7272
05783:2	1	K.LE[+58.005]E[+43.990]FVQGNLE[+14.016]R.E		E[+14][+44][+58]	725.349	2	1449.69	1449.69	0	4	52	Specific	108.28	90.35	19.31	4.92	1.99	308	>sp|P00740-6|FA9_HUMAN Coagulation factor IX OS=Homo sapiens variant 2 G 44 V GN=F9 PE=1 SV=2	117	sample=1 period=1 cycle=1117 experiment=13	sample=1 period=1 cycle=1117 experiment=13	15.5231
06509:2	1	K.LE[+58.005]E[+72.021]FVQGNLE[+58.005]R.E		E[+58]*2[+72]	761.36	2	1521.71	1521.71	0	3.9	52	Specific	109.22	59.89	3.13	3.61	0.5	308	>sp|P00740-6|FA9_HUMAN Coagulation factor IX OS=Homo sapiens variant 2 G 44 V GN=F9 PE=1 SV=2	117	sample=1 period=1 cycle=1171 experiment=13	sample=1 period=1 cycle=1171 experiment=13	16.6741
06072:3	1	K.LE[+58.005]E[+58.005]FVQGNLE[+14.016]R.E		E[+14][+58]*2	488.577	3	1463.72	1463.7	0	9.8	52	Specific	117.11	117.11	20	7.05	2.9	308	>sp|P00740-6|FA9_HUMAN Coagulation factor IX OS=Homo sapiens variant 2 G 44 V GN=F9 PE=1 SV=2	117	sample=1 period=1 cycle=1137 experiment=2	sample=1 period=1 cycle=1137 experiment=2	15.9347
07867:2	1	K.LE[+58.005]E[+58.005]FVQGNLE[+72.021]R.E		E[+58]*2[+72]	761.365	2	1521.72	1521.71	0	10	52	Specific	118.93	60.16	19.75	4.52	1.93	308	>sp|P00740-6|FA9_HUMAN Coagulation factor IX OS=Homo sapiens variant 2 G 44 V GN=F9 PE=1 SV=2	117	sample=1 period=1 cycle=1311 experiment=9	sample=1 period=1 cycle=1311 experiment=9	19.6534
06042:2	1	K.LE[+58.005]E[+43.990]FVQGNLE[+14.016]R.E		E[+14][+44][+58]	725.342	2	1449.68	1449.69	0	-5.5	52	Specific	122.74	102.85	29.85	5.59	1.94	308	>sp|P00740-6|FA9_HUMAN Coagulation factor IX OS=Homo sapiens variant 2 G 44 V GN=F9 PE=1 SV=2	117	sample=1 period=1 cycle=1134 experiment=14	sample=1 period=1 cycle=1134 experiment=14	15.8787
06980:2	1	K.LE[+72.021]E[+72.021]FVQGNLE[+58.005]R.E		E[+58][+72]*2	768.364	2	1535.72	1535.72	0	-1	52	Specific	127.36	64.22	11.33	5.08	1.19	308	>sp|P00740-6|FA9_HUMAN Coagulation factor IX OS=Homo sapiens variant 2 G 44 V GN=F9 PE=1 SV=2	117	sample=1 period=1 cycle=1215 experiment=10	sample=1 period=1 cycle=1215 experiment=10	17.5662
07217:2	1	K.LE[+72.021]E[+58.005]FVQGNLE[+72.021]R.E		E[+58][+72]*2	768.366	2	1535.72	1535.72	0	1.5	52	Specific	127.71	22.53	1.2	4.53	0.96	308	>sp|P00740-6|FA9_HUMAN Coagulation factor IX OS=Homo sapiens variant 2 G 44 V GN=F9 PE=1 SV=2	117	sample=1 period=1 cycle=1237 experiment=10	sample=1 period=1 cycle=1237 experiment=10	18.0323
07875:2	1	K.LE[+58.005]E[+58.005]FVQGNLE[+58.005]R.E		E[+58]*3	754.356	2	1507.7	1507.69	0	8.7	52	Specific	130.45	111.15	6.98	4.37	1.23	308	>sp|P00740-6|FA9_HUMAN Coagulation factor IX OS=Homo sapiens variant 2 G 44 V GN=F9 PE=1 SV=2	117	sample=1 period=1 cycle=1312 experiment=8	sample=1 period=1 cycle=1312 experiment=8	19.6748
07824:2	1	K.LE[+58.005]E[+58.005]FVQGNLE[+72.021]R.E		E[+58]*2[+72]	761.362	2	1521.72	1521.71	0	7.2	52	Specific	136	83.01	10.74	4.42	1.61	308	>sp|P00740-6|FA9_HUMAN Coagulation factor IX OS=Homo sapiens variant 2 G 44 V GN=F9 PE=1 SV=2	117	sample=1 period=1 cycle=1306 experiment=8	sample=1 period=1 cycle=1306 experiment=8	19.5415
04879:2	1	K.LE[+58.005]E[+58.005]FVQGNLE[+58.005]R.E		E[+58]*3	754.351	2	1507.7	1507.69	0	3.3	52	Specific	137.2	122.45	15.16	5.12	2.87	308	>sp|P00740-6|FA9_HUMAN Coagulation factor IX OS=Homo sapiens variant 2 G 44 V GN=F9 PE=1 SV=2	117	sample=1 period=1 cycle=1058 experiment=14	sample=1 period=1 cycle=1058 experiment=14	14.2449
04342:2	1	K.LE[+43.990]E[+58.005]FVQGNLE[+58.005]R.E		E[+44][+58]*2	747.347	2	1493.69	1493.68	0	7.3	52	Specific	137.72	90.08	10.93	4.22	1.61	308	>sp|P00740-6|FA9_HUMAN Coagulation factor IX OS=Homo sapiens variant 2 G 44 V GN=F9 PE=1 SV=2	117	sample=1 period=1 cycle=1026 experiment=14	sample=1 period=1 cycle=1026 experiment=14	13.5513
06055:2	1	K.LE[+58.005]E[+43.990]FVQGN[+14.016]LER.E		E[+44][+58], N[+14]	725.342	2	1449.68	1449.69	0	-5.9	52	Specific	138.7	120.22	0.47	4.45	0.49	308	>sp|P00740-6|FA9_HUMAN Coagulation factor IX OS=Homo sapiens variant 2 G 44 V GN=F9 PE=1 SV=2	117	sample=1 period=1 cycle=1135 experiment=13	sample=1 period=1 cycle=1135 experiment=13	15.8983
07922:2	1	K.[+14.016]LE[+43.990]E[+58.005]FVQGNLE[+72.021]R.E		.[14], E[+44][+58][+72]	761.365	2	1521.72	1521.71	0	10.4	52	Specific	140.46	140.46	12.79	4.53	2.97	308	>sp|P00740-6|FA9_HUMAN Coagulation factor IX OS=Homo sapiens variant 2 G 44 V GN=F9 PE=1 SV=2	117	sample=1 period=1 cycle=1319 experiment=4	sample=1 period=1 cycle=1319 experiment=4	19.8291
08123:2	1	K.LE[+72.021]E[+58.005]FVQGNLE[+58.005]R.E		E[+58]*2[+72]	761.357	2	1521.71	1521.71	0	0.8	52	Specific	144.27	75.24	1.2	4.47	1.53	308	>sp|P00740-6|FA9_HUMAN Coagulation factor IX OS=Homo sapiens variant 2 G 44 V GN=F9 PE=1 SV=2	117	sample=1 period=1 cycle=1346 experiment=8	sample=1 period=1 cycle=1346 experiment=8	20.4233
06440:2	1	K.LE[+58.005]E[+58.005]FVQGNLE[+72.021]R.E		E[+58]*2[+72]	761.365	2	1521.72	1521.71	0	11.3	52	Specific	146.2	121.34	2.67	5.92	3.17	308	>sp|P00740-6|FA9_HUMAN Coagulation factor IX OS=Homo sapiens variant 2 G 44 V GN=F9 PE=1 SV=2	117	sample=1 period=1 cycle=1166 experiment=13	sample=1 period=1 cycle=1166 experiment=13	16.5728
06483:2	1	K.LE[+58.005]E[+58.005]FVQGNLE[+72.021]R.E		E[+58]*2[+72]	761.356	2	1521.7	1521.71	0	-1.2	52	Specific	146.28	62.93	4.7	4.72	1.19	308	>sp|P00740-6|FA9_HUMAN Coagulation factor IX OS=Homo sapiens variant 2 G 44 V GN=F9 PE=1 SV=2	117	sample=1 period=1 cycle=1169 experiment=15	sample=1 period=1 cycle=1169 experiment=15	16.6334
07039:2	1	K.LE[+58.005]E[+72.021]FVQGN[+14.016]LER.E		E[+58][+72], N[+14]	739.366	2	1477.72	1477.72	0	5.1	52	Specific	147.05	68.73	0	5.54	2.57	308	>sp|P00740-6|FA9_HUMAN Coagulation factor IX OS=Homo sapiens variant 2 G 44 V GN=F9 PE=1 SV=2	117	sample=1 period=1 cycle=1221 experiment=10	sample=1 period=1 cycle=1221 experiment=10	17.6894
07456:2	1	K.LE[+58.005]E[+58.005]FVQGNLE[+58.005]R.E		E[+58]*3	754.353	2	1507.7	1507.69	0	5.5	52	Specific	149.46	56.03	19.25	4.39	1.05	308	>sp|P00740-6|FA9_HUMAN Coagulation factor IX OS=Homo sapiens variant 2 G 44 V GN=F9 PE=1 SV=2	117	sample=1 period=1 cycle=1261 experiment=9	sample=1 period=1 cycle=1261 experiment=9	18.5436
07016:2	1	K.LE[+58.005]E[+58.005]FVQGNLE[+58.005]R.E		E[+58]*3	754.354	2	1507.7	1507.69	0	7.1	52	Specific	150.74	150.74	0.29	5.44	3.4	308	>sp|P00740-6|FA9_HUMAN Coagulation factor IX OS=Homo sapiens variant 2 G 44 V GN=F9 PE=1 SV=2	117	sample=1 period=1 cycle=1219 experiment=10	sample=1 period=1 cycle=1219 experiment=10	17.6475
06403:2	1	K.LE[+58.005]E[+58.005]FVQGNLE[+14.016]R.E		E[+14][+58]*2	732.356	2	1463.7	1463.7	0	2.1	52	Specific	153.86	131.45	1.19	6.23	3.28	308	>sp|P00740-6|FA9_HUMAN Coagulation factor IX OS=Homo sapiens variant 2 G 44 V GN=F9 PE=1 SV=2	117	sample=1 period=1 cycle=1163 experiment=13	sample=1 period=1 cycle=1163 experiment=13	16.5069
05562:2	1	K.[+14.016]LE[+43.990]E[+58.005]FVQGNLE[+14.016]R.E		.[14], E[+14][+44][+58]	732.361	2	1463.71	1463.7	0	8.9	52	Specific	157.32	157.32	9.69	5.26	2.97	308	>sp|P00740-6|FA9_HUMAN Coagulation factor IX OS=Homo sapiens variant 2 G 44 V GN=F9 PE=1 SV=2	117	sample=1 period=1 cycle=1102 experiment=14	sample=1 period=1 cycle=1102 experiment=14	15.2076
07966:2	1	K.LE[+58.005]E[+58.005]FVQGNLE[+58.005]R.E		E[+58]*3	754.355	2	1507.7	1507.69	0	8.3	52	Specific	162.83	115.01	34.11	5.17	2.19	308	>sp|P00740-6|FA9_HUMAN Coagulation factor IX OS=Homo sapiens variant 2 G 44 V GN=F9 PE=1 SV=2	117	sample=1 period=1 cycle=1326 experiment=9	sample=1 period=1 cycle=1326 experiment=9	19.986
08001:2	1	K.[+14.016]LE[+72.021]E[+72.021]FVQGNLE[+58.005]R.E		.[14], E[+58][+72]*2	775.364	2	1549.72	1549.74	0	-10.5	52	Specific	163.97	113.47	28.46	4.57	1.17	308	>sp|P00740-6|FA9_HUMAN Coagulation factor IX OS=Homo sapiens variant 2 G 44 V GN=F9 PE=1 SV=2	117	sample=1 period=1 cycle=1331 experiment=6	sample=1 period=1 cycle=1331 experiment=6	20.0976
08039:2	1	K.LE[+72.021]E[+58.005]FVQGNLE[+72.021]R.E		E[+58][+72]*2	768.365	2	1535.72	1535.72	0	0.5	52	Specific	168.35	124.16	15.52	5.47	3	308	>sp|P00740-6|FA9_HUMAN Coagulation factor IX OS=Homo sapiens variant 2 G 44 V GN=F9 PE=1 SV=2	117	sample=1 period=1 cycle=1336 experiment=9	sample=1 period=1 cycle=1336 experiment=9	20.2083
07912:2	1	K.[+14.016]LE[+58.005]E[+72.021]FVQGNLE[+72.021]R.E		.[14], E[+58][+72]*2	775.371	2	1549.73	1549.74	0	-2.1	52	Specific	169.42	155.05	19.07	4.96	2.65	308	>sp|P00740-6|FA9_HUMAN Coagulation factor IX OS=Homo sapiens variant 2 G 44 V GN=F9 PE=1 SV=2	117	sample=1 period=1 cycle=1317 experiment=9	sample=1 period=1 cycle=1317 experiment=9	19.7861
07817:2	1	K.[+14.016]LE[+58.005]E[+58.005]FVQGNLE[+72.021]R.E		.[14], E[+58]*2[+72]	768.363	2	1535.72	1535.72	0	-2.5	52	Specific	171.55	98.44	2.94	5.73	2.02	308	>sp|P00740-6|FA9_HUMAN Coagulation factor IX OS=Homo sapiens variant 2 G 44 V GN=F9 PE=1 SV=2	117	sample=1 period=1 cycle=1305 experiment=10	sample=1 period=1 cycle=1305 experiment=10	19.5204
07503:2	1	K.LE[+58.005]E[+58.005]FVQGNLE[+58.005]R.E		E[+58]*3	754.356	2	1507.7	1507.69	0	8.5	52	Specific	173.21	41.46	12.15	5.54	2.08	308	>sp|P00740-6|FA9_HUMAN Coagulation factor IX OS=Homo sapiens variant 2 G 44 V GN=F9 PE=1 SV=2	117	sample=1 period=1 cycle=1266 experiment=8	sample=1 period=1 cycle=1266 experiment=8	18.654
07675:2	1	K.LE[+58.005]E[+72.021]FVQGNLE[+72.021]R.E		E[+58][+72]*2	768.367	2	1535.73	1535.72	0	2.9	52	Specific	175.95	126.96	14.43	5.86	3	308	>sp|P00740-6|FA9_HUMAN Coagulation factor IX OS=Homo sapiens variant 2 G 44 V GN=F9 PE=1 SV=2	117	sample=1 period=1 cycle=1290 experiment=6	sample=1 period=1 cycle=1290 experiment=6	19.1847
07633:2	1	K.LE[+58.005]E[+72.021]FVQGNLE[+72.021]R.E		E[+58][+72]*2	768.364	2	1535.72	1535.72	0	-0.7	52	Specific	176.01	155.85	18.61	6.28	3.09	308	>sp|P00740-6|FA9_HUMAN Coagulation factor IX OS=Homo sapiens variant 2 G 44 V GN=F9 PE=1 SV=2	117	sample=1 period=1 cycle=1283 experiment=10	sample=1 period=1 cycle=1283 experiment=10	19.0293
07967:2	1	K.LE[+72.021]E[+58.005]FVQGNLE[+72.021]R.E		E[+58][+72]*2	768.366	2	1535.73	1535.72	0	2.2	52	Specific	177.98	110.15	1.2	7.21	2.9	308	>sp|P00740-6|FA9_HUMAN Coagulation factor IX OS=Homo sapiens variant 2 G 44 V GN=F9 PE=1 SV=2	117	sample=1 period=1 cycle=1326 experiment=10	sample=1 period=1 cycle=1326 experiment=10	19.9868
07081:2	1	K.LE[+72.021]E[+72.021]FVQGNLE[+58.005]R.E		E[+58][+72]*2	768.372	2	1535.74	1535.72	0	9.2	52	Specific	182.34	14.18	7.03	5.32	1.7	308	>sp|P00740-6|FA9_HUMAN Coagulation factor IX OS=Homo sapiens variant 2 G 44 V GN=F9 PE=1 SV=2	117	sample=1 period=1 cycle=1225 experiment=10	sample=1 period=1 cycle=1225 experiment=10	17.7749
07911:2	1	K.LE[+72.021]E[+58.005]FVQGNLE[+72.021]R.E		E[+58][+72]*2	768.362	2	1535.72	1535.72	0	-2.9	52	Specific	183.98	149.89	1.2	6.58	3.09	308	>sp|P00740-6|FA9_HUMAN Coagulation factor IX OS=Homo sapiens variant 2 G 44 V GN=F9 PE=1 SV=2	117	sample=1 period=1 cycle=1317 experiment=8	sample=1 period=1 cycle=1317 experiment=8	19.7848
06235:2	1	K.[+14.016]LE[+43.990]E[+43.990]FVQGNLE[+14.016]R.E		.[14], E[+14][+44]*2	725.347	2	1449.69	1449.69	0	0.9	52	Specific	184.45	156.09	15.9	5.1	2.87	308	>sp|P00740-6|FA9_HUMAN Coagulation factor IX OS=Homo sapiens variant 2 G 44 V GN=F9 PE=1 SV=2	117	sample=1 period=1 cycle=1150 experiment=9	sample=1 period=1 cycle=1150 experiment=9	16.2207
07181:2	1	K.LE[+72.021]E[+43.990]FVQGNLE[+58.005]R.E		E[+44][+58][+72]	754.351	2	1507.69	1507.69	0	1.9	52	Specific	185.25	109.56	1.2	5.38	2.27	308	>sp|P00740-6|FA9_HUMAN Coagulation factor IX OS=Homo sapiens variant 2 G 44 V GN=F9 PE=1 SV=2	117	sample=1 period=1 cycle=1234 experiment=10	sample=1 period=1 cycle=1234 experiment=10	17.9673
07170:2	1	K.[+14.016]LE[+58.005]E[+58.005]FVQGNLE[+14.016]R.E		.[14], E[+14][+58]*2	739.363	2	1477.72	1477.72	0	1.1	52	Specific	186.22	186.22	1.92	5.14	2.92	308	>sp|P00740-6|FA9_HUMAN Coagulation factor IX OS=Homo sapiens variant 2 G 44 V GN=F9 PE=1 SV=2	117	sample=1 period=1 cycle=1233 experiment=8	sample=1 period=1 cycle=1233 experiment=8	17.945
07641:2	1	K.LE[+58.005]E[+72.021]FVQGNLE[+72.021]R.E		E[+58][+72]*2	768.369	2	1535.73	1535.72	0	5.7	52	Specific	187.19	86.08	1.48	6.12	2.92	308	>sp|P00740-6|FA9_HUMAN Coagulation factor IX OS=Homo sapiens variant 2 G 44 V GN=F9 PE=1 SV=2	117	sample=1 period=1 cycle=1284 experiment=8	sample=1 period=1 cycle=1284 experiment=8	19.0509
06027:2	1	K.LE[+58.005]E[+43.990]FVQGNLE[+14.016]R.E		E[+14][+44][+58]	725.347	2	1449.69	1449.69	0	0.4	52	Specific	187.54	142.03	18.82	7.9	3.61	308	>sp|P00740-6|FA9_HUMAN Coagulation factor IX OS=Homo sapiens variant 2 G 44 V GN=F9 PE=1 SV=2	117	sample=1 period=1 cycle=1133 experiment=12	sample=1 period=1 cycle=1133 experiment=12	15.8572
05958:2	1	K.LE[+58.005]E[+43.990]FVQGN[+14.016]LER.E		E[+44][+58], N[+14]	725.348	2	1449.69	1449.69	0	2.9	52	Specific	192.43	192.43	5.65	8.32	3.77	308	>sp|P00740-6|FA9_HUMAN Coagulation factor IX OS=Homo sapiens variant 2 G 44 V GN=F9 PE=1 SV=2	117	sample=1 period=1 cycle=1128 experiment=11	sample=1 period=1 cycle=1128 experiment=11	15.7533
07896:2	1	K.[+14.016]LE[+58.005]E[+43.990]FVQGNLE[+72.021]R.E		.[14], E[+44][+58][+72]	761.365	2	1521.72	1521.71	0	10.2	52	Specific	193.05	193.05	10.07	5.64	3.29	308	>sp|P00740-6|FA9_HUMAN Coagulation factor IX OS=Homo sapiens variant 2 G 44 V GN=F9 PE=1 SV=2	117	sample=1 period=1 cycle=1315 experiment=8	sample=1 period=1 cycle=1315 experiment=8	19.7429
06860:2	1	K.LE[+58.005]E[+72.021]FVQGNLE[+14.016]R.E		E[+14][+58][+72]	739.364	2	1477.72	1477.72	0	2.5	52	Specific	193.86	193.86	0	5.24	2.92	308	>sp|P00740-6|FA9_HUMAN Coagulation factor IX OS=Homo sapiens variant 2 G 44 V GN=F9 PE=1 SV=2	117	sample=1 period=1 cycle=1204 experiment=9	sample=1 period=1 cycle=1204 experiment=9	17.3374
07723:2	1	K.LE[+72.021]E[+43.990]FVQGNLE[+72.021]R.E		E[+44][+72]*2	761.362	2	1521.72	1521.71	0	6.9	52	Specific	201.86	201.86	1.2	5.28	3.35	308	>sp|P00740-6|FA9_HUMAN Coagulation factor IX OS=Homo sapiens variant 2 G 44 V GN=F9 PE=1 SV=2	117	sample=1 period=1 cycle=1295 experiment=11	sample=1 period=1 cycle=1295 experiment=11	19.2976
07640:2	1	K.LE[+58.005]E[+58.005]FVQGNLE[+58.005]R.E		E[+58]*3	754.355	2	1507.7	1507.69	0	7.7	52	Specific	202.08	172.46	20.99	4.22	2.75	308	>sp|P00740-6|FA9_HUMAN Coagulation factor IX OS=Homo sapiens variant 2 G 44 V GN=F9 PE=1 SV=2	117	sample=1 period=1 cycle=1284 experiment=7	sample=1 period=1 cycle=1284 experiment=7	19.0505
07245:2	1	K.LE[+72.021]E[+58.005]FVQGNLE[+14.016]R.E		E[+14][+58][+72]	739.367	2	1477.73	1477.72	0	7.3	52	Specific	204.43	92.08	5.74	6.76	3.15	308	>sp|P00740-6|FA9_HUMAN Coagulation factor IX OS=Homo sapiens variant 2 G 44 V GN=F9 PE=1 SV=2	117	sample=1 period=1 cycle=1240 experiment=10	sample=1 period=1 cycle=1240 experiment=10	18.097
07800:2	1	K.[+14.016]LE[+58.005]E[+58.005]FVQGNLE[+72.021]R.E		.[14], E[+58]*2[+72]	768.363	2	1535.72	1535.72	0	-2.6	52	Specific	206.21	111.56	7.89	5.17	1.91	308	>sp|P00740-6|FA9_HUMAN Coagulation factor IX OS=Homo sapiens variant 2 G 44 V GN=F9 PE=1 SV=2	117	sample=1 period=1 cycle=1303 experiment=11	sample=1 period=1 cycle=1303 experiment=11	19.476
07931:2	1	K.LE[+72.021]E[+58.005]FVQGNLE[+72.021]R.E		E[+58][+72]*2	768.361	2	1535.72	1535.72	0	-4.2	52	Specific	207.19	207.19	1.2	8.05	3.43	308	>sp|P00740-6|FA9_HUMAN Coagulation factor IX OS=Homo sapiens variant 2 G 44 V GN=F9 PE=1 SV=2	117	sample=1 period=1 cycle=1321 experiment=8	sample=1 period=1 cycle=1321 experiment=8	19.876
07950:2	1	K.LE[+72.021]E[+43.990]FVQGNLE[+72.021]R.E		E[+44][+72]*2	761.365	2	1521.72	1521.71	0	10.1	52	Specific	208.04	43.16	1.2	4.32	0.83	308	>sp|P00740-6|FA9_HUMAN Coagulation factor IX OS=Homo sapiens variant 2 G 44 V GN=F9 PE=1 SV=2	117	sample=1 period=1 cycle=1324 experiment=7	sample=1 period=1 cycle=1324 experiment=7	19.9424
07982:2	1	K.LE[+72.021]E[+43.990]FVQGNLE[+72.021]R.E		E[+44][+72]*2	761.364	2	1521.72	1521.71	0	9.6	52	Specific	209.52	16.36	11.74	5.25	1.2	308	>sp|P00740-6|FA9_HUMAN Coagulation factor IX OS=Homo sapiens variant 2 G 44 V GN=F9 PE=1 SV=2	117	sample=1 period=1 cycle=1328 experiment=8	sample=1 period=1 cycle=1328 experiment=8	20.0294
08008:2	1	K.[+14.016]LE[+58.005]E[+58.005]FVQGNLE[+72.021]R.E		.[14], E[+58]*2[+72]	768.364	2	1535.72	1535.72	0	-1.2	52	Specific	216.52	172.79	22.85	5.8	2.95	308	>sp|P00740-6|FA9_HUMAN Coagulation factor IX OS=Homo sapiens variant 2 G 44 V GN=F9 PE=1 SV=2	117	sample=1 period=1 cycle=1332 experiment=8	sample=1 period=1 cycle=1332 experiment=8	20.1197
06747:2	1	K.LE[+58.005]E[+58.005]FVQGNLE[+14.016]R.E		E[+14][+58]*2	732.357	2	1463.71	1463.7	0	3.2	52	Specific	217.22	217.22	20	5.91	3.17	308	>sp|P00740-6|FA9_HUMAN Coagulation factor IX OS=Homo sapiens variant 2 G 44 V GN=F9 PE=1 SV=2	117	sample=1 period=1 cycle=1194 experiment=11	sample=1 period=1 cycle=1194 experiment=11	17.1359
07826:2	1	K.[+14.016]LE[+58.005]E[+72.021]FVQGNLE[+72.021]R.E		.[14], E[+58][+72]*2	775.374	2	1549.74	1549.74	0	2.4	52	Specific	217.78	166.74	8.44	6.97	3.41	308	>sp|P00740-6|FA9_HUMAN Coagulation factor IX OS=Homo sapiens variant 2 G 44 V GN=F9 PE=1 SV=2	117	sample=1 period=1 cycle=1306 experiment=10	sample=1 period=1 cycle=1306 experiment=10	19.5428
05885:2	1	K.[+14.016]LE[+43.990]E[+43.990]FVQGN[+14.016]LER.E		.[14], E[+44]*2, N[+14]	725.356	2	1449.7	1449.69	0	13.2	52	Specific	217.89	118.15	5.35	6.97	2.49	308	>sp|P00740-6|FA9_HUMAN Coagulation factor IX OS=Homo sapiens variant 2 G 44 V GN=F9 PE=1 SV=2	117	sample=1 period=1 cycle=1123 experiment=17	sample=1 period=1 cycle=1123 experiment=17	15.6513
06251:2	1	K.LE[+58.005]E[+58.005]FVQGNLE[+14.016]R.E		E[+14][+58]*2	732.355	2	1463.7	1463.7	0	0.9	52	Specific	223.11	223.11	0.54	6.26	3.52	308	>sp|P00740-6|FA9_HUMAN Coagulation factor IX OS=Homo sapiens variant 2 G 44 V GN=F9 PE=1 SV=2	117	sample=1 period=1 cycle=1151 experiment=14	sample=1 period=1 cycle=1151 experiment=14	16.2434
07565:2	1	K.LE[+58.005]E[+58.005]FVQGNLE[+72.021]R.E		E[+58]*2[+72]	761.361	2	1521.72	1521.71	0	5.9	52	Specific	224.45	142.79	10.17	6.13	3.4	308	>sp|P00740-6|FA9_HUMAN Coagulation factor IX OS=Homo sapiens variant 2 G 44 V GN=F9 PE=1 SV=2	117	sample=1 period=1 cycle=1274 experiment=9	sample=1 period=1 cycle=1274 experiment=9	18.8312
06838:2	1	K.LE[+58.005]E[+58.005]FVQGNLE[+14.016]R.E		E[+14][+58]*2	732.359	2	1463.71	1463.7	0	6.2	52	Specific	225.24	187.04	12.93	5.91	3.55	308	>sp|P00740-6|FA9_HUMAN Coagulation factor IX OS=Homo sapiens variant 2 G 44 V GN=F9 PE=1 SV=2	117	sample=1 period=1 cycle=1202 experiment=9	sample=1 period=1 cycle=1202 experiment=9	17.2954
07713:2	1	K.LE[+58.005]E[+72.021]FVQGNLE[+72.021]R.E		E[+58][+72]*2	768.363	2	1535.72	1535.72	0	-1.8	52	Specific	225.48	224.28	20.41	7.96	3.62	308	>sp|P00740-6|FA9_HUMAN Coagulation factor IX OS=Homo sapiens variant 2 G 44 V GN=F9 PE=1 SV=2	117	sample=1 period=1 cycle=1294 experiment=10	sample=1 period=1 cycle=1294 experiment=10	19.2752
05814:2	1	K.LE[+58.005]E[+43.990]FVQGNLE[+14.016]R.E		E[+14][+44][+58]	725.349	2	1449.69	1449.69	0	4	52	Specific	226.27	154.73	18.09	6.88	3.28	308	>sp|P00740-6|FA9_HUMAN Coagulation factor IX OS=Homo sapiens variant 2 G 44 V GN=F9 PE=1 SV=2	117	sample=1 period=1 cycle=1119 experiment=14	sample=1 period=1 cycle=1119 experiment=14	15.5653
06043:2	1	K.LE[+72.021]E[+58.005]FVQGNLE[+58.005]R.E		E[+58]*2[+72]	761.345	2	1521.68	1521.71	0	-16.1	52	Specific	228.23	154.15	1.2	6.21	2.37	308	>sp|P00740-6|FA9_HUMAN Coagulation factor IX OS=Homo sapiens variant 2 G 44 V GN=F9 PE=1 SV=2	117	sample=1 period=1 cycle=1134 experiment=15	sample=1 period=1 cycle=1134 experiment=15	15.8795
08249:2	1	K.LE[+58.005]E[+58.005]FVQGNLE[+58.005]R.E		E[+58]*3	754.36	2	1507.71	1507.69	0	14.9	52	Specific	228.84	171.74	14.37	7.87	3.45	308	>sp|P00740-6|FA9_HUMAN Coagulation factor IX OS=Homo sapiens variant 2 G 44 V GN=F9 PE=1 SV=2	117	sample=1 period=1 cycle=1365 experiment=8	sample=1 period=1 cycle=1365 experiment=8	20.8352
07883:2	1	K.LE[+58.005]E[+72.021]FVQGNLE[+72.021]R.E		E[+58][+72]*2	768.362	2	1535.72	1535.72	0	-3.2	52	Specific	231.56	178.57	1.11	5.66	2.95	308	>sp|P00740-6|FA9_HUMAN Coagulation factor IX OS=Homo sapiens variant 2 G 44 V GN=F9 PE=1 SV=2	117	sample=1 period=1 cycle=1313 experiment=8	sample=1 period=1 cycle=1313 experiment=8	19.6984
07753:2	1	K.LE[+58.005]E[+72.021]FVQGNLE[+72.021]R.E		E[+58][+72]*2	768.363	2	1535.72	1535.72	0	-2.7	52	Specific	231.92	229.12	25.49	8.67	3.63	308	>sp|P00740-6|FA9_HUMAN Coagulation factor IX OS=Homo sapiens variant 2 G 44 V GN=F9 PE=1 SV=2	117	sample=1 period=1 cycle=1298 experiment=11	sample=1 period=1 cycle=1298 experiment=11	19.3646
07608:2	1	K.[+14.016]LE[+43.990]E[+72.021]FVQGNLE[+72.021]R.E		.[14], E[+44][+72]*2	768.37	2	1535.73	1535.72	0	6.5	52	Specific	232.05	125.66	18.66	6.14	3.81	308	>sp|P00740-6|FA9_HUMAN Coagulation factor IX OS=Homo sapiens variant 2 G 44 V GN=F9 PE=1 SV=2	117	sample=1 period=1 cycle=1280 experiment=8	sample=1 period=1 cycle=1280 experiment=8	18.9639
07206:2	1	K.LE[+72.021]E[+43.990]FVQGNLE[+58.005]R.E		E[+44][+58][+72]	754.351	2	1507.69	1507.69	0	2.7	52	Specific	235.16	168.17	1.2	5.35	3.09	308	>sp|P00740-6|FA9_HUMAN Coagulation factor IX OS=Homo sapiens variant 2 G 44 V GN=F9 PE=1 SV=2	117	sample=1 period=1 cycle=1236 experiment=13	sample=1 period=1 cycle=1236 experiment=13	18.0099
07227:2	1	K.LE[+72.021]E[+58.005]FVQGNLE[+14.016]R.E		E[+14][+58][+72]	739.364	2	1477.72	1477.72	0	3	52	Specific	236.19	236.19	16.92	6.11	3.17	308	>sp|P00740-6|FA9_HUMAN Coagulation factor IX OS=Homo sapiens variant 2 G 44 V GN=F9 PE=1 SV=2	117	sample=1 period=1 cycle=1238 experiment=9	sample=1 period=1 cycle=1238 experiment=9	18.0532
06494:2	1	K.LE[+58.005]E[+58.005]FVQGNLE[+72.021]R.E		E[+58]*2[+72]	761.361	2	1521.72	1521.71	0	5.7	52	Specific	236.83	98.5	26.61	5.44	2.92	308	>sp|P00740-6|FA9_HUMAN Coagulation factor IX OS=Homo sapiens variant 2 G 44 V GN=F9 PE=1 SV=2	117	sample=1 period=1 cycle=1170 experiment=11	sample=1 period=1 cycle=1170 experiment=11	16.6522
07593:2	1	K.LE[+58.005]E[+72.021]FVQGNLE[+72.021]R.E		E[+58][+72]*2	768.368	2	1535.73	1535.72	0	4.2	52	Specific	237.64	103.12	18.36	5.16	2.83	308	>sp|P00740-6|FA9_HUMAN Coagulation factor IX OS=Homo sapiens variant 2 G 44 V GN=F9 PE=1 SV=2	117	sample=1 period=1 cycle=1278 experiment=9	sample=1 period=1 cycle=1278 experiment=9	18.9195
07904:2	1	K.LE[+72.021]E[+72.021]FVQGNLE[+72.021]R.E		E[+72]*3	775.373	2	1549.74	1549.74	0	0.1	52	Specific	238.49	191.49	1.2	5.76	2.95	308	>sp|P00740-6|FA9_HUMAN Coagulation factor IX OS=Homo sapiens variant 2 G 44 V GN=F9 PE=1 SV=2	117	sample=1 period=1 cycle=1316 experiment=9	sample=1 period=1 cycle=1316 experiment=9	19.7651
07790:2	1	K.LE[+72.021]E[+58.005]FVQGNLE[+72.021]R.E		E[+58][+72]*2	768.364	2	1535.72	1535.72	0	-1.6	52	Specific	238.52	178.01	1.2	6.39	3.19	308	>sp|P00740-6|FA9_HUMAN Coagulation factor IX OS=Homo sapiens variant 2 G 44 V GN=F9 PE=1 SV=2	117	sample=1 period=1 cycle=1302 experiment=11	sample=1 period=1 cycle=1302 experiment=11	19.4537
06523:2	1	K.LE[+58.005]E[+58.005]FVQGNLE[+14.016]R.E		E[+14][+58]*2	732.35	2	1463.69	1463.7	0	-6.1	52	Specific	240.86	159.5	5.96	5.76	3.27	308	>sp|P00740-6|FA9_HUMAN Coagulation factor IX OS=Homo sapiens variant 2 G 44 V GN=F9 PE=1 SV=2	117	sample=1 period=1 cycle=1172 experiment=13	sample=1 period=1 cycle=1172 experiment=13	16.6935
04931:2	1	K.LE[+58.005]E[+58.005]FVQGNLE[+58.005]R.E		E[+58]*3	754.354	2	1507.7	1507.69	0	6.7	52	Specific	250.65	165.21	27.64	5.48	4.47	308	>sp|P00740-6|FA9_HUMAN Coagulation factor IX OS=Homo sapiens variant 2 G 44 V GN=F9 PE=1 SV=2	117	sample=1 period=1 cycle=1061 experiment=16	sample=1 period=1 cycle=1061 experiment=16	14.3112
07868:2	1	K.LE[+72.021]E[+58.005]FVQGNLE[+72.021]R.E		E[+58][+72]*2	768.36	2	1535.71	1535.72	0	-6.2	52	Specific	253.47	179.13	1.2	6.64	3.8	308	>sp|P00740-6|FA9_HUMAN Coagulation factor IX OS=Homo sapiens variant 2 G 44 V GN=F9 PE=1 SV=2	117	sample=1 period=1 cycle=1311 experiment=10	sample=1 period=1 cycle=1311 experiment=10	19.6538
07216:2	1	K.[+14.016]LE[+58.005]E[+58.005]FVQGNLE[+14.016]R.E		.[14], E[+14][+58]*2	739.364	2	1477.72	1477.72	0	1.9	52	Specific	255.09	255.09	2.75	6.18	4.59	308	>sp|P00740-6|FA9_HUMAN Coagulation factor IX OS=Homo sapiens variant 2 G 44 V GN=F9 PE=1 SV=2	117	sample=1 period=1 cycle=1237 experiment=9	sample=1 period=1 cycle=1237 experiment=9	18.0311
07293:2	1	K.LE[+58.005]E[+72.021]FVQGNLE[+14.016]R.E		E[+14][+58][+72]	739.358	2	1477.71	1477.72	0	-5.1	52	Specific	256.11	198.87	8.82	6.94	3.8	308	>sp|P00740-6|FA9_HUMAN Coagulation factor IX OS=Homo sapiens variant 2 G 44 V GN=F9 PE=1 SV=2	117	sample=1 period=1 cycle=1245 experiment=10	sample=1 period=1 cycle=1245 experiment=10	18.2063
07162:2	1	K.LE[+72.021]E[+58.005]FVQGNLE[+14.016]R.E		E[+14][+58][+72]	739.367	2	1477.73	1477.72	0	6.3	52	Specific	256.67	106.65	3.94	6.05	3.52	308	>sp|P00740-6|FA9_HUMAN Coagulation factor IX OS=Homo sapiens variant 2 G 44 V GN=F9 PE=1 SV=2	117	sample=1 period=1 cycle=1232 experiment=12	sample=1 period=1 cycle=1232 experiment=12	17.9244
07115:2	1	K.LE[+58.005]E[+72.021]FVQGNLE[+14.016]R.E		E[+14][+58][+72]	739.36	2	1477.71	1477.72	0	-2.5	52	Specific	260.89	260.89	9.82	8	4.7	308	>sp|P00740-6|FA9_HUMAN Coagulation factor IX OS=Homo sapiens variant 2 G 44 V GN=F9 PE=1 SV=2	117	sample=1 period=1 cycle=1228 experiment=13	sample=1 period=1 cycle=1228 experiment=13	17.839
07477:2	1	K.LE[+58.005]E[+58.005]FVQGNLE[+72.021]R.E		E[+58]*2[+72]	761.356	2	1521.71	1521.71	0	-0.5	52	Specific	261.83	149.8	20	5.97	3.43	308	>sp|P00740-6|FA9_HUMAN Coagulation factor IX OS=Homo sapiens variant 2 G 44 V GN=F9 PE=1 SV=2	117	sample=1 period=1 cycle=1263 experiment=10	sample=1 period=1 cycle=1263 experiment=10	18.5893
06707:2	1	K.LE[+58.005]E[+58.005]FVQGN[+14.016]LER.E		E[+58]*2, N[+14]	732.366	2	1463.72	1463.7	0	16.1	52	Specific	262.02	262.02	5.26	6.89	3.69	308	>sp|P00740-6|FA9_HUMAN Coagulation factor IX OS=Homo sapiens variant 2 G 44 V GN=F9 PE=1 SV=2	117	sample=1 period=1 cycle=1191 experiment=10	sample=1 period=1 cycle=1191 experiment=10	17.0732
08007:2	1	K.LE[+72.021]E[+43.990]FVQGNLE[+72.021]R.E		E[+44][+72]*2	761.362	2	1521.72	1521.71	0	6.9	52	Specific	267.09	244.21	1.2	6.41	5.23	308	>sp|P00740-6|FA9_HUMAN Coagulation factor IX OS=Homo sapiens variant 2 G 44 V GN=F9 PE=1 SV=2	117	sample=1 period=1 cycle=1332 experiment=7	sample=1 period=1 cycle=1332 experiment=7	20.1185
08031:2	1	K.LE[+72.021]E[+43.990]FVQGNLE[+72.021]R.E		E[+44][+72]*2	761.364	2	1521.72	1521.71	0	9.3	52	Specific	268	268	7.94	6.16	4.91	308	>sp|P00740-6|FA9_HUMAN Coagulation factor IX OS=Homo sapiens variant 2 G 44 V GN=F9 PE=1 SV=2	117	sample=1 period=1 cycle=1335 experiment=9	sample=1 period=1 cycle=1335 experiment=9	20.1862
07092:2	1	K.LE[+72.021]E[+58.005]FVQGNLE[+14.016]R.E		E[+14][+58][+72]	739.364	2	1477.72	1477.72	0	2.8	52	Specific	268.89	268.89	1.2	7.1	4.67	308	>sp|P00740-6|FA9_HUMAN Coagulation factor IX OS=Homo sapiens variant 2 G 44 V GN=F9 PE=1 SV=2	117	sample=1 period=1 cycle=1226 experiment=11	sample=1 period=1 cycle=1226 experiment=11	17.7966
06861:2	1	K.LE[+58.005]E[+43.990]FVQGNLE[+72.021]R.E		E[+44][+58][+72]	754.356	2	1507.7	1507.69	0	9.3	52	Specific	268.96	131.38	0.88	5.82	3.98	308	>sp|P00740-6|FA9_HUMAN Coagulation factor IX OS=Homo sapiens variant 2 G 44 V GN=F9 PE=1 SV=2	117	sample=1 period=1 cycle=1204 experiment=10	sample=1 period=1 cycle=1204 experiment=10	17.3378
06316:2	1	K.LE[+58.005]E[+58.005]FVQGNLE[+14.016]R.E		E[+14][+58]*2	732.357	2	1463.71	1463.7	0	4	52	Specific	271.23	271.23	24.48	6.38	5.23	308	>sp|P00740-6|FA9_HUMAN Coagulation factor IX OS=Homo sapiens variant 2 G 44 V GN=F9 PE=1 SV=2	117	sample=1 period=1 cycle=1156 experiment=16	sample=1 period=1 cycle=1156 experiment=16	16.3537
07654:2	1	K.LE[+58.005]E[+72.021]FVQGNLE[+72.021]R.E		E[+58][+72]*2	768.37	2	1535.73	1535.72	0	6.6	52	Specific	271.31	152.42	44.3	7.04	4.84	308	>sp|P00740-6|FA9_HUMAN Coagulation factor IX OS=Homo sapiens variant 2 G 44 V GN=F9 PE=1 SV=2	117	sample=1 period=1 cycle=1286 experiment=8	sample=1 period=1 cycle=1286 experiment=8	19.097
07080:2	1	K.LE[+58.005]E[+72.021]FVQGNLE[+14.016]R.E		E[+14][+58][+72]	739.356	2	1477.7	1477.72	0	-8	52	Specific	272.88	272.88	7.6	7.4	3.87	308	>sp|P00740-6|FA9_HUMAN Coagulation factor IX OS=Homo sapiens variant 2 G 44 V GN=F9 PE=1 SV=2	117	sample=1 period=1 cycle=1225 experiment=9	sample=1 period=1 cycle=1225 experiment=9	17.7741
06998:2	1	K.LE[+58.005]E[+72.021]FVQGNLE[+14.016]R.E		E[+14][+58][+72]	739.364	2	1477.72	1477.72	0	2.1	52	Specific	273.43	229.9	14.72	6.69	4.44	308	>sp|P00740-6|FA9_HUMAN Coagulation factor IX OS=Homo sapiens variant 2 G 44 V GN=F9 PE=1 SV=2	117	sample=1 period=1 cycle=1217 experiment=10	sample=1 period=1 cycle=1217 experiment=10	17.6078
07876:2	1	K.LE[+72.021]E[+72.021]FVQGNLE[+72.021]R.E		E[+72]*3	775.372	2	1549.74	1549.74	0	-0.9	52	Specific	273.71	245.88	1.2	7.21	4.37	308	>sp|P00740-6|FA9_HUMAN Coagulation factor IX OS=Homo sapiens variant 2 G 44 V GN=F9 PE=1 SV=2	117	sample=1 period=1 cycle=1312 experiment=9	sample=1 period=1 cycle=1312 experiment=9	19.6761
06649:2	1	K.[+14.016]LE[+43.990]E[+58.005]FVQGNLE[+14.016]R.E		.[14], E[+14][+44][+58]	732.351	2	1463.69	1463.7	0	-5	52	Specific	275.06	223.96	17.85	6.29	3.93	308	>sp|P00740-6|FA9_HUMAN Coagulation factor IX OS=Homo sapiens variant 2 G 44 V GN=F9 PE=1 SV=2	117	sample=1 period=1 cycle=1185 experiment=6	sample=1 period=1 cycle=1185 experiment=6	16.9521
05032:2	1	K.LE[+58.005]E[+58.005]FVQGNLE[+43.990]R.E		E[+44][+58]*2	747.344	2	1493.68	1493.68	0	4.2	52	Specific	275.15	235.16	25.62	7.05	5.16	308	>sp|P00740-6|FA9_HUMAN Coagulation factor IX OS=Homo sapiens variant 2 G 44 V GN=F9 PE=1 SV=2	117	sample=1 period=1 cycle=1067 experiment=12	sample=1 period=1 cycle=1067 experiment=12	14.4411
06922:2	1	K.LE[+58.005]E[+72.021]FVQGNLE[+14.016]R.E		E[+14][+58][+72]	739.362	2	1477.72	1477.72	0	0.7	52	Specific	275.78	275.78	0.64	6.36	4.59	308	>sp|P00740-6|FA9_HUMAN Coagulation factor IX OS=Homo sapiens variant 2 G 44 V GN=F9 PE=1 SV=2	117	sample=1 period=1 cycle=1210 experiment=4	sample=1 period=1 cycle=1210 experiment=4	17.4575
07844:2	1	K.[+14.016]LE[+58.005]E[+72.021]FVQGNLE[+72.021]R.E		.[14], E[+58][+72]*2	775.377	2	1549.75	1549.74	0	5.3	52	Specific	276.25	55.39	22.23	5.96	3.15	308	>sp|P00740-6|FA9_HUMAN Coagulation factor IX OS=Homo sapiens variant 2 G 44 V GN=F9 PE=1 SV=2	117	sample=1 period=1 cycle=1308 experiment=9	sample=1 period=1 cycle=1308 experiment=9	19.5873
06870:2	1	K.LE[+58.005]E[+43.990]FVQGNLE[+72.021]R.E		E[+44][+58][+72]	754.356	2	1507.7	1507.69	0	8.9	52	Specific	277.06	73.16	0.46	5.74	2.98	308	>sp|P00740-6|FA9_HUMAN Coagulation factor IX OS=Homo sapiens variant 2 G 44 V GN=F9 PE=1 SV=2	117	sample=1 period=1 cycle=1205 experiment=8	sample=1 period=1 cycle=1205 experiment=8	17.3567
07538:2	1	K.LE[+58.005]E[+58.005]FVQGNLE[+58.005]R.E		E[+58]*3	754.353	2	1507.7	1507.69	0	5.1	52	Specific	277.65	151.61	20.06	5.99	4.29	308	>sp|P00740-6|FA9_HUMAN Coagulation factor IX OS=Homo sapiens variant 2 G 44 V GN=F9 PE=1 SV=2	117	sample=1 period=1 cycle=1270 experiment=9	sample=1 period=1 cycle=1270 experiment=9	18.742
06326:2	1	K.LE[+58.005]E[+58.005]FVQGNLE[+14.016]R.E		E[+14][+58]*2	732.356	2	1463.7	1463.7	0	2.6	52	Specific	279.87	279.87	8.63	7.01	4.67	308	>sp|P00740-6|FA9_HUMAN Coagulation factor IX OS=Homo sapiens variant 2 G 44 V GN=F9 PE=1 SV=2	117	sample=1 period=1 cycle=1157 experiment=11	sample=1 period=1 cycle=1157 experiment=11	16.3744
05944:2	1	K.LE[+58.005]E[+43.990]FVQGNLE[+14.016]R.E		E[+14][+44][+58]	725.349	2	1449.69	1449.69	0	4	52	Specific	280.54	166.06	20.32	8	4.89	308	>sp|P00740-6|FA9_HUMAN Coagulation factor IX OS=Homo sapiens variant 2 G 44 V GN=F9 PE=1 SV=2	117	sample=1 period=1 cycle=1127 experiment=12	sample=1 period=1 cycle=1127 experiment=12	15.7323
07601:2	1	K.LE[+58.005]E[+72.021]FVQGNLE[+72.021]R.E		E[+58][+72]*2	768.369	2	1535.73	1535.72	0	5.6	52	Specific	280.9	109.54	37.04	5.96	3.67	308	>sp|P00740-6|FA9_HUMAN Coagulation factor IX OS=Homo sapiens variant 2 G 44 V GN=F9 PE=1 SV=2	117	sample=1 period=1 cycle=1279 experiment=9	sample=1 period=1 cycle=1279 experiment=9	18.9417
07763:2	1	K.LE[+58.005]E[+72.021]FVQGNLE[+72.021]R.E		E[+58][+72]*2	768.364	2	1535.72	1535.72	0	-0.9	52	Specific	282.21	282.21	23.88	9.75	4.98	308	>sp|P00740-6|FA9_HUMAN Coagulation factor IX OS=Homo sapiens variant 2 G 44 V GN=F9 PE=1 SV=2	117	sample=1 period=1 cycle=1299 experiment=11	sample=1 period=1 cycle=1299 experiment=11	19.3868
06596:2	1	K.LE[+58.005]E[+58.005]FVQGNLE[+14.016]R.E		E[+14][+58]*2	732.356	2	1463.7	1463.7	0	2.3	52	Specific	282.22	174.89	0.41	6.67	4.47	308	>sp|P00740-6|FA9_HUMAN Coagulation factor IX OS=Homo sapiens variant 2 G 44 V GN=F9 PE=1 SV=2	117	sample=1 period=1 cycle=1178 experiment=11	sample=1 period=1 cycle=1178 experiment=11	16.8146
06830:2	1	K.LE[+58.005]E[+43.990]FVQGNLE[+72.021]R.E		E[+44][+58][+72]	754.356	2	1507.71	1507.69	0	9.7	52	Specific	284.14	169.53	18.24	6.06	4.32	308	>sp|P00740-6|FA9_HUMAN Coagulation factor IX OS=Homo sapiens variant 2 G 44 V GN=F9 PE=1 SV=2	117	sample=1 period=1 cycle=1201 experiment=13	sample=1 period=1 cycle=1201 experiment=13	17.278
05727:2	1	K.LE[+58.005]E[+58.005]FVQGN[+14.016]LER.E		E[+58]*2, N[+14]	732.356	2	1463.7	1463.7	0	2	52	Specific	284.41	284.41	17.45	6.06	4.36	308	>sp|P00740-6|FA9_HUMAN Coagulation factor IX OS=Homo sapiens variant 2 G 44 V GN=F9 PE=1 SV=2	117	sample=1 period=1 cycle=1113 experiment=12	sample=1 period=1 cycle=1113 experiment=12	15.4383
04996:2	1	K.LE[+58.005]E[+58.005]FVQGNLE[+43.990]R.E		E[+44][+58]*2	747.346	2	1493.69	1493.68	0	6.7	52	Specific	288.32	130.93	54.67	5.53	4.46	308	>sp|P00740-6|FA9_HUMAN Coagulation factor IX OS=Homo sapiens variant 2 G 44 V GN=F9 PE=1 SV=2	117	sample=1 period=1 cycle=1065 experiment=13	sample=1 period=1 cycle=1065 experiment=13	14.3978
06428:2	1	K.LE[+58.005]E[+58.005]FVQGNLE[+72.021]R.E		E[+58]*2[+72]	761.36	2	1521.71	1521.71	0	3.4	52	Specific	289.66	188.58	49.92	6.37	4.47	308	>sp|P00740-6|FA9_HUMAN Coagulation factor IX OS=Homo sapiens variant 2 G 44 V GN=F9 PE=1 SV=2	117	sample=1 period=1 cycle=1165 experiment=13	sample=1 period=1 cycle=1165 experiment=13	16.5512
05017:2	1	K.LE[+58.005]E[+58.005]FVQGNLE[+43.990]R.E		E[+44][+58]*2	747.347	2	1493.69	1493.68	0	8	52	Specific	290.25	158.53	29.26	6.24	4.61	308	>sp|P00740-6|FA9_HUMAN Coagulation factor IX OS=Homo sapiens variant 2 G 44 V GN=F9 PE=1 SV=2	117	sample=1 period=1 cycle=1066 experiment=18	sample=1 period=1 cycle=1066 experiment=18	14.4205
06948:2	1	K.LE[+58.005]E[+72.021]FVQGNLE[+14.016]R.E		E[+14][+58][+72]	739.366	2	1477.72	1477.72	0	4.9	52	Specific	294.79	173.33	20	9.13	5.53	308	>sp|P00740-6|FA9_HUMAN Coagulation factor IX OS=Homo sapiens variant 2 G 44 V GN=F9 PE=1 SV=2	117	sample=1 period=1 cycle=1212 experiment=10	sample=1 period=1 cycle=1212 experiment=10	17.5026
06342:2	1	K.LE[+58.005]E[+58.005]FVQGNLE[+14.016]R.E		E[+14][+58]*2	732.354	2	1463.7	1463.7	0	-0.5	52	Specific	295.1	295.1	48.37	5.65	4.07	308	>sp|P00740-6|FA9_HUMAN Coagulation factor IX OS=Homo sapiens variant 2 G 44 V GN=F9 PE=1 SV=2	117	sample=1 period=1 cycle=1158 experiment=15	sample=1 period=1 cycle=1158 experiment=15	16.3968
07780:2	1	K.LE[+72.021]E[+58.005]FVQGNLE[+72.021]R.E		E[+58][+72]*2	768.366	2	1535.72	1535.72	0	1.3	52	Specific	298.8	229.11	1.2	7.11	4.69	308	>sp|P00740-6|FA9_HUMAN Coagulation factor IX OS=Homo sapiens variant 2 G 44 V GN=F9 PE=1 SV=2	117	sample=1 period=1 cycle=1301 experiment=8	sample=1 period=1 cycle=1301 experiment=8	19.4314
07858:2	1	K.LE[+58.005]E[+72.021]FVQGNLE[+72.021]R.E		E[+58][+72]*2	768.363	2	1535.72	1535.72	0	-2.3	52	Specific	299.71	211.38	6.66	7.92	4.72	308	>sp|P00740-6|FA9_HUMAN Coagulation factor IX OS=Homo sapiens variant 2 G 44 V GN=F9 PE=1 SV=2	117	sample=1 period=1 cycle=1310 experiment=8	sample=1 period=1 cycle=1310 experiment=8	19.6304
07102:2	1	K.LE[+58.005]E[+72.021]FVQGNLE[+14.016]R.E		E[+14][+58][+72]	739.363	2	1477.72	1477.72	0	1	52	Specific	300.54	300.54	4.09	7.5	4.91	308	>sp|P00740-6|FA9_HUMAN Coagulation factor IX OS=Homo sapiens variant 2 G 44 V GN=F9 PE=1 SV=2	117	sample=1 period=1 cycle=1227 experiment=10	sample=1 period=1 cycle=1227 experiment=10	17.8178
07624:2	1	K.LE[+58.005]E[+72.021]FVQGNLE[+72.021]R.E		E[+58][+72]*2	768.371	2	1535.73	1535.72	0	7.6	52	Specific	301.39	140.61	20	7.43	5.01	308	>sp|P00740-6|FA9_HUMAN Coagulation factor IX OS=Homo sapiens variant 2 G 44 V GN=F9 PE=1 SV=2	117	sample=1 period=1 cycle=1282 experiment=9	sample=1 period=1 cycle=1282 experiment=9	19.0083
06908:2	1	K.LE[+58.005]E[+72.021]FVQGNLE[+14.016]R.E		E[+14][+58][+72]	739.375	2	1477.74	1477.72	0	17.3	52	Specific	305.36	127.26	38.34	8.23	3.8	308	>sp|P00740-6|FA9_HUMAN Coagulation factor IX OS=Homo sapiens variant 2 G 44 V GN=F9 PE=1 SV=2	117	sample=1 period=1 cycle=1208 experiment=11	sample=1 period=1 cycle=1208 experiment=11	17.4208
04606:2	1	K.LE[+58.005]E[+58.005]FVQGNLE[+43.990]R.E		E[+44][+58]*2	747.347	2	1493.69	1493.68	0	7.3	52	Specific	307.21	145.48	8.29	5.78	4.46	308	>sp|P00740-6|FA9_HUMAN Coagulation factor IX OS=Homo sapiens variant 2 G 44 V GN=F9 PE=1 SV=2	117	sample=1 period=1 cycle=1041 experiment=19	sample=1 period=1 cycle=1041 experiment=19	13.8757
04619:2	1	K.LE[+58.005]E[+58.005]FVQGNLE[+43.990]R.E		E[+44][+58]*2	747.347	2	1493.69	1493.68	0	7.7	52	Specific	310.57	104.66	66.39	6.08	3.67	308	>sp|P00740-6|FA9_HUMAN Coagulation factor IX OS=Homo sapiens variant 2 G 44 V GN=F9 PE=1 SV=2	117	sample=1 period=1 cycle=1042 experiment=12	sample=1 period=1 cycle=1042 experiment=12	13.8957
06236:2	1	K.LE[+58.005]E[+58.005]FVQGNLE[+14.016]R.E		E[+14][+58]*2	732.357	2	1463.71	1463.7	0	3.5	52	Specific	311.11	311.11	30.86	5.88	4.36	308	>sp|P00740-6|FA9_HUMAN Coagulation factor IX OS=Homo sapiens variant 2 G 44 V GN=F9 PE=1 SV=2	117	sample=1 period=1 cycle=1150 experiment=10	sample=1 period=1 cycle=1150 experiment=10	16.2211
07851:2	1	K.[+14.016]LE[+58.005]E[+72.021]FVQGNLE[+72.021]R.E		.[14], E[+58][+72]*2	775.378	2	1549.75	1549.74	0	6.5	52	Specific	312.4	196.32	11.55	7.95	5.53	308	>sp|P00740-6|FA9_HUMAN Coagulation factor IX OS=Homo sapiens variant 2 G 44 V GN=F9 PE=1 SV=2	117	sample=1 period=1 cycle=1309 experiment=8	sample=1 period=1 cycle=1309 experiment=8	19.6094
05770:2	1	K.LE[+58.005]E[+58.005]FVQGNLE[+14.016]R.E		E[+14][+58]*2	732.359	2	1463.71	1463.7	0	6.4	52	Specific	312.86	154.02	7.08	6.75	4.93	308	>sp|P00740-6|FA9_HUMAN Coagulation factor IX OS=Homo sapiens variant 2 G 44 V GN=F9 PE=1 SV=2	117	sample=1 period=1 cycle=1116 experiment=13	sample=1 period=1 cycle=1116 experiment=13	15.503
06936:2	1	K.LE[+58.005]E[+72.021]FVQGNLE[+14.016]R.E		E[+14][+58][+72]	739.367	2	1477.73	1477.72	0	6.6	52	Specific	313.11	121.51	20	7.15	5.01	308	>sp|P00740-6|FA9_HUMAN Coagulation factor IX OS=Homo sapiens variant 2 G 44 V GN=F9 PE=1 SV=2	117	sample=1 period=1 cycle=1211 experiment=9	sample=1 period=1 cycle=1211 experiment=9	17.4807
06896:2	1	K.LE[+58.005]E[+72.021]FVQGNLE[+14.016]R.E		E[+14][+58][+72]	739.359	2	1477.71	1477.72	0	-4.5	52	Specific	317.4	267.77	10.06	7.64	4.32	308	>sp|P00740-6|FA9_HUMAN Coagulation factor IX OS=Homo sapiens variant 2 G 44 V GN=F9 PE=1 SV=2	117	sample=1 period=1 cycle=1207 experiment=10	sample=1 period=1 cycle=1207 experiment=10	17.3994
07522:2	1	K.LE[+58.005]E[+58.005]FVQGNLE[+72.021]R.E		E[+58]*2[+72]	761.357	2	1521.71	1521.71	0	-0.2	52	Specific	318.73	211.93	7.08	6.58	4.31	308	>sp|P00740-6|FA9_HUMAN Coagulation factor IX OS=Homo sapiens variant 2 G 44 V GN=F9 PE=1 SV=2	117	sample=1 period=1 cycle=1268 experiment=9	sample=1 period=1 cycle=1268 experiment=9	18.6992
05755:2	1	K.LE[+58.005]E[+58.005]FVQGNLE[+14.016]R.E		E[+14][+58]*2	732.355	2	1463.7	1463.7	0	1.6	52	Specific	323.68	323.68	13.22	6.64	5	308	>sp|P00740-6|FA9_HUMAN Coagulation factor IX OS=Homo sapiens variant 2 G 44 V GN=F9 PE=1 SV=2	117	sample=1 period=1 cycle=1115 experiment=13	sample=1 period=1 cycle=1115 experiment=13	15.4806
05798:2	1	K.LE[+58.005]E[+58.005]FVQGN[+14.016]LER.E		E[+58]*2, N[+14]	732.357	2	1463.71	1463.7	0	3.7	52	Specific	325.23	325.23	0	6.32	5	308	>sp|P00740-6|FA9_HUMAN Coagulation factor IX OS=Homo sapiens variant 2 G 44 V GN=F9 PE=1 SV=2	117	sample=1 period=1 cycle=1118 experiment=13	sample=1 period=1 cycle=1118 experiment=13	15.5444
05033:2	1	K.LE[+58.005]E[+58.005]FVQGNLE[+58.005]R.E		E[+58]*3	754.353	2	1507.7	1507.69	0	5.1	52	Specific	327.59	140.65	17.11	6.13	4.54	308	>sp|P00740-6|FA9_HUMAN Coagulation factor IX OS=Homo sapiens variant 2 G 44 V GN=F9 PE=1 SV=2	117	sample=1 period=1 cycle=1067 experiment=13	sample=1 period=1 cycle=1067 experiment=13	14.4415
05756:2	1	K.LE[+58.005]E[+43.990]FVQGNLE[+58.005]R.E		E[+44][+58]*2	747.35	2	1493.69	1493.68	0	11.3	52	Specific	331.79	142.06	68.45	6.92	4.69	308	>sp|P00740-6|FA9_HUMAN Coagulation factor IX OS=Homo sapiens variant 2 G 44 V GN=F9 PE=1 SV=2	117	sample=1 period=1 cycle=1115 experiment=14	sample=1 period=1 cycle=1115 experiment=14	15.481
07773:2	1	K.LE[+72.021]E[+58.005]FVQGNLE[+72.021]R.E		E[+58][+72]*2	768.365	2	1535.72	1535.72	0	0.7	52	Specific	343.79	205.85	1.2	6.32	4.69	308	>sp|P00740-6|FA9_HUMAN Coagulation factor IX OS=Homo sapiens variant 2 G 44 V GN=F9 PE=1 SV=2	117	sample=1 period=1 cycle=1300 experiment=11	sample=1 period=1 cycle=1300 experiment=11	19.4091
06184:2	1	K.LE[+58.005]E[+58.005]FVQGNLE[+14.016]R.E		E[+14][+58]*2	732.36	2	1463.71	1463.7	0	8.4	52	Specific	344.4	176.22	26.42	6.67	4.87	308	>sp|P00740-6|FA9_HUMAN Coagulation factor IX OS=Homo sapiens variant 2 G 44 V GN=F9 PE=1 SV=2	117	sample=1 period=1 cycle=1146 experiment=9	sample=1 period=1 cycle=1146 experiment=9	16.1315
07825:2	1	K.[+14.016]LE[+58.005]E[+58.005]FVQGNLE[+72.021]R.E		.[14], E[+58]*2[+72]	768.363	2	1535.72	1535.72	0	-1.7	52	Specific	353.16	206.15	23.24	8.33	4.81	308	>sp|P00740-6|FA9_HUMAN Coagulation factor IX OS=Homo sapiens variant 2 G 44 V GN=F9 PE=1 SV=2	117	sample=1 period=1 cycle=1306 experiment=9	sample=1 period=1 cycle=1306 experiment=9	19.5419
07163:2	1	K.LE[+58.005]E[+58.005]FVQGNLE[+72.021]R.E		E[+58]*2[+72]	761.362	2	1521.72	1521.71	0	6.5	52	Specific	354.79	154.9	27.97	6.52	5.01	308	>sp|P00740-6|FA9_HUMAN Coagulation factor IX OS=Homo sapiens variant 2 G 44 V GN=F9 PE=1 SV=2	117	sample=1 period=1 cycle=1232 experiment=13	sample=1 period=1 cycle=1232 experiment=13	17.9248
04565:2	1	K.LE[+58.005]E[+14.016]FVQGNLE[+43.990]R.E		E[+14][+44][+58]	725.347	2	1449.69	1449.69	0	1.1	52	Specific	361.31	314.81	13.55	7.36	5.09	308	>sp|P00740-6|FA9_HUMAN Coagulation factor IX OS=Homo sapiens variant 2 G 44 V GN=F9 PE=1 SV=2	117	sample=1 period=1 cycle=1039 experiment=13	sample=1 period=1 cycle=1039 experiment=13	13.831
05815:2	1	K.LE[+58.005]E[+58.005]FVQGNLE[+14.016]R.E		E[+14][+58]*2	732.36	2	1463.71	1463.7	0	7.8	52	Specific	372.03	121.54	11.24	8.93	5.54	308	>sp|P00740-6|FA9_HUMAN Coagulation factor IX OS=Homo sapiens variant 2 G 44 V GN=F9 PE=1 SV=2	117	sample=1 period=1 cycle=1119 experiment=15	sample=1 period=1 cycle=1119 experiment=15	15.5657
07859:2	1	K.[+14.016]LE[+58.005]E[+72.021]FVQGNLE[+72.021]R.E		.[14], E[+58][+72]*2	775.375	2	1549.74	1549.74	0	3.6	52	Specific	373.04	154.5	15.91	7.85	4.89	308	>sp|P00740-6|FA9_HUMAN Coagulation factor IX OS=Homo sapiens variant 2 G 44 V GN=F9 PE=1 SV=2	117	sample=1 period=1 cycle=1310 experiment=9	sample=1 period=1 cycle=1310 experiment=9	19.6317
04634:2	1	K.LE[+58.005]E[+58.005]FVQGNLE[+43.990]R.E		E[+44][+58]*2	747.348	2	1493.69	1493.68	0	9.1	52	Specific	376.11	161.47	57.59	6.27	4.97	308	>sp|P00740-6|FA9_HUMAN Coagulation factor IX OS=Homo sapiens variant 2 G 44 V GN=F9 PE=1 SV=2	117	sample=1 period=1 cycle=1043 experiment=12	sample=1 period=1 cycle=1043 experiment=12	13.9179
07116:2	1	K.LE[+72.021]E[+43.990]FVQGNLE[+72.021]R.E		E[+44][+72]*2	761.358	2	1521.71	1521.71	0	1.7	52	Specific	376.27	376.27	7.73	7.23	6.06	308	>sp|P00740-6|FA9_HUMAN Coagulation factor IX OS=Homo sapiens variant 2 G 44 V GN=F9 PE=1 SV=2	117	sample=1 period=1 cycle=1228 experiment=14	sample=1 period=1 cycle=1228 experiment=14	17.8394
05833:2	1	K.LE[+58.005]E[+58.005]FVQGNLE[+14.016]R.E		E[+14][+58]*2	732.358	2	1463.71	1463.7	0	5	52	Specific	377.03	152.52	16.43	6.95	5.11	308	>sp|P00740-6|FA9_HUMAN Coagulation factor IX OS=Homo sapiens variant 2 G 44 V GN=F9 PE=1 SV=2	117	sample=1 period=1 cycle=1120 experiment=14	sample=1 period=1 cycle=1120 experiment=14	15.5873
05784:2	1	K.LE[+58.005]E[+58.005]FVQGN[+14.016]LER.E		E[+58]*2, N[+14]	732.359	2	1463.71	1463.7	0	7.1	52	Specific	386.35	386.35	25.88	8.5	7.04	308	>sp|P00740-6|FA9_HUMAN Coagulation factor IX OS=Homo sapiens variant 2 G 44 V GN=F9 PE=1 SV=2	117	sample=1 period=1 cycle=1117 experiment=14	sample=1 period=1 cycle=1117 experiment=14	15.5235
07616:2	1	K.LE[+58.005]E[+72.021]FVQGNLE[+72.021]R.E		E[+58][+72]*2	768.372	2	1535.74	1535.72	0	9.7	52	Specific	386.54	207.9	52.8	7.85	5.53	308	>sp|P00740-6|FA9_HUMAN Coagulation factor IX OS=Homo sapiens variant 2 G 44 V GN=F9 PE=1 SV=2	117	sample=1 period=1 cycle=1281 experiment=9	sample=1 period=1 cycle=1281 experiment=9	18.9861
06886:2	1	K.LE[+58.005]E[+58.005]FVQGNLE[+72.021]R.E		E[+58]*2[+72]	761.361	2	1521.72	1521.71	0	5.9	52	Specific	390.04	390.04	17.73	6.23	6.62	308	>sp|P00740-6|FA9_HUMAN Coagulation factor IX OS=Homo sapiens variant 2 G 44 V GN=F9 PE=1 SV=2	117	sample=1 period=1 cycle=1206 experiment=11	sample=1 period=1 cycle=1206 experiment=11	17.3793
04655:2	1	K.LE[+58.005]E[+58.005]FVQGNLE[+43.990]R.E		E[+44][+58]*2	747.346	2	1493.69	1493.68	0	6.9	52	Specific	390.25	243.67	50.13	7.36	5.66	308	>sp|P00740-6|FA9_HUMAN Coagulation factor IX OS=Homo sapiens variant 2 G 44 V GN=F9 PE=1 SV=2	117	sample=1 period=1 cycle=1044 experiment=16	sample=1 period=1 cycle=1044 experiment=16	13.94
04654:2	1	K.LE[+58.005]E[+14.016]FVQGNLE[+43.990]R.E		E[+14][+44][+58]	725.349	2	1449.69	1449.69	0	3.6	52	Specific	390.34	351.01	57.68	7.51	5.18	308	>sp|P00740-6|FA9_HUMAN Coagulation factor IX OS=Homo sapiens variant 2 G 44 V GN=F9 PE=1 SV=2	117	sample=1 period=1 cycle=1044 experiment=15	sample=1 period=1 cycle=1044 experiment=15	13.9396
06603:2	1	K.LE[+58.005]E[+58.005]FVQGNLE[+14.016]R.E		E[+14][+58]*2	732.349	2	1463.69	1463.7	0	-6.5	52	Specific	403.74	403.74	29.04	7.37	5.51	308	>sp|P00740-6|FA9_HUMAN Coagulation factor IX OS=Homo sapiens variant 2 G 44 V GN=F9 PE=1 SV=2	117	sample=1 period=1 cycle=1179 experiment=7	sample=1 period=1 cycle=1179 experiment=7	16.8334
05370:2	1	K.LE[+58.005]E[+43.990]FVQGNLE[+58.005]R.E		E[+44][+58]*2	747.347	2	1493.69	1493.68	0	7.6	52	Specific	406.19	211.06	20.46	6.73	5.4	308	>sp|P00740-6|FA9_HUMAN Coagulation factor IX OS=Homo sapiens variant 2 G 44 V GN=F9 PE=1 SV=2	117	sample=1 period=1 cycle=1089 experiment=13	sample=1 period=1 cycle=1089 experiment=13	14.924
04709:2	1	K.LE[+58.005]E[+58.005]FVQGNLE[+43.990]R.E		E[+44][+58]*2	747.346	2	1493.69	1493.68	0	6.5	52	Specific	418.94	201.11	82.77	6.83	5.4	308	>sp|P00740-6|FA9_HUMAN Coagulation factor IX OS=Homo sapiens variant 2 G 44 V GN=F9 PE=1 SV=2	117	sample=1 period=1 cycle=1047 experiment=14	sample=1 period=1 cycle=1047 experiment=14	14.0047
04980:2	1	K.LE[+58.005]E[+58.005]FVQGNLE[+43.990]R.E		E[+44][+58]*2	747.348	2	1493.69	1493.68	0	8.6	52	Specific	421.02	205.41	53.34	8.01	5.5	308	>sp|P00740-6|FA9_HUMAN Coagulation factor IX OS=Homo sapiens variant 2 G 44 V GN=F9 PE=1 SV=2	117	sample=1 period=1 cycle=1064 experiment=14	sample=1 period=1 cycle=1064 experiment=14	14.3759
04914:2	1	K.LE[+58.005]E[+58.005]FVQGNLE[+43.990]R.E		E[+44][+58]*2	747.347	2	1493.69	1493.68	0	8.3	52	Specific	426.74	212.57	57.7	6.69	5.08	308	>sp|P00740-6|FA9_HUMAN Coagulation factor IX OS=Homo sapiens variant 2 G 44 V GN=F9 PE=1 SV=2	117	sample=1 period=1 cycle=1060 experiment=14	sample=1 period=1 cycle=1060 experiment=14	14.289
07068:2	1	K.LE[+58.005]E[+58.005]FVQGNLE[+72.021]R.E		E[+58]*2[+72]	761.362	2	1521.72	1521.71	0	7.4	52	Specific	429.54	174.95	12.79	7.13	5.34	308	>sp|P00740-6|FA9_HUMAN Coagulation factor IX OS=Homo sapiens variant 2 G 44 V GN=F9 PE=1 SV=2	117	sample=1 period=1 cycle=1224 experiment=11	sample=1 period=1 cycle=1224 experiment=11	17.7529
05866:2	1	K.LE[+58.005]E[+58.005]FVQGNLE[+14.016]R.E		E[+14][+58]*2	732.357	2	1463.71	1463.7	0	3.3	52	Specific	431.71	431.71	36.21	8.11	6.37	308	>sp|P00740-6|FA9_HUMAN Coagulation factor IX OS=Homo sapiens variant 2 G 44 V GN=F9 PE=1 SV=2	117	sample=1 period=1 cycle=1122 experiment=15	sample=1 period=1 cycle=1122 experiment=15	15.6291
06850:2	1	K.LE[+58.005]E[+58.005]FVQGNLE[+72.021]R.E		E[+58]*2[+72]	761.361	2	1521.72	1521.71	0	5.7	52	Specific	432.4	432.4	39.22	6.84	6.6	308	>sp|P00740-6|FA9_HUMAN Coagulation factor IX OS=Homo sapiens variant 2 G 44 V GN=F9 PE=1 SV=2	117	sample=1 period=1 cycle=1203 experiment=10	sample=1 period=1 cycle=1203 experiment=10	17.3166
04788:2	1	K.LE[+58.005]E[+58.005]FVQGNLE[+43.990]R.E		E[+44][+58]*2	747.349	2	1493.69	1493.68	0	9.9	52	Specific	438.57	218.17	11.81	6.99	5.16	308	>sp|P00740-6|FA9_HUMAN Coagulation factor IX OS=Homo sapiens variant 2 G 44 V GN=F9 PE=1 SV=2	117	sample=1 period=1 cycle=1052 experiment=13	sample=1 period=1 cycle=1052 experiment=13	14.114
06144:2	1	K.LE[+58.005]E[+58.005]FVQGNLE[+58.005]R.E		E[+58]*3	754.356	2	1507.7	1507.69	0	9	52	Specific	442.4	168.36	20.96	7.38	5.08	308	>sp|P00740-6|FA9_HUMAN Coagulation factor IX OS=Homo sapiens variant 2 G 44 V GN=F9 PE=1 SV=2	117	sample=1 period=1 cycle=1142 experiment=13	sample=1 period=1 cycle=1142 experiment=13	16.0482
07647:2	1	K.LE[+58.005]E[+72.021]FVQGNLE[+72.021]R.E		E[+58][+72]*2	768.369	2	1535.73	1535.72	0	5.3	52	Specific	445.25	236.36	54.77	8.44	5.88	308	>sp|P00740-6|FA9_HUMAN Coagulation factor IX OS=Homo sapiens variant 2 G 44 V GN=F9 PE=1 SV=2	117	sample=1 period=1 cycle=1285 experiment=6	sample=1 period=1 cycle=1285 experiment=6	19.0748
04757:2	1	K.[+14.016]LE[+43.990]E[+58.005]FVQGNLE[+43.990]R.E		.[14], E[+44]*2[+58]	747.348	2	1493.69	1493.68	0	9.5	52	Specific	451.46	219.27	15.45	8.16	5.56	308	>sp|P00740-6|FA9_HUMAN Coagulation factor IX OS=Homo sapiens variant 2 G 44 V GN=F9 PE=1 SV=2	117	sample=1 period=1 cycle=1050 experiment=13	sample=1 period=1 cycle=1050 experiment=13	14.0704
04852:2	1	K.LE[+58.005]E[+58.005]FVQGNLE[+43.990]R.E		E[+44][+58]*2	747.347	2	1493.69	1493.68	0	8.2	52	Specific	454.09	267.91	71.65	7.19	5.37	308	>sp|P00740-6|FA9_HUMAN Coagulation factor IX OS=Homo sapiens variant 2 G 44 V GN=F9 PE=1 SV=2	117	sample=1 period=1 cycle=1056 experiment=16	sample=1 period=1 cycle=1056 experiment=16	14.2029
04728:2	1	K.LE[+58.005]E[+58.005]FVQGNLE[+43.990]R.E		E[+44][+58]*2	747.347	2	1493.69	1493.68	0	7.8	52	Specific	461.69	207.32	36.89	8.42	5.88	308	>sp|P00740-6|FA9_HUMAN Coagulation factor IX OS=Homo sapiens variant 2 G 44 V GN=F9 PE=1 SV=2	117	sample=1 period=1 cycle=1048 experiment=16	sample=1 period=1 cycle=1048 experiment=16	14.0278
06898:2	1	K.LE[+72.021]E[+43.990]FVQGNLE[+72.021]R.E		E[+44][+72]*2	761.362	2	1521.72	1521.71	0	6.6	52	Specific	464.57	464.57	2.19	8.61	7.07	308	>sp|P00740-6|FA9_HUMAN Coagulation factor IX OS=Homo sapiens variant 2 G 44 V GN=F9 PE=1 SV=2	117	sample=1 period=1 cycle=1207 experiment=12	sample=1 period=1 cycle=1207 experiment=12	17.4006
06094:2	1	K.LE[+58.005]E[+58.005]FVQGNLE[+14.016]R.E		E[+14][+58]*2	732.358	2	1463.71	1463.7	0	4.7	52	Specific	469.05	469.05	26.1	7.98	7.07	308	>sp|P00740-6|FA9_HUMAN Coagulation factor IX OS=Homo sapiens variant 2 G 44 V GN=F9 PE=1 SV=2	117	sample=1 period=1 cycle=1138 experiment=11	sample=1 period=1 cycle=1138 experiment=11	15.9619
07030:2	1	K.LE[+58.005]E[+58.005]FVQGNLE[+72.021]R.E		E[+58]*2[+72]	761.362	2	1521.72	1521.71	0	6.4	52	Specific	470.87	198.89	27.27	7.29	5.4	308	>sp|P00740-6|FA9_HUMAN Coagulation factor IX OS=Homo sapiens variant 2 G 44 V GN=F9 PE=1 SV=2	117	sample=1 period=1 cycle=1220 experiment=13	sample=1 period=1 cycle=1220 experiment=13	17.6705
06938:2	1	K.LE[+58.005]E[+58.005]FVQGNLE[+72.021]R.E		E[+58]*2[+72]	761.364	2	1521.72	1521.71	0	8.8	52	Specific	476.54	220.08	18.91	8.05	5.56	308	>sp|P00740-6|FA9_HUMAN Coagulation factor IX OS=Homo sapiens variant 2 G 44 V GN=F9 PE=1 SV=2	117	sample=1 period=1 cycle=1211 experiment=11	sample=1 period=1 cycle=1211 experiment=11	17.4819
06988:2	1	K.LE[+58.005]E[+58.005]FVQGNLE[+72.021]R.E		E[+58]*2[+72]	761.363	2	1521.72	1521.71	0	7.8	52	Specific	478.27	207.89	26.39	7.02	5.54	308	>sp|P00740-6|FA9_HUMAN Coagulation factor IX OS=Homo sapiens variant 2 G 44 V GN=F9 PE=1 SV=2	117	sample=1 period=1 cycle=1216 experiment=9	sample=1 period=1 cycle=1216 experiment=9	17.5857
06141:2	1	K.LE[+58.005]E[+58.005]FVQGNLE[+14.016]R.E		E[+14][+58]*2	732.359	2	1463.71	1463.7	0	6.6	52	Specific	482.6	482.6	14.5	8.87	7.14	308	>sp|P00740-6|FA9_HUMAN Coagulation factor IX OS=Homo sapiens variant 2 G 44 V GN=F9 PE=1 SV=2	117	sample=1 period=1 cycle=1142 experiment=10	sample=1 period=1 cycle=1142 experiment=10	16.0461
05930:2	1	K.LE[+58.005]E[+58.005]FVQGNLE[+14.016]R.E		E[+14][+58]*2	732.356	2	1463.71	1463.7	0	2.8	52	Specific	483.7	483.7	24.37	8.89	6.5	308	>sp|P00740-6|FA9_HUMAN Coagulation factor IX OS=Homo sapiens variant 2 G 44 V GN=F9 PE=1 SV=2	117	sample=1 period=1 cycle=1126 experiment=13	sample=1 period=1 cycle=1126 experiment=13	15.7125
04744:2	1	K.LE[+58.005]E[+58.005]FVQGNLE[+43.990]R.E		E[+44][+58]*2	747.349	2	1493.69	1493.68	0	10.2	52	Specific	483.93	192.1	55.9	7.04	5.14	308	>sp|P00740-6|FA9_HUMAN Coagulation factor IX OS=Homo sapiens variant 2 G 44 V GN=F9 PE=1 SV=2	117	sample=1 period=1 cycle=1049 experiment=16	sample=1 period=1 cycle=1049 experiment=16	14.0499
05564:2	1	K.LE[+58.005]E[+43.990]FVQGNLE[+58.005]R.E		E[+44][+58]*2	747.345	2	1493.68	1493.68	0	4.9	52	Specific	484.22	285.2	7.06	8.49	6.16	308	>sp|P00740-6|FA9_HUMAN Coagulation factor IX OS=Homo sapiens variant 2 G 44 V GN=F9 PE=1 SV=2	117	sample=1 period=1 cycle=1102 experiment=15	sample=1 period=1 cycle=1102 experiment=15	15.208
06862:2	1	K.LE[+58.005]E[+58.005]FVQGNLE[+72.021]R.E		E[+58]*2[+72]	761.362	2	1521.72	1521.71	0	6.6	52	Specific	491.61	491.61	57.12	7.7	6.8	308	>sp|P00740-6|FA9_HUMAN Coagulation factor IX OS=Homo sapiens variant 2 G 44 V GN=F9 PE=1 SV=2	117	sample=1 period=1 cycle=1204 experiment=11	sample=1 period=1 cycle=1204 experiment=11	17.3382
06874:2	1	K.LE[+58.005]E[+58.005]FVQGNLE[+72.021]R.E		E[+58]*2[+72]	761.361	2	1521.71	1521.71	0	5.1	52	Specific	493.54	493.54	26.64	8.22	7.14	308	>sp|P00740-6|FA9_HUMAN Coagulation factor IX OS=Homo sapiens variant 2 G 44 V GN=F9 PE=1 SV=2	117	sample=1 period=1 cycle=1205 experiment=12	sample=1 period=1 cycle=1205 experiment=12	17.3596
05899:2	1	K.LE[+58.005]E[+58.005]FVQGNLE[+14.016]R.E		E[+14][+58]*2	732.356	2	1463.7	1463.7	0	1.9	52	Specific	495.7	495.7	44.35	8.68	6.5	308	>sp|P00740-6|FA9_HUMAN Coagulation factor IX OS=Homo sapiens variant 2 G 44 V GN=F9 PE=1 SV=2	117	sample=1 period=1 cycle=1124 experiment=14	sample=1 period=1 cycle=1124 experiment=14	15.6718
05414:2	1	K.LE[+58.005]E[+43.990]FVQGNLE[+58.005]R.E		E[+44][+58]*2	747.346	2	1493.69	1493.68	0	6.8	52	Specific	500.96	218.46	71.6	8.52	5.94	308	>sp|P00740-6|FA9_HUMAN Coagulation factor IX OS=Homo sapiens variant 2 G 44 V GN=F9 PE=1 SV=2	117	sample=1 period=1 cycle=1092 experiment=14	sample=1 period=1 cycle=1092 experiment=14	14.9903
06909:2	1	K.LE[+58.005]E[+58.005]FVQGNLE[+72.021]R.E		E[+58]*2[+72]	761.364	2	1521.72	1521.71	0	8.7	52	Specific	512.99	512.99	46.27	8.07	6.81	308	>sp|P00740-6|FA9_HUMAN Coagulation factor IX OS=Homo sapiens variant 2 G 44 V GN=F9 PE=1 SV=2	117	sample=1 period=1 cycle=1208 experiment=12	sample=1 period=1 cycle=1208 experiment=12	17.4212
05915:2	1	K.LE[+58.005]E[+58.005]FVQGNLE[+14.016]R.E		E[+14][+58]*2	732.354	2	1463.7	1463.7	0	0.2	52	Specific	514.66	514.66	51.24	8.34	6.49	308	>sp|P00740-6|FA9_HUMAN Coagulation factor IX OS=Homo sapiens variant 2 G 44 V GN=F9 PE=1 SV=2	117	sample=1 period=1 cycle=1125 experiment=15	sample=1 period=1 cycle=1125 experiment=15	15.6921
05998:2	1	K.LE[+58.005]E[+58.005]FVQGNLE[+14.016]R.E		E[+14][+58]*2	732.36	2	1463.71	1463.7	0	7.6	52	Specific	515.84	160.4	29.09	8.51	5.62	308	>sp|P00740-6|FA9_HUMAN Coagulation factor IX OS=Homo sapiens variant 2 G 44 V GN=F9 PE=1 SV=2	117	sample=1 period=1 cycle=1131 experiment=12	sample=1 period=1 cycle=1131 experiment=12	15.8154
06926:2	1	K.LE[+58.005]E[+58.005]FVQGNLE[+72.021]R.E		E[+58]*2[+72]	761.363	2	1521.72	1521.71	0	8	52	Specific	523.02	523.02	28.28	8.04	7.26	308	>sp|P00740-6|FA9_HUMAN Coagulation factor IX OS=Homo sapiens variant 2 G 44 V GN=F9 PE=1 SV=2	117	sample=1 period=1 cycle=1210 experiment=8	sample=1 period=1 cycle=1210 experiment=8	17.4604
05886:2	1	K.LE[+58.005]E[+58.005]FVQGNLE[+14.016]R.E		E[+14][+58]*2	732.357	2	1463.71	1463.7	0	4.2	52	Specific	523.81	523.81	39.24	8.01	7.26	308	>sp|P00740-6|FA9_HUMAN Coagulation factor IX OS=Homo sapiens variant 2 G 44 V GN=F9 PE=1 SV=2	117	sample=1 period=1 cycle=1123 experiment=18	sample=1 period=1 cycle=1123 experiment=18	15.6517
06079:2	1	K.LE[+58.005]E[+58.005]FVQGNLE[+14.016]R.E		E[+14][+58]*2	732.36	2	1463.71	1463.7	0	8.5	52	Specific	529.86	529.86	40.67	8.38	6.93	308	>sp|P00740-6|FA9_HUMAN Coagulation factor IX OS=Homo sapiens variant 2 G 44 V GN=F9 PE=1 SV=2	117	sample=1 period=1 cycle=1137 experiment=9	sample=1 period=1 cycle=1137 experiment=9	15.9393
06014:2	1	K.LE[+58.005]E[+58.005]FVQGNLE[+14.016]R.E		E[+14][+58]*2	732.357	2	1463.71	1463.7	0	4.4	52	Specific	533.33	533.33	53.08	9.23	7.26	308	>sp|P00740-6|FA9_HUMAN Coagulation factor IX OS=Homo sapiens variant 2 G 44 V GN=F9 PE=1 SV=2	117	sample=1 period=1 cycle=1132 experiment=12	sample=1 period=1 cycle=1132 experiment=12	15.8373
04773:2	1	K.LE[+58.005]E[+58.005]FVQGNLE[+43.990]R.E		E[+44][+58]*2	747.349	2	1493.69	1493.68	0	10.4	52	Specific	558.31	305.28	48.39	9.69	6	308	>sp|P00740-6|FA9_HUMAN Coagulation factor IX OS=Homo sapiens variant 2 G 44 V GN=F9 PE=1 SV=2	117	sample=1 period=1 cycle=1051 experiment=14	sample=1 period=1 cycle=1051 experiment=14	14.0922
07409:2	1	K.LE[+58.005]E[+58.005]FVQ[+0.984]GNLE[+72.021]R.E		E[+58]*2[+72], Q[+1]	761.854	2	1522.7	1522.69	0	7	52	Specific	15.38	15.38	10.83	3.59	0.52	308	>sp|P00740-6|FA9_HUMAN Coagulation factor IX OS=Homo sapiens variant 2 G 44 V GN=F9 PE=1 SV=2	117	sample=1 period=1 cycle=1256 experiment=11	sample=1 period=1 cycle=1256 experiment=11	18.4387
08124:2	1	K.LE[+72.021]E[+58.005]FVQ[+0.984]GNLE[+72.021]R.E		E[+58][+72]*2, Q[+1]	768.864	2	1536.72	1536.71	0	8.8	52	Specific	21.36	21.36	1.2	3.77	0.34	308	>sp|P00740-6|FA9_HUMAN Coagulation factor IX OS=Homo sapiens variant 2 G 44 V GN=F9 PE=1 SV=2	117	sample=1 period=1 cycle=1346 experiment=9	sample=1 period=1 cycle=1346 experiment=9	20.4249
06839:2	1	K.LE[+58.005]E[+43.990]FVQGN[+14.016]LE[+43.990]R.E		E[+44]*2[+58], N[+14]	747.35	2	1493.69	1493.68	0	11.1	52	Specific	21.88	3.15	3.15	3.22	0.34	308	>sp|P00740-6|FA9_HUMAN Coagulation factor IX OS=Homo sapiens variant 2 G 44 V GN=F9 PE=1 SV=2	117	sample=1 period=1 cycle=1202 experiment=10	sample=1 period=1 cycle=1202 experiment=10	17.2967
07623:2	1	K.LE[+58.005]E[+58.005]FVQGN[+0.984]LE[+72.021]R.E		E[+58]*2[+72], N[+1]	761.857	2	1522.71	1522.69	0	10.4	52	Specific	28.16	28.16	0.29	4.15	0.34	308	>sp|P00740-6|FA9_HUMAN Coagulation factor IX OS=Homo sapiens variant 2 G 44 V GN=F9 PE=1 SV=2	117	sample=1 period=1 cycle=1282 experiment=8	sample=1 period=1 cycle=1282 experiment=8	19.0079
08081:2	1	K.LE[+72.021]E[+43.990]FVQGNLE[+43.990]R[+14.016].E		E[+44]*2[+72], R[+14]	754.356	2	1507.71	1507.69	0	9.6	52	Specific	32.65	32.65	5.82	4.65	1.2	308	>sp|P00740-6|FA9_HUMAN Coagulation factor IX OS=Homo sapiens variant 2 G 44 V GN=F9 PE=1 SV=2	117	sample=1 period=1 cycle=1341 experiment=11	sample=1 period=1 cycle=1341 experiment=11	20.3181
07685:2	1	K.LE[+72.021]E[+58.005]FVQ[+0.984]GNLE[+58.005]R.E		E[+58]*2[+72], Q[+1]	761.861	2	1522.71	1522.69	0	15.5	52	Specific	43.16	42.13	1.2	3.9	0.31	308	>sp|P00740-6|FA9_HUMAN Coagulation factor IX OS=Homo sapiens variant 2 G 44 V GN=F9 PE=1 SV=2	117	sample=1 period=1 cycle=1291 experiment=10	sample=1 period=1 cycle=1291 experiment=10	19.2082
05369:2	1	K.[+14.016]LE[+43.990]EFVQ[+0.984]GN[+14.016]LE[+43.990]R.E		.[14], E[+44]*2, N[+14], Q[+1]	725.842	2	1450.68	1450.67	0	5.6	52	Specific	44.53	30.36	3.83	3.47	0.52	308	>sp|P00740-6|FA9_HUMAN Coagulation factor IX OS=Homo sapiens variant 2 G 44 V GN=F9 PE=1 SV=2	117	sample=1 period=1 cycle=1089 experiment=12	sample=1 period=1 cycle=1089 experiment=12	14.9236
07398:2	1	K.LE[+58.005]E[+58.005]FVQ[+0.984]GNLE[+72.021]R.E		E[+58]*2[+72], Q[+1]	761.85	2	1522.69	1522.69	0	1.9	52	Specific	46.42	46.42	14.02	3.59	0.5	308	>sp|P00740-6|FA9_HUMAN Coagulation factor IX OS=Homo sapiens variant 2 G 44 V GN=F9 PE=1 SV=2	117	sample=1 period=1 cycle=1255 experiment=10	sample=1 period=1 cycle=1255 experiment=10	18.4171
07722:2	1	K.LE[+58.005]E[+58.005]FVQGN[+14.016]LE[+43.990]R.E		E[+44][+58]*2, N[+14]	754.357	2	1507.71	1507.69	0	10.8	52	Specific	52.28	52.28	7.41	4.86	1.93	308	>sp|P00740-6|FA9_HUMAN Coagulation factor IX OS=Homo sapiens variant 2 G 44 V GN=F9 PE=1 SV=2	117	sample=1 period=1 cycle=1295 experiment=10	sample=1 period=1 cycle=1295 experiment=10	19.2963
06389:2	1	K.LE[+58.005]E[+58.005]FVQ[+0.984]GNLE[+14.016]R.E		E[+14][+58]*2, Q[+1]	732.851	2	1464.69	1464.69	0	6.4	52	Specific	62.73	29.58	0	3.93	0.52	308	>sp|P00740-6|FA9_HUMAN Coagulation factor IX OS=Homo sapiens variant 2 G 44 V GN=F9 PE=1 SV=2	117	sample=1 period=1 cycle=1162 experiment=11	sample=1 period=1 cycle=1162 experiment=11	16.4829
07447:2	1	K.LE[+58.005]E[+58.005]FVQ[+0.984]GNLE[+72.021]R.E		E[+58]*2[+72], Q[+1]	761.856	2	1522.7	1522.69	0	8.7	52	Specific	72.65	0.54	0.54	3.79	0.34	308	>sp|P00740-6|FA9_HUMAN Coagulation factor IX OS=Homo sapiens variant 2 G 44 V GN=F9 PE=1 SV=2	117	sample=1 period=1 cycle=1260 experiment=11	sample=1 period=1 cycle=1260 experiment=11	18.5233
07660:2	1	K.LE[+58.005]E[+58.005]FVQ[+0.984]GNLE[+72.021]R.E		E[+58]*2[+72], Q[+1]	761.86	2	1522.71	1522.69	0	13.9	52	Specific	74.54	0.1	0.1	4.55	0.57	308	>sp|P00740-6|FA9_HUMAN Coagulation factor IX OS=Homo sapiens variant 2 G 44 V GN=F9 PE=1 SV=2	117	sample=1 period=1 cycle=1287 experiment=7	sample=1 period=1 cycle=1287 experiment=7	19.1192
07552:2	1	K.LE[+58.005]E[+58.005]FVQ[+0.984]GNLE[+72.021]R.E		E[+58]*2[+72], Q[+1]	761.859	2	1522.71	1522.69	0	12.9	52	Specific	85.25	85.25	22.53	4.17	0.59	308	>sp|P00740-6|FA9_HUMAN Coagulation factor IX OS=Homo sapiens variant 2 G 44 V GN=F9 PE=1 SV=2	117	sample=1 period=1 cycle=1272 experiment=9	sample=1 period=1 cycle=1272 experiment=9	18.7873
07207:2	1	K.LE[+58.005]E[+58.005]FVQ[+0.984]GNLE[+72.021]R.E		E[+58]*2[+72], Q[+1]	761.857	2	1522.71	1522.69	0	10.7	52	Specific	89.42	86.13	13.87	4.1	1.23	308	>sp|P00740-6|FA9_HUMAN Coagulation factor IX OS=Homo sapiens variant 2 G 44 V GN=F9 PE=1 SV=2	117	sample=1 period=1 cycle=1236 experiment=14	sample=1 period=1 cycle=1236 experiment=14	18.0103
07557:2	1	K.[+14.016]LE[+58.005]E[+43.990]FVQ[+0.984]GNLE[+72.021]R.E		.[14], E[+44][+58][+72], Q[+1]	761.858	2	1522.71	1522.69	0	11.6	52	Specific	89.77	1.38	0.55	3.16	0.34	308	>sp|P00740-6|FA9_HUMAN Coagulation factor IX OS=Homo sapiens variant 2 G 44 V GN=F9 PE=1 SV=2	117	sample=1 period=1 cycle=1273 experiment=6	sample=1 period=1 cycle=1273 experiment=6	18.8093
07304:2	1	K.LE[+58.005]E[+58.005]FVQ[+0.984]GNLE[+72.021]R.E		E[+58]*2[+72], Q[+1]	761.856	2	1522.7	1522.69	0	9.5	52	Specific	90.02	43.24	4.28	3.67	0.83	308	>sp|P00740-6|FA9_HUMAN Coagulation factor IX OS=Homo sapiens variant 2 G 44 V GN=F9 PE=1 SV=2	117	sample=1 period=1 cycle=1246 experiment=12	sample=1 period=1 cycle=1246 experiment=12	18.2276
07265:2	1	K.LE[+58.005]E[+58.005]FVQ[+0.984]GNLE[+72.021]R.E		E[+58]*2[+72], Q[+1]	761.858	2	1522.71	1522.69	0	11.5	52	Specific	100.63	100.63	14.93	4.51	2.19	308	>sp|P00740-6|FA9_HUMAN Coagulation factor IX OS=Homo sapiens variant 2 G 44 V GN=F9 PE=1 SV=2	117	sample=1 period=1 cycle=1242 experiment=11	sample=1 period=1 cycle=1242 experiment=11	18.141
04774:2	1	K.LE[+58.005]E[+58.005]FVQGN[+14.016]LE[+43.990]R.E		E[+44][+58]*2, N[+14]	754.36	2	1507.71	1507.69	0	14	52	Specific	104.09	52.7	45.81	5.31	1.55	308	>sp|P00740-6|FA9_HUMAN Coagulation factor IX OS=Homo sapiens variant 2 G 44 V GN=F9 PE=1 SV=2	117	sample=1 period=1 cycle=1051 experiment=15	sample=1 period=1 cycle=1051 experiment=15	14.0926
07171:2	1	K.LE[+72.021]E[+72.021]FVQGN[+14.016]LE[+43.990]R.E		E[+44][+72]*2, N[+14]	768.37	2	1535.73	1535.72	0	6.2	52	Specific	106.09	38.97	32.04	5.45	1.96	308	>sp|P00740-6|FA9_HUMAN Coagulation factor IX OS=Homo sapiens variant 2 G 44 V GN=F9 PE=1 SV=2	117	sample=1 period=1 cycle=1233 experiment=9	sample=1 period=1 cycle=1233 experiment=9	17.9455
06253:2	1	K.LE[+58.005]E[+72.021]FVQGN[+14.016]LE[+43.990]R.E		E[+44][+58][+72], N[+14]	761.363	2	1521.72	1521.71	0	8.3	52	Specific	107.56	94.65	20	5.25	2.19	308	>sp|P00740-6|FA9_HUMAN Coagulation factor IX OS=Homo sapiens variant 2 G 44 V GN=F9 PE=1 SV=2	117	sample=1 period=1 cycle=1151 experiment=16	sample=1 period=1 cycle=1151 experiment=16	16.2443
07468:2	1	K.LE[+58.005]E[+58.005]FVQ[+0.984]GNLE[+72.021]R.E		E[+58]*2[+72], Q[+1]	761.856	2	1522.7	1522.69	0	9.3	52	Specific	116.98	6.25	6.25	4.62	1.2	308	>sp|P00740-6|FA9_HUMAN Coagulation factor IX OS=Homo sapiens variant 2 G 44 V GN=F9 PE=1 SV=2	117	sample=1 period=1 cycle=1262 experiment=11	sample=1 period=1 cycle=1262 experiment=11	18.5674
07592:2	1	K.LE[+58.005]E[+58.005]FVQ[+0.984]GNLE[+72.021]R.E		E[+58]*2[+72], Q[+1]	761.861	2	1522.71	1522.69	0	15.2	52	Specific	125.57	86.43	13.56	4.53	1.83	308	>sp|P00740-6|FA9_HUMAN Coagulation factor IX OS=Homo sapiens variant 2 G 44 V GN=F9 PE=1 SV=2	117	sample=1 period=1 cycle=1278 experiment=8	sample=1 period=1 cycle=1278 experiment=8	18.9179
07041:2	1	K.LE[+72.021]E[+72.021]FVQGNLE[+43.990]R[+14.016].E		E[+44][+72]*2, R[+14]	768.372	2	1535.74	1535.72	0	9.2	52	Specific	131.27	64.56	15.6	5.17	1.93	308	>sp|P00740-6|FA9_HUMAN Coagulation factor IX OS=Homo sapiens variant 2 G 44 V GN=F9 PE=1 SV=2	117	sample=1 period=1 cycle=1221 experiment=12	sample=1 period=1 cycle=1221 experiment=12	17.6915
08196:2	1	K.LE[+72.021]E[+43.990]FVQGN[+14.016]LE[+43.990]R.E		E[+44]*2[+72], N[+14]	754.355	2	1507.7	1507.69	0	7.8	52	Specific	136.57	104.35	23.28	4.63	2.83	308	>sp|P00740-6|FA9_HUMAN Coagulation factor IX OS=Homo sapiens variant 2 G 44 V GN=F9 PE=1 SV=2	117	sample=1 period=1 cycle=1355 experiment=9	sample=1 period=1 cycle=1355 experiment=9	20.6162
05900:2	1	K.LE[+58.005]E[+43.990]FVQGNLE[+43.990]R[+14.016].E		E[+44]*2[+58], R[+14]	747.351	2	1493.69	1493.68	0	12.4	52	Specific	138.62	135.95	6	4.63	2.44	308	>sp|P00740-6|FA9_HUMAN Coagulation factor IX OS=Homo sapiens variant 2 G 44 V GN=F9 PE=1 SV=2	117	sample=1 period=1 cycle=1124 experiment=15	sample=1 period=1 cycle=1124 experiment=15	15.6722
08225:2	1	K.LE[+58.005]E[+58.005]FVQGN[+14.016]LE[+43.990]R.E		E[+44][+58]*2, N[+14]	754.353	2	1507.7	1507.69	0	4.9	52	Specific	138.98	18.49	5.39	6.23	2.27	308	>sp|P00740-6|FA9_HUMAN Coagulation factor IX OS=Homo sapiens variant 2 G 44 V GN=F9 PE=1 SV=2	117	sample=1 period=1 cycle=1359 experiment=9	sample=1 period=1 cycle=1359 experiment=9	20.7036
06201:2	1	K.LE[+58.005]E[+58.005]FVQ[+0.984]GNLE[+58.005]R.E		E[+58]*3, Q[+1]	754.852	2	1508.7	1508.67	0	14.6	52	Specific	143.95	74.07	17.37	3.63	0.31	308	>sp|P00740-6|FA9_HUMAN Coagulation factor IX OS=Homo sapiens variant 2 G 44 V GN=F9 PE=1 SV=2	117	sample=1 period=1 cycle=1147 experiment=14	sample=1 period=1 cycle=1147 experiment=14	16.1567
05596:3	1	K.LE[+58.005]E[+43.990]FVQGN[+14.016]LE[+43.990]R.E		E[+44]*2[+58], N[+14]	498.569	3	1493.69	1493.68	0	10.7	52	Specific	144.2	139.33	23.81	7.13	3.35	308	>sp|P00740-6|FA9_HUMAN Coagulation factor IX OS=Homo sapiens variant 2 G 44 V GN=F9 PE=1 SV=2	117	sample=1 period=1 cycle=1105 experiment=3	sample=1 period=1 cycle=1105 experiment=3	15.2648
06390:2	1	K.LE[+58.005]E[+72.021]FVQGNLE[+43.990]R[+14.016].E		E[+44][+58][+72], R[+14]	761.365	2	1521.72	1521.71	0	10	52	Specific	146.49	69.55	13.87	5.03	1.93	308	>sp|P00740-6|FA9_HUMAN Coagulation factor IX OS=Homo sapiens variant 2 G 44 V GN=F9 PE=1 SV=2	117	sample=1 period=1 cycle=1162 experiment=12	sample=1 period=1 cycle=1162 experiment=12	16.4842
07314:2	1	K.LE[+58.005]E[+58.005]FVQ[+0.984]GNLE[+72.021]R.E		E[+58]*2[+72], Q[+1]	761.854	2	1522.7	1522.69	0	6.8	52	Specific	150.27	138.75	34.34	5.46	3.4	308	>sp|P00740-6|FA9_HUMAN Coagulation factor IX OS=Homo sapiens variant 2 G 44 V GN=F9 PE=1 SV=2	117	sample=1 period=1 cycle=1247 experiment=10	sample=1 period=1 cycle=1247 experiment=10	18.2483
07779:2	1	K.LE[+58.005]E[+72.021]FVQGN[+14.016]LE[+43.990]R.E		E[+44][+58][+72], N[+14]	761.36	2	1521.71	1521.71	0	4.4	52	Specific	152.16	152.16	0.59	4.63	3.13	308	>sp|P00740-6|FA9_HUMAN Coagulation factor IX OS=Homo sapiens variant 2 G 44 V GN=F9 PE=1 SV=2	117	sample=1 period=1 cycle=1301 experiment=7	sample=1 period=1 cycle=1301 experiment=7	19.4309
06000:2	1	K.LE[+58.005]E[+72.021]FVQGN[+14.016]LE[+43.990]R.E		E[+44][+58][+72], N[+14]	761.361	2	1521.71	1521.71	0	4.8	52	Specific	155.31	130.06	36.17	5.93	3.4	308	>sp|P00740-6|FA9_HUMAN Coagulation factor IX OS=Homo sapiens variant 2 G 44 V GN=F9 PE=1 SV=2	117	sample=1 period=1 cycle=1131 experiment=14	sample=1 period=1 cycle=1131 experiment=14	15.8171
06130:2	1	K.LE[+58.005]E[+72.021]FVQGNLE[+43.990]R[+14.016].E		E[+44][+58][+72], R[+14]	761.364	2	1521.72	1521.71	0	8.6	52	Specific	166.33	166.33	2.65	4.95	3.06	308	>sp|P00740-6|FA9_HUMAN Coagulation factor IX OS=Homo sapiens variant 2 G 44 V GN=F9 PE=1 SV=2	117	sample=1 period=1 cycle=1141 experiment=11	sample=1 period=1 cycle=1141 experiment=11	16.0251
07303:2	1	K.LE[+58.005]E[+58.005]FVQGN[+14.016]LE[+43.990]R.E		E[+44][+58]*2, N[+14]	754.354	2	1507.7	1507.69	0	6.6	52	Specific	171.97	75.8	5.27	4.57	2.05	308	>sp|P00740-6|FA9_HUMAN Coagulation factor IX OS=Homo sapiens variant 2 G 44 V GN=F9 PE=1 SV=2	117	sample=1 period=1 cycle=1246 experiment=11	sample=1 period=1 cycle=1246 experiment=11	18.2272
06454:2	1	K.LE[+58.005]E[+58.005]FVQ[+0.984]GNLE[+14.016]R.E		E[+14][+58]*2, Q[+1]	732.857	2	1464.71	1464.69	0	14.9	52	Specific	173.28	99.88	15.69	6.19	2.49	308	>sp|P00740-6|FA9_HUMAN Coagulation factor IX OS=Homo sapiens variant 2 G 44 V GN=F9 PE=1 SV=2	117	sample=1 period=1 cycle=1167 experiment=15	sample=1 period=1 cycle=1167 experiment=15	16.5929
06238:2	1	K.LE[+58.005]E[+72.021]FVQGN[+14.016]LE[+43.990]R.E		E[+44][+58][+72], N[+14]	761.362	2	1521.72	1521.71	0	7.1	52	Specific	175.02	159.16	38.55	6.06	3.4	308	>sp|P00740-6|FA9_HUMAN Coagulation factor IX OS=Homo sapiens variant 2 G 44 V GN=F9 PE=1 SV=2	117	sample=1 period=1 cycle=1150 experiment=12	sample=1 period=1 cycle=1150 experiment=12	16.2224
07446:2	1	K.LE[+58.005]E[+58.005]FVQGN[+14.016]LE[+43.990]R.E		E[+44][+58]*2, N[+14]	754.354	2	1507.7	1507.69	0	6.7	52	Specific	177.17	92.09	6.52	5.32	2.92	308	>sp|P00740-6|FA9_HUMAN Coagulation factor IX OS=Homo sapiens variant 2 G 44 V GN=F9 PE=1 SV=2	117	sample=1 period=1 cycle=1260 experiment=10	sample=1 period=1 cycle=1260 experiment=10	18.5228
06366:2	1	K.LE[+58.005]E[+43.990]FVQGNLE[+43.990]R[+14.016].E		E[+44]*2[+58], R[+14]	747.353	2	1493.7	1493.68	0	15.7	52	Specific	177.81	70.18	2.77	4.56	1.12	308	>sp|P00740-6|FA9_HUMAN Coagulation factor IX OS=Homo sapiens variant 2 G 44 V GN=F9 PE=1 SV=2	117	sample=1 period=1 cycle=1160 experiment=11	sample=1 period=1 cycle=1160 experiment=11	16.4407
07850:2	1	K.LE[+58.005]E[+58.005]FVQGN[+14.016]LE[+43.990]R.E		E[+44][+58]*2, N[+14]	754.357	2	1507.71	1507.69	0	10.8	52	Specific	180.81	152.89	13.79	5.92	3.17	308	>sp|P00740-6|FA9_HUMAN Coagulation factor IX OS=Homo sapiens variant 2 G 44 V GN=F9 PE=1 SV=2	117	sample=1 period=1 cycle=1309 experiment=7	sample=1 period=1 cycle=1309 experiment=7	19.6082
07808:2	1	K.LE[+58.005]E[+58.005]FVQGNLE[+43.990]R[+14.016].E		E[+44][+58]*2, R[+14]	754.354	2	1507.7	1507.69	0	6.4	52	Specific	182.47	139.3	5.71	5.69	3.4	308	>sp|P00740-6|FA9_HUMAN Coagulation factor IX OS=Homo sapiens variant 2 G 44 V GN=F9 PE=1 SV=2	117	sample=1 period=1 cycle=1304 experiment=9	sample=1 period=1 cycle=1304 experiment=9	19.4981
07995:2	1	K.LE[+58.005]E[+58.005]FVQGN[+14.016]LE[+43.990]R.E		E[+44][+58]*2, N[+14]	754.352	2	1507.7	1507.69	0	4.2	52	Specific	185.42	160.29	19.55	5.63	3.4	308	>sp|P00740-6|FA9_HUMAN Coagulation factor IX OS=Homo sapiens variant 2 G 44 V GN=F9 PE=1 SV=2	117	sample=1 period=1 cycle=1330 experiment=7	sample=1 period=1 cycle=1330 experiment=7	20.0738
05987:2	1	K.LE[+58.005]E[+43.990]FVQGN[+14.016]LE[+43.990]R.E		E[+44]*2[+58], N[+14]	747.351	2	1493.7	1493.68	0	13.6	52	Specific	187.31	72.21	11.49	6.39	1.98	308	>sp|P00740-6|FA9_HUMAN Coagulation factor IX OS=Homo sapiens variant 2 G 44 V GN=F9 PE=1 SV=2	117	sample=1 period=1 cycle=1130 experiment=15	sample=1 period=1 cycle=1130 experiment=15	15.7967
06175:2	1	K.LE[+58.005]E[+72.021]FVQGN[+14.016]LE[+43.990]R.E		E[+44][+58][+72], N[+14]	761.363	2	1521.72	1521.71	0	8.5	52	Specific	191.08	76.38	20.05	4.78	1.93	308	>sp|P00740-6|FA9_HUMAN Coagulation factor IX OS=Homo sapiens variant 2 G 44 V GN=F9 PE=1 SV=2	117	sample=1 period=1 cycle=1145 experiment=9	sample=1 period=1 cycle=1145 experiment=9	16.1116
07228:2	1	K.LE[+72.021]E[+43.990]FVQGNLE[+43.990]R[+14.016].E		E[+44]*2[+72], R[+14]	754.352	2	1507.7	1507.69	0	3.8	52	Specific	192.66	162.26	21.1	5.81	3.09	308	>sp|P00740-6|FA9_HUMAN Coagulation factor IX OS=Homo sapiens variant 2 G 44 V GN=F9 PE=1 SV=2	117	sample=1 period=1 cycle=1238 experiment=10	sample=1 period=1 cycle=1238 experiment=10	18.0537
06070:2	1	K.LE[+72.021]E[+58.005]FVQGNLE[+43.990]R[+14.016].E		E[+44][+58][+72], R[+14]	761.354	2	1521.7	1521.71	0	-4.5	52	Specific	193.91	131.63	8.01	6	2.84	308	>sp|P00740-6|FA9_HUMAN Coagulation factor IX OS=Homo sapiens variant 2 G 44 V GN=F9 PE=1 SV=2	117	sample=1 period=1 cycle=1136 experiment=13	sample=1 period=1 cycle=1136 experiment=13	15.9208
06119:2	1	K.LE[+72.021]E[+58.005]FVQGN[+14.016]LE[+43.990]R.E		E[+44][+58][+72], N[+14]	761.353	2	1521.7	1521.71	0	-5	52	Specific	194	144.42	14.94	6.46	2.98	308	>sp|P00740-6|FA9_HUMAN Coagulation factor IX OS=Homo sapiens variant 2 G 44 V GN=F9 PE=1 SV=2	117	sample=1 period=1 cycle=1140 experiment=11	sample=1 period=1 cycle=1140 experiment=11	16.0047
07127:2	1	K.LE[+72.021]E[+72.021]FVQGN[+14.016]LE[+43.990]R.E		E[+44][+72]*2, N[+14]	768.368	2	1535.73	1535.72	0	4.3	52	Specific	195.39	60.81	1.35	5.94	2.57	308	>sp|P00740-6|FA9_HUMAN Coagulation factor IX OS=Homo sapiens variant 2 G 44 V GN=F9 PE=1 SV=2	117	sample=1 period=1 cycle=1229 experiment=12	sample=1 period=1 cycle=1229 experiment=12	17.8598
07495:2	1	K.LE[+58.005]E[+58.005]FVQGN[+14.016]LE[+43.990]R.E		E[+44][+58]*2, N[+14]	754.353	2	1507.7	1507.69	0	5.3	52	Specific	195.43	123.22	13.07	6.08	3.4	308	>sp|P00740-6|FA9_HUMAN Coagulation factor IX OS=Homo sapiens variant 2 G 44 V GN=F9 PE=1 SV=2	117	sample=1 period=1 cycle=1265 experiment=10	sample=1 period=1 cycle=1265 experiment=10	18.6324
08038:2	1	K.LE[+58.005]E[+58.005]FVQGNLE[+43.990]R[+14.016].E		E[+44][+58]*2, R[+14]	754.355	2	1507.7	1507.69	0	8	52	Specific	200.33	200.33	26.07	6.84	3.68	308	>sp|P00740-6|FA9_HUMAN Coagulation factor IX OS=Homo sapiens variant 2 G 44 V GN=F9 PE=1 SV=2	117	sample=1 period=1 cycle=1336 experiment=8	sample=1 period=1 cycle=1336 experiment=8	20.2067
07103:2	1	K.LE[+58.005]E[+58.005]FVQGN[+14.016]LE[+43.990]R.E		E[+44][+58]*2, N[+14]	754.353	2	1507.7	1507.69	0	5.6	52	Specific	202.22	99.05	8.43	5.6	2.92	308	>sp|P00740-6|FA9_HUMAN Coagulation factor IX OS=Homo sapiens variant 2 G 44 V GN=F9 PE=1 SV=2	117	sample=1 period=1 cycle=1227 experiment=11	sample=1 period=1 cycle=1227 experiment=11	17.8182
06083:2	1	K.LE[+58.005]E[+58.005]FVQ[+0.984]GNLE[+58.005]R.E		E[+58]*3, Q[+1]	754.853	2	1508.7	1508.67	0	16.2	52	Specific	203.12	82.28	14.03	4.94	1.06	308	>sp|P00740-6|FA9_HUMAN Coagulation factor IX OS=Homo sapiens variant 2 G 44 V GN=F9 PE=1 SV=2	117	sample=1 period=1 cycle=1137 experiment=13	sample=1 period=1 cycle=1137 experiment=13	15.9418
04517:2	1	K.LE[+58.005]E[+43.990]FVQGN[+14.016]LE[+43.990]R.E		E[+44]*2[+58], N[+14]	747.343	2	1493.68	1493.68	0	1.9	52	Specific	207.88	131.93	40.21	5.55	3	308	>sp|P00740-6|FA9_HUMAN Coagulation factor IX OS=Homo sapiens variant 2 G 44 V GN=F9 PE=1 SV=2	117	sample=1 period=1 cycle=1036 experiment=16	sample=1 period=1 cycle=1036 experiment=16	13.7673
07007:2	1	K.LE[+72.021]E[+72.021]FVQGN[+14.016]LE[+43.990]R.E		E[+44][+72]*2, N[+14]	768.372	2	1535.74	1535.72	0	9.1	52	Specific	209.95	108.18	9.55	5.4	2.84	308	>sp|P00740-6|FA9_HUMAN Coagulation factor IX OS=Homo sapiens variant 2 G 44 V GN=F9 PE=1 SV=2	117	sample=1 period=1 cycle=1218 experiment=10	sample=1 period=1 cycle=1218 experiment=10	17.6287
07370:2	1	K.LE[+58.005]E[+58.005]FVQGN[+14.016]LE[+43.990]R.E		E[+44][+58]*2, N[+14]	754.354	2	1507.7	1507.69	0	6	52	Specific	215.92	119.04	7.3	4.71	2.83	308	>sp|P00740-6|FA9_HUMAN Coagulation factor IX OS=Homo sapiens variant 2 G 44 V GN=F9 PE=1 SV=2	117	sample=1 period=1 cycle=1252 experiment=10	sample=1 period=1 cycle=1252 experiment=10	18.3543
07142:2	1	K.LE[+72.021]E[+43.990]FVQGN[+14.016]LE[+43.990]R.E		E[+44]*2[+72], N[+14]	754.352	2	1507.7	1507.69	0	3.9	52	Specific	216.54	172.78	30.85	6.05	3.09	308	>sp|P00740-6|FA9_HUMAN Coagulation factor IX OS=Homo sapiens variant 2 G 44 V GN=F9 PE=1 SV=2	117	sample=1 period=1 cycle=1230 experiment=13	sample=1 period=1 cycle=1230 experiment=13	17.882
07408:2	1	K.LE[+72.021]E[+43.990]FVQGN[+14.016]LE[+43.990]R.E		E[+44]*2[+72], N[+14]	754.353	2	1507.7	1507.69	0	5.7	52	Specific	216.57	140.63	21.25	5.77	3.4	308	>sp|P00740-6|FA9_HUMAN Coagulation factor IX OS=Homo sapiens variant 2 G 44 V GN=F9 PE=1 SV=2	117	sample=1 period=1 cycle=1256 experiment=10	sample=1 period=1 cycle=1256 experiment=10	18.4383
07564:2	1	K.LE[+72.021]E[+43.990]FVQGN[+14.016]LE[+43.990]R.E		E[+44]*2[+72], N[+14]	754.355	2	1507.7	1507.69	0	7.1	52	Specific	221.92	145.07	0.39	5.67	3.4	308	>sp|P00740-6|FA9_HUMAN Coagulation factor IX OS=Homo sapiens variant 2 G 44 V GN=F9 PE=1 SV=2	117	sample=1 period=1 cycle=1274 experiment=8	sample=1 period=1 cycle=1274 experiment=8	18.8304
05172:2	1	K.LE[+58.005]E[+43.990]FVQGN[+14.016]LE[+43.990]R.E		E[+44]*2[+58], N[+14]	747.346	2	1493.68	1493.68	0	6.1	52	Specific	230.36	30.98	30.98	5.29	1.58	308	>sp|P00740-6|FA9_HUMAN Coagulation factor IX OS=Homo sapiens variant 2 G 44 V GN=F9 PE=1 SV=2	117	sample=1 period=1 cycle=1076 experiment=15	sample=1 period=1 cycle=1076 experiment=15	14.6391
06792:2	1	K.LE[+58.005]E[+58.005]FVQGN[+14.016]LE[+43.990]R.E		E[+44][+58]*2, N[+14]	754.355	2	1507.7	1507.69	0	7.4	52	Specific	230.41	134.77	36.02	6.19	3.81	308	>sp|P00740-6|FA9_HUMAN Coagulation factor IX OS=Homo sapiens variant 2 G 44 V GN=F9 PE=1 SV=2	117	sample=1 period=1 cycle=1198 experiment=12	sample=1 period=1 cycle=1198 experiment=12	17.2162
07903:2	1	K.LE[+58.005]E[+58.005]FVQGN[+14.016]LE[+43.990]R.E		E[+44][+58]*2, N[+14]	754.352	2	1507.7	1507.69	0	4.4	52	Specific	230.63	137.98	20.08	6.17	3.81	308	>sp|P00740-6|FA9_HUMAN Coagulation factor IX OS=Homo sapiens variant 2 G 44 V GN=F9 PE=1 SV=2	117	sample=1 period=1 cycle=1316 experiment=8	sample=1 period=1 cycle=1316 experiment=8	19.7639
07600:2	1	K.LE[+58.005]E[+58.005]FVQGN[+14.016]LE[+43.990]R.E		E[+44][+58]*2, N[+14]	754.355	2	1507.7	1507.69	0	7.4	52	Specific	231.06	63.6	14.13	5.08	2.05	308	>sp|P00740-6|FA9_HUMAN Coagulation factor IX OS=Homo sapiens variant 2 G 44 V GN=F9 PE=1 SV=2	117	sample=1 period=1 cycle=1279 experiment=8	sample=1 period=1 cycle=1279 experiment=8	18.9405
04442:2	1	K.LE[+58.005]E[+43.990]FVQGN[+14.016]LE[+43.990]R.E		E[+44]*2[+58], N[+14]	747.346	2	1493.69	1493.68	0	6.5	52	Specific	232.8	193.67	49.79	6.57	3.97	308	>sp|P00740-6|FA9_HUMAN Coagulation factor IX OS=Homo sapiens variant 2 G 44 V GN=F9 PE=1 SV=2	117	sample=1 period=1 cycle=1032 experiment=14	sample=1 period=1 cycle=1032 experiment=14	13.6797
07607:2	1	K.LE[+58.005]E[+58.005]FVQGN[+14.016]LE[+43.990]R.E		E[+44][+58]*2, N[+14]	754.354	2	1507.7	1507.69	0	5.9	52	Specific	233.4	173.76	12.64	5.51	3.55	308	>sp|P00740-6|FA9_HUMAN Coagulation factor IX OS=Homo sapiens variant 2 G 44 V GN=F9 PE=1 SV=2	117	sample=1 period=1 cycle=1280 experiment=7	sample=1 period=1 cycle=1280 experiment=7	18.9631
04412:2	1	K.LE[+43.990]E[+58.005]FVQGN[+14.016]LE[+43.990]R.E		E[+44]*2[+58], N[+14]	747.347	2	1493.69	1493.68	0	7.4	52	Specific	235.64	172.63	21.39	6.91	3.97	308	>sp|P00740-6|FA9_HUMAN Coagulation factor IX OS=Homo sapiens variant 2 G 44 V GN=F9 PE=1 SV=2	117	sample=1 period=1 cycle=1030 experiment=17	sample=1 period=1 cycle=1030 experiment=17	13.6392
07704:2	1	K.LE[+58.005]E[+58.005]FVQGN[+14.016]LE[+43.990]R.E		E[+44][+58]*2, N[+14]	754.355	2	1507.7	1507.69	0	7.3	52	Specific	236.24	158.49	9.8	6.01	3.4	308	>sp|P00740-6|FA9_HUMAN Coagulation factor IX OS=Homo sapiens variant 2 G 44 V GN=F9 PE=1 SV=2	117	sample=1 period=1 cycle=1293 experiment=10	sample=1 period=1 cycle=1293 experiment=10	19.2529
04534:2	1	K.LE[+58.005]E[+43.990]FVQGN[+14.016]LE[+43.990]R.E		E[+44]*2[+58], N[+14]	747.343	2	1493.68	1493.68	0	2.5	52	Specific	236.49	214.03	9.01	5.69	3.17	308	>sp|P00740-6|FA9_HUMAN Coagulation factor IX OS=Homo sapiens variant 2 G 44 V GN=F9 PE=1 SV=2	117	sample=1 period=1 cycle=1037 experiment=14	sample=1 period=1 cycle=1037 experiment=14	13.7876
07264:2	1	K.LE[+72.021]E[+43.990]FVQGN[+14.016]LE[+43.990]R.E		E[+44]*2[+72], N[+14]	754.351	2	1507.69	1507.69	0	1.8	52	Specific	237.45	215.79	8.21	7.11	3.59	308	>sp|P00740-6|FA9_HUMAN Coagulation factor IX OS=Homo sapiens variant 2 G 44 V GN=F9 PE=1 SV=2	117	sample=1 period=1 cycle=1242 experiment=10	sample=1 period=1 cycle=1242 experiment=10	18.1406
05916:2	1	K.LE[+58.005]E[+43.990]FVQGNLE[+43.990]R[+14.016].E		E[+44]*2[+58], R[+14]	747.349	2	1493.69	1493.68	0	10.7	52	Specific	237.85	174.35	58.96	5.93	3.29	308	>sp|P00740-6|FA9_HUMAN Coagulation factor IX OS=Homo sapiens variant 2 G 44 V GN=F9 PE=1 SV=2	117	sample=1 period=1 cycle=1125 experiment=16	sample=1 period=1 cycle=1125 experiment=16	15.6926
07513:2	1	K.LE[+58.005]E[+58.005]FVQGN[+14.016]LE[+58.005]R.E		E[+58]*3, N[+14]	761.359	2	1521.71	1521.71	0	3.1	52	Specific	240.64	240.64	0.13	4.87	3.77	308	>sp|P00740-6|FA9_HUMAN Coagulation factor IX OS=Homo sapiens variant 2 G 44 V GN=F9 PE=1 SV=2	117	sample=1 period=1 cycle=1267 experiment=8	sample=1 period=1 cycle=1267 experiment=8	18.676
06227:2	1	K.LE[+58.005]E[+72.021]FVQGN[+14.016]LE[+43.990]R.E		E[+44][+58][+72], N[+14]	761.361	2	1521.71	1521.71	0	4.9	52	Specific	242.15	159.8	5.99	5.13	3.93	308	>sp|P00740-6|FA9_HUMAN Coagulation factor IX OS=Homo sapiens variant 2 G 44 V GN=F9 PE=1 SV=2	117	sample=1 period=1 cycle=1149 experiment=13	sample=1 period=1 cycle=1149 experiment=13	16.2004
07930:2	1	K.LE[+58.005]E[+58.005]FVQGNLE[+43.990]R[+14.016].E		E[+44][+58]*2, R[+14]	754.354	2	1507.7	1507.69	0	6.4	52	Specific	247.39	158.41	22.2	5.98	4.29	308	>sp|P00740-6|FA9_HUMAN Coagulation factor IX OS=Homo sapiens variant 2 G 44 V GN=F9 PE=1 SV=2	117	sample=1 period=1 cycle=1321 experiment=7	sample=1 period=1 cycle=1321 experiment=7	19.8751
06804:2	1	K.LE[+58.005]E[+58.005]FVQGN[+14.016]LE[+43.990]R.E		E[+44][+58]*2, N[+14]	754.357	2	1507.71	1507.69	0	10.5	52	Specific	250.97	88.94	16.41	5.78	3.27	308	>sp|P00740-6|FA9_HUMAN Coagulation factor IX OS=Homo sapiens variant 2 G 44 V GN=F9 PE=1 SV=2	117	sample=1 period=1 cycle=1199 experiment=11	sample=1 period=1 cycle=1199 experiment=11	17.236
07762:2	1	K.LE[+58.005]E[+58.005]FVQGN[+14.016]LE[+43.990]R.E		E[+44][+58]*2, N[+14]	754.355	2	1507.7	1507.69	0	7.7	52	Specific	252.58	119.65	12.46	5.9	3.52	308	>sp|P00740-6|FA9_HUMAN Coagulation factor IX OS=Homo sapiens variant 2 G 44 V GN=F9 PE=1 SV=2	117	sample=1 period=1 cycle=1299 experiment=10	sample=1 period=1 cycle=1299 experiment=10	19.3864
07050:2	1	K.LE[+58.005]E[+58.005]FVQGN[+14.016]LE[+43.990]R.E		E[+44][+58]*2, N[+14]	754.353	2	1507.7	1507.69	0	5	52	Specific	257.69	170.91	22.73	5.74	4.47	308	>sp|P00740-6|FA9_HUMAN Coagulation factor IX OS=Homo sapiens variant 2 G 44 V GN=F9 PE=1 SV=2	117	sample=1 period=1 cycle=1222 experiment=10	sample=1 period=1 cycle=1222 experiment=10	17.7125
07665:2	1	K.LE[+58.005]E[+58.005]FVQGN[+14.016]LE[+43.990]R.E		E[+44][+58]*2, N[+14]	754.356	2	1507.71	1507.69	0	9.6	52	Specific	262.1	214.06	14.06	6.13	4.29	308	>sp|P00740-6|FA9_HUMAN Coagulation factor IX OS=Homo sapiens variant 2 G 44 V GN=F9 PE=1 SV=2	117	sample=1 period=1 cycle=1288 experiment=6	sample=1 period=1 cycle=1288 experiment=6	19.1393
06924:2	1	K.LE[+58.005]E[+58.005]FVQGN[+14.016]LE[+43.990]R.E		E[+44][+58]*2, N[+14]	754.356	2	1507.71	1507.69	0	9.5	52	Specific	262.82	65.37	12.78	7.18	3.3	308	>sp|P00740-6|FA9_HUMAN Coagulation factor IX OS=Homo sapiens variant 2 G 44 V GN=F9 PE=1 SV=2	117	sample=1 period=1 cycle=1210 experiment=6	sample=1 period=1 cycle=1210 experiment=6	17.4591
05158:2	1	K.LE[+58.005]E[+43.990]FVQGN[+14.016]LE[+43.990]R.E		E[+44]*2[+58], N[+14]	747.345	2	1493.68	1493.68	0	4.5	52	Specific	269.73	67.8	21.95	5.7	3.15	308	>sp|P00740-6|FA9_HUMAN Coagulation factor IX OS=Homo sapiens variant 2 G 44 V GN=F9 PE=1 SV=2	117	sample=1 period=1 cycle=1075 experiment=16	sample=1 period=1 cycle=1075 experiment=16	14.6181
06817:2	1	K.LE[+58.005]E[+58.005]FVQGNLE[+43.990]R[+14.016].E		E[+44][+58]*2, R[+14]	754.356	2	1507.7	1507.69	0	8.7	52	Specific	272.3	162.16	14.15	6.99	4.7	308	>sp|P00740-6|FA9_HUMAN Coagulation factor IX OS=Homo sapiens variant 2 G 44 V GN=F9 PE=1 SV=2	117	sample=1 period=1 cycle=1200 experiment=12	sample=1 period=1 cycle=1200 experiment=12	17.2567
06735:2	1	K.LE[+58.005]E[+58.005]FVQGN[+14.016]LE[+43.990]R.E		E[+44][+58]*2, N[+14]	754.355	2	1507.7	1507.69	0	7.7	52	Specific	275.61	163.12	33.65	6.56	4.94	308	>sp|P00740-6|FA9_HUMAN Coagulation factor IX OS=Homo sapiens variant 2 G 44 V GN=F9 PE=1 SV=2	117	sample=1 period=1 cycle=1193 experiment=13	sample=1 period=1 cycle=1193 experiment=13	17.1149
06979:2	1	K.LE[+58.005]E[+58.005]FVQGN[+14.016]LE[+43.990]R.E		E[+44][+58]*2, N[+14]	754.357	2	1507.71	1507.69	0	10.5	52	Specific	278.42	156.69	11.93	6.94	4.44	308	>sp|P00740-6|FA9_HUMAN Coagulation factor IX OS=Homo sapiens variant 2 G 44 V GN=F9 PE=1 SV=2	117	sample=1 period=1 cycle=1215 experiment=9	sample=1 period=1 cycle=1215 experiment=9	17.5649
07359:2	1	K.LE[+58.005]E[+58.005]FVQGNLE[+43.990]R[+14.016].E		E[+44][+58]*2, R[+14]	754.352	2	1507.7	1507.69	0	3.5	52	Specific	285.6	207.85	1.79	5.92	4.15	308	>sp|P00740-6|FA9_HUMAN Coagulation factor IX OS=Homo sapiens variant 2 G 44 V GN=F9 PE=1 SV=2	117	sample=1 period=1 cycle=1251 experiment=12	sample=1 period=1 cycle=1251 experiment=12	18.3333
07910:2	1	K.LE[+58.005]E[+58.005]FVQGN[+14.016]LE[+43.990]R.E		E[+44][+58]*2, N[+14]	754.354	2	1507.7	1507.69	0	7	52	Specific	288.75	168.26	23.43	6.37	5.11	308	>sp|P00740-6|FA9_HUMAN Coagulation factor IX OS=Homo sapiens variant 2 G 44 V GN=F9 PE=1 SV=2	117	sample=1 period=1 cycle=1317 experiment=7	sample=1 period=1 cycle=1317 experiment=7	19.7844
04997:2	1	K.LE[+58.005]E[+58.005]FVQGN[+14.016]LE[+43.990]R.E		E[+44][+58]*2, N[+14]	754.355	2	1507.7	1507.69	0	7.3	52	Specific	296.59	151.39	9.38	6.44	4.93	308	>sp|P00740-6|FA9_HUMAN Coagulation factor IX OS=Homo sapiens variant 2 G 44 V GN=F9 PE=1 SV=2	117	sample=1 period=1 cycle=1065 experiment=14	sample=1 period=1 cycle=1065 experiment=14	14.3982
05701:2	1	K.LE[+58.005]E[+43.990]FVQGN[+14.016]LE[+43.990]R.E		E[+44]*2[+58], N[+14]	747.351	2	1493.69	1493.68	0	13.1	52	Specific	299.97	117.72	26.23	6.55	3.24	308	>sp|P00740-6|FA9_HUMAN Coagulation factor IX OS=Homo sapiens variant 2 G 44 V GN=F9 PE=1 SV=2	117	sample=1 period=1 cycle=1111 experiment=15	sample=1 period=1 cycle=1111 experiment=15	15.3971
06723:2	1	K.LE[+58.005]E[+58.005]FVQGN[+14.016]LE[+43.990]R.E		E[+44][+58]*2, N[+14]	754.351	2	1507.69	1507.69	0	2.6	52	Specific	300.45	235.44	21.41	7.4	4.69	308	>sp|P00740-6|FA9_HUMAN Coagulation factor IX OS=Homo sapiens variant 2 G 44 V GN=F9 PE=1 SV=2	117	sample=1 period=1 cycle=1192 experiment=13	sample=1 period=1 cycle=1192 experiment=13	17.0959
05096:2	1	K.LE[+58.005]E[+43.990]FVQGN[+14.016]LE[+43.990]R.E		E[+44]*2[+58], N[+14]	747.344	2	1493.68	1493.68	0	3.5	52	Specific	306.52	239.4	6.27	6.07	4.15	308	>sp|P00740-6|FA9_HUMAN Coagulation factor IX OS=Homo sapiens variant 2 G 44 V GN=F9 PE=1 SV=2	117	sample=1 period=1 cycle=1071 experiment=15	sample=1 period=1 cycle=1071 experiment=15	14.53
07346:2	1	K.LE[+58.005]E[+58.005]FVQGN[+14.016]LE[+43.990]R.E		E[+44][+58]*2, N[+14]	754.351	2	1507.7	1507.69	0	3.1	52	Specific	307.38	253.09	40.49	6.74	4.76	308	>sp|P00740-6|FA9_HUMAN Coagulation factor IX OS=Homo sapiens variant 2 G 44 V GN=F9 PE=1 SV=2	117	sample=1 period=1 cycle=1250 experiment=10	sample=1 period=1 cycle=1250 experiment=10	18.3117
05185:2	1	K.LE[+58.005]E[+43.990]FVQGNLE[+43.990]R[+14.016].E		E[+44]*2[+58], R[+14]	747.346	2	1493.69	1493.68	0	6.8	52	Specific	307.64	158.22	7.12	7.51	5.01	308	>sp|P00740-6|FA9_HUMAN Coagulation factor IX OS=Homo sapiens variant 2 G 44 V GN=F9 PE=1 SV=2	117	sample=1 period=1 cycle=1077 experiment=13	sample=1 period=1 cycle=1077 experiment=13	14.6605
05138:2	1	K.LE[+58.005]E[+58.005]FVQGN[+14.016]LE[+43.990]R.E		E[+44][+58]*2, N[+14]	754.353	2	1507.7	1507.69	0	5	52	Specific	310.61	73.29	29.52	5.82	3.26	308	>sp|P00740-6|FA9_HUMAN Coagulation factor IX OS=Homo sapiens variant 2 G 44 V GN=F9 PE=1 SV=2	117	sample=1 period=1 cycle=1074 experiment=12	sample=1 period=1 cycle=1074 experiment=12	14.5946
05113:2	1	K.LE[+58.005]E[+58.005]FVQGN[+14.016]LE[+43.990]R.E		E[+44][+58]*2, N[+14]	754.352	2	1507.7	1507.69	0	3.7	52	Specific	311.38	273.05	16.37	7.39	4.84	308	>sp|P00740-6|FA9_HUMAN Coagulation factor IX OS=Homo sapiens variant 2 G 44 V GN=F9 PE=1 SV=2	117	sample=1 period=1 cycle=1072 experiment=16	sample=1 period=1 cycle=1072 experiment=16	14.5522
06266:2	1	K.LE[+58.005]E[+14.016]FVQGN[+14.016]LE[+43.990]R.E		E[+14][+44][+58], N[+14]	732.351	2	1463.7	1463.7	0	-3.7	52	Specific	313.74	313.74	12.31	6.88	4.53	308	>sp|P00740-6|FA9_HUMAN Coagulation factor IX OS=Homo sapiens variant 2 G 44 V GN=F9 PE=1 SV=2	117	sample=1 period=1 cycle=1152 experiment=14	sample=1 period=1 cycle=1152 experiment=14	16.2649
04949:2	1	K.LE[+58.005]E[+58.005]FVQGN[+14.016]LE[+43.990]R.E		E[+44][+58]*2, N[+14]	754.354	2	1507.7	1507.69	0	6.1	52	Specific	314.96	169.1	9.73	5.53	4.64	308	>sp|P00740-6|FA9_HUMAN Coagulation factor IX OS=Homo sapiens variant 2 G 44 V GN=F9 PE=1 SV=2	117	sample=1 period=1 cycle=1062 experiment=17	sample=1 period=1 cycle=1062 experiment=17	14.3327
04981:2	1	K.LE[+58.005]E[+58.005]FVQGN[+14.016]LE[+43.990]R.E		E[+44][+58]*2, N[+14]	754.356	2	1507.71	1507.69	0	9.4	52	Specific	317.33	129.48	28.61	5.33	4.15	308	>sp|P00740-6|FA9_HUMAN Coagulation factor IX OS=Homo sapiens variant 2 G 44 V GN=F9 PE=1 SV=2	117	sample=1 period=1 cycle=1064 experiment=15	sample=1 period=1 cycle=1064 experiment=15	14.3764
07093:2	1	K.LE[+58.005]E[+58.005]FVQGNLE[+43.990]R[+14.016].E		E[+44][+58]*2, R[+14]	754.351	2	1507.69	1507.69	0	2.4	52	Specific	322.48	205.33	0.24	6.22	4.69	308	>sp|P00740-6|FA9_HUMAN Coagulation factor IX OS=Homo sapiens variant 2 G 44 V GN=F9 PE=1 SV=2	117	sample=1 period=1 cycle=1226 experiment=12	sample=1 period=1 cycle=1226 experiment=12	17.797
05097:2	1	K.LE[+58.005]E[+58.005]FVQGNLE[+43.990]R[+14.016].E		E[+44][+58]*2, R[+14]	754.354	2	1507.7	1507.69	0	6	52	Specific	326.39	270.99	2.29	5.71	5.01	308	>sp|P00740-6|FA9_HUMAN Coagulation factor IX OS=Homo sapiens variant 2 G 44 V GN=F9 PE=1 SV=2	117	sample=1 period=1 cycle=1071 experiment=16	sample=1 period=1 cycle=1071 experiment=16	14.5304
05834:2	1	K.LE[+58.005]E[+43.990]FVQGN[+14.016]LE[+43.990]R.E		E[+44]*2[+58], N[+14]	747.349	2	1493.69	1493.68	0	10.5	52	Specific	332.62	166.54	40.89	6.54	4.87	308	>sp|P00740-6|FA9_HUMAN Coagulation factor IX OS=Homo sapiens variant 2 G 44 V GN=F9 PE=1 SV=2	117	sample=1 period=1 cycle=1120 experiment=15	sample=1 period=1 cycle=1120 experiment=15	15.5877
04964:2	1	K.LE[+58.005]E[+58.005]FVQGNLE[+43.990]R[+14.016].E		E[+44][+58]*2, R[+14]	754.355	2	1507.7	1507.69	0	7.6	52	Specific	337.17	211.37	12.49	6.79	5.33	308	>sp|P00740-6|FA9_HUMAN Coagulation factor IX OS=Homo sapiens variant 2 G 44 V GN=F9 PE=1 SV=2	117	sample=1 period=1 cycle=1063 experiment=13	sample=1 period=1 cycle=1063 experiment=13	14.3537
05018:2	1	K.LE[+58.005]E[+58.005]FVQGN[+14.016]LE[+43.990]R.E		E[+44][+58]*2, N[+14]	754.354	2	1507.7	1507.69	0	6.4	52	Specific	338.87	182.28	43.64	7.58	5.27	308	>sp|P00740-6|FA9_HUMAN Coagulation factor IX OS=Homo sapiens variant 2 G 44 V GN=F9 PE=1 SV=2	117	sample=1 period=1 cycle=1066 experiment=19	sample=1 period=1 cycle=1066 experiment=19	14.4209
05230:2	1	K.LE[+58.005]E[+43.990]FVQGN[+14.016]LE[+43.990]R.E		E[+44]*2[+58], N[+14]	747.346	2	1493.68	1493.68	0	5.8	52	Specific	347.93	226.88	36.94	7.07	5.41	308	>sp|P00740-6|FA9_HUMAN Coagulation factor IX OS=Homo sapiens variant 2 G 44 V GN=F9 PE=1 SV=2	117	sample=1 period=1 cycle=1080 experiment=12	sample=1 period=1 cycle=1080 experiment=12	14.7253
05232:2	1	K.LE[+58.005]E[+58.005]FVQGNLE[+43.990]R[+14.016].E		E[+44][+58]*2, R[+14]	754.354	2	1507.7	1507.69	0	6	52	Specific	349.94	112.95	27.46	6.04	3.74	308	>sp|P00740-6|FA9_HUMAN Coagulation factor IX OS=Homo sapiens variant 2 G 44 V GN=F9 PE=1 SV=2	117	sample=1 period=1 cycle=1080 experiment=14	sample=1 period=1 cycle=1080 experiment=14	14.7266
07569:2	1	K.LE[+58.005]E[+58.005]FVQGN[+14.016]LE[+43.990]R.E		E[+44][+58]*2, N[+14]	754.353	2	1507.7	1507.69	0	5.5	52	Specific	352.5	149.68	22.11	6.45	5.01	308	>sp|P00740-6|FA9_HUMAN Coagulation factor IX OS=Homo sapiens variant 2 G 44 V GN=F9 PE=1 SV=2	117	sample=1 period=1 cycle=1275 experiment=5	sample=1 period=1 cycle=1275 experiment=5	18.8516
05219:2	1	K.LE[+58.005]E[+58.005]FVQGN[+14.016]LE[+43.990]R.E		E[+44][+58]*2, N[+14]	754.354	2	1507.7	1507.69	0	6	52	Specific	355.4	188.89	45.44	6.35	5.19	308	>sp|P00740-6|FA9_HUMAN Coagulation factor IX OS=Homo sapiens variant 2 G 44 V GN=F9 PE=1 SV=2	117	sample=1 period=1 cycle=1079 experiment=16	sample=1 period=1 cycle=1079 experiment=16	14.7055
05217:2	1	K.LE[+58.005]E[+43.990]FVQGN[+14.016]LE[+43.990]R.E		E[+44]*2[+58], N[+14]	747.346	2	1493.68	1493.68	0	5.7	52	Specific	358.02	184.05	51.75	7.33	5.27	308	>sp|P00740-6|FA9_HUMAN Coagulation factor IX OS=Homo sapiens variant 2 G 44 V GN=F9 PE=1 SV=2	117	sample=1 period=1 cycle=1079 experiment=14	sample=1 period=1 cycle=1079 experiment=14	14.7042
06805:2	1	K.LE[+58.005]E[+72.021]FVQGN[+14.016]LE[+43.990]R.E		E[+44][+58][+72], N[+14]	761.36	2	1521.71	1521.71	0	4.5	52	Specific	358.36	358.36	7.38	6.08	5.17	308	>sp|P00740-6|FA9_HUMAN Coagulation factor IX OS=Homo sapiens variant 2 G 44 V GN=F9 PE=1 SV=2	117	sample=1 period=1 cycle=1199 experiment=12	sample=1 period=1 cycle=1199 experiment=12	17.2364
06540:2	1	K.LE[+58.005]E[+58.005]FVQGN[+14.016]LE[+43.990]R.E		E[+44][+58]*2, N[+14]	754.358	2	1507.71	1507.69	0	11.5	52	Specific	359.58	185.55	56.85	6.48	4.87	308	>sp|P00740-6|FA9_HUMAN Coagulation factor IX OS=Homo sapiens variant 2 G 44 V GN=F9 PE=1 SV=2	117	sample=1 period=1 cycle=1173 experiment=14	sample=1 period=1 cycle=1173 experiment=14	16.7139
05247:2	1	K.LE[+58.005]E[+58.005]FVQGN[+14.016]LE[+43.990]R.E		E[+44][+58]*2, N[+14]	754.354	2	1507.7	1507.69	0	6.5	52	Specific	360.58	208.16	11.73	6.08	4.96	308	>sp|P00740-6|FA9_HUMAN Coagulation factor IX OS=Homo sapiens variant 2 G 44 V GN=F9 PE=1 SV=2	117	sample=1 period=1 cycle=1081 experiment=15	sample=1 period=1 cycle=1081 experiment=15	14.7493
05816:2	1	K.LE[+58.005]E[+43.990]FVQGNLE[+43.990]R[+14.016].E		E[+44]*2[+58], R[+14]	747.349	2	1493.69	1493.68	0	10.6	52	Specific	367.48	210.89	33.2	7.22	5.19	308	>sp|P00740-6|FA9_HUMAN Coagulation factor IX OS=Homo sapiens variant 2 G 44 V GN=F9 PE=1 SV=2	117	sample=1 period=1 cycle=1119 experiment=16	sample=1 period=1 cycle=1119 experiment=16	15.5661
06563:2	1	K.LE[+58.005]E[+72.021]FVQGN[+14.016]LE[+43.990]R.E		E[+44][+58][+72], N[+14]	761.356	2	1521.7	1521.71	0	-1.4	52	Specific	376.65	245.62	3.08	7.25	4.72	308	>sp|P00740-6|FA9_HUMAN Coagulation factor IX OS=Homo sapiens variant 2 G 44 V GN=F9 PE=1 SV=2	117	sample=1 period=1 cycle=1175 experiment=10	sample=1 period=1 cycle=1175 experiment=10	16.7545
05200:2	1	K.LE[+58.005]E[+58.005]FVQGN[+14.016]LE[+43.990]R.E		E[+44][+58]*2, N[+14]	754.355	2	1507.7	1507.69	0	8.1	52	Specific	386.86	167.47	3.74	6.24	4.97	308	>sp|P00740-6|FA9_HUMAN Coagulation factor IX OS=Homo sapiens variant 2 G 44 V GN=F9 PE=1 SV=2	117	sample=1 period=1 cycle=1078 experiment=14	sample=1 period=1 cycle=1078 experiment=14	14.6828
05643:2	1	K.LE[+58.005]E[+43.990]FVQGNLE[+43.990]R[+14.016].E		E[+44]*2[+58], R[+14]	747.343	2	1493.68	1493.68	0	2.8	52	Specific	387.42	314.04	6.21	6.99	5.09	308	>sp|P00740-6|FA9_HUMAN Coagulation factor IX OS=Homo sapiens variant 2 G 44 V GN=F9 PE=1 SV=2	117	sample=1 period=1 cycle=1107 experiment=17	sample=1 period=1 cycle=1107 experiment=17	15.3131
06252:2	1	K.LE[+58.005]E[+58.005]FVQGN[+14.016]LE[+43.990]R.E		E[+44][+58]*2, N[+14]	754.356	2	1507.7	1507.69	0	8.5	52	Specific	392.84	188.86	7.08	7.27	5.05	308	>sp|P00740-6|FA9_HUMAN Coagulation factor IX OS=Homo sapiens variant 2 G 44 V GN=F9 PE=1 SV=2	117	sample=1 period=1 cycle=1151 experiment=15	sample=1 period=1 cycle=1151 experiment=15	16.2438
05280:2	1	K.LE[+58.005]E[+58.005]FVQGNLE[+43.990]R[+14.016].E		E[+44][+58]*2, R[+14]	754.354	2	1507.7	1507.69	0	6.1	52	Specific	393.66	143.93	6.49	7.04	5.19	308	>sp|P00740-6|FA9_HUMAN Coagulation factor IX OS=Homo sapiens variant 2 G 44 V GN=F9 PE=1 SV=2	117	sample=1 period=1 cycle=1083 experiment=15	sample=1 period=1 cycle=1083 experiment=15	14.7925
06635:2	1	K.LE[+58.005]E[+58.005]FVQGN[+14.016]LE[+43.990]R.E		E[+44][+58]*2, N[+14]	754.352	2	1507.7	1507.69	0	3.6	52	Specific	403.3	403.3	27.33	7.04	6.03	308	>sp|P00740-6|FA9_HUMAN Coagulation factor IX OS=Homo sapiens variant 2 G 44 V GN=F9 PE=1 SV=2	117	sample=1 period=1 cycle=1183 experiment=10	sample=1 period=1 cycle=1183 experiment=10	16.9138
05262:2	1	K.LE[+58.005]E[+58.005]FVQGN[+14.016]LE[+43.990]R.E		E[+44][+58]*2, N[+14]	754.353	2	1507.7	1507.69	0	5.5	52	Specific	408.68	192.88	5.41	6.31	5.26	308	>sp|P00740-6|FA9_HUMAN Coagulation factor IX OS=Homo sapiens variant 2 G 44 V GN=F9 PE=1 SV=2	117	sample=1 period=1 cycle=1082 experiment=16	sample=1 period=1 cycle=1082 experiment=16	14.7706
06468:2	1	K.LE[+58.005]E[+58.005]FVQGNLE[+43.990]R[+14.016].E		E[+44][+58]*2, R[+14]	754.351	2	1507.69	1507.69	0	2.7	52	Specific	410.43	287.27	24.39	6.79	4.98	308	>sp|P00740-6|FA9_HUMAN Coagulation factor IX OS=Homo sapiens variant 2 G 44 V GN=F9 PE=1 SV=2	117	sample=1 period=1 cycle=1168 experiment=14	sample=1 period=1 cycle=1168 experiment=14	16.613
06597:2	1	K.LE[+58.005]E[+58.005]FVQGNLE[+43.990]R[+14.016].E		E[+44][+58]*2, R[+14]	754.351	2	1507.7	1507.69	0	3.2	52	Specific	413.01	305.1	6.36	7.16	5.06	308	>sp|P00740-6|FA9_HUMAN Coagulation factor IX OS=Homo sapiens variant 2 G 44 V GN=F9 PE=1 SV=2	117	sample=1 period=1 cycle=1178 experiment=12	sample=1 period=1 cycle=1178 experiment=12	16.8155
06659:2	1	K.LE[+58.005]E[+58.005]FVQGN[+14.016]LE[+43.990]R.E		E[+44][+58]*2, N[+14]	754.354	2	1507.7	1507.69	0	6.2	52	Specific	421.49	200.89	27.28	7.22	5.48	308	>sp|P00740-6|FA9_HUMAN Coagulation factor IX OS=Homo sapiens variant 2 G 44 V GN=F9 PE=1 SV=2	117	sample=1 period=1 cycle=1186 experiment=8	sample=1 period=1 cycle=1186 experiment=8	16.9718
05383:2	1	K.LE[+58.005]E[+43.990]FVQGN[+14.016]LE[+43.990]R.E		E[+44]*2[+58], N[+14]	747.347	2	1493.69	1493.68	0	7.2	52	Specific	426.86	207.52	27.97	7.91	5.82	308	>sp|P00740-6|FA9_HUMAN Coagulation factor IX OS=Homo sapiens variant 2 G 44 V GN=F9 PE=1 SV=2	117	sample=1 period=1 cycle=1090 experiment=12	sample=1 period=1 cycle=1090 experiment=12	14.9452
06379:2	1	K.LE[+58.005]E[+58.005]FVQGNLE[+43.990]R[+14.016].E		E[+44][+58]*2, R[+14]	754.355	2	1507.7	1507.69	0	8.4	52	Specific	428.42	147.43	18.68	6.9	4.77	308	>sp|P00740-6|FA9_HUMAN Coagulation factor IX OS=Homo sapiens variant 2 G 44 V GN=F9 PE=1 SV=2	117	sample=1 period=1 cycle=1161 experiment=13	sample=1 period=1 cycle=1161 experiment=13	16.4634
05295:2	1	K.LE[+58.005]E[+43.990]FVQGN[+14.016]LE[+43.990]R.E		E[+44]*2[+58], N[+14]	747.347	2	1493.69	1493.68	0	7.8	52	Specific	431.84	205.48	2.93	8.02	5.82	308	>sp|P00740-6|FA9_HUMAN Coagulation factor IX OS=Homo sapiens variant 2 G 44 V GN=F9 PE=1 SV=2	117	sample=1 period=1 cycle=1084 experiment=14	sample=1 period=1 cycle=1084 experiment=14	14.8145
05473:2	1	K.LE[+58.005]E[+43.990]FVQGN[+14.016]LE[+43.990]R.E		E[+44]*2[+58], N[+14]	747.347	2	1493.69	1493.68	0	7.4	52	Specific	433.96	207.45	0.81	7.06	5.48	308	>sp|P00740-6|FA9_HUMAN Coagulation factor IX OS=Homo sapiens variant 2 G 44 V GN=F9 PE=1 SV=2	117	sample=1 period=1 cycle=1096 experiment=14	sample=1 period=1 cycle=1096 experiment=14	15.0775
06427:2	1	K.LE[+58.005]E[+58.005]FVQGN[+14.016]LE[+43.990]R.E		E[+44][+58]*2, N[+14]	754.354	2	1507.7	1507.69	0	6	52	Specific	440.09	232.17	13.02	7.6	5.54	308	>sp|P00740-6|FA9_HUMAN Coagulation factor IX OS=Homo sapiens variant 2 G 44 V GN=F9 PE=1 SV=2	117	sample=1 period=1 cycle=1165 experiment=12	sample=1 period=1 cycle=1165 experiment=12	16.5499
06298:2	1	K.LE[+58.005]E[+58.005]FVQGN[+14.016]LE[+43.990]R.E		E[+44][+58]*2, N[+14]	754.355	2	1507.7	1507.69	0	8.3	52	Specific	444.07	240.53	11	6.9	5.14	308	>sp|P00740-6|FA9_HUMAN Coagulation factor IX OS=Homo sapiens variant 2 G 44 V GN=F9 PE=1 SV=2	117	sample=1 period=1 cycle=1155 experiment=12	sample=1 period=1 cycle=1155 experiment=12	16.3313
05499:2	1	K.LE[+58.005]E[+43.990]FVQGNLE[+43.990]R[+14.016].E		E[+44]*2[+58], R[+14]	747.346	2	1493.69	1493.68	0	6.5	52	Specific	455.61	255.4	3.23	7.89	6.03	308	>sp|P00740-6|FA9_HUMAN Coagulation factor IX OS=Homo sapiens variant 2 G 44 V GN=F9 PE=1 SV=2	117	sample=1 period=1 cycle=1098 experiment=12	sample=1 period=1 cycle=1098 experiment=12	15.1206
05312:2	1	K.LE[+58.005]E[+43.990]FVQGN[+14.016]LE[+43.990]R.E		E[+44]*2[+58], N[+14]	747.345	2	1493.68	1493.68	0	5.1	52	Specific	461.21	268.72	8.62	8.55	6.03	308	>sp|P00740-6|FA9_HUMAN Coagulation factor IX OS=Homo sapiens variant 2 G 44 V GN=F9 PE=1 SV=2	117	sample=1 period=1 cycle=1085 experiment=15	sample=1 period=1 cycle=1085 experiment=15	14.8374
06696:2	1	K.LE[+58.005]E[+72.021]FVQGNLE[+43.990]R[+14.016].E		E[+44][+58][+72], R[+14]	761.361	2	1521.71	1521.71	0	5.4	52	Specific	472.2	267.29	16.1	8.77	6.04	308	>sp|P00740-6|FA9_HUMAN Coagulation factor IX OS=Homo sapiens variant 2 G 44 V GN=F9 PE=1 SV=2	117	sample=1 period=1 cycle=1190 experiment=9	sample=1 period=1 cycle=1190 experiment=9	17.0539
05513:2	1	K.LE[+58.005]E[+43.990]FVQGNLE[+43.990]R[+14.016].E		E[+44]*2[+58], R[+14]	747.346	2	1493.68	1493.68	0	5.9	52	Specific	473.11	275.83	19.62	8.17	6.03	308	>sp|P00740-6|FA9_HUMAN Coagulation factor IX OS=Homo sapiens variant 2 G 44 V GN=F9 PE=1 SV=2	117	sample=1 period=1 cycle=1099 experiment=12	sample=1 period=1 cycle=1099 experiment=12	15.1415
06328:2	1	K.LE[+58.005]E[+58.005]FVQGN[+14.016]LE[+43.990]R.E		E[+44][+58]*2, N[+14]	754.355	2	1507.7	1507.69	0	7.1	52	Specific	474.1	170.66	22.38	7.76	5.4	308	>sp|P00740-6|FA9_HUMAN Coagulation factor IX OS=Homo sapiens variant 2 G 44 V GN=F9 PE=1 SV=2	117	sample=1 period=1 cycle=1157 experiment=13	sample=1 period=1 cycle=1157 experiment=13	16.3756
06625:2	1	K.LE[+58.005]E[+72.021]FVQGNLE[+43.990]R[+14.016].E		E[+44][+58][+72], R[+14]	761.361	2	1521.71	1521.71	0	5.2	52	Specific	475.74	199.83	20.16	7.92	5.74	308	>sp|P00740-6|FA9_HUMAN Coagulation factor IX OS=Homo sapiens variant 2 G 44 V GN=F9 PE=1 SV=2	117	sample=1 period=1 cycle=1182 experiment=11	sample=1 period=1 cycle=1182 experiment=11	16.8942
05325:2	1	K.LE[+58.005]E[+58.005]FVQGNLE[+43.990]R[+14.016].E		E[+44][+58]*2, R[+14]	754.355	2	1507.7	1507.69	0	8.2	52	Specific	475.83	234.63	4.65	7.13	5.22	308	>sp|P00740-6|FA9_HUMAN Coagulation factor IX OS=Homo sapiens variant 2 G 44 V GN=F9 PE=1 SV=2	117	sample=1 period=1 cycle=1086 experiment=14	sample=1 period=1 cycle=1086 experiment=14	14.8585
05426:2	1	K.LE[+58.005]E[+43.990]FVQGN[+14.016]LE[+43.990]R.E		E[+44]*2[+58], N[+14]	747.348	2	1493.69	1493.68	0	9.4	52	Specific	481.37	294.15	35.47	8.05	5.84	308	>sp|P00740-6|FA9_HUMAN Coagulation factor IX OS=Homo sapiens variant 2 G 44 V GN=F9 PE=1 SV=2	117	sample=1 period=1 cycle=1093 experiment=11	sample=1 period=1 cycle=1093 experiment=11	15.0114
05371:2	1	K.LE[+58.005]E[+58.005]FVQGNLE[+43.990]R[+14.016].E		E[+44][+58]*2, R[+14]	754.355	2	1507.7	1507.69	0	7.6	52	Specific	488.8	204.7	24.58	8.58	5.94	308	>sp|P00740-6|FA9_HUMAN Coagulation factor IX OS=Homo sapiens variant 2 G 44 V GN=F9 PE=1 SV=2	117	sample=1 period=1 cycle=1089 experiment=14	sample=1 period=1 cycle=1089 experiment=14	14.9244
05578:2	1	K.LE[+58.005]E[+43.990]FVQGN[+14.016]LE[+43.990]R.E		E[+44]*2[+58], N[+14]	747.347	2	1493.69	1493.68	0	7.9	52	Specific	489.84	247.3	3.21	9.12	6.1	308	>sp|P00740-6|FA9_HUMAN Coagulation factor IX OS=Homo sapiens variant 2 G 44 V GN=F9 PE=1 SV=2	117	sample=1 period=1 cycle=1103 experiment=14	sample=1 period=1 cycle=1103 experiment=14	15.2288
05443:2	1	K.LE[+58.005]E[+43.990]FVQGN[+14.016]LE[+43.990]R.E		E[+44]*2[+58], N[+14]	747.347	2	1493.69	1493.68	0	7.8	52	Specific	491.45	232.51	16.71	7.7	5.6	308	>sp|P00740-6|FA9_HUMAN Coagulation factor IX OS=Homo sapiens variant 2 G 44 V GN=F9 PE=1 SV=2	117	sample=1 period=1 cycle=1094 experiment=13	sample=1 period=1 cycle=1094 experiment=13	15.0337
06015:2	1	K.LE[+58.005]E[+58.005]FVQGNLE[+43.990]R[+14.016].E		E[+44][+58]*2, R[+14]	754.356	2	1507.7	1507.69	0	8.5	52	Specific	501.91	185.15	6.64	8.15	5.48	308	>sp|P00740-6|FA9_HUMAN Coagulation factor IX OS=Homo sapiens variant 2 G 44 V GN=F9 PE=1 SV=2	117	sample=1 period=1 cycle=1132 experiment=13	sample=1 period=1 cycle=1132 experiment=13	15.8377
05357:2	1	K.LE[+58.005]E[+58.005]FVQGN[+14.016]LE[+43.990]R.E		E[+44][+58]*2, N[+14]	754.355	2	1507.7	1507.69	0	8.1	52	Specific	513.09	296.57	31.48	8.58	5.84	308	>sp|P00740-6|FA9_HUMAN Coagulation factor IX OS=Homo sapiens variant 2 G 44 V GN=F9 PE=1 SV=2	117	sample=1 period=1 cycle=1088 experiment=14	sample=1 period=1 cycle=1088 experiment=14	14.9025
06226:2	1	K.LE[+58.005]E[+58.005]FVQGN[+14.016]LE[+43.990]R.E		E[+44][+58]*2, N[+14]	754.356	2	1507.7	1507.69	0	8.9	52	Specific	515.07	274.84	16.71	7.79	5.43	308	>sp|P00740-6|FA9_HUMAN Coagulation factor IX OS=Homo sapiens variant 2 G 44 V GN=F9 PE=1 SV=2	117	sample=1 period=1 cycle=1149 experiment=12	sample=1 period=1 cycle=1149 experiment=12	16.1991
05945:2	1	K.LE[+58.005]E[+58.005]FVQGNLE[+43.990]R[+14.016].E		E[+44][+58]*2, R[+14]	754.356	2	1507.7	1507.69	0	9	52	Specific	516.28	183.51	12.89	8.41	5.48	308	>sp|P00740-6|FA9_HUMAN Coagulation factor IX OS=Homo sapiens variant 2 G 44 V GN=F9 PE=1 SV=2	117	sample=1 period=1 cycle=1127 experiment=13	sample=1 period=1 cycle=1127 experiment=13	15.7327
06129:2	1	K.LE[+58.005]E[+58.005]FVQGNLE[+43.990]R[+14.016].E		E[+44][+58]*2, R[+14]	754.356	2	1507.71	1507.69	0	9.8	52	Specific	521.31	227.63	10.75	7.49	5.4	308	>sp|P00740-6|FA9_HUMAN Coagulation factor IX OS=Homo sapiens variant 2 G 44 V GN=F9 PE=1 SV=2	117	sample=1 period=1 cycle=1141 experiment=10	sample=1 period=1 cycle=1141 experiment=10	16.0243
05867:2	1	K.LE[+58.005]E[+58.005]FVQGN[+14.016]LE[+43.990]R.E		E[+44][+58]*2, N[+14]	754.355	2	1507.7	1507.69	0	8.2	52	Specific	521.32	215.26	8.01	8.68	5.75	308	>sp|P00740-6|FA9_HUMAN Coagulation factor IX OS=Homo sapiens variant 2 G 44 V GN=F9 PE=1 SV=2	117	sample=1 period=1 cycle=1122 experiment=16	sample=1 period=1 cycle=1122 experiment=16	15.6295
06636:2	1	K.LE[+58.005]E[+72.021]FVQGNLE[+43.990]R[+14.016].E		E[+44][+58][+72], R[+14]	761.364	2	1521.72	1521.71	0	8.7	52	Specific	523.08	315.66	38.52	9.09	5.97	308	>sp|P00740-6|FA9_HUMAN Coagulation factor IX OS=Homo sapiens variant 2 G 44 V GN=F9 PE=1 SV=2	117	sample=1 period=1 cycle=1183 experiment=11	sample=1 period=1 cycle=1183 experiment=11	16.9146
06188:2	1	K.LE[+58.005]E[+58.005]FVQGN[+14.016]LE[+43.990]R.E		E[+44][+58]*2, N[+14]	754.356	2	1507.7	1507.69	0	9	52	Specific	530.34	177.91	3.43	7.62	5.26	308	>sp|P00740-6|FA9_HUMAN Coagulation factor IX OS=Homo sapiens variant 2 G 44 V GN=F9 PE=1 SV=2	117	sample=1 period=1 cycle=1146 experiment=13	sample=1 period=1 cycle=1146 experiment=13	16.1348
05444:2	1	K.LE[+58.005]E[+58.005]FVQGNLE[+43.990]R[+14.016].E		E[+44][+58]*2, R[+14]	754.356	2	1507.71	1507.69	0	9.7	52	Specific	536.45	280.84	13.46	8.61	5.96	308	>sp|P00740-6|FA9_HUMAN Coagulation factor IX OS=Homo sapiens variant 2 G 44 V GN=F9 PE=1 SV=2	117	sample=1 period=1 cycle=1094 experiment=14	sample=1 period=1 cycle=1094 experiment=14	15.0342
06610:2	1	K.LE[+58.005]E[+72.021]FVQGNLE[+43.990]R[+14.016].E		E[+44][+58][+72], R[+14]	761.36	2	1521.71	1521.71	0	4.1	52	Specific	537.36	272.19	6.02	8.71	6.22	308	>sp|P00740-6|FA9_HUMAN Coagulation factor IX OS=Homo sapiens variant 2 G 44 V GN=F9 PE=1 SV=2	117	sample=1 period=1 cycle=1180 experiment=6	sample=1 period=1 cycle=1180 experiment=6	16.8542
06661:2	1	K.LE[+58.005]E[+72.021]FVQGNLE[+43.990]R[+14.016].E		E[+44][+58][+72], R[+14]	761.36	2	1521.71	1521.71	0	4.2	52	Specific	541.22	276.05	21.44	8.56	6.21	308	>sp|P00740-6|FA9_HUMAN Coagulation factor IX OS=Homo sapiens variant 2 G 44 V GN=F9 PE=1 SV=2	117	sample=1 period=1 cycle=1186 experiment=10	sample=1 period=1 cycle=1186 experiment=10	16.9734
05339:2	1	K.LE[+58.005]E[+58.005]FVQGNLE[+43.990]R[+14.016].E		E[+44][+58]*2, R[+14]	754.357	2	1507.71	1507.69	0	10.2	52	Specific	541.77	223.87	11.24	8.27	5.74	308	>sp|P00740-6|FA9_HUMAN Coagulation factor IX OS=Homo sapiens variant 2 G 44 V GN=F9 PE=1 SV=2	117	sample=1 period=1 cycle=1087 experiment=14	sample=1 period=1 cycle=1087 experiment=14	14.8798
05415:2	1	K.LE[+58.005]E[+58.005]FVQGNLE[+43.990]R[+14.016].E		E[+44][+58]*2, R[+14]	754.355	2	1507.7	1507.69	0	7.6	52	Specific	541.94	270.32	18.38	7.75	5.87	308	>sp|P00740-6|FA9_HUMAN Coagulation factor IX OS=Homo sapiens variant 2 G 44 V GN=F9 PE=1 SV=2	117	sample=1 period=1 cycle=1092 experiment=15	sample=1 period=1 cycle=1092 experiment=15	14.9908
05398:2	1	K.LE[+58.005]E[+58.005]FVQGN[+14.016]LE[+43.990]R.E		E[+44][+58]*2, N[+14]	754.355	2	1507.7	1507.69	0	7.5	52	Specific	546.54	267.34	6.02	8.26	6.21	308	>sp|P00740-6|FA9_HUMAN Coagulation factor IX OS=Homo sapiens variant 2 G 44 V GN=F9 PE=1 SV=2	117	sample=1 period=1 cycle=1091 experiment=13	sample=1 period=1 cycle=1091 experiment=13	14.968
06604:2	1	K.LE[+58.005]E[+72.021]FVQGNLE[+43.990]R[+14.016].E		E[+44][+58][+72], R[+14]	761.361	2	1521.71	1521.71	0	5.3	52	Specific	547	313.53	32.45	8.81	6.29	308	>sp|P00740-6|FA9_HUMAN Coagulation factor IX OS=Homo sapiens variant 2 G 44 V GN=F9 PE=1 SV=2	117	sample=1 period=1 cycle=1179 experiment=8	sample=1 period=1 cycle=1179 experiment=8	16.8346
06644:2	1	K.LE[+58.005]E[+72.021]FVQGN[+14.016]LE[+43.990]R.E		E[+44][+58][+72], N[+14]	761.364	2	1521.72	1521.71	0	9.5	52	Specific	554.16	283.39	13.4	8.39	5.96	308	>sp|P00740-6|FA9_HUMAN Coagulation factor IX OS=Homo sapiens variant 2 G 44 V GN=F9 PE=1 SV=2	117	sample=1 period=1 cycle=1184 experiment=8	sample=1 period=1 cycle=1184 experiment=8	16.9355
05384:2	1	K.LE[+58.005]E[+58.005]FVQGNLE[+43.990]R[+14.016].E		E[+44][+58]*2, R[+14]	754.355	2	1507.7	1507.69	0	8.3	52	Specific	556.08	311.07	17.91	8.55	5.96	308	>sp|P00740-6|FA9_HUMAN Coagulation factor IX OS=Homo sapiens variant 2 G 44 V GN=F9 PE=1 SV=2	117	sample=1 period=1 cycle=1090 experiment=13	sample=1 period=1 cycle=1090 experiment=13	14.9456
05799:2	1	K.LE[+58.005]E[+58.005]FVQGNLE[+43.990]R[+14.016].E		E[+44][+58]*2, R[+14]	754.356	2	1507.7	1507.69	0	9	52	Specific	556.87	261.76	14.44	7.92	5.89	308	>sp|P00740-6|FA9_HUMAN Coagulation factor IX OS=Homo sapiens variant 2 G 44 V GN=F9 PE=1 SV=2	117	sample=1 period=1 cycle=1118 experiment=14	sample=1 period=1 cycle=1118 experiment=14	15.5448
05474:2	1	K.LE[+58.005]E[+58.005]FVQGN[+14.016]LE[+43.990]R.E		E[+44][+58]*2, N[+14]	754.355	2	1507.7	1507.69	0	8.1	52	Specific	563.37	260.1	8.77	8.17	6.69	308	>sp|P00740-6|FA9_HUMAN Coagulation factor IX OS=Homo sapiens variant 2 G 44 V GN=F9 PE=1 SV=2	117	sample=1 period=1 cycle=1096 experiment=15	sample=1 period=1 cycle=1096 experiment=15	15.0779
06686:2	1	K.LE[+58.005]E[+72.021]FVQGNLE[+43.990]R[+14.016].E		E[+44][+58][+72], R[+14]	761.361	2	1521.71	1521.71	0	5.4	52	Specific	565.02	307.5	10.2	8.84	7.09	308	>sp|P00740-6|FA9_HUMAN Coagulation factor IX OS=Homo sapiens variant 2 G 44 V GN=F9 PE=1 SV=2	117	sample=1 period=1 cycle=1189 experiment=8	sample=1 period=1 cycle=1189 experiment=8	17.0339
05427:2	1	K.LE[+58.005]E[+58.005]FVQGNLE[+43.990]R[+14.016].E		E[+44][+58]*2, R[+14]	754.356	2	1507.7	1507.69	0	9.2	52	Specific	573.1	344.05	9.28	9.51	6.9	308	>sp|P00740-6|FA9_HUMAN Coagulation factor IX OS=Homo sapiens variant 2 G 44 V GN=F9 PE=1 SV=2	117	sample=1 period=1 cycle=1093 experiment=12	sample=1 period=1 cycle=1093 experiment=12	15.0119
05931:2	1	K.LE[+58.005]E[+58.005]FVQGNLE[+43.990]R[+14.016].E		E[+44][+58]*2, R[+14]	754.355	2	1507.7	1507.69	0	8.2	52	Specific	574.68	277.23	22.49	10.44	6.73	308	>sp|P00740-6|FA9_HUMAN Coagulation factor IX OS=Homo sapiens variant 2 G 44 V GN=F9 PE=1 SV=2	117	sample=1 period=1 cycle=1126 experiment=14	sample=1 period=1 cycle=1126 experiment=14	15.7129
05487:2	1	K.LE[+58.005]E[+58.005]FVQGNLE[+43.990]R[+14.016].E		E[+44][+58]*2, R[+14]	754.355	2	1507.7	1507.69	0	7.5	52	Specific	578.85	321.95	23.24	8.74	7.19	308	>sp|P00740-6|FA9_HUMAN Coagulation factor IX OS=Homo sapiens variant 2 G 44 V GN=F9 PE=1 SV=2	117	sample=1 period=1 cycle=1097 experiment=13	sample=1 period=1 cycle=1097 experiment=13	15.0998
06756:2	1	K.LE[+58.005]E[+72.021]FVQGN[+14.016]LE[+43.990]R.E		E[+44][+58][+72], N[+14]	761.36	2	1521.71	1521.71	0	4.3	52	Specific	579.31	360.83	16.53	8.65	8.06	308	>sp|P00740-6|FA9_HUMAN Coagulation factor IX OS=Homo sapiens variant 2 G 44 V GN=F9 PE=1 SV=2	117	sample=1 period=1 cycle=1195 experiment=9	sample=1 period=1 cycle=1195 experiment=9	17.1535
05515:2	1	K.LE[+58.005]E[+58.005]FVQGNLE[+43.990]R[+14.016].E		E[+44][+58]*2, R[+14]	754.355	2	1507.7	1507.69	0	7.7	52	Specific	585.78	310.23	26.25	9.49	7.13	308	>sp|P00740-6|FA9_HUMAN Coagulation factor IX OS=Homo sapiens variant 2 G 44 V GN=F9 PE=1 SV=2	117	sample=1 period=1 cycle=1099 experiment=14	sample=1 period=1 cycle=1099 experiment=14	15.1423
05458:2	1	K.LE[+58.005]E[+58.005]FVQGNLE[+43.990]R[+14.016].E		E[+44][+58]*2, R[+14]	754.355	2	1507.7	1507.69	0	8.3	52	Specific	592.17	324.2	11.58	9.14	6.87	308	>sp|P00740-6|FA9_HUMAN Coagulation factor IX OS=Homo sapiens variant 2 G 44 V GN=F9 PE=1 SV=2	117	sample=1 period=1 cycle=1095 experiment=14	sample=1 period=1 cycle=1095 experiment=14	15.0561
05565:2	1	K.LE[+58.005]E[+58.005]FVQGNLE[+43.990]R[+14.016].E		E[+44][+58]*2, R[+14]	754.355	2	1507.7	1507.69	0	8.4	52	Specific	603.55	317.35	25.43	9.78	7.81	308	>sp|P00740-6|FA9_HUMAN Coagulation factor IX OS=Homo sapiens variant 2 G 44 V GN=F9 PE=1 SV=2	117	sample=1 period=1 cycle=1102 experiment=16	sample=1 period=1 cycle=1102 experiment=16	15.2084
05591:2	1	K.LE[+58.005]E[+58.005]FVQGNLE[+43.990]R[+14.016].E		E[+44][+58]*2, R[+14]	754.356	2	1507.71	1507.69	0	9.4	52	Specific	604.86	375.48	37.52	9.32	8.74	308	>sp|P00740-6|FA9_HUMAN Coagulation factor IX OS=Homo sapiens variant 2 G 44 V GN=F9 PE=1 SV=2	117	sample=1 period=1 cycle=1104 experiment=12	sample=1 period=1 cycle=1104 experiment=12	15.2483
05501:2	1	K.LE[+58.005]E[+58.005]FVQGNLE[+43.990]R[+14.016].E		E[+44][+58]*2, R[+14]	754.354	2	1507.7	1507.69	0	6.2	52	Specific	606.96	305.96	18.6	9.7	8.13	308	>sp|P00740-6|FA9_HUMAN Coagulation factor IX OS=Homo sapiens variant 2 G 44 V GN=F9 PE=1 SV=2	117	sample=1 period=1 cycle=1098 experiment=14	sample=1 period=1 cycle=1098 experiment=14	15.1219
05529:2	1	K.LE[+58.005]E[+58.005]FVQGNLE[+43.990]R[+14.016].E		E[+44][+58]*2, R[+14]	754.355	2	1507.7	1507.69	0	7.9	52	Specific	615.89	306.24	45.18	9.64	8.13	308	>sp|P00740-6|FA9_HUMAN Coagulation factor IX OS=Homo sapiens variant 2 G 44 V GN=F9 PE=1 SV=2	117	sample=1 period=1 cycle=1100 experiment=13	sample=1 period=1 cycle=1100 experiment=13	15.1639
05743:2	1	K.LE[+58.005]E[+58.005]FVQGNLE[+43.990]R[+14.016].E		E[+44][+58]*2, R[+14]	754.355	2	1507.7	1507.69	0	8.3	52	Specific	620.53	355.67	14.42	9.43	7.87	308	>sp|P00740-6|FA9_HUMAN Coagulation factor IX OS=Homo sapiens variant 2 G 44 V GN=F9 PE=1 SV=2	117	sample=1 period=1 cycle=1114 experiment=14	sample=1 period=1 cycle=1114 experiment=14	15.4611
05547:2	1	K.LE[+58.005]E[+58.005]FVQGNLE[+43.990]R[+14.016].E		E[+44][+58]*2, R[+14]	754.356	2	1507.7	1507.69	0	8.7	52	Specific	625.02	377.45	26.12	9.57	8.78	308	>sp|P00740-6|FA9_HUMAN Coagulation factor IX OS=Homo sapiens variant 2 G 44 V GN=F9 PE=1 SV=2	117	sample=1 period=1 cycle=1101 experiment=14	sample=1 period=1 cycle=1101 experiment=14	15.1862
05609:2	1	K.LE[+58.005]E[+58.005]FVQGNLE[+43.990]R[+14.016].E		E[+44][+58]*2, R[+14]	754.356	2	1507.71	1507.69	0	9.4	52	Specific	631.75	350.22	17.94	8.71	7.87	308	>sp|P00740-6|FA9_HUMAN Coagulation factor IX OS=Homo sapiens variant 2 G 44 V GN=F9 PE=1 SV=2	117	sample=1 period=1 cycle=1105 experiment=16	sample=1 period=1 cycle=1105 experiment=16	15.2711
05686:2	1	K.LE[+58.005]E[+58.005]FVQGNLE[+43.990]R[+14.016].E		E[+44][+58]*2, R[+14]	754.356	2	1507.7	1507.69	0	9.2	52	Specific	633.02	379.41	12.42	9.62	8.78	308	>sp|P00740-6|FA9_HUMAN Coagulation factor IX OS=Homo sapiens variant 2 G 44 V GN=F9 PE=1 SV=2	117	sample=1 period=1 cycle=1110 experiment=14	sample=1 period=1 cycle=1110 experiment=14	15.3765
05625:2	1	K.LE[+58.005]E[+58.005]FVQGNLE[+43.990]R[+14.016].E		E[+44][+58]*2, R[+14]	754.356	2	1507.7	1507.69	0	8.5	52	Specific	659.87	413.57	48.95	9.96	9.78	308	>sp|P00740-6|FA9_HUMAN Coagulation factor IX OS=Homo sapiens variant 2 G 44 V GN=F9 PE=1 SV=2	117	sample=1 period=1 cycle=1106 experiment=14	sample=1 period=1 cycle=1106 experiment=14	15.2913
07996:2	1	K.LE[+72.021]E[+43.990]FVQ[+0.984]GN[+14.016]LE[+72.021]R.E		E[+44][+72]*2, N[+14], Q[+1]	768.865	2	1536.72	1536.71	0	11.1	52	Specific	59.73	59.73	16.34	4.01	0.83	308	>sp|P00740-6|FA9_HUMAN Coagulation factor IX OS=Homo sapiens variant 2 G 44 V GN=F9 PE=1 SV=2	117	sample=1 period=1 cycle=1330 experiment=8	sample=1 period=1 cycle=1330 experiment=8	20.0755
00566:2	1	K.C[+71.037]SFEE[+72.021]AR.E		C[+71], E[+72]	492.707	2	984.406	984.409	0	-2.8	69	Specific	138.26	138.26	7.49	5.88	3.02	308	>sp|P00740-6|FA9_HUMAN Coagulation factor IX OS=Homo sapiens variant 2 G 44 V GN=F9 PE=1 SV=2	117	sample=1 period=1 cycle=787 experiment=4	sample=1 period=1 cycle=787 experiment=4	8.354
01397:2	1	K.C[+71.037]SFE[+43.990]E[+72.021]AR.E		C[+71], E[+44][+72]	514.707	2	1028.41	1028.4	0	6.7	69	Specific	14.66	14.66	14.66	4.05	0.91	308	>sp|P00740-6|FA9_HUMAN Coagulation factor IX OS=Homo sapiens variant 2 G 44 V GN=F9 PE=1 SV=2	117	sample=1 period=1 cycle=849 experiment=2	sample=1 period=1 cycle=849 experiment=2	9.7148
00754:2	1	K.C[+71.037]SFE[+72.021]E[+43.990]AR.E		C[+71], E[+44][+72]	514.705	2	1028.4	1028.4	0	3.5	69	Specific	20.25	20.25	20.25	4.53	1.25	308	>sp|P00740-6|FA9_HUMAN Coagulation factor IX OS=Homo sapiens variant 2 G 44 V GN=F9 PE=1 SV=2	117	sample=1 period=1 cycle=800 experiment=3	sample=1 period=1 cycle=800 experiment=3	8.6444
01107:2	1	K.C[+71.037]SFE[+58.005]E[+72.021]AR.E		C[+71], E[+58][+72]	521.713	2	1042.42	1042.41	0	4.5	69	Specific	41.82	41.82	0	3.43	1.41	308	>sp|P00740-6|FA9_HUMAN Coagulation factor IX OS=Homo sapiens variant 2 G 44 V GN=F9 PE=1 SV=2	117	sample=1 period=1 cycle=827 experiment=8	sample=1 period=1 cycle=827 experiment=8	9.232
01293:2	1	K.C[+71.037]SFE[+72.021]E[+43.990]AR.E		C[+71], E[+44][+72]	514.703	2	1028.4	1028.4	0	-0.9	69	Specific	59.91	59.91	59.91	6.14	1.96	308	>sp|P00740-6|FA9_HUMAN Coagulation factor IX OS=Homo sapiens variant 2 G 44 V GN=F9 PE=1 SV=2	117	sample=1 period=1 cycle=841 experiment=4	sample=1 period=1 cycle=841 experiment=4	9.5392
01156:2	1	K.C[+71.037]SFE[+43.990]E[+72.021]AR.E		C[+71], E[+44][+72]	514.704	2	1028.4	1028.4	0	2	69	Specific	65.11	65.11	0	4.39	0.9	308	>sp|P00740-6|FA9_HUMAN Coagulation factor IX OS=Homo sapiens variant 2 G 44 V GN=F9 PE=1 SV=2	117	sample=1 period=1 cycle=831 experiment=5	sample=1 period=1 cycle=831 experiment=5	9.3181
00355:2	1	K.C[+71.037]SFE[+43.990]E[+58.005]AR.E		C[+71], E[+44][+58]	507.701	2	1014.39	1014.38	0	10.6	69	Specific	73.15	73.15	0	3.08	1.07	308	>sp|P00740-6|FA9_HUMAN Coagulation factor IX OS=Homo sapiens variant 2 G 44 V GN=F9 PE=1 SV=2	117	sample=1 period=1 cycle=770 experiment=7	sample=1 period=1 cycle=770 experiment=7	7.977
01435:2	1	K.C[+71.037]SFE[+43.990]E[+72.021]AR.E		C[+71], E[+44][+72]	514.708	2	1028.41	1028.4	0	10	69	Specific	74.15	71.15	0	4.47	2.06	308	>sp|P00740-6|FA9_HUMAN Coagulation factor IX OS=Homo sapiens variant 2 G 44 V GN=F9 PE=1 SV=2	117	sample=1 period=1 cycle=852 experiment=3	sample=1 period=1 cycle=852 experiment=3	9.7821
01055:2	1	K.C[+71.037]SFE[+58.005]E[+72.021]AR.E		C[+71], E[+58][+72]	521.713	2	1042.42	1042.41	0	4.9	69	Specific	77.5	77.5	13.87	4.11	1.41	308	>sp|P00740-6|FA9_HUMAN Coagulation factor IX OS=Homo sapiens variant 2 G 44 V GN=F9 PE=1 SV=2	117	sample=1 period=1 cycle=823 experiment=7	sample=1 period=1 cycle=823 experiment=7	9.1467
01210:2	1	K.C[+71.037]SFE[+72.021]E[+58.005]AR.E		C[+71], E[+58][+72]	521.712	2	1042.42	1042.41	0	1.7	69	Specific	79.56	79.56	17.82	4.98	1.94	308	>sp|P00740-6|FA9_HUMAN Coagulation factor IX OS=Homo sapiens variant 2 G 44 V GN=F9 PE=1 SV=2	117	sample=1 period=1 cycle=835 experiment=5	sample=1 period=1 cycle=835 experiment=5	9.4059
00927:2	1	K.C[+71.037]SFE[+58.005]E[+72.021]AR.E		C[+71], E[+58][+72]	521.713	2	1042.42	1042.41	0	5	69	Specific	82.88	82.88	19.9	4.69	2.91	308	>sp|P00740-6|FA9_HUMAN Coagulation factor IX OS=Homo sapiens variant 2 G 44 V GN=F9 PE=1 SV=2	117	sample=1 period=1 cycle=813 experiment=4	sample=1 period=1 cycle=813 experiment=4	8.934
00827:2	1	K.C[+71.037]SFE[+43.990]E[+72.021]AR.E		C[+71], E[+44][+72]	514.703	2	1028.4	1028.4	0	-0.1	69	Specific	97.06	97.06	53.44	4.64	2.01	308	>sp|P00740-6|FA9_HUMAN Coagulation factor IX OS=Homo sapiens variant 2 G 44 V GN=F9 PE=1 SV=2	117	sample=1 period=1 cycle=805 experiment=3	sample=1 period=1 cycle=805 experiment=3	8.7561
00404:2	1	K.C[+71.037]SFE[+43.990]E[+72.021]AR.E		C[+71], E[+44][+72]	514.704	2	1028.4	1028.4	0	1.8	69	Specific	98.43	98.43	8.83	5.94	2.85	308	>sp|P00740-6|FA9_HUMAN Coagulation factor IX OS=Homo sapiens variant 2 G 44 V GN=F9 PE=1 SV=2	117	sample=1 period=1 cycle=774 experiment=9	sample=1 period=1 cycle=774 experiment=9	8.067
00978:2	1	K.C[+71.037]SFE[+72.021]E[+43.990]AR.E		C[+71], E[+44][+72]	514.703	2	1028.4	1028.4	0	0.8	69	Specific	99.37	99.37	23.91	5.3	2.23	308	>sp|P00740-6|FA9_HUMAN Coagulation factor IX OS=Homo sapiens variant 2 G 44 V GN=F9 PE=1 SV=2	117	sample=1 period=1 cycle=817 experiment=6	sample=1 period=1 cycle=817 experiment=6	9.0204
00892:2	1	K.C[+71.037]SFE[+58.005]E[+72.021]AR.E		C[+71], E[+58][+72]	521.714	2	1042.42	1042.41	0	5.8	69	Specific	101.76	101.76	23.89	3.58	1.95	308	>sp|P00740-6|FA9_HUMAN Coagulation factor IX OS=Homo sapiens variant 2 G 44 V GN=F9 PE=1 SV=2	117	sample=1 period=1 cycle=810 experiment=8	sample=1 period=1 cycle=810 experiment=8	8.8701
00770:2	1	K.C[+71.037]SFE[+43.990]E[+72.021]AR.E		C[+71], E[+44][+72]	514.706	2	1028.4	1028.4	0	5.8	69	Specific	102.88	102.88	41.65	5.02	2.91	308	>sp|P00740-6|FA9_HUMAN Coagulation factor IX OS=Homo sapiens variant 2 G 44 V GN=F9 PE=1 SV=2	117	sample=1 period=1 cycle=801 experiment=3	sample=1 period=1 cycle=801 experiment=3	8.6663
00427:2	1	K.C[+71.037]SFE[+72.021]E[+43.990]AR.E		C[+71], E[+44][+72]	514.705	2	1028.4	1028.4	0	2.9	69	Specific	108.85	103.89	13.52	4.37	1.27	308	>sp|P00740-6|FA9_HUMAN Coagulation factor IX OS=Homo sapiens variant 2 G 44 V GN=F9 PE=1 SV=2	117	sample=1 period=1 cycle=776 experiment=7	sample=1 period=1 cycle=776 experiment=7	8.1103
01031:2	1	K.C[+71.037]SFE[+43.990]E[+72.021]AR.E		C[+71], E[+44][+72]	514.703	2	1028.4	1028.4	0	-0.9	69	Specific	111.84	111.84	0	6.17	2.89	308	>sp|P00740-6|FA9_HUMAN Coagulation factor IX OS=Homo sapiens variant 2 G 44 V GN=F9 PE=1 SV=2	117	sample=1 period=1 cycle=821 experiment=7	sample=1 period=1 cycle=821 experiment=7	9.1049
01157:2	1	K.C[+71.037]SFE[+58.005]E[+72.021]AR.E		C[+71], E[+58][+72]	521.714	2	1042.42	1042.41	0	5.7	69	Specific	113.07	113.07	15.62	4.73	2.91	308	>sp|P00740-6|FA9_HUMAN Coagulation factor IX OS=Homo sapiens variant 2 G 44 V GN=F9 PE=1 SV=2	117	sample=1 period=1 cycle=831 experiment=6	sample=1 period=1 cycle=831 experiment=6	9.3189
00388:2	1	K.C[+71.037]SFE[+43.990]E[+72.021]AR.E		C[+71], E[+44][+72]	514.705	2	1028.4	1028.4	0	2.7	69	Specific	114.52	114.52	0	5.4	2.85	308	>sp|P00740-6|FA9_HUMAN Coagulation factor IX OS=Homo sapiens variant 2 G 44 V GN=F9 PE=1 SV=2	117	sample=1 period=1 cycle=773 experiment=6	sample=1 period=1 cycle=773 experiment=6	8.0432
00344:2	1	K.C[+71.037]SFE[+43.990]E[+58.005]AR.E		C[+71], E[+44][+58]	507.702	2	1014.4	1014.38	0	12.9	69	Specific	115.41	115.41	23.79	3.64	0.96	308	>sp|P00740-6|FA9_HUMAN Coagulation factor IX OS=Homo sapiens variant 2 G 44 V GN=F9 PE=1 SV=2	117	sample=1 period=1 cycle=769 experiment=5	sample=1 period=1 cycle=769 experiment=5	7.9536
00916:2	1	K.C[+71.037]SFE[+72.021]E[+58.005]AR.E		C[+71], E[+58][+72]	521.713	2	1042.42	1042.41	0	4.4	69	Specific	115.8	115.8	17.49	5.1	2.91	308	>sp|P00740-6|FA9_HUMAN Coagulation factor IX OS=Homo sapiens variant 2 G 44 V GN=F9 PE=1 SV=2	117	sample=1 period=1 cycle=812 experiment=5	sample=1 period=1 cycle=812 experiment=5	8.9124
00965:2	1	K.C[+71.037]SFE[+43.990]E[+72.021]AR.E		C[+71], E[+44][+72]	514.705	2	1028.4	1028.4	0	3	69	Specific	121.33	121.33	0	4.42	2.03	308	>sp|P00740-6|FA9_HUMAN Coagulation factor IX OS=Homo sapiens variant 2 G 44 V GN=F9 PE=1 SV=2	117	sample=1 period=1 cycle=816 experiment=6	sample=1 period=1 cycle=816 experiment=6	9.0001
01235:2	1	K.C[+71.037]SFE[+72.021]E[+58.005]AR.E		C[+71], E[+58][+72]	521.71	2	1042.41	1042.41	0	-2.4	69	Specific	125.9	125.9	39.29	5.68	3.02	308	>sp|P00740-6|FA9_HUMAN Coagulation factor IX OS=Homo sapiens variant 2 G 44 V GN=F9 PE=1 SV=2	117	sample=1 period=1 cycle=837 experiment=5	sample=1 period=1 cycle=837 experiment=5	9.4502
01054:2	1	K.C[+71.037]SFE[+43.990]E[+72.021]AR.E		C[+71], E[+44][+72]	514.706	2	1028.4	1028.4	0	5.3	69	Specific	130.94	130.94	1.48	6.26	4.14	308	>sp|P00740-6|FA9_HUMAN Coagulation factor IX OS=Homo sapiens variant 2 G 44 V GN=F9 PE=1 SV=2	117	sample=1 period=1 cycle=823 experiment=6	sample=1 period=1 cycle=823 experiment=6	9.1463
01131:2	1	K.C[+71.037]SFE[+72.021]E[+43.990]AR.E		C[+71], E[+44][+72]	514.706	2	1028.4	1028.4	0	5.9	69	Specific	138.97	138.97	16.55	5.6	3.7	308	>sp|P00740-6|FA9_HUMAN Coagulation factor IX OS=Homo sapiens variant 2 G 44 V GN=F9 PE=1 SV=2	117	sample=1 period=1 cycle=829 experiment=5	sample=1 period=1 cycle=829 experiment=5	9.274
00902:2	1	K.C[+71.037]SFE[+43.990]E[+72.021]AR.E		C[+71], E[+44][+72]	514.706	2	1028.4	1028.4	0	5	69	Specific	140.04	140.04	0	6.37	4.14	308	>sp|P00740-6|FA9_HUMAN Coagulation factor IX OS=Homo sapiens variant 2 G 44 V GN=F9 PE=1 SV=2	117	sample=1 period=1 cycle=811 experiment=6	sample=1 period=1 cycle=811 experiment=6	8.8906
00992:2	1	K.C[+71.037]SFE[+58.005]E[+72.021]AR.E		C[+71], E[+58][+72]	521.714	2	1042.42	1042.41	0	5.4	69	Specific	147.5	147.5	25.25	4.01	2.85	308	>sp|P00740-6|FA9_HUMAN Coagulation factor IX OS=Homo sapiens variant 2 G 44 V GN=F9 PE=1 SV=2	117	sample=1 period=1 cycle=818 experiment=5	sample=1 period=1 cycle=818 experiment=5	9.0404
00942:2	1	K.C[+71.037]SFE[+58.005]E[+72.021]AR.E		C[+71], E[+58][+72]	521.713	2	1042.42	1042.41	0	4.3	69	Specific	153.73	153.73	11.63	4.49	3.38	308	>sp|P00740-6|FA9_HUMAN Coagulation factor IX OS=Homo sapiens variant 2 G 44 V GN=F9 PE=1 SV=2	117	sample=1 period=1 cycle=814 experiment=6	sample=1 period=1 cycle=814 experiment=6	8.9562
01044:2	1	K.C[+71.037]SFE[+72.021]E[+43.990]AR.E		C[+71], E[+44][+72]	514.704	2	1028.4	1028.4	0	1.9	69	Specific	161.66	131.33	10.96	4.29	2.03	308	>sp|P00740-6|FA9_HUMAN Coagulation factor IX OS=Homo sapiens variant 2 G 44 V GN=F9 PE=1 SV=2	117	sample=1 period=1 cycle=822 experiment=5	sample=1 period=1 cycle=822 experiment=5	9.1258
00798:2	1	K.C[+71.037]SFE[+43.990]E[+72.021]AR.E		C[+71], E[+44][+72]	514.705	2	1028.4	1028.4	0	3.6	69	Specific	165.65	165.65	47.63	5.23	3.07	308	>sp|P00740-6|FA9_HUMAN Coagulation factor IX OS=Homo sapiens variant 2 G 44 V GN=F9 PE=1 SV=2	117	sample=1 period=1 cycle=803 experiment=3	sample=1 period=1 cycle=803 experiment=3	8.7108
00903:2	1	K.C[+71.037]SFE[+58.005]E[+72.021]AR.E		C[+71], E[+58][+72]	521.714	2	1042.42	1042.41	0	5.5	69	Specific	166.66	145.99	20.79	5.14	3.38	308	>sp|P00740-6|FA9_HUMAN Coagulation factor IX OS=Homo sapiens variant 2 G 44 V GN=F9 PE=1 SV=2	117	sample=1 period=1 cycle=811 experiment=7	sample=1 period=1 cycle=811 experiment=7	8.891
00966:2	1	K.C[+71.037]SFE[+58.005]E[+72.021]AR.E		C[+71], E[+58][+72]	521.713	2	1042.42	1042.41	0	3.5	69	Specific	169.09	167.88	21.82	6.22	3.71	308	>sp|P00740-6|FA9_HUMAN Coagulation factor IX OS=Homo sapiens variant 2 G 44 V GN=F9 PE=1 SV=2	117	sample=1 period=1 cycle=816 experiment=7	sample=1 period=1 cycle=816 experiment=7	9.0006
00439:2	1	K.C[+71.037]SFE[+43.990]E[+72.021]AR.E		C[+71], E[+44][+72]	514.703	2	1028.4	1028.4	0	-0.2	69	Specific	169.81	169.81	0	5.17	2.94	308	>sp|P00740-6|FA9_HUMAN Coagulation factor IX OS=Homo sapiens variant 2 G 44 V GN=F9 PE=1 SV=2	117	sample=1 period=1 cycle=777 experiment=5	sample=1 period=1 cycle=777 experiment=5	8.131
00868:2	1	K.C[+71.037]SFE[+58.005]E[+72.021]AR.E		C[+71], E[+58][+72]	521.714	2	1042.42	1042.41	0	6.5	69	Specific	172.84	172.84	20.44	5.35	3.86	308	>sp|P00740-6|FA9_HUMAN Coagulation factor IX OS=Homo sapiens variant 2 G 44 V GN=F9 PE=1 SV=2	117	sample=1 period=1 cycle=808 experiment=7	sample=1 period=1 cycle=808 experiment=7	8.826
00632:2	1	K.C[+71.037]SFE[+43.990]E[+72.021]AR.E		C[+71], E[+44][+72]	514.702	2	1028.4	1028.4	0	-2	69	Specific	177.4	177.4	24.56	6.08	3.12	308	>sp|P00740-6|FA9_HUMAN Coagulation factor IX OS=Homo sapiens variant 2 G 44 V GN=F9 PE=1 SV=2	117	sample=1 period=1 cycle=791 experiment=8	sample=1 period=1 cycle=791 experiment=8	8.445
00841:2	1	K.C[+71.037]SFE[+43.990]E[+72.021]AR.E		C[+71], E[+44][+72]	514.702	2	1028.4	1028.4	0	-1.4	69	Specific	179.9	179.9	18.23	5.22	2.94	308	>sp|P00740-6|FA9_HUMAN Coagulation factor IX OS=Homo sapiens variant 2 G 44 V GN=F9 PE=1 SV=2	117	sample=1 period=1 cycle=806 experiment=4	sample=1 period=1 cycle=806 experiment=4	8.7789
00611:2	1	K.C[+71.037]SFE[+43.990]E[+72.021]AR.E		C[+71], E[+44][+72]	514.701	2	1028.39	1028.4	0	-3.9	69	Specific	183.08	183.08	23.7	6.23	3.28	308	>sp|P00740-6|FA9_HUMAN Coagulation factor IX OS=Homo sapiens variant 2 G 44 V GN=F9 PE=1 SV=2	117	sample=1 period=1 cycle=790 experiment=4	sample=1 period=1 cycle=790 experiment=4	8.421
00953:2	1	K.C[+71.037]SFE[+72.021]E[+43.990]AR.E		C[+71], E[+44][+72]	514.704	2	1028.4	1028.4	0	1.4	69	Specific	183.14	183.14	20.9	6.07	3.32	308	>sp|P00740-6|FA9_HUMAN Coagulation factor IX OS=Homo sapiens variant 2 G 44 V GN=F9 PE=1 SV=2	117	sample=1 period=1 cycle=815 experiment=5	sample=1 period=1 cycle=815 experiment=5	8.9789
00416:2	1	K.C[+71.037]SFE[+58.005]E[+58.005]AR.E		C[+71], E[+58]*2	514.703	2	1028.4	1028.4	0	-0.8	69	Specific	202.63	202.63	22.08	5.85	3.21	308	>sp|P00740-6|FA9_HUMAN Coagulation factor IX OS=Homo sapiens variant 2 G 44 V GN=F9 PE=1 SV=2	117	sample=1 period=1 cycle=775 experiment=7	sample=1 period=1 cycle=775 experiment=7	8.0889
00451:2	1	K.C[+71.037]SFE[+43.990]E[+72.021]AR.E		C[+71], E[+44][+72]	514.704	2	1028.4	1028.4	0	2.2	69	Specific	203.4	203.4	0	5.58	3.43	308	>sp|P00740-6|FA9_HUMAN Coagulation factor IX OS=Homo sapiens variant 2 G 44 V GN=F9 PE=1 SV=2	117	sample=1 period=1 cycle=778 experiment=5	sample=1 period=1 cycle=778 experiment=5	8.1537
00462:2	1	K.C[+71.037]SFE[+43.990]E[+72.021]AR.E		C[+71], E[+44][+72]	514.705	2	1028.4	1028.4	0	3.2	69	Specific	204.8	204.8	8.74	4.97	3.15	308	>sp|P00740-6|FA9_HUMAN Coagulation factor IX OS=Homo sapiens variant 2 G 44 V GN=F9 PE=1 SV=2	117	sample=1 period=1 cycle=779 experiment=5	sample=1 period=1 cycle=779 experiment=5	8.1754
00891:2	1	K.C[+71.037]SFE[+72.021]E[+43.990]AR.E		C[+71], E[+44][+72]	514.705	2	1028.4	1028.4	0	4.5	69	Specific	206.64	206.64	5.35	6.87	4.45	308	>sp|P00740-6|FA9_HUMAN Coagulation factor IX OS=Homo sapiens variant 2 G 44 V GN=F9 PE=1 SV=2	117	sample=1 period=1 cycle=810 experiment=7	sample=1 period=1 cycle=810 experiment=7	8.8696
00550:2	1	K.C[+71.037]SFE[+43.990]E[+72.021]AR.E		C[+71], E[+44][+72]	514.704	2	1028.4	1028.4	0	1.6	69	Specific	218.37	218.37	0	5.84	3.43	308	>sp|P00740-6|FA9_HUMAN Coagulation factor IX OS=Homo sapiens variant 2 G 44 V GN=F9 PE=1 SV=2	117	sample=1 period=1 cycle=786 experiment=5	sample=1 period=1 cycle=786 experiment=5	8.3316
00482:2	1	K.C[+71.037]SFE[+72.021]E[+43.990]AR.E		C[+71], E[+44][+72]	514.705	2	1028.4	1028.4	0	3.7	69	Specific	228.79	217.67	11.27	5.03	3.15	308	>sp|P00740-6|FA9_HUMAN Coagulation factor IX OS=Homo sapiens variant 2 G 44 V GN=F9 PE=1 SV=2	117	sample=1 period=1 cycle=781 experiment=4	sample=1 period=1 cycle=781 experiment=4	8.2194
00495:2	1	K.C[+71.037]SFE[+43.990]E[+72.021]AR.E		C[+71], E[+44][+72]	514.705	2	1028.4	1028.4	0	3.4	69	Specific	244.36	244.36	8.72	5.04	4.1	308	>sp|P00740-6|FA9_HUMAN Coagulation factor IX OS=Homo sapiens variant 2 G 44 V GN=F9 PE=1 SV=2	117	sample=1 period=1 cycle=782 experiment=4	sample=1 period=1 cycle=782 experiment=4	8.2417
00472:2	1	K.C[+71.037]SFE[+58.005]E[+58.005]AR.E		C[+71], E[+58]*2	514.705	2	1028.4	1028.4	0	3	69	Specific	262.81	225.24	29.21	5.9	4.33	308	>sp|P00740-6|FA9_HUMAN Coagulation factor IX OS=Homo sapiens variant 2 G 44 V GN=F9 PE=1 SV=2	117	sample=1 period=1 cycle=780 experiment=5	sample=1 period=1 cycle=780 experiment=5	8.1986
00877:2	1	K.C[+71.037]SFE[+43.990]E[+58.005]AR[+28.031].E		C[+71], E[+44][+58], R[+28]	521.713	2	1042.42	1042.41	0	4.5	69	Specific	131.48	96.44	0	3.98	1.95	308	>sp|P00740-6|FA9_HUMAN Coagulation factor IX OS=Homo sapiens variant 2 G 44 V GN=F9 PE=1 SV=2	117	sample=1 period=1 cycle=809 experiment=5	sample=1 period=1 cycle=809 experiment=5	8.847
03838:2	1	R.E[-18.011]VFE[+72.021]NTE[+58.005]R.T		E[-18][+58][+72]	568.251	2	1135.49	1135.49	0	4.1	76	Specific	43.11	43.11	20	3.93	1.38	308	>sp|P00740-6|FA9_HUMAN Coagulation factor IX OS=Homo sapiens variant 2 G 44 V GN=F9 PE=1 SV=2	117	sample=1 period=1 cycle=998 experiment=6	sample=1 period=1 cycle=998 experiment=6	12.952
03476:2	1	R.E[-18.011]VFE[+58.005]NTE[+58.005]R.T		E[-18][+58]*2	561.243	2	1121.48	1121.47	0	4.1	76	Specific	53.62	38.16	38.16	3.03	0.9	308	>sp|P00740-6|FA9_HUMAN Coagulation factor IX OS=Homo sapiens variant 2 G 44 V GN=F9 PE=1 SV=2	117	sample=1 period=1 cycle=977 experiment=8	sample=1 period=1 cycle=977 experiment=8	12.4952
02090:2	1	R.E[+43.990]VFE[+58.005]NTE[+14.016]R.T		E[+14][+44][+58]	570.251	2	1139.49	1139.48	0	8.5	76	Specific	86.33	86.33	8.2	4.53	2.83	308	>sp|P00740-6|FA9_HUMAN Coagulation factor IX OS=Homo sapiens variant 2 G 44 V GN=F9 PE=1 SV=2	117	sample=1 period=1 cycle=894 experiment=9	sample=1 period=1 cycle=894 experiment=9	10.6963
01957:2	1	R.E[+43.990]VFE[+58.005]NTE[+14.016]R.T		E[+14][+44][+58]	570.247	2	1139.49	1139.48	0	1.4	76	Specific	86.71	82.88	15.15	3.99	1.21	308	>sp|P00740-6|FA9_HUMAN Coagulation factor IX OS=Homo sapiens variant 2 G 44 V GN=F9 PE=1 SV=2	117	sample=1 period=1 cycle=886 experiment=6	sample=1 period=1 cycle=886 experiment=6	10.5252
02157:2	1	R.[+14.016]E[+43.990]VFE[+43.990]NTE[+14.016]R.T		.[14], E[+14][+44]*2	570.25	2	1139.49	1139.49	0	7.5	76	Specific	91.22	65.31	0.34	4.32	1.38	308	>sp|P00740-6|FA9_HUMAN Coagulation factor IX OS=Homo sapiens variant 2 G 44 V GN=F9 PE=1 SV=2	117	sample=1 period=1 cycle=898 experiment=6	sample=1 period=1 cycle=898 experiment=6	10.7818
03904:2	1	R.E[-18.011]VFE[+72.021]NTE[+43.990]R.T		E[-18][+44][+72]	561.245	2	1121.48	1121.47	0	7.1	76	Specific	111.61	111.61	2.45	4.82	2.9	308	>sp|P00740-6|FA9_HUMAN Coagulation factor IX OS=Homo sapiens variant 2 G 44 V GN=F9 PE=1 SV=2	117	sample=1 period=1 cycle=1002 experiment=4	sample=1 period=1 cycle=1002 experiment=4	13.0371
02344:2	1	R.E[-18.011]VFE[+43.990]NTE[+58.005]R.T		E[-18][+44][+58]	554.236	2	1107.46	1107.46	0	4.4	76	Specific	111.78	41.15	41.15	4.1	0.9	308	>sp|P00740-6|FA9_HUMAN Coagulation factor IX OS=Homo sapiens variant 2 G 44 V GN=F9 PE=1 SV=2	117	sample=1 period=1 cycle=909 experiment=6	sample=1 period=1 cycle=909 experiment=6	11.0187
02360:2	1	R.E[-18.011]VFE[+43.990]NTE[+58.005]R.T		E[-18][+44][+58]	554.236	2	1107.46	1107.46	0	4.9	76	Specific	128.36	92.11	92.11	4.78	2.9	308	>sp|P00740-6|FA9_HUMAN Coagulation factor IX OS=Homo sapiens variant 2 G 44 V GN=F9 PE=1 SV=2	117	sample=1 period=1 cycle=910 experiment=5	sample=1 period=1 cycle=910 experiment=5	11.0396
02860:2	1	R.E[-18.011]VFE[+58.005]NTE[+58.005]R.T		E[-18][+58]*2	561.244	2	1121.48	1121.47	0	6.2	76	Specific	151.38	81.29	5.44	3.63	1.94	308	>sp|P00740-6|FA9_HUMAN Coagulation factor IX OS=Homo sapiens variant 2 G 44 V GN=F9 PE=1 SV=2	117	sample=1 period=1 cycle=939 experiment=8	sample=1 period=1 cycle=939 experiment=8	11.667
02701:2	1	R.E[-18.011]VFE[+58.005]NTE[+58.005]R.T		E[-18][+58]*2	561.243	2	1121.48	1121.47	0	4.1	76	Specific	174.84	122.42	122.42	4.08	2.84	308	>sp|P00740-6|FA9_HUMAN Coagulation factor IX OS=Homo sapiens variant 2 G 44 V GN=F9 PE=1 SV=2	117	sample=1 period=1 cycle=929 experiment=5	sample=1 period=1 cycle=929 experiment=5	11.4471
02521:2	1	R.E[-18.011]VFE[+72.021]NTE[+43.990]R.T		E[-18][+44][+72]	561.242	2	1121.48	1121.47	0	2.8	76	Specific	201.99	168.95	2.49	6.22	3.67	308	>sp|P00740-6|FA9_HUMAN Coagulation factor IX OS=Homo sapiens variant 2 G 44 V GN=F9 PE=1 SV=2	117	sample=1 period=1 cycle=919 experiment=4	sample=1 period=1 cycle=919 experiment=4	11.2327
01490:2	1	R.E[-18.011]VFE[+58.005]NTE[+43.990]R.T		E[-18][+44][+58]	554.235	2	1107.46	1107.46	0	3.7	76	Specific	225.26	210.05	210.05	6.19	3.8	308	>sp|P00740-6|FA9_HUMAN Coagulation factor IX OS=Homo sapiens variant 2 G 44 V GN=F9 PE=1 SV=2	117	sample=1 period=1 cycle=856 experiment=5	sample=1 period=1 cycle=856 experiment=5	9.8711
05631:2	1	R.E[-18.011]VFE[+72.021]N[+14.016]TE[+43.990]R.T		E[-18][+44][+72], N[+14]	568.251	2	1135.49	1135.49	0	3.9	76	Specific	6.68	6.68	6.68	2.73	0.34	308	>sp|P00740-6|FA9_HUMAN Coagulation factor IX OS=Homo sapiens variant 2 G 44 V GN=F9 PE=1 SV=2	117	sample=1 period=1 cycle=1107 experiment=5	sample=1 period=1 cycle=1107 experiment=5	15.3077
03384:2	1	R.E[-18.011]VFE[+43.990]N[+14.016]TE[+43.990]R.T		E[-18][+44]*2, N[+14]	554.234	2	1107.46	1107.46	0	0.7	76	Specific	34.56	34.56	34.56	4.67	1.19	308	>sp|P00740-6|FA9_HUMAN Coagulation factor IX OS=Homo sapiens variant 2 G 44 V GN=F9 PE=1 SV=2	117	sample=1 period=1 cycle=972 experiment=4	sample=1 period=1 cycle=972 experiment=4	12.3851
03869:2	1	R.E[-18.011]VFE[+72.021]N[+14.016]TE[+43.990]R.T		E[-18][+44][+72], N[+14]	568.25	2	1135.49	1135.49	0	2	76	Specific	38.99	38.99	38.99	3.76	0.34	308	>sp|P00740-6|FA9_HUMAN Coagulation factor IX OS=Homo sapiens variant 2 G 44 V GN=F9 PE=1 SV=2	117	sample=1 period=1 cycle=1000 experiment=5	sample=1 period=1 cycle=1000 experiment=5	12.9952
03852:2	1	R.E[-18.011]VFE[+72.021]N[+14.016]TE[+43.990]R.T		E[-18][+44][+72], N[+14]	568.251	2	1135.49	1135.49	0	3.9	76	Specific	62.25	16.62	16.62	4.36	0.34	308	>sp|P00740-6|FA9_HUMAN Coagulation factor IX OS=Homo sapiens variant 2 G 44 V GN=F9 PE=1 SV=2	117	sample=1 period=1 cycle=999 experiment=3	sample=1 period=1 cycle=999 experiment=3	12.9721
05360:2	1	R.E[-18.011]VFE[+72.021]N[+14.016]TE[+43.990]R.T		E[-18][+44][+72], N[+14]	568.254	2	1135.5	1135.49	0	8.8	76	Specific	68.5	68.5	68.5	3.79	1.04	308	>sp|P00740-6|FA9_HUMAN Coagulation factor IX OS=Homo sapiens variant 2 G 44 V GN=F9 PE=1 SV=2	117	sample=1 period=1 cycle=1089 experiment=3	sample=1 period=1 cycle=1089 experiment=3	14.9185
03180:2	1	R.E[-18.011]VFE[+43.990]N[+14.016]TE[+43.990]R.T		E[-18][+44]*2, N[+14]	554.236	2	1107.46	1107.46	0	5.4	76	Specific	73.56	73.56	11.73	4.21	1.38	308	>sp|P00740-6|FA9_HUMAN Coagulation factor IX OS=Homo sapiens variant 2 G 44 V GN=F9 PE=1 SV=2	117	sample=1 period=1 cycle=960 experiment=5	sample=1 period=1 cycle=960 experiment=5	12.1245
03354:2	1	R.E[-18.011]VFE[+43.990]N[+14.016]TE[+43.990]R.T		E[-18][+44]*2, N[+14]	554.237	2	1107.47	1107.46	0	6.2	76	Specific	74.08	74.08	29.68	5.51	2.87	308	>sp|P00740-6|FA9_HUMAN Coagulation factor IX OS=Homo sapiens variant 2 G 44 V GN=F9 PE=1 SV=2	117	sample=1 period=1 cycle=970 experiment=4	sample=1 period=1 cycle=970 experiment=4	12.3419
04232:2	1	R.E[-18.011]VFE[+58.005]N[+14.016]TE[+43.990]R.T		E[-18][+44][+58], N[+14]	561.244	2	1121.48	1121.47	0	4.9	76	Specific	76.63	76.63	13.59	6.31	3.04	308	>sp|P00740-6|FA9_HUMAN Coagulation factor IX OS=Homo sapiens variant 2 G 44 V GN=F9 PE=1 SV=2	117	sample=1 period=1 cycle=1020 experiment=4	sample=1 period=1 cycle=1020 experiment=4	13.4153
04573:2	1	R.E[-18.011]VFE[+72.021]N[+14.016]TE[+43.990]R.T		E[-18][+44][+72], N[+14]	568.249	2	1135.49	1135.49	0	0.8	76	Specific	98.75	51.97	51.97	3.72	0.81	308	>sp|P00740-6|FA9_HUMAN Coagulation factor IX OS=Homo sapiens variant 2 G 44 V GN=F9 PE=1 SV=2	117	sample=1 period=1 cycle=1040 experiment=5	sample=1 period=1 cycle=1040 experiment=5	13.8481
03889:2	1	R.E[-18.011]VFE[+72.021]N[+14.016]TE[+43.990]R.T		E[-18][+44][+72], N[+14]	568.251	2	1135.49	1135.49	0	4	76	Specific	101.14	79.57	30.5	3.66	0.81	308	>sp|P00740-6|FA9_HUMAN Coagulation factor IX OS=Homo sapiens variant 2 G 44 V GN=F9 PE=1 SV=2	117	sample=1 period=1 cycle=1001 experiment=7	sample=1 period=1 cycle=1001 experiment=7	13.017
03181:2	1	R.E[-18.011]VFE[+43.990]N[+14.016]TE[+58.005]R.T		E[-18][+44][+58], N[+14]	561.244	2	1121.48	1121.47	0	5	76	Specific	116.37	84.54	84.54	4.59	2.9	308	>sp|P00740-6|FA9_HUMAN Coagulation factor IX OS=Homo sapiens variant 2 G 44 V GN=F9 PE=1 SV=2	117	sample=1 period=1 cycle=960 experiment=6	sample=1 period=1 cycle=960 experiment=6	12.1249
03420:2	1	R.E[-18.011]VFE[+58.005]N[+14.016]TE[+43.990]R.T		E[-18][+44][+58], N[+14]	561.242	2	1121.48	1121.47	0	2.6	76	Specific	117.24	98	7.46	4.49	2.18	308	>sp|P00740-6|FA9_HUMAN Coagulation factor IX OS=Homo sapiens variant 2 G 44 V GN=F9 PE=1 SV=2	117	sample=1 period=1 cycle=974 experiment=7	sample=1 period=1 cycle=974 experiment=7	12.4293
02257:2	1	R.E[-18.011]VFE[+58.005]N[+14.016]TE[+43.990]R.T		E[-18][+44][+58], N[+14]	561.243	2	1121.48	1121.47	0	4.5	76	Specific	118.99	118.99	41.71	5.65	3.06	308	>sp|P00740-6|FA9_HUMAN Coagulation factor IX OS=Homo sapiens variant 2 G 44 V GN=F9 PE=1 SV=2	117	sample=1 period=1 cycle=904 experiment=9	sample=1 period=1 cycle=904 experiment=9	10.9133
02719:2	1	R.E[-18.011]VFE[+43.990]N[+14.016]TE[+43.990]R.T		E[-18][+44]*2, N[+14]	554.236	2	1107.46	1107.46	0	5.2	76	Specific	120.9	120.9	21.98	5.85	3.06	308	>sp|P00740-6|FA9_HUMAN Coagulation factor IX OS=Homo sapiens variant 2 G 44 V GN=F9 PE=1 SV=2	117	sample=1 period=1 cycle=930 experiment=5	sample=1 period=1 cycle=930 experiment=5	11.4689
01956:2	1	R.E[-18.011]VFE[+43.990]N[+14.016]TE[+43.990]R.T		E[-18][+44]*2, N[+14]	554.239	2	1107.47	1107.46	0	10.5	76	Specific	121.33	102.62	79.94	5.43	2.92	308	>sp|P00740-6|FA9_HUMAN Coagulation factor IX OS=Homo sapiens variant 2 G 44 V GN=F9 PE=1 SV=2	117	sample=1 period=1 cycle=886 experiment=5	sample=1 period=1 cycle=886 experiment=5	10.5243
04215:2	1	R.E[-18.011]VFE[+72.021]NTE[+43.990]R[+14.016].T		E[-18][+44][+72], R[+14]	568.25	2	1135.49	1135.49	0	1.9	76	Specific	129.26	129.26	32.31	5.28	2.97	308	>sp|P00740-6|FA9_HUMAN Coagulation factor IX OS=Homo sapiens variant 2 G 44 V GN=F9 PE=1 SV=2	117	sample=1 period=1 cycle=1019 experiment=5	sample=1 period=1 cycle=1019 experiment=5	13.3948
02156:2	1	R.E[-18.011]VFE[+58.005]N[+14.016]TE[+43.990]R.T		E[-18][+44][+58], N[+14]	561.245	2	1121.48	1121.47	0	6.6	76	Specific	143.22	143.22	4.95	5.46	3.66	308	>sp|P00740-6|FA9_HUMAN Coagulation factor IX OS=Homo sapiens variant 2 G 44 V GN=F9 PE=1 SV=2	117	sample=1 period=1 cycle=898 experiment=5	sample=1 period=1 cycle=898 experiment=5	10.7809
02039:2	1	R.E[+43.990]VFE[+14.016]N[+14.016]TE[+43.990]R.T		E[+14][+44]*2, N[+14]	570.25	2	1139.49	1139.49	0	6	76	Specific	150.87	150.87	26.37	5.61	3.66	308	>sp|P00740-6|FA9_HUMAN Coagulation factor IX OS=Homo sapiens variant 2 G 44 V GN=F9 PE=1 SV=2	117	sample=1 period=1 cycle=891 experiment=6	sample=1 period=1 cycle=891 experiment=6	10.6307
02632:2	1	R.E[-18.011]VFE[+43.990]N[+14.016]TE[+58.005]R.T		E[-18][+44][+58], N[+14]	561.243	2	1121.48	1121.47	0	4.2	76	Specific	159.53	39.56	14.06	3.88	0.9	308	>sp|P00740-6|FA9_HUMAN Coagulation factor IX OS=Homo sapiens variant 2 G 44 V GN=F9 PE=1 SV=2	117	sample=1 period=1 cycle=925 experiment=5	sample=1 period=1 cycle=925 experiment=5	11.3615
02330:2	1	R.E[-18.011]VFE[+43.990]NTE[+43.990]R[+14.016].T		E[-18][+44]*2, R[+14]	554.234	2	1107.46	1107.46	0	1.9	76	Specific	164.58	148.78	124.35	5.52	3.17	308	>sp|P00740-6|FA9_HUMAN Coagulation factor IX OS=Homo sapiens variant 2 G 44 V GN=F9 PE=1 SV=2	117	sample=1 period=1 cycle=908 experiment=7	sample=1 period=1 cycle=908 experiment=7	10.998
03756:2	1	R.E[-18.011]VFE[+58.005]N[+14.016]TE[+43.990]R.T		E[-18][+44][+58], N[+14]	561.244	2	1121.48	1121.47	0	4.8	76	Specific	175.58	164.79	0.86	6.48	4.27	308	>sp|P00740-6|FA9_HUMAN Coagulation factor IX OS=Homo sapiens variant 2 G 44 V GN=F9 PE=1 SV=2	117	sample=1 period=1 cycle=993 experiment=6	sample=1 period=1 cycle=993 experiment=6	12.843
02927:2	1	R.E[-18.011]VFE[+58.005]N[+14.016]TE[+43.990]R.T		E[-18][+44][+58], N[+14]	561.243	2	1121.48	1121.47	0	4	76	Specific	199.69	166.96	31.03	5.21	3.05	308	>sp|P00740-6|FA9_HUMAN Coagulation factor IX OS=Homo sapiens variant 2 G 44 V GN=F9 PE=1 SV=2	117	sample=1 period=1 cycle=943 experiment=8	sample=1 period=1 cycle=943 experiment=8	11.7541
02984:2	1	R.E[-18.011]VFE[+58.005]N[+14.016]TE[+43.990]R.T		E[-18][+44][+58], N[+14]	561.244	2	1121.48	1121.47	0	5.9	76	Specific	205.12	149.63	9.68	4.73	3.34	308	>sp|P00740-6|FA9_HUMAN Coagulation factor IX OS=Homo sapiens variant 2 G 44 V GN=F9 PE=1 SV=2	117	sample=1 period=1 cycle=947 experiment=4	sample=1 period=1 cycle=947 experiment=4	11.8391
02618:2	1	R.E[-18.011]VFE[+58.005]N[+14.016]TE[+43.990]R.T		E[-18][+44][+58], N[+14]	561.243	2	1121.48	1121.47	0	3.6	76	Specific	207.54	152.78	152.78	4.72	2.97	308	>sp|P00740-6|FA9_HUMAN Coagulation factor IX OS=Homo sapiens variant 2 G 44 V GN=F9 PE=1 SV=2	117	sample=1 period=1 cycle=924 experiment=8	sample=1 period=1 cycle=924 experiment=8	11.3418
02736:2	1	R.E[-18.011]VFE[+58.005]NTE[+43.990]R[+14.016].T		E[-18][+44][+58], R[+14]	561.244	2	1121.48	1121.47	0	5.6	76	Specific	213.12	154.99	42.84	4.6	3.34	308	>sp|P00740-6|FA9_HUMAN Coagulation factor IX OS=Homo sapiens variant 2 G 44 V GN=F9 PE=1 SV=2	117	sample=1 period=1 cycle=931 experiment=5	sample=1 period=1 cycle=931 experiment=5	11.4911
02427:2	1	R.E[-18.011]VFE[+43.990]NTE[+43.990]R[+14.016].T		E[-18][+44]*2, R[+14]	554.235	2	1107.46	1107.46	0	3.9	76	Specific	214.44	208.26	3.34	7.15	3.87	308	>sp|P00740-6|FA9_HUMAN Coagulation factor IX OS=Homo sapiens variant 2 G 44 V GN=F9 PE=1 SV=2	117	sample=1 period=1 cycle=914 experiment=4	sample=1 period=1 cycle=914 experiment=4	11.124
02664:2	1	R.E[-18.011]VFE[+58.005]N[+14.016]TE[+43.990]R.T		E[-18][+44][+58], N[+14]	561.244	2	1121.48	1121.47	0	5.1	76	Specific	218.26	117.32	99.35	5.23	2.9	308	>sp|P00740-6|FA9_HUMAN Coagulation factor IX OS=Homo sapiens variant 2 G 44 V GN=F9 PE=1 SV=2	117	sample=1 period=1 cycle=927 experiment=4	sample=1 period=1 cycle=927 experiment=4	11.4034
03040:2	1	R.E[-18.011]VFE[+58.005]N[+14.016]TE[+43.990]R.T		E[-18][+44][+58], N[+14]	561.244	2	1121.48	1121.47	0	5	76	Specific	225.93	199.88	30.95	5.28	3.48	308	>sp|P00740-6|FA9_HUMAN Coagulation factor IX OS=Homo sapiens variant 2 G 44 V GN=F9 PE=1 SV=2	117	sample=1 period=1 cycle=951 experiment=5	sample=1 period=1 cycle=951 experiment=5	11.9281
02721:2	1	R.E[-18.011]VFE[+58.005]NTE[+43.990]R[+14.016].T		E[-18][+44][+58], R[+14]	561.244	2	1121.48	1121.47	0	5.1	76	Specific	238.18	152.68	22.54	4.84	3.34	308	>sp|P00740-6|FA9_HUMAN Coagulation factor IX OS=Homo sapiens variant 2 G 44 V GN=F9 PE=1 SV=2	117	sample=1 period=1 cycle=930 experiment=7	sample=1 period=1 cycle=930 experiment=7	11.4697
02684:2	1	R.E[-18.011]VFE[+58.005]NTE[+43.990]R[+14.016].T		E[-18][+44][+58], R[+14]	561.244	2	1121.48	1121.47	0	5.8	76	Specific	245.81	139.44	62.13	5.03	4.22	308	>sp|P00740-6|FA9_HUMAN Coagulation factor IX OS=Homo sapiens variant 2 G 44 V GN=F9 PE=1 SV=2	117	sample=1 period=1 cycle=928 experiment=5	sample=1 period=1 cycle=928 experiment=5	11.4256
01115:2	1	R.TTEFWK.Q			406.203	2	811.399	811.399	0	1.2	84	Specific	135.71	135.71	135.71	6.17	3.55	308	>sp|P00740-6|FA9_HUMAN Coagulation factor IX OS=Homo sapiens variant 2 G 44 V GN=F9 PE=1 SV=2	117	sample=1 period=1 cycle=828 experiment=2	sample=1 period=1 cycle=828 experiment=2	9.25
01101:2	1	R.TTEFWK.Q			406.203	2	811.399	811.399	0	0.3	84	Specific	145.71	145.71	145.71	5.98	3.2	308	>sp|P00740-6|FA9_HUMAN Coagulation factor IX OS=Homo sapiens variant 2 G 44 V GN=F9 PE=1 SV=2	117	sample=1 period=1 cycle=827 experiment=2	sample=1 period=1 cycle=827 experiment=2	9.2283
01517:2	1	R.TTEFWK.Q			406.203	2	811.399	811.399	0	1	84	Specific	159.21	159.21	159.21	7.03	3.62	308	>sp|P00740-6|FA9_HUMAN Coagulation factor IX OS=Homo sapiens variant 2 G 44 V GN=F9 PE=1 SV=2	117	sample=1 period=1 cycle=858 experiment=2	sample=1 period=1 cycle=858 experiment=2	9.9141
01631:2	1	R.TTEFWK.Q			406.201	2	811.394	811.399	0	-5.6	84	Specific	175.14	160.2	160.2	5.13	2.83	308	>sp|P00740-6|FA9_HUMAN Coagulation factor IX OS=Homo sapiens variant 2 G 44 V GN=F9 PE=1 SV=2	117	sample=1 period=1 cycle=866 experiment=2	sample=1 period=1 cycle=866 experiment=2	10.091
02340:2	1	R.TTEFWK.Q			406.205	2	811.402	811.399	0	4.4	84	Specific	178.26	128.49	128.49	6.82	4.14	308	>sp|P00740-6|FA9_HUMAN Coagulation factor IX OS=Homo sapiens variant 2 G 44 V GN=F9 PE=1 SV=2	117	sample=1 period=1 cycle=909 experiment=2	sample=1 period=1 cycle=909 experiment=2	11.017
01408:2	1	R.TTEFWK.Q			406.203	2	811.399	811.399	0	0.6	84	Specific	186.56	167.8	167.8	5.48	3.32	308	>sp|P00740-6|FA9_HUMAN Coagulation factor IX OS=Homo sapiens variant 2 G 44 V GN=F9 PE=1 SV=2	117	sample=1 period=1 cycle=850 experiment=2	sample=1 period=1 cycle=850 experiment=2	9.7366
01938:2	1	R.TTEFWK.Q			406.204	2	811.4	811.399	0	1.7	84	Specific	208.23	208.23	208.23	7.67	3.91	308	>sp|P00740-6|FA9_HUMAN Coagulation factor IX OS=Homo sapiens variant 2 G 44 V GN=F9 PE=1 SV=2	117	sample=1 period=1 cycle=885 experiment=3	sample=1 period=1 cycle=885 experiment=3	10.5025
02020:2	1	R.TTEFWK.Q			406.204	2	811.402	811.399	0	3.9	84	Specific	210.69	115.01	115.01	4.91	2.23	308	>sp|P00740-6|FA9_HUMAN Coagulation factor IX OS=Homo sapiens variant 2 G 44 V GN=F9 PE=1 SV=2	117	sample=1 period=1 cycle=890 experiment=2	sample=1 period=1 cycle=890 experiment=2	10.6073
01572:2	1	R.TTEFWK.Q			406.203	2	811.399	811.399	0	0.1	84	Specific	217.31	217.31	217.31	6.46	3.57	308	>sp|P00740-6|FA9_HUMAN Coagulation factor IX OS=Homo sapiens variant 2 G 44 V GN=F9 PE=1 SV=2	117	sample=1 period=1 cycle=862 experiment=2	sample=1 period=1 cycle=862 experiment=2	10.0026
01731:2	1	R.TTEFWK.Q			406.204	2	811.401	811.399	0	3.6	84	Specific	229.1	229.1	229.1	7.12	3.91	308	>sp|P00740-6|FA9_HUMAN Coagulation factor IX OS=Homo sapiens variant 2 G 44 V GN=F9 PE=1 SV=2	117	sample=1 period=1 cycle=872 experiment=2	sample=1 period=1 cycle=872 experiment=2	10.2223
01089:2	1	R.TTEFWK.Q			406.202	2	811.397	811.399	0	-2	84	Specific	231.38	151.09	151.09	5.87	3.02	308	>sp|P00740-6|FA9_HUMAN Coagulation factor IX OS=Homo sapiens variant 2 G 44 V GN=F9 PE=1 SV=2	117	sample=1 period=1 cycle=826 experiment=3	sample=1 period=1 cycle=826 experiment=3	9.208
01193:2	1	R.TTEFWK.Q			406.204	2	811.4	811.399	0	2.3	84	Specific	237.39	187.08	187.08	5.84	3.32	308	>sp|P00740-6|FA9_HUMAN Coagulation factor IX OS=Homo sapiens variant 2 G 44 V GN=F9 PE=1 SV=2	117	sample=1 period=1 cycle=834 experiment=2	sample=1 period=1 cycle=834 experiment=2	9.3821
01153:2	1	R.TTEFWK.Q			406.204	2	811.4	811.399	0	1.7	84	Specific	241.07	155.17	155.17	5.66	4.02	308	>sp|P00740-6|FA9_HUMAN Coagulation factor IX OS=Homo sapiens variant 2 G 44 V GN=F9 PE=1 SV=2	117	sample=1 period=1 cycle=831 experiment=2	sample=1 period=1 cycle=831 experiment=2	9.316
01859:2	1	R.TTEFWK.Q			406.204	2	811.401	811.399	0	2.6	84	Specific	246.6	246.6	246.6	7.77	5.02	308	>sp|P00740-6|FA9_HUMAN Coagulation factor IX OS=Homo sapiens variant 2 G 44 V GN=F9 PE=1 SV=2	117	sample=1 period=1 cycle=880 experiment=3	sample=1 period=1 cycle=880 experiment=3	10.3965
01663:2	1	R.TTEFWK.Q			406.202	2	811.396	811.399	0	-3.3	84	Specific	251.44	183.32	183.32	6.89	4.35	308	>sp|P00740-6|FA9_HUMAN Coagulation factor IX OS=Homo sapiens variant 2 G 44 V GN=F9 PE=1 SV=2	117	sample=1 period=1 cycle=868 experiment=3	sample=1 period=1 cycle=868 experiment=3	10.1356
02118:2	1	R.TTEFWK.Q			406.202	2	811.398	811.399	0	-1.2	84	Specific	253.31	171.52	171.52	5.47	3.9	308	>sp|P00740-6|FA9_HUMAN Coagulation factor IX OS=Homo sapiens variant 2 G 44 V GN=F9 PE=1 SV=2	117	sample=1 period=1 cycle=896 experiment=2	sample=1 period=1 cycle=896 experiment=2	10.7364
01128:2	1	R.TTEFWK.Q			406.203	2	811.398	811.399	0	-0.7	84	Specific	270.12	239.8	239.8	7.21	4.57	308	>sp|P00740-6|FA9_HUMAN Coagulation factor IX OS=Homo sapiens variant 2 G 44 V GN=F9 PE=1 SV=2	117	sample=1 period=1 cycle=829 experiment=2	sample=1 period=1 cycle=829 experiment=2	9.2719
01207:2	1	R.TTEFWK.Q			406.203	2	811.399	811.399	0	1.2	84	Specific	272.68	248.12	248.12	6.92	4.94	308	>sp|P00740-6|FA9_HUMAN Coagulation factor IX OS=Homo sapiens variant 2 G 44 V GN=F9 PE=1 SV=2	117	sample=1 period=1 cycle=835 experiment=2	sample=1 period=1 cycle=835 experiment=2	9.4043
01918:2	1	R.TTEFWK.Q			406.202	2	811.397	811.399	0	-2	84	Specific	273.94	263.88	263.88	6.73	4.64	308	>sp|P00740-6|FA9_HUMAN Coagulation factor IX OS=Homo sapiens variant 2 G 44 V GN=F9 PE=1 SV=2	117	sample=1 period=1 cycle=884 experiment=2	sample=1 period=1 cycle=884 experiment=2	10.481
01360:2	1	R.TTEFWK.Q			406.204	2	811.4	811.399	0	2	84	Specific	274.23	235.55	235.55	6.78	4.79	308	>sp|P00740-6|FA9_HUMAN Coagulation factor IX OS=Homo sapiens variant 2 G 44 V GN=F9 PE=1 SV=2	117	sample=1 period=1 cycle=846 experiment=3	sample=1 period=1 cycle=846 experiment=3	9.6485
01842:2	1	R.TTEFWK.Q			406.204	2	811.4	811.399	0	1.8	84	Specific	275.34	236.59	236.59	6.81	4.79	308	>sp|P00740-6|FA9_HUMAN Coagulation factor IX OS=Homo sapiens variant 2 G 44 V GN=F9 PE=1 SV=2	117	sample=1 period=1 cycle=879 experiment=3	sample=1 period=1 cycle=879 experiment=3	10.3743
01781:2	1	R.TTEFWK.Q			406.205	2	811.403	811.399	0	5.3	84	Specific	276.9	233.92	233.92	7.05	5.51	308	>sp|P00740-6|FA9_HUMAN Coagulation factor IX OS=Homo sapiens variant 2 G 44 V GN=F9 PE=1 SV=2	117	sample=1 period=1 cycle=875 experiment=3	sample=1 period=1 cycle=875 experiment=3	10.288
01232:2	1	R.TTEFWK.Q			406.203	2	811.399	811.399	0	0.4	84	Specific	285.05	195.88	195.88	6.27	4.82	308	>sp|P00740-6|FA9_HUMAN Coagulation factor IX OS=Homo sapiens variant 2 G 44 V GN=F9 PE=1 SV=2	117	sample=1 period=1 cycle=837 experiment=2	sample=1 period=1 cycle=837 experiment=2	9.4486
01460:2	1	R.TTEFWK.Q			406.201	2	811.395	811.399	0	-4.1	84	Specific	287.55	227.42	227.42	6.81	4.44	308	>sp|P00740-6|FA9_HUMAN Coagulation factor IX OS=Homo sapiens variant 2 G 44 V GN=F9 PE=1 SV=2	117	sample=1 period=1 cycle=854 experiment=2	sample=1 period=1 cycle=854 experiment=2	9.8255
01140:2	1	R.TTEFWK.Q			406.203	2	811.398	811.399	0	-0.1	84	Specific	290.55	240.9	240.9	7.33	4.89	308	>sp|P00740-6|FA9_HUMAN Coagulation factor IX OS=Homo sapiens variant 2 G 44 V GN=F9 PE=1 SV=2	117	sample=1 period=1 cycle=830 experiment=2	sample=1 period=1 cycle=830 experiment=2	9.2939
01166:2	1	R.TTEFWK.Q			406.203	2	811.399	811.399	0	1	84	Specific	300.47	269.83	269.83	6.58	5.11	308	>sp|P00740-6|FA9_HUMAN Coagulation factor IX OS=Homo sapiens variant 2 G 44 V GN=F9 PE=1 SV=2	117	sample=1 period=1 cycle=832 experiment=2	sample=1 period=1 cycle=832 experiment=2	9.338
01178:2	1	R.TTEFWK.Q			406.204	2	811.4	811.399	0	2	84	Specific	303.81	182.95	182.95	6.91	4.82	308	>sp|P00740-6|FA9_HUMAN Coagulation factor IX OS=Homo sapiens variant 2 G 44 V GN=F9 PE=1 SV=2	117	sample=1 period=1 cycle=833 experiment=2	sample=1 period=1 cycle=833 experiment=2	9.3599
01220:2	1	R.TTEFWK.Q			406.203	2	811.399	811.399	0	0.1	84	Specific	331.49	227.05	227.05	7.12	4.82	308	>sp|P00740-6|FA9_HUMAN Coagulation factor IX OS=Homo sapiens variant 2 G 44 V GN=F9 PE=1 SV=2	117	sample=1 period=1 cycle=836 experiment=2	sample=1 period=1 cycle=836 experiment=2	9.4264
01303:2	1	R.TTEFWK.Q			406.204	2	811.401	811.399	0	3.2	84	Specific	344.7	240.48	240.48	6.47	5.05	308	>sp|P00740-6|FA9_HUMAN Coagulation factor IX OS=Homo sapiens variant 2 G 44 V GN=F9 PE=1 SV=2	117	sample=1 period=1 cycle=842 experiment=3	sample=1 period=1 cycle=842 experiment=3	9.5601
01247:2	1	R.TTEFWK.Q			406.204	2	811.4	811.399	0	1.5	84	Specific	347	203.01	203.01	5.71	4.58	308	>sp|P00740-6|FA9_HUMAN Coagulation factor IX OS=Homo sapiens variant 2 G 44 V GN=F9 PE=1 SV=2	117	sample=1 period=1 cycle=838 experiment=2	sample=1 period=1 cycle=838 experiment=2	9.4707
04089:2	1	R.TTE[+14.016]FWK.Q		E[+14]	413.213	2	825.419	825.414	0	6.4	84	Specific	37.97	37.97	14	4.94	1.95	308	>sp|P00740-6|FA9_HUMAN Coagulation factor IX OS=Homo sapiens variant 2 G 44 V GN=F9 PE=1 SV=2	117	sample=1 period=1 cycle=1012 experiment=2	sample=1 period=1 cycle=1012 experiment=2	13.2441
03506:2	1	R.TTE[+58.005]FWK.Q		E[+58]	435.208	2	869.409	869.404	0	5.8	84	Specific	41.3	41.3	19.45	4.55	1.95	308	>sp|P00740-6|FA9_HUMAN Coagulation factor IX OS=Homo sapiens variant 2 G 44 V GN=F9 PE=1 SV=2	117	sample=1 period=1 cycle=979 experiment=2	sample=1 period=1 cycle=979 experiment=2	12.5361
03398:2	1	R.TTE[+58.005]FWK.Q		E[+58]	435.209	2	869.411	869.404	0	8.5	84	Specific	54.95	54.95	42.57	5.41	2.71	308	>sp|P00740-6|FA9_HUMAN Coagulation factor IX OS=Homo sapiens variant 2 G 44 V GN=F9 PE=1 SV=2	117	sample=1 period=1 cycle=973 experiment=2	sample=1 period=1 cycle=973 experiment=2	12.4055
03669:2	1	R.TTE[+14.016]FWK.Q		E[+14]	413.21	2	825.413	825.414	0	-1.3	84	Specific	60.33	53.31	8.41	5	1.61	308	>sp|P00740-6|FA9_HUMAN Coagulation factor IX OS=Homo sapiens variant 2 G 44 V GN=F9 PE=1 SV=2	117	sample=1 period=1 cycle=988 experiment=2	sample=1 period=1 cycle=988 experiment=2	12.7318
03651:2	1	R.TTE[+14.016]FWK.Q		E[+14]	413.212	2	825.416	825.414	0	2.5	84	Specific	67.46	67.46	3.27	5.08	1.94	308	>sp|P00740-6|FA9_HUMAN Coagulation factor IX OS=Homo sapiens variant 2 G 44 V GN=F9 PE=1 SV=2	117	sample=1 period=1 cycle=987 experiment=2	sample=1 period=1 cycle=987 experiment=2	12.7102
03752:2	1	R.TTE[+58.005]FWK.Q		E[+58]	435.209	2	869.411	869.404	0	8.3	84	Specific	76.1	40.3	3.06	3.6	0.53	308	>sp|P00740-6|FA9_HUMAN Coagulation factor IX OS=Homo sapiens variant 2 G 44 V GN=F9 PE=1 SV=2	117	sample=1 period=1 cycle=993 experiment=2	sample=1 period=1 cycle=993 experiment=2	12.8414
03452:2	1	R.TTE[+14.016]FWK.Q		E[+14]	413.209	2	825.412	825.414	0	-3	84	Specific	89.42	89.42	13.07	5.4	2.36	308	>sp|P00740-6|FA9_HUMAN Coagulation factor IX OS=Homo sapiens variant 2 G 44 V GN=F9 PE=1 SV=2	117	sample=1 period=1 cycle=976 experiment=2	sample=1 period=1 cycle=976 experiment=2	12.4709
02101:2	1	R.TTE[+43.990]FWK.Q		E[+44]	428.194	2	855.38	855.388	0	-9.2	84	Specific	89.7	89.7	89.7	5.27	1.59	308	>sp|P00740-6|FA9_HUMAN Coagulation factor IX OS=Homo sapiens variant 2 G 44 V GN=F9 PE=1 SV=2	117	sample=1 period=1 cycle=895 experiment=2	sample=1 period=1 cycle=895 experiment=2	10.7142
03717:2	1	R.[+14.016]TTEFWK.Q		.[+14]	413.209	2	825.411	825.414	0	-3.4	84	Specific	93.5	93.5	35.53	6.02	2.36	308	>sp|P00740-6|FA9_HUMAN Coagulation factor IX OS=Homo sapiens variant 2 G 44 V GN=F9 PE=1 SV=2	117	sample=1 period=1 cycle=991 experiment=2	sample=1 period=1 cycle=991 experiment=2	12.7973
03545:2	1	R.[+14.016]TTEFWK.Q		.[+14]	413.211	2	825.414	825.414	0	-0.3	84	Specific	95.68	95.68	18.12	5.43	2.36	308	>sp|P00740-6|FA9_HUMAN Coagulation factor IX OS=Homo sapiens variant 2 G 44 V GN=F9 PE=1 SV=2	117	sample=1 period=1 cycle=981 experiment=2	sample=1 period=1 cycle=981 experiment=2	12.5796
03197:2	1	R.[+14.016]TTE[+43.990]FWK.Q		.[14], E[+44]	435.206	2	869.405	869.404	0	1.3	84	Specific	103.96	103.96	0.78	4.95	2.23	308	>sp|P00740-6|FA9_HUMAN Coagulation factor IX OS=Homo sapiens variant 2 G 44 V GN=F9 PE=1 SV=2	117	sample=1 period=1 cycle=961 experiment=2	sample=1 period=1 cycle=961 experiment=2	12.1443
02065:2	1	R.[+14.016]T[+656.228]TEFWK.Q	HexNAc(1)Hex(1)NeuAc(1)	.[14], T[+656]	741.332	2	1481.66	1481.64	0	10.5	84	Specific	109.51	75.54	7.71	5.61	2.71	308	>sp|P00740-6|FA9_HUMAN Coagulation factor IX OS=Homo sapiens variant 2 G 44 V GN=F9 PE=1 SV=2	117	sample=1 period=1 cycle=892 experiment=16	sample=1 period=1 cycle=892 experiment=16	10.6567
03333:2	1	R.TTE[+58.005]FWK.Q		E[+58]	435.209	2	869.412	869.404	0	8.9	84	Specific	111.2	111.2	55.15	5.2	2.83	308	>sp|P00740-6|FA9_HUMAN Coagulation factor IX OS=Homo sapiens variant 2 G 44 V GN=F9 PE=1 SV=2	117	sample=1 period=1 cycle=969 experiment=2	sample=1 period=1 cycle=969 experiment=2	12.3185
03634:2	1	R.[+14.016]TTEFWK.Q		.[+14]	413.213	2	825.418	825.414	0	4.7	84	Specific	113.16	53.97	17.58	4.23	1.41	308	>sp|P00740-6|FA9_HUMAN Coagulation factor IX OS=Homo sapiens variant 2 G 44 V GN=F9 PE=1 SV=2	117	sample=1 period=1 cycle=986 experiment=2	sample=1 period=1 cycle=986 experiment=2	12.6884
03670:2	1	R.[+14.016]TTE[+43.990]FWK.Q		.[14], E[+44]	435.208	2	869.408	869.404	0	5.1	84	Specific	114.26	114.26	1.28	5.08	2.91	308	>sp|P00740-6|FA9_HUMAN Coagulation factor IX OS=Homo sapiens variant 2 G 44 V GN=F9 PE=1 SV=2	117	sample=1 period=1 cycle=988 experiment=3	sample=1 period=1 cycle=988 experiment=3	12.7327
03819:2	1	R.TTE[+58.005]FWK.Q		E[+58]	435.204	2	869.401	869.404	0	-3.1	84	Specific	120.44	117.08	53	4.77	2.01	308	>sp|P00740-6|FA9_HUMAN Coagulation factor IX OS=Homo sapiens variant 2 G 44 V GN=F9 PE=1 SV=2	117	sample=1 period=1 cycle=997 experiment=3	sample=1 period=1 cycle=997 experiment=3	12.9294
03782:2	1	R.TTE[+14.016]FWK.Q		E[+14]	413.21	2	825.413	825.414	0	-1	84	Specific	120.48	120.48	43.8	6.92	2.89	308	>sp|P00740-6|FA9_HUMAN Coagulation factor IX OS=Homo sapiens variant 2 G 44 V GN=F9 PE=1 SV=2	117	sample=1 period=1 cycle=995 experiment=2	sample=1 period=1 cycle=995 experiment=2	12.8846
03177:2	1	R.[+14.016]TTEFWK.Q		.[+14]	413.21	2	825.413	825.414	0	-1.3	84	Specific	121.06	121.06	53.27	5.41	2.36	308	>sp|P00740-6|FA9_HUMAN Coagulation factor IX OS=Homo sapiens variant 2 G 44 V GN=F9 PE=1 SV=2	117	sample=1 period=1 cycle=960 experiment=2	sample=1 period=1 cycle=960 experiment=2	12.1224
03249:2	1	R.[+14.016]TTEFWK.Q		.[+14]	413.212	2	825.417	825.414	0	3.4	84	Specific	122.03	122.03	30.82	5.39	3.2	308	>sp|P00740-6|FA9_HUMAN Coagulation factor IX OS=Homo sapiens variant 2 G 44 V GN=F9 PE=1 SV=2	117	sample=1 period=1 cycle=964 experiment=2	sample=1 period=1 cycle=964 experiment=2	12.2096
03131:2	1	R.TTE[+58.005]FWK.Q		E[+58]	435.205	2	869.403	869.404	0	-1.5	84	Specific	124.03	105.25	0.15	5.26	2.01	308	>sp|P00740-6|FA9_HUMAN Coagulation factor IX OS=Homo sapiens variant 2 G 44 V GN=F9 PE=1 SV=2	117	sample=1 period=1 cycle=957 experiment=3	sample=1 period=1 cycle=957 experiment=3	12.0572
03960:2	1	R.[+14.016]TTEFWK.Q		.[+14]	413.213	2	825.419	825.414	0	6.1	84	Specific	124.89	124.89	11.37	5.37	3.7	308	>sp|P00740-6|FA9_HUMAN Coagulation factor IX OS=Homo sapiens variant 2 G 44 V GN=F9 PE=1 SV=2	117	sample=1 period=1 cycle=1005 experiment=3	sample=1 period=1 cycle=1005 experiment=3	13.0993
02681:2	1	R.TTE[+58.005]FWK.Q		E[+58]	435.206	2	869.404	869.404	0	0.1	84	Specific	126.8	92.44	36.6	5.2	2.01	308	>sp|P00740-6|FA9_HUMAN Coagulation factor IX OS=Homo sapiens variant 2 G 44 V GN=F9 PE=1 SV=2	117	sample=1 period=1 cycle=928 experiment=2	sample=1 period=1 cycle=928 experiment=2	11.424
03250:2	1	R.[+14.016]TTE[+43.990]FWK.Q		.[14], E[+44]	435.205	2	869.402	869.404	0	-2	84	Specific	131.64	131.64	38.33	4.82	2.88	308	>sp|P00740-6|FA9_HUMAN Coagulation factor IX OS=Homo sapiens variant 2 G 44 V GN=F9 PE=1 SV=2	117	sample=1 period=1 cycle=964 experiment=3	sample=1 period=1 cycle=964 experiment=3	12.2101
03130:2	1	R.[+14.016]TTEFWK.Q		.[+14]	413.211	2	825.416	825.414	0	1.8	84	Specific	132.07	132.07	10.35	5.26	2.99	308	>sp|P00740-6|FA9_HUMAN Coagulation factor IX OS=Homo sapiens variant 2 G 44 V GN=F9 PE=1 SV=2	117	sample=1 period=1 cycle=957 experiment=2	sample=1 period=1 cycle=957 experiment=2	12.0568
02716:2	1	R.[+14.016]TTEFWK.Q		.[+14]	413.211	2	825.414	825.414	0	0.1	84	Specific	132.95	132.95	1.76	5.63	3.02	308	>sp|P00740-6|FA9_HUMAN Coagulation factor IX OS=Homo sapiens variant 2 G 44 V GN=F9 PE=1 SV=2	117	sample=1 period=1 cycle=930 experiment=2	sample=1 period=1 cycle=930 experiment=2	11.4672
03434:2	1	R.[+14.016]TTEFWK.Q		.[+14]	413.212	2	825.416	825.414	0	2.3	84	Specific	137.13	137.13	58.47	6.56	3.55	308	>sp|P00740-6|FA9_HUMAN Coagulation factor IX OS=Homo sapiens variant 2 G 44 V GN=F9 PE=1 SV=2	117	sample=1 period=1 cycle=975 experiment=2	sample=1 period=1 cycle=975 experiment=2	12.449
04486:2	1	R.[+14.016]TTEFWK.Q		.[+14]	413.211	2	825.415	825.414	0	0.7	84	Specific	141.3	141.3	2.82	4.77	2.99	308	>sp|P00740-6|FA9_HUMAN Coagulation factor IX OS=Homo sapiens variant 2 G 44 V GN=F9 PE=1 SV=2	117	sample=1 period=1 cycle=1035 experiment=2	sample=1 period=1 cycle=1035 experiment=2	13.7386
02409:2	1	R.[+14.016]TTEFWK.Q		.[+14]	413.213	2	825.418	825.414	0	5	84	Specific	144.19	124.34	18.11	4.93	3.38	308	>sp|P00740-6|FA9_HUMAN Coagulation factor IX OS=Homo sapiens variant 2 G 44 V GN=F9 PE=1 SV=2	117	sample=1 period=1 cycle=913 experiment=2	sample=1 period=1 cycle=913 experiment=2	11.1017
03284:2	1	R.[+14.016]TTEFWK.Q		.[+14]	413.21	2	825.413	825.414	0	-1.2	84	Specific	147.14	143.3	21.11	6.25	3.31	308	>sp|P00740-6|FA9_HUMAN Coagulation factor IX OS=Homo sapiens variant 2 G 44 V GN=F9 PE=1 SV=2	117	sample=1 period=1 cycle=966 experiment=2	sample=1 period=1 cycle=966 experiment=2	12.2532
01766:2	1	R.TTE[+58.005]FWK.Q		E[+58]	435.21	2	869.412	869.404	0	9.6	84	Specific	148.6	148.6	83	5.51	3.43	308	>sp|P00740-6|FA9_HUMAN Coagulation factor IX OS=Homo sapiens variant 2 G 44 V GN=F9 PE=1 SV=2	117	sample=1 period=1 cycle=874 experiment=4	sample=1 period=1 cycle=874 experiment=4	10.2667
02937:2	1	R.TTE[+58.005]FWK.Q		E[+58]	435.206	2	869.406	869.404	0	2	84	Specific	148.91	143.79	83.54	5.86	3.2	308	>sp|P00740-6|FA9_HUMAN Coagulation factor IX OS=Homo sapiens variant 2 G 44 V GN=F9 PE=1 SV=2	117	sample=1 period=1 cycle=944 experiment=2	sample=1 period=1 cycle=944 experiment=2	11.7726
03885:2	1	R.TTE[+14.016]FWK.Q		E[+14]	413.212	2	825.416	825.414	0	2.8	84	Specific	149.32	149.32	38.38	5.2	2.99	308	>sp|P00740-6|FA9_HUMAN Coagulation factor IX OS=Homo sapiens variant 2 G 44 V GN=F9 PE=1 SV=2	117	sample=1 period=1 cycle=1001 experiment=3	sample=1 period=1 cycle=1001 experiment=3	13.0153
03578:1	1	R.TTE[+14.016]FWK.Q		E[+14]	825.412	1	825.412	825.414	0	-2.7	84	Specific	153.43	81.44	1.96	6.71	1.91	308	>sp|P00740-6|FA9_HUMAN Coagulation factor IX OS=Homo sapiens variant 2 G 44 V GN=F9 PE=1 SV=2	117	sample=1 period=1 cycle=982 experiment=15	sample=1 period=1 cycle=982 experiment=15	12.6077
02519:2	1	R.TTE[+58.005]FWK.Q		E[+58]	435.207	2	869.407	869.404	0	4	84	Specific	154.25	138.31	10.69	4.21	2.03	308	>sp|P00740-6|FA9_HUMAN Coagulation factor IX OS=Homo sapiens variant 2 G 44 V GN=F9 PE=1 SV=2	117	sample=1 period=1 cycle=919 experiment=2	sample=1 period=1 cycle=919 experiment=2	11.2315
03267:2	1	R.TTE[+14.016]FWK.Q		E[+14]	413.211	2	825.415	825.414	0	0.8	84	Specific	157.08	157.08	38.28	5.91	3.2	308	>sp|P00740-6|FA9_HUMAN Coagulation factor IX OS=Homo sapiens variant 2 G 44 V GN=F9 PE=1 SV=2	117	sample=1 period=1 cycle=965 experiment=2	sample=1 period=1 cycle=965 experiment=2	12.2315
03367:2	1	R.TTE[+14.016]FWK.Q		E[+14]	413.211	2	825.416	825.414	0	1.7	84	Specific	157.48	157.48	87.14	6.24	3.55	308	>sp|P00740-6|FA9_HUMAN Coagulation factor IX OS=Homo sapiens variant 2 G 44 V GN=F9 PE=1 SV=2	117	sample=1 period=1 cycle=971 experiment=2	sample=1 period=1 cycle=971 experiment=2	12.362
03068:2	1	R.TTE[+14.016]FWK.Q		E[+14]	413.212	2	825.416	825.414	0	2	84	Specific	157.94	157.94	10.44	6.58	3.55	308	>sp|P00740-6|FA9_HUMAN Coagulation factor IX OS=Homo sapiens variant 2 G 44 V GN=F9 PE=1 SV=2	117	sample=1 period=1 cycle=953 experiment=2	sample=1 period=1 cycle=953 experiment=2	11.9693
04230:2	1	R.TTE[+14.016]FWK.Q		E[+14]	413.211	2	825.414	825.414	0	-0.2	84	Specific	158.31	158.31	11.07	6.46	3.31	308	>sp|P00740-6|FA9_HUMAN Coagulation factor IX OS=Homo sapiens variant 2 G 44 V GN=F9 PE=1 SV=2	117	sample=1 period=1 cycle=1020 experiment=2	sample=1 period=1 cycle=1020 experiment=2	13.4145
02854:2	1	R.TTE[+58.005]FWK.Q		E[+58]	435.207	2	869.407	869.404	0	3.8	84	Specific	159.95	126.6	82.96	4.77	2.99	308	>sp|P00740-6|FA9_HUMAN Coagulation factor IX OS=Homo sapiens variant 2 G 44 V GN=F9 PE=1 SV=2	117	sample=1 period=1 cycle=939 experiment=2	sample=1 period=1 cycle=939 experiment=2	11.6632
01825:2	1	R.[+14.016]TTE[+43.990]FWK.Q		.[14], E[+44]	435.206	2	869.404	869.404	0	0.2	84	Specific	161.26	129.77	9.57	5.33	3.2	308	>sp|P00740-6|FA9_HUMAN Coagulation factor IX OS=Homo sapiens variant 2 G 44 V GN=F9 PE=1 SV=2	117	sample=1 period=1 cycle=878 experiment=3	sample=1 period=1 cycle=878 experiment=3	10.3527
02733:2	1	R.TTE[+72.021]FWK.Q		E[+72]	442.215	2	883.423	883.419	0	3.7	84	Specific	164.6	122.99	104.38	5.41	3.2	308	>sp|P00740-6|FA9_HUMAN Coagulation factor IX OS=Homo sapiens variant 2 G 44 V GN=F9 PE=1 SV=2	117	sample=1 period=1 cycle=931 experiment=2	sample=1 period=1 cycle=931 experiment=2	11.4894
02612:2	1	R.TTE[+58.005]FWK.Q		E[+58]	435.205	2	869.404	869.404	0	-0.2	84	Specific	164.68	162.85	75.67	4.83	2.94	308	>sp|P00740-6|FA9_HUMAN Coagulation factor IX OS=Homo sapiens variant 2 G 44 V GN=F9 PE=1 SV=2	117	sample=1 period=1 cycle=924 experiment=2	sample=1 period=1 cycle=924 experiment=2	11.3385
02951:2	1	R.TTE[+72.021]FWK.Q		E[+72]	442.214	2	883.42	883.419	0	0.6	84	Specific	165.74	145.62	100.15	5.95	3.2	308	>sp|P00740-6|FA9_HUMAN Coagulation factor IX OS=Homo sapiens variant 2 G 44 V GN=F9 PE=1 SV=2	117	sample=1 period=1 cycle=945 experiment=2	sample=1 period=1 cycle=945 experiment=2	11.7949
02747:2	1	R.[+14.016]TTE[+43.990]FWK.Q		.[14], E[+44]	435.207	2	869.408	869.404	0	4.4	84	Specific	166.5	166.5	26.25	5.61	3.86	308	>sp|P00740-6|FA9_HUMAN Coagulation factor IX OS=Homo sapiens variant 2 G 44 V GN=F9 PE=1 SV=2	117	sample=1 period=1 cycle=932 experiment=2	sample=1 period=1 cycle=932 experiment=2	11.5108
03470:2	1	R.TTE[+14.016]FWK.Q		E[+14]	413.21	2	825.412	825.414	0	-2.1	84	Specific	167.9	167.9	32.86	5.79	3.12	308	>sp|P00740-6|FA9_HUMAN Coagulation factor IX OS=Homo sapiens variant 2 G 44 V GN=F9 PE=1 SV=2	117	sample=1 period=1 cycle=977 experiment=2	sample=1 period=1 cycle=977 experiment=2	12.4927
03565:2	1	R.TTE[+14.016]FWK.Q		E[+14]	413.21	2	825.413	825.414	0	-1.2	84	Specific	169.22	169.22	59.34	6.83	3.45	308	>sp|P00740-6|FA9_HUMAN Coagulation factor IX OS=Homo sapiens variant 2 G 44 V GN=F9 PE=1 SV=2	117	sample=1 period=1 cycle=982 experiment=2	sample=1 period=1 cycle=982 experiment=2	12.6014
03582:2	1	R.TTE[+58.005]FWK.Q		E[+58]	435.207	2	869.406	869.404	0	2.2	84	Specific	172	153.55	44.7	5.83	3.2	308	>sp|P00740-6|FA9_HUMAN Coagulation factor IX OS=Homo sapiens variant 2 G 44 V GN=F9 PE=1 SV=2	117	sample=1 period=1 cycle=983 experiment=2	sample=1 period=1 cycle=983 experiment=2	12.6236
03024:2	1	R.TTE[+72.021]FWK.Q		E[+72]	442.213	2	883.419	883.419	0	-0.2	84	Specific	181.13	181.13	67.42	6.42	3.45	308	>sp|P00740-6|FA9_HUMAN Coagulation factor IX OS=Homo sapiens variant 2 G 44 V GN=F9 PE=1 SV=2	117	sample=1 period=1 cycle=950 experiment=2	sample=1 period=1 cycle=950 experiment=2	11.9041
02234:2	1	R.TTE[+43.990]FWK.Q		E[+44]	428.199	2	855.39	855.388	0	1.7	84	Specific	181.14	181.14	181.14	6.65	3.71	308	>sp|P00740-6|FA9_HUMAN Coagulation factor IX OS=Homo sapiens variant 2 G 44 V GN=F9 PE=1 SV=2	117	sample=1 period=1 cycle=903 experiment=2	sample=1 period=1 cycle=903 experiment=2	10.8892
02246:2	1	R.[+14.016]T[+656.228]TEFWK.Q	HexNAc(1)Hex(1)NeuAc(1)	.[14], T[+656]	741.338	2	1481.67	1481.64	0	18.4	84	Specific	183.54	54.33	6.56	7.14	1.94	308	>sp|P00740-6|FA9_HUMAN Coagulation factor IX OS=Homo sapiens variant 2 G 44 V GN=F9 PE=1 SV=2	117	sample=1 period=1 cycle=903 experiment=14	sample=1 period=1 cycle=903 experiment=14	10.8955
01890:2	1	R.TTE[+43.990]FWK.Q		E[+44]	428.199	2	855.39	855.388	0	1.9	84	Specific	186.52	186.52	186.52	5.72	3.32	308	>sp|P00740-6|FA9_HUMAN Coagulation factor IX OS=Homo sapiens variant 2 G 44 V GN=F9 PE=1 SV=2	117	sample=1 period=1 cycle=882 experiment=3	sample=1 period=1 cycle=882 experiment=3	10.4387
04430:2	1	R.TTE[+14.016]FWK.Q		E[+14]	413.209	2	825.412	825.414	0	-3.1	84	Specific	188.01	188.01	73.42	6.09	3.12	308	>sp|P00740-6|FA9_HUMAN Coagulation factor IX OS=Homo sapiens variant 2 G 44 V GN=F9 PE=1 SV=2	117	sample=1 period=1 cycle=1032 experiment=2	sample=1 period=1 cycle=1032 experiment=2	13.6747
02855:2	1	R.TTE[+72.021]FWK.Q		E[+72]	442.214	2	883.42	883.419	0	1.1	84	Specific	190.61	177.1	86.28	6.18	3.71	308	>sp|P00740-6|FA9_HUMAN Coagulation factor IX OS=Homo sapiens variant 2 G 44 V GN=F9 PE=1 SV=2	117	sample=1 period=1 cycle=939 experiment=3	sample=1 period=1 cycle=939 experiment=3	11.664
03112:2	1	R.[+14.016]TTE[+43.990]FWK.Q		.[14], E[+44]	435.206	2	869.404	869.404	0	0.1	84	Specific	190.99	190.99	19.29	6.74	3.71	308	>sp|P00740-6|FA9_HUMAN Coagulation factor IX OS=Homo sapiens variant 2 G 44 V GN=F9 PE=1 SV=2	117	sample=1 period=1 cycle=956 experiment=3	sample=1 period=1 cycle=956 experiment=3	12.0352
01988:2	1	R.TTE[+58.005]FWK.Q		E[+58]	435.207	2	869.407	869.404	0	3.9	84	Specific	192.82	82.46	11.01	4.71	2.23	308	>sp|P00740-6|FA9_HUMAN Coagulation factor IX OS=Homo sapiens variant 2 G 44 V GN=F9 PE=1 SV=2	117	sample=1 period=1 cycle=888 experiment=4	sample=1 period=1 cycle=888 experiment=4	10.5656
02483:2	1	R.[+14.016]TTEFWK.Q		.[+14]	413.212	2	825.418	825.414	0	4.1	84	Specific	192.86	179.43	9.12	6.34	4.31	308	>sp|P00740-6|FA9_HUMAN Coagulation factor IX OS=Homo sapiens variant 2 G 44 V GN=F9 PE=1 SV=2	117	sample=1 period=1 cycle=917 experiment=2	sample=1 period=1 cycle=917 experiment=2	11.1882
01785:2	1	R.TTE[+58.005]FWK.Q		E[+58]	435.207	2	869.406	869.404	0	2.4	84	Specific	193.92	118.43	10.06	5.2	2.23	308	>sp|P00740-6|FA9_HUMAN Coagulation factor IX OS=Homo sapiens variant 2 G 44 V GN=F9 PE=1 SV=2	117	sample=1 period=1 cycle=875 experiment=7	sample=1 period=1 cycle=875 experiment=7	10.2896
02765:2	1	R.TTE[+72.021]FWK.Q		E[+72]	442.215	2	883.423	883.419	0	4.4	84	Specific	198.23	191.42	86.41	6.43	4.31	308	>sp|P00740-6|FA9_HUMAN Coagulation factor IX OS=Homo sapiens variant 2 G 44 V GN=F9 PE=1 SV=2	117	sample=1 period=1 cycle=933 experiment=5	sample=1 period=1 cycle=933 experiment=5	11.5342
02999:2	1	R.TTE[+58.005]FWK.Q		E[+58]	435.207	2	869.407	869.404	0	3.6	84	Specific	199.35	199.35	53.8	6.86	3.71	308	>sp|P00740-6|FA9_HUMAN Coagulation factor IX OS=Homo sapiens variant 2 G 44 V GN=F9 PE=1 SV=2	117	sample=1 period=1 cycle=948 experiment=4	sample=1 period=1 cycle=948 experiment=4	11.8609
04314:2	1	R.[+14.016]TTEFWK.Q		.[+14]	413.212	2	825.417	825.414	0	3.2	84	Specific	201.25	121.98	12.81	4.45	2.03	308	>sp|P00740-6|FA9_HUMAN Coagulation factor IX OS=Homo sapiens variant 2 G 44 V GN=F9 PE=1 SV=2	117	sample=1 period=1 cycle=1025 experiment=2	sample=1 period=1 cycle=1025 experiment=2	13.5236
02557:2	1	R.[+14.016]TTEFWK.Q		.[+14]	413.211	2	825.415	825.414	0	1.6	84	Specific	201.39	201.39	35.4	5.85	3.43	308	>sp|P00740-6|FA9_HUMAN Coagulation factor IX OS=Homo sapiens variant 2 G 44 V GN=F9 PE=1 SV=2	117	sample=1 period=1 cycle=921 experiment=2	sample=1 period=1 cycle=921 experiment=2	11.2744
03652:2	1	R.TTE[+58.005]FWK.Q		E[+58]	435.207	2	869.406	869.404	0	2	84	Specific	206.73	167.5	54.8	6.14	3.71	308	>sp|P00740-6|FA9_HUMAN Coagulation factor IX OS=Homo sapiens variant 2 G 44 V GN=F9 PE=1 SV=2	117	sample=1 period=1 cycle=987 experiment=3	sample=1 period=1 cycle=987 experiment=3	12.711
03301:2	1	R.TTE[+14.016]FWK.Q		E[+14]	413.211	2	825.415	825.414	0	0.9	84	Specific	207.64	189.29	24.84	6.08	3.32	308	>sp|P00740-6|FA9_HUMAN Coagulation factor IX OS=Homo sapiens variant 2 G 44 V GN=F9 PE=1 SV=2	117	sample=1 period=1 cycle=967 experiment=3	sample=1 period=1 cycle=967 experiment=3	12.2759
02629:2	1	R.TTE[+14.016]FWK.Q		E[+14]	413.212	2	825.417	825.414	0	3.7	84	Specific	214.28	206.38	23.42	6.16	3.84	308	>sp|P00740-6|FA9_HUMAN Coagulation factor IX OS=Homo sapiens variant 2 G 44 V GN=F9 PE=1 SV=2	117	sample=1 period=1 cycle=925 experiment=2	sample=1 period=1 cycle=925 experiment=2	11.3598
02644:2	1	R.TTE[+14.016]FWK.Q		E[+14]	413.212	2	825.417	825.414	0	3.9	84	Specific	214.64	170.83	71.85	6.03	3.32	308	>sp|P00740-6|FA9_HUMAN Coagulation factor IX OS=Homo sapiens variant 2 G 44 V GN=F9 PE=1 SV=2	117	sample=1 period=1 cycle=926 experiment=2	sample=1 period=1 cycle=926 experiment=2	11.3812
02938:2	1	R.TTE[+72.021]FWK.Q		E[+72]	442.215	2	883.422	883.419	0	2.7	84	Specific	214.97	214.84	85.63	6.17	3.84	308	>sp|P00740-6|FA9_HUMAN Coagulation factor IX OS=Homo sapiens variant 2 G 44 V GN=F9 PE=1 SV=2	117	sample=1 period=1 cycle=944 experiment=3	sample=1 period=1 cycle=944 experiment=3	11.7735
03490:2	1	R.TTE[+58.005]FWK.Q		E[+58]	435.207	2	869.406	869.404	0	2.6	84	Specific	215.05	210.96	104.03	5.81	3.43	308	>sp|P00740-6|FA9_HUMAN Coagulation factor IX OS=Homo sapiens variant 2 G 44 V GN=F9 PE=1 SV=2	117	sample=1 period=1 cycle=978 experiment=3	sample=1 period=1 cycle=978 experiment=3	12.5157
01906:2	1	R.TTE[+58.005]FWK.Q		E[+58]	435.207	2	869.407	869.404	0	3.5	84	Specific	219.85	104.49	26.85	5.27	2.23	308	>sp|P00740-6|FA9_HUMAN Coagulation factor IX OS=Homo sapiens variant 2 G 44 V GN=F9 PE=1 SV=2	117	sample=1 period=1 cycle=883 experiment=5	sample=1 period=1 cycle=883 experiment=5	10.4611
02884:2	1	R.TTE[+14.016]FWK.Q		E[+14]	413.212	2	825.417	825.414	0	3.7	84	Specific	224.47	191.28	5.77	5.32	3.32	308	>sp|P00740-6|FA9_HUMAN Coagulation factor IX OS=Homo sapiens variant 2 G 44 V GN=F9 PE=1 SV=2	117	sample=1 period=1 cycle=941 experiment=3	sample=1 period=1 cycle=941 experiment=3	11.7074
02870:2	1	R.TTE[+72.021]FWK.Q		E[+72]	442.213	2	883.418	883.419	0	-1.6	84	Specific	225.78	225.78	77.98	7.39	3.64	308	>sp|P00740-6|FA9_HUMAN Coagulation factor IX OS=Homo sapiens variant 2 G 44 V GN=F9 PE=1 SV=2	117	sample=1 period=1 cycle=940 experiment=3	sample=1 period=1 cycle=940 experiment=3	11.6859
01796:2	1	R.TTE[+14.016]FWK.Q		E[+14]	413.212	2	825.417	825.414	0	3.4	84	Specific	227.04	193.37	21.34	5.22	3.07	308	>sp|P00740-6|FA9_HUMAN Coagulation factor IX OS=Homo sapiens variant 2 G 44 V GN=F9 PE=1 SV=2	117	sample=1 period=1 cycle=876 experiment=2	sample=1 period=1 cycle=876 experiment=2	10.3088
02250:2	1	R.TTE[+58.005]FWK.Q		E[+58]	435.207	2	869.406	869.404	0	2.1	84	Specific	228.98	132.53	89.34	5.35	3.2	308	>sp|P00740-6|FA9_HUMAN Coagulation factor IX OS=Homo sapiens variant 2 G 44 V GN=F9 PE=1 SV=2	117	sample=1 period=1 cycle=904 experiment=2	sample=1 period=1 cycle=904 experiment=2	10.9103
03316:2	1	R.TTE[+58.005]FWK.Q		E[+58]	435.207	2	869.407	869.404	0	3.6	84	Specific	230.82	218.64	149.59	7.72	3.91	308	>sp|P00740-6|FA9_HUMAN Coagulation factor IX OS=Homo sapiens variant 2 G 44 V GN=F9 PE=1 SV=2	117	sample=1 period=1 cycle=968 experiment=3	sample=1 period=1 cycle=968 experiment=3	12.2975
03053:2	1	R.TTE[+58.005]FWK.Q		E[+58]	435.207	2	869.407	869.404	0	3.3	84	Specific	232.34	232.34	71.75	6.47	3.84	308	>sp|P00740-6|FA9_HUMAN Coagulation factor IX OS=Homo sapiens variant 2 G 44 V GN=F9 PE=1 SV=2	117	sample=1 period=1 cycle=952 experiment=4	sample=1 period=1 cycle=952 experiment=4	11.9482
02053:2	1	R.TTE[+43.990]FWK.Q		E[+44]	428.197	2	855.386	855.388	0	-3	84	Specific	233.42	233.42	233.42	7.66	3.64	308	>sp|P00740-6|FA9_HUMAN Coagulation factor IX OS=Homo sapiens variant 2 G 44 V GN=F9 PE=1 SV=2	117	sample=1 period=1 cycle=892 experiment=4	sample=1 period=1 cycle=892 experiment=4	10.6508
02069:2	1	R.TTE[+58.005]FWK.Q		E[+58]	435.207	2	869.406	869.404	0	2.8	84	Specific	234.25	165.22	45	5.31	3.32	308	>sp|P00740-6|FA9_HUMAN Coagulation factor IX OS=Homo sapiens variant 2 G 44 V GN=F9 PE=1 SV=2	117	sample=1 period=1 cycle=893 experiment=4	sample=1 period=1 cycle=893 experiment=4	10.6718
02594:2	1	R.TTE[+58.005]FWK.Q		E[+58]	435.206	2	869.405	869.404	0	0.9	84	Specific	234.3	135.84	41.42	6.41	3.55	308	>sp|P00740-6|FA9_HUMAN Coagulation factor IX OS=Homo sapiens variant 2 G 44 V GN=F9 PE=1 SV=2	117	sample=1 period=1 cycle=923 experiment=3	sample=1 period=1 cycle=923 experiment=3	11.3176
01862:2	1	R.TTE[+43.990]FWK.Q		E[+44]	428.198	2	855.389	855.388	0	1	84	Specific	235.54	229.79	229.79	6.23	3.84	308	>sp|P00740-6|FA9_HUMAN Coagulation factor IX OS=Homo sapiens variant 2 G 44 V GN=F9 PE=1 SV=2	117	sample=1 period=1 cycle=880 experiment=6	sample=1 period=1 cycle=880 experiment=6	10.3981
02794:2	1	R.TTE[+72.021]FWK.Q		E[+72]	442.214	2	883.422	883.419	0	2.3	84	Specific	236.82	188.19	109.21	6.61	3.71	308	>sp|P00740-6|FA9_HUMAN Coagulation factor IX OS=Homo sapiens variant 2 G 44 V GN=F9 PE=1 SV=2	117	sample=1 period=1 cycle=935 experiment=2	sample=1 period=1 cycle=935 experiment=2	11.5764
02779:2	1	R.TTE[+58.005]FWK.Q		E[+58]	435.205	2	869.403	869.404	0	-0.9	84	Specific	241.27	169.98	124.91	6.71	4.35	308	>sp|P00740-6|FA9_HUMAN Coagulation factor IX OS=Homo sapiens variant 2 G 44 V GN=F9 PE=1 SV=2	117	sample=1 period=1 cycle=934 experiment=3	sample=1 period=1 cycle=934 experiment=3	11.5546
02823:2	1	R.TTE[+14.016]FWK.Q		E[+14]	413.212	2	825.417	825.414	0	3.9	84	Specific	241.96	179.23	60.03	6.28	4.65	308	>sp|P00740-6|FA9_HUMAN Coagulation factor IX OS=Homo sapiens variant 2 G 44 V GN=F9 PE=1 SV=2	117	sample=1 period=1 cycle=937 experiment=2	sample=1 period=1 cycle=937 experiment=2	11.6195
03052:2	1	R.TTE[+14.016]FWK.Q		E[+14]	413.21	2	825.413	825.414	0	-1.2	84	Specific	243.16	235.5	47.36	6.02	4.03	308	>sp|P00740-6|FA9_HUMAN Coagulation factor IX OS=Homo sapiens variant 2 G 44 V GN=F9 PE=1 SV=2	117	sample=1 period=1 cycle=952 experiment=3	sample=1 period=1 cycle=952 experiment=3	11.9478
01922:2	1	R.TTE[+58.005]FWK.Q		E[+58]	435.205	2	869.403	869.404	0	-1.1	84	Specific	243.17	169.62	52.34	5.4	3.9	308	>sp|P00740-6|FA9_HUMAN Coagulation factor IX OS=Homo sapiens variant 2 G 44 V GN=F9 PE=1 SV=2	117	sample=1 period=1 cycle=884 experiment=6	sample=1 period=1 cycle=884 experiment=6	10.4826
01765:2	1	R.TTE[+14.016]FWK.Q		E[+14]	413.214	2	825.421	825.414	0	7.8	84	Specific	243.86	185.46	72.45	5.38	4.82	308	>sp|P00740-6|FA9_HUMAN Coagulation factor IX OS=Homo sapiens variant 2 G 44 V GN=F9 PE=1 SV=2	117	sample=1 period=1 cycle=874 experiment=3	sample=1 period=1 cycle=874 experiment=3	10.2663
02840:2	1	R.TTE[+58.005]FWK.Q		E[+58]	435.205	2	869.403	869.404	0	-0.8	84	Specific	244.35	236.12	119.57	7.72	4.57	308	>sp|P00740-6|FA9_HUMAN Coagulation factor IX OS=Homo sapiens variant 2 G 44 V GN=F9 PE=1 SV=2	117	sample=1 period=1 cycle=938 experiment=3	sample=1 period=1 cycle=938 experiment=3	11.6418
01878:2	1	R.TTE[+58.005]FWK.Q		E[+58]	435.207	2	869.407	869.404	0	3.3	84	Specific	247.69	141.36	98.37	6.08	4.02	308	>sp|P00740-6|FA9_HUMAN Coagulation factor IX OS=Homo sapiens variant 2 G 44 V GN=F9 PE=1 SV=2	117	sample=1 period=1 cycle=881 experiment=5	sample=1 period=1 cycle=881 experiment=5	10.4192
01809:2	1	R.TTE[+14.016]FWK.Q		E[+14]	413.213	2	825.419	825.414	0	5.6	84	Specific	249.64	178.56	7.59	5.15	4.44	308	>sp|P00740-6|FA9_HUMAN Coagulation factor IX OS=Homo sapiens variant 2 G 44 V GN=F9 PE=1 SV=2	117	sample=1 period=1 cycle=877 experiment=2	sample=1 period=1 cycle=877 experiment=2	10.3306
01810:2	1	R.TTE[+58.005]FWK.Q		E[+58]	435.208	2	869.408	869.404	0	5	84	Specific	250.93	206.67	47.12	5.32	4.96	308	>sp|P00740-6|FA9_HUMAN Coagulation factor IX OS=Homo sapiens variant 2 G 44 V GN=F9 PE=1 SV=2	117	sample=1 period=1 cycle=877 experiment=3	sample=1 period=1 cycle=877 experiment=3	10.331
01824:2	1	R.TTE[+14.016]FWK.Q		E[+14]	413.212	2	825.417	825.414	0	3.7	84	Specific	251.9	213.1	10.07	5.66	4.33	308	>sp|P00740-6|FA9_HUMAN Coagulation factor IX OS=Homo sapiens variant 2 G 44 V GN=F9 PE=1 SV=2	117	sample=1 period=1 cycle=878 experiment=2	sample=1 period=1 cycle=878 experiment=2	10.3523
01863:2	1	R.TTE[+58.005]FWK.Q		E[+58]	435.207	2	869.407	869.404	0	3.5	84	Specific	252.01	186.79	67.23	6.31	4.65	308	>sp|P00740-6|FA9_HUMAN Coagulation factor IX OS=Homo sapiens variant 2 G 44 V GN=F9 PE=1 SV=2	117	sample=1 period=1 cycle=880 experiment=7	sample=1 period=1 cycle=880 experiment=7	10.3986
02923:2	1	R.TTE[+58.005]FWK.Q		E[+58]	435.207	2	869.406	869.404	0	2.5	84	Specific	252.34	229.44	85.74	6.96	4.79	308	>sp|P00740-6|FA9_HUMAN Coagulation factor IX OS=Homo sapiens variant 2 G 44 V GN=F9 PE=1 SV=2	117	sample=1 period=1 cycle=943 experiment=4	sample=1 period=1 cycle=943 experiment=4	11.7516
04777:2	1	R.TTE[+14.016]FWK.Q		E[+14]	413.209	2	825.411	825.414	0	-3.9	84	Specific	253.52	241.22	31.57	7.11	4.5	308	>sp|P00740-6|FA9_HUMAN Coagulation factor IX OS=Homo sapiens variant 2 G 44 V GN=F9 PE=1 SV=2	117	sample=1 period=1 cycle=1052 experiment=2	sample=1 period=1 cycle=1052 experiment=2	14.1082
02325:2	1	R.TTE[+43.990]FWK.Q		E[+44]	428.199	2	855.39	855.388	0	1.9	84	Specific	254.23	254.23	254.23	7.64	5.02	308	>sp|P00740-6|FA9_HUMAN Coagulation factor IX OS=Homo sapiens variant 2 G 44 V GN=F9 PE=1 SV=2	117	sample=1 period=1 cycle=908 experiment=2	sample=1 period=1 cycle=908 experiment=2	10.996
02271:2	1	R.TTE[+58.005]FWK.Q		E[+58]	435.207	2	869.407	869.404	0	3.6	84	Specific	257.65	174.97	72.13	5.88	4.19	308	>sp|P00740-6|FA9_HUMAN Coagulation factor IX OS=Homo sapiens variant 2 G 44 V GN=F9 PE=1 SV=2	117	sample=1 period=1 cycle=905 experiment=5	sample=1 period=1 cycle=905 experiment=5	10.9331
02054:2	1	R.TTE[+58.005]FWK.Q		E[+58]	435.207	2	869.406	869.404	0	2.2	84	Specific	259.55	240.31	56.64	5.93	4.33	308	>sp|P00740-6|FA9_HUMAN Coagulation factor IX OS=Homo sapiens variant 2 G 44 V GN=F9 PE=1 SV=2	117	sample=1 period=1 cycle=892 experiment=5	sample=1 period=1 cycle=892 experiment=5	10.6512
02036:2	1	R.TTE[+43.990]FWK.Q		E[+44]	428.199	2	855.391	855.388	0	3.3	84	Specific	262.49	218.81	218.81	6.55	4.79	308	>sp|P00740-6|FA9_HUMAN Coagulation factor IX OS=Homo sapiens variant 2 G 44 V GN=F9 PE=1 SV=2	117	sample=1 period=1 cycle=891 experiment=3	sample=1 period=1 cycle=891 experiment=3	10.6286
02003:2	1	R.TTE[+14.016]FWK.Q		E[+14]	413.212	2	825.417	825.414	0	3.5	84	Specific	262.83	260.56	7.16	6.29	4.94	308	>sp|P00740-6|FA9_HUMAN Coagulation factor IX OS=Homo sapiens variant 2 G 44 V GN=F9 PE=1 SV=2	117	sample=1 period=1 cycle=889 experiment=2	sample=1 period=1 cycle=889 experiment=2	10.5858
02084:2	1	R.TTE[+58.005]FWK.Q		E[+58]	435.208	2	869.408	869.404	0	4.9	84	Specific	264.89	175.53	73.54	6.45	5.29	308	>sp|P00740-6|FA9_HUMAN Coagulation factor IX OS=Homo sapiens variant 2 G 44 V GN=F9 PE=1 SV=2	117	sample=1 period=1 cycle=894 experiment=3	sample=1 period=1 cycle=894 experiment=3	10.693
02204:2	1	R.TTE[+58.005]FWK.Q		E[+58]	435.208	2	869.409	869.404	0	6	84	Specific	266.89	152.26	80.56	5.73	4.64	308	>sp|P00740-6|FA9_HUMAN Coagulation factor IX OS=Homo sapiens variant 2 G 44 V GN=F9 PE=1 SV=2	117	sample=1 period=1 cycle=901 experiment=5	sample=1 period=1 cycle=901 experiment=5	10.8468
02983:2	1	R.TTE[+14.016]FWK.Q		E[+14]	413.211	2	825.414	825.414	0	0.1	84	Specific	269.36	179.46	55.45	6.22	4.35	308	>sp|P00740-6|FA9_HUMAN Coagulation factor IX OS=Homo sapiens variant 2 G 44 V GN=F9 PE=1 SV=2	117	sample=1 period=1 cycle=947 experiment=3	sample=1 period=1 cycle=947 experiment=3	11.8387
02067:2	1	R.TTE[+14.016]FWK.Q		E[+14]	413.212	2	825.417	825.414	0	3.3	84	Specific	269.67	186.84	1.86	5.26	3.83	308	>sp|P00740-6|FA9_HUMAN Coagulation factor IX OS=Homo sapiens variant 2 G 44 V GN=F9 PE=1 SV=2	117	sample=1 period=1 cycle=893 experiment=2	sample=1 period=1 cycle=893 experiment=2	10.671
02121:2	1	R.TTE[+58.005]FWK.Q		E[+58]	435.206	2	869.405	869.404	0	1.5	84	Specific	271.89	176.02	78.59	5.67	4.19	308	>sp|P00740-6|FA9_HUMAN Coagulation factor IX OS=Homo sapiens variant 2 G 44 V GN=F9 PE=1 SV=2	117	sample=1 period=1 cycle=896 experiment=5	sample=1 period=1 cycle=896 experiment=5	10.7377
02000:1	1	R.TTE[+14.016]FWK.Q		E[+14]	825.416	1	825.416	825.414	0	2.7	84	Specific	278.58	136.25	33.46	5.15	2.9	308	>sp|P00740-6|FA9_HUMAN Coagulation factor IX OS=Homo sapiens variant 2 G 44 V GN=F9 PE=1 SV=2	117	sample=1 period=1 cycle=888 experiment=16	sample=1 period=1 cycle=888 experiment=16	10.5714
02764:2	1	R.TTE[+58.005]FWK.Q		E[+58]	435.208	2	869.408	869.404	0	5.1	84	Specific	281.05	266.41	89.28	6.65	5.75	308	>sp|P00740-6|FA9_HUMAN Coagulation factor IX OS=Homo sapiens variant 2 G 44 V GN=F9 PE=1 SV=2	117	sample=1 period=1 cycle=933 experiment=4	sample=1 period=1 cycle=933 experiment=4	11.5334
02235:2	1	R.TTE[+58.005]FWK.Q		E[+58]	435.207	2	869.406	869.404	0	2.6	84	Specific	282.62	184.39	93.96	6.82	4.82	308	>sp|P00740-6|FA9_HUMAN Coagulation factor IX OS=Homo sapiens variant 2 G 44 V GN=F9 PE=1 SV=2	117	sample=1 period=1 cycle=903 experiment=3	sample=1 period=1 cycle=903 experiment=3	10.8896
02170:2	1	R.TTE[+58.005]FWK.Q		E[+58]	435.208	2	869.409	869.404	0	5.5	84	Specific	283.07	176.33	74.08	5.78	4.99	308	>sp|P00740-6|FA9_HUMAN Coagulation factor IX OS=Homo sapiens variant 2 G 44 V GN=F9 PE=1 SV=2	117	sample=1 period=1 cycle=899 experiment=3	sample=1 period=1 cycle=899 experiment=3	10.8019
02202:2	1	R.TTE[+14.016]FWK.Q		E[+14]	413.212	2	825.418	825.414	0	4.1	84	Specific	283.38	178.28	21.15	5.87	4.99	308	>sp|P00740-6|FA9_HUMAN Coagulation factor IX OS=Homo sapiens variant 2 G 44 V GN=F9 PE=1 SV=2	117	sample=1 period=1 cycle=901 experiment=3	sample=1 period=1 cycle=901 experiment=3	10.8456
02269:2	1	R.TTE[+14.016]FWK.Q		E[+14]	413.212	2	825.417	825.414	0	3.9	84	Specific	284.86	192.91	37.06	5.67	4.35	308	>sp|P00740-6|FA9_HUMAN Coagulation factor IX OS=Homo sapiens variant 2 G 44 V GN=F9 PE=1 SV=2	117	sample=1 period=1 cycle=905 experiment=3	sample=1 period=1 cycle=905 experiment=3	10.9322
02376:2	1	R.TTE[+58.005]FWK.Q		E[+58]	435.207	2	869.407	869.404	0	3.5	84	Specific	285.32	228.65	89.99	6.15	4.96	308	>sp|P00740-6|FA9_HUMAN Coagulation factor IX OS=Homo sapiens variant 2 G 44 V GN=F9 PE=1 SV=2	117	sample=1 period=1 cycle=911 experiment=3	sample=1 period=1 cycle=911 experiment=3	11.0595
01954:2	1	R.TTE[+43.990]FWK.Q		E[+44]	428.199	2	855.391	855.388	0	3.5	84	Specific	286.3	273.3	273.3	8.06	5.53	308	>sp|P00740-6|FA9_HUMAN Coagulation factor IX OS=Homo sapiens variant 2 G 44 V GN=F9 PE=1 SV=2	117	sample=1 period=1 cycle=886 experiment=3	sample=1 period=1 cycle=886 experiment=3	10.5235
01986:2	1	R.TTE[+14.016]FWK.Q		E[+14]	413.212	2	825.417	825.414	0	3.9	84	Specific	286.93	193.51	45.81	5.24	3.98	308	>sp|P00740-6|FA9_HUMAN Coagulation factor IX OS=Homo sapiens variant 2 G 44 V GN=F9 PE=1 SV=2	117	sample=1 period=1 cycle=888 experiment=2	sample=1 period=1 cycle=888 experiment=2	10.5647
02183:2	1	R.[+14.016]T[+656.228]TEFWK.Q	HexNAc(1)Hex(1)NeuAc(1)	.[14], T[+656]	741.328	2	1481.65	1481.64	0	4.6	84	Specific	287	128.99	2	10	5.74	308	>sp|P00740-6|FA9_HUMAN Coagulation factor IX OS=Homo sapiens variant 2 G 44 V GN=F9 PE=1 SV=2	117	sample=1 period=1 cycle=899 experiment=16	sample=1 period=1 cycle=899 experiment=16	10.8086
01891:2	1	R.TTE[+58.005]FWK.Q		E[+58]	435.205	2	869.404	869.404	0	-0.2	84	Specific	287.99	211.95	103.85	6.26	4.66	308	>sp|P00740-6|FA9_HUMAN Coagulation factor IX OS=Homo sapiens variant 2 G 44 V GN=F9 PE=1 SV=2	117	sample=1 period=1 cycle=882 experiment=4	sample=1 period=1 cycle=882 experiment=4	10.4391
02763:2	1	R.TTE[+14.016]FWK.Q		E[+14]	413.212	2	825.417	825.414	0	3.9	84	Specific	289.87	248.04	16.9	8.53	5.53	308	>sp|P00740-6|FA9_HUMAN Coagulation factor IX OS=Homo sapiens variant 2 G 44 V GN=F9 PE=1 SV=2	117	sample=1 period=1 cycle=933 experiment=3	sample=1 period=1 cycle=933 experiment=3	11.5329
01846:2	1	R.TTE[+58.005]FWK.Q		E[+58]	435.207	2	869.406	869.404	0	2.1	84	Specific	290.41	202.92	119.6	6.44	4.96	308	>sp|P00740-6|FA9_HUMAN Coagulation factor IX OS=Homo sapiens variant 2 G 44 V GN=F9 PE=1 SV=2	117	sample=1 period=1 cycle=879 experiment=7	sample=1 period=1 cycle=879 experiment=7	10.376
02922:2	1	R.TTE[+14.016]FWK.Q		E[+14]	413.212	2	825.417	825.414	0	3.2	84	Specific	290.62	212.93	78.3	7.07	5.04	308	>sp|P00740-6|FA9_HUMAN Coagulation factor IX OS=Homo sapiens variant 2 G 44 V GN=F9 PE=1 SV=2	117	sample=1 period=1 cycle=943 experiment=3	sample=1 period=1 cycle=943 experiment=3	11.7512
02998:2	1	R.TTE[+14.016]FWK.Q		E[+14]	413.21	2	825.412	825.414	0	-2.3	84	Specific	292.61	214.27	46.19	6.21	4.66	308	>sp|P00740-6|FA9_HUMAN Coagulation factor IX OS=Homo sapiens variant 2 G 44 V GN=F9 PE=1 SV=2	117	sample=1 period=1 cycle=948 experiment=3	sample=1 period=1 cycle=948 experiment=3	11.8605
02445:2	1	R.TTE[+58.005]FWK.Q		E[+58]	435.207	2	869.406	869.404	0	2	84	Specific	295.52	198.97	107.91	6.28	4.82	308	>sp|P00740-6|FA9_HUMAN Coagulation factor IX OS=Homo sapiens variant 2 G 44 V GN=F9 PE=1 SV=2	117	sample=1 period=1 cycle=915 experiment=4	sample=1 period=1 cycle=915 experiment=4	11.1457
01921:2	1	R.TTE[+43.990]FWK.Q		E[+44]	428.2	2	855.393	855.388	0	5.9	84	Specific	296.22	287.48	287.48	7.87	6.24	308	>sp|P00740-6|FA9_HUMAN Coagulation factor IX OS=Homo sapiens variant 2 G 44 V GN=F9 PE=1 SV=2	117	sample=1 period=1 cycle=884 experiment=5	sample=1 period=1 cycle=884 experiment=5	10.4822
01971:2	1	R.TTE[+43.990]FWK.Q		E[+44]	428.198	2	855.389	855.388	0	0.7	84	Specific	300.05	209.34	209.34	6.56	4.96	308	>sp|P00740-6|FA9_HUMAN Coagulation factor IX OS=Homo sapiens variant 2 G 44 V GN=F9 PE=1 SV=2	117	sample=1 period=1 cycle=887 experiment=3	sample=1 period=1 cycle=887 experiment=3	10.5441
02290:2	1	R.TTE[+58.005]FWK.Q		E[+58]	435.207	2	869.406	869.404	0	2.2	84	Specific	300.19	195.5	102.51	5.55	4.35	308	>sp|P00740-6|FA9_HUMAN Coagulation factor IX OS=Homo sapiens variant 2 G 44 V GN=F9 PE=1 SV=2	117	sample=1 period=1 cycle=906 experiment=4	sample=1 period=1 cycle=906 experiment=4	10.954
02080:2	1	R.[+14.016]T[+656.228]TEFWK.Q	HexNAc(1)Hex(1)NeuAc(1)	.[14], T[+656]	741.327	2	1481.65	1481.64	0	2.7	84	Specific	301.26	115.26	2	8.63	4.23	308	>sp|P00740-6|FA9_HUMAN Coagulation factor IX OS=Homo sapiens variant 2 G 44 V GN=F9 PE=1 SV=2	117	sample=1 period=1 cycle=893 experiment=15	sample=1 period=1 cycle=893 experiment=15	10.6777
02068:2	1	R.TTE[+43.990]FWK.Q		E[+44]	428.196	2	855.384	855.388	0	-5	84	Specific	303.56	243.79	243.79	6.58	4.59	308	>sp|P00740-6|FA9_HUMAN Coagulation factor IX OS=Homo sapiens variant 2 G 44 V GN=F9 PE=1 SV=2	117	sample=1 period=1 cycle=893 experiment=3	sample=1 period=1 cycle=893 experiment=3	10.6714
01919:2	1	R.TTE[+14.016]FWK.Q		E[+14]	413.212	2	825.417	825.414	0	3.1	84	Specific	307.34	200.99	55.64	6.35	4.96	308	>sp|P00740-6|FA9_HUMAN Coagulation factor IX OS=Homo sapiens variant 2 G 44 V GN=F9 PE=1 SV=2	117	sample=1 period=1 cycle=884 experiment=3	sample=1 period=1 cycle=884 experiment=3	10.4814
01783:2	1	R.TTE[+14.016]FWK.Q		E[+14]	413.213	2	825.419	825.414	0	5.8	84	Specific	311.88	210.01	20.51	5.36	5.13	308	>sp|P00740-6|FA9_HUMAN Coagulation factor IX OS=Homo sapiens variant 2 G 44 V GN=F9 PE=1 SV=2	117	sample=1 period=1 cycle=875 experiment=5	sample=1 period=1 cycle=875 experiment=5	10.2888
02341:2	1	R.TTE[+14.016]FWK.Q		E[+14]	413.212	2	825.416	825.414	0	2.7	84	Specific	312.31	207.53	51.24	6.22	4.96	308	>sp|P00740-6|FA9_HUMAN Coagulation factor IX OS=Homo sapiens variant 2 G 44 V GN=F9 PE=1 SV=2	117	sample=1 period=1 cycle=909 experiment=3	sample=1 period=1 cycle=909 experiment=3	11.0175
01889:2	1	R.TTE[+14.016]FWK.Q		E[+14]	413.212	2	825.418	825.414	0	4.1	84	Specific	312.71	214.87	10.23	5.9	5.13	308	>sp|P00740-6|FA9_HUMAN Coagulation factor IX OS=Homo sapiens variant 2 G 44 V GN=F9 PE=1 SV=2	117	sample=1 period=1 cycle=882 experiment=2	sample=1 period=1 cycle=882 experiment=2	10.4383
02136:2	1	R.TTE[+14.016]FWK.Q		E[+14]	413.212	2	825.417	825.414	0	4	84	Specific	314.73	227.77	57.82	6.81	4.96	308	>sp|P00740-6|FA9_HUMAN Coagulation factor IX OS=Homo sapiens variant 2 G 44 V GN=F9 PE=1 SV=2	117	sample=1 period=1 cycle=897 experiment=3	sample=1 period=1 cycle=897 experiment=3	10.7583
02167:2	1	R.[+14.016]TT[+656.228]EFWK.Q	HexNAc(1)Hex(1)NeuAc(1)	.[14], T[+656]	741.327	2	1481.65	1481.64	0	4	84	Specific	316.22	156.56	1.96	8.8	5.07	308	>sp|P00740-6|FA9_HUMAN Coagulation factor IX OS=Homo sapiens variant 2 G 44 V GN=F9 PE=1 SV=2	117	sample=1 period=1 cycle=898 experiment=16	sample=1 period=1 cycle=898 experiment=16	10.7872
02357:2	1	R.TTE[+58.005]FWK.Q		E[+58]	435.207	2	869.406	869.404	0	2.6	84	Specific	319.76	213.26	112.9	6.59	4.96	308	>sp|P00740-6|FA9_HUMAN Coagulation factor IX OS=Homo sapiens variant 2 G 44 V GN=F9 PE=1 SV=2	117	sample=1 period=1 cycle=910 experiment=3	sample=1 period=1 cycle=910 experiment=3	11.0387
02098:2	1	R.[+14.016]T[+656.228]TEFWK.Q	HexNAc(1)Hex(1)NeuAc(1)	.[14], T[+656]	741.326	2	1481.65	1481.64	0	2.5	84	Specific	330.11	121.76	2	9.58	5.19	308	>sp|P00740-6|FA9_HUMAN Coagulation factor IX OS=Homo sapiens variant 2 G 44 V GN=F9 PE=1 SV=2	117	sample=1 period=1 cycle=894 experiment=17	sample=1 period=1 cycle=894 experiment=17	10.6997
01877:2	1	R.TTE[+43.990]FWK.Q		E[+44]	428.198	2	855.389	855.388	0	0.9	84	Specific	346.59	310.73	310.73	8.01	5.68	308	>sp|P00740-6|FA9_HUMAN Coagulation factor IX OS=Homo sapiens variant 2 G 44 V GN=F9 PE=1 SV=2	117	sample=1 period=1 cycle=881 experiment=4	sample=1 period=1 cycle=881 experiment=4	10.4188
01876:2	1	R.TTE[+14.016]FWK.Q		E[+14]	413.212	2	825.417	825.414	0	3	84	Specific	356.65	262.82	45.17	7	5.28	308	>sp|P00740-6|FA9_HUMAN Coagulation factor IX OS=Homo sapiens variant 2 G 44 V GN=F9 PE=1 SV=2	117	sample=1 period=1 cycle=881 experiment=3	sample=1 period=1 cycle=881 experiment=3	10.4179
01905:2	1	R.TTE[+14.016]FWK.Q		E[+14]	413.212	2	825.418	825.414	0	4.4	84	Specific	357.32	243.25	55.57	6.45	5.84	308	>sp|P00740-6|FA9_HUMAN Coagulation factor IX OS=Homo sapiens variant 2 G 44 V GN=F9 PE=1 SV=2	117	sample=1 period=1 cycle=883 experiment=4	sample=1 period=1 cycle=883 experiment=4	10.4607
01860:2	1	R.TTE[+14.016]FWK.Q		E[+14]	413.212	2	825.417	825.414	0	3.8	84	Specific	359.18	247.13	53.45	6.43	5.2	308	>sp|P00740-6|FA9_HUMAN Coagulation factor IX OS=Homo sapiens variant 2 G 44 V GN=F9 PE=1 SV=2	117	sample=1 period=1 cycle=880 experiment=4	sample=1 period=1 cycle=880 experiment=4	10.3969
01844:2	1	R.TTE[+14.016]FWK.Q		E[+14]	413.212	2	825.417	825.414	0	3.6	84	Specific	377.04	230.01	58.04	7.83	5.56	308	>sp|P00740-6|FA9_HUMAN Coagulation factor IX OS=Homo sapiens variant 2 G 44 V GN=F9 PE=1 SV=2	117	sample=1 period=1 cycle=879 experiment=5	sample=1 period=1 cycle=879 experiment=5	10.3752
01917:1	1	R.TTE[+14.016]FWK.Q		E[+14]	825.417	1	825.417	825.414	0	3	84	Specific	391.17	190.77	0.87	5.11	3.13	308	>sp|P00740-6|FA9_HUMAN Coagulation factor IX OS=Homo sapiens variant 2 G 44 V GN=F9 PE=1 SV=2	117	sample=1 period=1 cycle=883 experiment=16	sample=1 period=1 cycle=883 experiment=16	10.4674
01968:1	1	R.[+14.016]TTEFWK.Q		.[+14]	825.416	1	825.416	825.414	0	2.5	84	Specific	406.84	206.65	71.21	6.09	3.49	308	>sp|P00740-6|FA9_HUMAN Coagulation factor IX OS=Homo sapiens variant 2 G 44 V GN=F9 PE=1 SV=2	117	sample=1 period=1 cycle=886 experiment=17	sample=1 period=1 cycle=886 experiment=17	10.5302
01163:2	1	R.[+14.016]T[+656.228]TEFWK[+14.016].Q	HexNAc(1)Hex(1)NeuAc(1)	.[14], K[+14], T[+656]	748.334	2	1495.66	1495.66	0	1.7	84	Specific	27.56	27.56	2	5.77	1.79	308	>sp|P00740-6|FA9_HUMAN Coagulation factor IX OS=Homo sapiens variant 2 G 44 V GN=F9 PE=1 SV=2	117	sample=1 period=1 cycle=831 experiment=12	sample=1 period=1 cycle=831 experiment=12	9.3227
01192:2	1	R.[+14.016]T[+656.228]TEFWK[+14.016].Q	HexNAc(1)Hex(1)NeuAc(1)	.[14], K[+14], T[+656]	748.335	2	1495.66	1495.66	0	3	84	Specific	44.24	44.24	2	4.76	1.94	308	>sp|P00740-6|FA9_HUMAN Coagulation factor IX OS=Homo sapiens variant 2 G 44 V GN=F9 PE=1 SV=2	117	sample=1 period=1 cycle=833 experiment=16	sample=1 period=1 cycle=833 experiment=16	9.3679
01150:2	1	R.[+14.016]T[+656.228]TEFWK[+14.016].Q	HexNAc(1)Hex(1)NeuAc(1)	.[14], K[+14], T[+656]	748.337	2	1495.67	1495.66	0	5.7	84	Specific	149.64	149.64	2	5.55	3.7	308	>sp|P00740-6|FA9_HUMAN Coagulation factor IX OS=Homo sapiens variant 2 G 44 V GN=F9 PE=1 SV=2	117	sample=1 period=1 cycle=830 experiment=12	sample=1 period=1 cycle=830 experiment=12	9.2997
03019:2	1	K.NC[+71.037]ELDVTC[+71.037]NIK.N		C[+71]*2	697.326	2	1393.64	1393.64	0	-0.1	127	Specific	185.99	185.99	185.99	6.85	3.19	308	>sp|P00740-6|FA9_HUMAN Coagulation factor IX OS=Homo sapiens variant 2 G 44 V GN=F9 PE=1 SV=2	117	sample=1 period=1 cycle=949 experiment=9	sample=1 period=1 cycle=949 experiment=9	11.8878
04029:2	1	K.NC[+71.037]ELDVTC[+71.037]NIK.N		C[+71]*2	697.323	2	1393.64	1393.64	0	-4.2	127	Specific	203.55	192.66	192.66	5.38	2.88	308	>sp|P00740-6|FA9_HUMAN Coagulation factor IX OS=Homo sapiens variant 2 G 44 V GN=F9 PE=1 SV=2	117	sample=1 period=1 cycle=1008 experiment=11	sample=1 period=1 cycle=1008 experiment=11	13.1661
03120:2	1	K.NC[+71.037]ELDVTC[+71.037]NIK.N		C[+71]*2	697.321	2	1393.63	1393.64	0	-7.9	127	Specific	253.95	213.55	213.55	6.15	3.66	308	>sp|P00740-6|FA9_HUMAN Coagulation factor IX OS=Homo sapiens variant 2 G 44 V GN=F9 PE=1 SV=2	117	sample=1 period=1 cycle=956 experiment=11	sample=1 period=1 cycle=956 experiment=11	12.0386
02958:2	1	K.NC[+71.037]ELDVTC[+71.037]NIK.N		C[+71]*2	697.324	2	1393.64	1393.64	0	-2.8	127	Specific	254.02	206.46	206.46	5.94	3.71	308	>sp|P00740-6|FA9_HUMAN Coagulation factor IX OS=Homo sapiens variant 2 G 44 V GN=F9 PE=1 SV=2	117	sample=1 period=1 cycle=945 experiment=9	sample=1 period=1 cycle=945 experiment=9	11.7999
03093:2	1	K.NC[+71.037]ELDVTC[+71.037]NIK.N		C[+71]*2	697.323	2	1393.64	1393.64	0	-4.2	127	Specific	306.89	241.26	241.26	7.04	4.32	308	>sp|P00740-6|FA9_HUMAN Coagulation factor IX OS=Homo sapiens variant 2 G 44 V GN=F9 PE=1 SV=2	117	sample=1 period=1 cycle=954 experiment=10	sample=1 period=1 cycle=954 experiment=10	11.9974
02031:2	1	K.NC[+71.037]ELDVTC[+71.037]NIK.N		C[+71]*2	697.33	2	1393.65	1393.64	0	5.4	127	Specific	345.29	304.84	304.84	8.32	5.97	308	>sp|P00740-6|FA9_HUMAN Coagulation factor IX OS=Homo sapiens variant 2 G 44 V GN=F9 PE=1 SV=2	117	sample=1 period=1 cycle=890 experiment=13	sample=1 period=1 cycle=890 experiment=13	10.6136
02691:2	1	K.NC[+71.037]ELDVTC[+71.037]NIK.N		C[+71]*2	697.329	2	1393.65	1393.64	0	4.3	127	Specific	346.75	277.56	277.56	7.87	5.9	308	>sp|P00740-6|FA9_HUMAN Coagulation factor IX OS=Homo sapiens variant 2 G 44 V GN=F9 PE=1 SV=2	117	sample=1 period=1 cycle=928 experiment=12	sample=1 period=1 cycle=928 experiment=12	11.429
02164:2	1	K.NC[+71.037]ELDVTC[+71.037]NIK.N		C[+71]*2	697.33	2	1393.65	1393.64	0	4.8	127	Specific	372.13	353.95	353.95	8.19	6.16	308	>sp|P00740-6|FA9_HUMAN Coagulation factor IX OS=Homo sapiens variant 2 G 44 V GN=F9 PE=1 SV=2	117	sample=1 period=1 cycle=898 experiment=13	sample=1 period=1 cycle=898 experiment=13	10.7859
01962:2	1	K.NC[+71.037]ELDVTC[+71.037]NIK.N		C[+71]*2	697.329	2	1393.65	1393.64	0	4.1	127	Specific	373.71	366.47	366.47	7.94	6.4	308	>sp|P00740-6|FA9_HUMAN Coagulation factor IX OS=Homo sapiens variant 2 G 44 V GN=F9 PE=1 SV=2	117	sample=1 period=1 cycle=886 experiment=11	sample=1 period=1 cycle=886 experiment=11	10.5272
00957:2	1	K.NC[+71.037]ELDVTC[+71.037]NIK.N		C[+71]*2	697.329	2	1393.65	1393.64	0	4.4	127	Specific	378.37	321.48	321.48	6.19	5.74	308	>sp|P00740-6|FA9_HUMAN Coagulation factor IX OS=Homo sapiens variant 2 G 44 V GN=F9 PE=1 SV=2	117	sample=1 period=1 cycle=815 experiment=9	sample=1 period=1 cycle=815 experiment=9	8.9814
00935:2	1	K.NC[+71.037]ELDVTC[+71.037]NIK.N		C[+71]*2	697.327	2	1393.65	1393.64	0	1.3	127	Specific	378.65	348.24	348.24	8.12	5.52	308	>sp|P00740-6|FA9_HUMAN Coagulation factor IX OS=Homo sapiens variant 2 G 44 V GN=F9 PE=1 SV=2	117	sample=1 period=1 cycle=813 experiment=12	sample=1 period=1 cycle=813 experiment=12	8.9395
02805:2	1	K.NC[+71.037]ELDVTC[+71.037]NIK.N		C[+71]*2	697.325	2	1393.64	1393.64	0	-1.8	127	Specific	390.81	386.04	386.04	7.94	6.1	308	>sp|P00740-6|FA9_HUMAN Coagulation factor IX OS=Homo sapiens variant 2 G 44 V GN=F9 PE=1 SV=2	117	sample=1 period=1 cycle=935 experiment=13	sample=1 period=1 cycle=935 experiment=13	11.5818
02568:2	1	K.NC[+71.037]ELDVTC[+71.037]NIK.N		C[+71]*2	697.328	2	1393.65	1393.64	0	3.2	127	Specific	392.59	387.88	387.88	9.49	6.41	308	>sp|P00740-6|FA9_HUMAN Coagulation factor IX OS=Homo sapiens variant 2 G 44 V GN=F9 PE=1 SV=2	117	sample=1 period=1 cycle=921 experiment=13	sample=1 period=1 cycle=921 experiment=13	11.2794
02877:2	1	K.NC[+71.037]ELDVTC[+71.037]NIK.N		C[+71]*2	697.326	2	1393.64	1393.64	0	-0.5	127	Specific	394.17	351.93	351.93	8.12	5.22	308	>sp|P00740-6|FA9_HUMAN Coagulation factor IX OS=Homo sapiens variant 2 G 44 V GN=F9 PE=1 SV=2	117	sample=1 period=1 cycle=940 experiment=10	sample=1 period=1 cycle=940 experiment=10	11.6901
02891:2	1	K.NC[+71.037]ELDVTC[+71.037]NIK.N		C[+71]*2	697.327	2	1393.65	1393.64	0	0.6	127	Specific	406.56	385.2	385.2	8.04	6.37	308	>sp|P00740-6|FA9_HUMAN Coagulation factor IX OS=Homo sapiens variant 2 G 44 V GN=F9 PE=1 SV=2	117	sample=1 period=1 cycle=941 experiment=10	sample=1 period=1 cycle=941 experiment=10	11.7116
01872:2	1	K.NC[+71.037]ELDVTC[+71.037]NIK.N		C[+71]*2	697.325	2	1393.64	1393.64	0	-1.2	127	Specific	408.68	336.56	336.56	7.21	4.86	308	>sp|P00740-6|FA9_HUMAN Coagulation factor IX OS=Homo sapiens variant 2 G 44 V GN=F9 PE=1 SV=2	117	sample=1 period=1 cycle=880 experiment=16	sample=1 period=1 cycle=880 experiment=16	10.4027
00970:2	1	K.NC[+71.037]ELDVTC[+71.037]NIK.N		C[+71]*2	697.331	2	1393.65	1393.64	0	6.4	127	Specific	432.27	370.61	370.61	8.97	7.02	308	>sp|P00740-6|FA9_HUMAN Coagulation factor IX OS=Homo sapiens variant 2 G 44 V GN=F9 PE=1 SV=2	117	sample=1 period=1 cycle=816 experiment=11	sample=1 period=1 cycle=816 experiment=11	9.003
01947:2	1	K.NC[+71.037]ELDVTC[+71.037]NIK.N		C[+71]*2	697.329	2	1393.65	1393.64	0	4.7	127	Specific	435.14	419.98	419.98	8.61	7.02	308	>sp|P00740-6|FA9_HUMAN Coagulation factor IX OS=Homo sapiens variant 2 G 44 V GN=F9 PE=1 SV=2	117	sample=1 period=1 cycle=885 experiment=12	sample=1 period=1 cycle=885 experiment=12	10.5071
01339:2	1	K.NC[+71.037]ELDVTC[+71.037]NIK.N		C[+71]*2	697.328	2	1393.65	1393.64	0	3.2	127	Specific	437.19	402.04	402.04	7.48	6.03	308	>sp|P00740-6|FA9_HUMAN Coagulation factor IX OS=Homo sapiens variant 2 G 44 V GN=F9 PE=1 SV=2	117	sample=1 period=1 cycle=844 experiment=10	sample=1 period=1 cycle=844 experiment=10	9.6084
02095:2	1	K.NC[+71.037]ELDVTC[+71.037]NIK.N		C[+71]*2	697.325	2	1393.64	1393.64	0	-1.8	127	Specific	438.74	436.69	436.69	8.27	6.07	308	>sp|P00740-6|FA9_HUMAN Coagulation factor IX OS=Homo sapiens variant 2 G 44 V GN=F9 PE=1 SV=2	117	sample=1 period=1 cycle=894 experiment=14	sample=1 period=1 cycle=894 experiment=14	10.6984
00947:2	1	K.NC[+71.037]ELDVTC[+71.037]NIK.N		C[+71]*2	697.331	2	1393.65	1393.64	0	6.8	127	Specific	444.29	360.07	360.07	8.09	6.19	308	>sp|P00740-6|FA9_HUMAN Coagulation factor IX OS=Homo sapiens variant 2 G 44 V GN=F9 PE=1 SV=2	117	sample=1 period=1 cycle=814 experiment=11	sample=1 period=1 cycle=814 experiment=11	8.9612
00985:2	1	K.NC[+71.037]ELDVTC[+71.037]NIK.N		C[+71]*2	697.327	2	1393.65	1393.64	0	0.9	127	Specific	461.59	372.74	372.74	7.66	6.09	308	>sp|P00740-6|FA9_HUMAN Coagulation factor IX OS=Homo sapiens variant 2 G 44 V GN=F9 PE=1 SV=2	117	sample=1 period=1 cycle=817 experiment=13	sample=1 period=1 cycle=817 experiment=13	9.0246
01258:2	1	K.NC[+71.037]ELDVTC[+71.037]NIK.N		C[+71]*2	697.328	2	1393.65	1393.64	0	3.3	127	Specific	464.01	464.01	464.01	11.33	7.17	308	>sp|P00740-6|FA9_HUMAN Coagulation factor IX OS=Homo sapiens variant 2 G 44 V GN=F9 PE=1 SV=2	117	sample=1 period=1 cycle=838 experiment=13	sample=1 period=1 cycle=838 experiment=13	9.4766
01354:2	1	K.NC[+71.037]ELDVTC[+71.037]NIK.N		C[+71]*2	697.328	2	1393.65	1393.64	0	2.5	127	Specific	469.69	386.62	386.62	9.32	6.44	308	>sp|P00740-6|FA9_HUMAN Coagulation factor IX OS=Homo sapiens variant 2 G 44 V GN=F9 PE=1 SV=2	117	sample=1 period=1 cycle=845 experiment=11	sample=1 period=1 cycle=845 experiment=11	9.631
01312:2	1	K.NC[+71.037]ELDVTC[+71.037]NIK.N		C[+71]*2	697.328	2	1393.65	1393.64	0	3.1	127	Specific	477.4	393.02	393.02	9.02	6.44	308	>sp|P00740-6|FA9_HUMAN Coagulation factor IX OS=Homo sapiens variant 2 G 44 V GN=F9 PE=1 SV=2	117	sample=1 period=1 cycle=842 experiment=12	sample=1 period=1 cycle=842 experiment=12	9.5659
01883:2	1	K.NC[+71.037]ELDVTC[+71.037]NIK.N		C[+71]*2	697.33	2	1393.65	1393.64	0	5.5	127	Specific	484.15	416.21	416.21	9.37	7.14	308	>sp|P00740-6|FA9_HUMAN Coagulation factor IX OS=Homo sapiens variant 2 G 44 V GN=F9 PE=1 SV=2	117	sample=1 period=1 cycle=881 experiment=10	sample=1 period=1 cycle=881 experiment=10	10.4217
01405:2	1	K.NC[+71.037]ELDVTC[+71.037]NIK.N		C[+71]*2	697.329	2	1393.65	1393.64	0	4.6	127	Specific	511.48	444.24	444.24	9	7.14	308	>sp|P00740-6|FA9_HUMAN Coagulation factor IX OS=Homo sapiens variant 2 G 44 V GN=F9 PE=1 SV=2	117	sample=1 period=1 cycle=849 experiment=10	sample=1 period=1 cycle=849 experiment=10	9.7198
01793:2	1	K.NC[+71.037]ELDVTC[+71.037]NIK.N		C[+71]*2	697.328	2	1393.65	1393.64	0	2.6	127	Specific	525.59	454.27	454.27	10.33	6.65	308	>sp|P00740-6|FA9_HUMAN Coagulation factor IX OS=Homo sapiens variant 2 G 44 V GN=F9 PE=1 SV=2	117	sample=1 period=1 cycle=875 experiment=15	sample=1 period=1 cycle=875 experiment=15	10.2938
01327:2	1	K.NC[+71.037]ELDVTC[+71.037]NIK.N		C[+71]*2	697.327	2	1393.65	1393.64	0	2	127	Specific	528.35	471.33	471.33	8.02	6.61	308	>sp|P00740-6|FA9_HUMAN Coagulation factor IX OS=Homo sapiens variant 2 G 44 V GN=F9 PE=1 SV=2	117	sample=1 period=1 cycle=843 experiment=14	sample=1 period=1 cycle=843 experiment=14	9.5881
01393:2	1	K.NC[+71.037]ELDVTC[+71.037]NIK.N		C[+71]*2	697.329	2	1393.65	1393.64	0	4.3	127	Specific	534.7	486.41	486.41	8.64	7.26	308	>sp|P00740-6|FA9_HUMAN Coagulation factor IX OS=Homo sapiens variant 2 G 44 V GN=F9 PE=1 SV=2	117	sample=1 period=1 cycle=848 experiment=10	sample=1 period=1 cycle=848 experiment=10	9.6989
01421:2	1	K.NC[+71.037]ELDVTC[+71.037]NIK.N		C[+71]*2	697.329	2	1393.65	1393.64	0	4.7	127	Specific	536.4	466.53	466.53	9.14	7.26	308	>sp|P00740-6|FA9_HUMAN Coagulation factor IX OS=Homo sapiens variant 2 G 44 V GN=F9 PE=1 SV=2	117	sample=1 period=1 cycle=850 experiment=15	sample=1 period=1 cycle=850 experiment=15	9.7441
01656:2	1	K.NC[+71.037]ELDVTC[+71.037]NIK.N		C[+71]*2	697.33	2	1393.65	1393.64	0	5.1	127	Specific	544.74	416.75	416.75	9.01	7.26	308	>sp|P00740-6|FA9_HUMAN Coagulation factor IX OS=Homo sapiens variant 2 G 44 V GN=F9 PE=1 SV=2	117	sample=1 period=1 cycle=867 experiment=12	sample=1 period=1 cycle=867 experiment=12	10.1185
01205:2	1	K.NC[+71.037]ELDVTC[+71.037]NIK.N		C[+71]*2	697.33	2	1393.65	1393.64	0	5.7	127	Specific	549.05	461.82	461.82	9.87	7.3	308	>sp|P00740-6|FA9_HUMAN Coagulation factor IX OS=Homo sapiens variant 2 G 44 V GN=F9 PE=1 SV=2	117	sample=1 period=1 cycle=834 experiment=14	sample=1 period=1 cycle=834 experiment=14	9.3892
01380:2	1	K.NC[+71.037]ELDVTC[+71.037]NIK.N		C[+71]*2	697.33	2	1393.65	1393.64	0	5.2	127	Specific	561.12	484.4	484.4	8.87	8.07	308	>sp|P00740-6|FA9_HUMAN Coagulation factor IX OS=Homo sapiens variant 2 G 44 V GN=F9 PE=1 SV=2	117	sample=1 period=1 cycle=847 experiment=9	sample=1 period=1 cycle=847 experiment=9	9.6754
01440:2	1	K.NC[+71.037]ELDVTC[+71.037]NIK.N		C[+71]*2	697.329	2	1393.65	1393.64	0	4.5	127	Specific	565.43	462.45	462.45	8.83	8.07	308	>sp|P00740-6|FA9_HUMAN Coagulation factor IX OS=Homo sapiens variant 2 G 44 V GN=F9 PE=1 SV=2	117	sample=1 period=1 cycle=852 experiment=8	sample=1 period=1 cycle=852 experiment=8	9.785
01855:2	1	K.NC[+71.037]ELDVTC[+71.037]NIK.N		C[+71]*2	697.327	2	1393.65	1393.64	0	1.5	127	Specific	566.24	473.28	473.28	9.12	7.42	308	>sp|P00740-6|FA9_HUMAN Coagulation factor IX OS=Homo sapiens variant 2 G 44 V GN=F9 PE=1 SV=2	117	sample=1 period=1 cycle=879 experiment=16	sample=1 period=1 cycle=879 experiment=16	10.3806
01012:2	1	K.NC[+71.037]ELDVTC[+71.037]NIK.N		C[+71]*2	697.329	2	1393.65	1393.64	0	4.6	127	Specific	571.95	480.87	480.87	8.65	8.06	308	>sp|P00740-6|FA9_HUMAN Coagulation factor IX OS=Homo sapiens variant 2 G 44 V GN=F9 PE=1 SV=2	117	sample=1 period=1 cycle=819 experiment=11	sample=1 period=1 cycle=819 experiment=11	9.0666
01148:2	1	K.NC[+71.037]ELDVTC[+71.037]NIK.N		C[+71]*2	697.331	2	1393.65	1393.64	0	6.4	127	Specific	573.62	499.27	499.27	9.36	8.07	308	>sp|P00740-6|FA9_HUMAN Coagulation factor IX OS=Homo sapiens variant 2 G 44 V GN=F9 PE=1 SV=2	117	sample=1 period=1 cycle=830 experiment=10	sample=1 period=1 cycle=830 experiment=10	9.2989
01725:2	1	K.NC[+71.037]ELDVTC[+71.037]NIK.N		C[+71]*2	697.328	2	1393.65	1393.64	0	2.1	127	Specific	580.05	526.05	526.05	9.82	7.46	308	>sp|P00740-6|FA9_HUMAN Coagulation factor IX OS=Homo sapiens variant 2 G 44 V GN=F9 PE=1 SV=2	117	sample=1 period=1 cycle=871 experiment=13	sample=1 period=1 cycle=871 experiment=13	10.2065
01072:2	1	K.NC[+71.037]ELDVTC[+71.037]NIK.N		C[+71]*2	697.332	2	1393.66	1393.64	0	8.2	127	Specific	580.27	497.58	497.58	9.26	7.74	308	>sp|P00740-6|FA9_HUMAN Coagulation factor IX OS=Homo sapiens variant 2 G 44 V GN=F9 PE=1 SV=2	117	sample=1 period=1 cycle=824 experiment=9	sample=1 period=1 cycle=824 experiment=9	9.1697
01430:2	1	K.NC[+71.037]ELDVTC[+71.037]NIK.N		C[+71]*2	697.33	2	1393.65	1393.64	0	6	127	Specific	583.55	494.36	494.36	9.17	8.07	308	>sp|P00740-6|FA9_HUMAN Coagulation factor IX OS=Homo sapiens variant 2 G 44 V GN=F9 PE=1 SV=2	117	sample=1 period=1 cycle=851 experiment=9	sample=1 period=1 cycle=851 experiment=9	9.7647
00999:2	1	K.NC[+71.037]ELDVTC[+71.037]NIK.N		C[+71]*2	697.328	2	1393.65	1393.64	0	3.2	127	Specific	599.09	529.19	529.19	9.25	7.42	308	>sp|P00740-6|FA9_HUMAN Coagulation factor IX OS=Homo sapiens variant 2 G 44 V GN=F9 PE=1 SV=2	117	sample=1 period=1 cycle=818 experiment=12	sample=1 period=1 cycle=818 experiment=12	9.0454
01061:2	1	K.NC[+71.037]ELDVTC[+71.037]NIK.N		C[+71]*2	697.332	2	1393.66	1393.64	0	8	127	Specific	605.12	487.93	487.93	9.18	8.74	308	>sp|P00740-6|FA9_HUMAN Coagulation factor IX OS=Homo sapiens variant 2 G 44 V GN=F9 PE=1 SV=2	117	sample=1 period=1 cycle=823 experiment=13	sample=1 period=1 cycle=823 experiment=13	9.1496
01037:2	1	K.NC[+71.037]ELDVTC[+71.037]NIK.N		C[+71]*2	697.33	2	1393.65	1393.64	0	6	127	Specific	638.49	540.14	540.14	9.71	9.1	308	>sp|P00740-6|FA9_HUMAN Coagulation factor IX OS=Homo sapiens variant 2 G 44 V GN=F9 PE=1 SV=2	117	sample=1 period=1 cycle=821 experiment=13	sample=1 period=1 cycle=821 experiment=13	9.1079
01469:2	1	K.NC[+71.037]ELDVTC[+71.037]NIK.N		C[+71]*2	697.33	2	1393.65	1393.64	0	5.2	127	Specific	647.85	572.78	572.78	10.2	9.1	308	>sp|P00740-6|FA9_HUMAN Coagulation factor IX OS=Homo sapiens variant 2 G 44 V GN=F9 PE=1 SV=2	117	sample=1 period=1 cycle=854 experiment=11	sample=1 period=1 cycle=854 experiment=11	9.8305
01479:2	1	K.NC[+71.037]ELDVTC[+71.037]NIK.N		C[+71]*2	697.331	2	1393.65	1393.64	0	6.5	127	Specific	654.24	522.14	522.14	9.78	10.1	308	>sp|P00740-6|FA9_HUMAN Coagulation factor IX OS=Homo sapiens variant 2 G 44 V GN=F9 PE=1 SV=2	117	sample=1 period=1 cycle=855 experiment=7	sample=1 period=1 cycle=855 experiment=7	9.8506
01085:2	1	K.NC[+71.037]ELDVTC[+71.037]NIK.N		C[+71]*2	697.332	2	1393.66	1393.64	0	8.6	127	Specific	656.65	551.13	551.13	9.55	9.78	308	>sp|P00740-6|FA9_HUMAN Coagulation factor IX OS=Homo sapiens variant 2 G 44 V GN=F9 PE=1 SV=2	117	sample=1 period=1 cycle=825 experiment=11	sample=1 period=1 cycle=825 experiment=11	9.1921
01022:2	1	K.NC[+71.037]ELDVTC[+71.037]NIK.N		C[+71]*2	697.328	2	1393.65	1393.64	0	2.6	127	Specific	657.43	564.39	564.39	9.2	9.42	308	>sp|P00740-6|FA9_HUMAN Coagulation factor IX OS=Homo sapiens variant 2 G 44 V GN=F9 PE=1 SV=2	117	sample=1 period=1 cycle=820 experiment=9	sample=1 period=1 cycle=820 experiment=9	9.0861
01455:2	1	K.NC[+71.037]ELDVTC[+71.037]NIK.N		C[+71]*2	697.331	2	1393.65	1393.64	0	6.3	127	Specific	658.87	575.18	575.18	10.29	10.1	308	>sp|P00740-6|FA9_HUMAN Coagulation factor IX OS=Homo sapiens variant 2 G 44 V GN=F9 PE=1 SV=2	117	sample=1 period=1 cycle=853 experiment=10	sample=1 period=1 cycle=853 experiment=10	9.8084
01511:2	1	K.NC[+71.037]ELDVTC[+71.037]NIK.N		C[+71]*2	697.33	2	1393.65	1393.64	0	5.2	127	Specific	663.52	554.32	554.32	9.43	10.07	308	>sp|P00740-6|FA9_HUMAN Coagulation factor IX OS=Homo sapiens variant 2 G 44 V GN=F9 PE=1 SV=2	117	sample=1 period=1 cycle=857 experiment=11	sample=1 period=1 cycle=857 experiment=11	9.897
01047:2	1	K.NC[+71.037]ELDVTC[+71.037]NIK.N		C[+71]*2	697.33	2	1393.65	1393.64	0	6.1	127	Specific	670.25	568.2	568.2	9.3	10.07	308	>sp|P00740-6|FA9_HUMAN Coagulation factor IX OS=Homo sapiens variant 2 G 44 V GN=F9 PE=1 SV=2	117	sample=1 period=1 cycle=822 experiment=8	sample=1 period=1 cycle=822 experiment=8	9.1288
01095:2	1	K.NC[+71.037]ELDVTC[+71.037]NIK.N		C[+71]*2	697.331	2	1393.65	1393.64	0	6.2	127	Specific	685.17	567.09	567.09	9.43	10.07	308	>sp|P00740-6|FA9_HUMAN Coagulation factor IX OS=Homo sapiens variant 2 G 44 V GN=F9 PE=1 SV=2	117	sample=1 period=1 cycle=826 experiment=9	sample=1 period=1 cycle=826 experiment=9	9.2117
01495:2	1	K.NC[+71.037]ELDVTC[+71.037]NIK.N		C[+71]*2	697.33	2	1393.65	1393.64	0	5.7	127	Specific	690.26	581.23	581.23	9.5	10.1	308	>sp|P00740-6|FA9_HUMAN Coagulation factor IX OS=Homo sapiens variant 2 G 44 V GN=F9 PE=1 SV=2	117	sample=1 period=1 cycle=856 experiment=10	sample=1 period=1 cycle=856 experiment=10	9.874
01542:2	1	K.NC[+71.037]ELDVTC[+71.037]NIK.N		C[+71]*2	697.331	2	1393.65	1393.64	0	6.3	127	Specific	695.64	582.06	582.06	9.46	10.07	308	>sp|P00740-6|FA9_HUMAN Coagulation factor IX OS=Homo sapiens variant 2 G 44 V GN=F9 PE=1 SV=2	117	sample=1 period=1 cycle=859 experiment=12	sample=1 period=1 cycle=859 experiment=12	9.9425
01527:2	1	K.NC[+71.037]ELDVTC[+71.037]NIK.N		C[+71]*2	697.33	2	1393.65	1393.64	0	5.9	127	Specific	697.06	543.22	543.22	9.64	10.1	308	>sp|P00740-6|FA9_HUMAN Coagulation factor IX OS=Homo sapiens variant 2 G 44 V GN=F9 PE=1 SV=2	117	sample=1 period=1 cycle=858 experiment=12	sample=1 period=1 cycle=858 experiment=12	9.9192
01595:2	1	K.NC[+71.037]ELDVTC[+71.037]NIK.N		C[+71]*2	697.33	2	1393.65	1393.64	0	6.1	127	Specific	707.03	602.58	602.58	11.59	11.8	308	>sp|P00740-6|FA9_HUMAN Coagulation factor IX OS=Homo sapiens variant 2 G 44 V GN=F9 PE=1 SV=2	117	sample=1 period=1 cycle=863 experiment=11	sample=1 period=1 cycle=863 experiment=11	10.0298
07742:2	1	K.NC[+71.037]E[+14.016]LDVTC[+71.037]NIK.N		C[+71]*2, E[+14]	704.335	2	1407.66	1407.66	0	1.2	127	Specific	63.28	63.28	63.28	6.89	2.22	308	>sp|P00740-6|FA9_HUMAN Coagulation factor IX OS=Homo sapiens variant 2 G 44 V GN=F9 PE=1 SV=2	117	sample=1 period=1 cycle=1297 experiment=9	sample=1 period=1 cycle=1297 experiment=9	19.3422
06352:2	1	K.NC[+71.037]E[+14.016]LDVTC[+71.037]NIK.N		C[+71]*2, E[+14]	704.326	2	1407.65	1407.66	0	-10.8	127	Specific	122.45	122.45	90.12	6.3	2.88	308	>sp|P00740-6|FA9_HUMAN Coagulation factor IX OS=Homo sapiens variant 2 G 44 V GN=F9 PE=1 SV=2	117	sample=1 period=1 cycle=1159 experiment=10	sample=1 period=1 cycle=1159 experiment=10	16.4171
02638:2	1	K.N[+0.984]C[+71.037]ELDVTC[+71.037]NIK.N		C[+71]*2, N[+1]	697.821	2	1394.64	1394.63	0	4.4	127	Specific	123.06	112.57	112.57	6.34	3.15	308	>sp|P00740-6|FA9_HUMAN Coagulation factor IX OS=Homo sapiens variant 2 G 44 V GN=F9 PE=1 SV=2	117	sample=1 period=1 cycle=925 experiment=11	sample=1 period=1 cycle=925 experiment=11	11.3652
05575:2	1	K.NC[+71.037]E[+14.016]LDVTC[+71.037]NIK.N		C[+71]*2, E[+14]	704.34	2	1407.67	1407.66	0	9	127	Specific	125	116.5	16.84	5.89	2.84	308	>sp|P00740-6|FA9_HUMAN Coagulation factor IX OS=Homo sapiens variant 2 G 44 V GN=F9 PE=1 SV=2	117	sample=1 period=1 cycle=1103 experiment=11	sample=1 period=1 cycle=1103 experiment=11	15.2276
04848:2	1	K.NC[+71.037]E[+14.016]LDVTC[+71.037]NIK.N		C[+71]*2, E[+14]	704.338	2	1407.67	1407.66	0	6.4	127	Specific	139.48	139.48	52.39	6.73	3.81	308	>sp|P00740-6|FA9_HUMAN Coagulation factor IX OS=Homo sapiens variant 2 G 44 V GN=F9 PE=1 SV=2	117	sample=1 period=1 cycle=1056 experiment=13	sample=1 period=1 cycle=1056 experiment=13	14.2012
02401:2	1	K.N[+0.984]C[+71.037]ELDVTC[+71.037]NIK.N		C[+71]*2, N[+1]	697.826	2	1394.64	1394.63	0	10.7	127	Specific	145.01	145.01	145.01	7.85	3.9	308	>sp|P00740-6|FA9_HUMAN Coagulation factor IX OS=Homo sapiens variant 2 G 44 V GN=F9 PE=1 SV=2	117	sample=1 period=1 cycle=912 experiment=11	sample=1 period=1 cycle=912 experiment=11	11.0853
05544:2	1	K.NC[+71.037]E[+14.016]LDVTC[+71.037]NIK.N		C[+71]*2, E[+14]	704.333	2	1407.66	1407.66	0	-1.9	127	Specific	161.3	155.37	16.03	5.55	2.89	308	>sp|P00740-6|FA9_HUMAN Coagulation factor IX OS=Homo sapiens variant 2 G 44 V GN=F9 PE=1 SV=2	117	sample=1 period=1 cycle=1101 experiment=12	sample=1 period=1 cycle=1101 experiment=12	15.1854
04260:2	1	K.NC[+71.037]E[+14.016]LDVTC[+71.037]NIK.N		C[+71]*2, E[+14]	704.337	2	1407.67	1407.66	0	3.6	127	Specific	167.1	106.41	95.98	4.95	1.99	308	>sp|P00740-6|FA9_HUMAN Coagulation factor IX OS=Homo sapiens variant 2 G 44 V GN=F9 PE=1 SV=2	117	sample=1 period=1 cycle=1021 experiment=15	sample=1 period=1 cycle=1021 experiment=15	13.4425
02320:2	1	K.N[+0.984]C[+71.037]ELDVTC[+71.037]NIK.N		C[+71]*2, N[+1]	697.824	2	1394.64	1394.63	0	8.1	127	Specific	167.56	167.56	43.79	6.01	3.29	308	>sp|P00740-6|FA9_HUMAN Coagulation factor IX OS=Homo sapiens variant 2 G 44 V GN=F9 PE=1 SV=2	117	sample=1 period=1 cycle=907 experiment=15	sample=1 period=1 cycle=907 experiment=15	10.9807
02230:2	1	K.N[+0.984]C[+71.037]ELDVTC[+71.037]NIK.N		C[+71]*2, N[+1]	697.828	2	1394.65	1394.63	0	14.8	127	Specific	175.39	175.39	125.01	7.81	3.45	308	>sp|P00740-6|FA9_HUMAN Coagulation factor IX OS=Homo sapiens variant 2 G 44 V GN=F9 PE=1 SV=2	117	sample=1 period=1 cycle=902 experiment=13	sample=1 period=1 cycle=902 experiment=13	10.8732
05308:2	1	K.NC[+71.037]E[+14.016]LDVTC[+71.037]NIK.N		C[+71]*2, E[+14]	704.338	2	1407.67	1407.66	0	5.7	127	Specific	181.71	147	6.69	4.65	3.13	308	>sp|P00740-6|FA9_HUMAN Coagulation factor IX OS=Homo sapiens variant 2 G 44 V GN=F9 PE=1 SV=2	117	sample=1 period=1 cycle=1085 experiment=12	sample=1 period=1 cycle=1085 experiment=12	14.8357
04786:2	1	K.NC[+71.037]E[+14.016]LDVTC[+71.037]NIK.N		C[+71]*2, E[+14]	704.333	2	1407.66	1407.66	0	-1.7	127	Specific	188.94	115.51	45.91	4.85	1.91	308	>sp|P00740-6|FA9_HUMAN Coagulation factor IX OS=Homo sapiens variant 2 G 44 V GN=F9 PE=1 SV=2	117	sample=1 period=1 cycle=1052 experiment=11	sample=1 period=1 cycle=1052 experiment=11	14.1132
02283:2	1	K.N[+0.984]C[+71.037]ELDVTC[+71.037]NIK.N		C[+71]*2, N[+1]	697.83	2	1394.65	1394.63	0	17.3	127	Specific	199.11	199.11	120.69	7.22	2.92	308	>sp|P00740-6|FA9_HUMAN Coagulation factor IX OS=Homo sapiens variant 2 G 44 V GN=F9 PE=1 SV=2	117	sample=1 period=1 cycle=905 experiment=17	sample=1 period=1 cycle=905 experiment=17	10.9381
04562:2	1	K.NC[+71.037]E[+14.016]LDVTC[+71.037]NIK.N		C[+71]*2, E[+14]	704.33	2	1407.65	1407.66	0	-5.8	127	Specific	213	175.37	46	6.02	2.88	308	>sp|P00740-6|FA9_HUMAN Coagulation factor IX OS=Homo sapiens variant 2 G 44 V GN=F9 PE=1 SV=2	117	sample=1 period=1 cycle=1039 experiment=10	sample=1 period=1 cycle=1039 experiment=10	13.8298
04726:2	1	K.NC[+71.037]E[+14.016]LDVTC[+71.037]NIK.N		C[+71]*2, E[+14]	704.33	2	1407.65	1407.66	0	-5.8	127	Specific	216.38	187.1	17.74	6.57	3.06	308	>sp|P00740-6|FA9_HUMAN Coagulation factor IX OS=Homo sapiens variant 2 G 44 V GN=F9 PE=1 SV=2	117	sample=1 period=1 cycle=1048 experiment=14	sample=1 period=1 cycle=1048 experiment=14	14.0269
04651:2	1	K.NC[+71.037]E[+14.016]LDVTC[+71.037]NIK.N		C[+71]*2, E[+14]	704.336	2	1407.66	1407.66	0	2.8	127	Specific	219.7	211.21	60.2	5.9	3.17	308	>sp|P00740-6|FA9_HUMAN Coagulation factor IX OS=Homo sapiens variant 2 G 44 V GN=F9 PE=1 SV=2	117	sample=1 period=1 cycle=1044 experiment=13	sample=1 period=1 cycle=1044 experiment=13	13.9387
02384:2	1	K.N[+0.984]C[+71.037]ELDVTC[+71.037]NIK.N		C[+71]*2, N[+1]	697.825	2	1394.64	1394.63	0	10.3	127	Specific	230.7	230.7	104.41	7.03	3.88	308	>sp|P00740-6|FA9_HUMAN Coagulation factor IX OS=Homo sapiens variant 2 G 44 V GN=F9 PE=1 SV=2	117	sample=1 period=1 cycle=911 experiment=11	sample=1 period=1 cycle=911 experiment=11	11.0636
04458:2	1	K.NC[+71.037]E[+14.016]LDVTC[+71.037]NIK.N		C[+71]*2, E[+14]	704.328	2	1407.65	1407.66	0	-8	127	Specific	232.73	205	59.63	5.93	2.84	308	>sp|P00740-6|FA9_HUMAN Coagulation factor IX OS=Homo sapiens variant 2 G 44 V GN=F9 PE=1 SV=2	117	sample=1 period=1 cycle=1033 experiment=13	sample=1 period=1 cycle=1033 experiment=13	13.7007
02470:2	1	K.N[+0.984]C[+71.037]ELDVTC[+71.037]NIK.N		C[+71]*2, N[+1]	697.824	2	1394.64	1394.63	0	8.8	127	Specific	238.29	238.29	179.14	8.37	4.2	308	>sp|P00740-6|FA9_HUMAN Coagulation factor IX OS=Homo sapiens variant 2 G 44 V GN=F9 PE=1 SV=2	117	sample=1 period=1 cycle=916 experiment=10	sample=1 period=1 cycle=916 experiment=10	11.1702
03561:2	1	K.NC[+71.037]E[+14.016]LDVTC[+71.037]NIK.N		C[+71]*2, E[+14]	704.332	2	1407.66	1407.66	0	-3.2	127	Specific	262.57	216.92	52.82	6.68	4.15	308	>sp|P00740-6|FA9_HUMAN Coagulation factor IX OS=Homo sapiens variant 2 G 44 V GN=F9 PE=1 SV=2	117	sample=1 period=1 cycle=981 experiment=18	sample=1 period=1 cycle=981 experiment=18	12.5863
04103:2	1	K.NC[+71.037]E[+14.016]LDVTC[+71.037]NIK.N		C[+71]*2, E[+14]	704.336	2	1407.66	1407.66	0	2.4	127	Specific	268.28	231.9	70.91	9.31	4.87	308	>sp|P00740-6|FA9_HUMAN Coagulation factor IX OS=Homo sapiens variant 2 G 44 V GN=F9 PE=1 SV=2	117	sample=1 period=1 cycle=1012 experiment=15	sample=1 period=1 cycle=1012 experiment=15	13.2495
03644:2	1	K.NC[+71.037]E[+14.016]LDVTC[+71.037]NIK.N		C[+71]*2, E[+14]	704.329	2	1407.65	1407.66	0	-7.7	127	Specific	270.28	235.71	81.7	7.29	3.73	308	>sp|P00740-6|FA9_HUMAN Coagulation factor IX OS=Homo sapiens variant 2 G 44 V GN=F9 PE=1 SV=2	117	sample=1 period=1 cycle=986 experiment=12	sample=1 period=1 cycle=986 experiment=12	12.6938
04171:2	1	K.NC[+71.037]E[+14.016]LDVTC[+71.037]NIK.N		C[+71]*2, E[+14]	704.33	2	1407.65	1407.66	0	-6.4	127	Specific	275.24	213.94	91.17	6.47	3.93	308	>sp|P00740-6|FA9_HUMAN Coagulation factor IX OS=Homo sapiens variant 2 G 44 V GN=F9 PE=1 SV=2	117	sample=1 period=1 cycle=1016 experiment=12	sample=1 period=1 cycle=1016 experiment=12	13.3333
03684:2	1	K.NC[+71.037]E[+14.016]LDVTC[+71.037]NIK.N		C[+71]*2, E[+14]	704.331	2	1407.65	1407.66	0	-5	127	Specific	284.71	281.72	82.35	7.83	4.72	308	>sp|P00740-6|FA9_HUMAN Coagulation factor IX OS=Homo sapiens variant 2 G 44 V GN=F9 PE=1 SV=2	117	sample=1 period=1 cycle=988 experiment=17	sample=1 period=1 cycle=988 experiment=17	12.7389
03973:2	1	K.NC[+71.037]E[+14.016]LDVTC[+71.037]NIK.N		C[+71]*2, E[+14]	704.33	2	1407.65	1407.66	0	-6.2	127	Specific	285.4	285.4	95.78	8.09	4.72	308	>sp|P00740-6|FA9_HUMAN Coagulation factor IX OS=Homo sapiens variant 2 G 44 V GN=F9 PE=1 SV=2	117	sample=1 period=1 cycle=1005 experiment=16	sample=1 period=1 cycle=1005 experiment=16	13.1047
03447:2	1	K.NC[+71.037]E[+14.016]LDVTC[+71.037]NIK.N		C[+71]*2, E[+14]	704.33	2	1407.65	1407.66	0	-5.8	127	Specific	333.26	253.3	61.45	6.92	4.32	308	>sp|P00740-6|FA9_HUMAN Coagulation factor IX OS=Homo sapiens variant 2 G 44 V GN=F9 PE=1 SV=2	117	sample=1 period=1 cycle=975 experiment=15	sample=1 period=1 cycle=975 experiment=15	12.4553
03745:2	1	K.NC[+71.037]E[+14.016]LDVTC[+71.037]NIK.N		C[+71]*2, E[+14]	704.33	2	1407.65	1407.66	0	-6.1	127	Specific	336.66	297.06	78.48	8.45	4.8	308	>sp|P00740-6|FA9_HUMAN Coagulation factor IX OS=Homo sapiens variant 2 G 44 V GN=F9 PE=1 SV=2	117	sample=1 period=1 cycle=992 experiment=14	sample=1 period=1 cycle=992 experiment=14	12.8245
01480:2	1	K.NC[+71.037]E[+14.016]LDVTC[+71.037]NIK.N		C[+71]*2, E[+14]	704.336	2	1407.66	1407.66	0	2.6	127	Specific	339.32	327.51	75.73	8.01	5.42	308	>sp|P00740-6|FA9_HUMAN Coagulation factor IX OS=Homo sapiens variant 2 G 44 V GN=F9 PE=1 SV=2	117	sample=1 period=1 cycle=855 experiment=8	sample=1 period=1 cycle=855 experiment=8	9.8514
03345:2	1	K.NC[+71.037]E[+14.016]LDVTC[+71.037]NIK.N		C[+71]*2, E[+14]	704.333	2	1407.66	1407.66	0	-1.3	127	Specific	353.38	312.56	67.82	7.72	4.69	308	>sp|P00740-6|FA9_HUMAN Coagulation factor IX OS=Homo sapiens variant 2 G 44 V GN=F9 PE=1 SV=2	117	sample=1 period=1 cycle=969 experiment=14	sample=1 period=1 cycle=969 experiment=14	12.3244
03278:2	1	K.NC[+71.037]E[+14.016]LDVTC[+71.037]NIK.N		C[+71]*2, E[+14]	704.333	2	1407.66	1407.66	0	-1.1	127	Specific	363.08	282.8	38.01	6.33	4.71	308	>sp|P00740-6|FA9_HUMAN Coagulation factor IX OS=Homo sapiens variant 2 G 44 V GN=F9 PE=1 SV=2	117	sample=1 period=1 cycle=965 experiment=13	sample=1 period=1 cycle=965 experiment=13	12.2369
04356:2	1	K.NC[+71.037]E[+14.016]LDVTC[+71.037]NIK.N		C[+71]*2, E[+14]	704.33	2	1407.65	1407.66	0	-6.3	127	Specific	364.8	262.01	85.18	6.38	4.42	308	>sp|P00740-6|FA9_HUMAN Coagulation factor IX OS=Homo sapiens variant 2 G 44 V GN=F9 PE=1 SV=2	117	sample=1 period=1 cycle=1027 experiment=12	sample=1 period=1 cycle=1027 experiment=12	13.5722
03521:2	1	K.NC[+71.037]E[+14.016]LDVTC[+71.037]NIK.N		C[+71]*2, E[+14]	704.329	2	1407.65	1407.66	0	-7.3	127	Specific	370.2	322.9	107.38	7.77	4.66	308	>sp|P00740-6|FA9_HUMAN Coagulation factor IX OS=Homo sapiens variant 2 G 44 V GN=F9 PE=1 SV=2	117	sample=1 period=1 cycle=979 experiment=15	sample=1 period=1 cycle=979 experiment=15	12.542
03698:2	1	K.NC[+71.037]E[+14.016]LDVTC[+71.037]NIK.N		C[+71]*2, E[+14]	704.331	2	1407.65	1407.66	0	-4	127	Specific	379.7	355.79	87.2	9.28	5	308	>sp|P00740-6|FA9_HUMAN Coagulation factor IX OS=Homo sapiens variant 2 G 44 V GN=F9 PE=1 SV=2	117	sample=1 period=1 cycle=989 experiment=13	sample=1 period=1 cycle=989 experiment=13	12.7594
03061:2	1	K.NC[+71.037]E[+14.016]LDVTC[+71.037]NIK.N		C[+71]*2, E[+14]	704.334	2	1407.66	1407.66	0	0.5	127	Specific	393.06	338.81	129.37	7.72	5.18	308	>sp|P00740-6|FA9_HUMAN Coagulation factor IX OS=Homo sapiens variant 2 G 44 V GN=F9 PE=1 SV=2	117	sample=1 period=1 cycle=952 experiment=12	sample=1 period=1 cycle=952 experiment=12	11.9528
02422:2	1	K.NC[+71.037]E[+14.016]LDVTC[+71.037]NIK.N		C[+71]*2, E[+14]	704.335	2	1407.66	1407.66	0	0.8	127	Specific	401.86	336.15	89.76	7.69	5.16	308	>sp|P00740-6|FA9_HUMAN Coagulation factor IX OS=Homo sapiens variant 2 G 44 V GN=F9 PE=1 SV=2	117	sample=1 period=1 cycle=913 experiment=15	sample=1 period=1 cycle=913 experiment=15	11.1083
03137:2	1	K.NC[+71.037]E[+14.016]LDVTC[+71.037]NIK.N		C[+71]*2, E[+14]	704.331	2	1407.66	1407.66	0	-3.6	127	Specific	410.68	347.44	31.18	8.17	5.19	308	>sp|P00740-6|FA9_HUMAN Coagulation factor IX OS=Homo sapiens variant 2 G 44 V GN=F9 PE=1 SV=2	117	sample=1 period=1 cycle=957 experiment=9	sample=1 period=1 cycle=957 experiment=9	12.0601
03209:2	1	K.NC[+71.037]E[+14.016]LDVTC[+71.037]NIK.N		C[+71]*2, E[+14]	704.332	2	1407.66	1407.66	0	-2.3	127	Specific	413.98	326.04	53.15	6.66	4.78	308	>sp|P00740-6|FA9_HUMAN Coagulation factor IX OS=Homo sapiens variant 2 G 44 V GN=F9 PE=1 SV=2	117	sample=1 period=1 cycle=961 experiment=14	sample=1 period=1 cycle=961 experiment=14	12.1493
02456:2	1	K.NC[+71.037]E[+14.016]LDVTC[+71.037]NIK.N		C[+71]*2, E[+14]	704.336	2	1407.66	1407.66	0	2.4	127	Specific	415.76	363.88	75.58	7.22	6.03	308	>sp|P00740-6|FA9_HUMAN Coagulation factor IX OS=Homo sapiens variant 2 G 44 V GN=F9 PE=1 SV=2	117	sample=1 period=1 cycle=915 experiment=15	sample=1 period=1 cycle=915 experiment=15	11.1503
02496:2	1	K.NC[+71.037]E[+14.016]LDVTC[+71.037]NIK.N		C[+71]*2, E[+14]	704.336	2	1407.66	1407.66	0	3.1	127	Specific	422.28	346.98	76.88	7.62	5.16	308	>sp|P00740-6|FA9_HUMAN Coagulation factor IX OS=Homo sapiens variant 2 G 44 V GN=F9 PE=1 SV=2	117	sample=1 period=1 cycle=917 experiment=15	sample=1 period=1 cycle=917 experiment=15	11.1948
02351:2	1	K.NC[+71.037]E[+14.016]LDVTC[+71.037]NIK.N		C[+71]*2, E[+14]	704.334	2	1407.66	1407.66	0	0.7	127	Specific	428.45	352.64	113.04	7.03	5.16	308	>sp|P00740-6|FA9_HUMAN Coagulation factor IX OS=Homo sapiens variant 2 G 44 V GN=F9 PE=1 SV=2	117	sample=1 period=1 cycle=909 experiment=13	sample=1 period=1 cycle=909 experiment=13	11.0221
03005:2	1	K.NC[+71.037]E[+14.016]LDVTC[+71.037]NIK.N		C[+71]*2, E[+14]	704.335	2	1407.66	1407.66	0	0.9	127	Specific	434.89	355.14	84.92	6.65	5.08	308	>sp|P00740-6|FA9_HUMAN Coagulation factor IX OS=Homo sapiens variant 2 G 44 V GN=F9 PE=1 SV=2	117	sample=1 period=1 cycle=948 experiment=10	sample=1 period=1 cycle=948 experiment=10	11.8643
02386:2	1	K.NC[+71.037]E[+14.016]LDVTC[+71.037]NIK.N		C[+71]*2, E[+14]	704.334	2	1407.66	1407.66	0	0.4	127	Specific	442.78	358.57	70.62	7.91	5.55	308	>sp|P00740-6|FA9_HUMAN Coagulation factor IX OS=Homo sapiens variant 2 G 44 V GN=F9 PE=1 SV=2	117	sample=1 period=1 cycle=911 experiment=13	sample=1 period=1 cycle=911 experiment=13	11.0645
02476:2	1	K.NC[+71.037]E[+14.016]LDVTC[+71.037]NIK.N		C[+71]*2, E[+14]	704.336	2	1407.66	1407.66	0	2.5	127	Specific	447.41	382.06	105.48	7.7	6.09	308	>sp|P00740-6|FA9_HUMAN Coagulation factor IX OS=Homo sapiens variant 2 G 44 V GN=F9 PE=1 SV=2	117	sample=1 period=1 cycle=916 experiment=14	sample=1 period=1 cycle=916 experiment=14	11.1719
01496:2	1	K.NC[+71.037]E[+14.016]LDVTC[+71.037]NIK.N		C[+71]*2, E[+14]	704.337	2	1407.67	1407.66	0	4.2	127	Specific	448.74	402.64	100.18	8.22	7.07	308	>sp|P00740-6|FA9_HUMAN Coagulation factor IX OS=Homo sapiens variant 2 G 44 V GN=F9 PE=1 SV=2	117	sample=1 period=1 cycle=856 experiment=11	sample=1 period=1 cycle=856 experiment=11	9.8744
02878:2	1	K.NC[+71.037]E[+14.016]LDVTC[+71.037]NIK.N		C[+71]*2, E[+14]	704.336	2	1407.66	1407.66	0	3.1	127	Specific	449.38	361.35	58.89	7.96	6.43	308	>sp|P00740-6|FA9_HUMAN Coagulation factor IX OS=Homo sapiens variant 2 G 44 V GN=F9 PE=1 SV=2	117	sample=1 period=1 cycle=940 experiment=11	sample=1 period=1 cycle=940 experiment=11	11.6905
02368:2	1	K.NC[+71.037]E[+14.016]LDVTC[+71.037]NIK.N		C[+71]*2, E[+14]	704.333	2	1407.66	1407.66	0	-1	127	Specific	455.24	378.01	104.76	7.33	5.79	308	>sp|P00740-6|FA9_HUMAN Coagulation factor IX OS=Homo sapiens variant 2 G 44 V GN=F9 PE=1 SV=2	117	sample=1 period=1 cycle=910 experiment=12	sample=1 period=1 cycle=910 experiment=12	11.0429
02146:2	1	K.NC[+71.037]E[+14.016]LDVTC[+71.037]NIK.N		C[+71]*2, E[+14]	704.336	2	1407.67	1407.66	0	3.4	127	Specific	458.82	358.75	110.15	8.5	5.55	308	>sp|P00740-6|FA9_HUMAN Coagulation factor IX OS=Homo sapiens variant 2 G 44 V GN=F9 PE=1 SV=2	117	sample=1 period=1 cycle=897 experiment=13	sample=1 period=1 cycle=897 experiment=13	10.7628
03376:2	1	K.NC[+71.037]E[+14.016]LDVTC[+71.037]NIK.N		C[+71]*2, E[+14]	704.332	2	1407.66	1407.66	0	-3.4	127	Specific	459.36	347.92	104.45	8.66	5.26	308	>sp|P00740-6|FA9_HUMAN Coagulation factor IX OS=Homo sapiens variant 2 G 44 V GN=F9 PE=1 SV=2	117	sample=1 period=1 cycle=971 experiment=11	sample=1 period=1 cycle=971 experiment=11	12.367
02944:2	1	K.NC[+71.037]E[+14.016]LDVTC[+71.037]NIK.N		C[+71]*2, E[+14]	704.335	2	1407.66	1407.66	0	1	127	Specific	465.62	372.24	66	7.41	6.09	308	>sp|P00740-6|FA9_HUMAN Coagulation factor IX OS=Homo sapiens variant 2 G 44 V GN=F9 PE=1 SV=2	117	sample=1 period=1 cycle=944 experiment=9	sample=1 period=1 cycle=944 experiment=9	11.7776
02513:2	1	K.NC[+71.037]E[+14.016]LDVTC[+71.037]NIK.N		C[+71]*2, E[+14]	704.337	2	1407.67	1407.66	0	4.4	127	Specific	468.79	415.55	96.74	7.72	6.73	308	>sp|P00740-6|FA9_HUMAN Coagulation factor IX OS=Homo sapiens variant 2 G 44 V GN=F9 PE=1 SV=2	117	sample=1 period=1 cycle=918 experiment=16	sample=1 period=1 cycle=918 experiment=16	11.2157
02756:2	1	K.NC[+71.037]E[+14.016]LDVTC[+71.037]NIK.N		C[+71]*2, E[+14]	704.336	2	1407.66	1407.66	0	3.1	127	Specific	469.86	393.18	77.89	8.26	6.43	308	>sp|P00740-6|FA9_HUMAN Coagulation factor IX OS=Homo sapiens variant 2 G 44 V GN=F9 PE=1 SV=2	117	sample=1 period=1 cycle=932 experiment=11	sample=1 period=1 cycle=932 experiment=11	11.5162
03122:2	1	K.NC[+71.037]E[+14.016]LDVTC[+71.037]NIK.N		C[+71]*2, E[+14]	704.332	2	1407.66	1407.66	0	-2.3	127	Specific	471.96	362.16	93.6	8.5	6.13	308	>sp|P00740-6|FA9_HUMAN Coagulation factor IX OS=Homo sapiens variant 2 G 44 V GN=F9 PE=1 SV=2	117	sample=1 period=1 cycle=956 experiment=13	sample=1 period=1 cycle=956 experiment=13	12.0394
02404:2	1	K.NC[+71.037]E[+14.016]LDVTC[+71.037]NIK.N		C[+71]*2, E[+14]	704.335	2	1407.66	1407.66	0	1	127	Specific	473.81	381.21	118.98	7.04	6.09	308	>sp|P00740-6|FA9_HUMAN Coagulation factor IX OS=Homo sapiens variant 2 G 44 V GN=F9 PE=1 SV=2	117	sample=1 period=1 cycle=912 experiment=14	sample=1 period=1 cycle=912 experiment=14	11.0866
02165:2	1	K.NC[+71.037]E[+14.016]LDVTC[+71.037]NIK.N		C[+71]*2, E[+14]	704.337	2	1407.67	1407.66	0	4.1	127	Specific	474.35	408.22	83.85	7.78	6.09	308	>sp|P00740-6|FA9_HUMAN Coagulation factor IX OS=Homo sapiens variant 2 G 44 V GN=F9 PE=1 SV=2	117	sample=1 period=1 cycle=898 experiment=14	sample=1 period=1 cycle=898 experiment=14	10.7863
02438:2	1	K.NC[+71.037]E[+14.016]LDVTC[+71.037]NIK.N		C[+71]*2, E[+14]	704.335	2	1407.66	1407.66	0	1.3	127	Specific	480.7	412.7	68.07	8.28	6.49	308	>sp|P00740-6|FA9_HUMAN Coagulation factor IX OS=Homo sapiens variant 2 G 44 V GN=F9 PE=1 SV=2	117	sample=1 period=1 cycle=914 experiment=15	sample=1 period=1 cycle=914 experiment=15	11.129
02131:2	1	K.NC[+71.037]E[+14.016]LDVTC[+71.037]NIK.N		C[+71]*2, E[+14]	704.337	2	1407.67	1407.66	0	4.2	127	Specific	499.96	450.31	101.34	9.23	7.14	308	>sp|P00740-6|FA9_HUMAN Coagulation factor IX OS=Homo sapiens variant 2 G 44 V GN=F9 PE=1 SV=2	117	sample=1 period=1 cycle=896 experiment=15	sample=1 period=1 cycle=896 experiment=15	10.7422
02196:2	1	K.NC[+71.037]E[+14.016]LDVTC[+71.037]NIK.N		C[+71]*2, E[+14]	704.338	2	1407.67	1407.66	0	5.2	127	Specific	505.65	425.4	87.59	8.58	7.14	308	>sp|P00740-6|FA9_HUMAN Coagulation factor IX OS=Homo sapiens variant 2 G 44 V GN=F9 PE=1 SV=2	117	sample=1 period=1 cycle=900 experiment=12	sample=1 period=1 cycle=900 experiment=12	10.8288
02585:2	1	K.NC[+71.037]E[+14.016]LDVTC[+71.037]NIK.N		C[+71]*2, E[+14]	704.336	2	1407.66	1407.66	0	3	127	Specific	506.06	405.85	92.22	9.19	6.5	308	>sp|P00740-6|FA9_HUMAN Coagulation factor IX OS=Homo sapiens variant 2 G 44 V GN=F9 PE=1 SV=2	117	sample=1 period=1 cycle=922 experiment=11	sample=1 period=1 cycle=922 experiment=11	11.3
02530:2	1	K.NC[+71.037]E[+14.016]LDVTC[+71.037]NIK.N		C[+71]*2, E[+14]	704.336	2	1407.67	1407.66	0	3.2	127	Specific	508.19	419.01	100.38	7.41	6.15	308	>sp|P00740-6|FA9_HUMAN Coagulation factor IX OS=Homo sapiens variant 2 G 44 V GN=F9 PE=1 SV=2	117	sample=1 period=1 cycle=919 experiment=13	sample=1 period=1 cycle=919 experiment=13	11.2369
02818:2	1	K.NC[+71.037]E[+14.016]LDVTC[+71.037]NIK.N		C[+71]*2, E[+14]	704.337	2	1407.67	1407.66	0	3.7	127	Specific	509.36	426.14	90.67	8.85	6.5	308	>sp|P00740-6|FA9_HUMAN Coagulation factor IX OS=Homo sapiens variant 2 G 44 V GN=F9 PE=1 SV=2	117	sample=1 period=1 cycle=936 experiment=11	sample=1 period=1 cycle=936 experiment=11	11.6032
02551:2	1	K.NC[+71.037]E[+14.016]LDVTC[+71.037]NIK.N		C[+71]*2, E[+14]	704.337	2	1407.67	1407.66	0	4.4	127	Specific	509.95	422.64	113.17	7.4	6.8	308	>sp|P00740-6|FA9_HUMAN Coagulation factor IX OS=Homo sapiens variant 2 G 44 V GN=F9 PE=1 SV=2	117	sample=1 period=1 cycle=920 experiment=16	sample=1 period=1 cycle=920 experiment=16	11.2589
02284:2	1	K.NC[+71.037]E[+14.016]LDVTC[+71.037]NIK.N		C[+71]*2, E[+14]	704.336	2	1407.67	1407.66	0	3.4	127	Specific	515.04	438.51	132.72	8.16	6.49	308	>sp|P00740-6|FA9_HUMAN Coagulation factor IX OS=Homo sapiens variant 2 G 44 V GN=F9 PE=1 SV=2	117	sample=1 period=1 cycle=905 experiment=18	sample=1 period=1 cycle=905 experiment=18	10.9385
02571:2	1	K.NC[+71.037]E[+14.016]LDVTC[+71.037]NIK.N		C[+71]*2, E[+14]	704.336	2	1407.66	1407.66	0	2.2	127	Specific	516.17	443.02	89.71	7.76	6.15	308	>sp|P00740-6|FA9_HUMAN Coagulation factor IX OS=Homo sapiens variant 2 G 44 V GN=F9 PE=1 SV=2	117	sample=1 period=1 cycle=921 experiment=16	sample=1 period=1 cycle=921 experiment=16	11.2807
01512:2	1	K.NC[+71.037]E[+14.016]LDVTC[+71.037]NIK.N		C[+71]*2, E[+14]	704.336	2	1407.66	1407.66	0	2.2	127	Specific	520.7	464.56	148.16	9.03	6.62	308	>sp|P00740-6|FA9_HUMAN Coagulation factor IX OS=Homo sapiens variant 2 G 44 V GN=F9 PE=1 SV=2	117	sample=1 period=1 cycle=857 experiment=12	sample=1 period=1 cycle=857 experiment=12	9.8974
01995:2	1	K.NC[+71.037]E[+14.016]LDVTC[+71.037]NIK.N		C[+71]*2, E[+14]	704.334	2	1407.66	1407.66	0	0.1	127	Specific	527.42	447.58	110.79	9.34	6.32	308	>sp|P00740-6|FA9_HUMAN Coagulation factor IX OS=Homo sapiens variant 2 G 44 V GN=F9 PE=1 SV=2	117	sample=1 period=1 cycle=888 experiment=11	sample=1 period=1 cycle=888 experiment=11	10.5689
02606:2	1	K.NC[+71.037]E[+14.016]LDVTC[+71.037]NIK.N		C[+71]*2, E[+14]	704.336	2	1407.67	1407.66	0	3.1	127	Specific	527.67	424.64	113.35	9.02	6.62	308	>sp|P00740-6|FA9_HUMAN Coagulation factor IX OS=Homo sapiens variant 2 G 44 V GN=F9 PE=1 SV=2	117	sample=1 period=1 cycle=923 experiment=15	sample=1 period=1 cycle=923 experiment=15	11.3226
02742:2	1	K.NC[+71.037]E[+14.016]LDVTC[+71.037]NIK.N		C[+71]*2, E[+14]	704.337	2	1407.67	1407.66	0	3.6	127	Specific	535.4	417.24	103.62	8.12	6.61	308	>sp|P00740-6|FA9_HUMAN Coagulation factor IX OS=Homo sapiens variant 2 G 44 V GN=F9 PE=1 SV=2	117	sample=1 period=1 cycle=931 experiment=11	sample=1 period=1 cycle=931 experiment=11	11.4944
01528:2	1	K.NC[+71.037]E[+14.016]LDVTC[+71.037]NIK.N		C[+71]*2, E[+14]	704.337	2	1407.67	1407.66	0	4	127	Specific	552.78	465.4	112.12	8.26	6.61	308	>sp|P00740-6|FA9_HUMAN Coagulation factor IX OS=Homo sapiens variant 2 G 44 V GN=F9 PE=1 SV=2	117	sample=1 period=1 cycle=858 experiment=13	sample=1 period=1 cycle=858 experiment=13	9.9196
01932:2	1	K.NC[+71.037]E[+14.016]LDVTC[+71.037]NIK.N		C[+71]*2, E[+14]	704.336	2	1407.67	1407.66	0	3.5	127	Specific	556.19	482.64	135.79	8.75	6.62	308	>sp|P00740-6|FA9_HUMAN Coagulation factor IX OS=Homo sapiens variant 2 G 44 V GN=F9 PE=1 SV=2	117	sample=1 period=1 cycle=884 experiment=16	sample=1 period=1 cycle=884 experiment=16	10.4868
01884:2	1	K.NC[+71.037]E[+14.016]LDVTC[+71.037]NIK.N		C[+71]*2, E[+14]	704.338	2	1407.67	1407.66	0	5.3	127	Specific	559	433.77	137.82	8.92	7.26	308	>sp|P00740-6|FA9_HUMAN Coagulation factor IX OS=Homo sapiens variant 2 G 44 V GN=F9 PE=1 SV=2	117	sample=1 period=1 cycle=881 experiment=11	sample=1 period=1 cycle=881 experiment=11	10.4221
02675:2	1	K.NC[+71.037]E[+14.016]LDVTC[+71.037]NIK.N		C[+71]*2, E[+14]	704.337	2	1407.67	1407.66	0	4.4	127	Specific	573.29	460.79	100.87	8.31	8.06	308	>sp|P00740-6|FA9_HUMAN Coagulation factor IX OS=Homo sapiens variant 2 G 44 V GN=F9 PE=1 SV=2	117	sample=1 period=1 cycle=927 experiment=15	sample=1 period=1 cycle=927 experiment=15	11.4084
02215:2	1	K.NC[+71.037]E[+14.016]LDVTC[+71.037]NIK.N		C[+71]*2, E[+14]	704.338	2	1407.67	1407.66	0	5.5	127	Specific	581.53	478.9	131.68	8.88	8.07	308	>sp|P00740-6|FA9_HUMAN Coagulation factor IX OS=Homo sapiens variant 2 G 44 V GN=F9 PE=1 SV=2	117	sample=1 period=1 cycle=901 experiment=16	sample=1 period=1 cycle=901 experiment=16	10.8514
01543:2	1	K.NC[+71.037]E[+14.016]LDVTC[+71.037]NIK.N		C[+71]*2, E[+14]	704.338	2	1407.67	1407.66	0	5.7	127	Specific	584.23	481.73	97.74	9.83	8.1	308	>sp|P00740-6|FA9_HUMAN Coagulation factor IX OS=Homo sapiens variant 2 G 44 V GN=F9 PE=1 SV=2	117	sample=1 period=1 cycle=859 experiment=13	sample=1 period=1 cycle=859 experiment=13	9.9429
01761:2	1	K.NC[+71.037]E[+14.016]LDVTC[+71.037]NIK.N		C[+71]*2, E[+14]	704.338	2	1407.67	1407.66	0	6	127	Specific	608.57	482.55	157.61	10.37	9.1	308	>sp|P00740-6|FA9_HUMAN Coagulation factor IX OS=Homo sapiens variant 2 G 44 V GN=F9 PE=1 SV=2	117	sample=1 period=1 cycle=873 experiment=16	sample=1 period=1 cycle=873 experiment=16	10.251
01569:2	1	K.NC[+71.037]E[+14.016]LDVTC[+71.037]NIK.N		C[+71]*2, E[+14]	704.339	2	1407.67	1407.66	0	6.8	127	Specific	610.8	513.48	111.97	8.86	9.07	308	>sp|P00740-6|FA9_HUMAN Coagulation factor IX OS=Homo sapiens variant 2 G 44 V GN=F9 PE=1 SV=2	117	sample=1 period=1 cycle=861 experiment=12	sample=1 period=1 cycle=861 experiment=12	9.9868
01596:2	1	K.NC[+71.037]E[+14.016]LDVTC[+71.037]NIK.N		C[+71]*2, E[+14]	704.338	2	1407.67	1407.66	0	6.5	127	Specific	613.23	502.27	104.37	9.66	9.1	308	>sp|P00740-6|FA9_HUMAN Coagulation factor IX OS=Homo sapiens variant 2 G 44 V GN=F9 PE=1 SV=2	117	sample=1 period=1 cycle=863 experiment=12	sample=1 period=1 cycle=863 experiment=12	10.0303
01820:2	1	K.NC[+71.037]E[+14.016]LDVTC[+71.037]NIK.N		C[+71]*2, E[+14]	704.337	2	1407.67	1407.66	0	5	127	Specific	613.87	521.44	101.2	9.54	9.1	308	>sp|P00740-6|FA9_HUMAN Coagulation factor IX OS=Homo sapiens variant 2 G 44 V GN=F9 PE=1 SV=2	117	sample=1 period=1 cycle=877 experiment=13	sample=1 period=1 cycle=877 experiment=13	10.3364
01628:2	1	K.NC[+71.037]E[+14.016]LDVTC[+71.037]NIK.N		C[+71]*2, E[+14]	704.338	2	1407.67	1407.66	0	5.7	127	Specific	618.51	503.3	116.95	9.94	9.1	308	>sp|P00740-6|FA9_HUMAN Coagulation factor IX OS=Homo sapiens variant 2 G 44 V GN=F9 PE=1 SV=2	117	sample=1 period=1 cycle=865 experiment=13	sample=1 period=1 cycle=865 experiment=13	10.076
01612:2	1	K.NC[+71.037]E[+14.016]LDVTC[+71.037]NIK.N		C[+71]*2, E[+14]	704.338	2	1407.67	1407.66	0	6.2	127	Specific	632.87	532.57	122.45	9.72	9.1	308	>sp|P00740-6|FA9_HUMAN Coagulation factor IX OS=Homo sapiens variant 2 G 44 V GN=F9 PE=1 SV=2	117	sample=1 period=1 cycle=864 experiment=13	sample=1 period=1 cycle=864 experiment=13	10.0527
01583:2	1	K.NC[+71.037]E[+14.016]LDVTC[+71.037]NIK.N		C[+71]*2, E[+14]	704.339	2	1407.67	1407.66	0	7.6	127	Specific	634.2	572.57	125.41	9.15	9.07	308	>sp|P00740-6|FA9_HUMAN Coagulation factor IX OS=Homo sapiens variant 2 G 44 V GN=F9 PE=1 SV=2	117	sample=1 period=1 cycle=862 experiment=13	sample=1 period=1 cycle=862 experiment=13	10.0093
01693:2	1	K.NC[+71.037]E[+14.016]LDVTC[+71.037]NIK.N		C[+71]*2, E[+14]	704.338	2	1407.67	1407.66	0	5.7	127	Specific	644.83	536.77	117.41	9.28	9.07	308	>sp|P00740-6|FA9_HUMAN Coagulation factor IX OS=Homo sapiens variant 2 G 44 V GN=F9 PE=1 SV=2	117	sample=1 period=1 cycle=869 experiment=15	sample=1 period=1 cycle=869 experiment=15	10.1629
01556:2	1	K.NC[+71.037]E[+14.016]LDVTC[+71.037]NIK.N		C[+71]*2, E[+14]	704.337	2	1407.67	1407.66	0	5	127	Specific	654.18	534.82	123.84	10.47	10.1	308	>sp|P00740-6|FA9_HUMAN Coagulation factor IX OS=Homo sapiens variant 2 G 44 V GN=F9 PE=1 SV=2	117	sample=1 period=1 cycle=860 experiment=12	sample=1 period=1 cycle=860 experiment=12	9.9651
00883:2	1	K.[+14.016]N[+0.984]C[+71.037]E[+58.005]LDVTC[+71.037]NIK.N		.[14], C[+71]*2, E[+58], N[+1]	733.829	2	1466.65	1466.65	0	1	127	Specific	81.89	81.89	34.69	4.68	1.99	308	>sp|P00740-6|FA9_HUMAN Coagulation factor IX OS=Homo sapiens variant 2 G 44 V GN=F9 PE=1 SV=2	117	sample=1 period=1 cycle=809 experiment=11	sample=1 period=1 cycle=809 experiment=11	8.8511
01558:2	1	K.[+14.016]N[+0.984]C[+71.037]E[+72.021]LDVTC[+71.037]NIK.N		.[14], C[+71]*2, E[+72], N[+1]	740.845	2	1480.68	1480.67	0	11.3	127	Specific	89.47	88.9	88.9	4.02	1.23	308	>sp|P00740-6|FA9_HUMAN Coagulation factor IX OS=Homo sapiens variant 2 G 44 V GN=F9 PE=1 SV=2	117	sample=1 period=1 cycle=860 experiment=14	sample=1 period=1 cycle=860 experiment=14	9.9664
01498:2	1	K.[+14.016]N[+0.984]C[+71.037]E[+72.021]LDVTC[+71.037]NIK.N		.[14], C[+71]*2, E[+72], N[+1]	740.841	2	1480.67	1480.67	0	5.9	127	Specific	122.29	122.29	122.29	3.97	2.26	308	>sp|P00740-6|FA9_HUMAN Coagulation factor IX OS=Homo sapiens variant 2 G 44 V GN=F9 PE=1 SV=2	117	sample=1 period=1 cycle=856 experiment=13	sample=1 period=1 cycle=856 experiment=13	9.8756
01456:2	1	K.[+14.016]N[+0.984]C[+71.037]E[+72.021]LDVTC[+71.037]NIK.N		.[14], C[+71]*2, E[+72], N[+1]	740.84	2	1480.67	1480.67	0	5.1	127	Specific	139.36	120.43	120.43	4.5	2.83	308	>sp|P00740-6|FA9_HUMAN Coagulation factor IX OS=Homo sapiens variant 2 G 44 V GN=F9 PE=1 SV=2	117	sample=1 period=1 cycle=853 experiment=11	sample=1 period=1 cycle=853 experiment=11	9.8093
04393:2	1	K.N[+0.984]C[+71.037]E[+14.016]LDVTC[+71.037]NIK.N		C[+71]*2, E[+14], N[+1]	704.827	2	1408.65	1408.64	0	1.2	127	Specific	149.1	149.1	13.56	5.59	3	308	>sp|P00740-6|FA9_HUMAN Coagulation factor IX OS=Homo sapiens variant 2 G 44 V GN=F9 PE=1 SV=2	117	sample=1 period=1 cycle=1029 experiment=16	sample=1 period=1 cycle=1029 experiment=16	13.6165
01481:2	1	K.[+14.016]N[+0.984]C[+71.037]E[+72.021]LDVTC[+71.037]NIK.N		.[14], C[+71]*2, E[+72], N[+1]	740.843	2	1480.68	1480.67	0	8.2	127	Specific	171.06	154.55	154.55	4.73	2.97	308	>sp|P00740-6|FA9_HUMAN Coagulation factor IX OS=Homo sapiens variant 2 G 44 V GN=F9 PE=1 SV=2	117	sample=1 period=1 cycle=855 experiment=9	sample=1 period=1 cycle=855 experiment=9	9.8522
04008:2	1	K.N[+0.984]C[+71.037]E[+14.016]LDVTC[+71.037]NIK.N		C[+71]*2, E[+14], N[+1]	704.834	2	1408.66	1408.64	0	11.5	127	Specific	183.82	183.82	43.22	6.87	3.68	308	>sp|P00740-6|FA9_HUMAN Coagulation factor IX OS=Homo sapiens variant 2 G 44 V GN=F9 PE=1 SV=2	117	sample=1 period=1 cycle=1007 experiment=11	sample=1 period=1 cycle=1007 experiment=11	13.1442
02063:2	1	K.N[+0.984]C[+71.037]E[+14.016]LDVTC[+71.037]NIK.N		C[+71]*2, E[+14], N[+1]	704.833	2	1408.66	1408.64	0	9.4	127	Specific	222.25	192.93	24.34	6.04	3.29	308	>sp|P00740-6|FA9_HUMAN Coagulation factor IX OS=Homo sapiens variant 2 G 44 V GN=F9 PE=1 SV=2	117	sample=1 period=1 cycle=892 experiment=14	sample=1 period=1 cycle=892 experiment=14	10.6558
04278:2	1	K.N[+0.984]C[+71.037]E[+14.016]LDVTC[+71.037]NIK.N		C[+71]*2, E[+14], N[+1]	704.828	2	1408.65	1408.64	0	2.7	127	Specific	234.21	146.37	18.52	6.38	3.28	308	>sp|P00740-6|FA9_HUMAN Coagulation factor IX OS=Homo sapiens variant 2 G 44 V GN=F9 PE=1 SV=2	117	sample=1 period=1 cycle=1022 experiment=14	sample=1 period=1 cycle=1022 experiment=14	13.4643
00995:3	1	K.[+14.016]NC[+71.037]ELDVTC[+71.037]NIKN[+0.984]GR.C		.[14], C[+71]*2, N[+1]	579.277	3	1735.82	1735.81	0	3.6	127	Specific	191.64	191.64	2.3	8.41	3.77	308	>sp|P00740-6|FA9_HUMAN Coagulation factor IX OS=Homo sapiens variant 2 G 44 V GN=F9 PE=1 SV=2	117	sample=1 period=1 cycle=818 experiment=8	sample=1 period=1 cycle=818 experiment=8	9.0425
00675:3	1	K.NC[+71.037]ELDVTC[+71.037]NIKN[+0.984]GR.C		C[+71]*2, N[+1]	574.607	3	1721.81	1721.79	0	6.3	127	Specific	215.16	215.16	22.22	6.21	4.1	308	>sp|P00740-6|FA9_HUMAN Coagulation factor IX OS=Homo sapiens variant 2 G 44 V GN=F9 PE=1 SV=2	117	sample=1 period=1 cycle=794 experiment=9	sample=1 period=1 cycle=794 experiment=9	8.5126
00817:3	1	K.NC[+71.037]ELDVTC[+71.037]NIKN[+0.984]GR.C		C[+71]*2, N[+1]	574.604	3	1721.8	1721.79	0	2.3	127	Specific	269.58	269.58	63.09	7.1	4.67	308	>sp|P00740-6|FA9_HUMAN Coagulation factor IX OS=Homo sapiens variant 2 G 44 V GN=F9 PE=1 SV=2	117	sample=1 period=1 cycle=804 experiment=8	sample=1 period=1 cycle=804 experiment=8	8.7358
00705:3	1	K.NC[+71.037]ELDVTC[+71.037]NIKN[+0.984]GR.C		C[+71]*2, N[+1]	574.606	3	1721.8	1721.79	0	4.6	127	Specific	286.7	286.7	55.86	6.91	5.46	308	>sp|P00740-6|FA9_HUMAN Coagulation factor IX OS=Homo sapiens variant 2 G 44 V GN=F9 PE=1 SV=2	117	sample=1 period=1 cycle=796 experiment=6	sample=1 period=1 cycle=796 experiment=6	8.5557
00730:3	1	K.NC[+71.037]ELDVTC[+71.037]NIKN[+0.984]GR.C		C[+71]*2, N[+1]	574.606	3	1721.8	1721.79	0	4.6	127	Specific	313.61	313.61	56.27	8.29	5.88	308	>sp|P00740-6|FA9_HUMAN Coagulation factor IX OS=Homo sapiens variant 2 G 44 V GN=F9 PE=1 SV=2	117	sample=1 period=1 cycle=798 experiment=6	sample=1 period=1 cycle=798 experiment=6	8.6009
00572:3	1	K.NC[+71.037]ELDVTC[+71.037]NIKN[+0.984]GR.C		C[+71]*2, N[+1]	574.604	3	1721.8	1721.79	0	1.7	127	Specific	323.12	285.79	25.26	6.95	4.91	308	>sp|P00740-6|FA9_HUMAN Coagulation factor IX OS=Homo sapiens variant 2 G 44 V GN=F9 PE=1 SV=2	117	sample=1 period=1 cycle=787 experiment=10	sample=1 period=1 cycle=787 experiment=10	8.3565
00557:3	1	K.NC[+71.037]ELDVTC[+71.037]NIKN[+0.984]GR.C		C[+71]*2, N[+1]	574.604	3	1721.8	1721.79	0	2.1	127	Specific	332.81	314.8	45.05	8.45	5.33	308	>sp|P00740-6|FA9_HUMAN Coagulation factor IX OS=Homo sapiens variant 2 G 44 V GN=F9 PE=1 SV=2	117	sample=1 period=1 cycle=786 experiment=12	sample=1 period=1 cycle=786 experiment=12	8.3349
00585:3	1	K.NC[+71.037]ELDVTC[+71.037]NIKN[+0.984]GR.C		C[+71]*2, N[+1]	574.606	3	1721.8	1721.79	0	6	127	Specific	362.37	362.37	44.12	9.38	7.05	308	>sp|P00740-6|FA9_HUMAN Coagulation factor IX OS=Homo sapiens variant 2 G 44 V GN=F9 PE=1 SV=2	117	sample=1 period=1 cycle=788 experiment=7	sample=1 period=1 cycle=788 experiment=7	8.3776
00600:3	1	K.NC[+71.037]ELDVTC[+71.037]NIKN[+0.984]GR.C		C[+71]*2, N[+1]	574.606	3	1721.8	1721.79	0	4.9	127	Specific	365.28	365.28	50.6	8.3	7.04	308	>sp|P00740-6|FA9_HUMAN Coagulation factor IX OS=Homo sapiens variant 2 G 44 V GN=F9 PE=1 SV=2	117	sample=1 period=1 cycle=789 experiment=8	sample=1 period=1 cycle=789 experiment=8	8.4007
00717:3	1	K.NC[+71.037]ELDVTC[+71.037]NIKN[+0.984]GR.C		C[+71]*2, N[+1]	574.605	3	1721.8	1721.79	0	2.5	127	Specific	372.51	333.52	82.19	8.76	5.53	308	>sp|P00740-6|FA9_HUMAN Coagulation factor IX OS=Homo sapiens variant 2 G 44 V GN=F9 PE=1 SV=2	117	sample=1 period=1 cycle=797 experiment=6	sample=1 period=1 cycle=797 experiment=6	8.5781
00663:3	1	K.NC[+71.037]ELDVTC[+71.037]NIKN[+0.984]GR.C		C[+71]*2, N[+1]	574.608	3	1721.81	1721.79	0	8.8	127	Specific	418.05	398.64	55.03	8.28	6.69	308	>sp|P00740-6|FA9_HUMAN Coagulation factor IX OS=Homo sapiens variant 2 G 44 V GN=F9 PE=1 SV=2	117	sample=1 period=1 cycle=793 experiment=10	sample=1 period=1 cycle=793 experiment=10	8.4917
00760:3	1	K.NC[+71.037]ELDVTC[+71.037]NIKN[+0.984]GR.C		C[+71]*2, N[+1]	574.606	3	1721.8	1721.79	0	5.4	127	Specific	424.54	417.79	60.15	8.09	7.02	308	>sp|P00740-6|FA9_HUMAN Coagulation factor IX OS=Homo sapiens variant 2 G 44 V GN=F9 PE=1 SV=2	117	sample=1 period=1 cycle=800 experiment=9	sample=1 period=1 cycle=800 experiment=9	8.6477
00744:3	1	K.NC[+71.037]ELDVTC[+71.037]NIKN[+0.984]GR.C		C[+71]*2, N[+1]	574.605	3	1721.8	1721.79	0	3.6	127	Specific	459.22	459.22	59.82	8.8	6.44	308	>sp|P00740-6|FA9_HUMAN Coagulation factor IX OS=Homo sapiens variant 2 G 44 V GN=F9 PE=1 SV=2	117	sample=1 period=1 cycle=799 experiment=7	sample=1 period=1 cycle=799 experiment=7	8.6241
01185:3	1	K.NC[+71.037]E[+14.016]LDVTC[+71.037]NIKN[+0.984]GR.C		C[+71]*2, E[+14], N[+1]	579.279	3	1735.82	1735.81	0	6.9	127	Specific	117.62	117.62	25.24	6.64	3.15	308	>sp|P00740-6|FA9_HUMAN Coagulation factor IX OS=Homo sapiens variant 2 G 44 V GN=F9 PE=1 SV=2	117	sample=1 period=1 cycle=833 experiment=9	sample=1 period=1 cycle=833 experiment=9	9.3637
01673:3	1	K.NC[+71.037]E[+14.016]LDVTC[+71.037]NIKN[+0.984]GR.C		C[+71]*2, E[+14], N[+1]	579.279	3	1735.82	1735.81	0	7.5	127	Specific	140.07	140.07	10.35	6.25	3.8	308	>sp|P00740-6|FA9_HUMAN Coagulation factor IX OS=Homo sapiens variant 2 G 44 V GN=F9 PE=1 SV=2	117	sample=1 period=1 cycle=868 experiment=13	sample=1 period=1 cycle=868 experiment=13	10.1402
01893:3	1	K.NC[+71.037]E[+14.016]LDVTC[+71.037]NIKN[+0.984]GR.C		C[+71]*2, E[+14], N[+1]	579.269	3	1735.79	1735.81	0	-10.7	127	Specific	144.56	134.87	27.08	4.96	1.99	308	>sp|P00740-6|FA9_HUMAN Coagulation factor IX OS=Homo sapiens variant 2 G 44 V GN=F9 PE=1 SV=2	117	sample=1 period=1 cycle=882 experiment=6	sample=1 period=1 cycle=882 experiment=6	10.4404
01552:3	1	K.NC[+71.037]E[+14.016]LDVTC[+71.037]NIKN[+0.984]GR.C		C[+71]*2, E[+14], N[+1]	579.278	3	1735.82	1735.81	0	4.8	127	Specific	155	155	26.45	6.12	3.4	308	>sp|P00740-6|FA9_HUMAN Coagulation factor IX OS=Homo sapiens variant 2 G 44 V GN=F9 PE=1 SV=2	117	sample=1 period=1 cycle=860 experiment=8	sample=1 period=1 cycle=860 experiment=8	9.9622
01772:3	1	K.NC[+71.037]E[+14.016]LDVTC[+71.037]NIKN[+0.984]GR.C		C[+71]*2, E[+14], N[+1]	579.276	3	1735.81	1735.81	0	1.3	127	Specific	158.84	147.82	18.88	5.93	3	308	>sp|P00740-6|FA9_HUMAN Coagulation factor IX OS=Homo sapiens variant 2 G 44 V GN=F9 PE=1 SV=2	117	sample=1 period=1 cycle=874 experiment=10	sample=1 period=1 cycle=874 experiment=10	10.2697
01789:3	1	K.NC[+71.037]E[+14.016]LDVTC[+71.037]NIKN[+0.984]GR.C		C[+71]*2, E[+14], N[+1]	579.279	3	1735.82	1735.81	0	6.7	127	Specific	180.11	180.11	22.52	7.01	4.05	308	>sp|P00740-6|FA9_HUMAN Coagulation factor IX OS=Homo sapiens variant 2 G 44 V GN=F9 PE=1 SV=2	117	sample=1 period=1 cycle=875 experiment=11	sample=1 period=1 cycle=875 experiment=11	10.2917
01135:3	1	K.NC[+71.037]E[+14.016]LDVTC[+71.037]NIKN[+0.984]GR.C		C[+71]*2, E[+14], N[+1]	579.277	3	1735.81	1735.81	0	2.7	127	Specific	200.43	200.43	34.06	6.62	3.41	308	>sp|P00740-6|FA9_HUMAN Coagulation factor IX OS=Homo sapiens variant 2 G 44 V GN=F9 PE=1 SV=2	117	sample=1 period=1 cycle=829 experiment=9	sample=1 period=1 cycle=829 experiment=9	9.2769
01070:3	1	K.NC[+71.037]E[+14.016]LDVTC[+71.037]NIKN[+0.984]GR.C		C[+71]*2, E[+14], N[+1]	579.278	3	1735.82	1735.81	0	6	127	Specific	203.15	203.15	48.75	7.11	4.18	308	>sp|P00740-6|FA9_HUMAN Coagulation factor IX OS=Homo sapiens variant 2 G 44 V GN=F9 PE=1 SV=2	117	sample=1 period=1 cycle=824 experiment=7	sample=1 period=1 cycle=824 experiment=7	9.1684
01607:3	1	K.NC[+71.037]E[+14.016]LDVTC[+71.037]NIKN[+0.984]GR.C		C[+71]*2, E[+14], N[+1]	579.278	3	1735.82	1735.81	0	5.9	127	Specific	219.94	219.94	22.78	7.07	4.18	308	>sp|P00740-6|FA9_HUMAN Coagulation factor IX OS=Homo sapiens variant 2 G 44 V GN=F9 PE=1 SV=2	117	sample=1 period=1 cycle=864 experiment=8	sample=1 period=1 cycle=864 experiment=8	10.0502
01059:3	1	K.NC[+71.037]E[+14.016]LDVTC[+71.037]NIKN[+0.984]GR.C		C[+71]*2, E[+14], N[+1]	579.278	3	1735.82	1735.81	0	4.9	127	Specific	222.58	222.58	49.36	8.16	4.51	308	>sp|P00740-6|FA9_HUMAN Coagulation factor IX OS=Homo sapiens variant 2 G 44 V GN=F9 PE=1 SV=2	117	sample=1 period=1 cycle=823 experiment=11	sample=1 period=1 cycle=823 experiment=11	9.1488
01253:3	1	K.NC[+71.037]E[+14.016]LDVTC[+71.037]NIKN[+0.984]GR.C		C[+71]*2, E[+14], N[+1]	579.277	3	1735.82	1735.81	0	3.8	127	Specific	223.36	223.36	36.5	6.76	3.52	308	>sp|P00740-6|FA9_HUMAN Coagulation factor IX OS=Homo sapiens variant 2 G 44 V GN=F9 PE=1 SV=2	117	sample=1 period=1 cycle=838 experiment=8	sample=1 period=1 cycle=838 experiment=8	9.4745
01122:3	1	K.NC[+71.037]E[+14.016]LDVTC[+71.037]NIKN[+0.984]GR.C		C[+71]*2, E[+14], N[+1]	579.279	3	1735.82	1735.81	0	7.5	127	Specific	224.36	220.53	40.45	6.95	4.1	308	>sp|P00740-6|FA9_HUMAN Coagulation factor IX OS=Homo sapiens variant 2 G 44 V GN=F9 PE=1 SV=2	117	sample=1 period=1 cycle=828 experiment=9	sample=1 period=1 cycle=828 experiment=9	9.2554
01755:3	1	K.NC[+71.037]E[+14.016]LDVTC[+71.037]NIKN[+0.984]GR.C		C[+71]*2, E[+14], N[+1]	579.278	3	1735.82	1735.81	0	5.1	127	Specific	254.51	254.51	65.17	8.56	5.65	308	>sp|P00740-6|FA9_HUMAN Coagulation factor IX OS=Homo sapiens variant 2 G 44 V GN=F9 PE=1 SV=2	117	sample=1 period=1 cycle=873 experiment=10	sample=1 period=1 cycle=873 experiment=10	10.2477
00931:3	1	K.NC[+71.037]E[+14.016]LDVTC[+71.037]NIKN[+0.984]GR.C		C[+71]*2, E[+14], N[+1]	579.275	3	1735.81	1735.81	0	-0.2	127	Specific	270.22	270.22	43.15	7.72	4.37	308	>sp|P00740-6|FA9_HUMAN Coagulation factor IX OS=Homo sapiens variant 2 G 44 V GN=F9 PE=1 SV=2	117	sample=1 period=1 cycle=813 experiment=8	sample=1 period=1 cycle=813 experiment=8	8.9365
01225:3	1	K.NC[+71.037]E[+14.016]LDVTC[+71.037]NIKN[+0.984]GR.C		C[+71]*2, E[+14], N[+1]	579.279	3	1735.82	1735.81	0	7.3	127	Specific	271.71	271.71	1.35	8.47	5.65	308	>sp|P00740-6|FA9_HUMAN Coagulation factor IX OS=Homo sapiens variant 2 G 44 V GN=F9 PE=1 SV=2	117	sample=1 period=1 cycle=836 experiment=7	sample=1 period=1 cycle=836 experiment=7	9.4297
00745:3	1	K.NC[+71.037]E[+14.016]LDVTC[+71.037]NIKN[+0.984]GR.C		C[+71]*2, E[+14], N[+1]	579.272	3	1735.8	1735.81	0	-4.7	127	Specific	279.56	204.03	41.64	6.94	3.93	308	>sp|P00740-6|FA9_HUMAN Coagulation factor IX OS=Homo sapiens variant 2 G 44 V GN=F9 PE=1 SV=2	117	sample=1 period=1 cycle=799 experiment=8	sample=1 period=1 cycle=799 experiment=8	8.625
01239:3	1	K.NC[+71.037]E[+14.016]LDVTC[+71.037]NIKN[+0.984]GR.C		C[+71]*2, E[+14], N[+1]	579.277	3	1735.82	1735.81	0	3.4	127	Specific	282.4	282.4	47.95	8.5	5.24	308	>sp|P00740-6|FA9_HUMAN Coagulation factor IX OS=Homo sapiens variant 2 G 44 V GN=F9 PE=1 SV=2	117	sample=1 period=1 cycle=837 experiment=9	sample=1 period=1 cycle=837 experiment=9	9.4527
01145:3	1	K.NC[+71.037]E[+14.016]LDVTC[+71.037]NIKN[+0.984]GR.C		C[+71]*2, E[+14], N[+1]	579.276	3	1735.81	1735.81	0	1.4	127	Specific	286.77	251.56	46.55	7.18	4.84	308	>sp|P00740-6|FA9_HUMAN Coagulation factor IX OS=Homo sapiens variant 2 G 44 V GN=F9 PE=1 SV=2	117	sample=1 period=1 cycle=830 experiment=7	sample=1 period=1 cycle=830 experiment=7	9.2972
01537:3	1	K.NC[+71.037]E[+14.016]LDVTC[+71.037]NIKN[+0.984]GR.C		C[+71]*2, E[+14], N[+1]	579.28	3	1735.83	1735.81	0	8.8	127	Specific	294.37	294.37	14.56	7.7	5.22	308	>sp|P00740-6|FA9_HUMAN Coagulation factor IX OS=Homo sapiens variant 2 G 44 V GN=F9 PE=1 SV=2	117	sample=1 period=1 cycle=859 experiment=7	sample=1 period=1 cycle=859 experiment=7	9.94
01268:3	1	K.NC[+71.037]E[+14.016]LDVTC[+71.037]NIKN[+0.984]GR.C		C[+71]*2, E[+14], N[+1]	579.278	3	1735.82	1735.81	0	4.7	127	Specific	301.67	285.22	28.12	9.44	5.89	308	>sp|P00740-6|FA9_HUMAN Coagulation factor IX OS=Homo sapiens variant 2 G 44 V GN=F9 PE=1 SV=2	117	sample=1 period=1 cycle=839 experiment=8	sample=1 period=1 cycle=839 experiment=8	9.4953
01688:3	1	K.NC[+71.037]E[+14.016]LDVTC[+71.037]NIKN[+0.984]GR.C		C[+71]*2, E[+14], N[+1]	579.276	3	1735.81	1735.81	0	1.9	127	Specific	302.07	280.5	23.98	8.24	5.24	308	>sp|P00740-6|FA9_HUMAN Coagulation factor IX OS=Homo sapiens variant 2 G 44 V GN=F9 PE=1 SV=2	117	sample=1 period=1 cycle=869 experiment=10	sample=1 period=1 cycle=869 experiment=10	10.1604
01199:3	1	K.NC[+71.037]E[+14.016]LDVTC[+71.037]NIKN[+0.984]GR.C		C[+71]*2, E[+14], N[+1]	579.278	3	1735.82	1735.81	0	5.2	127	Specific	313.15	313.15	33.18	8.36	5.88	308	>sp|P00740-6|FA9_HUMAN Coagulation factor IX OS=Homo sapiens variant 2 G 44 V GN=F9 PE=1 SV=2	117	sample=1 period=1 cycle=834 experiment=8	sample=1 period=1 cycle=834 experiment=8	9.3858
00981:3	1	K.NC[+71.037]E[+14.016]LDVTC[+71.037]NIKN[+0.984]GR.C		C[+71]*2, E[+14], N[+1]	579.28	3	1735.82	1735.81	0	8.4	127	Specific	332.65	332.65	19.58	9.49	5.79	308	>sp|P00740-6|FA9_HUMAN Coagulation factor IX OS=Homo sapiens variant 2 G 44 V GN=F9 PE=1 SV=2	117	sample=1 period=1 cycle=817 experiment=9	sample=1 period=1 cycle=817 experiment=9	9.0221
01283:3	1	K.NC[+71.037]E[+14.016]LDVTC[+71.037]NIKN[+0.984]GR.C		C[+71]*2, E[+14], N[+1]	579.275	3	1735.81	1735.81	0	-0.5	127	Specific	333.29	251.99	11.29	8.79	4.97	308	>sp|P00740-6|FA9_HUMAN Coagulation factor IX OS=Homo sapiens variant 2 G 44 V GN=F9 PE=1 SV=2	117	sample=1 period=1 cycle=840 experiment=6	sample=1 period=1 cycle=840 experiment=6	9.5178
00761:3	1	K.NC[+71.037]E[+14.016]LDVTC[+71.037]NIKN[+0.984]GR.C		C[+71]*2, E[+14], N[+1]	579.275	3	1735.81	1735.81	0	0.3	127	Specific	367.27	253.27	28.4	8.28	5.36	308	>sp|P00740-6|FA9_HUMAN Coagulation factor IX OS=Homo sapiens variant 2 G 44 V GN=F9 PE=1 SV=2	117	sample=1 period=1 cycle=800 experiment=10	sample=1 period=1 cycle=800 experiment=10	8.6481
01465:3	1	K.NC[+71.037]E[+14.016]LDVTC[+71.037]NIKN[+0.984]GR.C		C[+71]*2, E[+14], N[+1]	579.276	3	1735.81	1735.81	0	1.3	127	Specific	369.91	329.56	34.86	8.55	5.52	308	>sp|P00740-6|FA9_HUMAN Coagulation factor IX OS=Homo sapiens variant 2 G 44 V GN=F9 PE=1 SV=2	117	sample=1 period=1 cycle=854 experiment=7	sample=1 period=1 cycle=854 experiment=7	9.828
01477:3	1	K.NC[+71.037]E[+14.016]LDVTC[+71.037]NIKN[+0.984]GR.C		C[+71]*2, E[+14], N[+1]	579.277	3	1735.82	1735.81	0	3.8	127	Specific	371.69	329.26	48.95	10.52	5.56	308	>sp|P00740-6|FA9_HUMAN Coagulation factor IX OS=Homo sapiens variant 2 G 44 V GN=F9 PE=1 SV=2	117	sample=1 period=1 cycle=855 experiment=5	sample=1 period=1 cycle=855 experiment=5	9.8493
01306:3	1	K.NC[+71.037]E[+14.016]LDVTC[+71.037]NIKN[+0.984]GR.C		C[+71]*2, E[+14], N[+1]	579.278	3	1735.82	1735.81	0	6.1	127	Specific	394.88	394.88	44.26	9.24	7.05	308	>sp|P00740-6|FA9_HUMAN Coagulation factor IX OS=Homo sapiens variant 2 G 44 V GN=F9 PE=1 SV=2	117	sample=1 period=1 cycle=842 experiment=6	sample=1 period=1 cycle=842 experiment=6	9.5622
00920:3	1	K.NC[+71.037]E[+14.016]LDVTC[+71.037]NIKN[+0.984]GR.C		C[+71]*2, E[+14], N[+1]	579.277	3	1735.82	1735.81	0	2.9	127	Specific	412.84	388.01	60.95	10.35	6.41	308	>sp|P00740-6|FA9_HUMAN Coagulation factor IX OS=Homo sapiens variant 2 G 44 V GN=F9 PE=1 SV=2	117	sample=1 period=1 cycle=812 experiment=9	sample=1 period=1 cycle=812 experiment=9	8.9153
01350:3	1	K.NC[+71.037]E[+14.016]LDVTC[+71.037]NIKN[+0.984]GR.C		C[+71]*2, E[+14], N[+1]	579.278	3	1735.82	1735.81	0	5.3	127	Specific	427.35	427.35	50.86	9.57	7.06	308	>sp|P00740-6|FA9_HUMAN Coagulation factor IX OS=Homo sapiens variant 2 G 44 V GN=F9 PE=1 SV=2	117	sample=1 period=1 cycle=845 experiment=7	sample=1 period=1 cycle=845 experiment=7	9.6285
00870:3	1	K.NC[+71.037]E[+14.016]LDVTC[+71.037]NIKN[+0.984]GR.C		C[+71]*2, E[+14], N[+1]	579.279	3	1735.82	1735.81	0	6.4	127	Specific	431.28	431.28	51.07	10.86	7.05	308	>sp|P00740-6|FA9_HUMAN Coagulation factor IX OS=Homo sapiens variant 2 G 44 V GN=F9 PE=1 SV=2	117	sample=1 period=1 cycle=808 experiment=9	sample=1 period=1 cycle=808 experiment=9	8.8269
01321:3	1	K.NC[+71.037]E[+14.016]LDVTC[+71.037]NIKN[+0.984]GR.C		C[+71]*2, E[+14], N[+1]	579.279	3	1735.82	1735.81	0	6.4	127	Specific	439.12	398.26	57.99	9.13	7.02	308	>sp|P00740-6|FA9_HUMAN Coagulation factor IX OS=Homo sapiens variant 2 G 44 V GN=F9 PE=1 SV=2	117	sample=1 period=1 cycle=843 experiment=8	sample=1 period=1 cycle=843 experiment=8	9.5843
01416:3	1	K.NC[+71.037]E[+14.016]LDVTC[+71.037]NIKN[+0.984]GR.C		C[+71]*2, E[+14], N[+1]	579.278	3	1735.82	1735.81	0	5.4	127	Specific	447.12	432.17	43.51	9.78	7.11	308	>sp|P00740-6|FA9_HUMAN Coagulation factor IX OS=Homo sapiens variant 2 G 44 V GN=F9 PE=1 SV=2	117	sample=1 period=1 cycle=850 experiment=10	sample=1 period=1 cycle=850 experiment=10	9.7411
00774:3	1	K.NC[+71.037]E[+14.016]LDVTC[+71.037]NIKN[+0.984]GR.C		C[+71]*2, E[+14], N[+1]	579.276	3	1735.81	1735.81	0	1.7	127	Specific	452.19	380.7	49.59	9.97	6.47	308	>sp|P00740-6|FA9_HUMAN Coagulation factor IX OS=Homo sapiens variant 2 G 44 V GN=F9 PE=1 SV=2	117	sample=1 period=1 cycle=801 experiment=7	sample=1 period=1 cycle=801 experiment=7	8.6684
01367:3	1	K.NC[+71.037]E[+14.016]LDVTC[+71.037]NIKN[+0.984]GR.C		C[+71]*2, E[+14], N[+1]	579.279	3	1735.82	1735.81	0	7.8	127	Specific	478.61	478.61	49.62	9.21	7.08	308	>sp|P00740-6|FA9_HUMAN Coagulation factor IX OS=Homo sapiens variant 2 G 44 V GN=F9 PE=1 SV=2	117	sample=1 period=1 cycle=846 experiment=10	sample=1 period=1 cycle=846 experiment=10	9.6527
00787:3	1	K.NC[+71.037]E[+14.016]LDVTC[+71.037]NIKN[+0.984]GR.C		C[+71]*2, E[+14], N[+1]	579.276	3	1735.81	1735.81	0	2.4	127	Specific	518.9	452.97	64.19	10.53	6.53	308	>sp|P00740-6|FA9_HUMAN Coagulation factor IX OS=Homo sapiens variant 2 G 44 V GN=F9 PE=1 SV=2	117	sample=1 period=1 cycle=802 experiment=6	sample=1 period=1 cycle=802 experiment=6	8.6907
01337:3	1	K.NC[+71.037]E[+14.016]LDVTC[+71.037]NIKN[+0.984]GR.C		C[+71]*2, E[+14], N[+1]	579.278	3	1735.82	1735.81	0	5.2	127	Specific	536.48	523.52	67.44	10.77	7.29	308	>sp|P00740-6|FA9_HUMAN Coagulation factor IX OS=Homo sapiens variant 2 G 44 V GN=F9 PE=1 SV=2	117	sample=1 period=1 cycle=844 experiment=8	sample=1 period=1 cycle=844 experiment=8	9.6072
00802:3	1	K.NC[+71.037]E[+14.016]LDVTC[+71.037]NIKN[+0.984]GR.C		C[+71]*2, E[+14], N[+1]	579.279	3	1735.82	1735.81	0	6.7	127	Specific	543.21	502.17	59.54	10.73	7.29	308	>sp|P00740-6|FA9_HUMAN Coagulation factor IX OS=Homo sapiens variant 2 G 44 V GN=F9 PE=1 SV=2	117	sample=1 period=1 cycle=803 experiment=7	sample=1 period=1 cycle=803 experiment=7	8.7133
00818:3	1	K.NC[+71.037]E[+14.016]LDVTC[+71.037]NIKN[+0.984]GR.C		C[+71]*2, E[+14], N[+1]	579.278	3	1735.82	1735.81	0	5	127	Specific	598.5	578.96	50.1	10.27	8.1	308	>sp|P00740-6|FA9_HUMAN Coagulation factor IX OS=Homo sapiens variant 2 G 44 V GN=F9 PE=1 SV=2	117	sample=1 period=1 cycle=804 experiment=9	sample=1 period=1 cycle=804 experiment=9	8.7363
00115:2	1	R.[+14.016]C[+71.037]EQFC[+71.037]K.N		.[14], C[+71]*2	457.198	2	913.388	913.391	0	-2.4	141	Specific	63.44	63.44	21.39	5.73	1.96	308	>sp|P00740-6|FA9_HUMAN Coagulation factor IX OS=Homo sapiens variant 2 G 44 V GN=F9 PE=1 SV=2	117	sample=1 period=1 cycle=749 experiment=2	sample=1 period=1 cycle=749 experiment=2	7.5113
00146:2	1	R.[+14.016]C[+71.037]EQFC[+71.037]K.N		.[14], C[+71]*2	457.2	2	913.394	913.391	0	3.4	141	Specific	70.44	70.44	20	4.65	1.94	308	>sp|P00740-6|FA9_HUMAN Coagulation factor IX OS=Homo sapiens variant 2 G 44 V GN=F9 PE=1 SV=2	117	sample=1 period=1 cycle=752 experiment=2	sample=1 period=1 cycle=752 experiment=2	7.5766
00330:2	1	R.[+14.016]C[+71.037]EQFC[+71.037]K.N		.[14], C[+71]*2	457.199	2	913.391	913.391	0	0.8	141	Specific	77.07	77.07	20	5.69	2.11	308	>sp|P00740-6|FA9_HUMAN Coagulation factor IX OS=Homo sapiens variant 2 G 44 V GN=F9 PE=1 SV=2	117	sample=1 period=1 cycle=768 experiment=5	sample=1 period=1 cycle=768 experiment=5	7.9311
00187:2	1	R.[+14.016]C[+71.037]EQFC[+71.037]K.N		.[14], C[+71]*2	457.2	2	913.392	913.391	0	1.8	141	Specific	106.61	106.61	20	5.9	2.85	308	>sp|P00740-6|FA9_HUMAN Coagulation factor IX OS=Homo sapiens variant 2 G 44 V GN=F9 PE=1 SV=2	117	sample=1 period=1 cycle=756 experiment=3	sample=1 period=1 cycle=756 experiment=3	7.665
00136:2	1	R.[+14.016]C[+71.037]EQFC[+71.037]K.N		.[14], C[+71]*2	457.199	2	913.391	913.391	0	0.6	141	Specific	121.44	121.44	2.64	4	2.03	308	>sp|P00740-6|FA9_HUMAN Coagulation factor IX OS=Homo sapiens variant 2 G 44 V GN=F9 PE=1 SV=2	117	sample=1 period=1 cycle=751 experiment=2	sample=1 period=1 cycle=751 experiment=2	7.5547
00305:2	1	R.[+14.016]C[+71.037]EQFC[+71.037]K.N		.[14], C[+71]*2	457.2	2	913.394	913.391	0	3.2	141	Specific	155.63	100.94	20	5.9	2.85	308	>sp|P00740-6|FA9_HUMAN Coagulation factor IX OS=Homo sapiens variant 2 G 44 V GN=F9 PE=1 SV=2	117	sample=1 period=1 cycle=766 experiment=4	sample=1 period=1 cycle=766 experiment=4	7.8862
00233:2	1	R.[+14.016]C[+71.037]EQFC[+71.037]K.N		.[14], C[+71]*2	457.201	2	913.394	913.391	0	4.1	141	Specific	199.76	199.76	20	7.62	4.39	308	>sp|P00740-6|FA9_HUMAN Coagulation factor IX OS=Homo sapiens variant 2 G 44 V GN=F9 PE=1 SV=2	117	sample=1 period=1 cycle=760 experiment=3	sample=1 period=1 cycle=760 experiment=3	7.7531
00014:2	1	R.C[+71.037]EQFC[+71.037]K.N		C[+71]*2	450.19	2	899.372	899.375	0	-2.9	141	Specific	241.71	169.86	169.86	5.98	3.9	308	>sp|P00740-6|FA9_HUMAN Coagulation factor IX OS=Homo sapiens variant 2 G 44 V GN=F9 PE=1 SV=2	117	sample=1 period=1 cycle=734 experiment=2	sample=1 period=1 cycle=734 experiment=2	7.2032
00385:2	1	R.[+14.016]C[+71.037]EQFC[+71.037]K.N		.[14], C[+71]*2	457.198	2	913.389	913.391	0	-1.8	141	Specific	243.92	237.31	36.26	7.59	4.57	308	>sp|P00740-6|FA9_HUMAN Coagulation factor IX OS=Homo sapiens variant 2 G 44 V GN=F9 PE=1 SV=2	117	sample=1 period=1 cycle=773 experiment=3	sample=1 period=1 cycle=773 experiment=3	8.0411
00125:2	1	R.C[+71.037]E[+14.016]QFC[+71.037]K.N		C[+71]*2, E[+14]	457.199	2	913.391	913.391	0	0.9	141	Specific	133.51	133.51	4.59	5.44	3.2	308	>sp|P00740-6|FA9_HUMAN Coagulation factor IX OS=Homo sapiens variant 2 G 44 V GN=F9 PE=1 SV=2	117	sample=1 period=1 cycle=750 experiment=2	sample=1 period=1 cycle=750 experiment=2	7.5329
00106:2	1	R.C[+71.037]E[+14.016]QFC[+71.037]K.N		C[+71]*2, E[+14]	457.202	2	913.396	913.391	0	5.9	141	Specific	223.94	201.97	1.76	5.97	3.99	308	>sp|P00740-6|FA9_HUMAN Coagulation factor IX OS=Homo sapiens variant 2 G 44 V GN=F9 PE=1 SV=2	117	sample=1 period=1 cycle=748 experiment=2	sample=1 period=1 cycle=748 experiment=2	7.4908
00446:3	1	K.NSADNKVVC[+71.037]SC[+71.037]TEGYR.L		C[+71]*2	629.951	3	1887.84	1887.83	0	2.5	147	Specific	255.76	255.76	255.76	6.52	4.25	308	>sp|P00740-6|FA9_HUMAN Coagulation factor IX OS=Homo sapiens variant 2 G 44 V GN=F9 PE=1 SV=2	117	sample=1 period=1 cycle=777 experiment=12	sample=1 period=1 cycle=777 experiment=12	8.1359
00194:3	1	K.NSADNKVVC[+71.037]SC[+71.037]TEGYR.L		C[+71]*2	629.951	3	1887.84	1887.83	0	3	147	Specific	328.44	328.44	328.44	8.32	5.07	308	>sp|P00740-6|FA9_HUMAN Coagulation factor IX OS=Homo sapiens variant 2 G 44 V GN=F9 PE=1 SV=2	117	sample=1 period=1 cycle=756 experiment=10	sample=1 period=1 cycle=756 experiment=10	7.6683
00260:3	1	K.NSADNKVVC[+71.037]SC[+71.037]TEGYR.L		C[+71]*2	629.948	3	1887.83	1887.83	0	-0.7	147	Specific	334.99	334.99	334.99	8.94	4.78	308	>sp|P00740-6|FA9_HUMAN Coagulation factor IX OS=Homo sapiens variant 2 G 44 V GN=F9 PE=1 SV=2	117	sample=1 period=1 cycle=762 experiment=9	sample=1 period=1 cycle=762 experiment=9	7.8013
00339:3	1	K.NSADNKVVC[+71.037]SC[+71.037]TEGYR.L		C[+71]*2	629.949	3	1887.83	1887.83	0	0.7	147	Specific	339.95	312.2	312.2	7.21	4.64	308	>sp|P00740-6|FA9_HUMAN Coagulation factor IX OS=Homo sapiens variant 2 G 44 V GN=F9 PE=1 SV=2	117	sample=1 period=1 cycle=768 experiment=14	sample=1 period=1 cycle=768 experiment=14	7.9365
00239:3	1	K.NSADNKVVC[+71.037]SC[+71.037]TEGYR.L		C[+71]*2	629.948	3	1887.83	1887.83	0	-1.1	147	Specific	351.79	351.79	351.79	6.61	4.36	308	>sp|P00740-6|FA9_HUMAN Coagulation factor IX OS=Homo sapiens variant 2 G 44 V GN=F9 PE=1 SV=2	117	sample=1 period=1 cycle=760 experiment=9	sample=1 period=1 cycle=760 experiment=9	7.7577
00455:3	1	K.NSADNKVVC[+71.037]SC[+71.037]TEGYR.L		C[+71]*2	629.95	3	1887.84	1887.83	0	1.9	147	Specific	372.04	366.47	366.47	7.5	5.71	308	>sp|P00740-6|FA9_HUMAN Coagulation factor IX OS=Homo sapiens variant 2 G 44 V GN=F9 PE=1 SV=2	117	sample=1 period=1 cycle=778 experiment=9	sample=1 period=1 cycle=778 experiment=9	8.157
00475:3	1	K.NSADNKVVC[+71.037]SC[+71.037]TEGYR.L		C[+71]*2	629.949	3	1887.83	1887.83	0	0.3	147	Specific	416.12	413.88	413.88	8.46	6.02	308	>sp|P00740-6|FA9_HUMAN Coagulation factor IX OS=Homo sapiens variant 2 G 44 V GN=F9 PE=1 SV=2	117	sample=1 period=1 cycle=780 experiment=8	sample=1 period=1 cycle=780 experiment=8	8.202
00150:3	1	K.NSADNKVVC[+71.037]SC[+71.037]TEGYR.L		C[+71]*2	629.953	3	1887.85	1887.83	0	7.1	147	Specific	437.05	437.05	437.05	8.28	6.67	308	>sp|P00740-6|FA9_HUMAN Coagulation factor IX OS=Homo sapiens variant 2 G 44 V GN=F9 PE=1 SV=2	117	sample=1 period=1 cycle=752 experiment=6	sample=1 period=1 cycle=752 experiment=6	7.5799
00249:3	1	K.NSADNKVVC[+71.037]SC[+71.037]TEGYR.L		C[+71]*2	629.949	3	1887.83	1887.83	0	-0.3	147	Specific	437.65	437.65	437.65	7.61	5.38	308	>sp|P00740-6|FA9_HUMAN Coagulation factor IX OS=Homo sapiens variant 2 G 44 V GN=F9 PE=1 SV=2	117	sample=1 period=1 cycle=761 experiment=8	sample=1 period=1 cycle=761 experiment=8	7.7797
00067:3	1	K.NSADNKVVC[+71.037]SC[+71.037]TEGYR.L		C[+71]*2	629.956	3	1887.85	1887.83	0	10.4	147	Specific	441.68	439.76	439.76	9.06	6.41	308	>sp|P00740-6|FA9_HUMAN Coagulation factor IX OS=Homo sapiens variant 2 G 44 V GN=F9 PE=1 SV=2	117	sample=1 period=1 cycle=743 experiment=2	sample=1 period=1 cycle=743 experiment=2	7.3845
00094:3	1	K.NSADNKVVC[+71.037]SC[+71.037]TEGYR.L		C[+71]*2	629.956	3	1887.85	1887.83	0	10.9	147	Specific	470.67	470.67	470.67	8.13	6.4	308	>sp|P00740-6|FA9_HUMAN Coagulation factor IX OS=Homo sapiens variant 2 G 44 V GN=F9 PE=1 SV=2	117	sample=1 period=1 cycle=746 experiment=8	sample=1 period=1 cycle=746 experiment=8	7.452
00465:3	1	K.NSADNKVVC[+71.037]SC[+71.037]TEGYR.L		C[+71]*2	629.951	3	1887.84	1887.83	0	2.6	147	Specific	502.47	502.47	502.47	9.1	6.15	308	>sp|P00740-6|FA9_HUMAN Coagulation factor IX OS=Homo sapiens variant 2 G 44 V GN=F9 PE=1 SV=2	117	sample=1 period=1 cycle=779 experiment=8	sample=1 period=1 cycle=779 experiment=8	8.1779
00075:3	1	K.NSADNKVVC[+71.037]SC[+71.037]TEGYR.L		C[+71]*2	629.955	3	1887.85	1887.83	0	9.1	147	Specific	553	527.71	527.71	9.3	6.59	308	>sp|P00740-6|FA9_HUMAN Coagulation factor IX OS=Homo sapiens variant 2 G 44 V GN=F9 PE=1 SV=2	117	sample=1 period=1 cycle=744 experiment=4	sample=1 period=1 cycle=744 experiment=4	7.4079
00112:3	1	K.NSADNKVVC[+71.037]SC[+71.037]TEGYR.L		C[+71]*2	629.956	3	1887.85	1887.83	0	10.8	147	Specific	613.77	607.53	607.53	9.47	8.39	308	>sp|P00740-6|FA9_HUMAN Coagulation factor IX OS=Homo sapiens variant 2 G 44 V GN=F9 PE=1 SV=2	117	sample=1 period=1 cycle=748 experiment=8	sample=1 period=1 cycle=748 experiment=8	7.495
00085:3	1	K.NSADNKVVC[+71.037]SC[+71.037]TEGYR.L		C[+71]*2	629.955	3	1887.85	1887.83	0	9.6	147	Specific	628.29	628.29	628.29	10.19	8.43	308	>sp|P00740-6|FA9_HUMAN Coagulation factor IX OS=Homo sapiens variant 2 G 44 V GN=F9 PE=1 SV=2	117	sample=1 period=1 cycle=745 experiment=7	sample=1 period=1 cycle=745 experiment=7	7.4311
00095:3	1	K.NSADNKVVC[+71.037]SC[+71.037]TEGYR.L		C[+71]*2	629.956	3	1887.85	1887.83	0	10.9	147	Specific	673.6	582.79	582.79	10.07	9.43	308	>sp|P00740-6|FA9_HUMAN Coagulation factor IX OS=Homo sapiens variant 2 G 44 V GN=F9 PE=1 SV=2	117	sample=1 period=1 cycle=746 experiment=9	sample=1 period=1 cycle=746 experiment=9	7.4525
00250:3	1	K.NSADNKVVC[+71.037]SC[+71.037]TE[+14.016]GYR.L		C[+71]*2, E[+14]	634.623	3	1901.86	1901.85	0	4	147	Specific	265.72	265.72	46.42	6.53	4.25	308	>sp|P00740-6|FA9_HUMAN Coagulation factor IX OS=Homo sapiens variant 2 G 44 V GN=F9 PE=1 SV=2	117	sample=1 period=1 cycle=761 experiment=9	sample=1 period=1 cycle=761 experiment=9	7.7805
00217:3	1	K.NSADNKVVC[+71.037]SC[+71.037]TE[+14.016]GYR.L		C[+71]*2, E[+14]	634.622	3	1901.85	1901.85	0	2.3	147	Specific	285.58	276.81	66.86	6.75	4.41	308	>sp|P00740-6|FA9_HUMAN Coagulation factor IX OS=Homo sapiens variant 2 G 44 V GN=F9 PE=1 SV=2	117	sample=1 period=1 cycle=758 experiment=8	sample=1 period=1 cycle=758 experiment=8	7.7129
00241:3	1	K.NSADNKVVC[+71.037]SC[+71.037]TE[+14.016]GYR.L		C[+71]*2, E[+14]	634.624	3	1901.86	1901.85	0	5.5	147	Specific	300.25	300.25	47.14	7.34	5.19	308	>sp|P00740-6|FA9_HUMAN Coagulation factor IX OS=Homo sapiens variant 2 G 44 V GN=F9 PE=1 SV=2	117	sample=1 period=1 cycle=760 experiment=11	sample=1 period=1 cycle=760 experiment=11	7.7593
00068:3	1	K.NSADN[+0.984]KVVC[+71.037]SC[+71.037]TE[+72.021]GYR.L		C[+71]*2, E[+72], N[+1]	654.288	3	1960.85	1960.84	0	5.6	147	Specific	104.22	104.22	28.64	5.41	2.83	308	>sp|P00740-6|FA9_HUMAN Coagulation factor IX OS=Homo sapiens variant 2 G 44 V GN=F9 PE=1 SV=2	117	sample=1 period=1 cycle=743 experiment=3	sample=1 period=1 cycle=743 experiment=3	7.3866
00273:3	1	K.NSADN[+0.984]KVVC[+71.037]SC[+71.037]TE[+14.016]GYR.L		C[+71]*2, E[+14], N[+1]	634.945	3	1902.82	1902.83	0	-6	147	Specific	175.29	175.29	31.49	4.96	2.05	308	>sp|P00740-6|FA9_HUMAN Coagulation factor IX OS=Homo sapiens variant 2 G 44 V GN=F9 PE=1 SV=2	117	sample=1 period=1 cycle=763 experiment=10	sample=1 period=1 cycle=763 experiment=10	7.8238
00347:3	1	K.NSADN[+0.984]KVVC[+71.037]SC[+71.037]TE[+14.016]GYR.L		C[+71]*2, E[+14], N[+1]	634.942	3	1902.81	1902.83	0	-10.5	147	Specific	214.65	198.79	0.64	6.27	2.84	308	>sp|P00740-6|FA9_HUMAN Coagulation factor IX OS=Homo sapiens variant 2 G 44 V GN=F9 PE=1 SV=2	117	sample=1 period=1 cycle=769 experiment=8	sample=1 period=1 cycle=769 experiment=8	7.9578
00021:2	1	K.VVC[+71.037]SC[+71.037]TEGYR.L		C[+71]*2	629.786	2	1258.56	1258.56	0	7.3	153	Specific	342.53	322.05	322.05	6.27	5.64	308	>sp|P00740-6|FA9_HUMAN Coagulation factor IX OS=Homo sapiens variant 2 G 44 V GN=F9 PE=1 SV=2	117	sample=1 period=1 cycle=737 experiment=3	sample=1 period=1 cycle=737 experiment=3	7.2636
00059:2	1	K.VVC[+71.037]SC[+71.037]TEGYR.L		C[+71]*2	629.783	2	1258.56	1258.56	0	3.2	153	Specific	416.98	318.13	318.13	7.05	5.06	308	>sp|P00740-6|FA9_HUMAN Coagulation factor IX OS=Homo sapiens variant 2 G 44 V GN=F9 PE=1 SV=2	117	sample=1 period=1 cycle=741 experiment=10	sample=1 period=1 cycle=741 experiment=10	7.35
00028:2	1	K.VVC[+71.037]SC[+71.037]TEGYR.L		C[+71]*2	629.783	2	1258.56	1258.56	0	2.2	153	Specific	434.13	394.59	394.59	6.59	5.95	308	>sp|P00740-6|FA9_HUMAN Coagulation factor IX OS=Homo sapiens variant 2 G 44 V GN=F9 PE=1 SV=2	117	sample=1 period=1 cycle=738 experiment=5	sample=1 period=1 cycle=738 experiment=5	7.2854
00049:2	1	K.VVC[+71.037]SC[+71.037]TEGYR.L		C[+71]*2	629.785	2	1258.56	1258.56	0	5.9	153	Specific	442.13	377.17	377.17	6.86	6.65	308	>sp|P00740-6|FA9_HUMAN Coagulation factor IX OS=Homo sapiens variant 2 G 44 V GN=F9 PE=1 SV=2	117	sample=1 period=1 cycle=740 experiment=11	sample=1 period=1 cycle=740 experiment=11	7.331
00037:2	1	K.VVC[+71.037]SC[+71.037]TEGYR.L		C[+71]*2	629.784	2	1258.56	1258.56	0	4.9	153	Specific	457.25	379.17	379.17	7.45	6.73	308	>sp|P00740-6|FA9_HUMAN Coagulation factor IX OS=Homo sapiens variant 2 G 44 V GN=F9 PE=1 SV=2	117	sample=1 period=1 cycle=739 experiment=8	sample=1 period=1 cycle=739 experiment=8	7.3087
00197:2	1	K.VVC[+71.037]SC[+71.037]TE[+14.016]GYR.L		C[+71]*2, E[+14]	636.792	2	1272.58	1272.57	0	3.8	153	Specific	259.34	259.34	56.2	6.65	4.59	308	>sp|P00740-6|FA9_HUMAN Coagulation factor IX OS=Homo sapiens variant 2 G 44 V GN=F9 PE=1 SV=2	117	sample=1 period=1 cycle=756 experiment=13	sample=1 period=1 cycle=756 experiment=13	7.6704
00182:2	1	K.VVC[+71.037]SC[+71.037]TE[+14.016]GYR.L		C[+71]*2, E[+14]	636.792	2	1272.58	1272.57	0	4.4	153	Specific	297.49	297.49	47.68	8.02	5.88	308	>sp|P00740-6|FA9_HUMAN Coagulation factor IX OS=Homo sapiens variant 2 G 44 V GN=F9 PE=1 SV=2	117	sample=1 period=1 cycle=755 experiment=9	sample=1 period=1 cycle=755 experiment=9	7.6478
00172:2	1	K.VVC[+71.037]SC[+71.037]TE[+14.016]GYR.L		C[+71]*2, E[+14]	636.793	2	1272.58	1272.57	0	6	153	Specific	338.24	300.6	39.24	7.16	5.63	308	>sp|P00740-6|FA9_HUMAN Coagulation factor IX OS=Homo sapiens variant 2 G 44 V GN=F9 PE=1 SV=2	117	sample=1 period=1 cycle=754 experiment=10	sample=1 period=1 cycle=754 experiment=10	7.6266
00006:2	1	R.LAE[+14.016]NQK.S		E[+14]	358.7	2	716.394	716.394	0	-0.2	163	Specific	238.29	75.01	18.89	6.12	1.96	308	>sp|P00740-6|FA9_HUMAN Coagulation factor IX OS=Homo sapiens variant 2 G 44 V GN=F9 PE=1 SV=2	117	sample=1 period=1 cycle=717 experiment=2	sample=1 period=1 cycle=717 experiment=2	6.9709
00004:2	1	R.LAE[+14.016]NQK.S		E[+14]	358.698	2	716.389	716.394	0	-6.3	163	Specific	267.84	150.93	39.93	7.59	4.04	308	>sp|P00740-6|FA9_HUMAN Coagulation factor IX OS=Homo sapiens variant 2 G 44 V GN=F9 PE=1 SV=2	117	sample=1 period=1 cycle=716 experiment=2	sample=1 period=1 cycle=716 experiment=2	6.9519
00008:2	1	R.LAE[+14.016]NQK.S		E[+14]	358.702	2	716.396	716.394	0	2.7	163	Specific	276.67	134.85	25.26	6.86	4.48	308	>sp|P00740-6|FA9_HUMAN Coagulation factor IX OS=Homo sapiens variant 2 G 44 V GN=F9 PE=1 SV=2	117	sample=1 period=1 cycle=718 experiment=2	sample=1 period=1 cycle=718 experiment=2	6.99
00010:2	1	R.LAE[+14.016]NQK.S		E[+14]	358.701	2	716.395	716.394	0	1.7	163	Specific	300.42	140.71	50.34	7.25	4.72	308	>sp|P00740-6|FA9_HUMAN Coagulation factor IX OS=Homo sapiens variant 2 G 44 V GN=F9 PE=1 SV=2	117	sample=1 period=1 cycle=719 experiment=2	sample=1 period=1 cycle=719 experiment=2	7.0144
06387:2	1	K.[+14.016]SC[+71.037]EPAVPFPC[+71.037]GR.V		.[14], C[+71]*2	709.836	2	1418.67	1418.66	0	7	169	Specific	93	93	20.53	4.77	2.83	308	>sp|P00740-6|FA9_HUMAN Coagulation factor IX OS=Homo sapiens variant 2 G 44 V GN=F9 PE=1 SV=2	117	sample=1 period=1 cycle=1162 experiment=9	sample=1 period=1 cycle=1162 experiment=9	16.4821
06594:2	1	K.[+14.016]SC[+71.037]EPAVPFPC[+71.037]GR.V		.[14], C[+71]*2	709.828	2	1418.65	1418.66	0	-4.6	169	Specific	98.2	98.2	17.38	6.52	2.24	308	>sp|P00740-6|FA9_HUMAN Coagulation factor IX OS=Homo sapiens variant 2 G 44 V GN=F9 PE=1 SV=2	117	sample=1 period=1 cycle=1178 experiment=9	sample=1 period=1 cycle=1178 experiment=9	16.813
05063:2	1	K.SC[+71.037]EPAVPFPC[+71.037]GR.V		C[+71]*2	702.835	2	1404.66	1404.64	0	16.4	169	Specific	156.03	156.03	156.03	6.1	2.18	308	>sp|P00740-6|FA9_HUMAN Coagulation factor IX OS=Homo sapiens variant 2 G 44 V GN=F9 PE=1 SV=2	117	sample=1 period=1 cycle=1069 experiment=12	sample=1 period=1 cycle=1069 experiment=12	14.4852
05638:2	1	K.SC[+71.037]EPAVPFPC[+71.037]GR.V		C[+71]*2	702.816	2	1404.63	1404.64	0	-10.4	169	Specific	191.95	191.95	191.95	6.15	2.94	308	>sp|P00740-6|FA9_HUMAN Coagulation factor IX OS=Homo sapiens variant 2 G 44 V GN=F9 PE=1 SV=2	117	sample=1 period=1 cycle=1107 experiment=12	sample=1 period=1 cycle=1107 experiment=12	15.3106
03800:3	1	K.SC[+71.037]EPAVPFPC[+71.037]GR.V		C[+71]*2	468.888	3	1404.65	1404.64	0	7.8	169	Specific	195.5	195.5	195.5	8.44	4.12	308	>sp|P00740-6|FA9_HUMAN Coagulation factor IX OS=Homo sapiens variant 2 G 44 V GN=F9 PE=1 SV=2	117	sample=1 period=1 cycle=996 experiment=3	sample=1 period=1 cycle=996 experiment=3	12.9068
05574:2	1	K.SC[+71.037]EPAVPFPC[+71.037]GR.V		C[+71]*2	702.817	2	1404.63	1404.64	0	-9.6	169	Specific	196.22	189.02	189.02	7.57	2.97	308	>sp|P00740-6|FA9_HUMAN Coagulation factor IX OS=Homo sapiens variant 2 G 44 V GN=F9 PE=1 SV=2	117	sample=1 period=1 cycle=1103 experiment=10	sample=1 period=1 cycle=1103 experiment=10	15.2267
06522:2	1	K.SC[+71.037]EPAVPFPC[+71.037]GR.V		C[+71]*2	702.822	2	1404.64	1404.64	0	-2	169	Specific	208.4	208.4	208.4	7.24	3.37	308	>sp|P00740-6|FA9_HUMAN Coagulation factor IX OS=Homo sapiens variant 2 G 44 V GN=F9 PE=1 SV=2	117	sample=1 period=1 cycle=1172 experiment=12	sample=1 period=1 cycle=1172 experiment=12	16.6931
05739:2	1	K.SC[+71.037]EPAVPFPC[+71.037]GR.V		C[+71]*2	702.815	2	1404.62	1404.64	0	-11.8	169	Specific	226.36	226.36	226.36	6.86	2.88	308	>sp|P00740-6|FA9_HUMAN Coagulation factor IX OS=Homo sapiens variant 2 G 44 V GN=F9 PE=1 SV=2	117	sample=1 period=1 cycle=1114 experiment=10	sample=1 period=1 cycle=1114 experiment=10	15.459
05542:2	1	K.SC[+71.037]EPAVPFPC[+71.037]GR.V		C[+71]*2	702.821	2	1404.63	1404.64	0	-3.6	169	Specific	257.23	257.23	257.23	7.43	4.4	308	>sp|P00740-6|FA9_HUMAN Coagulation factor IX OS=Homo sapiens variant 2 G 44 V GN=F9 PE=1 SV=2	117	sample=1 period=1 cycle=1101 experiment=11	sample=1 period=1 cycle=1101 experiment=11	15.185
05698:2	1	K.SC[+71.037]EPAVPFPC[+71.037]GR.V		C[+71]*2	702.818	2	1404.63	1404.64	0	-8.6	169	Specific	257.96	257.96	257.96	9.92	4.26	308	>sp|P00740-6|FA9_HUMAN Coagulation factor IX OS=Homo sapiens variant 2 G 44 V GN=F9 PE=1 SV=2	117	sample=1 period=1 cycle=1111 experiment=12	sample=1 period=1 cycle=1111 experiment=12	15.3954
05812:2	1	K.SC[+71.037]EPAVPFPC[+71.037]GR.V		C[+71]*2	702.814	2	1404.62	1404.64	0	-12.9	169	Specific	268.04	217.42	217.42	7.88	3.75	308	>sp|P00740-6|FA9_HUMAN Coagulation factor IX OS=Homo sapiens variant 2 G 44 V GN=F9 PE=1 SV=2	117	sample=1 period=1 cycle=1119 experiment=12	sample=1 period=1 cycle=1119 experiment=12	15.5644
05927:2	1	K.SC[+71.037]EPAVPFPC[+71.037]GR.V		C[+71]*2	702.814	2	1404.62	1404.64	0	-13.8	169	Specific	271.47	232.84	232.84	8.2	3.75	308	>sp|P00740-6|FA9_HUMAN Coagulation factor IX OS=Homo sapiens variant 2 G 44 V GN=F9 PE=1 SV=2	117	sample=1 period=1 cycle=1126 experiment=10	sample=1 period=1 cycle=1126 experiment=10	15.7108
05334:2	1	K.SC[+71.037]EPAVPFPC[+71.037]GR.V		C[+71]*2	702.827	2	1404.65	1404.64	0	5.1	169	Specific	274.19	240.43	240.43	6.08	4.64	308	>sp|P00740-6|FA9_HUMAN Coagulation factor IX OS=Homo sapiens variant 2 G 44 V GN=F9 PE=1 SV=2	117	sample=1 period=1 cycle=1087 experiment=9	sample=1 period=1 cycle=1087 experiment=9	14.8773
06052:2	1	K.[+14.016]SC[+71.037]EPAVPFPC[+71.037]GR.V		.[14], C[+71]*2	709.834	2	1418.66	1418.66	0	3.3	169	Specific	292.31	255.74	0.43	9.86	5.25	308	>sp|P00740-6|FA9_HUMAN Coagulation factor IX OS=Homo sapiens variant 2 G 44 V GN=F9 PE=1 SV=2	117	sample=1 period=1 cycle=1135 experiment=10	sample=1 period=1 cycle=1135 experiment=10	15.8966
05851:2	1	K.SC[+71.037]EPAVPFPC[+71.037]GR.V		C[+71]*2	702.814	2	1404.62	1404.64	0	-13.7	169	Specific	302	272.03	272.03	9.65	4.09	308	>sp|P00740-6|FA9_HUMAN Coagulation factor IX OS=Homo sapiens variant 2 G 44 V GN=F9 PE=1 SV=2	117	sample=1 period=1 cycle=1121 experiment=17	sample=1 period=1 cycle=1121 experiment=17	15.6093
05394:2	1	K.SC[+71.037]EPAVPFPC[+71.037]GR.V		C[+71]*2	702.826	2	1404.64	1404.64	0	3.2	169	Specific	306.79	256.35	256.35	6.49	4.79	308	>sp|P00740-6|FA9_HUMAN Coagulation factor IX OS=Homo sapiens variant 2 G 44 V GN=F9 PE=1 SV=2	117	sample=1 period=1 cycle=1091 experiment=9	sample=1 period=1 cycle=1091 experiment=9	14.9659
05243:2	1	K.SC[+71.037]EPAVPFPC[+71.037]GR.V		C[+71]*2	702.828	2	1404.65	1404.64	0	6.1	169	Specific	309.06	294.12	294.12	7.93	5.92	308	>sp|P00740-6|FA9_HUMAN Coagulation factor IX OS=Homo sapiens variant 2 G 44 V GN=F9 PE=1 SV=2	117	sample=1 period=1 cycle=1081 experiment=11	sample=1 period=1 cycle=1081 experiment=11	14.7473
04101:2	1	K.SC[+71.037]EPAVPFPC[+71.037]GR.V		C[+71]*2	702.824	2	1404.64	1404.64	0	0.1	169	Specific	313.88	281.25	281.25	7.56	4.64	308	>sp|P00740-6|FA9_HUMAN Coagulation factor IX OS=Homo sapiens variant 2 G 44 V GN=F9 PE=1 SV=2	117	sample=1 period=1 cycle=1012 experiment=14	sample=1 period=1 cycle=1012 experiment=14	13.2491
05454:2	1	K.SC[+71.037]EPAVPFPC[+71.037]GR.V		C[+71]*2	702.826	2	1404.64	1404.64	0	3.3	169	Specific	314.94	253.61	253.61	7.28	4.87	308	>sp|P00740-6|FA9_HUMAN Coagulation factor IX OS=Homo sapiens variant 2 G 44 V GN=F9 PE=1 SV=2	117	sample=1 period=1 cycle=1095 experiment=10	sample=1 period=1 cycle=1095 experiment=10	15.0544
04439:2	1	K.SC[+71.037]EPAVPFPC[+71.037]GR.V		C[+71]*2	702.828	2	1404.65	1404.64	0	6.1	169	Specific	315.05	315.05	315.05	10.05	5.96	308	>sp|P00740-6|FA9_HUMAN Coagulation factor IX OS=Homo sapiens variant 2 G 44 V GN=F9 PE=1 SV=2	117	sample=1 period=1 cycle=1032 experiment=11	sample=1 period=1 cycle=1032 experiment=11	13.6784
04742:2	1	K.SC[+71.037]EPAVPFPC[+71.037]GR.V		C[+71]*2	702.825	2	1404.64	1404.64	0	1.6	169	Specific	324.79	293.43	293.43	7.6	5.02	308	>sp|P00740-6|FA9_HUMAN Coagulation factor IX OS=Homo sapiens variant 2 G 44 V GN=F9 PE=1 SV=2	117	sample=1 period=1 cycle=1049 experiment=14	sample=1 period=1 cycle=1049 experiment=14	14.0491
04513:2	1	K.SC[+71.037]EPAVPFPC[+71.037]GR.V		C[+71]*2	702.828	2	1404.65	1404.64	0	5.7	169	Specific	327.85	323.66	323.66	8.64	6.1	308	>sp|P00740-6|FA9_HUMAN Coagulation factor IX OS=Homo sapiens variant 2 G 44 V GN=F9 PE=1 SV=2	117	sample=1 period=1 cycle=1036 experiment=12	sample=1 period=1 cycle=1036 experiment=12	13.7656
05796:2	1	K.SC[+71.037]EPAVPFPC[+71.037]GR.V		C[+71]*2	702.818	2	1404.63	1404.64	0	-7.9	169	Specific	333.58	290.94	290.94	9.29	4.55	308	>sp|P00740-6|FA9_HUMAN Coagulation factor IX OS=Homo sapiens variant 2 G 44 V GN=F9 PE=1 SV=2	117	sample=1 period=1 cycle=1118 experiment=11	sample=1 period=1 cycle=1118 experiment=11	15.5436
05364:2	1	K.SC[+71.037]EPAVPFPC[+71.037]GR.V		C[+71]*2	702.827	2	1404.65	1404.64	0	5.4	169	Specific	360.36	319.4	319.4	8.5	6.1	308	>sp|P00740-6|FA9_HUMAN Coagulation factor IX OS=Homo sapiens variant 2 G 44 V GN=F9 PE=1 SV=2	117	sample=1 period=1 cycle=1089 experiment=7	sample=1 period=1 cycle=1089 experiment=7	14.9206
04817:2	1	K.SC[+71.037]EPAVPFPC[+71.037]GR.V		C[+71]*2	702.818	2	1404.63	1404.64	0	-7.3	169	Specific	363.35	269.56	269.56	9.87	4.9	308	>sp|P00740-6|FA9_HUMAN Coagulation factor IX OS=Homo sapiens variant 2 G 44 V GN=F9 PE=1 SV=2	117	sample=1 period=1 cycle=1054 experiment=9	sample=1 period=1 cycle=1054 experiment=9	14.1563
05256:2	1	K.SC[+71.037]EPAVPFPC[+71.037]GR.V		C[+71]*2	702.834	2	1404.66	1404.64	0	14.6	169	Specific	382.31	358.09	358.09	7.99	5.19	308	>sp|P00740-6|FA9_HUMAN Coagulation factor IX OS=Homo sapiens variant 2 G 44 V GN=F9 PE=1 SV=2	117	sample=1 period=1 cycle=1082 experiment=10	sample=1 period=1 cycle=1082 experiment=10	14.7672
04912:2	1	K.SC[+71.037]EPAVPFPC[+71.037]GR.V		C[+71]*2	702.827	2	1404.65	1404.64	0	5.6	169	Specific	389.35	348.67	348.67	9.8	6.24	308	>sp|P00740-6|FA9_HUMAN Coagulation factor IX OS=Homo sapiens variant 2 G 44 V GN=F9 PE=1 SV=2	117	sample=1 period=1 cycle=1060 experiment=12	sample=1 period=1 cycle=1060 experiment=12	14.2881
04258:2	1	K.SC[+71.037]EPAVPFPC[+71.037]GR.V		C[+71]*2	702.823	2	1404.64	1404.64	0	-0.1	169	Specific	389.81	371.53	371.53	10.14	6.17	308	>sp|P00740-6|FA9_HUMAN Coagulation factor IX OS=Homo sapiens variant 2 G 44 V GN=F9 PE=1 SV=2	117	sample=1 period=1 cycle=1021 experiment=14	sample=1 period=1 cycle=1021 experiment=14	13.4421
04994:2	1	K.SC[+71.037]EPAVPFPC[+71.037]GR.V		C[+71]*2	702.834	2	1404.66	1404.64	0	14.7	169	Specific	400.35	322.28	322.28	7.52	4.82	308	>sp|P00740-6|FA9_HUMAN Coagulation factor IX OS=Homo sapiens variant 2 G 44 V GN=F9 PE=1 SV=2	117	sample=1 period=1 cycle=1065 experiment=11	sample=1 period=1 cycle=1065 experiment=11	14.397
04374:2	1	K.SC[+71.037]EPAVPFPC[+71.037]GR.V		C[+71]*2	702.826	2	1404.64	1404.64	0	3.5	169	Specific	404.28	373.25	373.25	8.53	6.41	308	>sp|P00740-6|FA9_HUMAN Coagulation factor IX OS=Homo sapiens variant 2 G 44 V GN=F9 PE=1 SV=2	117	sample=1 period=1 cycle=1028 experiment=14	sample=1 period=1 cycle=1028 experiment=14	13.5942
04649:2	1	K.SC[+71.037]EPAVPFPC[+71.037]GR.V		C[+71]*2	702.825	2	1404.64	1404.64	0	1.7	169	Specific	409.76	345.02	345.02	9.64	5.57	308	>sp|P00740-6|FA9_HUMAN Coagulation factor IX OS=Homo sapiens variant 2 G 44 V GN=F9 PE=1 SV=2	117	sample=1 period=1 cycle=1044 experiment=12	sample=1 period=1 cycle=1044 experiment=12	13.9379
03697:2	1	K.SC[+71.037]EPAVPFPC[+71.037]GR.V		C[+71]*2	702.823	2	1404.64	1404.64	0	-1.3	169	Specific	412.9	354.8	354.8	8.73	5.23	308	>sp|P00740-6|FA9_HUMAN Coagulation factor IX OS=Homo sapiens variant 2 G 44 V GN=F9 PE=1 SV=2	117	sample=1 period=1 cycle=989 experiment=12	sample=1 period=1 cycle=989 experiment=12	12.759
04725:2	1	K.SC[+71.037]EPAVPFPC[+71.037]GR.V		C[+71]*2	702.824	2	1404.64	1404.64	0	0.1	169	Specific	415.37	412.69	412.69	9.17	6.11	308	>sp|P00740-6|FA9_HUMAN Coagulation factor IX OS=Homo sapiens variant 2 G 44 V GN=F9 PE=1 SV=2	117	sample=1 period=1 cycle=1048 experiment=13	sample=1 period=1 cycle=1048 experiment=13	14.0261
04007:2	1	K.SC[+71.037]EPAVPFPC[+71.037]GR.V		C[+71]*2	702.828	2	1404.65	1404.64	0	6.1	169	Specific	415.47	363.08	363.08	8.81	7.06	308	>sp|P00740-6|FA9_HUMAN Coagulation factor IX OS=Homo sapiens variant 2 G 44 V GN=F9 PE=1 SV=2	117	sample=1 period=1 cycle=1007 experiment=10	sample=1 period=1 cycle=1007 experiment=10	13.1438
04309:2	1	K.SC[+71.037]EPAVPFPC[+71.037]GR.V		C[+71]*2	702.823	2	1404.64	1404.64	0	-0.3	169	Specific	416.2	350.27	350.27	9.16	5.23	308	>sp|P00740-6|FA9_HUMAN Coagulation factor IX OS=Homo sapiens variant 2 G 44 V GN=F9 PE=1 SV=2	117	sample=1 period=1 cycle=1024 experiment=14	sample=1 period=1 cycle=1024 experiment=14	13.5072
04600:2	1	K.SC[+71.037]EPAVPFPC[+71.037]GR.V		C[+71]*2	702.823	2	1404.64	1404.64	0	-1.2	169	Specific	424.65	415	415	10.81	6.14	308	>sp|P00740-6|FA9_HUMAN Coagulation factor IX OS=Homo sapiens variant 2 G 44 V GN=F9 PE=1 SV=2	117	sample=1 period=1 cycle=1041 experiment=13	sample=1 period=1 cycle=1041 experiment=13	13.8732
03761:2	1	K.SC[+71.037]EPAVPFPC[+71.037]GR.V		C[+71]*2	702.823	2	1404.64	1404.64	0	-1.3	169	Specific	426.29	425.86	425.86	10.05	6.14	308	>sp|P00740-6|FA9_HUMAN Coagulation factor IX OS=Homo sapiens variant 2 G 44 V GN=F9 PE=1 SV=2	117	sample=1 period=1 cycle=993 experiment=11	sample=1 period=1 cycle=993 experiment=11	12.8464
04121:2	1	K.SC[+71.037]EPAVPFPC[+71.037]GR.V		C[+71]*2	702.829	2	1404.65	1404.64	0	7.4	169	Specific	436.47	324.2	324.2	11.16	6.21	308	>sp|P00740-6|FA9_HUMAN Coagulation factor IX OS=Homo sapiens variant 2 G 44 V GN=F9 PE=1 SV=2	117	sample=1 period=1 cycle=1013 experiment=12	sample=1 period=1 cycle=1013 experiment=12	13.2696
02338:2	1	K.SC[+71.037]EPAVPFPC[+71.037]GR.V		C[+71]*2	702.826	2	1404.64	1404.64	0	3.5	169	Specific	452.17	416.83	416.83	9.75	6.5	308	>sp|P00740-6|FA9_HUMAN Coagulation factor IX OS=Homo sapiens variant 2 G 44 V GN=F9 PE=1 SV=2	117	sample=1 period=1 cycle=908 experiment=15	sample=1 period=1 cycle=908 experiment=15	11.003
04425:2	1	K.SC[+71.037]EPAVPFPC[+71.037]GR.V		C[+71]*2	702.827	2	1404.65	1404.64	0	4.7	169	Specific	464.65	430.57	430.57	12.3	7.85	308	>sp|P00740-6|FA9_HUMAN Coagulation factor IX OS=Homo sapiens variant 2 G 44 V GN=F9 PE=1 SV=2	117	sample=1 period=1 cycle=1031 experiment=14	sample=1 period=1 cycle=1031 experiment=14	13.6585
03912:2	1	K.SC[+71.037]EPAVPFPC[+71.037]GR.V		C[+71]*2	702.826	2	1404.64	1404.64	0	3	169	Specific	478.63	375.62	375.62	10.2	6.5	308	>sp|P00740-6|FA9_HUMAN Coagulation factor IX OS=Homo sapiens variant 2 G 44 V GN=F9 PE=1 SV=2	117	sample=1 period=1 cycle=1002 experiment=12	sample=1 period=1 cycle=1002 experiment=12	13.0404
03972:2	1	K.SC[+71.037]EPAVPFPC[+71.037]GR.V		C[+71]*2	702.83	2	1404.65	1404.64	0	8.7	169	Specific	480.37	442.02	442.02	11.36	7.59	308	>sp|P00740-6|FA9_HUMAN Coagulation factor IX OS=Homo sapiens variant 2 G 44 V GN=F9 PE=1 SV=2	117	sample=1 period=1 cycle=1005 experiment=15	sample=1 period=1 cycle=1005 experiment=15	13.1043
03560:2	1	K.SC[+71.037]EPAVPFPC[+71.037]GR.V		C[+71]*2	702.823	2	1404.64	1404.64	0	-0.8	169	Specific	487.47	389.13	389.13	10.2	6.26	308	>sp|P00740-6|FA9_HUMAN Coagulation factor IX OS=Homo sapiens variant 2 G 44 V GN=F9 PE=1 SV=2	117	sample=1 period=1 cycle=981 experiment=17	sample=1 period=1 cycle=981 experiment=17	12.5859
03596:2	1	K.SC[+71.037]EPAVPFPC[+71.037]GR.V		C[+71]*2	702.825	2	1404.64	1404.64	0	1.6	169	Specific	495.95	451.21	451.21	11.46	7.27	308	>sp|P00740-6|FA9_HUMAN Coagulation factor IX OS=Homo sapiens variant 2 G 44 V GN=F9 PE=1 SV=2	117	sample=1 period=1 cycle=983 experiment=16	sample=1 period=1 cycle=983 experiment=16	12.6295
03843:2	1	K.SC[+71.037]EPAVPFPC[+71.037]GR.V		C[+71]*2	702.824	2	1404.64	1404.64	0	0.9	169	Specific	500.04	435.03	435.03	9.44	6.53	308	>sp|P00740-6|FA9_HUMAN Coagulation factor IX OS=Homo sapiens variant 2 G 44 V GN=F9 PE=1 SV=2	117	sample=1 period=1 cycle=998 experiment=11	sample=1 period=1 cycle=998 experiment=11	12.9545
03662:2	1	K.SC[+71.037]EPAVPFPC[+71.037]GR.V		C[+71]*2	702.825	2	1404.64	1404.64	0	1.6	169	Specific	533.05	456	456	11.07	6.68	308	>sp|P00740-6|FA9_HUMAN Coagulation factor IX OS=Homo sapiens variant 2 G 44 V GN=F9 PE=1 SV=2	117	sample=1 period=1 cycle=987 experiment=13	sample=1 period=1 cycle=987 experiment=13	12.7152
03482:2	1	K.SC[+71.037]EPAVPFPC[+71.037]GR.V		C[+71]*2	702.823	2	1404.64	1404.64	0	-0.8	169	Specific	534.44	462.76	462.76	11.44	7.09	308	>sp|P00740-6|FA9_HUMAN Coagulation factor IX OS=Homo sapiens variant 2 G 44 V GN=F9 PE=1 SV=2	117	sample=1 period=1 cycle=977 experiment=14	sample=1 period=1 cycle=977 experiment=14	12.4977
04189:2	1	K.SC[+71.037]EPAVPFPC[+71.037]GR.V		C[+71]*2	702.826	2	1404.64	1404.64	0	3.4	169	Specific	534.78	456.01	456.01	10.44	6.68	308	>sp|P00740-6|FA9_HUMAN Coagulation factor IX OS=Homo sapiens variant 2 G 44 V GN=F9 PE=1 SV=2	117	sample=1 period=1 cycle=1017 experiment=14	sample=1 period=1 cycle=1017 experiment=14	13.3555
03773:2	1	K.SC[+71.037]EPAVPFPC[+71.037]GR.V		C[+71]*2	702.82	2	1404.63	1404.64	0	-4.5	169	Specific	536.52	474.65	474.65	10.45	6.15	308	>sp|P00740-6|FA9_HUMAN Coagulation factor IX OS=Homo sapiens variant 2 G 44 V GN=F9 PE=1 SV=2	117	sample=1 period=1 cycle=994 experiment=8	sample=1 period=1 cycle=994 experiment=8	12.8661
03326:2	1	K.SC[+71.037]EPAVPFPC[+71.037]GR.V		C[+71]*2	702.826	2	1404.64	1404.64	0	3.6	169	Specific	542.03	466.24	466.24	11.07	6.68	308	>sp|P00740-6|FA9_HUMAN Coagulation factor IX OS=Homo sapiens variant 2 G 44 V GN=F9 PE=1 SV=2	117	sample=1 period=1 cycle=968 experiment=13	sample=1 period=1 cycle=968 experiment=13	12.3021
03446:2	1	K.SC[+71.037]EPAVPFPC[+71.037]GR.V		C[+71]*2	702.824	2	1404.64	1404.64	0	0.3	169	Specific	564.86	484.42	484.42	9.48	7.46	308	>sp|P00740-6|FA9_HUMAN Coagulation factor IX OS=Homo sapiens variant 2 G 44 V GN=F9 PE=1 SV=2	117	sample=1 period=1 cycle=975 experiment=14	sample=1 period=1 cycle=975 experiment=14	12.4549
03375:2	1	K.SC[+71.037]EPAVPFPC[+71.037]GR.V		C[+71]*2	702.823	2	1404.64	1404.64	0	-1.2	169	Specific	565.21	355.19	355.19	11.5	7.01	308	>sp|P00740-6|FA9_HUMAN Coagulation factor IX OS=Homo sapiens variant 2 G 44 V GN=F9 PE=1 SV=2	117	sample=1 period=1 cycle=971 experiment=10	sample=1 period=1 cycle=971 experiment=10	12.3666
02367:2	1	K.SC[+71.037]EPAVPFPC[+71.037]GR.V		C[+71]*2	702.825	2	1404.64	1404.64	0	2.2	169	Specific	572.57	485.3	485.3	10.65	7.48	308	>sp|P00740-6|FA9_HUMAN Coagulation factor IX OS=Homo sapiens variant 2 G 44 V GN=F9 PE=1 SV=2	117	sample=1 period=1 cycle=910 experiment=11	sample=1 period=1 cycle=910 experiment=11	11.0425
03121:2	1	K.SC[+71.037]EPAVPFPC[+71.037]GR.V		C[+71]*2	702.827	2	1404.65	1404.64	0	4.2	169	Specific	610.48	506.09	506.09	10.32	9.13	308	>sp|P00740-6|FA9_HUMAN Coagulation factor IX OS=Homo sapiens variant 2 G 44 V GN=F9 PE=1 SV=2	117	sample=1 period=1 cycle=956 experiment=12	sample=1 period=1 cycle=956 experiment=12	12.039
03107:2	1	K.SC[+71.037]EPAVPFPC[+71.037]GR.V		C[+71]*2	702.827	2	1404.65	1404.64	0	5	169	Specific	634.08	485.63	485.63	10.63	9.13	308	>sp|P00740-6|FA9_HUMAN Coagulation factor IX OS=Homo sapiens variant 2 G 44 V GN=F9 PE=1 SV=2	117	sample=1 period=1 cycle=955 experiment=12	sample=1 period=1 cycle=955 experiment=12	12.0192
03186:2	1	K.SC[+71.037]EPAVPFPC[+71.037]GR.V		C[+71]*2	702.824	2	1404.64	1404.64	0	0.2	169	Specific	642	553.77	553.77	9.73	8.49	308	>sp|P00740-6|FA9_HUMAN Coagulation factor IX OS=Homo sapiens variant 2 G 44 V GN=F9 PE=1 SV=2	117	sample=1 period=1 cycle=960 experiment=11	sample=1 period=1 cycle=960 experiment=11	12.127
02350:2	1	K.SC[+71.037]EPAVPFPC[+71.037]GR.V		C[+71]*2	702.828	2	1404.65	1404.64	0	6.7	169	Specific	647.02	456.16	456.16	12.85	9.83	308	>sp|P00740-6|FA9_HUMAN Coagulation factor IX OS=Homo sapiens variant 2 G 44 V GN=F9 PE=1 SV=2	117	sample=1 period=1 cycle=909 experiment=12	sample=1 period=1 cycle=909 experiment=12	11.0216
03094:2	1	K.SC[+71.037]EPAVPFPC[+71.037]GR.V		C[+71]*2	702.825	2	1404.64	1404.64	0	2.3	169	Specific	648.47	544.62	544.62	10.88	8.48	308	>sp|P00740-6|FA9_HUMAN Coagulation factor IX OS=Homo sapiens variant 2 G 44 V GN=F9 PE=1 SV=2	117	sample=1 period=1 cycle=954 experiment=11	sample=1 period=1 cycle=954 experiment=11	11.9978
02914:2	1	K.SC[+71.037]EPAVPFPC[+71.037]GR.V		C[+71]*2	702.827	2	1404.65	1404.64	0	4.5	169	Specific	661.47	553.86	553.86	11.25	10.83	308	>sp|P00740-6|FA9_HUMAN Coagulation factor IX OS=Homo sapiens variant 2 G 44 V GN=F9 PE=1 SV=2	117	sample=1 period=1 cycle=942 experiment=12	sample=1 period=1 cycle=942 experiment=12	11.7344
03260:2	1	K.SC[+71.037]EPAVPFPC[+71.037]GR.V		C[+71]*2	702.826	2	1404.65	1404.64	0	4	169	Specific	662.95	423.61	423.61	11.8	10.19	308	>sp|P00740-6|FA9_HUMAN Coagulation factor IX OS=Homo sapiens variant 2 G 44 V GN=F9 PE=1 SV=2	117	sample=1 period=1 cycle=964 experiment=13	sample=1 period=1 cycle=964 experiment=13	12.2151
02385:2	1	K.SC[+71.037]EPAVPFPC[+71.037]GR.V		C[+71]*2	702.825	2	1404.64	1404.64	0	1.8	169	Specific	667.1	532.56	532.56	10.77	9.48	308	>sp|P00740-6|FA9_HUMAN Coagulation factor IX OS=Homo sapiens variant 2 G 44 V GN=F9 PE=1 SV=2	117	sample=1 period=1 cycle=911 experiment=12	sample=1 period=1 cycle=911 experiment=12	11.064
03033:2	1	K.SC[+71.037]EPAVPFPC[+71.037]GR.V		C[+71]*2	702.827	2	1404.65	1404.64	0	5	169	Specific	672.84	525.54	525.54	11.85	10.83	308	>sp|P00740-6|FA9_HUMAN Coagulation factor IX OS=Homo sapiens variant 2 G 44 V GN=F9 PE=1 SV=2	117	sample=1 period=1 cycle=950 experiment=11	sample=1 period=1 cycle=950 experiment=11	11.91
02831:2	1	K.SC[+71.037]EPAVPFPC[+71.037]GR.V		C[+71]*2	702.827	2	1404.65	1404.64	0	5.1	169	Specific	686.98	573.26	573.26	11.07	10.13	308	>sp|P00740-6|FA9_HUMAN Coagulation factor IX OS=Homo sapiens variant 2 G 44 V GN=F9 PE=1 SV=2	117	sample=1 period=1 cycle=937 experiment=10	sample=1 period=1 cycle=937 experiment=10	11.6236
02977:2	1	K.SC[+71.037]EPAVPFPC[+71.037]GR.V		C[+71]*2	702.827	2	1404.65	1404.64	0	5	169	Specific	698.03	577.31	577.31	11.25	10.83	308	>sp|P00740-6|FA9_HUMAN Coagulation factor IX OS=Homo sapiens variant 2 G 44 V GN=F9 PE=1 SV=2	117	sample=1 period=1 cycle=946 experiment=12	sample=1 period=1 cycle=946 experiment=12	11.8222
02773:2	1	K.SC[+71.037]EPAVPFPC[+71.037]GR.V		C[+71]*2	702.827	2	1404.65	1404.64	0	4.8	169	Specific	700.62	571.67	571.67	10.47	11.13	308	>sp|P00740-6|FA9_HUMAN Coagulation factor IX OS=Homo sapiens variant 2 G 44 V GN=F9 PE=1 SV=2	117	sample=1 period=1 cycle=933 experiment=13	sample=1 period=1 cycle=933 experiment=13	11.5383
02892:2	1	K.SC[+71.037]EPAVPFPC[+71.037]GR.V		C[+71]*2	702.827	2	1404.65	1404.64	0	5.4	169	Specific	720.25	609.55	609.55	11.69	11.83	308	>sp|P00740-6|FA9_HUMAN Coagulation factor IX OS=Homo sapiens variant 2 G 44 V GN=F9 PE=1 SV=2	117	sample=1 period=1 cycle=941 experiment=11	sample=1 period=1 cycle=941 experiment=11	11.712
02403:2	1	K.SC[+71.037]EPAVPFPC[+71.037]GR.V		C[+71]*2	702.828	2	1404.65	1404.64	0	5.8	169	Specific	728.31	501.6	501.6	10.7	11.13	308	>sp|P00740-6|FA9_HUMAN Coagulation factor IX OS=Homo sapiens variant 2 G 44 V GN=F9 PE=1 SV=2	117	sample=1 period=1 cycle=912 experiment=13	sample=1 period=1 cycle=912 experiment=13	11.0861
02437:2	1	K.SC[+71.037]EPAVPFPC[+71.037]GR.V		C[+71]*2	702.827	2	1404.65	1404.64	0	4.6	169	Specific	737.28	530.56	530.56	11.84	11.83	308	>sp|P00740-6|FA9_HUMAN Coagulation factor IX OS=Homo sapiens variant 2 G 44 V GN=F9 PE=1 SV=2	117	sample=1 period=1 cycle=914 experiment=14	sample=1 period=1 cycle=914 experiment=14	11.1286
02641:2	1	K.SC[+71.037]EPAVPFPC[+71.037]GR.V		C[+71]*2	702.828	2	1404.65	1404.64	0	6.3	169	Specific	745.4	615.08	615.08	12.7	11.83	308	>sp|P00740-6|FA9_HUMAN Coagulation factor IX OS=Homo sapiens variant 2 G 44 V GN=F9 PE=1 SV=2	117	sample=1 period=1 cycle=925 experiment=14	sample=1 period=1 cycle=925 experiment=14	11.3665
02455:2	1	K.SC[+71.037]EPAVPFPC[+71.037]GR.V		C[+71]*2	702.828	2	1404.65	1404.64	0	6.4	169	Specific	747.6	627.65	627.65	11.75	11.83	308	>sp|P00740-6|FA9_HUMAN Coagulation factor IX OS=Homo sapiens variant 2 G 44 V GN=F9 PE=1 SV=2	117	sample=1 period=1 cycle=915 experiment=14	sample=1 period=1 cycle=915 experiment=14	11.1499
02710:2	1	K.SC[+71.037]EPAVPFPC[+71.037]GR.V		C[+71]*2	702.827	2	1404.65	1404.64	0	5.4	169	Specific	756.47	618.89	618.89	11.12	12.13	308	>sp|P00740-6|FA9_HUMAN Coagulation factor IX OS=Homo sapiens variant 2 G 44 V GN=F9 PE=1 SV=2	117	sample=1 period=1 cycle=929 experiment=14	sample=1 period=1 cycle=929 experiment=14	11.4509
02529:2	1	K.SC[+71.037]EPAVPFPC[+71.037]GR.V		C[+71]*2	702.829	2	1404.65	1404.64	0	7.4	169	Specific	765.6	649.37	649.37	11.93	12.83	308	>sp|P00740-6|FA9_HUMAN Coagulation factor IX OS=Homo sapiens variant 2 G 44 V GN=F9 PE=1 SV=2	117	sample=1 period=1 cycle=919 experiment=12	sample=1 period=1 cycle=919 experiment=12	11.2364
02421:2	1	K.SC[+71.037]EPAVPFPC[+71.037]GR.V		C[+71]*2	702.827	2	1404.65	1404.64	0	5.1	169	Specific	773.14	634.66	634.66	11.45	12.83	308	>sp|P00740-6|FA9_HUMAN Coagulation factor IX OS=Homo sapiens variant 2 G 44 V GN=F9 PE=1 SV=2	117	sample=1 period=1 cycle=913 experiment=14	sample=1 period=1 cycle=913 experiment=14	11.1079
02512:2	1	K.SC[+71.037]EPAVPFPC[+71.037]GR.V		C[+71]*2	702.829	2	1404.65	1404.64	0	7.7	169	Specific	792.56	680.13	680.13	12.47	12.83	308	>sp|P00740-6|FA9_HUMAN Coagulation factor IX OS=Homo sapiens variant 2 G 44 V GN=F9 PE=1 SV=2	117	sample=1 period=1 cycle=918 experiment=15	sample=1 period=1 cycle=918 experiment=15	11.2152
02550:2	1	K.SC[+71.037]EPAVPFPC[+71.037]GR.V		C[+71]*2	702.829	2	1404.65	1404.64	0	7.8	169	Specific	798.73	663.47	663.47	13.56	12.83	308	>sp|P00740-6|FA9_HUMAN Coagulation factor IX OS=Homo sapiens variant 2 G 44 V GN=F9 PE=1 SV=2	117	sample=1 period=1 cycle=920 experiment=15	sample=1 period=1 cycle=920 experiment=15	11.2584
02475:2	1	K.SC[+71.037]EPAVPFPC[+71.037]GR.V		C[+71]*2	702.828	2	1404.65	1404.64	0	6.1	169	Specific	805.74	546.79	546.79	12.95	13.83	308	>sp|P00740-6|FA9_HUMAN Coagulation factor IX OS=Homo sapiens variant 2 G 44 V GN=F9 PE=1 SV=2	117	sample=1 period=1 cycle=916 experiment=13	sample=1 period=1 cycle=916 experiment=13	11.1715
02495:2	1	K.SC[+71.037]EPAVPFPC[+71.037]GR.V		C[+71]*2	702.828	2	1404.65	1404.64	0	6.1	169	Specific	813.75	691.55	691.55	11.46	13.83	308	>sp|P00740-6|FA9_HUMAN Coagulation factor IX OS=Homo sapiens variant 2 G 44 V GN=F9 PE=1 SV=2	117	sample=1 period=1 cycle=917 experiment=14	sample=1 period=1 cycle=917 experiment=14	11.1944
02570:2	1	K.SC[+71.037]EPAVPFPC[+71.037]GR.V		C[+71]*2	702.827	2	1404.65	1404.64	0	5.6	169	Specific	826.13	573.21	573.21	14.47	13.83	308	>sp|P00740-6|FA9_HUMAN Coagulation factor IX OS=Homo sapiens variant 2 G 44 V GN=F9 PE=1 SV=2	117	sample=1 period=1 cycle=921 experiment=15	sample=1 period=1 cycle=921 experiment=15	11.2803
02833:2	1	K.SC[+71.037]EP[+15.995]AVPFPC[+71.037]GR.V		C[+71]*2, P[+16]	710.82	2	1420.63	1420.63	0	-1.4	169	Specific	33.27	33.27	33.27	4.67	0.65	308	>sp|P00740-6|FA9_HUMAN Coagulation factor IX OS=Homo sapiens variant 2 G 44 V GN=F9 PE=1 SV=2	117	sample=1 period=1 cycle=937 experiment=12	sample=1 period=1 cycle=937 experiment=12	11.6249
04481:2	1	K.[+14.016]SC[+71.037]EP[+15.995]AVPFPC[+71.037]GR.V		.[14], C[+71]*2, P[+16]	717.832	2	1434.66	1434.65	0	5	169	Specific	59.39	58.91	7.08	4.56	2.06	308	>sp|P00740-6|FA9_HUMAN Coagulation factor IX OS=Homo sapiens variant 2 G 44 V GN=F9 PE=1 SV=2	117	sample=1 period=1 cycle=1034 experiment=15	sample=1 period=1 cycle=1034 experiment=15	13.7233
02758:2	1	K.SC[+71.037]EPAVP[+15.995]FPC[+71.037]GR.V		C[+71]*2, P[+16]	710.82	2	1420.63	1420.63	0	-0.8	169	Specific	75.09	51.81	11.19	5.22	1.22	308	>sp|P00740-6|FA9_HUMAN Coagulation factor IX OS=Homo sapiens variant 2 G 44 V GN=F9 PE=1 SV=2	117	sample=1 period=1 cycle=932 experiment=13	sample=1 period=1 cycle=932 experiment=13	11.517
02894:2	1	K.SC[+71.037]EP[+15.995]AVPFPC[+71.037]GR.V		C[+71]*2, P[+16]	710.824	2	1420.64	1420.63	0	4.3	169	Specific	79.04	55.18	55.18	4.24	1.07	308	>sp|P00740-6|FA9_HUMAN Coagulation factor IX OS=Homo sapiens variant 2 G 44 V GN=F9 PE=1 SV=2	117	sample=1 period=1 cycle=941 experiment=12	sample=1 period=1 cycle=941 experiment=12	11.7128
02945:2	1	K.SC[+71.037]EP[+15.995]AVPFPC[+71.037]GR.V		C[+71]*2, P[+16]	710.824	2	1420.64	1420.63	0	4.6	169	Specific	83.09	76.59	5.7	4.1	1.07	308	>sp|P00740-6|FA9_HUMAN Coagulation factor IX OS=Homo sapiens variant 2 G 44 V GN=F9 PE=1 SV=2	117	sample=1 period=1 cycle=944 experiment=10	sample=1 period=1 cycle=944 experiment=10	11.7781
02572:2	1	K.SC[+71.037]EP[+15.995]AVPFPC[+71.037]GR.V		C[+71]*2, P[+16]	710.823	2	1420.64	1420.63	0	3.5	169	Specific	88.6	88.6	64.19	5.38	2.32	308	>sp|P00740-6|FA9_HUMAN Coagulation factor IX OS=Homo sapiens variant 2 G 44 V GN=F9 PE=1 SV=2	117	sample=1 period=1 cycle=921 experiment=17	sample=1 period=1 cycle=921 experiment=17	11.2811
02832:2	1	K.SC[+71.037]EP[+15.995]AVPFPC[+71.037]GR.V		C[+71]*2, P[+16]	710.82	2	1420.63	1420.63	0	-1.4	169	Specific	117.69	117.69	81.7	5.47	2.04	308	>sp|P00740-6|FA9_HUMAN Coagulation factor IX OS=Homo sapiens variant 2 G 44 V GN=F9 PE=1 SV=2	117	sample=1 period=1 cycle=937 experiment=11	sample=1 period=1 cycle=937 experiment=11	11.6241
06656:2	1	K.SC[+71.037]E[+14.016]PAVPFPC[+71.037]GR.V		C[+71]*2, E[+14]	709.835	2	1418.66	1418.66	0	5.2	169	Specific	128.09	128.09	36.03	8.28	4.23	308	>sp|P00740-6|FA9_HUMAN Coagulation factor IX OS=Homo sapiens variant 2 G 44 V GN=F9 PE=1 SV=2	117	sample=1 period=1 cycle=1186 experiment=5	sample=1 period=1 cycle=1186 experiment=5	16.9697
03007:2	1	K.SC[+71.037]EP[+15.995]AVPFPC[+71.037]GR.V		C[+71]*2, P[+16]	710.817	2	1420.63	1420.63	0	-5.6	169	Specific	133.08	102.75	60.52	4.88	1.55	308	>sp|P00740-6|FA9_HUMAN Coagulation factor IX OS=Homo sapiens variant 2 G 44 V GN=F9 PE=1 SV=2	117	sample=1 period=1 cycle=948 experiment=12	sample=1 period=1 cycle=948 experiment=12	11.8655
02477:2	1	K.SC[+71.037]EP[+15.995]AVPFPC[+71.037]GR.V		C[+71]*2, P[+16]	710.823	2	1420.64	1420.63	0	3.2	169	Specific	136.8	136.51	61.53	5.66	3.02	308	>sp|P00740-6|FA9_HUMAN Coagulation factor IX OS=Homo sapiens variant 2 G 44 V GN=F9 PE=1 SV=2	117	sample=1 period=1 cycle=916 experiment=15	sample=1 period=1 cycle=916 experiment=15	11.1723
04208:2	1	K.[+14.016]SC[+71.037]EP[+15.995]AVPFPC[+71.037]GR.V		.[14], C[+71]*2, P[+16]	717.832	2	1434.66	1434.65	0	3.8	169	Specific	139.97	98.74	7.11	5.38	2.32	308	>sp|P00740-6|FA9_HUMAN Coagulation factor IX OS=Homo sapiens variant 2 G 44 V GN=F9 PE=1 SV=2	117	sample=1 period=1 cycle=1018 experiment=15	sample=1 period=1 cycle=1018 experiment=15	13.377
03993:2	1	K.[+14.016]SC[+71.037]EP[+15.995]AVPFPC[+71.037]GR.V		.[14], C[+71]*2, P[+16]	717.834	2	1434.66	1434.65	0	7.4	169	Specific	145.96	104.35	5.99	4.38	1.67	308	>sp|P00740-6|FA9_HUMAN Coagulation factor IX OS=Homo sapiens variant 2 G 44 V GN=F9 PE=1 SV=2	117	sample=1 period=1 cycle=1006 experiment=16	sample=1 period=1 cycle=1006 experiment=16	13.1255
03346:2	1	K.[+14.016]SC[+71.037]EP[+15.995]AVPFPC[+71.037]GR.V		.[14], C[+71]*2, P[+16]	717.83	2	1434.65	1434.65	0	1.8	169	Specific	151.1	121.78	0.41	5.01	2.88	308	>sp|P00740-6|FA9_HUMAN Coagulation factor IX OS=Homo sapiens variant 2 G 44 V GN=F9 PE=1 SV=2	117	sample=1 period=1 cycle=969 experiment=15	sample=1 period=1 cycle=969 experiment=15	12.3248
02677:2	1	K.SC[+71.037]EP[+15.995]AVPFPC[+71.037]GR.V		C[+71]*2, P[+16]	710.824	2	1420.64	1420.63	0	4.5	169	Specific	165.2	129.58	110.22	5.61	3.42	308	>sp|P00740-6|FA9_HUMAN Coagulation factor IX OS=Homo sapiens variant 2 G 44 V GN=F9 PE=1 SV=2	117	sample=1 period=1 cycle=927 experiment=17	sample=1 period=1 cycle=927 experiment=17	11.4093
03311:2	1	K.[+14.016]SC[+71.037]EP[+15.995]AVPFPC[+71.037]GR.V		.[14], C[+71]*2, P[+16]	717.831	2	1434.65	1434.65	0	2.4	169	Specific	166.03	131.91	1.87	5	2.88	308	>sp|P00740-6|FA9_HUMAN Coagulation factor IX OS=Homo sapiens variant 2 G 44 V GN=F9 PE=1 SV=2	117	sample=1 period=1 cycle=967 experiment=13	sample=1 period=1 cycle=967 experiment=13	12.2813
01613:2	1	K.SC[+71.037]EPAVP[+15.995]FPC[+71.037]GR.V		C[+71]*2, P[+16]	710.823	2	1420.64	1420.63	0	2.6	169	Specific	172.79	172.79	12.38	5.93	3.11	308	>sp|P00740-6|FA9_HUMAN Coagulation factor IX OS=Homo sapiens variant 2 G 44 V GN=F9 PE=1 SV=2	117	sample=1 period=1 cycle=864 experiment=14	sample=1 period=1 cycle=864 experiment=14	10.0535
02660:2	1	K.SC[+71.037]EPAVP[+15.995]FPC[+71.037]GR.V		C[+71]*2, P[+16]	710.824	2	1420.64	1420.63	0	3.8	169	Specific	174.96	174.96	0.44	7.37	3.5	308	>sp|P00740-6|FA9_HUMAN Coagulation factor IX OS=Homo sapiens variant 2 G 44 V GN=F9 PE=1 SV=2	117	sample=1 period=1 cycle=926 experiment=16	sample=1 period=1 cycle=926 experiment=16	11.3887
02961:2	1	K.SC[+71.037]EP[+15.995]AVPFPC[+71.037]GR.V		C[+71]*2, P[+16]	710.821	2	1420.63	1420.63	0	0	169	Specific	179.7	133.78	72.74	4.34	1.5	308	>sp|P00740-6|FA9_HUMAN Coagulation factor IX OS=Homo sapiens variant 2 G 44 V GN=F9 PE=1 SV=2	117	sample=1 period=1 cycle=945 experiment=11	sample=1 period=1 cycle=945 experiment=11	11.8012
03279:2	1	K.[+14.016]SC[+71.037]EPAVP[+15.995]FPC[+71.037]GR.V		.[14], C[+71]*2, P[+16]	717.832	2	1434.66	1434.65	0	4.9	169	Specific	187.34	118.2	1.55	5.71	2.94	308	>sp|P00740-6|FA9_HUMAN Coagulation factor IX OS=Homo sapiens variant 2 G 44 V GN=F9 PE=1 SV=2	117	sample=1 period=1 cycle=965 experiment=14	sample=1 period=1 cycle=965 experiment=14	12.2377
02744:2	1	K.SC[+71.037]EP[+15.995]AVPFPC[+71.037]GR.V		C[+71]*2, P[+16]	710.819	2	1420.63	1420.63	0	-2.1	169	Specific	190.1	190.1	60.31	7.36	3.27	308	>sp|P00740-6|FA9_HUMAN Coagulation factor IX OS=Homo sapiens variant 2 G 44 V GN=F9 PE=1 SV=2	117	sample=1 period=1 cycle=931 experiment=13	sample=1 period=1 cycle=931 experiment=13	11.4953
02586:2	1	K.SC[+71.037]EP[+15.995]AVPFPC[+71.037]GR.V		C[+71]*2, P[+16]	710.825	2	1420.64	1420.63	0	5.2	169	Specific	190.12	159.32	88.6	6.36	3.83	308	>sp|P00740-6|FA9_HUMAN Coagulation factor IX OS=Homo sapiens variant 2 G 44 V GN=F9 PE=1 SV=2	117	sample=1 period=1 cycle=922 experiment=12	sample=1 period=1 cycle=922 experiment=12	11.3004
01900:2	1	K.SC[+71.037]EPAVPFP[+15.995]C[+71.037]GR.V		C[+71]*2, P[+16]	710.825	2	1420.64	1420.63	0	5.3	169	Specific	193.42	193.42	17.66	6.57	4	308	>sp|P00740-6|FA9_HUMAN Coagulation factor IX OS=Homo sapiens variant 2 G 44 V GN=F9 PE=1 SV=2	117	sample=1 period=1 cycle=882 experiment=13	sample=1 period=1 cycle=882 experiment=13	10.445
06848:2	1	K.SC[+71.037]E[+14.016]PAVPFPC[+71.037]GR.V		C[+71]*2, E[+14]	709.843	2	1418.68	1418.66	0	16.9	169	Specific	194.79	194.79	79.31	8.27	3.08	308	>sp|P00740-6|FA9_HUMAN Coagulation factor IX OS=Homo sapiens variant 2 G 44 V GN=F9 PE=1 SV=2	117	sample=1 period=1 cycle=1203 experiment=8	sample=1 period=1 cycle=1203 experiment=8	17.3154
06026:2	1	K.[+14.016]SC[+71.037]EP[+15.995]AVPFPC[+71.037]GR.V		.[14], C[+71]*2, P[+16]	717.833	2	1434.66	1434.65	0	6.4	169	Specific	199.21	140.62	29.15	5.8	3.42	308	>sp|P00740-6|FA9_HUMAN Coagulation factor IX OS=Homo sapiens variant 2 G 44 V GN=F9 PE=1 SV=2	117	sample=1 period=1 cycle=1133 experiment=11	sample=1 period=1 cycle=1133 experiment=11	15.8563
04292:2	1	K.[+14.016]SC[+71.037]EP[+15.995]AVPFPC[+71.037]GR.V		.[14], C[+71]*2, P[+16]	717.831	2	1434.65	1434.65	0	2.3	169	Specific	199.27	180.42	24.61	5.99	3.11	308	>sp|P00740-6|FA9_HUMAN Coagulation factor IX OS=Homo sapiens variant 2 G 44 V GN=F9 PE=1 SV=2	117	sample=1 period=1 cycle=1023 experiment=11	sample=1 period=1 cycle=1023 experiment=11	13.4847
01676:2	1	K.SC[+71.037]EPAVP[+15.995]FPC[+71.037]GR.V		C[+71]*2, P[+16]	710.822	2	1420.64	1420.63	0	1	169	Specific	200.14	134.21	17.1	6.12	3.02	308	>sp|P00740-6|FA9_HUMAN Coagulation factor IX OS=Homo sapiens variant 2 G 44 V GN=F9 PE=1 SV=2	117	sample=1 period=1 cycle=868 experiment=16	sample=1 period=1 cycle=868 experiment=16	10.1415
02819:2	1	K.SC[+71.037]EP[+15.995]AVPFPC[+71.037]GR.V		C[+71]*2, P[+16]	710.822	2	1420.64	1420.63	0	1.5	169	Specific	200.95	165.03	115.43	5.44	3.11	308	>sp|P00740-6|FA9_HUMAN Coagulation factor IX OS=Homo sapiens variant 2 G 44 V GN=F9 PE=1 SV=2	117	sample=1 period=1 cycle=936 experiment=12	sample=1 period=1 cycle=936 experiment=12	11.604
02032:2	1	K.SC[+71.037]EP[+15.995]AVPFPC[+71.037]GR.V		C[+71]*2, P[+16]	710.822	2	1420.64	1420.63	0	1.1	169	Specific	202.72	183.11	16.21	6.47	3.43	308	>sp|P00740-6|FA9_HUMAN Coagulation factor IX OS=Homo sapiens variant 2 G 44 V GN=F9 PE=1 SV=2	117	sample=1 period=1 cycle=890 experiment=14	sample=1 period=1 cycle=890 experiment=14	10.614
08201:2	1	K.SC[+71.037]E[+14.016]PAVPFPC[+71.037]GR.V		C[+71]*2, E[+14]	709.83	2	1418.65	1418.66	0	-1.5	169	Specific	214.82	191.35	34.41	6.75	3.21	308	>sp|P00740-6|FA9_HUMAN Coagulation factor IX OS=Homo sapiens variant 2 G 44 V GN=F9 PE=1 SV=2	117	sample=1 period=1 cycle=1356 experiment=6	sample=1 period=1 cycle=1356 experiment=6	20.637
01642:2	1	K.SC[+71.037]EPAVPFP[+15.995]C[+71.037]GR.V		C[+71]*2, P[+16]	710.824	2	1420.64	1420.63	0	4.6	169	Specific	225.59	200.97	17.44	7.93	4.54	308	>sp|P00740-6|FA9_HUMAN Coagulation factor IX OS=Homo sapiens variant 2 G 44 V GN=F9 PE=1 SV=2	117	sample=1 period=1 cycle=866 experiment=13	sample=1 period=1 cycle=866 experiment=13	10.0968
06463:2	1	K.SC[+71.037]E[+14.016]PAVPFPC[+71.037]GR.V		C[+71]*2, E[+14]	709.829	2	1418.65	1418.66	0	-3.1	169	Specific	226.86	226.86	54.63	7.49	3.37	308	>sp|P00740-6|FA9_HUMAN Coagulation factor IX OS=Homo sapiens variant 2 G 44 V GN=F9 PE=1 SV=2	117	sample=1 period=1 cycle=1168 experiment=9	sample=1 period=1 cycle=1168 experiment=9	16.6105
01629:2	1	K.SC[+71.037]EPAVPFP[+15.995]C[+71.037]GR.V		C[+71]*2, P[+16]	710.822	2	1420.64	1420.63	0	1.6	169	Specific	231.14	221.13	24.21	7.66	3.62	308	>sp|P00740-6|FA9_HUMAN Coagulation factor IX OS=Homo sapiens variant 2 G 44 V GN=F9 PE=1 SV=2	117	sample=1 period=1 cycle=865 experiment=14	sample=1 period=1 cycle=865 experiment=14	10.0764
01762:2	1	K.SC[+71.037]EPAVPFP[+15.995]C[+71.037]GR.V		C[+71]*2, P[+16]	710.823	2	1420.64	1420.63	0	2.5	169	Specific	236.34	236.34	4.16	8.1	3.93	308	>sp|P00740-6|FA9_HUMAN Coagulation factor IX OS=Homo sapiens variant 2 G 44 V GN=F9 PE=1 SV=2	117	sample=1 period=1 cycle=873 experiment=17	sample=1 period=1 cycle=873 experiment=17	10.2514
06551:2	1	K.SC[+71.037]E[+14.016]PAVPFPC[+71.037]GR.V		C[+71]*2, E[+14]	709.833	2	1418.66	1418.66	0	1.9	169	Specific	239.18	155.91	30.32	7.13	3.36	308	>sp|P00740-6|FA9_HUMAN Coagulation factor IX OS=Homo sapiens variant 2 G 44 V GN=F9 PE=1 SV=2	117	sample=1 period=1 cycle=1174 experiment=10	sample=1 period=1 cycle=1174 experiment=10	16.7336
05864:2	1	K.SC[+71.037]E[+14.016]PAVPFPC[+71.037]GR.V		C[+71]*2, E[+14]	709.828	2	1418.65	1418.66	0	-5	169	Specific	243.96	199.69	30.64	7.62	3.9	308	>sp|P00740-6|FA9_HUMAN Coagulation factor IX OS=Homo sapiens variant 2 G 44 V GN=F9 PE=1 SV=2	117	sample=1 period=1 cycle=1122 experiment=13	sample=1 period=1 cycle=1122 experiment=13	15.6278
01658:2	1	K.SC[+71.037]EPAVPFP[+15.995]C[+71.037]GR.V		C[+71]*2, P[+16]	710.825	2	1420.64	1420.63	0	5.7	169	Specific	244.3	244.3	43.63	7.02	5.34	308	>sp|P00740-6|FA9_HUMAN Coagulation factor IX OS=Homo sapiens variant 2 G 44 V GN=F9 PE=1 SV=2	117	sample=1 period=1 cycle=867 experiment=14	sample=1 period=1 cycle=867 experiment=14	10.1197
01821:2	1	K.SC[+71.037]EPAVP[+15.995]FPC[+71.037]GR.V		C[+71]*2, P[+16]	710.821	2	1420.63	1420.63	0	-0.2	169	Specific	246.08	209.3	29.29	8.02	4.59	308	>sp|P00740-6|FA9_HUMAN Coagulation factor IX OS=Homo sapiens variant 2 G 44 V GN=F9 PE=1 SV=2	117	sample=1 period=1 cycle=877 experiment=14	sample=1 period=1 cycle=877 experiment=14	10.3372
02044:2	1	K.SC[+71.037]EPAVP[+15.995]FPC[+71.037]GR.V		C[+71]*2, P[+16]	710.826	2	1420.65	1420.63	0	7.3	169	Specific	247.51	247.51	19.69	7.62	5.34	308	>sp|P00740-6|FA9_HUMAN Coagulation factor IX OS=Homo sapiens variant 2 G 44 V GN=F9 PE=1 SV=2	117	sample=1 period=1 cycle=891 experiment=11	sample=1 period=1 cycle=891 experiment=11	10.6332
06754:2	1	K.SC[+71.037]E[+14.016]PAVPFPC[+71.037]GR.V		C[+71]*2, E[+14]	709.839	2	1418.67	1418.66	0	10.8	169	Specific	249.71	142.08	15.29	8.24	4.89	308	>sp|P00740-6|FA9_HUMAN Coagulation factor IX OS=Homo sapiens variant 2 G 44 V GN=F9 PE=1 SV=2	117	sample=1 period=1 cycle=1195 experiment=7	sample=1 period=1 cycle=1195 experiment=7	17.1523
02302:2	1	K.SC[+71.037]EP[+15.995]AVPFPC[+71.037]GR.V		C[+71]*2, P[+16]	710.824	2	1420.64	1420.63	0	3.8	169	Specific	250.74	190.1	98.34	5.95	3.88	308	>sp|P00740-6|FA9_HUMAN Coagulation factor IX OS=Homo sapiens variant 2 G 44 V GN=F9 PE=1 SV=2	117	sample=1 period=1 cycle=906 experiment=16	sample=1 period=1 cycle=906 experiment=16	10.9594
06745:2	1	K.SC[+71.037]E[+14.016]PAVPFPC[+71.037]GR.V		C[+71]*2, E[+14]	709.841	2	1418.67	1418.66	0	12.8	169	Specific	257.91	220.74	30.81	7.99	4.52	308	>sp|P00740-6|FA9_HUMAN Coagulation factor IX OS=Homo sapiens variant 2 G 44 V GN=F9 PE=1 SV=2	117	sample=1 period=1 cycle=1194 experiment=9	sample=1 period=1 cycle=1194 experiment=9	17.1342
06906:2	1	K.SC[+71.037]E[+14.016]PAVPFPC[+71.037]GR.V		C[+71]*2, E[+14]	709.839	2	1418.67	1418.66	0	11	169	Specific	260.05	242.04	15.38	7.81	5.02	308	>sp|P00740-6|FA9_HUMAN Coagulation factor IX OS=Homo sapiens variant 2 G 44 V GN=F9 PE=1 SV=2	117	sample=1 period=1 cycle=1208 experiment=9	sample=1 period=1 cycle=1208 experiment=9	17.4191
02387:2	1	K.SC[+71.037]EP[+15.995]AVPFPC[+71.037]GR.V		C[+71]*2, P[+16]	710.824	2	1420.64	1420.63	0	4.9	169	Specific	262.19	207.5	79.59	6.96	5.11	308	>sp|P00740-6|FA9_HUMAN Coagulation factor IX OS=Homo sapiens variant 2 G 44 V GN=F9 PE=1 SV=2	117	sample=1 period=1 cycle=911 experiment=14	sample=1 period=1 cycle=911 experiment=14	11.0649
06570:2	1	K.SC[+71.037]E[+14.016]PAVPFPC[+71.037]GR.V		C[+71]*2, E[+14]	709.84	2	1418.67	1418.66	0	12.6	169	Specific	280.43	171.28	11.13	8.34	4.55	308	>sp|P00740-6|FA9_HUMAN Coagulation factor IX OS=Homo sapiens variant 2 G 44 V GN=F9 PE=1 SV=2	117	sample=1 period=1 cycle=1176 experiment=6	sample=1 period=1 cycle=1176 experiment=6	16.7713
02064:2	1	K.SC[+71.037]EPAVP[+15.995]FPC[+71.037]GR.V		C[+71]*2, P[+16]	710.824	2	1420.64	1420.63	0	4	169	Specific	280.78	139.88	1.7	6.49	4.33	308	>sp|P00740-6|FA9_HUMAN Coagulation factor IX OS=Homo sapiens variant 2 G 44 V GN=F9 PE=1 SV=2	117	sample=1 period=1 cycle=892 experiment=15	sample=1 period=1 cycle=892 experiment=15	10.6562
02369:2	1	K.SC[+71.037]EP[+15.995]AVPFPC[+71.037]GR.V		C[+71]*2, P[+16]	710.826	2	1420.64	1420.63	0	7.2	169	Specific	281.27	246.15	43.23	7.82	5.85	308	>sp|P00740-6|FA9_HUMAN Coagulation factor IX OS=Homo sapiens variant 2 G 44 V GN=F9 PE=1 SV=2	117	sample=1 period=1 cycle=910 experiment=13	sample=1 period=1 cycle=910 experiment=13	11.0433
06582:2	1	K.SC[+71.037]E[+14.016]PAVPFPC[+71.037]GR.V		C[+71]*2, E[+14]	709.84	2	1418.67	1418.66	0	12.6	169	Specific	281.87	220.39	44.55	8.35	4.69	308	>sp|P00740-6|FA9_HUMAN Coagulation factor IX OS=Homo sapiens variant 2 G 44 V GN=F9 PE=1 SV=2	117	sample=1 period=1 cycle=1177 experiment=9	sample=1 period=1 cycle=1177 experiment=9	16.7921
06025:2	1	K.SC[+71.037]E[+14.016]PAVPFPC[+71.037]GR.V		C[+71]*2, E[+14]	709.836	2	1418.67	1418.66	0	6.8	169	Specific	282.47	254.29	39.65	9.19	5.86	308	>sp|P00740-6|FA9_HUMAN Coagulation factor IX OS=Homo sapiens variant 2 G 44 V GN=F9 PE=1 SV=2	117	sample=1 period=1 cycle=1133 experiment=10	sample=1 period=1 cycle=1133 experiment=10	15.8551
02457:2	1	K.SC[+71.037]EP[+15.995]AVPFPC[+71.037]GR.V		C[+71]*2, P[+16]	710.827	2	1420.65	1420.63	0	8.8	169	Specific	282.94	245.9	140.5	7.36	5.19	308	>sp|P00740-6|FA9_HUMAN Coagulation factor IX OS=Homo sapiens variant 2 G 44 V GN=F9 PE=1 SV=2	117	sample=1 period=1 cycle=915 experiment=16	sample=1 period=1 cycle=915 experiment=16	11.1507
06962:2	1	K.SC[+71.037]E[+14.016]PAVPFPC[+71.037]GR.V		C[+71]*2, E[+14]	709.827	2	1418.65	1418.66	0	-6.4	169	Specific	284.29	284.29	34.32	9.85	4.79	308	>sp|P00740-6|FA9_HUMAN Coagulation factor IX OS=Homo sapiens variant 2 G 44 V GN=F9 PE=1 SV=2	117	sample=1 period=1 cycle=1214 experiment=5	sample=1 period=1 cycle=1214 experiment=5	17.5403
01996:2	1	K.SC[+71.037]EPAVPFP[+15.995]C[+71.037]GR.V		C[+71]*2, P[+16]	710.827	2	1420.65	1420.63	0	7.9	169	Specific	292.89	147.3	8.1	7.43	5.04	308	>sp|P00740-6|FA9_HUMAN Coagulation factor IX OS=Homo sapiens variant 2 G 44 V GN=F9 PE=1 SV=2	117	sample=1 period=1 cycle=888 experiment=12	sample=1 period=1 cycle=888 experiment=12	10.5697
06313:2	1	K.SC[+71.037]E[+14.016]PAVPFPC[+71.037]GR.V		C[+71]*2, E[+14]	709.831	2	1418.65	1418.66	0	-1.3	169	Specific	297.9	267.49	49.89	8.19	4.9	308	>sp|P00740-6|FA9_HUMAN Coagulation factor IX OS=Homo sapiens variant 2 G 44 V GN=F9 PE=1 SV=2	117	sample=1 period=1 cycle=1156 experiment=13	sample=1 period=1 cycle=1156 experiment=13	16.3524
06977:2	1	K.SC[+71.037]E[+14.016]PAVPFPC[+71.037]GR.V		C[+71]*2, E[+14]	709.833	2	1418.66	1418.66	0	2.6	169	Specific	303.85	285.99	14.04	10.04	5.32	308	>sp|P00740-6|FA9_HUMAN Coagulation factor IX OS=Homo sapiens variant 2 G 44 V GN=F9 PE=1 SV=2	117	sample=1 period=1 cycle=1215 experiment=7	sample=1 period=1 cycle=1215 experiment=7	17.5632
07090:2	1	K.SC[+71.037]E[+14.016]PAVPFPC[+71.037]GR.V		C[+71]*2, E[+14]	709.833	2	1418.66	1418.66	0	2.1	169	Specific	304.65	279.44	25.36	9.5	5.25	308	>sp|P00740-6|FA9_HUMAN Coagulation factor IX OS=Homo sapiens variant 2 G 44 V GN=F9 PE=1 SV=2	117	sample=1 period=1 cycle=1226 experiment=9	sample=1 period=1 cycle=1226 experiment=9	17.7945
02096:2	1	K.SC[+71.037]EP[+15.995]AVPFPC[+71.037]GR.V		C[+71]*2, P[+16]	710.823	2	1420.64	1420.63	0	2.7	169	Specific	305.73	305.73	44.55	8.58	5.27	308	>sp|P00740-6|FA9_HUMAN Coagulation factor IX OS=Homo sapiens variant 2 G 44 V GN=F9 PE=1 SV=2	117	sample=1 period=1 cycle=894 experiment=15	sample=1 period=1 cycle=894 experiment=15	10.6988
02182:2	1	K.SC[+71.037]EP[+15.995]AVPFPC[+71.037]GR.V		C[+71]*2, P[+16]	710.825	2	1420.64	1420.63	0	5.7	169	Specific	307.62	214.7	60.16	6.72	5.28	308	>sp|P00740-6|FA9_HUMAN Coagulation factor IX OS=Homo sapiens variant 2 G 44 V GN=F9 PE=1 SV=2	117	sample=1 period=1 cycle=899 experiment=15	sample=1 period=1 cycle=899 experiment=15	10.8081
06364:2	1	K.SC[+71.037]E[+14.016]PAVPFPC[+71.037]GR.V		C[+71]*2, E[+14]	709.829	2	1418.65	1418.66	0	-3.2	169	Specific	314.74	268.74	4.18	8.24	4.9	308	>sp|P00740-6|FA9_HUMAN Coagulation factor IX OS=Homo sapiens variant 2 G 44 V GN=F9 PE=1 SV=2	117	sample=1 period=1 cycle=1160 experiment=9	sample=1 period=1 cycle=1160 experiment=9	16.439
[truncated: 1,903 more rows]

## Sheet: H2-T
Query #:z	Protein Rank	Peptide < ProteinMetrics Confidential >	Glycans NHFAGNa	Modification Type(s)	Observed m/z	z	Observed (M+H)	Calc. mass (M+H)	Off-by-x error	Mass error (ppm)	Starting position	Cleavage	Score	Delta	Delta Mod	Z-score	|Log Prob|	# of unique peptides	Protein Name	Protein DB number	Comment	Scan #	Scan Time
[truncated: 3,021 more rows]
