# Supplementary material for: Coagulation factor IX analysis in bioreactor cell culture supernatant predicts quality of the purified product
Source: Commun Biol. 2021 Mar 23;4:390. doi: 10.1038/s42003-021-01903-x (PMC7988164; doi:10.1038/s42003-021-01903-x)
Supplement: Supplementary file 26 — Supplementary Data S23 [file 42003_2021_1903_MOESM26_ESM.xml]

<?xml version="1.0" encoding="UTF-8"?>
<GraphPadPrismFile xmlns="http://graphpad.com/prism/Prism.htm" PrismXMLVersion="5.00">
<Created>
<OriginalVersion CreatedByProgram="GraphPad Prism" CreatedByVersion="9.0.0.121" Login="uqlzacch" DateTime="2020-12-16T14:38:19+10:00"/>
</Created>
<InfoSequence>
<Ref ID="Info0" Selected="1"/>
</InfoSequence>
<Info ID="Info0">
<Title>Project info 1</Title>
<Notes/>
<Constant><Name>Experiment Date</Name><Value>2019-08-26</Value></Constant>
<Constant><Name>Experiment ID</Name><Value/></Constant>
<Constant><Name>Notebook ID</Name><Value/></Constant>
<Constant><Name>Project</Name><Value/></Constant>
<Constant><Name>Experimenter</Name><Value/></Constant>
<Constant><Name>Protocol</Name><Value/></Constant>
</Info>

<TableSequence>
<Ref ID="Table0" Selected="1"/>
</TableSequence>
<Table ID="Table0" XFormat="none" YFormat="SEN" TableType="TwoWay" EVFormat="AsteriskAfterNumber">
<Title>Data 1</Title>
<RowTitlesColumn Width="1">
<Subcolumn/>
</RowTitlesColumn>
<YColumn Width="342" Decimals="8" Subcolumns="3">
<Title>H1</Title>
<Subcolumn>
<d>0.0822471</d>
<d>0.29250873</d>
<d>0.9254641</d>
<d>1.41340722</d>
<d>2.55089486</d>
<d>4.71897578</d>
<d>8.02369706</d>
<d>11.2231358</d>
<d>6.51782436</d>
<d>9.36165902</d>
<d>8.71261312</d>
<d>8.83761852</d>
<d>11.6040838</d>
</Subcolumn>
<Subcolumn>
<d>0.03374452</d>
<d>0.12493722</d>
<d>0.2932371</d>
<d>0.47305448</d>
<d>0.94484164</d>
<d>1.48600122</d>
<d>3.31826239</d>
<d>3.79878633</d>
<d>1.82332651</d>
<d>2.00561938</d>
<d>1.41984973</d>
<d>2.14990559</d>
<d>3.86337555</d>
</Subcolumn>
<Subcolumn>
<d>3</d>
<d>3</d>
<d>3</d>
<d>3</d>
<d>3</d>
<d>3</d>
<d>3</d>
<d>3</d>
<d>3</d>
<d>3</d>
<d>3</d>
<d>3</d>
<d>3</d>
</Subcolumn>
</YColumn>
<YColumn Width="342" Decimals="8" Subcolumns="3">
<Title>H2</Title>
<Subcolumn>
<d>0.10196216</d>
<d>0.26172809</d>
<d>0.55020246</d>
<d>1.3044943</d>
<d>2.04593338</d>
<d>5.48087307</d>
<d>6.50196882</d>
<d>12.1521845</d>
<d>11.970476</d>
<d>13.8624067</d>
<d>20.8395235</d>
<d>28.9581028</d>
<d>32.4193136</d>
</Subcolumn>
<Subcolumn>
<d>0.04015741</d>
<d>0.09424989</d>
<d>0.14821916</d>
<d>0.44168873</d>
<d>0.59259679</d>
<d>1.66883353</d>
<d>1.98992747</d>
<d>6.40728283</d>
<d>2.85187833</d>
<d>0.78777607</d>
<d>1.94059082</d>
<d>4.5947152</d>
<d>11.5499858</d>
</Subcolumn>
<Subcolumn>
<d>3</d>
<d>3</d>
<d>3</d>
<d>3</d>
<d>3</d>
<d>3</d>
<d>3</d>
<d>3</d>
<d>3</d>
<d>3</d>
<d>3</d>
<d>3</d>
<d>3</d>
</Subcolumn>
</YColumn>
</Table>

<!--Analyses, graphs and layouts as compressed binary. Don't edit this part of the file.-->

<Template xmlns:dt="urn:schemas-microsoft-com:datatypes" dt:dt="bin.base64">eNrsXQlgFEXWru45MjO5JjFAOB0gchNmJreAmSBiIldARHA9iDBIZHKQhEMWIQokirjitb8H
KongsbrKeqCrQSPqqquu7IoL3nisoquYn6i/Apq/qrtquqZT3ekOk2QGu6DS1V3Vr6tevffV
q+rXNcVnTply9uyCTK42DgCwhdvC8fDvIjCPbwBL4JUmHoSEDSYp3TAUAB7m+0E50BrOBpOY
1/na4uFiioNxMYwWGL/npBIo2QYDSaPIU3l6nmYEIxjBCEYwghGMYAQjGMEIRjCCEboucAYL
jGAEIxjBCEYwghGMYAQjGMEIRjCCEYxgBCMYwQhGOOFgEvzfZpsAmGaWjtoDcrdrARywiCv3
ZrBV441bwfSBAx8VF/y/dlTYFsFUDCgUzgtB+F4ExIG4kHNrLXIJ5OGzJMe/gqrSkoAOmrTL
o0hHdDfUS2cL1Uir70qAON/qAmCtkELOk7cAG873AnJG3BzFMz7kzBRyZsZn1wkpH4y3gn0x
wY5r63xtQ4PhRGkEIxjBCEYwQvcHNDDfCYjd9jewghctASMYoXsD78urFY3jzwXL9JNaO+gP
j9OXB2pKKwN+V42rxl9dU+2qWOyaXFJT4vIABxjDtZtTtAG+Ofgtz289IDZIPGoGpwMnPH4p
MIcDx4QSADwNxmCTP0Z2PyzZ1pdBd3wQMiYI9zqA9M2UiZo+sILNtQbmDtJxR7jDRPxt17bg
NAjFrwGpl4kCRx7XDX0xZsUcQnfZcatjhYkiAPEwJsCYCCPicRKMyTCeAmMKjL1g7A1jHxhT
YURc7QcjEvEBMA6EMR+48NN5Mo21pgTl2oWv+YTnY21g3cOnBCd6LtwSn1DHyaXVCytW+KtK
/fR90vduTh+hYQveh9o1tyKwsKS8wlUcqKhReKCpXSURAwrKSwJXVJdWu6qXl5WVVF1B3RwM
Nqnv+eBTBbLswhY9ha16CsfoKWzTU9jOLuxwsQo7ZIVjXSqFY/UUjtNTOF5P4QQ9hRP1FHbq
KZykp3CynsKn6CmcoqdwLz2Fe+sp3EdP4VQ9hfvqKdxPT+H+egoP0FN4ILvwFFBoERHIlWDY
C0YwwkkzoaDSZmp+0NlALEJEzQqUS91xOwoP5otPbMkXr3+3rqePLL5IbZL4hG2mdXoiuX+f
8PfB4HxCbR5GP1fbHbzuO0y67zBqZdTKqJVRK6NWRq2MWhm1Mmpl1Oq3Uqs83yf4FcwCYH4K
gDW7QutQDk+Oyt+2dENAdaDdjcrghZ+p8819AbgiCQDXWdOnoNKo3nOs0qyPhNoYAHLhxXnw
/j2yvOZ8C9j7Aw8G49XvJLyuT9b6nVT7Y2XnvXHZVLzmH4fr3AunTfhdgZN63iBcXs7bviC4
TgtOw2lU9WnwzyIVHpD7B4MWusX57DQ70M8jfKDbQ66ROra0tPBz4HGaTCZQQOXPO++GgmFP
3FBAP2MakBzP0PndMGbj63Jad8GYhZ+tRCtZgdZwzF8iv80vv8bTbeSodqC8zraDOC2y2rFV
ZztYtOg+GUHVfYgkJ22svuot3Qdmw1jJiddbZDpLOyROB+cCF4wloBxUCyk/qAKlwo6J6N4f
17VfQamc+vH5H1N94JriKhjGt195IeEgBCVnwCkcB9/IgWZ+ej4p/zOk/38pNwp05fm+hNPF
ci+LzyP9SYITbAnBJJL5fymDBYKve1/5BNF3viTeLw+vxS/9jC4fs9Y1HbX3+t7OAH0dpYX7
MZ1Bwgsf2O7P42YsWiG+OKNljPCeZ/Cedos0eK+f9wMEFIXt+qw973kKry6l+iOJSk+lMNlC
4bVZloaDivBOB9GaM6O42ApvngXTe/FYkIjxfAh1TkIKjsUwupES4zQKdeBwMH8EVZbrwIUZ
sSKxrUVzzIdxHY4o3YbSiA6szBXwmAvE9nzD62tPHKzmhZwkx38D1yi0x9auDXmy9vzn8Qng
qyfywRePTQRfPOkDXzdNBf95YgL4Al7/Yhe8/mQB+L+9laDtg3rw7fOzwOEXzgOH98wFnz8+
Hnzz3EzQ9uE14Nf31oP/ffli8Ov7G8D3f/eDzx4/A3z+2Hjw0z+rwLsPnwN8c36A8UfQ+uql
4Ni/fw++eOIM8MvP34GXXz8OHnvmGLjnwaPg3Q9/gfdMAMcPrAVf7ioAPx/eBw49PRn8972/
gm8O/wqee/k4eOSpY+DNfx2H90+EdZwIdj3cBH756TBo+/UXcP/Oo2DXc8fAvQ8fBQ89fgzs
efU44GAYIAvCNY4bPZTjBg/huKFpwqnCtbS09KFpaVk5aWlDc9PSxGtDQ4I+ekOGjB06ZEhm
9pAhQ3OGDBGvDR48ZujgwWMzBw8emjV4sOK9/b0jRnky6GvOcf1OHT7S7aHqYkvs3XfQsEEj
R40eM3b06KHpo0cP4E5L6JWcnDxs+Aj6Xn4gvDboVJd0rU9qIirXt19/ildJycmnpPTqzVHB
7oiNi+cTEp30RbPFGsNxNi4k8Lwp9AIn1+cYLnQ8pdMjKDwZ0UW2EMDj/Rish3JbCOWNxjrX
kQ3BotVdthB5NqfSDqCzHTStcNRxtAqvR+vkNYtWOPmI6OaoyEO2TnnICXMdi1VktlinzMpp
abF7q+Bxm1mU7YnU88g5GX9gaa6jORExzZDBkYnoYgPKiW2EEUBKc9A+M7EMLJES+X9ShYUL
F671+/1tl19+edvSpUuZEeWr0Vi8ePHaZcuWta1cubJt1apV7WJFRUWHbIPPX7t8+fK23//+
921r1qwJidXV1ZrYXl5evnb16tVttbW1bVdddVUwojpo5Qesw1p0f11dXVt9fb0Q165dq6vb
YRvWovuvu+66ts2bN7etX79et9jAeq9F9954441tmzZt6pTYbdy4ce2WLVvarr/++k6LLXz2
2hO5HwV4/9qTSWfoefdhlXl3gTDTKxGw597EOGHuY6bWvrTM/fZ+PUiY+/EKi4gH8emeM+7+
DM3FSLlmfB85HpSvi8nOhz67UZjLAep+dPzp1VHC/X9PdDwszCFl9z1nJamHJ6Jye+//05no
+OzAx4WiNcOfFq4XZ90TUr/Ur+cLdMkMYpHzEYE/QQ/V1x+eyJp3k/UPaxfYarPwWBVgjHuz
8Di0VOO4J6dFbDVewVbjwzh+z6LWVlntADrbQdMKl62mxOvROnnNohUuPi5VkYelOuVBTotl
B/EK63+p+Nr6jdcLdZiD1zvQEXlhLpHVoTfO4/CzzAyZRPaUB69f08/sSv0K4OfXM/gZwPys
08hPOa3u1K8ArqNSO4DOdtC0wqVfSrwerZPXLFrh4mOdijzU6ZQHOa1w6FcF1q/1DP2qYOgX
zSekX95u1q96/PxGBj/rMT8bNPJTTqs79ase11GpHUBnO2ha4dIvJV6P1slrFq1w8bFBRR4a
dMqDnFY49GsT1q+7Gfq1iaFfNJ+QfmV0s3414ufvZvCzEfOzSSM/5bS6U78acR2V2gF0toOm
FS79UuL1aJ28ZtEKFx+bVOShSac8yGmFQ792YP36K0O/djD0i+ZTMV4v60792o2ff4DBz92Y
n/s18lNOqzv1azeuo1I7gM520LTCpV9KvB6tk9csWuHi434VedivUx7ktMKhX81Yv/Yx9KuZ
oV80n4qx70h36tcB/PxWBj8PYH4e0chPOa3u1K8DuI5K7QA620HTCpd+KfF6tE5es2iFi49H
VOThiE55kNMKh369j/XrO4Z+vc/QL5pPxfj9WHfqVyt+fgLXnp+tmJ8/a+SnnFZ36lcrrqNS
O4DOdtC0wqVfSrwerZPXLFrh4mM8pywPWmklK9AKh379iPXrZ4Z+/cjQL5pPxfi9s0PhmcQP
9m6ZH2t3rOWTZ6J9UPrLsI3kHcVt74j3LFrdpYt34zoqtaOfznbIaemRoe5q81GVvjuqs+9Y
tE5Ub14Dot/3m0DciIGuwxtA2nmF6I1cfpDeuLBfIv1M2p/0sIo/aTS8U9wmu1/+TpG8KyTl
evKdIk/1M2KRHIcQy05Ef/vjvs9m6G9/LKNZGvVXTovopElBJ01h1EmldhzV2Q4WLZZOmlTs
NtoHnu5HLene1PhD+9X3B6HfcdDPQG29Bss12m7kJ/zujG4ryXNQur8N0/0Zt3UBjJOh9laD
haACrBA8wdHeSfG4vB1I+0+Ro5VKq9WR5k8qgz8s38YfX331hMambNyPsxiynY37ulijbMtp
yWX70DXXKMo2ygtHO3JU2pGtsx1yn7wTrWOxCq+LdfJaTkuL/sntgK7ul6Mq8nVUp3yxaOnF
HLlN8FRZWYhNkIdtgukMmyCPYRPQ9VGyCVjfPIRrXJqFnx9gyNMszLOlGuVJTksuI8RspGXk
RGTu6Ef7FGUO5Z0IX5aq8GWpTr7IaZ1Im7/dWK/YZpR3InqmJAtHdcoCi5YePQOhYxffE+P8
PGRXw3gufm9ymazdJI+n9Ple3O4fMZ+QPs+AI3y8jnFb3vZw63sA90s9Q64DuO/qNMq1nFY0
63udCl/qdPJFTitS9V1JFo7qlAUWrWjV93Ks71cz9L2coe8BrO91Earv9bhfGhlyXY/7rkGj
XMtpRbO+N6jwpUEnX+S0IlXflWThqE5ZYNGKVn2/Fuv7XQx9v5ah7/VY3xsiVN8bcb/sZsh1
I+67Jo1yLacVzfrepMKXJp18kdOKVH1XkoWjOmWBRSta9X071venGfq+naHvjVjfmyJU33fj
fjnAkOvduO/2a5RrOa1o1vf9KnzZr5MvclqRqu9KsnBUpyywaEWrvj+P9f1thr4/z9D33Vjf
90eovh/A/dLKkOsDuO+OaJRrOa1o1vcjKnw5opMvclqRqu9KsnBUpyywaEWrvr+H9f0wQ9/f
Y+j7AazvRyJU31txv8h9h0jeUY3+TSxa0azvyA/qWBh8qli0IlXflWThqE5ZYNGKVn3/Aev7
zwx9/4Gh761Y3+O58Oh7d/ixHcPnM7n2vlAkbwanzReKRau7/EeOYX8tpXb009kOOa0T0duu
avMMTrnvSJ7WNrNo6Wkzy49tCCeWH8a192M7jWvvxyaXHy3vrLvKr4r40qG6ZDPkqT/mWZZG
eZLT6k4ZUWoHydPaDhataPCrWgUj2qcN+U5N4tr7VZG8GEoWf8F0p+O2XijIowusEPwilwM/
foaF8p0y42Mn/aj4rvKjIn5wM7n2fi4kbwanzc+FRau7/HXoZ+eotCNbZzvC6Ud1DOOWEq+L
dfJaTisS/agIz1ltJnla28yiFU4/KjQm5eExaTpjTMpjjEl0fbrbj4r4b6HnBxjyNAvzbKlG
eZLTitZ52jHsB6PEl6U6+SKnFYnztBmcsiyQPK1tZtGKtnnaGvw9AfKVKuLa+1GRPBulzwC3
+xzMJzSuu0E6HAO8UM89MJ0pjN8WaiyXx55euyG+b6jv6hmyH8D9W6dR9uW0ohkT6lT4UqeT
L3JakYoJSrJA8rS2mUUrWjGhHGPC1QxMKGdgQgBjQh2FCblwVpQBUQH9iwZMqMd918iQ/Xrc
vw0aZV9OK5oxoUGFLw06+SKnFamYoCQLJE9rm1m0ohUTrsWYcBcDE65lYEI9xoQGChMyoI2Q
A2MGPIsGTGjEfbebIfuNuH+bNMq+nFY0Y0KTCl+adPJFTitSMUFJFkie1jazaEUrJmzHmPA0
AxO2MzChEWNCU4idkANnDVlwBpETFZiwG/fdAYbs78b9u1+j7MtpRTMm7Ffhy36dfJHTilRM
UJIFkqe1zSxa0YoJz2NMeJuBCc8zMGE3xoT9FCZkC5jgAXnQUogGTDiA+66VIfsHcP8e0Sj7
clrRjAlHVPhyRCdf5LQiFROUZIHkaW0zi1a0YsJ7GBMOMzDhPQYmHMCYcCRkjTELHr3QXsiN
CkxoxX0n9wkieTM4bT5BLFrRjAnIv4fFF73+YSxakYoJSrJA8rTKAotWtGLCDxgTfmZgwg8M
TGjFmID6XMIEj2AnZENs6ApM6A4fspnYd2gnww+J5JVp9ENi0eouX5mZuI5K7einsx1yWpHo
Q/aoSt/pxTMWrRP1IVOrwzqGD5lcfnrSh4z4se1k+F6RvDKNvlcsWt0pI0rt6IyMyGlFy95c
s7CfWBnDh4zk0XtzzcJtfYST9uaaDvzC7zS7QAVYDP8WQkqJMpy3UEcU9fgQd5dPGfEB3Mnw
+SF5ZRp9fli0ust3iX52jko7snW2I5w+ZTMxH5V4XayT13JakehT9qiKfHUGc7I70WatPmUd
jVF5jDGKrk93+5QRX7adDD8iklem0Y+IRSta53YzcZuV+LJUJ1/ktCJxbveoiix0Rs9mdaLN
kTS3Q77ic7DfWBnDp4zk0b7ic3C7H5L5lLlBLvDCf1mycT3S1nqID+BOhg8RySvT6EPEohXN
eFCnwpc6nXyR04pUPFCShc7gQaATbY4kPKjE+l2O+/pqBh6UYxuBxoMAxgPU5/MwHnihJeBV
WeeJBByox/3VyJD3esyDBo3yLqcVzTjQoMKXBp18kdOKVBxQkoXO4EB9J9ociThwLe7ruxg4
cC0DB+oxDjRQOCCiQGTjQCPur90MeW/EPGjSKO9yWtGMA00qfGnSyRc5rUjFASVZ6AwONHai
zZGEAwGs19txXz/NwIHtWK9pHGjEONCEccADcSBT8CNlzw0iAQN24746wJD13bj9+zXKupxW
NGPAfhW+7NfJFzmtSMUAJVnoDAbs7kSbIxEDnsd9/TYDA55nYMBujAH7MQZ4IQYgO8ATwRhw
APdVK0PWD+D2H9Eo63Ja0YwBR1T4ckQnX+S0IhUDlGShMxhwoBNtjkQMeA/39WEGBrzHwIAD
GAOOYAzIxD4geRGMAa24r+S+PySvTKPvD4tWNGMA8uPZGQY/MBatSMUAJVnoDAbIaUUrBvyg
oAMkT44BrRgDUJ8jDMgV3hV4g7+FHg4M0Poe8UR8ANDvdKL3mOT3eWh5IHl3AW3vpVm0uutd
M/3sHJV2ZOtsRzh9AMZgPirxulgnr+W0ItEHYKuKfG3VKV8sWlra3FXv4MfgepDfupH35yzc
tqUa+1NOK1rH1TG4zUp8WaqTL3JakdjmrSqysFWnLLBo6WlzuGQ7AKTfdZH3YQC3p05jH8pp
RbNs16nwpU4nX+S0IlW2lWRhq05ZYNHqCdmuB9JvmMj7sB63p0FjH8ppRbNsN6jwpUEnX+S0
IlW2lWRhq05ZYNHqCdluBNLvdcj7sBG3p0ljH8ppRbNsN6nwpUknX+S0IlW2lWRhq05ZYNHq
CdneDaTfppD34W7cnv0a+1BOK5ple78KX/br5IucVqTKtpIsbNUpCyxaPSHbB4D0OwzyPjyA
23NEYx/KaUWzbB9R4csRnXyR04pU2VaSha06ZYFFqydkuxXXQb7mTPJQe37W2IdyWtEs22j9
mMUXvWvxLFqRKttKsrBVpyywaGlps1I6AR5T8DOcOG0Xd5BfHqgprQz4XTWuGn91TbWrYrFr
cklNicsDHGAMB0ICIgX4ZvFoBAE6JB41g9MF5vYFbUIXHxNKICesMfj1Sozs/r44ysN4QXAJ
4QnC/Q58hcfdbqZEUx5sLrQJwCAdd4Q7TBQ+L+eDbUDXeCq9DRTimvFUS4lcyanxMlWUhzME
x1aRzteAtJ0oPOGBGb+8suKesAHpxxFisbKgj1mRsiRiRUnCCnkKVppe+KVWHwwqqPf64Zdg
A4D4kW2+8LmciW6bNSVYfxe+5hOej7WOdQ+fIhzJPUC4B9Vxcmn1wooV/qpSP30fF2yp00do
2IL3oXbNrQgsLCmvcBUHKmoUHmhqV0nEgILyksAV1aXVrurlZWUlVVdQNweDTZIvPvhUgSy7
sEVPYauewjF6Ctv0FLazCztcrMIOWeFYl0rhWD2F4/QUjtdTOEFP4UQ9hZ16CifpKZysp/Ap
egqn6CncS0/h3noK99FTOFVP4b56CvfTU7i/nsID9BQeyC48BRRaRARyJRh2iRGMcLIEnkqb
O7ADtQQQtDfN0K5QLnXH7Sg8mC8+sSVfvP7dup4+svgCKBua8AnbTOv0RHL/PuHv7UF+Pxic
wajN/OgaaLuD132HSfcdRq2MWhm1Mmpl1MqolVEro1ZGrYxa/VZq9YnPVitSsAvLooovdsiz
jBc7rBc7aH3WjXvCgV8UDMasHovjXE6M6K2dESMvkldorYzeRi8BRuB5s6tBekn3q/DWlwPn
c3xQGdG1e+G1P3J8iMpxDMX9g/D9lFzxkeTMwneZMEUHoxw9mUd6mUjdYxKkMJUqhShW4ZK+
SpLLMXIXBHN5Rm5lJXpn4Kbqg57lW+ULPmkBla6k0uJd9AtHLXcl1k5or3sCBvnplV5O+u5N
HuziVSd+BwiETnbiKqDjAHz1BuFTnBjqMZysw1jk4zqAii34zpuCqyW7gu/dhAb6xCZyKk0k
7+oGyxe8g01EVws9uJEc1UgeN9LZYSN5qj/lYbDGRpLG8CfeGG8ENOZa3BBppcuGR0wOVnMo
UHOPOJ28uhVH00MmMUry5DJGU+Zo6mKMpsSX5W4cLwKi70wJjnNh3ICRahbOm2XEHotkNJ2l
YTT9FWuBI9jjscGVfPTe+/LJsTDGhRjJctW2B0dTEx6rfkFUzRI8k4X7jkZTGzWa0gv+KqPp
OjS2pVKjseAZsU56bnxwrLUo5hJoY+eiViUp5qJnJivmomeeopiLIDZFMRdBay/FXMSr3oxc
cQwwybiMjosx/MrHbFNnx+x3gsgsjQWmbhq9TdTobZbNx0hjiQONDbRvbDyOdkHMidfOFfmw
gY3BAugGUbaaC0m6mUrXclLax0tpYKLKU+laM1XeQpW3UuWpdG0MVd5Glbc3F7aCNVxol8QD
cS9wmtWfm0XHEatCXopKXj+VPJdK3jCVvDEqeV6VvFyVvDNU8iar5J2jkleskjcX5yWB2fDv
DBQrAM9x4fr7jvBrDxeGnS4l5A6OS3KSp4ReD+8z2cCAeJbQATB8jrU6QRUYcrHcox5B/+Jg
TIYxFcZBMKbBOApGN4zZME6AcRKMhTDuEnbbi6foEpPXiiMPpF38TRjnrRhwCH4jhB9E3ZMG
JCfGUTiNAMiN02i0zMZpNBZOwGkEQ5NwGj2zkKoPATqLAtCZNQEdyi12rSgJLPe3Qznxtwh8
RSTdTKVrOSnt46U0MFHlqXStmSpvocpbqfJUujaGKm+jytt9RdpRjjiJsvL6qOQNVckbp5I3
XiXvbJW8c1XyLlHJW6qSt1Ilb71K3g0qeXfivCSwDYg+7+70HG+2x50JbBznTs/NysjOzhbT
GZ4cT4YbX8/JzPLmiOnsnExPXoaYzslye3NzcdqT6cnOEtN57uycLHzdk+vNzMvDaXdmXq5X
TLvd8Mm4vBvemYef5clGFULpd8BDsIb3R3gtifbFIPglFaYuRnLd2Ui+FSOXFiSP1YjkccK/
VBjTYHTDOAHGQhjnwLgAxgCMq2DcAOMWGNsjOUFBMn+lf6vLhFE6DiOnG6ctGI0J4hfidAzG
oziMsAtwGiF5AKcRkq/C6Vg8HybP3oKPiJkEyZ0K9nk/zSbrdH9JOVrwEBaeQsH8HOHMXSQ6
iQOwE7iC6WJOTKMhqIVzBtO1vJR2mqT0NirtNkvpZipdbJHSB6l0pVVKgxhnkT6TNVYhry9m
txKYK+WNxV3GystWyctXyStUyZulkneBSt5ClbyASt5ylby1OC8JXAn/XiHApDvX680SUceb
B1NWASu8WULKk57pyQAWjvOmZ2V5UCITYkoeSuSmu72ZKOHxpHu9KJGdnuXJRYm89Ixsr1gm
R7w9Nz03IxcXznajxDvgOiDuV9BjVaBURzCESYVCr/dY9dhIe0VYbGYQgrSx8J8D9ILxVCge
I2D0wHg6jGfCOA3G82C8GMbLYKyEsT3SxuL6xGLV4/GqhQPX/1Qsema88mTHSOvBaYS0p+M0
avOZOE1+AdWO43lA+iDoYpxGz7wMp1H7K3GatpmTFJC2v36k9bZDWvFViYSu26i0j0LagxTS
VlJICyh03UKlXRS67qTSPgpd91LpBRTStlj1Iq0SYqaq5A1RyRujgkRZKnlnqOSdrZJXrJI3
XyXvUpW8pSp5NSp5VwaRdg02CZCh5XWL4AGNqRwxlQWNNRFGMtyZIoy4M7NRIis9M9eDQcMt
YIXHm+7JwhCRlyMkMtJzhcJeaA6Kt+em5wlXMrzpmV4RaDcBcXOknqoBpTgCzpL6hF7vqdqx
YXZVF8CsQ/iXAuMgKBvDYXTDmAfjJBinwjgHxotgXAxjBRNmyRemDgpmUyiYHUTB7HAKZt0U
zOZRMDuJgtmpFMzOoWD2IgpmF1MwW8GA2WQFmB2gYw128WJ/lb98ofrqxDnC6oRk3FZyEuQ6
eSm9E6dR+WKTW4JcDKfo+hazRMdnke49SKVrrVLaFSOlm2FaH8zGqayzKhm7p6nA7DiVvDyV
vDNVnjdDBdrOV7nvUpXnBVTyVqjk1arkbcJ5SUGQG4smrnk5ZD6b4c7JFU23jJysDBFTPO7c
PIwu7iwBceBNOdnQaItBQJMl2mpjkY0H57/w2liINeLNYzPhPR4hhdBGvAbBxeMlqVwh9Q64
DdblloipD6VUAgST2oVej4y6sgG5rgsAGa0vxII+UIIGwzgaxix47oOSXwSPc+D5xTAugbEK
xjUwqq8wkBWQPhQgD8ZpVLXRQNqdOQuXt2IcIYBchK/bMN45cN7FFOgvkd7RCm9AyRv6NdQA
QQD5FAVAHqgJkJHVfO5ZaJBepAzLWtYZfMI6g2QJb6GsXxdl8e6k0j7K4t1LpRdQFm8Lla6l
rF+nrnWGFBVIO1UFfkaq5GWo5E1UgdcpKnkzVfLmqeSVqORdrpJXrZK3RiVvY9D6RSsOq8VJ
fpY3E8+iPVnZeBad4YX2mZDKzszBhp5HNOK86d4MIYFsOGE+nZOemZknXsnIxWU8WTiR6c4S
rUJ3TgYxBnNF+/cmwTGhJ+vQXoUQCJN6sXJ7rq5s+F2N7Uwt8JvSiWUHB9QlO/DCOB7GyTBO
h3EujJfAuATGZZ1ediDwO5Kyh72UPTyegt/JlD08nbKH51L28CWUPbyEsoeXMezhFAX4HaT5
VV2Nq6qkprRC85qDgJx4nQFd30shcCVlGDtNlJFMpYvN1Mowhbq1FNI6KaTdRqXdulA3VgUh
e6nknaqCPCNU7vOq5E1QyZuiklesktdzq7u12BgQLDdsr3nysnMwYIgTX/RWJxebdZlZ3lyM
MJkePAnPyMsgRp83E9+a7fHgSXhuHoaPzAwRYvKyhXm1Jz3HnSdf4O25WhDtiaEXeKmLPVk3
NtKuCcurNPbKgx2afQ4wHEb0gcl4GM+CcSa8Pg/GEhgvh7Fa18qDHdd/IIW0wylDl/w0GUFa
B27zWTiNMG4mhbTzKKQtoZD2cgppqxlI20sBaU/VhLToyqLF7UBWWCkA1OIslXZRi7k7qbSP
Mm33UukFlGnbQqVrKZB1UiC7jUq7KZBt1rWwa1UBjESVvFSVvMEqeaNU8jJU8iao5J2lktfR
SoVS3gKVvFKVvKogyKI3MQiOM9Pdbrf44qf7Eu8A5Ov5+556PFQVHiEqqYR43iNVYaPocsp1
qyMUtWpEUbvwL1nYlNEO0mAcC2M2jPkwFsI4C8YLYFwIY4CJogS1CNrxeM2UoGh/av02jbJX
x1L2ajZlr+ZT9mohRXcWhaIXUCi6kELRAANFeyugqEuzvbrMcC0zXMs67VqW58nK9WJnJzqd
nZeRl5vT/rredGZOnjcTO1ZlZuVlBhc787Iy8jzEISo3z+OWl6ddyyK3lstYrmXLaNeyyK17
V7qWgd+GaxlkptoXc7zw3lH1izl641Klr+aMb9DZX80Bla/m9uI4S+WLOSP2fLxYx1dzdMgW
1hY41Wsc9V0BTVP8as6K3+bIP4vqrq/mYlS/mrOpfjXXR/WruVTVr+b6qn4110/1q7n+ql/N
DVD8Ls4q4yOPzVzWt+zWzn4XJ41n1m76Gs5KWfIxso9ESBPjGZZ8+yaGfiTS8ReAiXhUCnFt
Z1xU5kl43MfVeWJT4EmCJp60c7fumC3JmLjc1ZR9XZk54flKSp05fRR0Yoh+5ng7xxyvAnO8
Xc0c0CFzUhWYM1Qzc0L8mrQzR+65wb7es8zpq8CcNE3MUfAx6JhFqXgFmv12VS1XmV3hecep
zq5+Cuw6TTMyS+8EtSNzyJsQxsWuROaOedJfgSfDNPEkuHrfMTvIqwiyghl6rsyE8CwmqjNh
gAIThmsWjGWdGLKXsYbsZd0zZKvxRHkaaxK+UlCdxob8joYxjz2xeayDcqggu7+sMeaKJ83u
L7QWIA/efVCjWdfk81jyWyu+avFHhMR5rAPPfMn806Ewj3V0MI81dXIeS1yCfNXyWZ989mzC
+DoCtN8Nxd7ZWR9rNxQH9aalK+d/DmowscvmOqSxZLMYM9UF9o498f8tFKWdj5oyXzh7nPuW
54Off26+/dUfNtyTT87vu+ktf5H5QPB8i339rU998mzwfNrH5xzdPuJgftCTvvlwYEXJoSC9
pz2mXW3zfgrm79z4wdyXnvn2eXJ+1anzv1r/Vq9mch74n+/bXgTJzcQlteWMp/xHfSOC57mF
f084MCgzeH71X5d98djezOZWcBCEbmsWr7DKEs3nnZ9RyIU3gUIAeXBonIsSIY1VENJe1KqT
spCivhobqLjM4x6B7ZWR7SQVSdIXZ83675Tr781XOr/hpiU33jbjpXyt5fWel5WaXnlx2b7g
+aazB/57013vBM+tfWePajm3JXjuHF4zb+7ew+3u/61IKlqJOIXRt4lIXFUylWX2FI0ye4qq
zCpbpGb4tDHqFmm7H2gzrFINVmmbtrcr4zgx9uZFq8CIkRmJVVql8+2KCfZtXxOneo3od7wM
V0SrNB7f0bVvV6oUrdIExXcR8bInmfEYOIphlZKyiYB472Gr9JngZQ6/D4Z/i+QQO0dwWxT9
X4YIPjUHC8n1Yt4nK18rfCJ2DVcrlEcvxpzmYiG9ByBf8qeF9Buo20zNkr85/jjyDmRymW9r
V4dfURnzIaEMGs6etuwtagVPyHxwEhV8RgCQvjFVCqz7klX8UAbhQYOVd5oGi9yFuUXf58Ft
YdEsUPExmoEX4ll5frwOzcq7Eij7odcrDGwd8Qz14ECFvKfwOmYSHK4B+CeSoZJL4bgnjHKr
/YtAAsedWRFYXlbuKkC+HSuq06H6kUuT0KU5cIB0LfLXlJQGqkEcPi8vKfMDO8fNLakqLYGm
qKukGo6XlTWlFeXgFI4Ljq8LK8oqYZHqivJqkII+Ma9ZUrFI+NLRX11a5V/kmjJ5tmvELMEs
mLG87FJ/FRqKxTG50l+1uKKqDFayL51ZVbESjtdlpTU1MKc3cvg5aZuW5DxpmybZgPHUauU/
wzLpRquVPgxOBIaS4b2D4PNOwzTQe8EC+OwZUI39UF2vhGpZj9XvDqhOT0G12SV8HUw/MxlI
rqDEpiGwZAYSDFmBBC0oj0AJGp0IdCC7l0AFggQCDbFAgoJ4IKk3GpmIOiP2k7lZgmw0JOPS
SMZqtMZxySdiTbsxQdjYFG+iOkTop4PBTU4P8s2FSt1CxplD4DZhPJnMIb9S5znC1BH+2ca3
CNeRWfgqt+icoLu+w8msQ21vsQ6o6b4+2wr1jUuOTmAsef3AynOqjEt9FF41aA0smgOxcLDy
3Ph1HitvDhZWVh4yhvIU8h5iLLNpqecTKjx7BruNJIEX4d/nQfD3VCDIFHrQKx6MaYVedHJe
eWWJADzifA3hTlH5otIVpYuWlwTgzBLDGQQel79k4RKENtCA4qaUBKr9ruCGqa7ZJTV+1wgI
XiNBPwiJKyvGVteUXOZ3Vdf4K8cur3SNmOQvv7ykrLS8dIxralWp/zJ/1RhXSfki13z/0uU1
pf5A6UiQhb4McrtPE/ctQZVzAw6NQidJQ5KcJ0lD2CPM810wwpDd2K0QCmKgyksKPxAqqhsq
5ByoeFVQwR7CivQELPMMVIBdYLPsvRv5ZIsAjokaRcxAApQYIAEB2a+WfIhAFJ3M4PLwM4gi
xwNJORGEEmVEzGavnhRsEa9Ncg4BoSAag3mAQnEwdabTjMfLyThlBWcJmygWFBfgn1GaBDTS
AkFaIEhLOBb4kpV/kmk25Nw0szSJI7/HbizXhL5GTBCECIlPlXWzY3X8hESiLEOEL3Hj4T8O
qwUPFgFO+Iek8W5hMxey1T66p85GxmlJta77yTz7tSsKfNLUnwtZOCKKia6bqWuL4NO9VNlm
H7mJRUn09bBRSt0bb87JUTR5Kr1N8OrmKShQ+6VjvoP8G4O+5WR5o1fwCqlvHzChXU+k4Va1
4N9GHkWd22JoXnKQlkih7b2dF56W8GT+8A2Pg+TjZ/lCKRZR5zvNIMgDE+SuhVmH+T7lc5GC
CbsyxEAO7xC+vbdoWBLs6JejI5HSn2vlP42k7Zfi6PBA8CsstaCNrkMXXVT6z77QNnCgM7+o
1/GztNON1UU3ltEGHnTmN/46fpZ2unG66MbJ2sCdBLLEnQSyxJ0EssSfBLLEnwSyxEetLJ1W
W0ddkyyPr6uOrY+79cp8RMIWE+qkgyYYi9vdIx156rnxHUgY/fSVQgvRV9PD8QaB5wOxteL5
XcI5FzwfxaFzPni+Szg3Bc8n8ejcHDx/Szi3BM9/Z0Ln1uD5l8J5TPC8xozObcFzYEHn9uD5
ZuHcETzva0XnscHzHcI54vPG4PSGGfKHBLkhcq4eH68Rjj7wZ2EBD9U8XclgEfvIXZCOVh5x
t3KKxl2t0K0XyLrVS3Vrmq+9IPKKb9q0dWsHbABdxAbeYEMdaP9bYUW+84SwI18y7pWUvD0b
OE0MUGIDOGGlADQblGiw2GBWnfHsNOuTBmlG1kVsADrYoEcaLAYb6hjr8fOxUjypoBRdiQ1h
Vgo9bIgJqzR0ORu6Shpsv3U2pNbGyQziIcGtypH1Kfl/bykYKiyqOdoZ9yR/cPCXcqilXOCq
FVejV1h4x4qE3s47LMMcsxOOJIoLjgWwZAvYgKv/vvCi0EaZvdICYWhs6a6l0jbaAB+MfTrp
6ylgVYh3kbYpFaciJi6fyDM7uMS6I/6i+AWJ662vxefFT0hcav1L/Kz4OYkxcKzWzzN3j/Bs
RO2W4IjB4aVM4jH1HWNqQxY48/77076536X7EqA4m1WfaIfSxUO5TQaLhLfffMhYZyPvuUPC
yCDNrSCPE7+OlGpdG9IKsaTaAiMq1hbapWaV2ZhFYeZKr0OTfaFsCu9fOYV1a7pGsnQwEjkR
I1pb9xXARqNjM1Jk8YiuoYDS4lF6JmmZ1zfC5xbausvam/MIqSGwTGdUQi44bJW4xfqz4yao
Ek9bB8aWQ5XYZrXE1kWlSnCCKshV4hlG+9NHNKR7+j0TXPNPwG9LxLBt2/aQI1EJE1YJrotU
Qn1CoKASJg3LPF2lEpBB8nSISkjXwqMS/7U6TKJKnA87oKtUwgZH1tREcWSdkCiOrBMSxZE1
elRCtC3sIX0pfRvgKxiF2yFaJ0SKTFIJX1eNwjZwN7Rc7rQuSNwDLZeVkLfIckFH/qTjr6kH
+MsDp/1s+4eOIkemfan9r47THNPs6+0Njnio6m4O83eEDv5yooN69/LXEwTPIe22HeAY1iPJ
SwHjhBZe3SZixh9g3jKhnZm4xOja5KD9ZEWecziMEaayotfDWOxmZcYlE4Te3ZlNXv86BLer
dFwzMxwUrMJGgmUwlqNndKp3ywGhr9a7OfY3Ep90NDl/Z29JvNFxm7PabnNe4ah1Sr1r1tW7
5ijs3TeA2Luo81i9yyn07rw5pTUBv7x3xU3nDqZHQu/+aB4e94Vle3w/y9S4PZbaeK9lYdyf
LEviO9+7P8KKbIf3o+Nw2NQvLNIRXe8Hj7X4OBVe30Md0XUvPC7Bx4Xw+p+o45J45d7dYOps
756OdXeKgu7yCr07P+J797GE2LjGxOfi/50wLm5t4h3xhxPOjluceDXirkl/73pN5hGN0CqJ
hU1Ex+cgnccSpCO6vhZeH4ePd8Dr/06Qjuj6Ynj9bHxE9TicIB3PjlPu3c2OzvZuI9bdZxR0
1yT0bkxI76I1lvke3L3DhAdZFLrXKlSt5zo5DuQmLHHEO+fFXpiw2fFVYmbsnMTtjn8mDohF
v2y5ATuRa+9kl9kGog+gAe5kLtitNjw/kz4ZGiOULISDrbjdnaldj5JedGLjSezBqSfQgxJV
9R50xsY7QdyFCZmxXyV+AHtwWuw/E1/6TfUgh3uQD/agXakHvZHTg6m+WsGJ9RruKqFuo+Dc
24xN86uBy6o+BdTi+4GKkHJohaC2thbs27cPLFiwQDhHx0OHDoWsIkRDmZMxGP1jBCMYQU/4
ppaMet8Cn0kaKzOpFwBGMIIRtIVvAfpmiV64bDsJR2ejjFHGKKO9jDS28tTYanDKKGOU6YwW
mQwtMsoYZU5Qi8zGPM8IRujkPI9okcXQIiMY4QS1yGpokRGMcIJaFGNokRGM0Knwja/Wtz7o
RSJtYHZv8CM1cUV/u7BHJFqBaP/zISj4CqQSNhD6FY/oGdPsm237EhK7YEVJYD88DugNwKr3
vv3jP2fscafUXfdAn00Fpks3H+Wfq33t0zf/tuG2nYV7Nq4+yzra/eDokdeXnHHVDS9srPi0
9ae4x/13rghcdZV90jc37fjwq1+r3/tuqynj4mlPmMCrt4K9x/ZOXND6/urzBr774n3nXPPV
199Y1n/4bGDwPRbfwPceDYA/LWgzLxu/crVlzf0b95aaVvTauCepbOGGokOnv/jHp174/Ejc
oXmrX1nx09P3PXLfheeAtt4+d9X5D1/p233hg5kPvTTg+5Qd73x3+tzGnLdafQ+MOv5A4KHF
490fVe/n3h171cM7/3Lm/wY8z+58YUjiRvfup0of/UNZ/bDvV44d3PupL/nxK7fe8stLywev
uPvd/jlHL/qvfVfphG/ev3Hcx/eMuvv1zffcd92Wm+qutRStf8bm3XNz/bv2hZ++XXzhX5Ic
2wdm33Xnna3mT5q3pyRf9siPYwrG19zzu9QdH48bV+/bdKDmkyHjFp0/fWZKesFbxzJWT3v6
lUGDBl2xPjO+elvsgPyrRx0/I2ld0azMm5es2r7jxXmbLr/sxRvOv/HRyxfWD9xw3+n/WDbH
YX+hdeX8zZtm/+fntD/dfuunLx1p8a9dceVt/7GU3Pfg5panCnddG7j51idfW3X8uWl3XvPY
D6U3v9PWpyJwZ+Hq/jO/y/n4qkuLi2b+6+bv0ybCw/tg9bkfr7skN/fK3hf4yxcl453mOCgg
6PNK+merTncp/5qAwl505Ae6DI0FPnovOsSX0L3oyA8crRL2ogOA+GqZhb3oUBB/pS90L7rQ
0E/l8VJeqJdVP9W96Hw+Thyh25Secrh2EUe+NO8n4EfIL50ZQTUs4khftw9ij3y3jpx/ByZw
0ucqHFC+87ccJnDtOUiOLeiDmZDP8jiFtBEkTkpyxxlyd4JyJ+Oez+Bk+3GyvdzxBlc0yZ08
SHJncFA7Jy2ulBCtlGwgs2tOF/HysE/a0xf1V2/88zxoo5Jf8Y8BbQv+LCQqRef8ytyn1wbo
PXrJGbpf3BuX/Nwg+VlDsSZ5zeIxxUfOnXiPPAv+kNYBny1S+Aj/rNzxVPHn4kLbZPaRlBPv
NWQVKMSBeNg6ffvzEgoxAoVEeJ5E7YXrVOHslq88a/8ObajimufntK1jfzCvjRLbPusMJWN/
XmN/3valjf15tcmSsT+vsT9vuGTJ2J+35/fnJSvTkuWRJIQbBXtCfX9eyUohR2l/3pQO5ZC9
L92wkH3p2pnXwV0KjwP5CN3Nm342CoywygwLs2B5/BLcRQh1BDEsJJaQxo7Fd9kB6/NLaR8g
bSobTsU+sTvIpocOVROze7fH1SAiXbX3Y6zBhjrQ/jePzBhqSjTsEnwwvz3Ac+GEGl/0QI3P
gJr2UBOvqmO/mU2HEww21IGQXWExG36Tey87wyoNUTvwJP3W2ZAanK7Yg48w9l6WLwiS8+7e
e3lizND4d+MuSCyJOTv+ybjsxKKYcfFvxs2Iwo1meUGNOFxnstFsUpu13XK3fPE6tcO9l0UH
qVXwH9potkWkb5NyWfu0sjaalQJro9kO916WmbBAfe9l0vnxCuyzUY2z61hHZ9RIw97LKJKN
ZkOtvtBrpI6kZRcHN5rNsSbj/ZOOgduNjWZVVULbRqj2HtlodgPeaPaBk36j2bge2Wj2MtvZ
9o2xRY7rbEvtJbGnOe61rbcXxRobzYpB3DXNLEwv4kJ2TUNmCu3BFsnbzf7D9kbiqbFNziO2
lsRjjtucDrvN+VnIdrMnfx93tN2sRehjR8iWlciYnFy6eLG/yl++MKI3Jf3IfF3sPyy+BN7y
aOyfLAMS+lleib3JYk7ofA9/BCvig/ej43VwwvEPi3RE13l4HICPj8aKW8mSI7qOtqI14+Mr
8PpN1NGcoNzDnd9ydgDW4hEKWmwVejg+pIeRtTM2UHHZiGWuFSWB5f6Rxs6z0b3zbEx07zyb
AGZYUxP/CO2dKsHWmZB4gTUtcZN1DmQwz+u3d3i+J+wddxCr7wK51MS8o8rYZDTvclG/GF6A
jp3hu1owdhs1drOkg9E/RjCCEfQEY7dRIxghfMHYbdQoY5Qxyhi7jRpljDLGbqNGGaOMsduo
EYxwss3zjN1GjWCEcGmRsduoEYxwolpk7DZqBCN0LnTvbqPn8uJuo2fC480pwm6j53844313
atbO6f34+Ov3LMgf5/529c2NH26/pbFozpyU0vfPu2XYfat++PTvf5n3+reDyvp8sOydpR/V
nu9aMyyhKvn+tGkLXTtmp7z/Q949V645/u5XA579fuSkQytNDf92zvxjw/Edzy68oejQga3P
3ty75lBza9yvqb6Z49OGxxbvevLHN39e82zaD19c+q//sZcmJo55/YcrC5pKHsi4pPG2kvQX
K/9waV3WqpVPvVf2yhngAf/A5HMmTuk7szCtxT7h7a9SllcenLp3StKrfa/cuvF1a//KT/uv
f6Fix4gDr/biW7fZ+lz0WUKR6+Ndq6fe/c4tc/kbzspzTH9i5jlPxPhubXj4zdl37rhpfvqW
d8ckLtnX5gNlG/efcv83lStrFs3/5ROX+9joTUO2H5vUcM3zU/mtb/3nnlsfa73jsfkP9d61
1BR4tfiWax+dPGB5X/uGTz74acGBnY9dWfTk1Evf/vwS3+8rnn1yf9tVE2+8f+JFf/jkrYwv
Vj3qfe3ZyRuHfXbGFxM9DakpTY+8cbETVAw7mJ3GW8ZOS3vmx4r45vnHfvfKc54FL7721hn3
/ueV0f/zu4KRKaPvXLX8k+feefuqlcXjjlZ8zVUmjfr4udfjD9Z8MGvq2/97Q9Unb25eNPz1
y59peu1vb1Z5H7n/L4+//NazI6ZcMab22mtmvz1/6pmeL7/5cVb2v7bN/u/xUdePXA6+eHnz
+Tm9qx9qvM2/9cbPh7yY/de2tNYlTxX9+aN7z/+uIiF34pI/Xyz8++jDfeMfmnm94/y3ez3w
zeOXxEwubpq65wPL8oefm3vJcO6mfwxe8tXqM7+cm3/7liNL9z+44qG/73sUXOCJ+VTc2TS3
lsfCiD4bKq6quNy/sMZVWr64Irh/KR1oHywDA0L3L0VBdMwjvJF0ebSvTPCwkz4CQ+G0zIbf
vcOVOQl2lAvOgGetqvRXlZb5y2vQPrJ+UCF47hUsv2ysN3us1+3JA+IdnHBHQugdRZNheaFC
YiFeKIQIzKio8V9aUbG0XRGTUMQmdX9otlnIjg95jL8qtIxFKGMXSdRULKwIhOZbhXzhAr6+
CaRJLz3R55/5b77xxhksHkvQmuszoe9kTjhwvv8HAAD//wMA9vVjcw==</Template></GraphPadPrismFile>
