# Supplementary material for: Coagulation factor IX analysis in bioreactor cell culture supernatant predicts quality of the purified product
Source: Commun Biol. 2021 Mar 23;4:390. doi: 10.1038/s42003-021-01903-x (PMC7988164; doi:10.1038/s42003-021-01903-x)
Supplement: Supplementary file 27 — Supplementary Data S24 [file 42003_2021_1903_MOESM27_ESM.zip]

Archive with 20 entries (19 files):
- Original quantitative data - Prism files/
- __MACOSX/._Original quantitative data - Prism files
- Original quantitative data - Prism files/Figure 3c.pzfx
- __MACOSX/Original quantitative data - Prism files/._Figure 3c.pzfx
- Original quantitative data - Prism files/Figure 2a and Supplementaty Figure S2.pzfx
- __MACOSX/Original quantitative data - Prism files/._Figure 2a and Supplementaty Figure S2.pzfx
- Original quantitative data - Prism files/Figure 2b.pzfx
- __MACOSX/Original quantitative data - Prism files/._Figure 2b.pzfx
- Original quantitative data - Prism files/Supplementary Figure S7.pzfx
- __MACOSX/Original quantitative data - Prism files/._Supplementary Figure S7.pzfx
- Original quantitative data - Prism files/Figure 3b and heatmaps for Figure 5.pzfx
- __MACOSX/Original quantitative data - Prism files/._Figure 3b and heatmaps for Figure 5.pzfx
- Original quantitative data - Prism files/Figure 2c and Figure 6.pzfx
- __MACOSX/Original quantitative data - Prism files/._Figure 2c and Figure 6.pzfx
- Original quantitative data - Prism files/Figure 7.pzfx
- __MACOSX/Original quantitative data - Prism files/._Figure 7.pzfx
- Original quantitative data - Prism files/Figure 5 and Supplementary Figure S4.pzfx
- __MACOSX/Original quantitative data - Prism files/._Figure 5 and Supplementary Figure S4.pzfx
- Original quantitative data - Prism files/Figure 3d-g.pzfx
- __MACOSX/Original quantitative data - Prism files/._Figure 3d-g.pzfx
